# Supplementary material for: Preferential Activation of the Hedgehog Pathway by Epigenetic Modulations in HPV Negative HNSCC Identified with Meta-Pathway Analysis
Source: PLoS One. 2013 Nov 4;8(11):e78127. doi: 10.1371/journal.pone.0078127 (PMC3817178; doi:10.1371/journal.pone.0078127)
Supplement: Methods S1 — R code. ZIP archive containing R code used to for the analysis in this manuscript. The README file in the archive describes each of the files contained therein. To fully reproduce the results, the scripts should be run in the following order (1) Preprocessing.R, (2) RunMEGAPSReplicateThreshold.R, and (3) Postprocessing.R. Note that the CoGAPS analysis and associated gene set statistics are stochastic algorithms, so results may differ slightly from values reported here though qualitative results will remain unchanged. (ZIP) [file pone.0078127.s009.zip › CodeArchive_S1/GAPS/ExprsTRUE.MethTRUE/NormalTRUE.HPVPosTRUE.HPVNegTRUE/nP11.nIter50000000.SigE0.10/Amean.0.9978909921.txt]

p1	p2	p3	p4	p5	p6	p7	p8	p9	p10	p11
TP73	36.3269732572167	39.7275336908932	34.7575382311563	132.682062935323	26.468779334333	45.4113361054996	26.6616197483491	6.37228952847415	26.6950316882303	26.7069394343748	38.8541562279409
DFFB	37.5901768351655	41.2409420712023	36.3579088709141	138.85241523645	24.8048869467868	47.6317757610863	25.3184908880291	1.65275477462504	26.9527925687132	27.3185023495673	34.6882986492963
AGTRAP	46.142335011415	45.9907115289892	50.7764348105038	156.155795989824	32.5475299525041	56.1593360872519	26.7238809487521	1.27420342074563	31.306750903638	42.5427540784367	45.3584191375184
MFN2	46.9966402446336	48.9004493370694	47.512464389724	154.391920211644	33.3429101095728	56.9526572278516	29.8179885514708	0.423740873066344	31.2895181946587	42.2478373566	49.0354087358538
TNFRSF1B	39.550132295244	43.4955304640394	36.6946374561119	159.481213993183	26.1293269764678	55.6307289554828	27.4794003570099	0.213706126938539	33.9127510557337	31.832503559972	40.2327855864886
PDPN	50.6525142755909	40.0702309468457	47.4099387134533	137.073507577682	36.3308448165089	61.1732971337051	28.0231524913973	0.134754011955177	33.5827775984467	47.9221533949199	40.7622612278232
PADI3	32.2897470341705	45.7608729640467	39.3006508821876	126.566938876152	24.3000906245018	40.7846706025617	35.5248742074037	2.73494755231157	28.3079942054137	25.0257029889864	38.0815939902227
EPHA8	37.6699566619729	44.9542807270192	40.2084410262281	136.448382188366	25.8890038339085	47.772145576706	26.7626545956976	0.90036391233118	25.4143041672026	26.1603489748576	36.9185280858852
LIN28	34.7892016070819	41.8953526144612	34.6541762909151	123.937312620588	23.8330397778338	36.6767512821739	24.8440344757327	6.91535935065116	20.7567840365524	16.1619023701723	31.8121283874343
SFN	65.870123006337	71.323088814183	76.1129973767084	208.004653144681	46.0672460773216	80.2313213526924	43.493478598006	1.5288616731915	32.3519222376859	41.5975481615048	62.4024223777636
OPRD1	39.4055983102115	46.7126543362632	39.7934308792118	145.251540221402	28.2039236132632	50.891740676033	28.1241239179954	0.59079350506725	28.3382956095736	27.3998033538609	38.5577074916228
LCK	37.0097147695985	44.1598193588627	35.6483605992287	175.391212663083	25.9501406667252	49.9944956069315	24.8150765975241	0.20130226795511	32.7491656845408	23.9980454234736	35.328863337363
EIF2C1	42.2252479007495	47.1811290369356	39.6667574800087	152.302602231301	29.3901740747618	54.7029895194704	31.7283057744608	2.90479710517467	36.4236217994393	45.1536433638235	41.073492798382
RLF	41.5807721048375	40.0770457134848	37.6705275479629	142.039896091436	28.6297926287322	57.141505086575	25.8111874506037	0.286537085776087	34.874333926607	37.3827935579571	42.3226310996344
KCNQ4	38.3224472566939	44.532385341898	38.7559891994699	139.602486114221	26.928114497487	48.4267573162299	27.3795362403153	0.776128568534685	25.4176105629535	28.9874263114917	36.8308392643131
CDKN2C	34.2144628138056	35.0729552872065	27.4725559391029	115.228252370522	21.0091063467798	35.549956716318	22.2041610817997	1.71453955787803	29.2182660054004	20.3276534662634	37.7495218538929
SCP2	39.7345679597391	46.6334786443211	37.7190936806609	142.105734366065	28.6117836904747	48.0752716739656	27.7793558720689	1.16777787233047	27.2547872236172	33.0100800562074	40.9146582620265
PCSK9	41.8877025607837	46.1594596890349	42.1095832579889	143.840396595791	27.9422262574506	51.3783615858221	30.3227963159544	2.53477151842202	26.5549087759207	27.5154340706921	40.1264134925618
ROR1	31.0135639011139	40.2555355889497	31.095666083801	131.717882621488	25.0471381054102	43.7151328485055	21.3985737447818	16.9307683429428	28.6348749448855	35.1347816460501	32.6288017556874
IL12RB2	30.8033416919458	22.2229663791292	30.4844040797897	105.404495319423	20.7737164176143	32.263718531658	17.1177137360579	21.4887076477471	22.3767812404936	24.3396449174175	28.557260191902
GADD45A	38.0076663046871	38.6866548407783	33.4550896433857	124.823051180201	26.9053317806954	49.6342172302345	24.6359350728919	1.09243412133168	26.9214713545553	34.5801451348753	40.9206761807262
CTH	26.552256959012	29.0862960489614	24.5547952530104	84.5862946401918	18.4638193644338	36.3907010941667	16.4096867748231	1.0007933629034	19.6680590355537	18.3893371164993	23.2955248336693
ACADM	40.2489531585519	54.0989996582083	41.309862912644	166.050654782334	26.022327716665	51.0244777175343	27.3129036020097	0.581828195325055	34.8874322772419	30.4559173325779	41.8223732915864
CYR61	50.6119667286547	50.0512247868763	38.5391258180831	127.649173738134	31.1631448252547	60.9257718506717	24.7593073434154	0.149871129076343	25.1278670620249	45.8962526999894	42.8067668768573
PTBP2	38.7611934205866	37.5946651330747	35.1803715041747	141.588439173937	25.3652788736172	51.5617713079179	25.7888438710233	1.07627064239249	32.9058888158268	39.4103340602993	44.1601540647764
CSF1	38.5172115717636	43.5580899623965	36.0085724169571	150.780715261027	26.383360024574	54.3731620916175	23.6815039326009	0.846111003208919	32.3120375751221	34.3621412804178	41.1404983776009
ATP1A1	57.4492116726762	59.4871924190068	58.6783152076229	194.056512584422	40.3447981763078	78.9257124196273	40.3090437815575	5.16579780325359	44.4937215016125	52.1870860873131	62.879865656087
IVL	43.8195283171056	62.2740785675607	42.2237016678006	128.953640330287	28.6406369300073	52.7605802182309	25.869976689766	0.45513963603968	0.460691102168862	9.3798430210374	42.0032432613356
S100A9	57.5698751888632	90.5546872073383	69.7560218774718	242.702300550819	41.4100136919165	71.0770936001926	36.8836261224863	0.547561404736925	0.822127796315992	1.35362242472542	71.5478947295884
NPR1	33.9606877167758	38.3386068268379	34.5727653418562	123.739325758743	21.9934548214306	41.952037524714	24.1472027433478	1.11111607539706	22.9726428503434	21.5138364772747	31.695617730843
IL6R	40.0886561794236	43.0663623147235	42.7607345900698	161.313450628047	28.1259608308065	50.4797442702022	27.6496980312955	0.0863699874240171	31.5305457692994	34.6381987135342	38.4692781613912
FDPS	37.9686717124019	41.7324253618225	37.5406615768727	132.940243765859	25.8813253007703	48.3936689221975	25.6290867492298	0.857133705245211	26.248461520429	27.7910533355277	38.8783948943757
LMNA	54.9314733068592	57.3475487663117	54.7645269094359	169.467387239556	36.0297616827633	68.0412727344514	36.6195937125376	1.75304181019592	32.8663493058527	46.0435907448841	51.915575881293
FCER1G	42.9635675138788	35.1375045900138	31.4914611599396	153.523829331856	18.4771526611186	55.4781355954213	16.1769429246	2.58764697990494	39.83007451781	44.0640716765963	32.517755272675
ATP1B1	43.4912865530161	61.5228551234365	43.0753374207066	164.517988247643	30.2590941679008	64.5419700779694	37.8689133207343	0.438785735978814	39.5429731286083	32.6202407288659	56.580843552414
IKBKE	38.0531008264974	44.3326984556838	36.9355891345631	157.957304937242	27.2071298350117	52.472189353059	25.7685591480044	0.41390125858623	35.0949131889152	29.0301664402939	42.0172204206226
G0S2	38.2390432536282	42.3667993239949	44.9417716505609	147.066658080959	20.9877567802492	58.6920724502093	22.381932595001	0.0183227641482202	25.599341236557	35.3481739317121	35.697271448737
ATF3	44.2650815973546	47.2802900544577	36.0453741261576	109.492437167611	25.2572610210238	51.6518834278626	28.6349929793294	0.0466725926314518	26.4224043400696	30.6600842065572	42.896518079152
MIXL1	39.7281126342663	47.0192095047858	39.2087259276031	149.538554700058	28.4203099665683	51.1816098112361	27.4937395926544	0.359229842048057	27.1477217556961	25.3639263499056	35.9164328147338
EXO1	35.735131456276	32.4529579222309	34.9012996518947	116.424847560741	22.9148014829048	44.8915839564336	22.7157258297383	2.07232064501293	27.5342002104454	25.7750464060185	41.3908438717448
ENO1	67.246301506559	70.5105399611569	65.7346739077912	227.277157320437	46.1647969391264	83.1483068090596	41.4173353117314	1.09536957170653	49.4890379767533	56.4140696581844	67.0459847654055
MTHFR	37.3864497450328	39.3275357942449	34.4917382491102	146.002751645217	25.9543207156423	46.7881592615757	24.4488533009437	0.168861049355666	27.1458590419775	31.1572012690476	37.4580895477133
NPPB	37.1859729249518	43.3369093170096	36.437318819656	127.843453952893	25.6499061186903	46.721478434252	24.8768246653243	0.622600099801107	24.0123981970831	25.9267856779367	34.5689487424382
CASP9	36.1701668862044	44.9902271708806	36.2588239098278	138.696240216729	25.7248928897109	50.582803838962	27.4120464804573	1.16001115036308	30.9958082021731	32.6921019032114	40.5578235656783
ECE1	50.5006277589352	43.7044601794387	41.8004837959583	169.099692429823	33.3293125474927	63.9718891946925	35.2628708996905	0.409535988698139	42.7654264200391	52.2473655673283	49.6647429408191
WNT4	37.6056203547479	45.7389141837521	35.9254878294255	135.00866254443	28.8010940550602	43.4185222282252	32.9165655778697	5.68885839449616	21.8696420117554	37.2878251350641	42.7523885068491
E2F2	36.8894300882239	44.4471372153558	36.364484053231	133.719158418727	24.9539053260555	44.6772733372938	26.095082777568	0.771733657632797	27.5834543228021	22.9421315966476	35.607476243285
ID3	35.8558129102018	40.159440025623	33.6277525900255	116.953983963306	23.7394469037893	42.7681617261071	22.2779889806127	0.697333719576302	22.4582493143311	38.3993097392244	35.5893419199727
STMN1	37.5968988875995	38.0801982897106	32.2335164851674	127.620529800428	26.414720039761	46.7294429487915	25.1418029325907	0.528382952053149	30.557487219892	33.9512356769916	40.2446920364831
NR0B2	31.4221461175654	36.1163998684067	32.7097278192971	113.443296489176	20.431468736066	39.7362129906587	20.6134191473058	0.906131576530245	21.4736734920653	18.8488511615858	31.3037474865635
COL9A2	41.5144222786166	44.3939493446916	35.3232037823662	139.374401156607	27.7348858187685	49.9782571677553	26.9834176574239	2.26782252801008	32.0775692413635	32.8243810356442	40.3431096007467
CLDN19	41.2110434055869	47.1901445412273	39.4903316530224	147.447650174704	28.2240532959519	50.9789586132427	30.5284303140764	1.03244718954522	28.169994784913	30.0375069689778	39.0228224589089
PRDX1	46.1678244087773	59.0867885464331	49.9991389494031	171.595747103709	33.5161236878527	65.2614018913205	33.1529098574465	0.276244140443004	35.6372148744538	37.4850659315221	48.0229547954619
ORC1L	34.2898931012398	36.1657033389607	33.2766201499266	119.511254243613	23.4894098288893	41.0392203599047	23.6653170491253	2.74539089871795	26.1564245272563	26.8128717799621	38.0393667919341
JUN	52.2957221227245	54.5663140580711	52.7578557944986	167.154214143215	32.0110887489697	62.616595340114	32.8671876020637	0.218414947611869	29.9159227705822	45.5253689074321	53.7349065290406
DIRAS3	31.6349892456458	35.0548202603946	31.9448543540578	113.732811153603	23.4056019903534	39.6564866603087	21.2588504567726	1.65533241587189	21.4842867186412	31.2850342256784	31.6721829527294
TGFBR3	30.059519301657	53.603075984876	34.2900501164212	137.73565660727	25.56917918494	54.4285356858104	31.8891701301936	0.441539175370578	30.6015976435012	26.1789977353982	35.8281716514344
GFI1	38.7021995238577	41.9542207893899	34.2329013596094	132.759544223947	24.2613756416653	45.2444468790176	23.521111140654	0.336691398516365	25.6201534114714	24.8550631205202	32.6873659717731
PSRC1	35.4403903039644	38.0584551061809	35.2069099831503	121.98914063888	24.6127240507114	41.9784448907022	24.0161795549985	1.52344860191561	23.1327790584362	22.8219666153403	33.2554875449913
WARS2	32.9721649981109	34.2484577273411	31.7328837996934	114.355603188059	22.3555905087228	43.8256270814739	20.5200705412139	0.729229734838349	25.1336911783449	30.3441089192646	34.0827227555521
NOTCH2	43.5992126206074	55.4236697439891	43.6727867863045	170.435173056968	33.1850390907583	60.3764994666757	31.1281256167817	2.6436471969189	36.5599140956978	47.1428687450762	50.8221137952297
MCL1	54.3399183687786	59.8803400381676	55.4994027661075	199.69851612037	34.4424229102925	68.9841798751693	33.3568893876746	0.657455947340078	34.6898703100258	48.287868150742	53.2996761643717
CTSK	49.6252351425586	53.046466292011	47.1473798259945	160.537685661517	22.4603717494617	65.7832253935391	22.5028794573717	0.166215625205736	29.602037511926	48.9576053111274	38.550651064985
S100A6	41.0291103781034	48.9997989357549	42.9990536068755	135.938063099788	24.5898881659526	44.3198946770977	28.5545745034082	5.19297346918092	26.557264787758	22.0704899385274	30.2575148151039
ADAR	50.1021575046988	43.4653068374508	46.6224868587517	171.632619432009	33.3178952123061	59.9341960487386	32.8544494708486	0.460564002150469	36.5968029529924	46.4005364795779	48.3578986041545
PYGO2	36.8019461753613	39.7562333598726	36.9103368474985	134.736272383479	24.5092216376053	46.0365424202292	27.811779067395	0.185970839537781	26.6302794547189	29.9658214106036	36.2594136606817
MUC1	37.9876493691794	54.3833884320428	42.0262297142231	168.722294827823	28.0833130026885	53.7394143366645	30.1085952906176	10.3129369847201	23.3642310803623	30.7807784382844	51.6800215159175
NES	40.8173129648694	46.0262808507994	38.181982062668	139.443960238109	27.0489863433636	51.4639420179698	26.6329598486168	2.20087122848652	27.5907898820331	33.5061782401321	38.8898935254043
CRABP2	46.8898146594585	57.2110533753263	38.8609312013165	132.351131901323	29.486198695105	38.5303409827663	27.2428569290621	2.18238951695392	0.452539993807697	29.3042915277405	47.102517590292
ETV3	45.1951850856942	47.7644877428364	43.1485401418085	147.477882320416	29.8778251975695	57.362217991146	30.1422829043414	0.639818304215241	31.3075269014608	36.4876944153003	46.079509061821
PTGS2	60.1898914317471	40.5278812286852	44.8796253625197	108.083489520178	30.3641537284107	57.0659253574306	28.286308064499	0.0514159510784387	22.8322352317492	33.9621042268833	41.868321525378
MYOG	37.0829727462383	44.1153341978791	36.8527706319887	126.757620850711	23.9456309700313	42.7816248787782	26.3793606596683	3.60182993808905	24.2651956603121	21.8678481324942	33.5175755941229
SLC30A1	36.7230843499505	38.6233802711794	36.7929407234001	132.425742020847	28.0599493090519	49.1422825416716	23.7673402593991	1.19426073232521	24.4045110899538	35.0328474252872	37.265122937008
PARP1	39.7434450403088	37.4044211728566	34.7185316654505	159.525690364846	27.640719883897	51.6782951752741	26.1152448877087	0.0683342763741799	39.330255103114	38.4345995788186	40.400084511912
ACTA1	44.8323613685804	53.3179113311412	42.6511394814194	158.99692702328	27.4877274984058	50.828389350509	27.9843675127151	0.0830228279298531	23.0260801037844	32.2510107638336	36.4169827894284
TOMM20	31.4684495341938	34.3674432968516	31.3417683407587	104.293977792957	20.0995778381588	42.5847681428509	20.2840538809732	1.06990415798062	21.488400192055	29.0120171553325	32.6490478044181
FH	36.3862202782354	42.7431271160052	37.0441819057541	129.62031703175	25.2676867534112	48.5387807408881	22.9436821272675	0.711230641352585	27.3729684454754	31.7480462959729	40.1357428172366
ID2	55.7388349290704	52.4025178197714	42.7274171862206	194.89622062446	30.1759666584692	72.8194047396775	29.8535005472392	1.06076926214267	45.2271641015776	38.7613327553609	51.6064202966163
KCNF1	37.3981050100604	46.385029699268	39.0682895192682	139.391176373214	26.6606326066216	49.5816514291059	26.46159203932	0.317801419898773	27.643653903002	26.7818319767962	34.4988010380881
LPIN1	32.9593636589614	49.3121889491185	35.4771807903002	160.642363077301	25.8809791032615	52.8297044716478	24.1259153937731	0.594557310586777	30.0925124916748	28.5026432782362	36.9134370637737
MYCN	36.0124820484473	42.4815678484579	37.7432682940297	145.055668290776	26.7994261028179	50.7157963752909	25.2960723082388	0.165285131435886	28.9463620089669	31.4778459393287	39.5596172760562
VSNL1	53.3175841476869	54.9114626545237	67.6744952777524	174.777930312553	34.03458475709	65.1343387167677	39.7408104781461	1.80070832606454	23.8836044704096	16.9816750444933	55.8568821688092
FOSL2	52.9106755193759	57.8668853818901	49.5630094388104	165.752841024851	36.1149511825633	70.885593614049	37.8081868104336	4.24896135496743	34.4802254891762	43.9557515273557	58.46671272386
C2orf34	32.2795120221891	36.007912385074	35.6961028116035	122.942814036487	21.8037408350299	41.486077406317	21.0087311835699	3.35674281361336	26.5946739128387	26.9684601848133	32.7634716733493
EPAS1	47.5095226940524	48.9359841223147	53.5229113406773	178.04163643692	35.3065482794168	67.3043634949603	30.6461647902266	0.527967147142283	31.2770599539192	50.3215159342299	51.4659699512889
REL	40.172225081061	33.662089609728	40.7555637865158	164.163865154409	28.5220372418273	55.5741124306635	23.8085606472619	0.291193050482241	38.497895795325	47.3756281125625	44.1690586719483
CCT7	47.3915518535738	49.3917007382673	49.1204153418555	169.231981877027	35.6111796857949	65.0314406722562	33.4973076767494	0.887239874892972	35.9662730702683	49.2328244580806	47.9679987626792
TCF7L1	36.1058093692694	41.1306435835084	38.1228078744087	139.087481480213	27.7289533011594	53.6133114732817	28.1051018654416	3.69438096803454	28.9286390014975	41.05341677275	43.9754989229095
RPIA	31.1835693680305	39.4677641030745	30.6880431760674	123.719343423244	22.2707378117823	46.7092839845188	24.5779868921442	1.33404488644343	25.8122183690905	28.2852760673188	33.4819230625861
MAL	34.8409516434897	96.3252966060427	44.3444840763322	226.764808422544	27.6171060250913	49.8513206369557	31.5924852435879	0.0764654717177207	18.1895850907534	0.452779230050985	49.1317506095257
SLC9A2	24.9224385739156	34.8311568742482	28.2706711817397	111.293271319438	19.1754604436399	48.9212984176732	26.7440289530135	1.34606214794054	26.0676428355054	21.8909174524869	29.5654845979013
MERTK	34.9160843229319	39.170196892821	30.0496528860906	136.925027540272	20.5297443386061	61.054366144473	18.6751175545695	2.43703734601519	40.0915382038435	36.5851133427692	39.2047311817091
SLC20A1	45.7945965388649	43.9164900398499	42.6936708596588	150.72991252533	32.4793301628681	53.450095418745	28.7159898527358	0.627292386537838	35.0902524796553	51.5822689666864	44.394556681801
DDX18	37.6991068486793	43.0453818237446	37.641676766318	133.20343180372	24.0522887828472	49.4061222576455	24.1848458666229	0.071021224538861	25.5391031817741	33.6647137625998	35.6245459509608
INHBB	41.6781773311497	47.5255811788823	42.1086824457839	143.650785577686	29.1952696336821	54.9984643401193	27.8488041196675	0.310270436254726	27.812752501664	34.2267901443816	38.572539265457
GYPC	37.1838808558633	48.609978888025	33.8153478576332	164.67638576889	25.279641163299	54.0288896804777	24.5851398838094	0.246921711433056	33.6706779411162	30.5534430276468	34.9219033516195
CCNT2	41.4612539883351	44.3214442499486	39.7548548318186	146.765841692437	26.8512471402865	52.6208090453366	28.5801041141614	0.159497707694488	34.2857985756227	41.1703565936381	40.4552581714307
GAD1	32.3553388485927	31.5548701483027	27.5797211188485	105.452555475248	20.2800156355505	38.2871754091653	21.1914988078753	9.70485036514103	22.8116492086517	18.7760932725593	31.5991657985493
ITGA6	57.3282848647991	43.0370074828223	70.0534646583055	150.627778150333	40.4544477999082	73.37044529999	30.6720078489896	0.191872342743334	35.0939429035769	51.3767493135149	52.394374931119
HOXD9	41.0000168231216	46.4726981834376	40.817344266169	141.16735184746	28.97396309748	50.9011377339275	28.9981754328364	0.160085445083479	27.4562610807936	32.3311828573739	39.129456260564
HOXD4	36.566074158158	43.4969389215341	37.1674328479861	127.838343858051	24.6959252035242	47.2140656735835	24.9321553059168	0.572210132618493	26.3140654630456	27.1687343858704	36.0998636321779
ITGAV	50.5509815549182	36.7397137460041	46.2053510081435	145.949435173523	35.3356679771082	63.9862379757057	28.7237545633303	1.30386897230776	38.557741595431	59.299291159804	48.4924509309491
CASP8	40.0149614733155	42.7379658850862	38.616648529767	160.2112280573	27.7833145877865	48.9811935872067	24.8561007757237	0.473302753394432	30.0555151850138	29.5227728285244	37.9846432536803
FN1	50.3300797006391	41.4951493049604	39.0764828768091	128.379630725031	32.9201908102012	60.5620507520608	21.4668955834346	12.3222760930362	32.1991564189421	64.8127998174979	41.2849330911118
IGFBP2	56.4447463360204	58.8234288381494	46.6806712434917	154.803368070998	36.2056743773142	70.9565769668022	43.7277657489566	0.0360338459246641	30.7501744601513	40.5019377660727	54.206842724042
IL8RB	27.6796482477217	42.8956681582993	32.0357602338108	108.295942417565	18.8544145084175	37.7222248736362	19.6182035815327	0.849114921091825	18.3605457503187	16.4180791202882	26.6283210773338
CTDSP1	45.098053203763	50.0893787116925	43.7116991003983	174.243957853061	33.2056228383437	58.7294880456295	31.6969967796855	0.103631568427218	31.8231262561418	40.1121175551352	46.0937738282314
DES	45.2386472525216	52.5741470721273	41.7468622177867	143.972017440926	26.0507247234667	47.7164216055523	27.3958036973588	0.111538524764195	23.1013222062945	30.0813617923777	33.1375456333707
INHA	31.472647477924	34.8445835235288	29.6997651421184	105.852006466497	20.3821249492001	36.0236173195379	22.7678490317496	2.53507377925622	20.8819435150185	20.7254510240147	26.9214984801284
PTMA	37.3926262318376	40.7346084103878	34.4987364601551	129.517667487391	25.5185329816031	48.2381778960013	24.3592443733036	0.685084654547963	24.3492873618108	29.9884025431117	36.1418872562596
ADAM17	37.4220817616341	37.7883622712682	40.7510944091422	129.651013953717	28.6403215355076	51.7544191514951	24.2192822242427	1.55943757037691	25.5201243690995	38.7158801191284	40.986294104331
ODC1	50.3931900299696	43.1373644826492	54.059471133094	166.813198244188	39.9115375719697	79.0560101888514	39.790998467072	0.0602716705087505	37.2576755779824	59.7398812933699	35.1131857537484
APOB	24.7914120720159	29.3044875746016	27.321732149503	89.6560381367112	17.0451849000786	29.9717918763412	18.5022903519927	8.58876877919969	18.1863592174258	8.43486506572689	23.9224294882751
ADCY3	44.9409023094307	47.0380472305493	43.6356197669796	149.834211509149	30.7421111788575	58.867665911466	32.0399759170152	0.111330632327257	29.7988682317565	36.796303765047	40.7836056597055
POMC	41.2339971814666	49.5642657461909	43.0979631671246	150.815594287512	29.3020525272708	54.9772488050278	28.0712280295612	0.460929663178605	29.9890166377769	31.6375657599016	38.4981526009935
DNMT3A	37.1932978091957	42.9553179182156	36.7128856247976	142.99011531915	26.685354531765	51.7786186653627	27.8282478306973	0.785171689604521	31.2257676236693	32.3720260042356	40.0680842877102
CEBPZ	32.5353100324265	39.6554150251298	34.3266868232278	116.164103107708	23.221323928598	45.5645058192188	24.6160724371938	4.86881764615319	22.8904119547166	29.9434397287513	33.9636858581257
CYP1B1	30.2865908657513	26.8019386240822	21.3638029907974	102.10265598306	20.0960188298161	42.5566078486167	20.9129116054217	23.4629325253721	37.0335871401204	33.8101296493239	31.0071152929754
SIX2	43.9136586767863	52.206740558089	41.7580942665508	156.214097300662	30.8257948911204	57.9688126868841	30.2370197390005	0.449097219284188	30.0012995174564	39.9923410225978	43.727306786621
MTIF2	34.3889330680418	37.2587250550023	34.5539606525545	119.958786008364	23.823168718109	45.4538691239255	21.7019711142595	1.30966521374595	25.2486762893275	30.5141345848347	32.411304099714
CCT4	43.9238748419125	43.295785500366	45.6854899769002	154.627283982449	31.5697894105139	56.3150362499749	28.813314818581	1.30466826947637	32.2008510062188	46.0966078407411	43.934529412722
GFPT1	44.917764016039	47.4708567897426	44.1923295477015	163.425336708989	34.4230222853211	61.9370314447842	32.1885000515061	0.199385662318253	35.3442345570902	43.7492814456316	45.8905570313203
TGFA	34.9014789143653	35.4778565251861	43.8517213299933	130.35769484902	32.1404449252876	49.9120244860838	23.1055549346215	5.90833940618215	23.2563115209083	34.6894852009808	37.2175343008581
TACR1	26.8923853312218	37.7643011233323	28.0909193658402	113.979065184119	19.4884827943231	32.684536437239	20.9299049314355	2.68926175150079	19.1964266841112	13.5026089808073	23.3369946058336
CD8A	37.4397075657876	38.9928579066033	35.5417870547441	163.23209125417	24.9591778715325	50.4181711912273	23.8057621314403	1.33461886215544	33.3553987045015	27.8189843991524	40.2669516612325
FABP1	24.7015682975081	30.8825780153504	25.8271301664135	80.6115586882769	15.5445038913143	24.515650783066	16.1078835908494	0.798588657642323	20.3930757200041	14.8336459523991	20.8940323468671
ADRA2B	35.7280536525136	44.0402883926644	36.7240213185158	127.721492147734	23.7942289724782	48.2445237241302	25.1337990555337	0.520771761287274	26.4016101193371	24.0191704972721	33.2993210240297
SCTR	35.8170976834949	40.3513661298061	36.3287062419228	125.7859823871	24.5066883434375	41.9627622032366	25.0505376429405	2.64727976919054	23.9328215942872	20.8812915035897	33.178726969149
NR4A2	43.867163639466	44.4456028665383	32.6545614103406	119.315308222838	22.2829899893733	60.6467214150186	28.9321374948674	0.131867490301207	26.0744997071927	28.8073092551884	46.0623433876825
LRP2	26.4061341300772	30.0944425368718	26.8813078210306	93.5533163968919	17.7755692102927	31.1961556866936	18.8715582761349	7.91428442879385	19.7264094081401	13.5341568222533	25.8356940027025
SP3	44.6546256179527	47.2842906538249	40.3538483171101	163.922013162474	30.7130100137508	57.4401411334961	29.3209443820136	0.294763664424136	34.2529443690889	41.3893926026933	44.1188329984807
ATF2	50.2762221999267	51.7169214432948	47.6218772409669	186.055301842369	34.1096240429619	66.0686304694301	33.136369339258	0.136364589509759	41.9901234510142	48.3459173359872	49.3903889182497
NFE2L2	49.9767231384525	67.4375387395381	51.7327820052329	179.658234077113	32.7781400577734	73.2375867882269	43.6510266250738	0.288988619716922	36.8950454185429	31.3688834648205	59.5947865057838
PRKRA	37.7790766871883	44.7929881473706	38.5187909865178	128.50623755706	26.4908155262055	53.2087060898114	26.3703886254722	0.743408940704998	30.3840029370326	36.4410916397842	38.0063434930029
NEUROD1	25.3201451748628	29.4261867202551	25.7809466549304	80.6706763333135	15.1862994142668	28.6710585683766	17.1549765867668	2.27829533475615	14.3704651275115	8.54849398015102	22.9226770518879
STAT1	66.2384076634957	37.3745567345727	50.1644669555878	188.995510465296	36.0598259129225	61.0151334741305	31.9377089819726	1.24578980161361	41.4322292664918	54.0472959223041	52.0776508078526
HSPD1	44.4780552271999	50.6380377708336	39.2074456897032	145.989561815256	28.4076820997992	54.5995251068269	28.3057997190214	0.642382689653141	31.3580365516481	37.0977612216994	40.0733970782932
IDH1	45.7961546478927	57.9165172681835	46.1883152415315	163.844683494612	31.7515537263439	60.66128050109	34.041805186115	1.84828538747285	43.6503016328274	35.8431005265493	50.5938672517275
IGFBP5	51.4514583302945	75.7624558875975	38.3043091322556	158.76231906408	25.5120661492698	75.4895002398037	24.9858700839966	0.162929865175309	30.7684197179029	49.6977705297983	40.3443774457448
EPHA4	33.5823401246597	44.8345284368501	41.6588410883022	139.900477738837	25.6399938628988	57.6599983741281	29.5345377796509	1.10243891629498	21.4484049544517	35.4558213614753	43.7022152077805
PAX3	29.20243176293	33.978476561086	31.7907037485679	100.914821263603	19.383296663095	36.4780876782072	21.6367620345532	6.27272297139908	21.0924422241174	18.7065451604403	25.9012900147844
SCG2	27.8077141472706	30.1124152627604	28.3500500149752	97.8905251535171	19.6920529018443	38.2053539690785	18.9781189237301	0.783140672800772	19.5456907218208	19.3769269861106	29.9945806742352
IRS1	40.0227781821257	37.3536017795191	45.7542482811364	132.56328954615	26.7354605042036	52.8057687099768	25.9033904539562	0.0482151691832348	20.9416672508595	36.6436978712567	34.0562702576092
ECEL1	30.0105441098204	34.4957347989502	29.0443460653904	103.429796460394	19.647560460524	39.4004049656169	20.1551078565292	0.271046198196755	20.7630160121086	22.9831041324801	27.3836876386696
GBX2	37.0599037085905	42.0735333165288	37.2297847014428	131.649961260183	25.5337969462385	46.3538171010651	25.7305646971825	1.3292414405549	24.7376771997212	26.4064445852683	34.9519310614395
HES6	32.9205907597183	38.139816156373	31.0347720731363	116.857436251726	23.0435279406659	42.385494269428	22.6018434426603	0.695120906519738	19.803109910782	27.4211535137473	32.3667164585087
PER2	40.2921056611178	47.9930610351253	39.4115203317636	141.632770562787	25.5669890397523	58.2348215765676	28.0410731837028	0.324304749952869	26.1525377060702	30.5105302929691	45.2096624061631
HDAC4	40.4117904995864	47.9949069470142	41.2188633390669	143.211120470371	27.7858236993873	53.6426635051467	28.5362703268518	0.990758043188392	29.2618972326629	30.4948822585941	38.6576349925327
VHL	35.2580848288784	40.137279606129	28.8942154492493	137.421622586899	24.188485332293	46.6506264444739	22.0920122421843	0.121546022909931	29.6020911502699	37.7272684690097	34.7370316906336
PPARG	26.7572884081914	43.417219123611	27.6756513357172	107.323506091165	18.2900062144998	44.0839560170434	17.5205492159032	5.19790445196633	19.2574717706457	17.2146781679973	28.1500026422468
NR2C2	44.1752000076239	51.1694983414597	41.5481593864094	170.866221532509	30.77534395718	59.6700374803084	30.1390392136776	0.971964658551506	35.4142894553829	41.148852434808	45.8547987989554
RARB	30.0935451330461	41.5633286012554	21.1555977265246	112.163036612324	18.3868710630563	45.7665955711169	18.9122718484776	0.720575154675871	31.3566948511707	21.6412258446157	36.9110130548399
TGFBR2	50.4839167576658	52.8893972252647	43.7377801709832	196.207812163872	32.2470605928117	59.7522938477681	19.6387987923656	0.168717330243083	30.6834959065639	47.7375583744635	37.4659816506368
MLH1	36.1225592018232	40.7327511610137	30.3562111325365	132.499697895659	22.8879470098696	46.761964361107	20.8007407322009	0.925432082460729	29.0828340276756	33.6504732946121	35.2016628215806
MYD88	54.490346396104	61.7977898319256	50.5819157268743	198.541538871367	35.0510731064434	65.9677485252049	33.0903823169473	0.765311876484083	34.0590588891499	44.1133191463683	45.6314871391093
CTNNB1	54.5633041402512	59.5785083838352	51.2173542332916	190.076887978439	37.1541871944331	74.3059793028753	34.2446928826208	0.836479334102997	43.380340780702	51.3035878950381	51.5452853655846
VIPR1	41.1273887991945	50.6668876981943	38.3789944621301	136.995528154757	27.0084721017485	48.2444220827396	28.4783643655975	0.464578413038357	25.5714232178885	26.4052773464242	33.3441656964199
TDGF1	16.6000852694262	18.2460502025061	17.1490670585244	59.3140778535286	10.3240065123026	19.9951293504203	9.78645488391514	0.519240403230716	9.85922195209815	12.1664098611379	14.6511470525814
DAG1	43.0252282778717	47.5278538847336	39.7498981826899	150.22074361712	30.7811091731176	56.1518519265882	31.5466208351691	1.70174890063166	31.0485265804848	36.3827646098512	44.670359893621
GNAI2	49.0402250230562	51.7673461334734	42.0838938509349	192.702860657332	34.694654481244	63.1738265709805	28.0763117948099	0.0960064562781948	41.0472976677817	52.7450666907447	44.9217084302176
ALAS1	39.236458848006	49.4350384475497	38.2138423569782	141.816562369785	27.2735757085608	52.3776510875722	28.13428621644	0.215013797930302	28.2368240552005	34.5715611068231	41.3153874305893
ADPRH	30.9046684129859	37.2770889871588	33.0602678121721	129.359765246073	20.9944399994272	42.3336601958403	19.3031479333237	0.794361268579236	27.8781134609493	24.0789035072315	31.4059619451923
TRH	33.854531969309	41.2588127306381	34.0463815080209	122.687940146033	23.3343668488149	43.4320022264422	24.5630233846453	1.67474373236508	25.733128919284	24.7464429056497	32.6745477228691
TF	34.5617356273613	47.1851361862455	28.872644717994	125.555747898964	20.8909467389845	32.0808379502762	23.5683196159933	21.5188159677505	14.0583245162657	19.2093481359296	34.5835135161717
CLDN18	35.4267068852203	42.5586324583783	34.3567627499114	127.610087474289	23.8399939411401	43.0121644016531	24.2420630715315	0.617169389868999	24.7320654672792	21.8089517689319	33.8951465000729
TRPC1	25.8044988075302	30.7006698260842	27.7431108337193	95.1709277855681	19.8838798900003	36.6229061417391	18.2015365979641	0.188367229078927	22.9672149762954	23.8540850391373	31.4471301077805
AGTR1	30.7162265176231	35.7930950288854	30.0635796807216	102.871915645846	20.4305798718177	38.8541315053038	20.5652104524206	3.03450748774679	22.6940343271422	18.521106804973	28.8466000725449
MME	29.7725473173855	36.6563484479762	40.8997252859377	119.165195700669	19.3720034683783	44.6301730567037	18.413858297174	0.0252205358309186	24.3708880115208	28.7599214614862	31.6249193835581
IL12A	30.1775733948885	37.3012332647374	30.0756774807207	109.94530693123	20.4581578026035	39.3033203210307	22.6446215666073	6.47955742842883	22.2257554384926	16.0186588120046	31.9369725578218
SKIL	40.9307049269957	29.098096581046	37.176745404102	138.723258055496	25.4303197650171	49.2542146221204	23.005722933486	0.121737756901479	29.3971377268171	43.2208139665323	40.0029066486399
HES1	43.1210048732795	48.7558352283792	46.5444473933444	158.93741091714	31.0464715966018	62.9292177797665	26.2663055619732	3.07714818673645	28.961567121383	36.7813639153399	59.1475893893589
RAF1	46.4049230229448	55.4523387100792	38.312456211963	168.06930033675	31.5995400607133	59.6995359292631	29.5999254429478	0.772421044006943	36.0737144354821	42.2644090079933	43.6347756465119
THRB	29.5296924026902	40.792205858567	29.8655051892139	116.363907303611	22.0529014095558	50.0996719185213	19.1086740057922	9.27168781135707	26.6350846752875	32.6142459804572	35.2870185915494
TOP2B	36.9749686031725	44.6496513934291	29.3933957462835	143.095521860868	24.1197174518797	49.4445895477714	23.1849171103812	0.220449510527471	29.7964250218984	34.2670737201072	34.0698771760452
ACAA1	38.4802771937072	47.8689243689872	36.0484476824253	142.381930333857	27.2297771766278	49.7274624071473	25.0994129031805	0.608331190310386	25.9905178559074	33.4278407723876	36.6842712236244
CCK	37.0738047398023	44.8742971925734	38.3603218582776	132.608890295105	24.9686083005403	46.626306594957	24.4311765390737	3.4570313062806	26.5736477411594	26.2046888816744	35.1445082183686
LTF	33.2071778780413	41.3779589044484	37.4611510951012	167.082310211102	22.6025387987085	42.6994587111015	24.9737270820291	0.383435785123312	22.6782136485232	30.674201651685	32.3936478726104
SMARCC1	41.822436679762	49.8849232528566	39.6047979562879	166.240653031626	29.1556305391909	60.3422643035009	29.550491819654	0.375388563244533	34.5865166102691	40.6688383438067	44.3393967585374
CDC25A	33.5121796472181	36.7029337190724	30.9440313450702	115.405527932626	22.4077503204911	42.1720631669704	22.491169228477	1.5537331559608	24.9651646065718	25.5276130128583	33.2598627839844
COL7A1	46.8567046882513	46.588111489955	43.034741745436	140.158577546253	33.4935535531124	57.3389296914357	31.3842766952006	1.51187926659324	29.2480196941228	41.8479165396752	44.9204431993407
GPX1	37.6316687306927	53.755897200185	42.4064142561562	157.195056662189	26.6176840562162	51.9239636463358	26.8313494017728	0.921955207183322	31.0373190660734	23.717117390149	39.2136183713374
RHOA	55.1528953665483	69.1535371504403	55.0457235257271	209.802711039185	37.8104473993029	74.3897117280726	35.4355150724417	0.219722636718965	38.6542158919841	46.3817260431809	53.0618024249852
RASSF1	38.6285441459448	42.4965829258901	36.4993218977081	147.465310222593	26.0661268752473	50.4750633455813	25.4795509798746	0.241662031196564	28.4966794890057	32.4304889948738	37.8208480535843
CISH	36.7869297972539	44.823969067655	36.5450685900585	139.804139692276	25.0755932115498	48.7177390238302	25.4410698499144	1.088158568145	27.0262094811675	25.2318256313086	35.1763439433848
FOXP1	44.3463317769234	50.4280778885963	36.9647504434631	176.632710642694	30.7515686191122	57.7128020112305	22.0881945279382	0.483391954669874	34.3347871188434	38.6249372250718	38.4453898400069
TOMM70A	35.5463554838881	36.9773614968489	36.1381905830901	119.932177485233	23.1772980970198	46.1995017832471	22.5522204304403	0.575196369612313	27.8380206304036	33.2794480599307	38.6391337177617
CD47	53.38488231845	45.0997569833076	53.9237910155002	199.761462373245	35.3440310734015	60.8603907820036	24.3357047089533	0.348984541549608	40.0581854604727	38.019757738752	50.5722281047368
ITGB5	54.7307729675484	49.8909451135469	48.3849315015078	143.723196565041	34.7411995463927	64.374343333015	29.8989863401015	2.45303938916298	26.1610995497711	43.4178658646372	45.6695628584359
RBP1	33.4141786380872	35.714029072988	42.5885661349568	118.481613146024	31.9696351646099	48.5319727102456	33.4327467774164	0.539284110789032	28.153769731763	48.7352824803208	43.7550310822031
PLOD2	38.7000572465956	25.4139511985344	35.367752513381	104.358572731291	31.0528802968647	56.5174407880987	21.4796737077117	2.35431706044862	28.0387258747662	49.0486223497624	50.9062964838282
SST	29.0397244706674	34.4052650020861	29.8420756059896	107.517014015405	19.6766433247991	38.1646848151285	21.9318316642256	11.3877849922404	21.7235475388093	18.7796515862746	29.0711105468492
BCL6	40.3423327496349	43.0073202301779	40.500775087422	157.2321657213	24.5685553798798	56.478523107395	32.0107557572337	0.127117035988475	29.9152922243616	35.7656388107558	46.6276120582598
CLDN1	44.0757457932949	56.0025911864068	57.3422212591564	202.983057248	43.3876923781893	83.494332421215	32.8008550844593	8.87866244540953	51.6075492343082	61.6021094364616	78.5504866710731
TFRC	48.1654756384594	39.2827547802629	44.9702903644968	152.042988690167	29.8241956403503	69.9807710460515	31.920255519512	1.82515658859732	42.7145685808705	44.9779211854533	57.7229173162888
FGFR3	45.3596608558065	57.294424799046	47.8715174096089	158.317382650082	34.3288155224171	56.8787253117219	34.8359111019335	0.194410072797363	28.6800761244811	31.4507776996333	53.8447320462522
ADD1	44.422335107738	52.1265020808841	44.8878229957399	163.743996169743	31.2987402215999	56.0891892389584	29.2523669976061	0.13358722199505	29.7159124883945	39.8365520421248	42.2974719913714
MSX1	40.527874399773	46.1348189922506	40.8758916501885	146.996464208493	28.0491556577512	51.9875767330404	28.0402859358093	0.815713422254418	26.7641743732704	30.7938962797784	38.1754677840105
CPEB2	41.3141093094891	44.1790871816713	43.6959410023816	140.993923329534	30.5995970965445	49.5354973059987	24.270811993905	0.775427801516771	22.9698508731167	27.9891046072964	36.2030734257281
SLC34A2	28.175648599348	31.0016511460956	28.7117726972408	132.406086169583	20.4605029011619	43.0641785864954	21.6194726240962	15.1219060336003	20.7102596750417	29.2591188147079	30.012343715577
KLF3	49.9502951515862	60.4234025155713	49.1309475274485	168.968125644294	33.7373424708183	65.2865456486336	33.0938854411748	0.146018814011737	30.6627369213228	38.2757757706721	53.2823890456473
PDGFRA	37.9369302331118	48.2935013330693	37.6740894963996	141.935398628765	26.4472991951999	56.0633349030157	24.0409946340496	0.18749036867321	30.8273711414031	34.3516441283778	38.8107472662679
KIT	27.9009069122936	41.3417004904831	31.6103670949762	125.379148216475	18.1556909557052	46.6911548631449	19.1533655100849	0.130085054471372	26.4995936557056	18.4786991025303	27.5408807970165
CCNG2	40.4198813835112	53.3204127327042	34.8095129061234	158.195831778042	29.5197526072986	47.2733621913865	25.0452949637339	0.300474341264081	31.6163437963658	30.6897483039407	36.9015870776564
ATOH1	32.7418762113804	37.4440752175671	33.3635641775945	120.047553747037	20.6685105203172	42.5585271545461	20.6023583702731	0.274292314608893	14.5185808344966	17.6452674297097	32.1382542254627
COX7A2	29.6933266768208	38.2634465610869	32.7008301774548	102.769421273796	20.9977591150116	37.6637677560635	20.0659317975856	0.419171667680876	20.8739795255466	24.1163824631396	32.6196798732651
NFKB1	44.7208778140377	43.3111089780645	40.6512259077692	159.999061475752	32.4819175312716	53.4328892654039	26.6802822595439	0.0485430909050429	34.4640778418458	45.731895326599	44.0937127395869
FGF2	27.226683423176	33.7321883585698	28.7702338284248	107.995263256173	18.8611101170116	42.5279616625819	18.6871448140581	0.512633489599134	22.9177162862081	28.258356393361	29.6373775794539
CCRN4L	42.7987828379548	42.7987405599509	42.8743690007161	130.457952327451	27.5700423110024	52.7376454297141	23.9452553491383	0.725573027982835	27.8928176425181	38.1381026395654	35.7404562976331
TLR2	28.0334276696023	30.3950416587121	39.7837458115285	134.13984223864	24.543921173287	48.8230948356865	17.760886482179	0.482261679467944	30.2934886973612	39.4827040991567	35.6475230083623
ING2	34.947383196549	38.570892368595	32.471770427647	110.863990849059	23.4992556994524	43.40104578161	21.304429001905	0.307583968098586	25.355718085909	29.7898566540868	32.8870296350132
CRMP1	40.4779045418055	44.7833519024942	35.5102340718106	127.917213991352	24.781539317234	54.1428004105631	26.6762055784204	0.213445538960406	24.055901165407	31.0342521266859	36.4258562598293
TLR10	20.6471925460921	26.6176032890812	24.9255551579137	152.05998813281	16.8559086363367	32.1580570156382	15.929573719879	0.0115879809925475	22.5655778562126	9.32033486842731	22.6868373348449
RFC1	39.7109844012446	39.7356741122683	37.8659883676536	153.228168502877	27.4082526509895	49.5434094684725	24.8494964363708	0.0757400443260911	33.3539029856983	36.8359317773104	41.5008407564457
UGDH	40.962651613843	45.1809039957631	50.6571702982304	134.20124094403	26.9876800440786	61.4473872775497	34.5597953569141	0.0711472994804688	23.5523623186482	42.4233481610159	39.31864791311
PPAT	34.4949343836415	34.2911630988244	29.6029870503149	110.997242978246	24.4556444830793	42.7912040311612	21.4407449289596	0.24287198755057	23.160231671388	28.6417033603495	33.0334951560583
PF4	18.8090620298888	18.1709623978034	16.0537098433266	54.1024001098839	10.6479802411342	18.6071071332572	11.3770671240036	1.13455274186097	10.1783744743618	13.4362654967824	13.6612754678154
CXCL5	35.4008564089713	44.7806442381291	40.9962066672379	126.870021189953	24.0614341485974	51.5669672113125	25.9166292296463	1.26612193892044	22.6505666534404	25.1052342343095	38.5594852388492
CXCL3	32.3935042007505	37.3001512468955	32.7296125889521	106.307891727131	21.1113252622006	44.1001205106425	21.609991887477	1.29658920378813	21.5190984223173	23.9958963151749	32.1381161738996
CXCL2	21.6044123448172	29.2306606317735	27.0509367736624	78.7205744289003	15.3020972132703	37.6678700411142	14.7624810973811	2.99699917324543	16.9112892449554	16.0074751921464	25.1210174613406
HPSE	32.3661427714464	38.22210623721	33.9717213884245	121.125453377102	27.6675693395997	49.1675045269353	23.1045396930114	0.561399566369358	24.5609878356425	27.1073723013659	35.8314795482886
NKX6-1	33.2911158557098	38.9043559382982	36.0083613268079	125.55749899618	24.7173955091561	42.5492860321233	24.2547003922852	0.643430815481698	24.6454407750639	25.1105086430552	31.8066681809463
ABCG2	26.157295283059	34.6895560263129	28.3308760639637	98.0249590606671	20.1045934316006	32.9399334504525	17.9472321249625	0.20760323839258	23.0668109195486	13.4759402011092	25.4179206423662
SNCA	33.9823111124242	48.9591990556824	35.0867353300428	124.622496901374	24.9595150233019	58.3138080425464	21.9105631950803	0.718584032429531	31.5607647881099	29.7903276444926	32.4309192445491
EIF4E	23.707743143438	20.8686466207005	22.7983100892033	75.9018269684776	18.902200890402	28.0067638526038	14.5174179659883	0.288709508246509	14.6525061477561	13.9906604469524	23.0907578871983
ADH5	45.6515116890668	45.8556273505621	39.1100068793759	147.802955428723	28.8085364310937	53.7978988857689	29.2957152013914	1.33861648958557	31.4481235843088	36.5788144454777	46.167767996921
LEF1	43.4845640591467	43.4343302283299	31.5160078566473	172.922239277245	22.6554451529897	58.9297216777432	22.7275283922745	0.0644487293373412	36.0903507412275	33.7873597631479	31.1224571042969
CASP6	30.2651874809618	31.7204774950206	22.742923288295	88.1955028871045	21.0108063258287	37.9497402960299	17.9205916369407	0.407882756746288	23.043923657351	29.5742500076624	26.6759562740159
PITX2	38.8411075304914	46.3206308954307	38.241754492716	120.56052297832	24.5096464009516	45.527314882537	25.38288594643	0.309416253778373	24.2346932980499	24.9957657503456	34.8744179804395
NEUROG2	30.0791006474914	35.921164454936	30.986463716864	109.493329169887	21.2116725946518	36.524200224514	20.945672111387	1.37787138817205	21.432381269572	19.9978778992242	28.0139148741648
CCNA2	42.7720997092587	43.4191719516208	42.0249448986762	159.47146023293	33.0841825406964	50.5371414425774	27.8753651934651	0.194821933700137	31.968038901189	39.6856322573517	46.8643773528074
CLGN	17.1903731295641	19.1691927510134	18.219726244832	67.9323469642697	12.0060866313733	25.6018417959602	12.5721162677682	1.1830016569562	15.596926797932	12.9579164070775	22.0600497270813
UCP1	24.7005479869179	31.4540684786117	26.6134255469923	92.2875420133684	17.693176044563	32.2023846989617	18.000153458506	7.80170261211141	19.9150436110565	13.7788019087109	25.5277464646103
PDGFC	27.6302334895674	27.9464179625407	31.9246441502455	96.5827975910715	27.7535334696428	41.7066948817265	14.7592983499716	13.1367272981905	23.9294875551611	45.6497675711151	31.4264774563685
HAND2	39.3235805687327	45.8451080152237	39.2535649017036	139.334745487136	25.9168976363129	47.7259403651149	26.1121221070413	0.0493581783775748	24.5531347102952	29.904286550059	35.2146866358474
ACSL1	46.6109935019358	53.8152624995824	38.8113483784871	147.268000011565	30.5706979757126	56.3102271884366	27.2456177858374	0.258347940971228	27.8028813322324	32.2599812707932	40.7710346888681
CCT5	47.5209483352691	44.7514934039873	50.4770292365155	152.853572885459	35.2436528029252	63.6293085555427	30.694384813848	0.138301762867696	32.2747767617857	53.4886337945539	46.5999312097051
SUB1	32.9060626716238	30.6713583345619	32.4236480384792	112.128467677996	23.4597859768139	40.0927860777163	16.2315016262353	0.0141081024505082	19.8172767469322	29.9789325482969	32.2714081612426
SKP2	51.9349110691138	46.2233031145759	50.7795901169962	168.17956013642	33.7594450610354	60.0432033802472	33.1899150880542	0.236893783630457	36.9464065230377	44.6082320620507	48.0046606686669
GHR	26.2297636087498	35.5220612032036	31.7343375268279	87.7927971600142	16.6439428100915	41.2770471443939	20.8200450597587	2.08590812623531	24.3317789144024	20.448731576415	27.4691067021066
CCNB1	40.6081158459786	39.1731164240856	40.416348332863	139.891138746346	29.3940962514089	50.1667378686784	24.3830785151536	0.952178929677179	30.612129679185	38.4668063259725	45.995187170807
HMGCR	40.1820696333805	51.1610107167594	41.5091233787516	140.685048339261	32.1471834657215	49.1388703236093	27.5074070532767	0.852597364010952	29.3735077373223	32.7543073823689	42.0225936404574
F2R	42.1313653393306	41.1451797435443	37.7402941096926	116.815762535061	26.8749723878881	54.8190267546207	19.5990099805416	0.344124802805291	27.0800917705779	44.1690190572572	31.86401006282
AGGF1	35.6607484470097	41.7575078654838	35.9932125375903	136.165157544586	25.031998216066	46.6577773136662	22.7445017423064	0.682412986031256	28.045668605843	30.0104282340565	35.0147544094244
RASA1	40.1798778188109	44.6840227233465	32.9655577665317	149.850289379307	28.2162564130221	48.4103626586411	23.0254362264104	1.3837858909873	31.2461120602162	41.0392584924325	36.0983503745318
APC	30.400962129393	37.4369880562662	29.6098945666912	115.248067792916	21.0543864330343	40.9207735211178	23.5229712790263	0.840696041643013	25.4342659409876	29.0316946031704	29.8386327269665
TCF7	36.1705966921384	43.7910386421019	38.4541965563062	164.414507766869	25.8276530790846	47.9296713022423	25.5302053332142	0.426580603251127	29.0597161504717	28.2820122204291	35.625189125498
EGR1	52.1374565698098	66.5984036372658	55.7903799833764	201.904564026933	34.0319680301556	69.386463683479	36.792046783557	0.0805947043139217	37.5024951853165	35.2921158092279	52.75618384159
ADRB2	35.5997953550263	47.3281486231032	44.7054434856629	143.114374660275	27.840532007046	50.1228308775213	23.5547855562165	2.24042387681487	29.2070779709395	26.8140531959172	38.3355526275512
ADRA1B	37.0844737060691	40.0072714489638	36.7257198264454	138.42472260803	27.1902381832939	46.8141606769313	25.9157677213276	4.6188334227607	31.733419392928	31.3255715771667	37.4291763774284
PTTG1	46.3880275831369	46.6616763838532	45.3851301192438	176.616081729405	37.4160778819942	59.9247449759498	31.049730661554	2.13739128204849	41.4071246546257	41.7562164508849	56.001454825431
GABRG2	23.3427519017948	25.2424137934613	23.3505730577656	80.9151013562132	15.8311137730509	28.805042465116	18.968430864405	12.0855524681893	17.8683296968157	9.46360089231794	24.1200431930835
CCNG1	39.0553394670413	54.6263059276247	42.6629701083699	174.91301836176	30.0694287461374	59.068464642264	21.9042768128197	0.784694145468801	39.1029030216803	37.3945818277212	44.8419646926098
NPM1	21.0029646376565	19.6032937720621	17.7369239071686	72.3168311436441	15.2203659488038	26.6886420113715	14.7422675394648	13.3015059257058	19.1816136792044	13.588373238455	17.2635001949289
FGFR4	33.7878282974973	38.9220486338353	36.2077622941476	127.61632458839	24.4249198633252	42.318266603193	25.3626521543783	1.94701528081402	24.2406900667748	25.8950824259439	34.3912728991233
SLC9A3	32.5513970667833	38.1058065437093	35.7486198928958	126.702542418644	23.48010765624	44.9260518495157	24.4222786456994	0.17053598154791	20.6712922920908	24.8097248999701	33.2237216976713
TERT	38.0217029403731	44.6198277737125	37.7366069638849	136.708853309705	26.5633251386325	47.1853600416658	26.9341540514633	2.07302475282018	27.3589331564279	28.1308717257379	36.7415442196905
SLC6A3	36.3365001392864	43.1718308251253	37.1278455181514	130.235352909575	25.4344311598765	44.1262699203241	25.0744522686416	1.45469816740598	24.8951748518258	22.9739780392358	33.8014927733901
DAP	46.0913968510527	47.7250395751701	46.9180408919155	162.657770734969	33.0467581821192	63.4477584994199	31.9702579206428	0.865180876647084	34.2639317526317	47.0372454108048	46.9323408752528
HMGCS1	44.13770763728	56.2159334782649	41.9791047196134	142.271609727018	35.0158344472143	55.2466525938155	30.5455933536947	1.1428339456622	30.6220825279983	32.5163986368475	47.3700570978644
IL6ST	44.3228362587855	50.8836239432846	39.5954391674769	178.257299141099	30.7436425724242	55.789044516631	20.8306398026456	0.218999334444529	37.1041048664973	46.0986519460266	43.9431265643077
FOXD1	35.5235674277324	38.3405213817137	30.8701490391256	121.916631470177	27.0751657849858	43.4707476699071	22.3686395171326	0.187753354783184	21.7869001684654	33.4024764319644	35.8394722052366
MEF2C	43.1225411856664	49.6502948214252	33.7950853162759	202.393431660922	22.9339974198353	59.6709143825475	20.3757368986809	0.0498446771621563	33.2998147044807	26.2946750892759	31.2625950007961
PCSK1	27.0533082078921	30.7404451423033	26.5686066575078	85.0692155819364	16.7014807496552	36.9132232796062	15.912753771428	1.05921610402037	17.7289837635122	18.2151293269521	22.7028315218983
LOX	44.1923690335344	33.5222559804132	37.7363109989209	94.9553975073569	23.8458542021528	59.0169330623925	17.1588008014797	1.08072150904505	31.4837361525299	51.9750012842116	41.4456290996892
IRF1	42.0123873836164	37.0428302678265	31.5590104982184	147.912674355181	26.0811551644128	50.2793879744441	24.2209098956786	3.68407291801794	35.53201508202	35.1731074660306	38.3650577463157
PPP2CA	45.8391478320105	54.9324481255556	54.8479252256119	182.602067302796	34.7856745678896	61.6025507924799	30.9683784948303	1.41509469747442	38.0766694874507	39.5639644241592	50.1252955073278
HBEGF	46.6796627137579	52.7923813233263	47.3711633977783	146.164055609729	35.1442446636417	68.659602620351	27.8538531253538	0.640361056653299	25.5743471280109	34.3936570331908	47.0904127263948
TAF7	31.9856032267238	34.6129224188484	33.0958443429559	125.675031482693	22.9000817204134	42.0903321266401	19.5514218802821	0.172850269292386	24.5536441982452	31.9881330172336	32.9620177594595
HTR4	27.2439613974917	31.4927444925531	29.2883073682457	106.112236527096	19.7173818551497	34.1584282119036	21.2008791062402	13.5221159080166	22.4292337404948	10.2134051327473	28.5096524749598
CSNK1A1	46.195568574035	51.3943931401648	57.8803050146296	164.018929080087	34.3433071172319	58.9059910013273	28.0521702131898	1.84492610860769	32.5453309906842	36.938180764316	47.475723960573
PDGFRB	46.2253253365916	49.0924435129847	41.7144389206218	144.375305195959	27.1224065503925	63.1571338827485	24.4340649056639	0.1004857193395	31.1374393422746	46.4633062121704	39.3141622764953
CD74	58.034398883805	57.131584610574	44.3217425626414	248.302565504004	31.4445272060006	82.8443231884419	27.3999346358469	1.1947842756681	58.1883374449122	55.6053080818443	55.5789076124269
SPARC	68.2047950326918	61.8865646389294	58.0269105810171	185.508073689996	34.9213522233806	88.2850701363064	33.7903879274216	0.280232222174865	43.7908680823232	65.0186015782128	57.1100287127906
HAND1	34.013915335373	40.1490426765427	35.4129999373248	117.142574856212	24.4567519875284	39.6518329785777	23.6695101088367	1.85235202692103	24.210407888221	21.1661622512022	33.588980466313
DUSP1	55.9694727671801	65.9981060459129	65.6904039644067	216.402233895408	36.5344332375788	75.68199801412	39.3353719701299	0.250284084087205	40.1767197025514	47.2769047051507	57.3718313854112
NKX2-5	37.4927721191316	43.9450809014494	38.9018558742694	135.714539242713	25.87580655361	49.1197185141015	25.8406266659021	2.83202449988015	27.9227544178067	28.2641287183688	35.1289010776938
DRD1	29.6410611418077	34.9300648832467	29.6032397686652	105.203698189768	21.6247915438531	33.8811351279462	21.4987989884551	4.82641275555495	19.6577853536443	19.1432959162434	26.9330877006767
GRM6	33.0608779640504	38.4615496529835	34.1804074192385	120.299642422711	22.7140584901893	40.4125777570808	23.7012282182592	1.31050718989176	22.0522723631475	22.1055768973676	30.1140107982697
IRF4	36.4076673003398	41.3935053763885	32.3125089409639	175.766783069878	24.2234115296173	62.1059293702709	23.1602310132473	0.0637293828717522	32.7602559755142	26.3019683645099	33.9676763103363
FOXC1	42.0010390177635	48.3164576098356	41.2544819066502	150.795544585281	29.5034030888618	58.1053685095383	27.4627024689854	0.560052617436328	29.8006322125383	37.5873790360575	41.8483371109505
NQO2	41.2367991415993	49.0104014514112	40.6148969497443	136.185053998739	29.6492393789029	52.5790998693369	29.4944626391298	0.236278640891079	26.1626448655371	37.7539188690694	38.827469709699
EDN1	40.1503301605349	48.0065918615677	35.6845467660355	118.563833410715	27.2168863420731	57.1311546218008	25.0372917647278	1.19601309713455	26.0609014978791	33.2292174552126	39.0695874954082
ID4	35.9123558819323	46.2600378110261	32.1203403460817	123.94707326455	23.2742493927776	45.2071807139037	25.1275869522321	0.467772820774099	23.4465053919199	29.5526164644998	37.0808413949193
E2F3	37.5003057481659	39.6975713312216	32.8759701999516	109.970467576531	21.8381803181359	48.0251827092604	21.4669137167983	0.930022112301087	25.9367456283333	32.9204166288566	34.4115102269052
MOG	27.6792225717972	33.0160382303813	30.9532559160757	105.745161389069	19.7289223943281	32.4643171340375	21.7871617461359	11.9611016489418	20.3935074738283	9.96008784545728	26.7407021239386
C6orf134	37.2222222319772	44.2168292773803	36.4173752914819	124.120803713345	23.9518898203983	49.5551818815371	24.3676565464934	0.967522995432058	28.9431733882166	31.2656340754576	35.9023791582118
LTA	32.1035989845605	40.5145106462922	36.6654637898638	149.987585493402	23.2652532654991	43.6520019588747	23.7146019100606	0.191728152464257	28.2523289527038	17.3505776661605	30.7832963587201
TNF	33.0877137317972	39.0051715087317	35.3788273014025	133.089262903631	23.85801478093	42.2728154471896	22.1766225477406	0.0949950972899908	26.8446954962293	21.3829742529638	31.3859127846057
HSPA1A	51.7668208862012	61.656233578455	53.6287361557628	185.924200215139	34.3864808045088	74.4174471592051	37.5407491330361	0.511714253726475	42.8332691725664	38.4299569054997	58.459179123575
CYP21A2	32.4869462083743	38.8071566415769	34.1541990024544	118.888296055137	23.1213892577991	40.2116125303332	23.1052437023131	1.87538568823314	25.0816517105816	21.5023211313774	30.5162860245545
PSMB9	56.8577115952706	39.2751946390326	41.1022496480398	198.771517524754	32.5817363401516	57.228228541855	27.4157364405862	1.81649147080936	41.6793032088519	41.8104631608222	50.3484923182573
HSD17B8	35.8642341489006	42.9286847855049	37.8471771821667	135.459005883764	26.5035396695967	47.1296222942203	25.7380576756337	1.56595115566058	25.7158556991179	28.7066953839156	37.8554523254316
CDKN1A	48.510290027944	44.5006992969991	49.0122961037166	151.269089022969	32.794266893747	64.3499950069215	30.4857571794706	1.83643951112675	29.1840244819362	38.195316382094	48.119013948427
PIM1	45.6325631947785	63.3696640654492	54.021284471824	184.991303884511	34.3128884266014	62.1367244871997	29.5571797355879	0.461261343895374	28.5368837107693	38.8577183150227	51.4578206751433
SRF	50.5125442993814	53.3330334558074	45.8112553248077	171.98253132023	32.3252110207441	67.1307664200832	31.5485935903863	0.536290053389426	33.9644766429746	43.4720291844225	45.5102922052855
PNRC1	52.4443830302916	57.233378442447	48.9387828361115	195.329950930309	32.2368053686281	68.2550625922446	32.3286592872256	0.501963358631201	43.7494778428446	41.4606084378476	48.0554624276412
POU3F2	37.5986245808961	42.3884252341628	36.4106964870024	134.289589887082	26.2064119069567	46.5096254380459	26.3598088348368	0.320265554846998	23.9526912090556	27.4667022459114	35.5916240558135
PRDM1	45.8432028124287	52.886307280308	44.3952254914219	171.037837084366	32.9834309682497	64.8152011577786	24.089459130487	0.934188749627896	29.8046951252902	32.7061497210242	46.6859325827724
MARCKS	48.2597052795818	52.0160185948234	46.9673938696859	163.848028096251	30.8576189335388	64.4269817358414	27.9702607333279	0.109703863396964	37.7201236262026	47.5215945387021	48.8308777272084
HSF2	31.3065443698503	34.151847720911	29.5111654637183	106.110311677459	20.2185654165843	40.1741725643977	19.1203732040912	0.181381778732677	22.9559625659324	25.6401100286479	29.1954799469979
HEY2	34.7474755509384	40.2247245172036	34.5150204049859	110.018284772652	19.2763161514358	45.5465335224719	21.5920468107791	0.0844161395817715	24.1103461584428	20.3486361488888	30.442834838737
MYB	29.04675163616	37.9378984423475	25.7277587193756	125.186153559343	17.557710430157	46.6609321267152	21.9180075662388	1.69856103801042	32.3039465553354	18.1163537650425	35.7503755167388
TNFAIP3	46.8572092826445	35.0826839773855	45.8993672787696	174.14575047184	32.5635404982273	61.551082609586	26.576216430688	0.380390388689965	43.7678690463543	49.5156018766332	49.4430613781315
ULBP1	34.8697916606309	27.7379669096981	33.2803738772748	89.3423084227907	18.8891703273745	45.4262830192178	26.33258383443	14.1260629287469	22.8244903590526	32.0537888806723	32.3825172296519
ESR1	29.0324506257871	35.4912596847486	33.5550128279766	118.675425885661	21.1063968958184	39.4998669897469	21.1506097346232	7.88343576038286	26.1428635453514	21.5511056078615	30.9259559958424
ACAT2	32.9209801240955	37.5741302042268	34.6465215702652	117.632712414007	24.7084389283704	39.3881244676507	22.0853510447077	7.37264366465194	25.6126850377971	25.0557094733747	37.9369692152493
IGF2R	50.9581782368877	48.9575473947638	48.5341823744156	148.79679558326	32.4398757071882	58.8615865814833	30.0886139395177	0.158558442874261	33.6035765641336	49.1804698641138	46.7944557090621
TBP	42.6074570038496	48.6635276941445	49.1747690911344	156.997118158678	28.9348334192849	56.5490313650303	28.2169763002121	0.30298100300648	33.4872557361511	38.4557036053632	43.0194398368324
SERPINB9	38.0258466746644	42.5421716896649	38.75888050202	180.179897024183	19.5645097116428	54.8861614600214	18.8640092734237	0.303245575020776	27.8842958358624	34.5499027124463	38.887433928594
TFAP2A	59.2865687511544	56.1129394341694	57.2375481311353	151.526490816958	36.0199477118032	63.646343522806	33.7821241180012	6.76477531641912	30.0007026982896	42.8483919829087	46.2496722432624
ATXN1	44.0808766052188	42.5302997561786	38.1496325103939	142.889212679482	28.6526171433214	60.3002898291743	21.9063412737412	1.04484579529028	33.0758030295297	38.5422694537935	38.0861179002702
DEK	43.5453064050468	42.7147061575969	38.0006231980717	151.460156923514	29.1371193549327	55.7078230313658	28.5106748731349	0.134250601046073	33.4723741414083	42.8147133009906	45.7192190099382
HIST1H1T	26.5864184232429	26.9851779079734	31.1428733387704	92.9313321247711	19.5608872938858	35.23158116951	17.9796837292666	2.86462725318012	19.1865880378651	18.7759422770206	23.6216772001024
HIST1H2AM	27.3076407277349	24.0024873301257	26.0743833018487	99.8990854166298	17.3177872760943	33.2372911708849	17.2083466891856	0.466298496634798	19.9127872805422	23.8356854249455	28.585993740128
GABBR1	41.6167512132227	48.8109958740714	43.7701495663143	154.51903940111	30.5274237949983	59.3690728533552	31.7682745583742	0.0714739442779862	33.6048830056583	41.3297281402029	40.8906533009928
FLOT1	41.2733862530726	44.5149664845668	40.9401694120078	148.868894010514	28.1891767707337	58.4175833575734	27.1691922475955	0.421293004359167	33.2171409660992	44.7746974115725	44.6542564971226
HLA-B	71.2872519717767	66.1619582338614	68.4577136352581	264.025788623045	44.28458594869	91.4492909933332	42.1104084722838	0.164131947497691	49.6348163097394	62.057321365225	72.1248617797107
BAT1	43.0771663442213	49.03010738605	44.3039566539671	156.45374428879	28.8240895913278	54.5744587486515	28.381054413014	0.441900039451026	32.3554420774529	36.6639480321157	43.8343999515877
COL11A2	37.2696093954083	43.101435158024	37.0028638283892	133.160329308105	25.2235188790774	46.1424233325075	25.8616543849812	1.73071393840398	25.9597594203835	25.0876186193268	34.9547858956131
TAPBP	56.8198728845898	51.0976076807555	53.3015064175227	208.039750444758	37.8977192461163	68.3249748643075	35.2585189267452	2.43941553697557	44.6136409782223	50.5393434287216	54.5150534962298
KCNK5	31.639282035324	39.3338643149178	35.8651513374449	129.757759902581	24.0680066524128	41.5637538379175	23.1231811345458	6.94666777026488	27.6510047623334	20.8309622059428	34.2046312383917
PLA2G7	39.5052806780972	28.3387020070332	28.8497419782282	129.293220479928	19.4179803308378	52.3172130631868	14.2237350537785	0.89004860426175	39.2302793297574	41.8710304747375	28.635358645207
PKHD1	26.0552430138799	29.1534785526249	27.5593442870604	97.1907146392947	17.8086854863036	33.1788156110954	19.2107544970549	12.5281317545761	20.7576755248403	9.79482638458376	24.8676842567645
ELOVL5	51.123640883521	47.0759301774118	50.1062299148311	204.003544660543	37.1576618732334	71.6806765865617	33.5814511445714	0.237542349847381	48.2318908488698	56.1692885157161	50.6874694923044
EPHA7	26.0735997418404	32.6319484958745	20.6699970582276	78.9003229955635	16.1858349468906	39.4533587981095	17.0289521812794	3.79309727415264	21.419889712116	18.0614496423775	27.6693286039339
OSTM1	40.4741815357342	41.292820184235	43.2274806176896	137.969788731855	28.9609523093945	51.8655276755519	23.2325032334063	0.313725047993036	28.3212542155668	37.0853305364392	36.566352015156
SESN1	28.643301371229	37.3438811427734	29.6934306277844	113.948847169508	20.1188714072006	39.3833105629631	19.5410473944595	3.18463288271851	23.4082100854974	24.623787969414	31.2257799781516
CTGF	58.1300240629295	57.8413878057453	42.6996245031715	137.024298924791	28.4317589985939	73.7380052466469	24.3561546419054	1.02435880692009	26.8800379721724	65.6612549209029	46.7046012674214
MAP3K5	38.8222425599039	37.3952204315113	38.0527704482054	141.750612932403	23.2029872364612	50.9797584502031	28.2151087701554	0.111607004862246	26.021579351163	37.4622083849651	43.5056786646812
IFNGR1	42.9981379587777	36.3729212881717	47.3157127798423	147.514317405037	27.2195457757379	53.0181221385407	21.2066389697095	0.667147428599705	37.6642422679969	39.3245985079418	42.3413550796362
PERP	69.2982950976943	76.2952090187558	74.2918701092518	211.866795794144	46.3785759423229	89.2416525278287	46.9520461331464	1.1627960244723	36.8127952678855	39.5046759122554	65.1062376851228
PLAGL1	39.1298833913967	52.8726443031502	43.1464176992345	149.238362574836	20.7503082064663	54.8993119963145	21.6317507797653	0.551490946491029	26.8400857692221	28.0016591471667	37.5392563602442
SOD2	49.1003513648483	37.1774426596546	49.3914116253772	157.146995638498	28.1868411800531	65.575342901559	27.7472785584827	0.56345722908611	33.5352005341042	48.5493099137065	50.3989236903057
TCP1	57.6347740189816	60.1075606226504	62.5427117339186	198.168552275194	38.6539762363496	72.7944900552194	35.9922406398272	0.900620348593194	42.1055213870358	47.9874680050551	54.0227926312538
T	38.6402196719708	45.0513544571571	39.5490789304337	138.639180501372	25.6886691668859	47.9282541147048	26.3387743186464	0.816527894755458	26.6662792800676	26.506813068298	37.4753036906409
SP4	38.4472476480862	41.7252091327172	34.6827968644358	161.901609956528	24.9971155276004	50.7865986283171	26.9266712701652	0.379932300275031	35.8208713488071	35.5712098171264	40.4014947654592
NPY	38.6228580974134	39.9629432517233	37.5257251013284	129.798038403549	24.6194927049423	45.8736359525375	25.2251678066018	3.21185678150492	26.4956783466699	25.9248939767168	35.8504421310777
ADCYAP1R1	36.2327801249997	45.7439210978986	35.7364434463805	132.88957334301	23.6826974136402	44.4332376530314	25.3095525482733	1.64322783525498	25.298265328399	19.9357756526484	31.4969555928883
EGFR	49.7255930943635	50.6440308425501	57.6464307596813	152.895579769687	34.8835687608043	65.7395537481273	34.5187106639997	3.10589522691877	34.4600894399487	44.6673289227621	50.3414571316793
ELN	42.3881698945344	49.3712974156731	39.8243147804249	149.813098530379	28.9068956759529	54.5079683261741	28.6224699437907	2.33037737783752	30.3422128747165	30.2950967477554	42.4758897286871
HSPB1	72.6284039386229	78.6521644032164	73.2867972825297	241.119563827618	46.6177249532765	86.5388524454622	48.8694225778944	0.502046992194619	49.8814867738846	53.9197947012722	69.8529994530102
ZP3	34.6024869191685	36.4635372756881	39.555495030655	131.789121310858	26.3412966539221	46.3391067069531	26.1387015650673	2.06036424033272	25.3840764463604	27.4956143310151	40.4011596129391
TAC1	22.7938623970344	26.0733521068513	22.8268890591956	78.8573137874111	14.7937198849573	28.4299063369726	15.9937001086434	1.1885957256052	16.0718539610338	14.0607308003459	21.8678962959481
EPO	38.2370377005495	44.7736148779592	37.5068522240569	134.521133451075	25.800322031091	47.4633747941527	27.1278083564011	1.37053515435429	25.1710951861316	26.9483769671925	35.3110566130693
SERPINE1	52.5195207222459	35.5628592927175	56.9649153025664	118.612303006205	37.5958836195294	61.6739881856256	24.1980837448841	6.64830074484381	23.0437560990475	64.7263374343932	49.1143235553796
PRKAR2B	29.3646748074025	34.4444828918716	23.9771605540685	124.037892731572	17.2172693041128	44.6076601246316	17.4501391300045	0.0400521512216794	31.7592961194945	19.0840144036904	29.3447173448926
CAV1	67.332525825587	53.6648453002801	69.3124890071958	170.546680600895	43.3064614598586	74.446592986496	29.8655306630646	0.950839883228714	25.6908768562285	53.2006094697702	46.3311147636323
PTPRZ1	55.2563585468972	36.8816499383382	41.8318145414848	95.6886238750965	30.3619151622409	58.9016833455179	34.0210628673966	0.302794093073154	7.48254163943962	30.3571554636074	48.4982280781827
SND1	46.4370429675712	48.5509449595044	46.8501608095575	168.659092579342	32.2694877513536	64.238945463061	28.1910500345842	0.494847089103306	33.5494303593202	44.9224304312255	45.3153604983004
LEP	29.4815586643559	32.9873037431342	31.0642472042801	103.366275768438	19.7165522029368	33.3230450900513	21.5359347859338	5.28739236695052	17.8753816600637	19.4762519739655	27.9042507801182
CASP2	46.6807332935523	50.6800648545297	44.7831308335618	176.455938199907	30.12085548911	61.127717423866	31.6766520359054	0.178432414491509	39.1695319998513	38.355305607898	48.3249843500909
NOS3	38.449617151504	44.8138008102904	37.5334920040743	136.745729471219	25.8382966050681	50.0454247855298	25.7904473049578	0.474534068372703	25.3664001030288	29.2842723325417	35.6702633810448
INSIG1	39.6042328397809	37.408415347462	34.2084461878598	138.739204616372	27.7021205600891	53.3638018412445	25.4717803974537	0.190230624204001	29.8256115922463	27.0083908307324	40.6840460376082
EN2	37.9489885589444	42.4754573674232	35.7933348178472	131.922263994716	25.7644903749769	47.981969135751	25.5424236037187	0.504322327150623	27.1368152498347	27.9640267902722	35.7501106948932
ACTB	67.1550095453166	75.9334319031871	67.597099616745	249.568497594108	40.4140719716665	91.2141060968038	46.2135718186336	0.37583915689704	51.5024133948683	57.3661468360646	77.7083560633488
EIF2AK1	48.1289208990148	51.1058820431877	49.0822584176697	167.819716294458	32.4273842727245	60.6759476755227	31.9656597878959	0.135001629102019	39.7576043414426	44.2154489018525	44.3366951622379
TWIST1	39.5550073389635	44.4698700080302	39.9490774576294	138.414435184926	27.9691843740234	52.5257984805661	25.697220082432	0.546292485491423	27.0276755927966	34.8139161621916	38.6631090289725
CYCS	39.7696056225614	48.434813215205	37.3342870944186	135.220594292805	25.6368303072205	52.2752802866338	26.0707227074345	0.139915685027904	29.914867750274	35.772814213124	39.1395858437184
HOXA1	32.6966607376153	35.8452654161605	36.2663472655321	113.747394275434	21.692052980643	40.7779845359211	20.4160463824706	1.05706795918116	22.6071430870078	27.6579953429677	31.969251675261
HOXA5	34.0562340701845	38.377447018695	36.2027483992964	116.32096036853	23.535243415085	43.9515071756463	22.3045309507093	1.98827762954144	23.3942250090328	26.7375667329425	32.6772283192516
HOXA11	25.1822830709812	29.9221596969243	28.5175829483001	94.1170401953785	17.0159008853086	30.3851769354064	19.0944477628065	6.31489452075485	17.9145749687496	17.9045116624555	25.3365293665613
SFRP4	36.2209742750203	37.6941493966515	25.1356759555845	84.7733948998696	18.0204470703109	56.7993664773332	17.127358216832	6.27616205902051	33.1459630936332	31.1885715456815	25.2039030347687
GLI3	40.8932287199791	35.2071211356448	41.0376704723459	110.620318611922	24.764107725257	48.3957000116769	21.0248484653129	7.0281890567008	26.2259683527651	38.3551737903602	34.6218719616326
PGAM2	33.8064606767805	42.2847298407744	34.4355732547651	125.406927970076	24.0910731706088	45.0963636565534	25.954867550662	0.382748401668694	26.7199491825972	27.6636182119284	33.5576426707277
CAMK2B	32.6707338387348	40.7010417772961	34.8799127098191	123.148179649006	23.2305881227238	39.5295158818082	24.1728845841036	1.39996306270169	22.4398095242456	21.9743615260565	31.7200990362223
IGFBP3	47.2053469291282	48.5591222302447	51.3611002708352	146.793290660184	33.0688150880137	66.3029536134854	28.0285663657844	0.188708231479447	35.7602816605313	50.420844970707	51.8214199829497
GRB10	37.5202839854419	43.8418354124597	40.101717655148	124.606547657202	24.4667610869052	58.2006008067776	25.4631725363581	5.33884694606151	32.4837637073369	39.020305420007	44.0522339952163
CYP51A1	36.0193867621252	43.2848873985726	37.0086228405833	117.318928961613	26.9713784387116	47.2745169925482	20.9437991246668	0.122904549369215	23.4722939588915	26.1524774141154	35.9430437903758
CDK6	42.036126621425	40.9121557786356	47.5277739794382	140.770795615706	33.9801647610131	55.9299174145083	27.1244450304845	0.045392934414726	24.4382072592954	48.4341136953368	36.2233131912278
CALCR	25.1885520798561	28.2879155102896	28.6658986341763	93.0523992238905	17.0809995222865	31.6294070072894	19.0094767048686	3.10172401088658	17.6444841880357	13.1847383790581	26.4645106539338
TFPI2	23.1273721772994	24.9851789154553	25.1151574526216	83.1031309937416	30.4221628419927	35.4321486535028	14.8372220932657	0.557758907852131	16.9993628587168	26.4163821608196	27.4694467034012
DLX5	36.5654520861256	34.5743099462767	36.0934604540875	106.290250580885	22.9700878941984	47.6893049900068	23.8565860285331	2.54258580681152	28.4275385798059	25.6225664099126	27.3730259617113
ACHE	30.7308693852516	37.788439974125	30.1616346948818	117.5321185322	20.797165072858	39.0255194388885	21.8367959007482	0.20568797327599	24.4554429226069	24.2854421728468	28.6251049511955
AKR1B1	41.306384804155	42.9487066013733	40.1354566268905	149.270278278682	29.2512171233226	60.9085072419854	26.802380711375	0.211240818186992	32.2623774594546	43.2602980629829	35.312026012148
EZH2	39.4673809397354	45.8207961745545	35.8962605895171	148.190508308449	26.8627455852867	55.8343728923865	28.1076160712487	0.0662142075078835	32.5191127360406	32.9865548371384	44.3129878191454
CDK5	36.8966057932789	40.138156714417	38.6369539666264	129.162470953736	27.1433491735912	53.9122706802228	25.8294529309849	0.0863254798999918	28.037755993363	34.4095473146808	37.3637625209115
MYOM2	32.3015567637308	38.6856228799961	30.5106475047493	112.361301273504	20.8378243209727	39.4908673277359	22.0919414750666	0.728733685931438	21.5446655279894	20.0249431784058	29.3673298516846
MSRA	35.677785339869	42.352301766128	34.2456844010223	139.483076877296	24.6480680955918	48.688133207207	24.4623751791984	0.282817149538053	27.3499208049758	29.3321053381379	36.6759455664734
GATA4	36.860586015996	42.6460494686629	34.9702784733156	123.325200220931	23.7398927402818	44.774676666073	24.5960764184616	0.526815548363969	24.8996415914557	26.9144399486077	31.7944121961085
FDFT1	47.8951120259881	58.6644148762987	43.9300318471542	189.643054915317	36.4665437886105	68.2449819289454	38.5948394959521	7.42084901416256	41.3936186511584	41.4529746682161	54.4081842603608
LPL	31.8188594484635	37.1159651837401	29.3614022619867	106.801057587014	21.7099563985267	45.6931586995415	19.5264307682865	0.818784002288105	26.5288350173079	25.3177152860945	26.2789670255055
TNFRSF10C	28.2916890066237	35.1859915456834	28.0454874716072	96.9759395858011	17.3401051097286	43.4876076965492	16.2080139103056	2.21214535100659	24.1990404907583	21.8102336884606	24.1243203310822
WRN	33.6025786315728	36.3408673051559	27.4941583224475	122.30757632936	23.2647273696683	50.8933625915363	24.3565109165567	3.85086261435262	31.590553816833	37.2803142888204	38.1034831105575
IKBKB	40.2241858410871	47.4516634175457	37.2319428144731	159.746073276431	26.1068983702385	58.7358350734036	28.0768836517034	2.26774696452712	32.0712858771943	35.6541706152319	43.6163148440951
LYN	38.0552885489533	36.2200059494727	42.0078563669274	194.909046109056	28.5958691180489	60.0358420595279	25.2802801305052	0.0403105626971315	41.2973803344538	38.101780558876	46.7020281124994
E2F5	30.7561995601673	34.9843302653909	25.5439526964753	131.997547633602	17.2946786148121	44.6825344094952	18.7762299484416	0.0695729747218776	29.6591144133104	24.6502054300987	27.1250750983692
NOV	36.3755658580752	42.6988124349734	42.5119092817142	135.384377776465	26.4481606952367	49.3587219996395	25.8865058945916	0.787798143509581	34.5005741283662	30.4037162097916	39.5595959099064
LY6E	54.0025424114118	46.1806748337949	56.6801268368384	162.793295517968	36.8573057994127	57.3619307639545	34.8493318369777	0.247702915589242	34.7667895487511	50.0910026934287	51.4552243867763
CYC1	46.4993768470428	53.2202275666272	50.1442593641467	162.876167000739	32.2512842413389	61.2959972619598	31.3925448267805	0.580379201831728	34.9803693148889	41.0752223158956	45.2136387825319
TNFRSF10B	39.1676173437591	35.6432696916547	31.2635498510334	129.029909864106	29.5344973652315	52.8414614137418	27.9215849264426	9.53240152350843	31.9337052731021	49.3581525645372	44.8529719455429
PBK	26.6588133395904	28.9914148095738	20.9280576683189	89.9159038814386	19.8412177892233	42.4868452525548	19.4803327246513	0.94294753305129	23.1218954099324	28.7365065966632	34.7736440991143
DUSP4	33.883177637406	36.2589171182486	33.8175040230004	121.549944929274	23.4129135597052	48.0026260790505	21.2655482859521	2.02334856103285	24.1871006556796	29.8265214196051	33.0956669738078
PLAT	39.7433782609454	38.7860625009123	40.5991631850171	133.394589194173	30.2799617899129	70.9503546713456	31.461564439703	0.0852437046878505	32.7263574154828	48.3703517470894	61.3126952470155
CEBPD	51.0682486620706	48.6799313970094	48.7624846039511	169.259593845044	33.0846675412244	70.360415304552	36.1394275159231	4.39567502084965	38.0385590384453	45.9614325634364	58.2727591033766
SNAI2	67.2096898777769	58.3592408448667	69.1505210608635	163.813206296807	42.7401544359326	84.0338856831038	35.1962409464704	5.07290000831727	29.5945508497295	67.648076241338	56.5592645455282
OPRK1	30.5588166880789	34.0860827713095	33.008988249798	104.868638736998	20.5218743230798	39.3605122038847	20.7339813430168	0.791457378996638	21.0024603318604	19.7376273438725	29.5619267751452
MOS	23.5728732502019	29.5245014895815	26.7250973901492	93.9298638562462	16.6911991819145	28.6472223682403	21.1072362386099	2.68041729244031	13.8689699127439	17.4336172685513	23.6023904863536
PENK	32.4978362057296	38.5039819034478	34.8222686141805	120.816770874022	22.563966232306	41.4296878622451	23.071219812457	5.56825640631915	24.354002517439	18.8512350112587	31.7525049830544
ASPH	43.9514251944749	47.7962504411845	45.9515081951431	142.885247064042	31.5266891809835	62.2727761671616	27.4638510642403	1.05862241142676	27.596118062001	42.9746701003609	46.3820085871028
GGH	33.7746923591997	31.2668585234609	33.0469773649231	98.8150684984922	25.5893317621689	43.3623225580585	20.5652743271471	0.947474960634051	22.750029570279	32.5033948662056	34.1413226316885
CYP7B1	40.3886643431367	44.7356766161616	41.7347268611945	145.649449666744	18.263896363857	53.5133194891559	18.9961356997416	1.12799745686324	28.1153243860399	23.0773868339814	36.0809538853365
CRH	25.9339651695555	29.4782826554011	29.3294829987758	84.7453990130554	17.1491945294005	27.8852481258745	18.0571824123559	0.210155325729681	16.0965084600361	12.8418485877019	23.3876402306456
COPS5	33.7355658794861	35.2184920858566	33.6687572128619	109.81188437376	22.9952482363477	39.8655750851419	21.5680305048087	0.512354055864354	23.1094854344043	28.1600486762997	28.8143999229119
IL7	32.4940475490243	32.1610512357097	28.3163345955607	123.051407093162	19.881180637398	39.957211442026	19.7281904936149	0.167245113115066	28.913826708536	17.6786765886904	29.4161712846623
CALB1	45.389778675089	29.8995136655003	22.030463321674	87.4788363193154	30.6534071436544	53.8473257862928	25.3679919500655	0.0368784600862321	16.926813684472	26.9446440538575	18.4824406669097
TP53INP1	45.0318297217524	42.3266804749408	37.0615225677634	177.699268603997	27.849640363591	64.4251457579241	30.6020305188476	0.535277835700519	31.7759114982148	37.5760008070342	38.5979878573452
STK3	43.4525804899749	30.6408423422795	45.3226322269935	107.681111811849	27.9550993204212	50.0364327540233	26.5086834675428	0.595153179730505	23.2700405835253	39.7604441191188	32.3165700130773
COX6C	45.8955628355011	52.3607614981686	46.267576973504	148.279909921705	33.3519515268177	53.791789239213	31.7157751519725	0.288066240755639	30.2960614518156	40.7396854210058	41.9321216621219
ABRA	32.578955978025	36.982645187415	27.7127005272623	105.515697247407	21.4340064832415	37.3038038195613	20.7566048546756	0.208635439390828	20.1430331702898	15.5059584705158	26.0494661927484
ANGPT1	24.6009894987252	26.867180487268	20.7905872774884	76.3079493057912	16.1757822243657	32.4706748993909	15.6048496868351	0.174211215998503	17.7235017108913	13.7953117265352	22.48452530552
TRPS1	47.082200743281	50.5141434616515	43.9151202838391	147.481268813392	26.8479069400635	62.1108278860707	30.1763269115371	1.87802681051836	29.5757743668194	38.5003633973263	45.1056430807684
TNFRSF11B	26.7519914051843	30.450354998754	26.8007788827865	92.1778876689274	16.8174497114617	42.8439261787978	20.0800498043071	0.644391833429479	23.0158232982351	22.0912772709115	26.9749881696204
ZHX1	40.919712399967	45.9596367952896	41.1565339518282	141.814528595396	27.4501395693792	48.7302169807731	24.2563104970988	1.62326885645397	31.4012955582237	34.1546474055443	36.6545131457466
FBXO32	35.6396594460106	37.9189359041387	38.6315601481325	132.135977780252	26.7813883123964	52.8575414995058	19.9504975980076	2.33303187640867	28.3849189153767	39.4949697924788	39.5235460795216
NDRG1	69.0537590289635	60.9092937516983	73.5342402941566	202.032368170981	45.5093645677525	81.354157164165	43.4058514333102	1.1409881286952	44.1253341509553	57.9601262085166	67.6809938286427
PTK2	41.8180029851296	38.6093804530387	46.2700119803028	134.231226687302	29.246278814971	53.5443218723035	28.1667404970602	0.362611516543177	34.4692066048636	47.8035929521485	43.3042376339752
DMRT1	30.101506837707	36.1847772660845	31.1341324161932	108.547663847362	20.3929166574745	38.0644002475763	20.7508848510834	1.41565345327715	22.3996684109441	16.6038086372739	28.6159058273058
MTAP	40.1735471105068	43.0919340881669	26.4944237509572	122.952215632235	24.3148486651377	41.8397060495721	22.8535314303355	0.246450801656876	26.2484306525076	33.1340146514152	34.1986916196656
GALT	35.0722357047268	39.2374994677631	35.6530517725272	142.657631501849	24.8924012977827	47.2760617086568	22.4034368176927	0.132650834793996	27.6660464718235	26.8672918212686	34.133311648151
NTRK2	38.7033921280211	39.211381354963	29.6140770722986	123.518855080177	21.3890532000777	69.7212487023377	40.4573514924636	0.027055379078455	38.658502461088	26.0790082981962	39.2571806261718
GSN	44.956150005114	59.9519758272027	43.9394443495494	172.116816665469	31.3101604178069	63.5321797492192	34.9643009548103	0.223639949115294	36.8774181455364	48.8667934020701	43.9707041202819
FPGS	42.9897543998382	44.5465312300185	41.5363595719438	155.121519067335	29.6255483797416	53.0379750206006	29.990815250457	0.367577297832151	29.0918996997553	40.2606001824121	42.9942693097437
DNM1	34.5486969054739	41.189002197646	34.5107516019728	128.695631108969	26.5634809350066	47.5196682188092	28.4926967037909	0.614253153000357	28.7394992053968	42.0099639959503	39.4775816633035
ABL1	43.2505342854975	46.7045036161314	41.5434714482332	146.034328263549	28.6787638620748	58.6525589586861	27.5381425057977	0.0899009476386978	29.5825882839958	44.0159707244466	42.3575630939213
GFI1B	36.2136308348282	43.5123197761138	39.066567413109	136.229966405701	25.6593801493038	49.6734587187751	26.6886951001874	0.726057026381581	27.9202211372904	21.5278904040456	34.9920320862185
DBH	34.2862144383456	40.9701375379711	36.9140231671228	124.425232232507	24.8401150665579	43.7886218489612	24.813876976254	0.190629367664223	23.8263460409697	22.2427554809088	32.0382244753832
GRIN1	32.126982139837	35.071691605954	29.4971602563987	103.065706416871	21.6759637975929	38.3304251451836	22.1311341538967	0.0999522664318839	17.3122890546829	25.3386093844526	27.5759225497207
IFNB1	18.133118474589	22.3607288961401	20.8915727669727	71.2165536006561	13.1123791862613	25.0113084677677	14.8222508200018	0.890545058185365	15.970245624238	9.52670794025383	19.62176081112
CDKN2A	46.3154852328022	38.2499814475827	29.9916570369326	129.024007943895	25.2956451686448	46.6631112523088	25.4942020003358	0.942306754209538	36.8961150714177	30.19242215337	41.5009461340101
CDKN2B	49.3407686191848	53.2592901068679	33.6263732267448	147.732377270166	29.5249234125159	53.7045398901174	26.4612260328758	0.0364008774383246	30.8703548299967	33.6222018035694	39.7969747848782
B4GALT1	27.5697319737477	29.3184654101296	28.3838253738907	85.425030441889	19.200435393604	32.0175097349373	17.3069386632257	0.187178385013241	21.7547301395301	16.055285630953	23.0905461684545
CNTFR	34.3918781427641	43.6441887087419	35.8857684477872	131.733249942058	24.1347874043369	44.6500583106222	24.829696723015	0.200676345555861	22.6763870831172	24.6636578446085	33.9271169843917
YBX1	26.0000145446561	23.0168866045542	22.5461690340175	75.1689767351522	13.8368826809838	31.6857416746112	14.670667767499	0.125404609526921	13.3566709924977	16.2187410329511	18.4511161045633
ALDH1A1	26.2785026104979	46.9485722654263	25.291734073822	151.387168077606	21.2522576697478	58.386397016673	29.3390992572133	1.09050575389855	25.7785963611969	16.8351323464585	39.7874896387047
NFIL3	34.7098792127979	31.4663454728726	30.1004988634407	89.4623347325163	21.2079459483417	46.1875586631331	19.4422833226534	0.784193485430311	21.6501798382386	32.7591681769784	31.5818646960854
ROR2	32.3967946608727	36.462006677895	34.781344978524	124.535058115637	24.3787591894435	50.131157976991	27.2793181170263	0.192140398667985	28.4357823686349	37.7398571060351	33.0333247299989
FANCC	31.9369765355468	32.8602898884364	30.3217451063717	107.012199169472	23.1708028228417	39.4184846092577	22.9615370319856	4.097165972563	28.9924523925803	28.3577269463062	34.7639254623741
ABCA1	41.9431464101866	38.9794398801132	40.9576463356269	130.095055710241	25.5427204534906	56.8087318208932	22.4349964920516	0.0900346683684232	30.8936824335857	45.9912795996744	40.2062644212449
KLF4	44.5026659896624	58.4677127589742	38.5466260198634	137.206917611026	26.6247668636569	53.5953589041713	32.9018479314947	0.104707529556822	24.4500540256335	27.6528699326337	48.5636620841965
AMBP	33.1711021374551	40.2533483764425	34.1429229710041	115.063377451025	22.2437770553713	41.0045728072831	23.1532399458246	3.26503601536611	24.9215997123389	16.7668939364981	29.7479807254205
TNC	60.3583282081397	38.8883153762472	58.6660383013734	145.309105336236	33.6332376457645	68.1291391076554	37.1909235140309	0.0957269601611102	21.7113722377086	77.0092118334346	43.3166136734368
NR5A1	31.5809930292872	38.8391087155048	32.5208933956478	117.77468506867	23.027270887788	39.7748735285508	30.4140391691563	0.505874738127897	22.3087286667553	26.4280740775842	31.0578567085968
HSPA5	55.9628931394828	57.6121263070992	58.2650380803001	199.313183673424	41.9580693904046	75.1647903588326	39.5271602269846	0.293855805944704	41.8414599159151	58.0646236619812	58.2238264964813
PTGES	43.0351069163429	49.0481017917801	42.0996237593027	159.338964255426	33.2656750687339	52.4697262283911	28.3506856726956	1.82645340461505	31.1824131315684	36.7412548084413	39.0025309083316
TTF1	24.0063291463386	26.2786513790137	23.2595386583058	87.9574500886013	16.6967904755236	31.8002373843463	17.2753989871546	0.23229310997662	18.9992420851118	23.8294072179116	26.4224456687884
LHX3	37.8707285406373	42.7441572899125	36.6598086346459	136.181623386548	25.880660930917	48.3735104706646	26.4210797578976	0.457450319870078	25.555512525367	28.1870771308839	34.9752185541015
EDF1	46.9650578478376	56.0425197665888	46.6902457460592	173.898905303723	33.4417579733283	62.6695964923332	30.7228854806759	0.211837858952517	35.8492448744716	44.9392992699114	49.2380082513967
ABCA2	36.5549025048038	40.84354932426	34.4070163838108	141.196598535162	27.5228338577115	49.3725761568014	26.7904706796481	0.337140689390618	30.6794330114487	30.9291324368347	39.9343053190722
PFKFB3	46.2947185116741	39.4039992029356	39.2028382477591	157.375473028221	30.2989967628501	59.9157711120327	31.1085668287143	0.130041831866616	33.5483177592898	43.3457028533005	47.7275478941635
GATA3	33.2916378878789	39.8543298988725	33.1346114853787	136.166809154736	22.869694401302	45.0147457261016	22.1265071662407	1.65846656482957	26.0780143043153	25.8082446832335	33.2639702807405
VIM	54.6698435962388	62.6576442474974	45.4532171593528	207.667728588287	37.7749562542835	77.7049721407866	25.8702769383337	0.277838518393385	41.4529526501992	62.5604551302822	49.0229556143583
PTF1A	37.7603397587331	43.9423561562588	37.6341637980409	139.850271818615	26.5581927666846	50.0694610973905	27.4147383920302	0.932864507317389	26.7176778031238	30.1269741612239	36.7317775142705
CREM	25.2266959443189	26.0545911749307	21.1054796888798	82.9407852007407	15.6180127152878	36.1516270293428	15.5529455763103	4.1402247838906	18.1531124763333	23.332814585369	25.6654757299372
RET	32.3203246144442	36.6790254204535	34.6729070276513	118.101616691073	22.3861401076037	40.9127540385079	22.39382591778	0.581497238025058	23.8913580859778	21.1252078714236	29.087876086342
ALOX5	35.4345132618085	39.1621200582742	30.3490126198773	180.691778765977	24.2569328731406	57.7616597318337	19.6872777992999	0.0247216545060472	38.3457096884145	42.0084340749461	37.9864035765233
NCOA4	44.9040097262365	54.4980899497577	48.9719890996254	184.333069257291	29.6534312814518	58.9626547210413	28.3723757533915	0.192489180767379	33.0567280326492	38.1916654594623	45.9837246889321
DKK1	24.1823510599981	24.5300551792488	41.3145383694501	107.198222917904	27.0149292440555	54.5181731982237	26.9191170825686	0.0775056926732375	20.2439273419032	35.7462396594249	39.1629527177382
TFAM	37.1704174183542	40.1536845867309	38.1415869633417	136.342346245262	22.5662249925624	52.1141480061243	24.6946382044094	0.440946972457117	30.4153739321866	36.992974126752	35.1142923017913
SIRT1	31.7475907418234	36.3815821341275	30.5426106342182	120.921026447489	20.8609147689246	45.865889595569	22.6221547603642	0.240950563649135	27.46788027365	30.1228633417328	28.5943336232033
PLAU	54.3320249534726	40.4222312486759	54.5380726064445	136.375955819792	37.1021237549601	66.9282685465351	27.1646334204201	5.52043277804049	30.3202595991085	51.6168265119827	44.554317521511
SNCG	34.1038622313554	47.155703054384	34.6799299497236	131.065158005978	25.8313038949044	44.6956368707787	27.7765834807387	0.600417323756672	26.3498662069826	23.0804798961754	36.2693024408595
PAPSS2	34.260882686329	37.5894103843108	31.4745399300539	148.448787034968	22.4965970125142	57.2147318194502	19.2171926858398	0.443229393200357	37.5896764752689	29.7715501062869	40.7800097830458
PTEN	54.7483799889041	56.5191443312165	55.9021436995225	204.226640673601	32.937202494742	65.6250768303635	33.0019856361125	0.243781976776185	38.3458428488501	39.0838856157986	43.7938949684513
FAS	38.728891976231	39.695703743204	33.4252653295325	147.884009608048	25.0946873193354	48.541951815321	17.9003263920383	5.76975574199973	33.8178893099167	32.1543663922415	40.9679565869899
HHEX	28.1770098153865	36.2113998949233	28.0924628686727	120.3792884144	19.0948798953515	38.2278100619473	18.7618680306283	0.0522730095520038	21.3341039277435	21.6812129783002	25.7586094803522
SCD	54.1686544115388	56.9865499485339	52.4671197259446	159.805655192925	36.7952670572592	59.5874436778333	27.9222745151967	13.2250222204586	24.0245902978838	38.717933264067	46.286330756784
PAX2	36.1487904003054	43.1504006251385	37.7761369565655	133.412230537204	24.81076631101	46.0176888739174	25.8330933807767	0.885628929314816	26.0187956772636	21.5076298904352	33.971122587928
NFKB2	41.653067815584	41.1264810040152	39.2802684334444	163.429258683414	28.7852683228113	54.2892428248858	26.7314230641576	0.0156796057257301	34.5037639398452	38.2194509256805	39.8215281891679
MXI1	40.052956325335	43.6774005817434	37.5018685908861	138.885858237214	26.9925438267117	51.4035870107967	28.4748221266842	0.102508441965673	27.5614148740334	32.0514222859758	38.753899553747
PDCD4	39.3671984379126	58.2631322379076	35.7548071801907	162.964152778522	22.0978403809016	47.5115006510594	28.0557307585769	0.246207807369462	26.0879596374045	27.1568301657534	35.6322376762773
CASP7	43.191269122523	38.6363968324982	38.4851145120182	144.842368622008	26.5608906908595	50.0183281433742	24.2840283858935	1.37391197355651	28.3257545336306	32.7928790016122	38.7881503514664
ADRB1	37.4764079596781	44.0458309185863	36.8421386650971	138.258838269135	26.6951034583655	47.5720863994149	27.1783228159923	0.388915774237522	24.850276941076	29.9034192191769	35.5930758145624
SLC18A2	28.3794089933805	37.25214756222	29.4824204966065	102.756544411156	19.5118817164581	44.1339480324615	18.9436225379788	0.0584389573570328	21.6006352634022	20.3725643730419	26.7565650440848
EMX2	28.2104373746925	34.400074102333	28.776034514327	100.911208482253	19.132383634709	36.2580728849148	20.6329899463831	0.128421695630151	18.4447294786194	21.7113814556601	26.4140585958062
UTF1	42.6411450534152	48.6643766431503	43.1338669087834	152.6468421564	28.7930030286044	55.4104859839744	28.982003700646	0.996919896858356	27.4098603681615	32.8000207156691	39.5044634849341
CYP2E1	30.1701245284467	50.3914433807486	34.341233320734	156.307783426989	20.4034099237161	40.0513231314085	23.1412900101919	0.122054508827282	23.8128480925556	10.6678439997246	38.1141357852446
ITGB1	53.1643331323124	45.6562553472513	48.1444371881924	158.967198130865	35.9454958791029	67.8481812475993	29.9462479636132	0.190037215460056	30.330781759439	60.0667681417437	51.3719388275154
NRP1	40.9277061261039	50.029248756549	40.4376418094873	141.877515371248	23.2014442537904	60.9450975552428	27.1106514771078	0.0473824696465912	28.2165410348101	47.5896023602604	42.6974793294842
CXCL12	34.8085337509376	49.2407657079072	32.4307637995742	160.446714558575	21.0558429756577	54.3248149361258	19.712382649112	0.548702431074069	31.8134396628661	29.375509749403	26.5865791609467
EGR2	38.1331903086848	47.9585946663337	35.1953739390889	141.864772997089	24.8442341690035	59.2199005396857	24.0557534353653	0.0258257198697626	28.8982246021316	34.1867875241564	35.8834762372518
NEUROG3	34.2947329469518	39.2738128314539	35.9582314100707	122.785286149257	23.6443584224583	44.0579999604021	24.2944419081035	0.322823627473778	24.2211185688384	23.7684639825724	31.4351925788135
PSAP	57.0418445062699	56.3646524084514	52.8360887407425	209.999252817698	38.7871829316074	72.7256260293779	41.0546174413436	0.817474734848142	46.9750106284826	56.6522333899646	53.7321615333729
NDST2	40.8278943672064	49.3899587897279	41.2943615147214	164.572772088673	27.3221598919591	54.9948780152053	27.6879654589428	0.184408312417731	29.7129347381169	36.856506917918	37.2185956225725
PPP1R3C	29.8609541555918	56.7758636988138	42.805033701449	146.997449059706	23.2962747108236	41.5433174369797	23.1532979572195	0.149315806207268	16.1858013477434	20.3989440515383	37.8892792442497
RBP4	30.0957564412281	36.1245696909215	29.0883506153418	107.274330010158	21.1650174680893	43.6462675961123	21.2120996676174	1.23378921182892	21.5564370989987	22.7814231379862	29.0287829439372
GOT1	45.4589489442944	56.0576296570714	47.480578925398	171.830321470394	30.275814538808	61.1383104279955	28.1634180236388	1.2599939638661	31.6826053803751	32.5037877368267	50.153173406094
CYP17A1	31.5345153064403	36.9884618027461	32.7959996038858	114.723725593096	21.9436206845282	41.3352017098712	22.7877509418492	0.607834936450922	22.6023488228906	19.8489132736135	29.825729198464
GPAM	32.5444356837964	36.4498755872097	33.3626349682121	118.667916072197	21.4575399294053	41.0365237400288	22.3590130159089	1.85750831081588	23.5550126313459	28.0641212540926	30.8328585970349
PRDX3	32.9943015697463	36.6100680247886	35.0934518353308	126.763807435089	24.4765660800805	43.3096184126061	24.2044520186792	0.0234478846881155	25.2331837769014	35.2397483726274	35.0017574547683
TALDO1	46.5551495467947	64.0405414732372	52.7646952381384	179.657391951892	33.5749956561743	66.8417789704112	37.4682162365823	0.0901284534395485	32.9757914866174	38.60996927529	48.3239117864196
ILK	44.6181087220387	45.9571350713967	44.2510576845322	159.77520337757	32.5796799707992	56.013026610308	26.0006554982153	0.381866902773589	31.1127475235258	46.3684345017217	40.3071159717251
WEE1	40.3791417472035	49.3227090187684	40.5111892750847	153.298427792425	25.4991727669272	54.3147610757566	27.3640288330601	0.65820716131451	31.4398113392924	32.0866482227461	46.0923094294186
ARNTL	37.5448538097118	31.4608196192017	34.6672686198831	119.834464779772	21.1891458622701	46.6311882796789	19.4629045682848	0.363901372063498	23.327096472603	31.2277287221059	34.3675310089184
MYOD1	33.1062289492697	38.214733920411	32.8901973318152	116.35476330259	21.8815278200952	42.5201040083678	23.1360696978077	0.155003982680113	21.2742765250637	24.249005422491	30.1776722141811
LDHA	74.5909714578536	72.9506377439721	74.9253143290042	257.44378483367	50.1663424428787	91.5079034296772	47.0904516684923	0.279830036360195	48.5729107382111	63.4849333436369	71.9001726116232
SLC6A5	28.897498216474	35.2749887350827	33.6910189168942	106.730089738289	20.3723090834159	35.9664428460352	23.4007169463875	3.40358321236968	20.4802622050057	6.68655021210072	27.8422210393546
HIPK3	44.1818589078179	45.4365910796051	44.7175078879666	161.515064860882	31.4034706574189	56.965739388119	30.0467046751934	1.19370184283642	29.3442977752917	38.5782838293941	39.5229133390284
CAT	45.1999150006776	51.0101931153478	44.3324454870354	170.751438907049	25.9449588810638	59.7640099735009	27.0494269341772	0.181038312955642	32.6107543591964	45.1815787820463	43.0950987505678
CD44	62.4673558695123	59.9234254459656	68.5633047140089	205.835054940698	41.4782098296365	79.2334896592923	43.3427359588962	0.382679724217488	34.9219283334118	54.9797938936946	55.0905072866298
MAPK8IP1	37.6926658156132	42.7438553159135	35.1599589698927	127.508808525261	25.1781364279546	48.3182841221866	25.2878867599846	1.56407416031518	24.8189554716143	32.0516152651457	35.5022517730245
DDB2	42.4897216013877	46.2346034637827	37.6715319383639	152.209624686912	29.9138191280182	54.8676068162708	28.701672280317	1.6784448914763	32.0219258045385	36.2561783662562	43.395480721599
FADS2	36.5809744727998	35.8108393128982	31.1876175532291	146.510894913524	23.2700677166798	63.3953562183265	34.2519506226999	8.57228678946401	49.8395032787095	44.9103273227905	40.9353969627226
SCGB2A1	31.0445960123712	36.7051704453119	33.0026221606044	105.756193735672	19.4294526070277	38.9955550565399	21.887250029972	7.40543486595283	21.8827707203114	13.322309078225	26.3612198234697
COX8A	51.2025631271663	68.2030659765767	55.1744822730865	192.008396079909	37.522338046643	74.7943878968426	37.496071151637	0.851137809661519	34.6402007481383	41.4549084697686	53.7021755515298
TM7SF2	35.980261968217	55.3336030426584	38.7494189774245	144.28416412625	27.113548575999	54.243966662998	27.9721143766982	0.0247536874279137	25.214943850852	27.0683093372584	36.7057551475255
POLA2	34.0059748522066	38.0811463023434	33.3388135068358	130.739711792779	23.4137228290468	49.723992652314	26.4316245275673	0.900674156883681	29.1157204083868	31.0676758462482	40.1816931403082
AIP	34.4634144537616	40.9158306898301	33.7231272669434	137.51734282987	23.8653836138252	47.0187826707665	22.4282705101317	0.200752464437326	27.8944086124661	29.7139542342082	32.0246136312475
GSTP1	63.4541753417887	75.1719699279065	71.5057494284625	223.601406514747	45.6607281371562	91.8989246869777	47.7722945527512	0.42280007130376	45.9883846335423	53.3699228696151	67.9819748885851
TCIRG1	46.4712634569612	48.1554702614621	44.9293571292587	191.479866713087	32.3403132891211	60.7310962796001	31.144087284712	0.402204182684836	36.8857484483609	41.6773807856083	46.8924653812772
LRP5	41.2747288300722	46.2672366962801	40.4529897615401	133.546886084404	25.5754215964103	55.7185773786353	30.0474326537443	1.39807356002616	26.9680473965642	36.183978401906	36.8522848003907
CCND1	41.8543859491231	48.8532423762378	43.0255493029025	142.374360246369	33.4061795796732	54.5114859331629	28.1572156471662	0.513577591592134	27.020004896479	39.2850863667768	39.7412293058258
INPPL1	41.0381992299246	45.7069563860188	39.2840636916794	149.814029877692	28.6088265531485	54.4230697201132	27.6238402139621	0.392101806631944	28.5806940424342	35.1142241375974	37.5251328267397
ACAT1	32.3103911491459	39.3562859827048	32.2555989232624	113.70148703217	20.6583699475653	43.3585905481874	20.5540422894536	0.266021596622087	19.4030602971194	23.0784155919643	28.2624329952154
FDX1	31.824148924548	37.8564556189575	32.4570069348412	119.678271248078	23.2655040144979	43.2529970713437	23.6606769306271	0.0807629466064282	22.5900504346829	25.8743981147371	32.3697513178693
NCAM1	34.4092693352559	41.6822071350194	34.87613562869	121.065804550012	21.5739203994367	47.666028448717	21.8108570406944	0.272210103961174	22.6637198485244	21.475966027219	26.6592251486219
ZBTB16	34.4082150454624	43.5586281244312	37.3410503742607	142.580537176315	24.4479094936557	46.0498124617299	25.9954546647236	2.88052421202555	24.7349195271046	25.6163582856701	34.2228628736368
HMBS	42.1228120065766	49.1697041420196	44.2455668192232	155.457319427675	29.3137394650973	56.1262469250428	29.0100621739385	0.226728102164644	25.5303039612524	33.2070606343385	37.303330615956
NRGN	36.606234137024	44.8574894316794	37.7879425444815	134.629024751668	26.5048696329204	49.3435571342234	26.4050080687766	0.273281280891036	27.2729576564929	28.5303115262134	36.2758680093517
FLI1	33.2863914928844	40.823744895315	30.263013305461	167.613346067604	22.7073579160181	50.1505670613803	19.344435768331	0.0795883588256083	27.9471758027327	27.4440047964888	30.7952534584088
BARX2	40.8553681912302	65.9562894922706	47.8432100063295	154.149311560158	27.8125568091185	52.3620289886281	27.9711822307638	0.200624474930774	21.5371469012903	28.8602142490248	37.1427823780129
ST14	47.4277843044519	55.3251589223056	49.6268718732538	163.371745977728	30.8003034597554	62.2741075704863	34.2101070626328	0.301818958001564	29.8148135337572	33.4217164693835	48.7234522040565
HRAS	42.950184728725	45.9380252105222	44.0346013838966	144.977428342259	31.3247588159545	54.3698736902695	29.2141079447144	1.62569725003258	26.4304480604113	37.4229208570586	40.4757931612561
IRF7	43.3359255963664	44.9450678387436	42.6397021341651	159.69543271181	29.6546935676878	50.979537172107	29.4450196217413	0.207728830515056	27.265859805702	31.9608007672902	40.9814233640355
LRDD	39.1428547307895	45.0685216846765	39.9116518160364	148.311716275309	27.5831278386504	52.0116457047432	27.6157829428051	0.474601906585716	28.6683668724027	30.1146058228172	40.6699194165967
CTSD	56.9867210566865	63.2409469436257	61.0957358636518	212.501217861028	40.1517513886637	74.4608937982307	36.7093080864985	0.340659787748496	42.4638692709373	50.8051569478163	58.728722761019
IGF2	40.5104755188908	56.2375667356596	39.5745209727236	126.766778516814	26.1320771339465	57.8897416726414	25.3600994664266	0.048073032210178	27.2743058169456	35.5365984351556	36.7354621340714
TH	38.1796189841343	43.7973281701466	38.2071915617358	134.895642445247	26.8919228364978	47.6059097030299	26.4820108442249	0.295734358735682	24.9493889263177	25.9704110216009	36.1335450834998
CDKN1C	35.4364970470586	41.3357242049993	33.4514972317641	127.530682198067	26.4407192372278	46.0250983853676	24.4994176094848	0.134246180329231	23.2853199243824	29.0353227047891	35.6361153906439
APBB1	34.3854845015402	42.5796347773819	35.2925250999147	131.908712029196	23.634562803737	45.991285775544	24.2397231999789	0.17653989195356	25.545714326083	24.9076169001013	32.266292672497
RRAS2	45.743784781292	52.6920082916424	47.7637878495938	169.457193092498	32.7014373918359	60.8043596613145	33.4558022207261	0.158538922048363	30.5640998985806	34.5882237489261	44.7576656800273
CALCA	37.393699097835	44.7490328321435	42.95686527357	142.647996221095	24.5479883700991	45.3206427357496	27.9569808426224	4.91673167773366	26.3274785021221	11.5132963349583	38.0435249030748
KCNJ11	29.3465986258451	33.5924072316123	28.9051245920971	110.833493128995	21.0522829602785	37.1901720920159	22.0075966146431	0.557317453481419	21.7297690277364	17.3260543166411	27.5764221772072
BDNF	26.5026454220361	32.2381612790113	25.7725517686185	87.5105802727952	18.214249551488	35.3255460138623	22.8254209085229	1.27080253723956	18.9809649560877	19.3696233795502	23.9820922811017
WT1	33.4683270961497	40.0045424794762	35.2592778936358	123.813321253693	23.7195346904401	43.3023264402002	23.9918669544057	0.592988368831305	23.5952081497305	22.1737259478027	33.7455857057507
TRAF6	39.9755696975112	48.6125651116297	37.8741898609828	154.054803191567	28.2692169995496	54.9016343167618	29.2071220250084	0.75500351394723	32.0285932823837	35.3314253362027	41.3509348671013
CUGBP1	44.4162883255256	45.7058405463374	45.6434918116398	161.480013658044	30.2891320677967	57.5422672542237	30.5106235123047	0.53452472897597	32.2785934653801	43.1621135155615	42.8146208048503
SSRP1	42.1565445790711	43.8973205971335	42.3740413324008	152.054763386306	30.3708844754335	59.6180921011761	30.0287996956865	0.72154071949515	31.4592913811178	41.3857158870599	43.6382341507699
PRG2	35.1037930212146	41.1672973934763	35.2817540651649	126.750072952454	23.9666530412743	45.4303109680442	24.8764605084829	0.762318925246415	24.1614166461314	26.0716594391663	32.6678212533059
RCOR2	35.6741964176544	42.5327786762594	34.5993345526212	122.924758379521	24.6616085372239	47.9248711701855	26.4307569230413	0.532500084949034	25.0021691987198	27.0025699559798	33.9663664504195
SF1	48.7415243035139	54.8498926506512	49.2042283415342	186.318335164407	32.6548962361807	66.3483397122103	34.0928208395435	0.117644365153324	35.5679548080972	42.9034899499609	47.6029408450041
SYVN1	44.2107883659151	50.1002983673129	49.9251283870345	200.206384248113	32.337454765432	65.7933718803912	32.3150475186538	0.0879557469386201	34.3460148139376	42.3524200046941	44.921987926244
RELA	45.5014490168343	49.0294009231972	47.0235953836032	165.537512066273	31.3519790907832	62.4386972580618	30.6468186294029	0.306558624858728	35.6388370382919	43.0934944116682	43.2809488467473
FOSL1	41.0274280496177	47.2394905165814	51.0978050760498	133.402213634011	29.3205258506623	58.3396951534603	27.1798819457896	0.0584621564264121	22.0717229907905	32.2498449055811	37.5705462555936
CPT1A	41.25811734451	47.9155804408102	45.5594776006538	143.560447191918	28.7770329021561	58.6132394857354	31.8433835453992	0.185189208793244	28.7503109918949	37.4195890728472	37.3877291553849
FGF19	34.2076711083633	38.4187173815438	34.4289665371249	121.806313462736	24.8431658378163	44.326704833826	23.9319682281846	0.442756240977242	25.8514802112219	28.8283338443877	31.118973374574
FGF4	37.7381649823073	45.9958498769708	39.4190577215444	138.325954125747	26.1051224053237	48.765775574374	26.6688188501466	0.199585688822461	26.1000145958118	27.4299542640083	35.4617017363296
FGF3	33.2091238876341	40.1032031277346	33.612548814652	121.503944681693	23.9288470679173	40.7225253337527	23.066609498642	0.342170141578842	22.9517699441399	24.6933878325608	30.9533568580074
PHOX2A	33.9706757968618	39.6787925360655	33.8918435358575	126.80674352874	24.4237679313102	44.8634069411632	24.3700573402271	0.126937736331894	23.8206501670012	26.854044653564	32.9573958188753
UCP2	44.0132080840668	46.5271034858615	31.727403373989	220.957544228528	27.7492391983248	67.633059379278	29.0484765501062	0.0144653168301356	46.4118052677041	34.7854888048885	39.7927705505085
PAK1	46.6202688970196	47.0348312900082	40.334980846981	141.373920012382	28.9196770732464	64.3421351747381	32.4916139122875	0.0120335873235016	29.0386874723977	36.1640791194371	39.5008362182763
PDGFD	26.3515545131246	32.8240720855579	25.7500547276029	110.579964346816	16.9131806030308	39.0611410446292	18.0337689439927	0.0291869587608484	19.599875869472	18.7169285984742	24.9314823318152
BACE1	44.1325891206598	46.8565056866477	40.2048760748557	134.472312608425	26.7694559761052	57.7544479849543	24.3386288023461	0.387846173346295	22.2857286804904	34.267872140979	38.8494692042828
H2AFX	41.6110349533203	49.7331291025733	43.9641725716418	161.599764685063	31.1999701013396	56.221313539302	33.1757045562836	0.170356439979219	28.5580561768004	36.7741145210644	43.2970209852535
THY1	44.9722482469258	38.1378082020162	40.2468746116366	143.711001427712	23.8262664401615	65.9125794364369	21.1628072465289	0.0386575401625302	29.7775883604567	45.4236454163964	37.1879897292313
HSPA8	70.5124545962085	78.2656157356154	73.2762097667755	258.621682407621	47.3612022913821	89.8955061916709	47.1258867728084	0.428743362783422	46.8252589905624	57.9718158412313	62.9269172754968
SCN3B	32.1629444083361	36.4131946907947	33.394314999679	114.456850257289	22.062252557484	40.186574409717	21.980204568298	0.318694051079332	17.9800461604293	22.2864297376365	26.0123908931901
ZNF202	32.023801445252	37.8217328156212	33.4059978824781	113.683635327358	20.3314387603359	43.0322454385852	23.0507630978172	0.114979884972131	21.7049301739152	22.5976953594352	28.1912773577989
ETS1	41.7735130641016	33.9806178699237	38.4446329316682	193.853266108306	30.032269573382	57.2449609659145	18.2733493269691	0.0244762395669197	30.5156214052026	50.8086565156055	38.0759641005325
B3GAT1	33.1173647480649	38.6855670566908	34.2931502070674	123.618331748266	23.0238449803546	42.2241508265955	23.8564507669313	1.31394852769761	23.1790174131563	22.9291626250977	30.4967827296829
CCND2	51.7561433436212	47.2815257559455	34.1639188357117	163.725749416542	21.2134972327115	70.5375028034677	36.7256770079542	0.0833868897447107	31.0327542371443	54.7956012240729	34.602848536565
PTPN6	40.9680856408018	45.1834296608035	38.6068292057412	204.140619016116	28.2931352623733	56.6897351413512	29.0210669417297	0.058965369212093	37.6449050054429	39.1961400753411	40.170676878952
CDKN1B	36.0651970660787	40.9805320321233	32.5906165111737	163.913942488434	21.6306805609424	54.876036779265	28.6736858001939	0.152774485925389	35.3500247213009	31.4500212652153	40.2178531016082
PTPRO	23.0287040787903	26.4128902157497	24.6234670445254	89.2060230984758	15.474398807265	31.4243621349849	15.7816468533377	0.861940919225587	19.1367057254282	12.8234759466137	22.4815326143287
AQP5	33.6765527502293	42.1559566729617	33.0508815124397	133.470008175933	28.4899094837676	47.340517436057	26.7026756322501	8.77683767951309	21.684720205056	31.8751475966887	38.466149183291
SMARCD1	45.3566125264766	48.1217450671214	44.1193051072633	160.258906141937	31.80446226037	59.628440116483	29.3747564849923	0.284566165342656	32.7726965735037	44.532330312815	42.3058903932647
KRT18	31.1097105269137	42.5731892140178	40.9937242125299	132.425928093825	28.2864790964791	56.8543138252224	27.6245960061927	10.0777201154263	33.1773946078505	37.951610173689	44.3501351007885
IGFBP6	47.0006000052722	55.8098960094557	48.6035273724947	146.998271501577	31.9878014588624	49.1709223142251	29.5061318461451	0.904951156683066	19.6207452949457	39.0927281279319	39.1319423136377
SP1	43.8590909096286	52.7633820896853	44.5021776740408	175.704074310403	30.606600817523	60.690499305849	31.1814655146378	1.59061239071122	39.1939592476468	37.7696708235669	47.5707581879671
TARBP2	38.4895118086475	44.3011233429106	38.4505733539415	133.790423239415	26.166409331962	51.3011719325666	27.4170805879006	0.413799268142191	27.563954003755	30.7786112686898	37.3379584003253
HOXC8	33.7296696254468	38.6470699565991	33.3380550136167	113.239109994575	23.6282569368059	42.2674376166076	22.2662526733174	4.43995390679418	23.7043846421681	28.3350310657693	30.5370527772765
CDK2	40.0088251037683	39.3767976998967	40.5533647356582	145.187398311174	28.4335327946915	57.2735357539754	25.7113300747528	0.389262733400215	35.4163575288939	38.5430486744866	45.5997491153303
ERBB3	37.5158924807355	54.0867453180263	40.1331526185266	142.670622092386	29.6283593360766	54.8375491129701	30.9649183348109	2.09710896751909	23.5152170402073	29.5049856127862	44.0486377637135
NAB2	40.1129124298123	44.4471253854009	36.9682978375563	138.90867974191	28.211947807196	53.9730295049234	27.6373421626107	0.536191713014397	29.9724173863095	34.8131278030107	38.3164013089305
CAND1	47.7698721972238	44.9604139487888	40.8263386248238	151.785579769046	29.9528964207679	57.049295145467	28.2442444382293	0.400374104613633	36.0748378074885	44.5243241434042	45.6933690378368
MDM2	47.1853980945119	45.1230568689788	36.1789130732641	158.465125462539	28.9670873108593	59.268194481869	26.2867265973196	0.938638472605665	39.0184532436798	38.8715064594595	48.6601775034589
CCT2	40.3768894929224	40.2969536314342	41.0778057618188	141.863613671177	29.3198673312476	56.8436549368639	26.365865004222	0.88051112688986	32.2809389677599	44.1045403170495	40.4389133242483
MYF6	35.0289409727597	40.3163386036514	35.2419268624871	112.237331218389	19.9090953471075	39.4019216807931	24.3797180801192	0.578166658923488	21.7895613168232	19.1000254846339	29.6153580254855
APAF1	32.3582680063759	36.4303935439495	28.5707544705251	119.696740361214	20.7914721927135	45.5522410489963	18.3941165529236	0.900877535953773	25.8669822331923	27.7417128428698	33.4684948989564
NR1H4	19.3097604510266	26.3100004069605	21.4781798558468	68.0183261504492	13.1592414411566	25.7758438146916	13.8518091299174	2.13694142321018	14.0830761872034	9.03628754569571	18.4793955709965
ATP2A2	53.5145343667859	59.5470501647564	58.8374588979626	183.050271261464	37.0245838929948	75.3933051429281	36.9821879640853	0.481015578287435	35.8132813045685	47.5938995035697	57.4280792817538
CABP1	31.9455212870621	38.7353722217588	32.0672630914165	110.594544547041	21.9620047249784	40.010841160434	22.5398950569722	0.189896165659526	21.6935808275067	23.3073455233655	29.2490470311303
M6PR	51.9263859445401	51.4681125364426	52.834363315785	196.148611496117	34.0912024934765	71.2599351702627	33.4591436770971	0.135187654025476	42.695840022257	51.5744433049994	51.1747782755323
GRIN2B	28.4032927418996	36.6463679239515	30.1596652173966	102.6417626196	18.9221475930052	36.4439625627951	19.4698853702676	0.045096689179688	20.7505169433862	16.5224044931832	26.5678257073994
SOX5	28.8994815095	41.3632862505991	27.9783203082849	118.36675142745	19.4033918462184	47.3994400104022	23.2790757252008	0.297942857974793	23.962187707185	18.8919934268256	28.5819393312
KRAS	33.7815026406787	41.219571440528	36.0142389523177	128.152535595497	23.7681521416691	49.0454778334364	26.4333645644743	0.16233746599359	29.0940584994666	30.6729328949145	36.4676255608477
VDR	42.2429528419778	40.7924363655798	45.6992922229872	133.326405274456	30.9655888427687	52.0526271317628	21.4289905166715	0.844850536786343	24.9020966836992	40.8320223367124	38.7993180802739
RARG	43.7857027995523	54.042907772112	42.751869710022	149.622697096291	30.8157398701775	52.8190923058741	31.2562909340215	3.69077726473603	27.5736284301771	33.5151413804245	44.0555655331511
ITGA5	45.3402852399795	37.7060378636207	48.9479556853077	146.851601229453	35.8607755343527	63.8166781822097	23.131124982257	1.71744919138119	28.8253940117172	66.2127808711102	47.2406953146834
DDIT3	34.7645634201553	33.0162427455416	26.8859154930547	112.022603050795	23.9952968588795	48.0686121900335	23.7813250595222	0.245352267503126	23.2574016402044	30.4359443953455	36.7722585160666
CDK4	50.0839823045589	50.7711948191625	44.5527599295209	173.571028699218	33.8839452323437	72.2207276723339	34.1586975335335	0.88189578843927	42.0289146893625	50.9586185561201	52.0195141835796
KITLG	32.1166226525819	33.1574952189226	24.4945325625108	100.779240700201	18.3484688799025	49.6366261175835	20.0967431457303	0.169625388070252	27.4009474018059	26.7049049202568	34.9653189223557
NR2C1	31.8070367760978	34.4069087113065	28.8159254537369	111.597182261157	20.2064638359362	45.124989454768	18.646492669133	0.470323259446038	22.0275772908012	33.6547996461448	31.0177728466204
CRY1	31.2037900120441	33.1658579776375	28.1479140317178	98.7728716919042	20.988963811984	45.8193879931878	19.2124728570006	0.292274474816931	21.8053883121586	32.9421025883108	32.2235505102216
CMKLR1	33.1865064535775	36.5977340018659	31.4543835458702	138.062900460143	20.6085801764003	43.0662014828955	18.8232759943735	0.242929408380055	27.8415026102975	23.0352066329364	28.3561870341184
HRK	46.6225874277053	58.3596004041098	47.2379749494926	179.055355391005	31.9858427405381	62.5553971080837	33.1232266976394	0.375115645264833	32.0712866407021	33.3406328050309	47.561785203883
NOS1	25.9608380649385	35.2207655972913	37.9096405493228	106.894617204237	19.8151646564402	43.0068945756986	30.2110943070668	1.34866806467632	17.7428931959977	26.4409024910252	32.5188239926406
DIABLO	39.333847025968	42.8751921028319	39.7539187489908	135.37343810655	26.9941731504426	54.0999149538289	26.2333225849091	0.540954229993061	28.2067827032867	43.634920532362	40.0375922395813
SCARB1	33.9830022349836	40.6578144125357	40.3766796620035	145.854739975134	27.1371913730537	45.6246686388458	23.9108713580244	0.538015394951141	25.3330581523644	32.788403386015	33.9019626804576
BRCA2	26.2878959746443	25.851853131101	23.8335591311919	94.7454366514303	16.3960714486415	35.0730870451967	16.3621619244866	3.26082659724835	21.5703336913126	21.594454640699	29.358790769523
CCNA1	24.3125045978353	31.4606332688654	36.7455173544944	95.5913725412349	19.3692398238369	37.6728052792746	17.9138030984548	10.3732023638685	15.9119214313383	23.3289185080314	24.5591600670641
RB1	41.4973837680322	41.4166526453772	47.6510477857824	170.848413746291	29.830692174377	56.342046762722	29.6528425473564	0.280680797063908	34.6585422403493	37.1554142024585	45.989425024671
KLF5	55.1029535601688	66.6762388646808	58.0812496333374	194.678742206456	39.8632509463007	77.226113079067	41.3035693707415	1.24843822945102	32.9494437301423	36.4244762142482	58.9246219772368
GAS6	42.8480451302855	44.6154194130829	42.2867903879464	140.850008436518	29.6276677062366	56.3431744778182	25.1080241563206	0.319811653992969	23.695621856639	40.6848059342632	38.1868864907805
LATS2	40.1060436389237	45.5781197538618	39.9397065783326	139.201536793754	27.5592733393816	52.984426171495	25.1102954108971	0.306415955697679	27.0434420477975	36.8525334440678	38.6416952925669
CDX2	39.818647084955	46.0993866460713	41.0306650681448	141.860410233386	27.3679303397733	51.5744759404064	27.281940018109	0.179072885816139	27.3113456576887	27.738791587013	37.8812739471911
FLT1	41.9916152570327	42.2299948035783	34.8919978683092	127.367024849454	21.0260536203517	58.0979978080319	21.7337745060632	0.123003315219563	26.2914862752633	31.5198282068667	37.511433992933
SLC7A1	48.8376401807429	53.7455805154497	54.6864849863628	163.91979541485	33.481787909941	58.4357769096013	29.6228856191432	0.169853253232111	26.8708898941816	36.6026686002831	50.6724095043107
TPT1	40.3072973815241	48.3174675662445	47.3794449927289	162.712394662806	28.6666176713164	54.8277120426784	26.0971468605958	0.969146118510414	27.3755748979822	32.0118621798153	39.3401075920215
ATP7B	31.9997285826135	37.4476037605358	33.542254264094	116.002025131161	21.558378318369	42.113365034147	22.8925375921446	3.51096288928139	22.4122373846087	21.2437517857246	31.7954394084617
EDNRB	34.7077880203836	43.7075610723935	32.9925457992092	123.735500441796	19.3162582981423	47.2842493128201	19.3817392640553	0.0861060195462964	27.0650589280308	21.5057495511605	27.3121584850161
POU4F1	37.1493788530464	43.1827743545729	35.3703398236474	132.467984493953	25.2652493415317	48.6390176821536	27.8738321906281	0.468157134392205	35.3320746494196	26.7482185161026	32.7216436941695
IRS2	35.1271933434478	41.6460298355404	36.1417075963399	133.872991495128	26.1702829239941	52.0184275964497	26.2800406060342	1.88437051762612	28.5637240101608	36.498635402109	35.3075726262613
MMP14	51.1416026523119	41.3133902341172	46.3504853018923	139.324074597676	38.0706384966601	63.4214268769614	27.1899479363842	0.286530026735671	33.5208768079103	57.8096679078553	48.482851034559
SIP1	24.2547116276488	28.0665621560256	24.1248271546368	82.2731263971329	15.113226133813	30.5392828243107	15.6476883420483	0.570850260499906	13.8176919521678	20.6682184465149	23.0321907996327
MGAT2	31.9364827654004	33.6088285725336	29.2312101632041	115.016236043361	21.7845489924931	43.2836311904541	18.6012340595597	0.185722016210984	23.6373512793456	29.3254144960485	29.4753652243839
HSPA2	47.1331165810064	39.0258991805149	57.1321486960803	151.308802209326	34.7203721190765	52.7455967539404	29.2447363655096	0.466940835344229	27.0314873010631	44.4700675419007	51.1886250280452
PSEN1	50.3951519970858	55.1112165837472	54.7279620858033	177.91027042674	33.2102538774378	66.1821877689161	30.3438532979818	0.224806932779062	32.4464391751567	41.547929055122	45.0092771145269
FOS	51.0598179393829	62.9721589910814	57.6310055498582	180.919343554602	27.8081488240916	64.1940141969104	34.606605390568	0.0234484532317488	25.1538591529553	38.8863492878639	44.5736534409305
TSHR	22.2242844193888	26.8340324528349	23.0267597772651	81.4787332538044	14.0436828421704	29.611172342907	14.3000234383484	0.901486561044353	16.0503076710122	12.5354349383399	20.7650658699986
CHGA	27.7692329326239	33.1452607837588	29.1302353876924	102.174608559274	18.8534197158842	36.0277700295693	20.6288379600925	0.183779155078055	18.2743161882185	21.9563295103678	27.4380342088391
BDKRB2	39.3021826984886	45.7323334330979	41.9419159786293	122.566345566828	25.8924763210865	49.7031962533234	24.442647423872	0.20894620847627	21.4531938786073	31.1432389864473	41.1889422553061
RCOR1	41.4216524731193	44.7309346202473	52.8054815025798	150.407596563022	30.3424055518584	58.0076648704532	29.028854788124	0.169327626169633	22.2421299051566	37.9650522915671	42.236042697524
MTA1	42.3182009820929	48.3239145600548	41.2820837603696	151.513773023915	28.7496261741027	59.6082488827197	28.4027744518249	0.193963721350067	27.4412442050298	43.5720067831079	40.7139291066536
TEP1	39.5156670345649	42.9346607934999	41.1131961961892	153.530539307613	27.6360045824778	51.6131892748545	25.2690255390067	0.279993856643505	30.2276275617771	30.5791419244556	37.0705813282701
NRL	35.902587483297	37.5219860724607	37.0157564772683	131.583244580553	25.3098232387695	43.3674988816149	24.6532867363361	0.94880579358646	21.6453133613635	22.8605110649329	32.739706461754
ADCY4	37.8956002813441	48.8804175228813	40.1488346940419	145.106486359262	26.2398222516092	53.4592773518103	26.0315527553134	0.635531726957018	27.5370979574508	27.6662880062316	36.4075194235054
NFKBIA	48.551652574754	46.9117266546459	54.2896383966909	192.163601810387	35.8416574423851	68.0233779398164	31.5285228117469	0.228430864466204	44.451396989992	45.8120831540401	58.6890170787148
FOXA1	38.5271052025657	48.7086563042166	30.4176136350878	149.116289285371	25.5146360511088	61.088687757072	28.8452097867612	4.3872594822462	30.6894423254196	28.3736078324658	53.6522696063659
BMP4	27.843765402729	44.4847515015699	29.9638299469324	115.794914151423	21.5612587031724	41.3520246973266	21.8431249169632	0.0318352503934328	20.7188586629691	25.3833069651054	24.9676961804459
GCH1	32.3066373841032	36.7619346836942	28.7704415085043	124.196745942112	21.4930207371552	45.967340057225	19.4203985769485	0.103492747369959	28.5932976676357	18.4707141128178	35.5622610035003
DIO2	32.7170621821675	62.0492177523261	40.9238791171636	132.714487872097	17.8434168373093	50.456196623855	21.1208942476024	0.00932111142442645	18.9060084747084	18.1636648361489	28.9812613213183
FBLN5	39.1169173294536	51.8872193035549	35.9455148987804	148.823939759091	25.8393671448946	60.2438162678317	21.711354823607	0.218358164954478	29.5808342489149	41.3181603729678	35.6962463219946
GSC	36.5627017228102	42.7263443201434	36.6069838574385	128.21970317104	25.2834154168988	47.2231603576466	24.4058485520768	0.170109647056805	24.1695208476195	30.838960750647	33.0189395290147
TCL1A	26.6045635690563	37.6307844107982	34.2572446640915	179.047267810537	20.4212119461566	39.8557735881272	22.6486970845569	0.0203749014435426	24.9239452796747	3.27752651819925	23.5869368361992
RAGE	35.7386590166979	38.250133577727	32.6657887227276	105.782757954621	22.5742196061751	41.5003079343132	24.0667110282172	0.55533778333017	20.1582640412583	26.817251961036	30.1267683510164
CKB	44.7735660708077	41.7396784272334	34.7549487221456	124.43997931948	28.6528578430922	52.0728588783648	33.199185733956	0.0968248512202089	23.9276862934028	35.9094299775038	37.1028151277613
KLF13	47.2064183140349	49.0981155726895	46.6231339885001	168.480793713067	31.1397291021848	61.1388973248626	30.0767517666226	0.727324905477132	32.1014817064205	46.031698170378	43.0143907372995
THBS1	60.4061493265668	37.5430351227663	53.2505565905325	153.913516542131	41.9672330421766	73.1304926581956	22.5578007418574	1.02628631675072	26.5826040781957	71.3656724724757	45.3538926437262
B2M	58.3636414763771	49.9759002471895	51.0297210095026	212.965560360255	33.4925216811425	74.1005876403374	32.3506998301039	2.41641945407515	39.1005675103665	54.2383493221325	56.3210992868772
TMOD3	43.9502041763095	58.4330214385179	47.9793563227632	172.317621687094	30.5314118706991	59.683956660253	28.9620107167236	2.09751679206818	25.2238827103464	35.4222152617108	46.8314828905998
LIPC	22.4374268892118	26.3569624866587	23.2356667776833	82.6180255174832	16.5428752154398	30.1275055662211	15.6894779520754	0.136820686777977	15.9947215740677	15.8626749716179	23.1612475406945
TPM1	50.3399751528469	43.1885859895787	40.3067495100387	132.851843693633	31.121671710587	70.2993380597793	21.3110696073153	1.20122649668517	24.457271864131	66.1607190464122	42.6340905384014
RAB11A	47.4082096676462	65.0401309728598	49.4003411624014	180.067669435738	32.2428938109396	63.9293784235763	32.4660579458983	3.36709474412956	27.2842242137326	37.9257064124337	49.7929773404294
CRABP1	29.7373991965221	40.8609082654236	30.2928886975548	103.514865258762	23.3689514130886	43.2498106555461	21.6762293421637	0.87618114497317	24.8462902855999	25.7622502498359	27.2170646943576
ISG20	35.7603880036518	38.9992909867095	35.2458753653175	144.434203650455	24.0245625010051	49.2010127380369	24.3599286296666	0.206436541752226	26.407807985536	28.3683587639801	35.3012682955033
IQGAP1	54.3005013137777	61.7314133798287	57.7480085878784	201.258957600101	36.3216070240072	73.4051115247945	33.0353863954733	0.786634600902275	35.2757418196497	52.2311914412087	52.5682888977844
IGF1R	38.6950653319759	41.4337752560534	41.3748850620009	126.139826118393	27.9767872018848	58.8445342653542	29.9266179618694	0.527943207849678	22.1098409607434	50.5051648146339	41.8608945274663
BMF	33.9073962650489	39.7593135150982	33.7760899493228	132.285724511896	22.168937037563	48.8426291271263	22.7398990844351	1.8016714806074	27.2779007196556	25.5953994138814	31.3353887473237
ONECUT1	40.1951884591567	45.5951431254694	38.8917200880945	141.232046190977	27.7166056222713	52.8973403534921	27.3491193198608	0.432284240740385	27.869228620349	27.6904638989942	38.5354254187919
RORA	35.4086514542364	48.9346094818525	40.9866798765408	154.334841770012	25.261640308911	58.1768603135827	24.4528505717276	0.713623289415884	28.6308932885198	27.955214529591	43.9487891650914
HCN4	32.6295869629068	38.5678264801246	34.5017945968351	119.638712439411	22.3618326024108	42.6931481404182	23.2338795165791	0.237113382069701	22.0199038209574	23.7682404272786	30.8573286964187
CYP1A1	29.302376482556	39.1070786271302	30.6885640616088	102.149570243338	20.6363598529904	34.7611852870364	21.4810682252535	0.56297550780728	19.7369915415458	15.6314628483731	25.607834841389
COX5A	51.1324172998955	66.2449586771097	54.5975995805425	200.427416372611	36.3779640924582	75.746323876776	35.7734458502517	2.81206804590596	36.1036357862843	45.0447222581423	53.8918139963276
NTRK3	28.4513982458682	43.4479533633134	34.1617262182748	127.135957957884	20.5944059674205	41.1895166591436	22.1628820074379	0.214037990236753	23.9025975121875	16.8389280500717	26.5775059423242
ANPEP	37.9290563111007	44.4416954297221	41.0755597738618	130.82813887107	24.0269873036021	58.8602728660328	24.6045907496837	0.130430541902213	25.1884567804504	40.4509908252761	35.402730954761
PCSK6	39.83122543195	44.9551705685795	41.9588957239145	133.311956297014	27.1613626268264	53.3578086779665	27.349598065532	0.22472159199886	21.3703800993694	27.0915579936297	37.0270471854925
SULT1A1	32.9046244049265	39.6683400532029	32.3863280468496	119.419782916064	22.4852159944706	42.8891171438894	24.1789719308984	0.0699787590844513	25.2536395141974	26.6908268983746	30.179286760361
SCNN1B	35.238223660072	52.7892081436381	43.5417180180255	157.305447873063	26.8947312665141	53.1825058522845	28.5518485212099	0.879173381859444	25.1357320430264	16.5006572641799	47.610103228569
PLK1	44.8725559590992	42.8769918157272	45.9612090960763	171.662495894742	32.5080434582946	56.1124717732461	31.9772071789377	0.287143158584046	34.1875132833763	39.7965010357003	49.2201233029808
IL4R	41.7065186170153	42.1200569744793	48.483931573643	177.900887085839	31.7636334889366	53.3214659450457	27.3734958560127	0.0873077178567978	30.5046724940629	39.9413886504902	47.869599294375
LAT	37.2057141090893	44.9912120529873	36.8528798420813	167.928243781042	26.4771591299593	49.5467410534996	26.5362930804121	0.15505501442031	29.943942076943	24.2010506058556	35.6580325462591
MAZ	44.3086315678563	45.3145421249189	41.8005964321878	152.228714679947	29.9340441724761	57.0727999348324	29.2089154894778	0.616826885309575	29.3572018297269	40.9247169955664	40.8782206175461
ZNF267	36.9262098105338	28.2355210957809	30.1134132847015	137.108787780307	21.8636490802654	47.1426510996786	20.370977872121	0.116042406269763	28.6160190283027	32.7555153574561	32.8116363960545
RBL2	34.0831629618328	37.9993033727	38.1909767918936	148.710715298574	22.8297105535252	46.5980353633106	24.4981182424651	0.085568342624127	27.6601679843792	31.8346634418656	35.3722411232592
MMP2	52.7235336751575	54.8617975478699	45.7947335911191	130.728274417644	36.8567180904233	73.9104184695014	23.8731239088943	0.0625232317412427	22.4076688840788	72.0467254450735	46.0605731942985
MT1A	41.714078851362	42.5773976757029	47.1978949347068	156.204130223353	30.0856377524635	60.4594297656869	27.1517485675905	7.52595093602616	28.7218238405547	33.6436283526904	44.2332410206244
CETP	29.4233293488676	36.4579281073934	31.6722063939713	112.264229552081	19.661952628639	37.145147951062	20.8420615778317	0.437523025631551	21.4714500292732	14.6945602919519	26.2861034196509
CX3CL1	39.3657919128539	42.5566208941878	36.3736921599229	144.974363255822	24.9161044616827	51.7169224089398	27.3632016860404	1.08042813635401	30.5766036370844	24.6081791010594	45.2300703012713
CKLF	34.9657632992938	31.7515897460987	31.2579059372218	125.477314299705	21.4368358377142	42.2618020253054	17.3637162025536	0.0719902170229777	30.4793811804255	36.1671449196157	33.48370658972
CES2	44.6044891731663	57.5152157263351	46.8926858442002	161.819019861922	31.2997536971112	54.0857975577193	29.351151308231	0.763560925527064	21.1301676376393	33.4451283491412	47.3879135222619
CDH1	55.3940774356637	58.3193644798655	57.140545782433	171.030284129088	34.6897375411155	65.6974946579292	41.7869451387544	0.502216917062725	33.4864227844643	28.4031641143916	51.9240418875858
IRF8	36.8963105286446	39.9654795977206	29.1621517307368	206.321087412545	22.3615520589604	51.036891288139	18.7940715848166	0.0871088570691482	35.4774647801517	30.9131667076873	30.9221081992922
FOXF1	38.0246076991808	46.3301420109384	37.7069899014277	143.085675554977	25.6443111006725	53.2924765055851	27.2194940654794	0.0376574515056512	27.27484903931	31.6501878586991	37.6103319678839
MC1R	39.1167151703996	46.2590909128016	43.5514400051595	142.263357986424	27.422796332386	53.8756479590563	28.6547417212039	0.374984846300042	24.9923589140164	30.1545535537746	39.0311798227914
CLCN7	44.2909574689653	45.3142156171399	41.5148756629625	157.853729089705	30.5810905501228	55.9692930325598	28.7979900602037	0.0330895065001369	29.3154890611079	38.5182740425355	41.7593363110134
IGFALS	39.4749849720534	46.7737408063917	41.033550249818	145.272214466787	26.726235916656	50.8762327165926	28.2741285620791	0.0740363978331874	28.998969543325	23.6777484581153	37.3499302773611
PKD1	41.1011810493045	46.0291942739099	39.6140538274571	142.009070813202	27.6217242852548	52.9593805710036	29.4200797538455	0.190286020526507	29.0026771921603	33.7468882966093	37.5828541486326
GRIN2A	28.3139568132897	34.7753085650145	33.9754751095523	115.234823500983	21.8368820736608	36.9675218296361	21.8425755830376	2.73230203738926	25.75212184641	19.7623307424799	32.2749180778029
SOCS1	39.6117175639868	40.2144466339148	36.1935299387448	146.295252366319	25.8926215703959	49.8123978289625	30.1190459807961	1.39189212966664	34.1206093536534	32.2619561829481	35.3564516278358
MYH11	32.5961625846425	50.2225882009835	36.8467415425314	141.317245412432	23.0124582260755	48.7327629884981	28.3878951990994	0.086488102681797	23.7882909842581	23.7055776192941	30.5438427431137
PRSS8	41.4054056480895	47.684173352282	44.7837670557475	146.499004012413	31.8898935258733	52.1664458158279	32.1892936003054	10.870652562599	27.8585543147125	31.511499553536	48.8079068374109
PYCARD	42.9027261654488	46.5993707087368	42.855737606295	161.332249618334	30.2442900090332	53.0601415935357	30.4251004573065	0.521955090634073	29.3311670327883	36.3701597957488	38.0949105111662
COX4NB	36.0960707921603	39.5953050705219	40.2071807124945	129.551660761066	24.4506566725159	49.4975461557742	24.4122774487673	0.0871936245796098	24.1134549765855	30.5366364460517	36.4204167260938
CYBA	34.6339438352356	40.7197291843506	36.680028179261	155.25433662648	25.2038075685888	50.2944510764574	24.4154584509749	0.115381539322482	27.2489593615509	30.1489100914288	36.1247879273773
APRT	42.5359424241648	48.6240299215089	47.8834182834042	160.953665889215	29.4162518982922	54.9808363772802	30.7468277401353	0.242048965818786	25.8723270002433	29.9029351321948	41.0216853786525
ALOX12	33.6630257548048	45.2244699608406	36.9384928491408	130.858578588999	27.8497702940506	40.8185132334534	27.5735304683906	0.229948563297687	24.2105035610269	28.6703238745428	36.9835049205443
SLC2A4	33.8700290002168	38.4323385859878	33.171533253859	117.456747417324	22.6369015922521	40.849745998711	23.3931253901368	1.63796372161309	23.6112666312278	20.1073769806118	33.3692773980361
CD68	49.4415022051445	53.3151078423764	54.7674908247632	208.69966308552	35.5247640810811	70.7575884619348	28.7595925731848	0.305081234113118	42.7176934264709	44.0337609331036	52.0947716502583
SHBG	35.6458342230972	41.5350948947842	38.1513402146571	128.863859696723	24.7380269291087	43.5015603321765	24.8036280269952	1.06863011818575	24.2520059785452	21.8443845196501	34.4516862697267
MAP2K4	38.4917931471735	44.3686185954203	40.4507995287669	136.607567640011	27.0263096604185	52.9276156388635	29.5935445574698	0.246045597835045	22.479634804655	38.4959496053583	34.9078901663483
TRAF4	42.9412101578735	49.057421949193	42.0021031510805	154.995400715408	31.0866900207405	59.9660720663977	31.7745567012796	0.58116137696931	33.5742897471645	38.8342661716086	43.811376546002
ERBB2	43.5319725934547	58.203846409854	41.8291287213925	162.314971474863	31.7371849343588	59.0291828505794	35.7220361109799	1.27859429232351	32.1554203649185	39.9963379405123	45.6703470151222
IGFBP4	56.4592736718072	65.4559546434644	54.1914243903103	191.863877406714	31.2984519914906	81.4803843069554	33.876796499952	0.561117031482382	36.682233444935	57.5261144549384	52.5226580642776
MAPT	33.4756254079137	39.6904475187933	33.0882525480012	113.671125644945	21.1416654072514	39.6644042183359	23.1593599512907	0.196621460491579	20.8626454769532	19.6425128203936	28.8880087854518
ITGB3	32.2115692123972	39.916216722826	34.5842808239803	109.761629433816	23.1617255357803	50.9366133443244	19.7267406390001	1.10312079618738	22.1404986429994	40.7415274114253	34.431496488373
ABCC3	29.7263059772045	48.45120958572	50.2538821381118	154.605590454788	25.9067729005018	49.6821733019029	34.9413142158321	0.0978936244915009	28.0068065503758	36.3744212746112	36.7770751044014
HLF	28.5273295291754	58.7424022135113	38.3760743752064	163.866153032114	21.6641728497342	49.3815103155735	25.8209005074716	0.309895725482937	32.0763707491653	3.79516570594904	44.8756755954383
TBX2	37.5739250544693	43.8286419708169	36.472401707301	131.70022870662	25.5670643258426	50.2117823925906	26.3035259591714	0.225276284244388	25.3385392266042	30.0058653857443	34.9864563264499
ACE	32.7413158726647	37.079761296497	30.859224296652	116.092909633991	22.1313982054597	42.6346862725112	21.2343080890352	0.657300159497638	22.695586667668	23.9662679337422	31.4850396339703
PRKCA	35.7966115928243	33.4850552309913	33.653743948566	136.828256470131	25.3133686038678	52.948821109442	18.0926079891904	0.0355078905332282	27.9068963050571	41.7476588916243	29.3466278331735
KCNJ2	37.1565020442266	42.9718324708214	31.0942111027366	118.042001759766	22.5081694586388	59.7551687607454	21.5357617559187	0.320800125765669	27.9276408511412	21.8626279855766	41.4495234133746
SOX9	41.7735946507751	44.0599437328271	46.1152974016151	153.089417308743	29.1012620938225	57.1292856031041	31.5992814445247	1.18375013905501	29.3446255771703	40.4541484634342	44.1496366596062
SSTR2	32.5621836065755	38.2218120952047	33.9233875452046	121.568429339033	23.1904047699773	43.7363373169984	24.0022012337789	1.89566857355813	27.0832554409955	20.9117129355078	32.7977899117787
SLC9A3R1	51.1298430570313	66.6644111302452	51.9398008639544	199.910765220799	34.4681480184618	70.9792620599966	43.2802323131692	0.400310285696794	39.1377142165093	37.7930511846724	58.4417649079547
AANAT	33.8812360956887	39.1682366102386	32.7355262496851	118.609263029669	24.3439668160526	40.9593977997383	22.8191840494136	0.234499294826664	20.9245939028285	19.2926726741136	28.7777837188404
GAA	38.6373589509619	42.709496958191	38.9198020399817	142.89947861516	30.5569719979587	55.8561515886482	27.1060958003121	1.25383782772537	31.9755219030227	39.5103535462566	41.4624354323678
ATP2A3	35.9445763070893	46.0965526983875	36.6648115429936	178.162744664999	26.1133384270442	55.0898681892056	25.9804147230571	0.0862459197418816	30.4814894878952	30.6022915082667	35.1361654330244
ALOX15	32.317634433987	34.3186305943554	27.5287347824009	108.394292285922	20.6949065717679	42.3830804863537	22.3822447013754	1.43779651868862	19.3741705109505	27.1434807891953	30.6284814064474
CLDN7	38.1185107434979	65.2331179943176	37.520428410067	195.354310961724	31.7834424405381	66.317342398558	38.4685965017794	7.63451933600865	41.6039199287878	16.7798978846167	65.3058819377334
TP53	41.2299110398918	47.286784620861	38.9110156677462	170.918157354221	25.297471032003	54.3530384960579	24.5314070031903	1.7951801714988	34.6251185348896	35.1051666429423	45.3093383007051
VAMP2	41.3521946586328	45.2680660145728	36.5129880058181	159.154965628018	25.5327999261852	49.7884293312188	24.9605301096812	0.126246711059395	28.6838063115353	39.280613559731	34.7118624063577
AURKB	44.7378864037532	45.4126112746778	43.8364578269526	164.249501923915	29.8610126377382	59.4774261300102	29.1493901134758	1.05122642448931	33.7147182262783	38.6414982927715	43.4621739377217
PEMT	44.678429584832	53.2671507107816	47.4641458419296	155.01750294068	29.6336792123953	61.4654170772276	30.5537434933911	1.71026757483413	28.7854492743461	38.8424674312918	42.2433422511669
SREBF1	44.2485102264374	50.8160426901058	41.7504475622175	151.771078922353	28.3752402499753	55.0579946128729	32.7360326995099	1.07138647520492	31.0944630303137	36.987318928522	44.6346009631129
ALDOC	38.7753287217587	45.3095485766896	45.8002203139741	153.219264942639	29.6092578783069	51.910925114223	33.8880017692489	0.917325499564616	35.0664256081959	32.5564315829391	38.5259787479578
SLC6A4	36.690579949204	47.4904015547014	29.2535119935515	110.064009261033	21.0886976166345	40.9883086861321	23.5862485751842	0.532324032785619	21.2741555934135	18.4461768606416	25.0249987738559
NEUROD2	32.2994608359351	37.0759537094184	33.1212830291938	116.088185310051	22.8989216146831	41.7576329833671	23.1129164194896	0.199423377707849	21.3249696503939	23.2559797268127	28.5696895826616
NR1D1	40.0685040477597	45.508253092064	46.0329953135385	163.424059144293	32.6022524684732	52.741312910423	29.4675076809697	2.03325645793287	27.0339781980766	26.6384378902669	48.7789714983899
HAP1	34.4340181270163	41.2556221570847	36.7676136526197	119.400763327302	23.2059785915377	49.6890005512396	26.8262873600326	1.11319318472107	29.695620378934	26.4787603599087	33.2888239216159
JUP	63.1111312815982	70.3342089493023	68.6063206071409	202.593501958008	42.1455483803418	80.1195336886417	44.4444904993085	2.1231528792865	35.5471041691006	40.2466447304289	59.2272916437955
ACLY	47.7007412186292	45.436695374087	47.7525635746871	160.21531907496	32.2963909635351	61.5885923963612	29.7833087129103	0.178848447804438	32.7735728964127	47.061475169588	42.6689986822005
STAT3	58.7748907197578	56.6023104812489	54.6398241172688	204.856723904861	37.774811936082	74.7744239606569	41.1498479108763	0.42661554012846	44.8811851592133	48.5903194378298	57.5274386586263
BRCA1	29.5771022317818	29.5863092261945	26.7631016676575	102.527099544816	19.0737169702188	39.2152278245573	20.1899990885365	0.415648487886191	23.3502606577898	23.5827373386268	33.426773156575
SOST	38.2371932475505	47.653132009585	39.8610500271523	137.279929680871	25.8146914310188	48.1155557871806	27.1657667808167	0.265293904393016	26.6270353655689	27.3148246444508	35.6275139618174
PYY	40.1470848585173	47.0451515970564	45.7002544792825	155.583840983593	28.5093649354743	52.9428005556963	28.3009187479332	0.832464003574761	29.3772519649375	32.5823722917239	41.753090376474
GFAP	33.5385404683221	40.5077903019231	36.2683374691497	124.862446680576	23.702431676038	43.7341655517122	25.3025450098278	0.461387154169008	23.8076610393089	23.294769711144	33.3045598776895
HOXB1	28.7657817147521	33.162778441731	31.3583486421324	112.251424740876	21.1904526547748	38.3556510371491	22.3009538438707	0.248692358774284	22.1623879370716	18.6641711196744	28.0230086298901
HOXB2	36.2833762528709	41.1866855907213	36.3304872536824	137.502670913146	24.261717150907	54.0003992432912	25.7751164569756	1.43655435095175	29.0091815505333	34.4661043336413	44.4429524194173
HOXB4	36.5156007603702	43.7676509522101	36.3952616027934	132.187956867044	25.033439562579	51.2279275166371	25.6850378376778	0.078156416116293	27.5418470398427	33.6092655698174	37.021415418649
HOXB7	28.0113785652066	31.9266878330931	28.6431013563118	97.9820238412496	19.1380323788702	39.4965772821756	19.5883609561778	0.158209953391496	20.8293305661177	23.5815202640096	28.3323468208072
HOXB8	29.9709004535059	35.4926083174408	29.4636230554704	101.461480503801	20.622818082693	35.9270910830652	19.7468238679804	0.808705944139118	18.6483561467686	22.4029093244774	26.4278604002034
GIP	28.4516717021331	34.3208016176407	27.2156403947895	100.548375541646	20.1069751809522	35.0846130273311	20.5357950870581	2.25180076564203	22.6551019315429	17.7283096833264	24.7090793037924
DLX3	35.9546253111595	38.1735439260566	37.6119548104141	117.68068948306	24.6041079314804	37.6715657738639	24.0183231984727	0.134035741825497	18.9486533512994	25.650749117986	28.8333772119846
COL1A1	67.5603982918448	47.7836483169513	54.0041191146075	143.140016963582	38.073699349707	83.8581754469489	29.2807862844092	0.13655036077161	36.3955748965487	74.3835880332404	54.9111404980265
TRIM25	45.6561421152609	51.1503768898175	45.6039082139962	164.905931315349	31.0378419549519	59.6510587132076	31.0764723008314	0.0707482399916214	31.4756220023617	37.6673294065152	43.7707502995674
CD79B	30.9499385152627	40.2623410622624	33.3766131006854	173.436896866032	22.3450478320308	43.0276371288893	23.0223722998866	0.0824731191776095	26.7899080509909	20.4269660139683	27.7580485976136
SCN4A	30.780616112548	35.920747424327	30.5577790214093	109.091187845327	21.0362980825724	38.8171214321204	22.1075463182968	0.682347121217068	19.8662029298677	20.2294674548277	27.9992295312208
APOH	20.1715270447084	22.8007264255169	19.8479044470499	67.2208057159685	12.7935970964072	25.778461409495	13.0369416671	1.09577335813807	13.8103880958394	13.604394181494	18.1108099260483
ACOX1	38.5159589651416	53.5632346006901	36.6914120963564	146.12953507849	27.3722182868679	53.2969949876083	28.67136371917	0.229764812111095	30.6099406105562	37.0663337939984	42.0913770900495
CYGB	37.8786810454652	42.1110540759465	37.3326632401784	135.953902081696	26.05118146847	55.1447895184878	26.4525484839747	0.379041543594314	27.6446199686604	33.3139102026769	35.5189627207911
SFRS2	46.7991825639585	52.8742008993722	47.588745643717	175.552742748553	32.1738962411306	64.456705950722	32.6651812090784	0.301988318330145	34.8920245437164	45.9435315861283	48.7237184948467
SOCS3	40.6179374000244	42.5042856714994	41.3021104782829	133.226186316273	25.4304584566918	59.9259020929528	27.5273186397384	0.0191719325929734	22.4045137838565	34.7440252363934	41.1410948530172
NPTX1	34.6827240139493	42.5771741021032	36.6334538164158	126.60771019394	25.2537980310895	43.0849217070893	31.6209346474725	1.04649883251487	23.3933292566474	26.9291337812516	34.4904115825533
ACTG1	66.4171365197757	75.3094192419448	66.7530155698306	249.559519267153	47.3461087921518	91.9458136565626	44.553891265715	0.176052642348893	45.8078208596017	58.6954869584771	68.7339783348591
STRA13	38.3534765575617	46.5074400188009	36.2277203484255	136.071294296855	26.7919972937091	54.0402434618575	26.4391783241823	0.335471036808392	27.3790140682858	29.5946170626482	29.1427043629772
FASN	43.6776903838441	51.3926129417545	43.282670531543	146.375899159887	29.8924636885488	57.3855489243418	30.4828789777934	1.24645647653576	28.5327872723399	35.9349461092857	41.1332211532371
TYMS	38.5225214892346	43.4315760707666	35.4641811306099	143.371156106337	29.6342838829359	54.5961678803407	27.6094598813196	0.422868355198574	33.7244617681396	35.4292366567218	42.7493885783005
ADCYAP1	32.4574476980045	38.4070590141547	30.8143699508443	107.52109797053	21.1742904063917	45.1585040382487	21.0381893892868	0.0933535821604029	20.3370967913266	24.7128540726278	28.7617005857109
GNAL	29.9022000296155	45.1306552993989	38.6596879537338	128.800834179672	23.2569941854592	50.7755221564756	20.6151249028241	0.16389727140921	31.0025753663325	29.9758410083579	31.1626657364159
PMAIP1	37.4754426554922	39.2244398556854	39.275552337989	132.653171413504	23.3191664214563	54.7516327364917	17.7256220666068	0.514154377147718	36.5953513170596	29.3119184298913	47.1315464836262
SERPINB5	50.5360431282208	51.4399166067018	59.0560614940012	141.354626594466	33.6153702079845	68.996981882268	30.4844841859761	0.900479929087196	15.6451815884205	27.0108169286203	52.2762795936185
NFATC1	39.4436650716204	43.6897391435419	38.6428406963753	157.936910034929	25.658338973489	53.8418294776836	25.2278928601961	0.0171495434648875	28.902553295536	32.7752137710647	36.3519013611561
LAMA1	27.8325282415377	32.5104760944098	34.6145561962285	96.266970635506	22.6727815517574	42.79136466829	24.3177074722434	2.82086773357999	31.8113079355028	31.9509323841736	28.5054760631134
MC2R	20.199685355006	23.2459669075932	20.6574561618727	69.160316560149	15.0302986490297	26.2937211213301	15.0007534853264	0.0381806466883176	14.4853977990373	14.0773809095441	19.0407223668905
DSC3	58.9225662731536	59.71509548309	64.7633756286896	163.749555467622	38.0008111178927	83.3736559912996	38.874755607779	3.36172249368762	34.9171908112616	40.9587588347409	58.3455070514958
IER3IP1	39.3671931839941	45.7666601615981	40.7567165027967	141.013984314725	27.9477058292767	61.6984730456071	25.011151883654	0.508543858641199	30.981901285939	40.7885308619474	43.48290777688
SMAD7	38.3724172324088	38.7702914686133	34.3985393207831	129.452975079707	27.3659996877659	47.2678080219417	24.9610652644211	0.40238459796345	26.2193216649498	33.5847639212875	33.0235337516955
TCF4	47.0511350225732	52.8371946004185	40.1393675881512	175.692052850268	29.5564040960243	67.315734423211	29.7148134102531	0.120404271192157	39.1858616951214	46.0029103056782	39.8569943649386
RAX	34.9086234506582	41.5389284621573	34.8163992058563	132.47707310801	24.9865314248387	47.2777480652851	25.7311154822865	0.51364414943916	23.2689751481748	25.1865170030717	35.4261488680943
BCL2	33.114627611772	41.0572416103535	28.3019294266468	141.631764728282	20.7863164897374	50.0679366344405	22.7184809169818	0.0604329117895687	33.3082843067268	26.1229304137793	32.6730766628742
CD226	27.1237503032949	29.3487214009596	22.7362605200364	124.614259313522	16.0875412432833	39.1678875577239	14.4592145232304	0.216787442378299	22.2516079160463	16.2631285358729	28.143091627957
FBXO15	23.837483025334	27.6132609364192	22.1423987798304	82.0681210853857	13.7891786008947	31.2007412660851	14.5365029605469	1.31898945594456	19.7119508590312	11.3748314938682	22.994945992429
MBP	35.6540556546687	46.4124073055009	37.7499168038378	145.740767950063	25.7711091438715	53.2572411575871	24.0608010976205	0.220321485922231	29.7151622594795	28.7121381009487	36.4571001828511
BSG	52.1645278706719	52.1323598118386	51.7436008910281	178.338828844319	36.2269798142769	70.0700267537965	34.0860417155069	1.8053087218181	34.311389734066	45.425705735045	53.8603959299754
HCN2	32.7801452051614	37.0096298703165	33.0075821417509	121.198530476771	22.6182324039364	40.8757352873849	22.0428255746874	0.0111681963822434	22.9466150195086	27.7958511359799	30.4102856560409
PTBP1	56.4793190661105	60.4289458118323	58.2713159034821	206.211199828568	38.7990995120503	75.1616673384673	37.874448598418	0.338241447789442	42.4176295978989	50.7667436547028	58.8071550078709
CFD	38.9267957059134	53.0457298090307	36.8371503312429	151.656182302161	25.9611149993463	51.3961437156238	28.9333979656741	0.71943161893419	23.4116943169397	27.761563654388	37.3917152506882
KISS1R	38.668103563915	44.6578533527415	39.536665614096	139.171779021536	26.6614997480197	49.4867902214947	26.8633122491362	0.221414012602167	25.932120930832	26.016522657762	36.6441913988394
GPX4	46.0833692849369	53.8217243280641	46.1078053056239	179.330479505735	32.0842691069904	67.0034523421213	30.4421654231163	1.9411208700944	43.3238517935306	43.5680972256046	51.6374972538195
GADD45B	42.1884317625999	49.3205525473209	38.5752646631405	156.641429625812	29.8343721830219	58.5027245832517	26.9190316132389	0.120507297708841	27.4069746761391	33.9481918463807	42.0453887354324
EBI3	30.1996299757319	36.7495807863527	29.0194004767667	131.699094296162	20.1311280010644	39.2136120359786	21.4593725971856	0.0449806617616487	24.6750442536701	19.7978571557832	27.0946898420884
ICAM1	47.8298041644068	33.655064608143	30.9425837769788	157.967694461065	29.9836734536102	57.7980583124065	26.7611218524567	0.823992093381122	43.7274801055389	54.0713451127306	43.6576290078441
SMARCA4	43.614898301593	51.6092730617423	39.0669544879154	151.60674277848	28.5858037057425	56.8425201060713	30.1468870331701	0.242376426090259	32.6308962032331	40.274508698638	43.0868620601542
LDLR	59.7580590651432	56.9550132909681	56.9920780417124	162.905866610905	39.3523326120075	69.2537280247258	33.1224244533667	0.772489070573691	31.3566824159829	41.5651290651569	56.7411919322679
CNN1	33.4975031225763	40.0795423053134	34.6244726164323	114.578968485438	22.4588890929856	46.8723556594131	21.8021445331628	0.25794088721051	22.3850024625233	25.319794412706	32.2837553587085
JUNB	55.0640623932416	55.7342570395536	53.3368151217064	180.252286060547	35.933216559216	69.9744186844476	33.834714037689	0.166000566419529	34.0806299608905	46.0545532935575	50.7365586533232
CALR	63.8018980533326	67.0823582390014	64.2514034868424	225.868544018395	43.8279797743411	84.2731342852873	42.7475798833462	0.777230994299342	47.1742540568937	58.529181459487	65.3603605998422
SLC5A5	33.4665653800186	39.5006318529619	34.5831667283856	120.954881275104	22.9590455408954	41.7515897437432	24.257416816468	0.997364417319838	22.3875084913357	22.5596841347779	32.1112477031259
CCNE1	33.2935359579645	37.97223437993	35.8397122038968	120.31856984228	24.8361313271157	46.6436271430441	22.6763380638699	0.119494987095466	28.1593152981629	29.7746111831297	34.3966909179433
USF2	45.6102921783603	52.0830671697559	44.6958819827033	176.892158499272	31.0388575692376	58.8861093183487	31.3886740958881	0.0308581512260098	34.1311890018521	41.3491010893987	45.7696276242907
HAMP	41.5582180036005	49.3971262709961	44.5258737136228	156.861886988644	29.0670694033247	53.028008353498	28.5536921088409	1.5342595161869	31.0168128464689	24.5944809447294	39.8273541033982
CAPNS1	50.4082628452233	66.976913501834	52.449862793216	199.994266076746	37.1150513426635	68.0821187091327	34.91604837389	1.9471630138562	39.5516794036763	41.6298502349969	55.8021903970621
MRPS12	37.0692731135077	41.2689927359254	36.8276096141999	124.504171598612	25.5546698180917	50.8945041161358	24.3743685149989	0.268503488568148	27.65424564954	34.9161658208893	35.7661578813102
CIC	40.024508892115	45.1406277581452	40.141786697956	146.060241129118	28.1892539009517	50.3396630100738	28.5144524307973	0.63563161242653	27.4663807958295	32.0464160880824	40.0385755337106
BCL3	44.9216312438156	50.5049872615311	44.3279078235531	171.166674158505	30.2576032252178	64.3639631983411	32.2735177802384	0.0533755649940863	36.6308535783855	36.0900076579959	45.9984988396294
RELB	37.6768918331631	40.6823674730781	35.5092907188703	142.082087790574	26.9989612947407	50.1818997716111	26.6230037901139	0.169887681333429	31.4353549770619	32.8275191702292	36.8178819673257
FOSB	45.5040459036758	69.2015037765335	47.9902681559071	145.547205243137	27.0652251412383	60.8127629072457	33.1826748272751	0.0655167726265077	28.2914343109864	35.8221938711685	41.660027299832
FOXA3	29.2343959506424	33.3919297955923	29.1191256583652	108.049046293508	21.0448924952876	39.1573317320282	20.4917084186815	0.522282359695341	20.8450385931178	20.4826182259975	28.5406378433959
HIF3A	40.3299427247907	41.6206950481626	32.0624857157716	118.708366539834	22.5719093985871	42.033351151485	24.3355220157178	0.0744753399360517	21.538100514555	21.6024977006291	29.8696377246562
FCGRT	38.2344118775114	47.4428900011454	36.983641417056	149.022485078748	25.0917262099432	57.1381196873117	27.535065150994	0.713283928161895	31.5575082712496	31.560536978114	38.6611571513774
ATF5	36.3215832261816	37.9063070363865	33.3720212821034	130.020424851335	24.548362535884	51.1793074207504	24.2245373933525	1.1848100772138	33.3202975385948	25.4669254382033	35.7938632487175
NR1H2	38.3368774167089	40.898630189766	37.7862961234199	148.36962575691	27.813054976025	48.3241475668565	27.7966099695377	0.278958250937958	31.9310931835843	37.6304205268663	39.1288242519565
TBXA2R	35.6369629500753	38.6058216483449	36.6711248349623	132.849748597979	24.9214211908108	43.4479518538009	24.5202128338888	0.498683270834248	23.3017254864729	23.6404454865809	33.4028074594417
SEMA6B	38.7046084872124	43.7002968080006	36.3242438766662	133.839538957098	26.3534977686302	50.8089682987482	25.194509835796	0.802251771690099	25.4583641018766	34.2458323795743	35.5672779593213
TICAM1	43.9603354251338	49.7326734666046	41.343063793597	154.485275197919	28.1019888988493	55.8492824642506	28.875634984319	0.542713416660622	27.6364984470862	31.2016914499606	42.6915663730687
INSR	39.2979719307981	39.1855839835069	33.2700540379374	128.571951990453	25.5696839294982	57.8859249261926	26.3717262492315	0.318944349103244	26.2236285563356	37.6849161206854	38.6320151239638
FCER2	29.9125482975047	40.033768227958	33.2436216634171	155.29566417111	22.2326263340998	42.2133975137488	23.4277854631252	0.0121805462368854	25.3114255863207	18.1081905653021	28.9343007567843
DNMT1	46.3713211807648	42.3426984307636	39.8480287774805	169.433588653034	30.1270064215981	56.9872259281998	28.5722094742084	0.0572444629628045	37.8209227233633	44.4673102617712	48.5064858240203
DNASE2	43.492227514171	43.0669301520738	39.4807049305147	154.108396398464	30.8866279087509	56.6086765853687	29.4220348287837	0.0586470687049472	37.6181198167152	40.850772750675	42.0207622925207
KLF1	36.9897054900383	42.9299527795371	38.9468651108111	134.924697752712	25.3226666306815	48.5593148121585	26.7022406799565	0.378314090017492	25.6699202387139	25.1397631867582	34.4787908825237
DNAJB1	50.4204018641876	62.7594527826001	51.3344140535715	169.001988061994	32.331551882211	63.6351463642907	34.6801459386862	0.464366724119284	39.6378905259165	38.0975326847308	54.7863469407014
INSL3	34.1521951065663	41.3876959202346	39.1284311168297	135.471723374691	25.444611442225	42.6092536728216	25.8985470707206	0.175669248818459	24.7702128903041	16.7228684731546	34.0820458692936
JAK3	35.0241528085633	39.3477234420663	32.1875791796021	166.710816776083	24.812246693028	49.8062930791293	24.9671490501629	0.108042993599343	31.7159310098494	28.2062545682755	34.7388918216231
JUND	45.2150425560637	50.6860777560359	42.0703628139273	160.069840345189	29.9569645384037	60.1083070401614	31.8847531056654	0.286496190493021	29.202867590131	39.1645967363913	44.2199552805863
COMP	37.3690579399508	41.3003627556207	34.0019584065615	124.409851114913	24.7698160593693	47.8264876878328	25.4240966384976	0.0427312385641501	25.9954161421316	32.4660280553833	33.2878646738315
CEBPA	34.6483137290223	42.4259119118849	34.5780951720789	125.437844028116	26.5322848021293	46.4172708336879	23.7606154003006	0.27795453640346	24.6075331868249	32.4742658937929	32.843995398153
AKT2	46.2236682866547	52.3902049993222	48.1497887277657	170.810564229415	32.1114903397105	58.934147478918	32.2613798178871	0.196765668447929	33.788687744329	42.131384381654	46.5600204846591
TGFB1	42.5550742484677	35.2619551322051	44.4653387257181	153.682590848027	32.6912800455718	55.4447632939334	23.2927604901777	0.0415207274419109	28.9529405999622	44.6274372366677	39.0007911963967
SIX5	38.7007117153939	43.3376191452598	38.8429355991579	137.330989231212	26.3262051869364	48.9712817036021	26.8905895153443	0.333224376551096	26.5266506482051	30.0175047232263	36.5442091941742
BBC3	40.5745541162384	47.8872732961922	40.898515234655	146.645083470054	28.2644416751027	54.0151208931009	29.1836130749091	0.0372724547747754	28.2472359832277	32.3688233878709	39.8379063099744
RRAS	46.9439161358397	42.3170685274322	55.692260019324	184.688650768549	36.1274625501756	57.8243814992663	30.8638244090487	0.364329711841554	34.4626222222055	49.8253435775029	48.3964657080621
TNNI3	29.7699026896078	34.3443926294409	30.3719252618594	110.113992303198	20.6004070834735	38.3478759850538	21.8009913014683	0.919208361593806	20.3940463932961	22.0072244797551	28.3682537013958
IL11	41.3601110564059	46.8540959326118	43.081849354117	140.055131339273	28.6349176949595	54.2332422161106	27.8067183257283	0.119988074996078	26.0285348315559	30.5749492284549	39.0915450825172
PEG3	28.1376405344887	39.8953436551149	31.6058850634722	133.629473985785	20.8950902295274	38.3814929014442	21.5948414267323	0.0891345147775849	21.5981553554417	14.7865419679117	27.1111973933039
OXT	37.2361477541479	42.1917821058465	38.9501061499102	141.953710064236	27.1771848804109	48.2283928213387	27.8161386527782	0.38302035311794	24.8376881821355	26.7317257831538	36.9938482307213
PRNP	59.7242408016684	53.0484891541269	67.2987593221164	190.536156851101	44.2461418054498	76.9039577985489	35.8469094004347	0.182682625493342	32.7241424424727	57.9199998964424	53.2805742893116
PLCB1	33.8755873291524	45.3622161135275	37.4150710819992	106.037430499016	22.3548024089454	55.8212716327628	27.8724754321152	0.833711054996825	28.4479810871433	40.8587461578109	33.5998446313889
PCSK2	30.6227911946449	36.9498622342528	32.3198105544293	107.532735301346	20.2669920299411	40.7894670805069	21.5796896566139	0.683388115275923	21.3499204991984	16.6591227921169	29.0175634865342
HCK	37.8789929682467	42.8638413676085	38.4162076817196	161.933840362947	24.3365166415352	56.1357230945574	24.9919469700928	0.162765826667314	34.9526177862671	28.4946012447076	36.7837673163418
DNMT3B	37.3592173623208	37.9215314936678	36.2389122140721	111.086554698803	24.5689386775211	42.1938942397633	22.4410631764683	0.138485836369145	23.5554681729161	26.1193354874757	30.6534746040321
PLCG1	43.4346498751169	47.0428194082325	42.9773678120382	159.972858573942	30.3274822955383	55.7919674364595	29.343740738642	0.0816044296894177	30.0005706564245	43.9521262591967	41.3947540336524
MYBL2	42.709566585186	40.5907134679314	43.5135523670335	172.740681564367	30.3454487335311	53.2235982530503	30.0573079800752	0.0627665505766781	30.258839473609	37.1011407010725	43.4434550010583
MMP9	37.2780914790834	35.1182257708594	40.2098970870155	182.040238513232	42.5853101354222	58.3711123253548	21.3199575611741	0.372596648807033	36.9892138086493	52.9659110518535	36.0335129573277
CD40	31.2726650489196	32.4914326407863	27.4911903668414	130.891268849124	21.8380831536917	41.6805787984398	20.1084611313456	0.194112604863003	28.5659205760047	24.1485924479594	28.4202614112812
CEBPB	45.7244528423979	40.2751571578952	54.9968329478656	153.883863524674	33.2788459336595	62.9972172002393	25.3666970723458	0.526006053990005	28.1181765593551	49.0942267560939	46.2306312975269
PTPN1	45.4365650730888	44.5454685351263	43.1075906085617	161.084432587425	29.0359496685399	53.275991530442	27.0883211164862	0.435992423113276	33.3378205115932	40.2436229266638	37.7271088811885
TFAP2C	38.26743472889	44.6147851575316	46.9792489469064	116.799848900691	27.245479490173	53.3387665300764	28.0885359978472	1.05832296120646	20.7823521792332	27.8125532329216	38.3354826523053
GNAS	52.8441500228492	59.5154472005835	52.4522020856814	191.266224924125	34.2669933444336	70.2244336798788	35.4299323429545	0.254897536432633	36.1440622348776	45.9866771261749	49.6867977104688
ADRA1D	32.6118084155633	37.7388330955402	34.7228964369407	116.419157084346	23.4372093883258	41.1001244635657	22.8064844137682	0.61918184697498	20.9079979372976	23.6192625035271	30.796528983987
PCNA	41.3663772752585	43.5666850637635	40.3866620045091	151.971800911886	31.3754814916982	52.1805218648111	29.0595487835924	0.360775170035065	37.1448332987616	43.3863267810218	46.6913440463845
PAK7	28.6945116437306	37.4272295186012	27.9679644952209	93.9488935496211	18.7931568000666	45.8314119827847	20.9881553549262	0.355017507794921	23.4672757409569	21.2119629179767	26.5773742946577
JAG1	57.5811991394057	57.4104443095332	58.8788998974808	161.793307586148	37.4584054831924	72.1621986709562	32.8994632141999	1.52377189296899	30.1769223396854	54.3439012370297	55.9599016139439
OVOL2	35.9476184405743	39.7565144577429	39.1276996135742	129.387390107411	23.8708332110448	48.0991376598676	26.0658081376425	1.93636608624008	22.4342378061935	31.0179706814957	35.5128112702475
THBD	43.652381996859	44.4442121356872	55.8395130341588	164.892505931844	33.7679343812317	60.150014864139	22.9567200453789	2.18172373617264	27.55252624905	40.7406957421845	50.0698238326094
E2F1	39.4699508941993	42.1082599794993	38.6342622273913	142.821451716752	28.3395159884075	52.5441920163068	27.6375196305885	1.11512114806657	33.4865856814829	31.8370379879795	41.4481546059213
RBL1	32.3330993175292	30.9754172897475	32.8692450755985	129.762857570394	22.8444211011768	41.8646966169215	23.4283647526985	0.143207600075606	26.5684250737923	28.2076894072302	38.5652714786872
MAFB	45.047713281396	44.4164414022101	47.1964366016985	148.284366232066	28.7296169544522	52.5276885333097	24.2135528788142	1.18226912160322	22.327384525105	33.4983351280797	35.5480192777933
ADA	40.0843935509096	42.7108869645428	45.1860079737478	169.569006197536	29.5572625098758	58.4153298963501	27.2487937372593	0.0608808814711545	35.3463141905169	33.0984208121406	44.4379267478617
SDC4	53.1429007712978	49.4381572526392	57.6429850051997	165.710054030114	37.3237159095854	60.1534129614101	36.9291540409509	0.9743849243964	35.523673934489	42.5012999180455	52.1596041608065
B4GALT5	45.871116822418	61.4608779509385	48.3020100153225	171.445586395241	31.794360299084	68.9784870374602	36.6600353542261	1.26471213925475	31.0878773800034	40.899099990559	51.2248985148629
CYP24A1	24.0304573896843	20.8139944726397	34.9540676855788	127.642078791027	16.4221924253626	33.7249770643025	14.8088238600635	21.6310183482163	13.9434845592034	28.8244723945529	36.0415335382051
BMP7	43.8850824636015	50.1339935695352	36.0510389382004	121.196275255444	25.3982165065018	55.901388287221	29.8672624715484	0.0566928061379921	25.1006183092952	23.3627436928361	48.9758392108377
GABPA	44.5963847036279	50.6195349586919	42.8551523514629	165.663996516263	28.435067234274	54.3361493723218	28.9932051149608	0.2527380468207	32.1372264740759	31.4115103593396	41.9089034026058
IFNGR2	48.3501227005519	46.0907876461679	47.5921781201737	174.812107342248	34.2276345704876	59.8943872231117	33.0690572842303	0.668220195794254	37.0007395045496	44.2517027756269	48.6788966349644
SIM2	35.9316405238977	48.9626558778206	34.8624277050211	144.956254163452	24.2013296184741	49.5413459675234	28.5241206172638	0.162914919002813	26.4535124546295	21.0653359543271	45.0205048992601
ETS2	55.7433732584107	47.5222265373764	50.4123601842245	152.221151200816	34.5959070263929	68.8521772621434	31.1862724058261	2.99511714323969	30.0008716786311	49.583194158231	58.6151186439008
FAM3B	20.936445987404	59.6177171077926	21.6900474403749	145.866276832399	16.7486644853269	43.2851839284378	31.426767767399	1.09682699590692	27.2186310742486	0.0518309315842108	44.644577963638
CRYAA	39.389130596012	45.2987028016756	39.4805362451316	141.228179265761	25.7595041243709	50.5413726938543	27.5589794298705	0.593002762675872	26.4251543427758	29.9729469858855	37.1278560732428
APP	63.1815585959932	53.1426529407433	62.3009348995038	180.425457944374	42.487309042165	74.6476200905975	37.2730412534505	0.667408810640056	38.528235997384	57.8378906779874	58.2873844107155
ADAMTS1	41.2628690792481	50.2829176861325	31.9564770606981	115.389615655657	24.6561329242607	60.2060572063667	23.3798719233473	0.0251184084312876	20.2489987670029	34.8801237619573	39.7236783673546
CCT8	35.9352905012462	39.5960501020926	33.8169175021976	124.794929151125	24.2721508879713	45.291678652408	22.7874143197698	0.454287827918495	24.0268831408801	29.5901128098061	34.5336785429403
HMGN1	40.9972367926482	46.7769640400418	41.5883908846504	152.621795271517	27.9410169294888	54.1694986506592	28.8240273464018	0.169716345748895	25.4906844611998	27.6624733100316	40.1368985861309
TFF3	30.8640165880129	41.6767763548548	31.6144631671499	116.76782001798	20.4248756822938	47.5038851395404	21.5583659837523	2.3513874134211	20.4793114944508	19.8147720130276	28.7239969543948
TFF2	28.0287619170835	32.3251240282782	29.9618845285832	107.609131565903	19.6883194891585	38.9626563302751	20.3219669563483	0.196152561752044	20.6158438687623	22.3823257583692	30.5218013279514
CBS	33.5851574775779	36.1664191311971	31.6887840980512	125.42560714778	23.2726787085591	47.0864020096554	30.8107079118194	1.8173069727691	32.1705756784025	33.293413865162	41.8834988923002
SLC19A1	40.9873977202016	45.3685911114605	42.045819818917	145.401282802554	27.9856114941153	54.1315696843746	28.3867781030169	0.427966255961715	27.9949867003869	32.8102038853882	38.7124442350359
USP18	47.8924328385251	39.8944079954853	39.4800848542678	150.297487287316	30.5773753739581	52.458037272305	29.9049290432391	6.36461541984827	35.7920021068065	33.4710990663908	44.3373508108014
MIF	52.5080280113349	56.7144725367171	54.5451422692961	181.094142247644	36.8406135844298	71.0369582922104	36.7755688502901	0.271875426615759	38.5581814807293	48.9899280426766	57.491272408904
DRG1	38.7543118273333	40.2678606871932	41.7064300666018	141.889233259234	27.7707023806285	55.1431647181637	26.8351183714747	0.655863132726453	31.4265714120643	36.8411629081978	38.4247628744378
TIMP3	47.7020387717699	57.0296081733194	52.4376821164026	163.400521369193	39.9958763705853	63.9271580155859	22.1930898561403	6.04742786611061	27.1814760551657	58.1051359903865	43.1615835718033
HMOX1	35.6859761622952	45.0841179388467	39.7826309389724	157.773838183443	26.697488686925	54.3250823735409	24.5292251849708	0.605055358243905	30.0046466295103	32.5735876122491	38.120811277463
APOBEC3G	36.0990946846296	36.9429836866699	32.8705814799065	160.788335701061	26.8069407178138	51.8635246621389	20.5887398215549	1.06728435493264	38.9558361397981	32.9712699663511	36.6912099550615
ADSL	39.3161804788425	42.1357488809619	42.12241265016	151.983437941103	28.2787189255925	56.2246646752151	27.5217203222327	0.206872977661638	29.9521339149339	40.1418499311766	38.8457345380852
SREBF2	43.2142105669019	49.06495377404	44.9960314023133	168.785661989699	31.7926701303082	57.0155894607469	33.3218676438193	1.09587903898882	34.0915338241873	36.5199304894823	46.6752102111771
BIK	32.1091951211368	35.7580003958252	29.9021349534469	116.739644870203	23.6973778471521	46.7639317659576	24.9962283116364	0.413213022860743	23.5058958447432	31.0919529579971	35.6039644070774
PPARA	34.5090425259838	40.486364203863	38.9957640822543	136.487959942315	26.4451747622638	49.6948212508237	28.3816954737026	1.1017403813069	29.8008800336208	33.8911071729331	39.232111024336
MOV10L1	25.3600551742178	30.1969079018254	25.7229339912728	88.7998869634512	17.3817655354888	32.4186382186521	16.9604113484101	1.28735154640723	18.0229945777994	20.7944984478213	24.2913021790618
SLC25A1	40.4682252856371	44.5779946201598	42.7907336051942	153.659762002909	31.2370717431535	57.2688590218415	32.2278686355306	0.348319900308409	29.7538128801057	40.6485478318943	44.3073627084258
OSM	32.6047862611217	36.5189817200379	33.066190435601	105.201281375658	21.4162153854706	46.9759343434151	19.5991768797278	0.15481968491436	20.6991206168576	20.3424172880863	33.1064324315904
PDGFB	33.5845786335913	34.6312182684647	30.8119058655989	108.306615859319	25.2908131102645	46.4536085535714	23.0411489633414	0.198014869430972	21.8289043996998	32.3325454239096	31.9126084679405
CERK	40.9013102017287	46.4260950170269	37.3955300369077	167.719317301715	28.8018242633482	62.2683526358004	32.0568354030921	0.226420023797061	34.4088797967989	40.7069182614015	41.372840887526
MLC1	35.5213694407231	43.3069117867719	39.576619503688	136.330695117682	24.749470727738	46.5807287483815	26.7139416966464	1.60067401099169	25.2783714854565	24.6506739910163	36.8744132812688
GK	40.9998115224154	45.1843628468441	37.7909564027341	145.320474354934	23.9785919505002	59.0533930291407	25.1181225357919	0.266778935637896	32.2883728244825	28.5018001306328	40.9272314640971
MAOA	30.5827550311485	42.3781526970579	36.6184621911796	131.049805208328	29.86185896483	46.2492888549125	26.12742899719	3.67430924659954	24.3027919746834	36.8441322739873	48.2048727437693
AR	31.6053812658989	42.6193878058099	29.7756411575747	113.089262114435	21.7226504996111	41.2227490347059	20.9940524514059	0.165184383693637	25.8997796518175	21.4522972023145	29.6774603634397
EDA	27.6220844911943	30.5359324839446	29.6633337665515	100.117947303687	18.7031116426125	34.3331588265466	18.5778254397281	0.0650263226619173	19.0093174965416	19.2500739847186	25.2158872277308
PGK1	66.9844679518496	71.714872006266	67.2295988965122	240.560308210338	45.4188751136516	87.9178824649756	42.6531387302407	0.404250408163324	48.6342549310645	53.8399000970349	68.5586561594473
RPL10	32.7406040787244	45.3447294594946	36.5563950690868	129.534825580803	24.8077434927911	40.383644438516	24.298920674988	0.0243562347609211	24.3440548888042	18.4029056862921	33.3606517911834
NR0B1	27.0331706736724	30.1623210914359	27.2421616953107	95.5290725546128	19.2893700275471	34.6510065547908	19.0799060271445	0.121855805450852	22.1632100626136	18.2444833500143	24.4038140797485
DMD	28.379483490388	30.3661706755902	24.5992460370957	92.5148561194152	16.4588412305017	33.4552898917279	17.3463176949116	0.343139641897019	20.9137833798558	19.8076436763166	22.1883911571274
ELK1	43.0412453049929	44.7441553136702	40.862858434673	152.397289898494	30.2220841335071	54.0975814242745	28.2139402951247	0.646988146063023	30.9464431579809	39.4117896088315	42.6531472124791
RPSA	36.5845041865323	36.2219992181622	21.06210978859	138.08824942079	26.6289343950203	39.1028797817272	25.8488947697076	19.289853293931	14.8856176924952	9.36085336736289	32.790175773729
ESX1	27.1495633620526	33.1821270941045	29.1468335339063	95.2537796388609	18.9907548679612	36.5342322224108	18.4346722345918	1.17812498123537	19.9241367320574	19.5445022367458	24.7401813931489
TSC22D3	42.6229742558995	49.1739538516719	41.2069027080563	179.244499119913	29.6933813226644	63.9193729370507	27.1745152275242	2.6536672269862	35.3338903940985	36.4673250669889	45.6560039965203
ELF4	38.9402660347739	39.3114155394814	43.5458433998329	140.110394178409	28.660794140949	53.2202964301527	27.7319223297496	0.0955629196925078	29.2755622914798	38.990537313738	37.3490787758429
GPC3	26.1588888718377	51.9072353251225	28.9605420931967	130.246268690403	20.3933214110137	56.8390198959072	30.3960278096044	0.0233744364727297	22.9396702640304	27.3546030948662	30.9366716092334
SOX3	38.8733003432134	45.4650487242476	38.0371699781917	138.583580118914	26.1446638549365	51.8950874531928	26.4205888025688	0.384966603177007	26.9263592051257	30.2267136398043	36.3838542214334
L1CAM	32.9714183486892	37.2663043732386	35.0515149696078	122.335900973146	25.6012996712084	42.8205818518278	21.7752484430095	0.252272552146273	21.294647811589	32.1343161786557	31.2161317695789
IRAK1	42.6396505803673	46.2880093323965	41.6057223900641	152.003745772677	30.6886530676007	57.9348502132582	30.5431712237221	0.277493090194195	26.8283035516126	40.9490027664316	40.9208376023442
G6PD	41.6954315210608	57.4500603597573	49.8556202738342	158.446884343815	31.7841642671599	66.8980676304671	34.2826495834969	0.243425240641541	31.7301605799946	39.3772843777244	43.6669296315228
ADRB3	31.5760036641817	40.7258961517549	37.2036150332094	125.044713112505	24.3719161751224	36.1350000564072	26.7173102186099	12.8107452777275	24.9175952087771	14.2117591750854	33.1440696944444
WNT7B	34.7970436885486	33.7420162927605	35.3418439657514	96.5889996262354	22.2378654024211	45.3696209781084	27.4053632932214	0.204715470389324	10.8416988387381	32.4914880239116	36.0617170529638
Meth.AANAT	3.73699659600604	2.6860424698489	0.872191755594928	0.550378488272091	0.521972041234705	0.126971647520433	6.49779754871301	0.479994016459459	8.71193668861026e-05	0.470874533554598	0.627727254476288
Meth.ABCA1	14.4026890771022	18.3910217542481	16.4560188731365	49.6509054362253	9.4822834769815	17.8739574224411	10.8925529744425	4.72568113981288	10.3662993294044	14.7687065560075	15.5514762243513
Meth.ABCA2	12.6638831726145	14.5661105014012	12.8301486632409	44.9212846655551	8.69607404266328	16.7502998963493	9.36262982362537	3.91957560374367	10.1292981859259	11.9415664372327	13.0121513525362
Meth.ABCC3	17.6732307348671	25.8044268388312	16.6140420133467	6.72178022263997	10.7515580413599	10.1384404123942	4.26766025167856	6.72103162663952	7.07270797761921	19.4596558346955	15.9089463403017
Meth.ABCG2	14.8764016185896	4.27463475105514	13.2792296217555	46.9084432885304	11.5819069895802	14.9714201450385	11.7752515520146	7.47044419579027	10.3562435516502	10.548117934435	12.9060957081536
Meth.ABL1	8.32709934990493	7.86280231954945	5.91603518881951	32.2991525018957	5.46399015592029	10.5536129214305	4.4887230314317	2.12638701602285	6.04753094346612	9.6477062196087	7.05283489100341
Meth.ABRA	0.982908137175019	0.869359150615842	1.02880392294723	1.19318372827801	0.659778177005301	0.777863784170169	0.470676751260713	5.03542078837145e-05	0.000224318897895746	0.481162011833112	0.208370212226706
Meth.ACAA1	15.2481815186121	17.6635931190721	12.3997064311812	53.9417601736573	9.34608504315518	19.6045420907267	9.22487301622626	5.6922706320673	9.73990729593056	13.8505469701136	14.8462746744565
Meth.ACADM	4.35490657408919	27.3989897370209	3.79489584882725	55.380294481726	2.71581698109834	15.2394292319703	4.68998992539082	12.9804773692046	16.4058224265004	21.2936837505235	7.10331989601341
Meth.ACAT1	6.09296991888713	6.75145329254945	4.41742891106604	19.7170081082821	3.63141874916814	6.29698776737909	3.22774285337741	1.94737805994055	2.67359537786359	5.29879937393733	5.22113252059286
Meth.ACAT2	2.65964361199221	4.78856863967045	2.12915736656957	15.675380367706	1.41374039750454	4.10629795735419	2.32245078165299	3.08564212542941	2.86960672388172	3.08985325245026	4.13468828301457
Meth.ACE	11.821052339833	28.8561350058888	14.6631548621321	48.876752001299	12.2695978370753	18.8959034526452	12.3715784754497	0	20.2176151245575	0	19.4621092666243
Meth.ACE2	3.81375662312902	3.18148080537057	2.39374938920707	7.72592734778573	2.57969719030123	4.28836596772967	4.74570690806747	1.36225669553812	1.07501697906021	1.21614660310676	3.18291594912331
Meth.ACHE	11.9992216001667	21.3429639247951	18.7001051595887	58.3157864192805	7.05595752492069	19.4492463112271	13.6104010850788	1.14022475366809	14.6698866121396	15.7023814862554	18.9329138172829
Meth.ACLY	11.7944281681342	18.6298704436404	17.945379198849	25.930318106696	9.8004854378746	16.1760000131312	13.5064067425246	1.48462400509951	7.93020763939367	7.77550489508424	14.4185479267696
Meth.ACOX1	15.4463407916461	15.7315438444262	13.7235262223547	56.6168028682308	10.2023238112278	19.3385384782404	11.0989293719274	4.50971881432603	11.2363022673796	11.4714042874432	15.072947464955
Meth.ACSL1	12.2825554232238	9.94854076614561	10.6410727650679	48.9503992389609	6.86243128305633	13.962680859653	9.39788171581814	5.01115562997601	10.1989857875093	10.9566448692977	13.1745215433384
Meth.ACTA1	0.381590529981124	25.7172651562817	2.20539379636534	22.9965974740939	0.101145936873945	0.580461915473808	7.41125679485624e-05	5.76947916115684	2.92791509025848	6.65148715997865	1.31065900431046
Meth.ACTB	17.9591789749851	19.0114037885092	17.0614222504193	61.6583711965373	11.6281765047432	24.6625245168049	12.2874535371477	4.76789174245515	11.1783052256313	15.8944314067273	15.7930424083646
Meth.ACTG1	18.9171203656903	17.6993315131031	18.3937413846417	61.6869943537075	9.37039536632748	19.0009606342089	1.77423610615279	5.21685870947081	14.3065680564463	25.6877727005199	17.8089349226979
Meth.ADA	11.9756101458557	0	5.11952049212966	44.3277783991235	6.9802288847193	11.8976666759135	7.81694653582667	2.62214224631449	13.7703836961196	7.60172795983115	9.37601824083842
Meth.ADAM17	9.18339002984535	9.74635075992648	7.25508249192564	44.2678649176002	8.11867990516664	14.4059331153373	7.13585903015114	2.63172356546521	8.73495084031951	10.6005756141571	12.1572477391192
Meth.ADAMTS1	12.7249906744506	25.4025542184982	18.3761456846022	16.881489841802	8.91317418010592	7.83382666589793	10.6359281152958	2.64667988120206	13.4928040457894	17.5482809269616	14.0874401172248
Meth.ADAR	13.7794463469093	18.4088490422964	12.7521583108505	55.4375499017162	9.56083053543421	19.745730935098	9.35521838642367	5.19063609414393	11.6270481518309	14.2265870150668	14.9640911371668
Meth.ADCY3	0.234321138006565	1.20303840987819	1.97531144907911e-05	7.74979192643806e-05	0.739767326631404	1.69291084117179	3.69029298760981	2.44670239227999	0.984670199280489	1.503837156671	0.608510975679753
Meth.ADCY4	8.28517737949797	26.3208446854629	9.66698555011839	41.82312616431	5.36442027523181e-05	7.35600557754749e-06	7.17679507706269	0.736589676354882	6.15504445978684e-05	5.08379896343276e-05	3.10529136885706
Meth.ADCYAP1	3.49984275444135	27.1274973008689	4.54412806473645	35.0840200742071	1.24824941161054	0.404645131109842	9.33832162327469e-06	4.31229307966626	0.741265997989248	6.85712247722398	2.17225528200834
Meth.ADCYAP1R1	3.94336247669989	33.0241408040622	4.69316605969652	36.0549682570848	2.38656711206789	6.04623981180337	0	12.734074466982	20.5597263525642	15.8371598175634	4.62387743312042
Meth.ADD1	9.51316580856069	12.0215472748697	10.9136168287159	45.9849956205142	9.10558595356269	12.3826912323462	9.10401382858059	4.12269659516272	9.98727289248593	12.1632434053461	12.4879327145594
Meth.ADH5	15.9032739266888	14.7021899896667	12.295887555065	58.3799364596901	11.5941411498569	21.0815823352399	9.43141400461817	2.75515655689276	10.8293895931255	14.8791954905639	16.3411384934468
Meth.ADPRH	10.9102917941405	13.1525364229123	7.09772322907964	20.6424866753624	2.4191487772355	7.15406211160029	11.7729197148571	10.0857992295186	6.7391695532965	11.8068773744947	5.33366806294981
Meth.ADRA1B	2.49609241295338	8.30782648901343e-05	1.13756443981769e-06	0.000115675047564755	0.000300396045452422	1.4750468978469	0.750755397653404	1.26340106020055	4.26538395650008	3.58668239268683e-05	2.05625727604643e-05
Meth.ADRA1D	0.591763068973743	1.53935917354496	0.495206686873888	2.44052849276453	4.09628034034216e-05	0.67079426828542	0.000314783647109348	1.33172069100658	0.00111109966787548	0.973453251171485	0.694564988750065
Meth.ADRA2B	1.18255662344614	1.2654652524583	1.21181893772566	3.97513808405091	0.713425739158188	1.5506717977313	0.77176656256428	0.806135970234836	0.861448684645633	1.13361118966344	0.694920722275127
Meth.ADRB1	0	11.6187524300803	7.54192241438221	12.5698189339766	0.0294690231704863	0	0.294938242452723	5.06501772085228	5.95100047444467	4.18083913365324	3.86314994304908
Meth.ADRB2	2.70013504730494	7.83571141953663	6.68381669980785	39.0200836983143	5.42584365577366	10.5946241151828	4.52342529913038	6.21918376695734	10.4601821502025	9.97327507076239	10.0776618174581
Meth.ADRB3	7.33592318080194	13.3372975611329	7.47485894836091	11.920776362934	0.208047875775925	6.31363320954336	0.967888598189436	3.07438533973096	0.19216939072649	2.66632820691479	7.19609705858887e-05
Meth.ADSL	18.2701520427805	20.2481063114499	17.6028918210231	66.2003446198865	12.8143670915622	25.8241969024135	12.4895368400283	5.64094165211418	14.6654236974005	17.6655894576244	18.2102383223501
Meth.AGGF1	12.7543686861385	11.9411597114019	10.0506571083403	49.315538496134	7.01369701747248	16.1116602357867	5.26878240667198	4.52504267071995	11.0299077588228	8.05470129866235	11.2865772481615
Meth.AGTR1	3.94853321698319	24.1279407466435	0.567794788099644	15.1217996410928	3.45601519465689	6.45663762078341	0.548665949551395	6.54082257834036	2.71770774513121	9.35055676491649	1.17174724040975e-05
Meth.AGTRAP	15.411064887141	15.3919493397232	15.0963091074157	54.5228209066682	10.5514513933875	19.387716671066	9.89087171324543	4.49782037351511	11.2847399151528	13.4194667402272	14.9013547516128
Meth.AHRR	0.228932066676086	0.0524211646555222	0.373754785799274	0.710406211790827	0.769810377000749	1.31534764839859	0.82661649121794	0.872642816390003	1.14626172526792	0.00337846544510163	0.279099214311574
Meth.AIM1	17.8251317189299	18.8655640176547	12.4982853378486	55.1716804598764	10.7306675442017	16.4687406049813	8.59418053181152	9.06096219591815	14.0943339349428	19.7174575151231	17.4524534783961
Meth.AIP	11.4203578881955	0	6.57599086006742	33.8519228394054	3.99612767596142	14.2190200088319	10.2443242291688	4.06223386203114	13.0522072466986	6.13887962717663	11.3252558168231
Meth.AKNA	1.49242368785543	2.03611991088528	1.96671982849516	6.0154661284922	0.99471511709664	2.07208884758818	0.931776758311985	0.579420738379688	1.04331246803488	1.51305990589425	0.912626312271719
Meth.AKR1B1	17.5119211665615	20.9843226038267	18.1422410676718	63.7445657813875	12.5125826586694	24.1948115271678	11.4455357759625	3.31790464557463	13.3481677622031	16.6339285118319	17.6598510182281
Meth.AKT2	10.6590585722557	10.0696207290613	7.43890896569141	37.5721299154888	6.48846462282425	14.0798316346915	6.4917903091201	4.36153278888447	10.7126684086191	10.6633166966751	10.291070578377
Meth.ALAS1	4.3274171138035	7.07145710577209	4.974930685091	40.3183661163837	1.73755308465109	2.48702280415013	13.3412277313618	4.18944961059688	7.68181260203837	5.64603947801319	3.02920849444556
Meth.ALDH1A1	10.91246554673	8.38320620858088	3.99561707326452	37.2344031221935	6.25144434976532	10.6730490159995	5.47482394613873	7.31057973480832	3.10226924494278	10.6127226892585	2.70000791865173
Meth.ALDOC	0	17.7441476040073	1.71322427901381	62.0022558041402	7.69374199561094	0.575603988087553	23.9328762843563	23.1402139096223	17.4777604713778	0	5.3532134383121
Meth.ALOX12	1.53609331916055e-05	1.2066594332293	1.99470046172882	7.90516810481886e-05	0.000123340746398746	0.000103186834064425	6.18885637389941	4.17064770852839	3.93027896840275	0.559853024438115	4.88006037624323e-05
Meth.ALOX15	0.000890681691997135	21.0757249176333	6.5275827436347	32.3782515404234	9.04886647231438e-06	6.07382161692522	11.1351160005659	1.51860824225579e-05	15.7879463830334	1.51136910081415	12.2201875340048
Meth.ALOX5	2.37104540400778	11.3648114864932	11.0577672183281	33.1389555101041	5.55957166137453	10.2648195517647	9.22924334688252	4.65314858207998	10.1468500130486	5.95008728267826	10.7121763896541
Meth.AMBP	6.55043142918879	1.279905828864	0	1.10040087192307	2.75801645854454	1.11092728554204	5.91481750216388	1.3652345060809	2.23473930100696	0.47405728620309	0.0977963137391124
Meth.ANGPT1	6.53344123158025	8.07825944452144	4.27257688067493	32.2477150822932	5.7209214512072	4.51378517013118	4.53250025889415	0.000262404147591096	0.000257891019932383	8.39367056669175	3.61049123413132
Meth.ANPEP	1.30569758962919	0.727582516009342	0.000175408109803448	2.11668343437052	0.654407819640595	0.254816429067333	6.13229323045982	0.000127469479794475	0.474509835752853	0.997094323293434	0.453403264248825
Meth.APBB1	0.686904767422674	17.1303504660189	18.6977172553066	66.2348260428019	3.55416178191195	22.9244972379087	13.5199964335749	18.8704714054203	20.2350555311263	12.6868187227285	17.0544702930925
Meth.APC	5.32089369737875	8.09775496096664	5.61886627063127	11.4302413732539	1.24794642346942	7.18307969851576	1.41311018849249	5.35052944778902e-05	0.425176866156747	7.20417156198655	6.12865249919107
Meth.API5	6.2385914629984	6.93227474238683	3.38968482880657	28.2046862541215	3.99240372883456	9.57023672878757	4.30650944127139	0.00127810126820445	6.42616399638481	4.13777940841792	7.14974930844141
Meth.APOB	5.94533454958383	8.34376520960712	2.08208993454806	14.7803736890029	3.71581362585339	7.24071624487718	2.88599256814561	5.6811325724882	7.37169807354994	2.10893670417714	1.1116847839273
Meth.APOBEC3G	4.03728439457988	7.57981612915143	3.87693051487269	35.194977015141	1.1563908199576	4.55981313843062	10.1734283554353	2.83914318250909	4.69399210760847	7.75532132300296	3.60219726969036
Meth.APOH	3.2570517534778	2.31677575026598	2.69686678625319	3.28306316178647	1.54212956663496	3.02269493672264	3.6017426798857	0.0600794677657518	0.782829899723333	0.971514054935803	0.962424996854779
Meth.APP	14.8514636690595	18.5807630420471	10.2428566294797	20.2675800204214	11.1508416985224	7.24941011178283	6.20384107048856	13.836492114261	9.74911772316357	28.5651465815505	11.1158393947597
Meth.APRT	11.8497377868859	20.4454419721017	18.8160485063404	59.7947499454629	13.1273842855382	19.6792844182648	13.9715865301247	4.26330234171515	15.1673323200898	12.7664922065267	13.8034631110495
Meth.AQP5	7.70704407407512	10.6381659152504	1.10853033836581	14.4694221855225	0.0118004810089982	2.37136315724159	6.95922595917689	6.90226414915321	5.75286066453618	4.90071157080424	1.46464410183
Meth.AR	5.64394234134023	9.36040320149997	4.75380446123297	0	2.34548053154673	4.35701574197637	3.10475416684207	2.28117486645672	0	4.98380463424866e-05	1.85710008942794
Meth.ARNTL	6.25024685823429	16.6550270811147	5.11140930760117	36.1514046505178	5.90249107249965	10.2455791393127	5.55125072844964	4.11843726424659	10.9310301886785	8.44593713457801	7.43904945852297
Meth.ASPH	11.7825666849248	16.1571522695674	14.1928214654741	58.7192466295012	8.01508243304835	21.1458336487795	11.4799622730015	11.0620429907938	11.3007631082249	6.94292375205965	15.7589480094433
Meth.ATF2	14.1367577239585	14.7730304179932	11.1579156552342	48.1059031896984	9.02424176112431	18.1146175339572	9.71752274587399	3.96041458004815	8.95900682360547	12.3989699657059	13.3708151270247
Meth.ATF3	3.58541749837146	0.738329533046589	0.551130149269208	8.45061661022045	4.18468038233524	4.02467801764869	7.39561063525486	1.29356616143396e-06	1.51134804095957e-05	1.46583789288986	0
Meth.ATF5	2.25646252979848	4.08727988215362e-07	8.41548696038782e-05	9.69315715238674	1.0076856024484	2.93547032395973	1.66127163426086	4.43592810831869	6.06860244676225	4.13647592836243e-06	3.99034665220258e-05
Meth.ATF6	10.3151081415806	10.0925709917827	3.72818422377127	40.4564203416211	6.17924267711345	13.2517287836858	5.858500788057	1.81236832380277	8.11889261349414	9.9618044441156	11.2777722259134
Meth.ATOH1	13.2182408009543	20.2007993102673	11.7614161886091	16.2219998289307	7.22995969939306	4.82297430904159	9.60940714586512	11.6942786697821	16.2642593665134	12.0280895416888	6.66065920025408
Meth.ATP1A1	9.61398557740346	10.9815067386676	9.05998718613407	28.0487471049083	7.69650156379793	10.870914543902	8.31381117674896	3.80619026149243	7.88035838991853	5.17930918465108	9.575010875317
Meth.ATP1B1	15.6333749856009	18.5799877742753	14.2830163471639	50.2876073626443	10.7591158569154	21.7021862704081	11.2452815544496	4.57763224562943	11.4313131399547	14.2928003603021	16.2766513168422
Meth.ATP2A2	16.2990133531562	17.2758797364531	14.8575572336567	55.2581561518139	11.8384887282075	20.9061577232665	9.96334901250483	4.58985061593405	9.98043756255876	14.9795266902783	16.6174564808413
Meth.ATP2A3	5.41451338865838	20.3755521062973	4.0497963996042	61.2305174128668	7.15335187580958	20.5728285125459	16.0369025490385	9.90400933740744	26.0170206770213	0.000120496556223455	1.31209091287893
Meth.ATP7B	3.23467251338795	15.6366152049165	3.17378177000105	38.2454336866609	3.61339095514465	20.5395224182651	6.35201703799948	2.30499385551542	14.5915171353553	16.0938730844348	3.80302497948158
Meth.ATXN1	17.6540744499111	18.3447028056813	17.0100372779932	65.8947148884578	12.0972254241735	22.8311734999309	11.8808000659422	6.41492439956821	14.2814733596876	16.7974570069123	17.5869613448621
Meth.AURKB	16.5613445201754	17.2568521851478	13.5129040017337	57.0756620801636	10.1783792511888	22.0954075202138	9.4176715153103	3.89935941802827	9.29628739225949	14.9177176669919	15.4766513785616
Meth.B2M	19.1863012140216	22.4227864988453	17.602471458113	66.7073268717709	12.2420497662559	26.4455834146436	11.8083093202671	5.25400444534994	13.4788796966639	17.537375140118	18.0258151339435
Meth.B3GAT1	1.21869162946662	20.6150193710346	0.000167148641130266	27.2208622647629	1.08607289175888	8.33176500277827	6.83489017924065	2.25979180646025	12.3626021791976	12.1157050267206	2.27616814904894
Meth.B4GALT1	4.29899710026134	4.92414093757364	1.09482697209067	20.7397801630392	1.22287618273121	3.40744104902698	9.99137902973638	4.25451536667442	6.63805240091353	3.87187405207909	3.36348105027461
Meth.B4GALT5	20.2881094089489	21.7822613277759	20.3759826834986	71.7561242524103	14.0667970055978	26.4575947524456	13.481896062236	6.54967276967778	13.0613391277681	17.1718046139871	19.4794734255739
Meth.BACE1	11.3492788046217	22.9182257173931	19.7341751361493	0.000103875676551007	3.11638240336104	5.06320068481166	9.73407499636624	9.934898577129	8.92531447919485	34.8362867188598	15.9020221154322
Meth.BARX2	15.3262713861952	22.1732272714801	17.9277961067232	20.0744078336437	10.2724769051893	11.0050651338809	10.5396743269966	5.66810063682601	12.7162022742115	26.3119601315098	13.3443789655071
Meth.BAX	14.0595575732445	15.5532671723546	12.4286354283791	41.6203187399938	10.6817182514938	21.1839648454448	11.8988649046839	3.98470040951259	11.214178474317	12.16749799117	15.8531491281298
Meth.BBC3	12.6738110025361	14.2760734798256	11.6845660830162	47.5423704200995	7.94663024779798	16.6274798634558	8.80497614751921	6.58227607320166	10.2290082147625	10.5947675336484	12.1172880896585
Meth.BCL2	11.3967365541164	13.4238733988042	8.57592023654273	45.9523712730519	1.74289516655511	16.2974230391117	4.86256512434778	3.66980762556326	11.7525904046084	12.6286188443092	11.5673848336474
Meth.BCL3	13.4131557163701	14.8338782612733	13.5762897957699	51.2699851733272	9.53693981331368	17.7647984586066	10.3062769003502	5.06843079164224	10.389317073043	11.8448325131281	13.0298395147265
Meth.BCL6	16.6652745574815	16.1954952703276	14.2328241442167	59.6119236440151	11.8437646116228	22.8666543064706	11.9195943911554	5.70474066744382	13.1512619483687	15.1186526025567	19.9008899228759
Meth.BDKRB2	11.2021877261545	16.9000010092824	10.9890083975082	10.1107537661633	5.32663687926722	13.0495574899377	8.54891172490892	2.3175139154234	6.88748120050681	8.88918303441499	8.80968843001345
Meth.BDNF	5.88973785353665	18.1428648650057	2.79239617453747	29.4727558303133	2.47860494525212	4.25026926435591	1.5996574838913	3.88410126083143	9.05232373058799	10.4274578423893	2.60879343209764
Meth.BIK	10.662647673418	10.9029817613394	7.26207445498236	28.40777881564	1.63652846152967	11.782799785963	10.7627190492969	3.49394047978138	11.0654045857557	4.23836273233638	8.31670366500867
Meth.BMF	17.2775075303033	20.5848868042841	18.4258323951072	68.7280053595261	13.889593010877	23.944157603775	13.2802530267816	5.8839713542322	13.3671147787569	17.1471071820934	20.2716430507885
Meth.BMP4	2.90123171207291	5.18629615890295	2.70809679687621	10.5174422592238	2.74656628979722	1.73411151756739	8.310956062731	2.72403523654186	1.44881110271132	3.52123295131837	2.2328502056143
Meth.BMP7	15.3511763133691	28.1043341274648	25.948120566443	16.4757550940671	8.78529992580582	11.1337790489624	9.76897279664558	0.00286585346789054	15.4536275719961	18.2541948394901	15.2640005686763
Meth.BOP1	16.2489443667035	13.9745485159971	15.1230030587865	54.9221356297329	10.8855822038391	19.0299399899131	9.583580338906	4.59415437197347	11.7234139461058	13.2084708774034	14.8034606688692
Meth.BRCA1	7.27554870045381e-05	0	0.937413963847387	2.34447668406345	1.13974229264044	1.48442327330316	2.68253890487718	2.65210055899212	5.77965502348707	0.88909119445348	1.12796793101239
Meth.BRCA2	0.718597585899029	1.47060751483583e-06	1.09474582170469	4.63017462883936	0.296458374718455	2.06175351420675	1.07896660250829	3.63317810446436	1.72004925469013	3.24432131414305	1.37753951453696
Meth.BSG	26.3447719137122	23.6537217364382	11.8034449256222	79.330785734183	0.274560188176738	5.36231292478392	17.210035229898	0.000137493707370142	24.0874028875421	0.31362032370771	3.25012683033161
Meth.CABP1	10.9176731198822	12.0993656998455	9.38280263555046	40.7511517752723	8.38817400461163	16.2904215852224	8.24133494236437	2.76379298067748	8.7081381143639	11.4646444566183	12.2017795485698
Meth.CALB1	2.14122710120682	22.2573443929219	12.7611687179507	57.6730415924815	0.340375953776763	7.23844395164291e-08	3.99016241686394	10.7632585047963	2.64650596624197	10.8776683585539	1.34166173675871
Meth.CALCA	2.10898991935174	20.6859998406052	5.4275107119225	22.3569563303971	0.798571431343145	5.61355508918844	1.95439508632246	3.66182925805316	3.36288950573584	5.86261005883948	0.736856673873361
Meth.CALCR	2.73795456125495	23.7727089549319	8.7498216092538	35.7756724360596	0	6.07402257117953	5.29924889162111	0.000795408108975497	1.46524410276818	4.10508427664037	1.99134883219257
Meth.CALR	19.9330239365654	22.2297846226067	18.5311633337449	69.6655486578317	13.6711246927211	24.0114687773666	13.9544440004741	5.55093343859506	13.8998322596504	18.1674024039601	18.5403260943417
Meth.CAMK2B	4.73655232603691e-05	29.6512166064267	9.4265388656628	54.7560104831642	4.83384353206805	5.85516426886424	5.7602575795625	35.8001856427241	17.442013048896	5.04674942438771	13.2626040318924
Meth.CAND1	9.69519472918101	9.92513696938552	8.02951817951949	30.35509026972	5.80103909334435	11.9205443925982	5.58988922244449	0.00808766828573495	6.6051533734751	8.28920039288039	8.97128488051474
Meth.CAPNS1	14.5691126598762	16.9118436916282	14.5097431418998	54.629916807735	10.4329345929693	20.2711857963853	10.7545558729939	4.09568663635297	11.1523633615458	14.1108579286885	15.3828158072779
Meth.CASP6	5.8711878065388	12.1484595043926	8.43160929158181	8.12007054976214	1.26229978741982	4.91102880883567	8.15158213723775	2.4059937327649	3.85466460678428	3.90668675904416	7.95825130630956
Meth.CASP7	21.1733579249197	24.1861526294809	20.5665021682656	74.7386721301099	14.5751165038474	27.8255587317645	13.6736694866015	5.70493913398338	14.0110215734981	18.7955025453887	20.427715985114
Meth.CASP8	6.47418583245121	0	4.55142512613102	25.0034757833155	4.35995457861596	9.18759028848933	4.53853926542595	0.000296274327332081	8.77423977877781	7.32794946431955	5.18240561009266
Meth.CASP9	9.12549888148286	9.34606998311765	6.39963850127537	33.4515028806767	6.3860245601262	11.8747846600898	5.56536684754266	3.92797066520947	7.36615562480527	8.4190090717693	8.38935508558206
Meth.CAT	10.5082640539927	15.3533539990196	14.0769353000988	31.3630847737437	3.70478245973363	17.5613545000514	11.6941293838389	2.70299309190917	9.98268584904874	8.7547350538363	13.3219403235565
Meth.CAV1	7.83039657116062	12.3402113265664	8.04648550200145	35.8098452465226	7.69698414882236	14.9382850844713	7.1173942642297	9.74270422317817	9.303217189592	9.28545374149511	12.1194991979244
Meth.CBS	0	18.2221866114272	4.83590980623848e-05	46.9759527029337	0.145195287913798	13.4899342048655	9.63676093943404	7.13560425937491	12.9480710248973	12.1289687406856	8.69139272959018
Meth.CCK	7.30915552887808	19.0438207749152	13.6569085887332	17.5919772642038	2.20385282358128e-05	6.24037254156181	2.93251558943248	7.60060735681497	7.32970905264077	2.33180578704237	0.00028220584387092
Meth.CCNA1	2.26171874060617	14.961270438857	2.94936162521021	34.098008773297	4.08456042010262	1.34064412514897	1.10470182551367	2.44254308915547	2.05994112507369	5.78191842271777	1.41179841003523e-05
Meth.CCNA2	15.9659053848712	13.7837498913061	8.21927531386588	57.1495719974928	11.5458443377934	18.0083270837048	7.93477902700866	6.12209798648475	9.3547381953957	14.4598081939787	14.25900730663
Meth.CCNB1	0.505567096259846	0.612178693524996	0.765586480849826	1.61118364791583	0.368983050786491	0.767719173920949	0.50600974096426	0.0502994021610948	0.37043487163453	0.340731797927992	0.450771459488867
Meth.CCND1	13.0038457905761	12.7128442717776	15.606129328305	41.8519765470144	11.6380519990461	18.447083361151	8.06724054452663	4.77941861612667	9.08710997666094	16.7317916108511	12.9059824318758
Meth.CCND2	4.59070257998701	9.9894698974729	10.1183848963101	29.9295044845685	5.00061975075199	7.47503590515013	6.77982760992956	5.88636960240615	9.56434357981018	6.39938201279571	2.19841154363721
Meth.CCNE1	16.3918427629725	18.7609889682736	18.840892141007	58.9140709236158	11.2656925993318	21.8786252186835	12.1004798552303	4.72701477691651	12.30638527386	13.0763628844951	17.7176625293967
Meth.CCNG1	9.7711069425049	19.2954178830271	11.9607421513448	56.5472903793176	9.9641199253212	17.4447431302622	8.24345677784598	3.61961359487244	12.281026421006	11.34643322093	15.7930536114563
Meth.CCNG2	16.5021407524971	19.0963658161914	13.8857404551099	62.1835794724594	11.4683889692472	20.4248144869706	10.5588539965385	3.85404505974095	11.3747701227948	14.8203473390063	16.7396504091306
Meth.CCNT2	11.0139272097089	12.3587377699529	7.29333825417735	41.7404938539428	7.75470648370388	15.3706437425579	6.39863024417988	4.17486826046138	9.11176261854015	9.60690461637468	10.1122847352132
Meth.CCRN4L	17.2826733944887	19.4858293623069	16.0940437034023	61.7954221910225	12.8311415368396	21.5836437895878	11.5989738652182	4.91297285988085	13.9836663572817	17.7062105734623	16.5282151086465
Meth.CCT2	17.1179352158362	19.5244070828864	16.8546238121197	66.6410642689261	12.8660115460093	22.409070252828	12.0609188724918	7.02471929697772	13.6784555664992	20.1037143324192	18.227720042728
Meth.CCT4	19.2072791010266	22.0190878033686	16.5978007023826	64.8634718345249	13.555929619376	25.3817214197406	12.0980432918969	4.54805468506267	14.2751137218257	17.8455996763591	18.0882072663921
Meth.CCT5	17.7237185468539	19.5094157047595	15.9089604726783	62.6536876293957	12.2829149793845	24.3444510011745	11.943525211137	4.07387780491973	11.9271709178839	17.3658937790491	17.1701138294388
Meth.CCT7	18.8397356412498	20.2176836644309	17.4185941508348	66.1997977314156	13.5193550896651	25.1270267887195	12.5330286308221	7.18918966928656	13.2308008537137	16.658445655512	19.2267663484735
Meth.CCT8	16.9134505717949	16.5507868720147	8.91031178577409	55.5015879360731	11.5661337953817	19.1746248706379	10.0197375569999	5.71805623698307	10.7105234166168	13.9398702576345	15.3822265293587
Meth.CD226	1.13798199179405	1.52265471521007	1.84458055732329	21.750981911608	0.603765487150571	8.06938275105406e-05	3.28608758715311	1.86985993336835e-05	1.27552992659605	2.48133611442522	0.0151950494946931
Meth.CD40	6.20814032730489	3.62488050793916	0.00063532054374307	37.245245281489	7.28414539772318	3.41325549711153	12.873624633306	12.132531455258	15.7188052664184	9.06051892763908	4.13288508876081
Meth.CD44	12.4418462312486	15.337617948073	15.2347534839609	38.6737480224101	9.18864577452846	18.3631054245297	9.76120561979511	3.1223078792308	7.77181451731899	11.7330220610374	11.3133778614873
Meth.CD47	0.419445777656664	1.47928342896213	0.785463175211999	1.86225036231946	0.00335188559733499	1.44533420322648	0.168852364328042	9.2927878965867e-05	0.536651697405	0.96134385899896	0.383434251452958
Meth.CD68	19.381216929585	21.3294962981776	17.7418612126378	61.3625921807636	11.0757790746948	23.509665931181	10.2984495730369	4.54005293189098	11.2997127783292	16.270391387237	16.8769477229562
Meth.CD74	0.80551607570023	0.208120498671604	0.559721558710126	9.7126873944987	0.737301813163288	2.5183810719748	4.7528368480406	4.4809220524193e-05	0.50342224273762	0.743080920225593	0.617391550600713
Meth.CD79B	2.55227022767515	1.27666269608122	0.625011968793625	3.99613724622334	0.289302950718906	4.20739143805005	3.60839759222474	9.91851198689141e-05	0.190665657215885	0.381543354114185	0.418891031020499
Meth.CD8A	2.27371505848301	31.2174132646842	2.41763784704237	34.8808937828774	0.420115585992789	1.98353105969196	3.18501744557722	1.34903114096818	6.67909486937589	2.11745284632395	3.35765505941093
Meth.CDC25A	13.7094993728144	16.5077007491615	21.7431372783132	59.8596671238319	11.9524566821038	20.8179615731561	14.7143074221321	5.08721411627264	13.8938451374034	7.68992539088996	15.3988443767542
Meth.CDH1	7.24100788583466	11.6131857042482	9.65717540944095	9.74120827560261	6.24453810525318	5.09020917148444	7.6204317531896	1.34717658287143	3.52517936683507	2.85383416777827	7.60863852128965
Meth.CDK2	9.23089604810941	10.686823114131	6.25588430257177	26.3693720349848	1.32341316350237	7.45357673231477	14.9678788288021	3.38560084200309	3.2990034270296	2.93088887339094	7.79760200926347
Meth.CDK4	11.8702300285515	12.4288581326819	11.7689235964112	42.866869130196	8.53994344856487	14.9051126902405	8.29832594811389	4.21365095156532	8.46396685867531	11.0594396329255	12.2022397293689
Meth.CDK5	16.2142197226431	12.4238449237331	13.8955211136333	47.9939160611347	12.3531009942626	23.0749593826521	11.3271328134726	13.1084170103522	7.15888310387655	13.9457356488497	18.8691854156296
Meth.CDK6	16.7232940799786	19.0098483126538	14.2830001489384	60.6568877820187	11.1804656419874	23.2921377344467	10.6157307038423	4.3005847221153	12.4120821643776	15.4930379232445	15.8167207346947
Meth.CDKN1A	11.0744436444905	17.2911291692278	15.0302175743859	30.0933860701082	9.3822881054492	13.9751472249173	11.6239875658851	1.93427815303413	7.78517895395821	13.2402027358118	16.4704475360619
Meth.CDKN1B	13.7508257731372	15.6872789059582	16.5716715225983	57.9864609077536	11.7500521026438	18.9342904307264	11.5881762098348	3.84352700332554	10.2714105714241	14.9911538574134	16.6543291997113
Meth.CDKN1C	20.0942706854956	23.6671264587972	21.8718544793232	42.4928185533896	11.1447247412521	2.74606972302069	13.6421909626668	10.5785065503028	15.7523948029712	2.18522820794015	8.40046836304816
Meth.CDKN2A	12.9378219627718	13.9024817500432	4.2474099851344	44.1390684502333	6.57966942417228	11.1811673259437	3.65888593068736	2.27902715940693	9.18886861012933	8.8564478331654	8.61746557319058
Meth.CDKN2B	15.0311491194967	18.8143375700859	11.0740881323369	42.0065690555591	9.28853172103954	15.5136150883572	8.83853452192175	4.54074461299608	10.5109772787586	12.577896424167	13.5864470402523
Meth.CDKN2C	16.1420681158136	16.8237029338744	12.7435636298375	55.0728766415865	10.380212049827	16.9082263511607	10.1257890225259	3.36377390312415	10.4540476855804	14.0576285096286	15.8121276034882
Meth.CDX2	1.39790484145261	24.8345420480648	5.17280112573247	30.4023928866412	3.37996011749292	1.52055038441139	3.99324698981965e-05	5.93431097709571	2.8044458037978	8.50859905625011	1.19581217015377
Meth.CEBPA	15.8676213369209	23.4888024332059	15.9411979711614	17.6622535082411	10.4106894612263	2.28305376313139	9.02969795930555	12.4237901821293	15.6625329303589	28.5896363433682	14.6177439660098
Meth.CEBPB	17.0481122995811	21.1009043460252	19.7311525409516	71.3186523205556	13.2034561634248	25.986864263705	13.9938464459462	5.47134438060238	14.2412545266599	16.3823699450629	17.0608758056646
Meth.CEBPD	14.9850946388558	23.5006855050643	20.8369409086631	53.6732501392039	14.0288746956316	21.1336283828669	13.7653715993191	3.01597234641789	14.2235325294289	18.2060585469548	13.3566687220281
Meth.CEBPZ	17.2055988596899	19.0018127604434	12.8724426245439	61.8244808377209	11.9059727406316	22.1183754180232	10.1066896868331	7.55046491084955	13.6049353837842	14.9417842490304	16.2323196295942
Meth.CERK	12.1626108665406	14.8649249252277	7.77049807152883	46.7750256161669	8.0529149051623	16.0640289652047	10.9058214727359	8.07344557668589	13.132106720437	10.7370725497469	6.69881279280339
Meth.CES2	18.5344433412599	20.8252160035534	19.7149534432668	65.1942628530043	12.4293017249135	24.3283410998309	12.1091514820478	5.03461149342051	11.2416882810493	16.1089476578996	18.8840565647045
Meth.CETP	2.23006728191527	1.93014386072031	1.47793023885532	2.53908961804829	0.305238500621182	1.75727892137956	4.93654333168449	0.00107706116210047	0.0126894796648874	1.23941541266444	0.192863364341042
Meth.CFD	1.58612806268382	0.108550630861851	0.753626154866955	10.5411609859144	3.60044909467169	3.93060205026308	4.79647414053484	2.44390491016107	0.604833954908915	1.19754816334458	2.29224892803008
Meth.CGB5	2.15968636533771	0.758904053400345	1.40549116944017	0.00115506718379008	0.0185789878103059	2.50024893478325	3.98443574066069	2.9441164343634	2.18283826777053	0.0411528156961867	0.891184333962012
Meth.CHGA	0	23.0838317088862	0.000239718453011453	14.484861778836	6.70707426157254	6.06552761057361	8.28448930394496	13.7474058796458	8.33671703120259	21.2109338543392	0.926543482605945
Meth.CIC	6.58346595984402	10.8311510405327	3.94875583000631	38.9362593378359	3.38721292855913	14.3137701888736	6.44039484657545	9.69771206107998	7.43614273075483	8.66142393934776	12.4711935598606
Meth.CISH	16.6260387979499	21.4712091535356	5.17524980202181	40.7989505049622	8.91233991286078	21.3418041235659	15.1967301149038	10.2203854860549	8.7868364697892	8.9718252984547	16.3675605563161
Meth.CKB	11.4040444453563	18.902443820531	16.36075190061	40.0119307463161	9.23415136354688	15.2522098764183	10.1220299945986	7.49276082206869	8.90761182269168	12.8362486294959	12.3673593293548
Meth.CKLF	16.858238362963	18.2465628727444	16.5644936108668	62.004775435771	12.8022586649857	21.8968464416072	11.537989479391	4.53002091045484	13.1662971343477	15.5371544478071	17.2332843283844
Meth.CLCN7	3.49645927695692	0.726515624603	3.42989073393964	2.07386294107282	2.14364860216489	4.74327630696315	7.62726758700896	1.86537169212266	3.77130022182095	0.969676405049235	4.30144236258021
Meth.CLDN1	7.55766604961529	21.7097830239938	6.11606395719912e-06	27.9198427004466	3.28901061392476	13.2912911131713	13.5475548641442	6.18403043285111	18.6913023275048	14.0863932769497	26.8827430458655
Meth.CLDN18	2.61543365679794	0.830691406019293	1.17179081679543	0.000111747144656667	0.762975288337238	3.81756749047583	8.31884116999836	0	0	1.64192485387084	1.50349743540881
Meth.CLDN19	3.03483667262505	1.04916565816158	0	0.92042724710312	0.427223297813158	0.435347860972008	6.74124286593387	6.51296254999259e-05	0.0109402584004741	1.65641965197519	1.3194929263054e-05
Meth.CLDN7	21.8873134331491	26.0554563150243	23.9416334814155	73.2168803977501	14.7331209920716	28.3600320751452	15.1245177795313	5.43717155175417	17.4268735842036	17.1071682336401	22.0838631481788
Meth.CLGN	2.27563833525274	18.5494759933996	0	51.0212063017167	2.42177388130621	3.60260457163369	0.614349809565003	10.7444539147008	12.6118099831464	13.1095006629309	25.5204189056001
Meth.CMKLR1	4.09276421819542	4.24376639305736	0.596173944128136	0.920770946197217	4.43990585851139	7.81722316384651	4.40536997987175	2.17013364616762	1.28517065397981	3.38914944925473	0.496425299467497
Meth.CNN1	3.37295417954672	1.38385755153414	0.492042321429681	3.98745519291423	0.52238190539275	3.58902067865277	5.41360663664465	1.30447413726412	1.91966733640795	0.0133912356894412	0.290435045381665
Meth.CNTFR	14.3138847679054	2.71676373101533	12.4636689013073	51.7530740720153	11.3311476112272	9.75716243600123	9.50232959557517	7.39757747397858	16.6805454417334	4.57869420229458	13.0860604520208
Meth.COL11A2	2.6832665917392e-05	12.9871003490662	4.34184805550964	21.5296642416642	1.65911748964116	4.51787296132027	11.2896962619572	9.24425465365094	8.09333397591567	10.4409359310744	4.16717585049896
Meth.COL1A1	15.0599113504535	23.1495079542696	6.63999078112831	26.6906407071508	6.54863749220357e-05	18.1391085442236	11.8983636132409	6.51638407951213	11.8331943048816	1.98915516244562	13.2263590934078
Meth.COL7A1	9.75275907050925	18.7669672461168	15.0987008713701	15.9895555480458	8.01354714243274	13.7435356077719	9.30245579073691	6.70921325848822	7.81910230296478	10.9287583736682	10.1397810513405
Meth.COL9A2	9.1634501307946	21.490780754703	1.45638265688688e-05	47.4824135277513	5.1420381861488	13.9001718247384	13.9542953126157	8.15631452386761	21.4455810692465	17.2518723122462	7.76625405425719
Meth.COMP	3.01540760214579	3.86314087112957	6.23905299694745	24.5642950292924	3.29378422227483	5.68723521121999	5.78465991358245	7.12973885246939	8.30834502616357	2.77305800767215	4.58092796252058
Meth.COPS5	18.8760312728089	17.6607934968358	12.6610974264423	60.425996155284	12.7483494104974	22.2490824043379	9.43979623811101	3.27164191960814	10.8439721398586	13.9022323598432	15.3831482760402
Meth.COX4NB	14.3503199209186	18.7654516697869	15.2577492538961	59.1626029216334	11.6693025573193	18.9364047812488	9.57879202489252	5.87407266251106	12.180668219856	17.0032172800622	17.5843423364264
Meth.COX5A	15.5909251334804	17.0687016659753	14.3197253126001	55.5024550228055	8.63413809632276	21.5242685337463	8.55734186452774	6.04529039078566	9.7579813420857	15.2379510608067	14.0584462243835
Meth.COX6A1	11.8890805420049	13.6274318682658	8.80927494756732	42.8933857444051	6.96682983168184	15.8315892463852	6.58754192172451	1.69569244788945	9.29534319764618	11.631661497839	11.2516745520728
Meth.COX6C	17.4585177680166	18.9519432756945	16.9482019837888	61.6033094638248	11.6881527839831	23.0231203506216	11.3308867835922	3.55449827380881	12.3376745392922	14.6187246709171	16.7298068612719
Meth.COX7A2	12.6252197156599	12.6527118705557	7.5473026137575	49.7155429305491	9.6350415902331	16.8069630021802	6.05274147027629	7.14532407622379	11.3011428920573	12.9509295197589	11.6467041785512
Meth.COX7C	6.10661733264847	7.71950959863068	6.83370021409508	16.9679728379337	4.33412218094824	7.68058492586209	3.59436640047194	1.54767405434283	4.05807018339173	4.88057311115011	4.85229361312311
Meth.COX8A	18.8705545952671	21.0390322448844	15.0116833555007	62.9463466964087	13.1560991059496	24.4098802846542	12.2508902331792	2.69260616777385	13.090109544653	16.6372237846487	14.4654453948807
Meth.CPEB2	12.0504885967287	14.2320832395135	11.5724634601416	37.6346317225183	7.235514438304	11.2750152361869	7.61325629371926	2.80784597684686	7.31922274783839	11.64433991866	10.1882103699311
Meth.CPT1A	10.4505724922086	2.57254791708469	9.67491999681411	44.8473250503768	5.42033324951033	12.292571567159	10.9268988981975	6.30229783230172	13.88113437159	12.4055143737386	13.2249291069383
Meth.CRABP1	0.668202826753396	28.2137388821578	2.94078074500438e-05	25.1159708907559	0.393081695674923	4.40613663798311	1.82557803929556	11.054367268509	27.0175411008945	5.5267135990615	1.38062614620341
Meth.CRABP2	14.4514606258261	21.2362920083642	14.2944058026781	25.8462435589946	10.5428902039662	14.0776769878683	11.7085583976395	4.86107762813217	10.1244496267217	13.0136839769135	14.8813834709547
Meth.CREB1	15.9273090919843	8.80565802450281	16.2142815237052	59.9408428871607	12.5887673318469	21.758833855668	11.4768520782562	4.47562535007665	12.9835724060414	14.2212437949388	17.2876747756115
Meth.CREM	17.5661535078371	20.7392201331718	12.429964169557	63.6319095748362	12.1580484429534	25.4626953789759	12.0118150062355	5.845454810811	14.7134452253588	17.1535185635561	17.7015891127907
Meth.CRH	0.632906101981386	2.17478546842355	1.02460497056376	6.22658454531857	1.07809430100857	2.28447593744387	1.58121235679794	2.04617800491259	1.29993755243052	1.79952442783287	1.30070137167998
Meth.CRMP1	1.71120008301045	9.32428054043787	1.72969157063135	3.01762601370176	0.220482829624018	4.1847734096074	3.01547075718511	0.726115558647347	0.283605652465512	10.275524131948	4.19823036763855
Meth.CRY1	19.3757602582019	24.3577533996766	15.5400321677299	28.559676684962	13.1335187187704	11.5553665015538	9.79243638304947	10.4107428363951	14.4899890591297	30.6086290381499	17.570059790539
Meth.CRYAA	3.67900133571598	2.25219586194764	0.770916368078712	1.19128885183853	0.874475486742768	1.78162474468054	3.62318000971089	1.07339466078101	0.32357646953249	8.75486365652475e-05	0.278242815758842
Meth.CSF1	13.2559776568511	14.4889021123307	12.521398265216	48.2748425758858	9.5063297217457	17.4202203810814	9.34854556809696	5.30708235707912	9.48569525190729	13.0260223092369	13.0758072974859
Meth.CSNK1A1	17.8387884703288	17.9694596144919	18.6108892212525	73.8840304172177	13.2330691209041	25.8350782002954	11.9720565553679	4.76024869099508	15.6753917926726	16.3311407987419	18.883347447146
Meth.CTDSP1	16.2868933235841	17.6862897351457	15.7070663422246	54.5071930030816	11.2175310720351	19.6312967562656	10.2654295899624	4.17187557212786	9.85517121473482	15.9312870278142	15.8706602376092
Meth.CTGF	17.0411282702346	19.3245383310211	12.2891172666054	19.2049020835242	9.48374283983657	6.09410466470735	8.16201862643911	12.3023199253894	13.7905308620387	17.620218109076	6.93254642609391
Meth.CTH	13.7589196241798	14.6475218996121	9.16034281970157	53.5728471855327	10.3044728493065	17.7150397423466	10.285370182343	6.69458334213152	10.6760071150427	11.3092081927981	14.2150884424297
Meth.CTNNB1	14.7350717583606	13.2679278509489	9.27181343286613	51.8764972841487	11.3966404510557	20.7203882814789	11.66672194377	12.5200889586076	16.2991628324656	18.4547579092261	11.0555621205431
Meth.CTSD	16.1676928454389	22.3500088833045	19.3499709108091	67.3726466329287	14.0194249513512	24.3828139918211	12.7646351113424	4.59099990767119	14.0242457936848	18.3537299898128	18.4808559426594
Meth.CTSK	1.73059484014526	3.40984038135243	2.61843936042562	2.80863688028394	0.607578777388771	2.20367919878744	0.700465395020112	0.729910120571596	0.68453654783867	1.57574587358599	0.681791452231374
Meth.CX3CL1	8.06382106690093	15.0809187634358	8.72268082170041	1.20643088598215e-05	0.745115193314308	5.86066739513133	11.2387216651881	3.10956193287058	1.27783760477318	0	8.08653067203036
Meth.CXCL12	4.08031244722617	3.55274743910635	2.57169993025596	24.445511988681	3.05866539672591	4.84822597071076	2.12555601394228	5.77806829102226	7.28060798496396	3.8777780193675	0
Meth.CXCL2	3.83054481551809	14.1893467829254	6.94808998498011e-05	35.0217146788718	8.24317666695361	8.53486543630793	2.7532933710496	19.532234091357	17.6310077263114	9.03519192646804	8.0221685361149
Meth.CXCL3	5.36367693367585	16.1101515487042	0.0366086075030932	35.4989610232168	9.64016028114668	10.0834452937433	2.88193731472986	19.6529653036596	18.9088067149411	12.9279123008949	8.88106450820778
Meth.CXCL5	1.36910086351412	3.73913882387725	3.20687798992227	7.37176950001274	0.252200522259786	1.42384128891208	0.991774835914856	1.93221195227298	0.115927026643729	2.24317256217312	1.21945913956555
Meth.CYBA	12.3309862798894	3.746440375479	7.08329106539311	82.1882346005721	11.538223848483	0.0648029495136153	12.8266019708698	18.4611931153978	14.1379770477383	12.9217161338837	21.7468693181138
Meth.CYC1	9.98872899617341	18.0530868065489	14.9062147129446	53.3483579696984	11.7927965958679	19.7072604422153	9.54830003420873	5.08178826566933	14.4263682364584	16.7007505057322	16.0691608159875
Meth.CYCS	11.9537300741414	12.0202497817791	8.34291501092394	52.7701949684711	8.64259624291323	16.3637958870337	6.92726093251518	4.75454667714162	9.90644413910529	12.1068609201358	11.488445641485
Meth.CYGB	3.23353969769877	6.96936959028291	1.90357936150734	10.6383142301053	0.000180055296649179	2.37878364490594	7.08794176499249	3.72432488602144	2.1560178722272	4.40998209504844	1.80637908899324
Meth.CYP17A1	0.278028930663188	0.0209695319804182	0.00109362516879518	1.18203491079718	0.376391900949323	1.18879875875335	1.23193221556742	0.717649361648782	0.000744812593619447	0.601547819677438	0.378562494608247
Meth.CYP1A1	5.52723121880987	12.1310535949279	9.58184887150363	25.1223753319482	5.78023647973718	9.96174946895226	7.37067384824943	7.12771752816877	9.46241691282265	8.50034368226349	4.86157668641398
Meth.CYP1B1	2.65181579894203e-08	12.4849911248164	9.72297697239503	53.3022423866904	3.13286928589629	5.88149741498574	7.59306754515424	21.1626166856197	14.6943148214992	12.316721771722	4.59725485004707
Meth.CYP21A2	5.63846697577655	0	1.28376637066435	1.12973917622917e-05	1.42850465151292	5.23743651235505	6.43772744484064	3.1965815175598e-06	4.06974654685876	3.06425508264261e-05	3.76756773309892
Meth.CYP24A1	4.06888118819928	10.9218241335541	3.16737555334548	34.6229763946833	2.22526877049666	4.14394098620465	0.2978097109292	14.075209598443	14.6581503315986	6.31301731115629	16.4722255440715
Meth.CYP2E1	8.42559320289724	4.64312483938054	6.57711315809191	3.9489333279381	1.22610143237358	5.57481709404758	2.57723038718335	3.59431116728091	1.64850784858436	3.47335704468707	2.8261064524078
Meth.CYP51A1	16.7071875610946	21.6811343841927	15.4804576244265	67.5213455274253	13.4953830455665	21.3569243421921	13.4432683718049	6.0258465191975	15.7317893909981	17.0679199751729	17.2590820573454
Meth.CYP7B1	9.60421980868653	4.79984891225482	7.73837589000075	9.70531861092656	3.16807722195888	2.49837784620505	9.11363774050172	5.14686953739679	3.3376968290993	2.33468130951232	5.04873064448521
Meth.CYR61	18.9101085774917	25.3253310016312	20.6665468042544	7.33896734774011	12.922223164218	6.33161494812439	9.38114338571214	6.85965305162506	14.5265558209898	28.4936809273235	18.2402693797178
Meth.DAG1	14.4874183706093	18.1651964152765	11.70263180764	58.8139624807744	10.3103307874415	21.5361274450979	9.85046656204769	5.74561791591316	12.3251956318036	14.532749370939	14.9925201998106
Meth.DAP	16.8293178216844	18.9744631558489	20.1355237989311	64.103070324442	11.3582664921085	19.1936436311891	12.3299453385664	3.07457110197693	12.6039308559843	7.41354955732885	12.9286919029422
Meth.DBH	1.78265462868364	0	0.32236627878136	0	4.60999084485472	4.99332762831344	1.19068250666331	3.94926495357924e-05	0.000715047806094373	1.86715335882369e-05	2.88263336859619e-07
Meth.DDB2	12.4526099830999	15.9978098976322	12.7046388833836	32.3914480535317	9.66190945290285	15.182769261211	9.07870278217911	10.4738859618592	8.4396209946741	9.84489691568848	13.1194139936149
Meth.DDIT3	16.73717494455	19.469408736222	17.3307794077607	62.9113182032727	11.7808697778494	22.9228463040158	11.9066295612072	4.54881969730055	12.9074671117854	14.5952909737276	16.5393475133466
Meth.DDX18	14.8790260104347	17.5543988868323	12.737651218082	56.590347758495	10.8927608317656	22.1501549800404	10.2632451697831	4.57650870276421	13.0323307697702	14.8695847270109	15.2995652430387
Meth.DEC1	1.54287877046679	1.75141852020723	0.668980246728086	2.04048749323017	0.561285114832527	1.68960436828476	0.870624800433357	0.720174605868098	0.38369801159822	0.558961581417433	0.742019920462822
Meth.DEK	14.2327155110085	15.4579139876789	12.4139445599318	50.5065417153097	9.08746096539797	17.8355036893911	9.45737832812727	4.29598792697489	10.2097935859824	12.6321258703917	13.6574387347592
Meth.DES	2.93264444744872	5.38281940685892	0	8.23924442062804	0.586247907512388	4.09354485775919	6.98718801152997	2.45541230275786	2.40453907721935	7.41049570273524e-05	2.44526238727968
Meth.DFFB	16.918347242661	18.3283386860126	16.3286016577511	64.7449079729583	12.7232472622327	22.9514007251031	11.3836644424609	0.000843063300942858	14.3350660091724	19.3339129497284	17.4071937482524
Meth.DHFR	18.3134537514137	18.7735237960626	17.4746089865776	63.0955490081603	12.4277442950507	23.4300486215065	11.5321604063513	5.01733014144382	10.9067163074759	15.5710933727869	17.9062345128512
Meth.DIO2	6.674406328213	6.31924191881216	3.1100625576044	12.9154548612534	3.96580045063018	3.02218259013102	1.98094454314596	2.46466872404961	0.646935731893812	4.00639736627348	1.11500741326466
Meth.DIRAS3	2.65911256143167	1.67679102934885	3.37881666938148	8.13692165821858	2.54640437106166	2.71952456668884	1.80538718425431	0.0483925624443924	3.50924296625774	4.03447763947662	3.08857234682634
Meth.DKK1	1.8857607562862	16.2557154550479	3.11300331630208	43.1562646625901	5.25785594272044	0.00639568948687161	3.83574795460162	2.7629863137654	1.3479564747363	8.26235447371192	3.56105292928193
Meth.DLX3	14.2674112275785	20.4511864550131	16.4896064230564	33.452795895361	10.3725795173178	14.881241848198	12.4212748872256	3.54849046819237	9.18942675765525	13.0375717822705	14.3019514475492
Meth.DLX5	8.20334122392875	12.2164106354755	5.64794552114652	12.1578984887576	2.90747716069643	8.01294321534777	3.80357481260282	3.01690242529298	6.34713812427924	9.02226320788211	6.02258525872067
Meth.DMD	4.71569523179522	7.72430937771545	4.04400136652689	0.821792929343665	4.85174347886428	7.24765212768576	6.42176535376186	8.28967312312585	1.33379677830783	1.12094032116688	2.53691534686741
Meth.DMRT1	5.29048114671776	39.440971620929	8.98637394962671	19.7632912357178	13.3731596601847	10.6615861005488	0.00183184842454041	0	6.38220895425882	32.1862660101741	3.38727346566072
Meth.DMTF1	13.928400586538	14.59181169047	9.26298844217206	53.2852725434442	9.19842246618098	19.0998434929289	8.49083404872544	3.1247241252597	10.5101181679647	11.884799062829	13.3102941551545
Meth.DNAJB1	4.4549654455394	3.84236414174037	1.92304117468604	4.95552102625063	3.90814168755419	0.467891134530433	11.4894513314595	1.87661944413332	0.844825098537005	0	2.36533031059951
Meth.DNASE2	15.2951229678955	17.8420268542594	15.4617658151288	57.1280548912341	10.7215175311911	21.3020649579563	10.471250139569	6.57329706199025	11.1426985669151	14.586777020605	16.5960873439977
Meth.DND1	0.313959007030919	0.460745183261842	0.343930411329317	0.914344094533367	0.208545825623625	0.435290986879141	0.335550811298206	0.000543692070976332	0.258855074184792	0.165880870051307	0.201992744491951
Meth.DNM1	12.6743311322303	18.0740097333318	11.316899993102	47.9618622039604	9.18338079007809	16.3817173182988	10.9805863927407	3.74879265191424	8.96148794951718	14.0758451754801	12.5682588137721
Meth.DNMT1	13.4905030226439	16.1846793661331	14.6279948865391	49.3050612969017	12.6845628320582	17.6319158682152	11.7293575139478	7.0467884448347	12.4016680069319	11.2561313212761	14.7178694005897
Meth.DNMT3A	2.53840734913513	1.7527078935078	4.76267135187791	7.66983412346477	1.27712854885221	4.78102521588174	4.39895879639443	1.72693978021756	2.36710998921098	0.000134451919662273	2.55075351822931
Meth.DNMT3B	5.51358771842283	7.29674532166677	5.34900516544646	10.189515494168	0.884353720191498	5.44615324754686	9.16037649582792	0.0175662676418239	1.5338609218295	3.24889742872432	0.637447986010137
Meth.DRD1	2.7057705997318	5.56513170615286	0	41.618714359579	11.3028168596662	2.55914074169736	3.86227709233037	6.67581034248358	0.934663823684103	3.3049227498664	0.99940540154611
Meth.DRG1	19.4824506719622	22.2301184227358	20.1784433868895	71.5211482010353	13.798559611462	26.1030090995273	13.7426233310063	6.62010469078575	14.533472265621	17.6157372743378	18.8799148692602
Meth.DSC3	9.39645190245677	19.1904380687864	13.9390453609744	3.87930703613271	7.74832930447457	7.9906804278585	5.92942176667407	4.2643468660149	7.3833261609061	15.3085293587565	11.5338914925572
Meth.DUSP1	9.13881286785497	5.83162273838028	9.05540904578807	55.0462121398374	8.53464905600696	15.8410088055523	8.47985853815057	10.2617268480786	12.1409177789672	14.4181436032744	10.5086559118463
Meth.DUSP4	0	24.0259782465008	28.587927044047	50.2910710836814	8.07782309576096	0	0.503415965861325	0	27.2420197311587	1.39024808849653e-05	3.61854295171186
Meth.E2F1	6.41134192836086	6.98928300998155	7.36635563943725	17.5712973014995	4.78126156904224	8.90417158282469	7.15933423241569	4.0769785410492	3.95270609247045	5.30146604744616	6.10373887788068
Meth.E2F2	15.3818999346553	15.0882604919048	4.17836140278368	53.7070707340712	9.76979767328275	19.4890301614603	10.2324592532854	5.16981463893577	10.9490045451618	11.8201649522515	16.7017655593033
Meth.E2F3	16.834202781102	18.531716348961	12.7873694671247	59.9599684922874	10.1512058597782	20.6078140135757	10.4634401898643	5.50348983591454	11.4260136306516	13.8372924839563	16.693731807454
Meth.E2F5	16.8201947330209	16.5950498319515	12.4241954840049	56.1932530867159	10.6732040665652	19.1471420852091	11.1843746683445	3.87077019678918	12.9118862363058	18.9344373840349	12.8610853916322
Meth.EBI3	11.4092583648349	0	0.798980992847554	21.7007359779158	8.4926952017767	11.6521515364991	7.35341005780787	0.478045815262128	9.56602791142088	7.30279051485087e-06	6.36717012831869
Meth.ECE1	2.14130839678702	4.65577640917421	1.06242186632863	31.7671938106536	0	4.90743243430337	8.25051446193396	0.624820167384987	8.68467823083171	3.8176096474094	4.74335946760086
Meth.ECEL1	2.89669224972652	3.80068967181284	1.35544395318969	7.7664791086212	0.0462281791446356	0.986184224655433	4.23602353758218	4.33188153674297	3.86137086057758	0.752327595583682	0.429543877592452
Meth.EDA	1.07493471164296	1.25573857036136	3.52423480607781	10.7074518965043	2.23022008755228	6.93326780352503	2.50116409879841	34.3626035299645	4.92399492995005	0.00061984095593795	15.313439794392
Meth.EDF1	7.71370762750544	14.0172505991147	7.73215792360799	28.1721972627496	4.75475086509817	10.9032342438221	6.15493453429227	4.03465754410141	7.6062740032877	10.4165328246723	8.87609867295015
Meth.EDN1	13.6504451605927	13.8458145910713	9.29762124081601	47.2528247255931	7.88617280433689	17.6540123477023	7.5664908027081	2.9209785649974	8.93693178372915	11.5893217618	12.5588370482047
Meth.EDNRB	3.6672412306587	1.93460895046122	4.14095479209967	4.69762279572426	3.97232931040304	4.00064069891946	4.43080267339167	1.20214951708912	0.725371468028147	2.9378003824694	2.27730109120265
Meth.EGFR	14.6653865963214	26.8619752451985	4.60546005872116	3.66544679632682	2.95010107209239	5.22614205649708	7.96610940384309	8.82186860992886	7.61274507357177	17.3706117190985	13.1645526752924
Meth.EGR1	16.4899932705532	16.8747265827916	19.1704053209884	70.8978564888156	13.5014340984079	17.269940875153	13.4706260941758	10.1188701294479	11.5156331044607	12.5674881455408	18.5226955832412
Meth.EGR2	8.23185557791586	13.8916971686287	16.8972576819818	43.4560702363039	5.31917318456715	12.4997313711247	10.7783067614864	2.05920971909092	11.1291251475781	7.40056567712198	4.65972912210081
Meth.EIF2AK1	11.2651954745253	11.9914619130702	8.61014565454783	44.5027021390362	9.1305893942018	16.4880653247625	8.36662575885506	6.97924883196322	9.92518577017838	11.6380728066691	12.69830856611
Meth.EIF2C1	1.05160353336936	1.39052005934208	1.01249967859156	2.64082343629525	0.70781560109655	1.27565575949556	1.07981531197891	0.256609886411346	0.330250487543002	0.50995517830382	0.878523118099964
Meth.EIF4E	10.6560725628686	1.25561882256305	4.53851326938053	37.9967407636438	8.90282726715819	15.2914420322495	5.95448543346446	4.39163276726916	8.05880014581821	3.97047395581149	11.5801677339267
Meth.ELF4	1.56269173871548	1.51059336274601	5.38146794733551	0	4.13803971895409	5.92194353366724	3.47075717642711	4.38104026588364	1.68673872315291	0	7.77051389084071
Meth.ELK1	3.94782832987227e-05	1.11959206622344e-06	3.00231011481378	8.50076055880617	2.66483923500137	8.09192615340873	2.06881818242961	67.3144639955434	2.51610971329343	1.3335041533233e-05	21.5953315919207
Meth.ELN	9.60056037825818	14.1234544432638	6.59351121255037	2.54144299798012	1.89863396699138	6.93374845720392	11.4547579172472	10.3034706197518	5.34685778083459	6.55392055879712	0.939668800337148
Meth.ELOVL5	14.8582711892618	16.7302699578374	13.1694223071361	57.3468835802203	10.44749165304	20.0257403853169	11.2202702253517	6.80861597407828	11.5809998195695	13.2313718092048	15.2866536577574
Meth.EMX2	1.01543172870185	26.0289392375119	6.70276346645282	39.0040021303035	1.71937548143651	7.49312328105118	7.8290936034529	7.921333607927	0	6.06996820684503	1.37462223394208
Meth.EN2	5.90921014000068	14.1901030888252	10.330925535003	43.0450496373046	1.99697757878901	6.62429544018517	3.29286707006105	3.02965383607377	0	6.31113868327363	2.34073855623361
Meth.ENO1	15.9501471233196	15.7966812827848	15.3875935224749	66.6394974318883	11.9454712083616	20.336158889769	11.1162334184901	5.87149404063442	15.3621173143975	13.5471991861995	16.4929362714852
Meth.EPAS1	0.922206280204316	3.24257799293251	5.96316910884952e-05	11.7928990752927	0.778850594658811	2.72535050144078	9.1766736861999	3.84429666249745	4.88037895499785	2.074607174062	1.87090219924241
Meth.EPHA4	1.37656656922158	13.9852179702951	22.6055699475932	66.3861403607681	4.77524393537032	23.2826609393604	10.8793531974836	6.93848747909157	15.7619088719117	16.4457953909218	19.2731443961216
Meth.EPHA7	0.627782237290118	26.9643005469992	0	47.6672927671214	0	6.61571559183759	4.95082522346797	0	8.15202328587045	9.90903210808563	3.97897322515382
Meth.EPHA8	12.8090931076841	18.7317754294183	2.80073459541538	10.773244354482	2.77147814454407	9.48195088216033	5.78790328188988	5.0056323947576	12.7083223709623	15.3005293023179	4.39021538776345
Meth.EPO	0	12.3691276423788	6.25994909080434	7.0192108754504	0.826340475675387	0	4.08999936764585	2.31667067335873	5.90332822732604	8.41072265414481	1.49931094088671
Meth.EPOR	2.92178229737387	5.60763642939941	1.54786073686771	4.35562807877836	0.0517777746611319	3.04329558214915	6.11311400362095	1.69667856325448	1.28131428743982	3.73630306169644	0.638043941062232
Meth.ERBB2	14.1996500901844	17.3028541727902	12.5405207500762	53.7350828741124	10.3801123616659	21.694845115292	11.1053614361878	3.64764635545168	13.9169473359124	13.70672428308	14.1701699832755
Meth.ERBB3	5.57372820668663	12.230154869148	10.1191492378142	0	4.53617489612502	7.12363428056998	8.96959880034858	2.37991236753575	2.98853364808261	2.50780516829794	8.10515815286179
Meth.ESR1	5.2952965569581	12.7115244490518	7.69589161573403	40.3230536869706	0.260018383488888	7.10149057526102	6.60849940298803	5.18325694086716	2.20159847823295	4.74451256204627	0.0720008752524283
Meth.ESX1	0	14.8028404910478	8.29784323197218	8.11276706701211	0	7.02328337866287e-06	0	26.6098351014386	0.46316652359349	7.94428274314039e-05	0
Meth.ETS1	12.6086454209823	21.7614310853733	17.7721334628688	58.9756091453456	10.8567886663748	22.1448673374276	10.2716404111092	10.9069206418093	15.9007923979233	15.1837158073686	1.23172355503129
Meth.ETS2	13.6749451738148	0.850812628027623	10.0246842823446	47.1013057084938	11.5626563969319	17.7116542346168	9.24429281671939	4.50801213533547	12.7487488611468	12.3622420713895	13.9178492786453
Meth.ETV3	14.5794401304941	17.344162279673	13.1909077142929	51.0954880049107	9.25810257884024	20.1251393193026	10.8571601744622	6.50187934337305	11.1516647050039	13.8732436725461	15.9526907193956
Meth.EXO1	16.7754730557244	17.3864412167892	12.9716289933274	58.3243253807601	10.4976532923855	21.2294940858381	9.74802724228938	4.68807633599044	12.4249501561312	15.453527363163	17.2051879370956
Meth.EZH2	16.3083948773194	23.3961533906309	15.1668949903597	60.5716530814574	14.0266098897357	21.4574787297635	13.1948143410058	3.81568393905755	14.3440123428285	16.7763362940235	17.5972132963923
Meth.F2R	0.470497473869371	42.7002981840567	2.67675487977906	34.2327104727652	2.85604668282562e-05	20.1956207971275	7.96889395976732	4.60785306803631	2.3962703713793	24.4782854536216	3.83377664267432e-05
Meth.FAAH	6.82870358539497	12.7578265703711	12.8767183014317	2.69637631776499	7.08399579586906	5.12034630181287	8.6158007067473	2.43974024589016	5.40501900146546	1.76884849304901	1.90637671600237
Meth.FABP1	2.44832223975306	1.09064977808157	1.52369812096813	0.000106088166581598	3.96358060514199	6.7955427587814	1.91727780816747	2.07838360117367	1.44485903715863	2.83897401352952	0
Meth.FADS2	0.852716802137994	12.6491445676379	0	29.6688837801899	0	1.5602693117581	8.96234516760762	9.31597642946745	15.1895243709815	7.22559006431955	4.01091498677222
Meth.FAM3B	4.78908935245894	23.8288749853227	5.3950257418562	14.6234154504879	1.73264167938255	4.06296780826599	9.27093485723103	12.59246556779	17.1720268831231	24.0457497295882	21.7634955054268
Meth.FANCC	0.911233001412759	1.19637015904065	1.50428660747424	2.43747576481499	0.53337541239991	1.63763661960133	1.26935780980116	1.05347957507035	0.779180212140408	0.226835191901093	0.868592771527013
Meth.FAS	20.2556768277294	22.4823719995704	19.6590996864948	72.948193065122	13.4433751707029	26.3255846543985	14.1915719911786	6.13569687361364	13.5335887207857	17.6291082476201	19.7800259731426
Meth.FASN	8.98638356169513	14.6780083087548	12.4464222579575	52.8457327906064	9.54920306434641	18.3941139392558	10.943808485296	9.70689940481322	13.6250663037273	11.5588202952746	16.6181950771884
Meth.FBLN5	7.62552321183274	17.5294950283799	16.5908889165754	4.25888322877761	8.03807274775791	13.1237668312496	10.5301625382621	2.79466916922517	2.54734108297955	9.73825023452666	12.437101484122
Meth.FBXO15	13.1566629460702	16.3218062603197	13.307129063184	53.1611528352452	9.38129093672135	19.7811653248224	8.31637968380153	5.9178676742882	12.1786247545692	13.4518157258407	15.1060750883571
Meth.FBXO32	14.9863232597387	17.0126254105986	17.8695004619854	64.1396282913672	12.9548975686141	22.1244452632528	12.8341450864614	7.07852822243356	13.8574005023617	16.4597320494984	17.0340526397271
Meth.FCER1G	0.681092847100403	0.845595645959346	0.71189273826041	2.13600062135597	0.403027944821152	0.774554663228199	0.375028601191194	0.360929020969058	0.695699593968551	0.719950141797668	0.449797126054858
Meth.FCER2	3.60397673023627	3.44256133262914	3.6964988176162	16.7246938907643	5.74514113604379	9.40271642742229	7.36840702064618	4.08281938959347	3.97393935436551	2.60192403443123	1.10866355959515
Meth.FCGRT	4.29698427003698	13.2992878069542	5.40262808553802	11.9584646017828	2.70324173594754	6.20798375910911	10.9083043181605	3.95437156430626	2.40056233827652	7.09448567360703	7.25787915862959
Meth.FDFT1	17.1019430921885	19.1584277199672	17.1481078420839	57.3465772960612	11.7711020294268	21.7003379977928	10.4674095123538	1.69966801456575	13.0591682754424	16.6876739803872	15.8836897392603
Meth.FDPS	15.307842924731	14.976059419431	13.7169090915417	56.7020670991887	10.1972536552206	20.8127030029849	10.9795756386811	5.88184817422443	11.5584579574202	14.4156638354381	16.5840372624322
Meth.FDX1	15.1149854010355	15.2039557750415	11.2662529934999	55.0510764224248	9.17892742989133	17.3843318197227	8.77926697554472	1.75621990311999	8.06798085363851	12.4281387745079	14.5662884338088
Meth.FGF19	2.27447878320434	3.90693114087785	1.56237406835603	26.3173734121462	0.150002012524749	2.11996207754581	6.57762763456561	3.28011951871274	6.21828766825236	9.14607415061418	8.19983003256608e-06
Meth.FGF2	1.32255617728533	13.3113324180818	1.88882140330869	23.4002817946104	1.11438043457143	8.316177551337	7.43549413947979	7.1481710250861	7.97786901003102	12.8691265908439	5.14139673238051
Meth.FGF3	1.30292096355628	27.7330767096392	4.27940710065667	11.0716954838198	4.11422465737804	6.05777987590363	2.93973976550071	4.9061124162641	20.4608909319339	4.67525541110249	0.558228211359335
Meth.FGF4	2.817609875218	1.51701889514045	0.29885440144054	3.55254108222461	0.777680346999781	4.78203168252703	0.687019886350402	0.711975264271401	0.825723084149801	3.34148610574494	1.72155257441673
Meth.FGFR3	6.62317541228782	17.6375599867795	6.76396699517465	41.5139208330758	7.54010825215048	5.89283050520134	14.6889016596982	11.9653956597433	9.77677165759396	10.8777364504091	17.2656439125629
Meth.FGFR4	8.24914495199345	9.45008597947386	6.1931297275399	40.7977112560372	7.87492851243187	14.6197930855629	4.68614196359738	7.14189701697431	10.5645321179225	12.4986496596004	10.6292092822294
Meth.FH	16.3890496713956	16.9229741038707	13.3375784142438	58.9555363517531	11.03116886494	20.6521189255713	10.516549868369	2.86988506158355	11.8423895934325	13.8280204558758	15.3611274435913
Meth.FLI1	0.0133310187464355	31.3524983411879	1.93919946065487	36.2698669758291	11.9309436874122	0	0	0	3.84848089864374	6.14952714234058	0.000228993537919634
Meth.FLOT1	15.4281371583104	16.4432305581004	15.432093728007	56.2584240444159	10.9749492680429	18.3836339267283	10.6290598054562	4.21074196364231	10.2176140476671	13.7802943578733	13.7896709110235
Meth.FLT1	2.44893543970472	11.9587607106032	4.06525610730569	12.5314102156969	1.99753270612747	5.23502099889479	4.41661283206004	8.44833593963346	5.05263683781723	5.60202200444657	2.98083632771127
Meth.FN1	1.59828791735259	13.078191115136	7.03711894175766	43.0654297549559	2.07690145666661	5.47450275628163	5.44411402432305	3.48926094620273	7.95453886171684	14.3584497896914	3.71569949973843
Meth.FOS	17.3293283001286	11.4105273257107	16.0081062038424	68.1909346866754	12.8655018406204	23.5082246557759	11.6656223313485	4.18564606151639	13.4247933612696	18.2941366764607	14.5753822239352
Meth.FOSB	8.91295341434409	10.4084756542623	9.23869376198439	35.7619086406162	6.00216003039508	12.5085821722754	7.47578669959897	1.88084245025235	8.98413224504807	10.3486696850666	11.1081617626328
Meth.FOSL1	10.7460226133665	2.52008479395968	4.06297235126908	26.564657888563	8.34754899088551	14.3116551405044	11.6159731887903	4.47748882169985	11.6334477712853	1.72650151892551e-05	9.81830103862587
Meth.FOSL2	15.3341581243841	18.6786854564996	16.0181059642225	59.4804549546519	11.7581349110091	23.3462108855143	11.8648971919708	5.96526680415765	12.1952049317906	17.2793301257779	17.1649739198802
Meth.FOXA1	11.9601238683603	19.2664264748676	14.8441066085467	8.15336886905014	9.45101093251587	7.43800614435558	8.23906088177467	4.42704231007853	7.8467781558997	23.931219751858	13.8139908175404
Meth.FOXA3	0.425679800354713	13.8348675690346	12.1442410240068	53.976161099963	7.17501691708354	10.968780266078	12.0310497339627	22.075052871346	16.4505061224699	5.02766170176646	3.3703181748811
Meth.FOXC1	9.21538285133587	26.2119341907784	18.2712959804958	33.5557554116639	14.3368012412204	17.5460276202093	11.0529130530653	0.614405483208294	20.9801696538029	21.2394435027871	17.2808065150795
Meth.FOXD1	10.8955161731134	14.7170223896745	9.12295542080434	7.32382930804806	4.84062073183775	9.41719365328551	5.48150336123129	1.03647252916466	15.1682752727079	18.8043415037222	7.20718465752623
Meth.FOXF1	1.71559525488854	30.3131186306948	0.000626761433436971	24.3555873935665	1.67540411271799	4.6016872806849	9.58313945389014	12.8870495584083	12.5841806554022	28.4709987048045	3.14799500436493
Meth.FOXG1	2.39488287195105	21.4885447292467	1.63780517939276	27.3995995684963	0.453174984937343	1.43352937734402	0.000856528957373649	5.28136804410349	2.13801367084358	4.6481526514305	1.32913277160002
Meth.FOXH1	1.55455986304436	1.16884469569639	0.358521976305313	3.05527912266574	0.373710927166776	1.25907545433391	5.19821001864208	0.000473875385849869	0.401337700551276	0.936519127215734	0.47954736512979
Meth.FOXJ1	2.07559646744103	10.9747955736509	5.32381861268798	31.5081050256112	2.88115091450265	3.74242102934078	9.2892064426395	5.08076554244996	3.40637988757079	5.43057402913861	1.24150779724545
Meth.FOXP1	17.6352679314697	19.9431780535196	15.81760521532	62.0366378823725	12.6282093641526	23.921802075665	11.7444221740319	5.86366487306311	13.3467481817669	16.5861201935534	17.9267683760849
Meth.FOXP3	2.13596257307788	1.14149138665481	1.00784155497913	4.83632479404684	1.844308701136	3.30097279200148	0.867211116985063	1.03195703555069	1.46324985770367	1.14928558557345	1.3741772837716
Meth.FPGS	15.2439646915623	17.068945286136	16.7397721923874	57.7834488973601	11.2976644139576	20.5860747665774	11.6803338603858	6.40521991026204	11.1144862694601	15.3889663794666	16.9648895408432
Meth.FSTL1	1.19701332095895	6.89844174462323	1.53825773337268	0.000138884729092391	0.0109688404966172	2.72351698674027	8.15203569447944	2.76546303248826	2.25258669313195	2.74223888929402	2.31083729262831e-06
Meth.G0S2	8.59305539462271	22.6677768149949	3.76879610254453	16.554600616444	0	0.374775065604395	9.62546218548305	5.35464032650898	7.3076252277745	4.15139510388699	0
Meth.G6PD	1.64013840179597	0.000131702833057562	5.05509767090396	17.5592750983195	2.28680121592531	10.3824136177731	3.24069802750072	60.3105666220137	2.93352402855705	0.000135456275407748	22.8929708872054
Meth.GAA	14.3811552640713	16.5674587024429	14.6083638413669	47.1326332238518	8.50513991890174	19.4614282269393	10.2913750185747	4.08015105404331	10.5231523917742	13.4282954823652	13.5169837427832
Meth.GABBR1	16.0835917877805	20.2431587742657	16.9548143864502	62.4359027489286	12.3013143444236	23.1815557108754	11.8553310447051	5.07851887467647	12.8958966124722	15.5583325678837	17.3897206337989
Meth.GABPA	16.4457832052417	17.8801504122179	11.8965966547361	59.3254698531064	10.5252442411784	18.751521822129	9.37314252865899	5.10678689850121	10.6124875097785	14.3812480243971	15.2828019344336
Meth.GABRG2	5.20608728142899	22.7179025246149	2.27552953643508	23.7433712479762	1.95029996215449	10.2355064966667	0	3.58245404168611	6.0232562337883e-05	12.0126875652698	0.295448011369496
Meth.GAD1	12.3342987024191	24.2339731364331	19.5509283082151	47.2945699215668	9.39033461577931	17.4943953351873	13.0801450927116	0.000171544563419451	15.3932994206059	9.9264145331669	15.7355635178865
Meth.GADD45A	13.3509402636653	16.4656253901974	11.6553521920092	48.7780969230223	9.94901726356296	17.0062878562954	9.92473482111436	5.72577840281652	10.1644809355833	12.140470028361	13.4072938601256
Meth.GADD45B	17.9614271924494	20.7566296887247	19.5454791278604	65.2906262394558	12.9734939919704	24.7936121865498	11.9043861056923	6.23873095539918	12.5536937403515	16.9041669654615	19.5776211426293
Meth.GALT	8.96321001211255	10.6214483439712	8.27545544737198	33.871781622489	5.63954862401688	11.1827161848798	5.25915462447461	2.42967036330097	6.72903115831755	7.68033672983383	8.90195157712183
Meth.GAPDH	14.8600198751599	16.6442172485318	16.7596028406892	53.6436343271209	9.55866904450956	21.1094158363402	11.7510860617692	4.76449773149947	12.0012325818363	14.041621113689	15.5665793681551
Meth.GAS6	0.575563006787745	0.673834476814781	0.929456870140273	1.60884488340714	0.525913799465074	1.26067325028568	3.59283133825513	0.607937425377669	0.51537793196876	0.577475279388208	0.518019535609614
Meth.GATA3	2.29532800090879e-05	22.2655614269834	21.5529875382037	22.4283337988304	6.94892869741912	0.358471053393785	0	15.36221431943	4.64990875560065	11.1816383836617	2.95527040017418
Meth.GATA4	0.908564133870889	18.0294181663372	3.88715236075675	34.5442994440352	0.414415689925163	2.11563860538834	2.39464694300663	1.60813105623107	6.95441392144069	4.89538285138926	0.00013445787670573
Meth.GBX2	3.43030336424684	22.2063003027444	0.281643688199519	4.87947515578078	0.356012979867067	2.03904699905112	1.38452999530064	8.67504340850386	6.40589941138786	9.6897433382784	2.96654108122521
Meth.GCH1	15.7005061601924	17.070030363736	15.4469303896015	55.3965250237783	10.4195543566663	20.3089806810132	9.08785493217491	5.24884354931453	11.29619796021	12.6592999315537	15.2152109909621
Meth.GFAP	3.63767266868946	3.18405965565727	0.904975262352845	3.91989890325231	0.329120567364642	2.67960547913148	6.91023130495804	0.605039150391484	1.05915196188276	0.659571731997258	0.401180639547762
Meth.GFI1	11.4661255351569	9.09915907574557	5.10016149551601	34.682606367388	14.4113763069349	1.92716369473933	10.8808108734184	3.64719893862525	14.1118263435463	10.4684416161442	0.80550291465753
Meth.GFI1B	7.20008250905792	7.48306373227136	3.29363520477295	30.6951912932563	1.59552942400678	6.48224354068812	4.47995874879445	1.28698289671187	5.39776020451903	7.45507320363543	2.23984297679639
Meth.GFPT1	2.50323825179098	5.53356733333482	2.33140400191293	6.71607371272177	0.490023258593094	2.50780781476366	9.52646889238793	2.00659857855033	1.62632991526108	3.18671016604719	0.440661902254616
Meth.GGH	17.6119849999676	20.1172323742622	17.8420506220134	62.2549002908355	12.7814682433518	22.5871478756201	12.5967058809974	6.53057589730423	13.7124671617951	16.9938954570547	17.2034249341501
Meth.GHR	17.7971982880765	25.2919166687704	12.5883870190019	30.6189707121181	9.83334811822808	12.0684499699109	8.06111661088716	11.7355923258716	14.6308415464	18.3457913182167	4.33362155406056
Meth.GIP	5.63076058543706	0.753161933110518	1.01539280715158	0.000336581671639607	0.337489260144763	2.70391009541081	5.36468348565412	2.57093926391533	2.77212673717551	7.67460842246111e-06	4.05660854735514
Meth.GK	2.43306450908022	2.47527472467591	4.15932400061664	11.6527940619746	3.15605119762603	9.37134472385065	4.02961493420212	77.4287795361532	6.68241102409418	0.000149951476729926	13.5176846326701
Meth.GLI3	16.5453928772701	19.8328813867808	13.7460505339352	46.375909779476	11.0157737963993	19.1376706871222	10.4486034837406	6.62872047899149	10.8603444416884	19.1600732248789	15.582491935441
Meth.GNAI2	13.6261819214872	15.0284457316009	14.8769042032271	51.9127327751493	7.24511079157283	15.1558764111229	9.56323787010007	3.57773216408508	9.45429032205474	7.47711376853757	11.2256852084746
Meth.GNAL	2.00366746084598	1.623471563597	2.26255009928256	4.02498947932067	1.01549503704019	1.51530989843605	3.49530729295278	0.613427003188754	0.323164372814108	0.998685465452977	1.53926887145894
Meth.GNAS	1.69248022242936	5.14779391713748	2.77287293267925	12.0141150530064	2.42092681290034	3.16725846792265	1.59083472054519	0.594200345222675	2.75505702628302	5.23028455754366	2.27558127592001
Meth.GOT1	17.9294474600767	19.0281648947871	15.2920699489096	60.9928234395592	10.9533450054073	22.6269651690656	10.7552762494612	7.69078955026623	11.4713060931438	15.0887554430676	16.8325849487526
Meth.GPAM	14.5495498459877	14.5373943363906	10.3353166054813	54.5483648304657	8.26027309952779	15.4147743286332	7.77511303705968	2.6688155903936	9.40616720161542	10.8785918269559	11.825195381864
Meth.GPC3	2.3910534688553e-05	4.16850998809928	5.85408979993917	3.65613296986892	2.17437086662854	3.43887167744606	0.07495171247306	52.4061246213026	5.80252940217775	6.31327031259842	19.3987282198825
Meth.GPX1	5.13209630246077	5.08414179195731	8.12954179090709	19.6456458578033	5.80593435659293	7.67455149737965	6.67617851641876	4.92087822545531	3.14230279363444	5.09870251263424	5.46722799009629
Meth.GPX4	16.9006879046565	18.9492064513134	18.313792119081	59.9997311149358	12.3004699174723	24.6066424767874	11.8478706425492	4.21356941377734	12.4538905799276	14.2074461651958	16.257695866902
Meth.GRB10	15.0331803855028	22.9272941324457	6.06747012665943	10.4484684424419	1.14273217774685	9.68332817226243	2.89447474764858	5.70526310979448	9.2141627406495	11.4867037291044	9.28873974750756
Meth.GRIN1	3.05516608788142	12.4813858032587	3.28709829307705	21.4711539379206	1.51866042374929	6.60088934500947	1.5454264555104	3.09306886633812	4.37482986991524	4.22790114117822	2.68278567577438
Meth.GRIN2A	5.87789884108816	32.1873289128466	4.68766159237636	48.7488332466293	3.39455880205251	6.6155511387296	0.697285258035565	11.5196134655074	16.4778392556872	2.65115086613389	1.25260067366534
Meth.GRIN2B	2.50401944049854	2.29259192653636	2.05899365042545	8.20256977730305	1.22862740638995	1.12966276829314	1.1761998596009	0.665645695465953	0.000951129681100154	1.30892597739409	0.888083138068993
Meth.GRM6	2.82479716622975	13.1824952844378	2.82069718264898	11.2162226089593	0.940121845234673	4.4596113213914	4.98561941181503e-05	2.33374725584127	1.76728856834788	5.51929477628463	1.38285656387013
Meth.GSC	2.15697504462489e-05	24.5197966362789	12.2419235025672	28.7045795468641	1.46899255566558	8.95467383955826	0	14.4891816853804	18.5698472814088	8.70531851033257	2.03006601915688
Meth.GSN	6.09309379609388	12.9898615875234	6.21084223027492	9.82602411092049	1.67759928446051	5.33229591247222	14.6601424315437	9.4085050284589	6.30031361247486	0.0215026445343159	7.29410367262081
Meth.GSTP1	3.36486899301214	3.56383081534478	3.01413928502059	3.84933391198617e-05	0.786492082645646	3.26110139654424	8.33991982879657	1.36659898486774	3.6643649490435	0	4.58685380162277
Meth.GYPC	10.780401034783	16.7385563587767	0.87270411564847	25.4090608402064	3.32046561471945	7.22945382359327	4.50172010289673	7.54250329878124	4.49553352557046	11.3355946155748	1.16004877738163
Meth.H19	2.69671089628362	1.76522834710881	1.75835343557334	0.163951773484837	1.10386756270693	1.85133136096758	4.07198267099882	0.00133154223085434	0.0216425142663608	0.679834734474748	2.1350822786348
Meth.H2AFX	16.3966988698122	21.2116543507072	17.0530001761791	61.5329311261037	11.2283746443743	23.3139119149183	12.8307815654992	6.36678678959731	12.7961682820085	15.7231856752083	16.010935763796
Meth.HAMP	5.5175805259006	4.73588068766324	6.18664886999852	3.00064410809286	3.14857424218046	7.60789743705273	10.8810874785822	5.51038374572026	2.97745995132785	5.08540071277537	6.48565701137051
Meth.HAND1	1.04917482746397	22.6740433079912	9.83305604763371	14.6953537129904	1.37812892126851	3.19274451260031	7.4884995321897	8.66712252847483	20.356696439012	9.88653071635283	2.74112572944363
Meth.HAND2	4.13753041928369	22.108931964422	2.59383783716782	20.7186365000468	1.94961797551427	3.33891423082422	0.140709104269103	1.5090511481611	0.718965775201988	4.29130766925338	1.04380974818384
Meth.HAP1	14.4521862720703	21.5179330777908	15.3096742377652	39.2666904289574	11.3744768043943	16.3964915418137	11.1141311775531	6.11388421874161	13.7085957947079	19.3225119643641	13.23352682598
Meth.HBA1	1.8032961847824	13.8587242393547	11.1668227072733	16.3619798435048	1.37721620174074	0	7.08959968569821	14.9234145744583	13.32124289628	9.89681736984573	1.79828831772531
Meth.HBEGF	5.54865293869432	15.6675100368785	18.2447716291047	7.02043850656733	9.16019108110892	7.21689668752787	9.71076766181862	2.23879423056036	3.82860588286207	8.00614212324925	11.0563087340288
Meth.HCK	5.31054853847666	10.8384600078906	9.97381166027804	43.6938706964355	6.23015494550631	13.6837924654187	7.53841418837047	9.79355535169727	11.9113286494798	8.49198638073357	4.24363095796664
Meth.HCN2	5.54800695559494	18.4887237843677	9.55895506579893	33.9963336330524	4.48286221722493	7.23788310850792	3.37507307818343	4.60539038383506	6.904050986138	9.0171390157242	5.96068029892976
Meth.HCN4	1.90364598509657	14.8488790618915	2.98147935479728	6.58041266092781	0.76806342257861	3.81150283323305	0.856349368630469	5.01841880431226	13.083152816642	8.77044166483829	3.77462560979419
Meth.HDAC4	15.9547944086102	13.7603869355018	15.908851845468	72.7775714095533	15.1037520111199	25.3075680518878	13.984550061148	0.0558315892707688	15.6624883718796	19.007317360442	18.8260327970726
Meth.HES1	17.0704256054274	17.7604792224059	15.5520644655412	56.0680017528509	11.2848109985735	22.3211173872626	9.94002909317822	4.68173919616685	12.376571485187	14.1916420182377	17.0126560996987
Meth.HES6	0.137747652579792	15.1800978174378	3.82645209952431	21.2719829416749	0.426341391048021	5.82472606700751	12.9482611597197	4.61038663416342	4.72853678509941	5.47204367095616	15.2422789649274
Meth.HEY2	13.0898432893525	20.6942938316382	9.91516209801435	43.9086857036256	6.01755410818012	11.9310685170597	11.9707078840748	4.58266896976161	14.1543870737169	13.9644460315411	13.9923368193167
Meth.HHEX	0	3.00977474752904	7.61977746142015	37.1948972502682	0	0	11.9306799715339	10.8859047951365	13.5055285369072	5.06504175962873	0.933188152342752
Meth.HIF3A	1.74622937886588	1.95638551933813	6.48044034523229	7.46627602915633	7.74483919893173	13.3031234492499	8.59926595110159	4.59882556083102	2.06589017187763	3.14273053917511	5.3362417466631
Meth.HIP1	11.1615551009451	13.9871324750749	14.3936616895229	47.1229351950177	9.73966819655193	17.2272245483372	9.57961064401617	7.4635882146543	10.0147430512688	10.266364644352	9.78700086078928
Meth.HIPK3	0.567729308303885	1.03711678377145	2.07573573315073	1.8327841954397	0.648647919661464	1.36246281120846	0.728894038886026	0.88524359071911	0.216358992740918	2.33135808067907	1.46668056719889
Meth.HIST1H1T	0.310955569705421	0.444904398716538	1.18590791819939	1.46535256361638	0.512325710622162	1.13350350775581	0.62151768182141	0.00175388889584406	0.493621531729216	0.363492638597729	0.590311803174558
Meth.HIST1H2AM	14.4271963337562	15.3915607761912	12.5199360046268	52.1670788759289	7.95616415879181	20.2575822752192	8.58677588313944	7.29100061758661	10.1385320129297	13.0797924229921	14.122296390387
Meth.HLA-B	17.6797916496661	16.634279910013	20.5680461356029	30.4948272294641	12.4777428810563	8.18973055997849	13.5764667577847	30.8263569040613	7.50529838824063	18.0056536113403	22.0141267960687
Meth.HLF	3.62238216441781	3.16663835647347	2.71137203611257	30.9816082823665	0.915746973043719	1.93663343027588	5.46279189091073	0.0148784561632246	1.39410420469659	6.49652570846857	0.0558040473776254
Meth.HMBS	13.428461260179	17.150322591708	16.772385947972	51.865541882242	10.4873331011459	20.0037526568259	11.2375523394723	5.62241514120026	9.59304918431175	13.8494028698164	14.2170289697462
Meth.HMGB1	18.2384839198079	21.5230624295928	18.9383681142308	63.9145262315487	8.88080469097276	21.4781692969248	13.2372353519458	0.00770859664541609	13.1442954913725	17.8604245223536	18.9152522615631
Meth.HMGCR	17.3134512062778	20.633442661774	19.4202554609079	69.8671623830678	11.7746906602528	24.5439009264446	11.4055757536763	7.86645446936952	15.4744769998249	16.3822864266349	19.2611984162479
Meth.HMGCS1	14.5970609464284	16.3692093605574	13.6978313695342	51.8480919563948	10.4097772776416	19.4692137429668	10.5652067529421	4.57184555521166	10.3199277536811	12.1507838376719	14.850988842656
Meth.HMGN1	4.8350147443273	4.77090148654257	5.07157996586018	15.296615193159	4.71168136896174	7.44421514536776	4.7153593033949	4.48846428715391	5.13839599830631	2.26049848748577	6.36492764484407
Meth.HMOX1	1.90678597624451	2.33594041358985	0.786706047075415	1.97806023259464	0.637051850068479	0.904467897339276	5.40059593208323	0.000275763866273033	0.0477136171132601	1.64501834948291	0.76697648626946
Meth.HOXA1	14.5763542473636	16.3665857769754	18.2803620364782	58.9869006698109	1.58683537830487	21.4892639375038	6.51123493315132	6.28737285137026	10.8474162557342	6.80521793773128	15.1615016105769
Meth.HOXA10	4.93495698533541	3.33151490012809	1.60916222562709	11.6960631515248	2.47928756052233	2.50260053120999	7.47601088464759	1.48093923912407	0.0229191463819377	0.717627700096363	1.77608301845585
Meth.HOXA11	3.37025770096413	11.7936546630262	0	25.2270008568922	4.13736817084134e-05	0.38161462499495	10.0830036563849	6.61368705519894	5.68866079936616	5.79046281176111	0.712845656651043
Meth.HOXA13	7.33626140345302	21.6670300561309	2.13961798350592e-05	5.31504823945886	13.0645871058821	3.44618246859867	8.95271703245551	10.3474829748893	16.9639760146288	18.6552237306234	9.53739702124989
Meth.HOXA2	0.988431806384301	6.54187693550185	1.94643515579514	22.9303637167204	0.28415671618537	3.62115969786591	2.33918756421803	3.58352944944511e-06	4.54226185023956e-05	9.1111389187847	3.42915226183003
Meth.HOXA4	2.13175733751682	7.64583478072099	3.29429743126452	5.31124992431174	0.00022255414916004	8.03891680570053	4.13201488644496	1.44792112337791	5.2402579940585	4.80466470796026	7.64238255580934
Meth.HOXA5	3.14084211022309	10.0298109045265	2.99703107980477	0.00100419116283469	1.74310503082658	6.50056715746642	8.0315016799872	4.5888077545614	3.17372974371957	3.97966753247197	5.36134782293651
Meth.HOXA7	0.898717787227654	9.79961352147743	1.61171370914135	38.6575363302118	0.316469453912231	0.938596124070085	2.33497763252956	3.13436362242707	1.3715764177427	3.69744097884386	4.43867762087721
Meth.HOXB1	2.04777511057468	8.39234269816094	0.0248230044863091	0	0.265136849950004	0	1.33119094826232	1.01552876565988	1.28696502135017	1.07079027790562e-07	5.59219299325837e-05
Meth.HOXB2	1.97653917621649	8.0828771618614	2.00287273669782	8.37688362725673	0.00016572031256124	3.89359766845789	5.66983865635791	2.29615581378432	1.88645843319624	6.58828966247403	3.49964474091471
Meth.HOXB3	1.56566352516121	9.39184397366274	0.759625904127476	0	0.229120854110678	3.510708270658	8.67151819805978	1.30054349154374	1.80118807261029	4.09120393782238e-05	2.739422925568
Meth.HOXB4	0	18.1439266820377	1.22736644096148	33.0639031160244	0.187145191362419	1.98344662839065	0.852288979588132	0.32228887755558	0.572921455639385	6.82897565480422	1.72440513803833
Meth.HOXB7	4.14743521103211	6.66699335929981	0.0542872585567958	58.6139206129087	8.67994506866739	10.6022581848299	8.78961922763762	0.00111540686922161	0	19.4350274984493	19.8138656215086
Meth.HOXB8	4.54729517800366e-07	13.4783586982145	4.62846591760853	25.1051522831653	0	1.94291229768341	4.86220445444712	0.00953461840225983	2.85673933718956	7.28105300584996	2.92180046634125
Meth.HOXC8	6.9745924345996	19.1923246411163	0	64.9858407649776	0	2.06667108131283e-06	6.23733276692193	7.74014485826696	21.4828847375747	0.49729315309072	29.8900253120856
Meth.HOXD1	16.8227712295307	25.3269332573067	16.1753757238554	4.11381411471739	10.7157084650845	6.16368923903549	6.91000137159958	15.7155137960413	0	31.6246371173928	1.00881896959771
Meth.HOXD10	2.48740012627055	15.1247673048456	2.30077689503463	25.7985572211822	0.374417702080396	0.317423715735132	0.382272438752228	1.47725971210697	0.805195809899664	4.65790932253912	1.54614025372615
Meth.HOXD11	4.0035267647273	18.1843870763389	20.4527476013598	8.03100601122475	7.7379480675919	5.82972735428135	9.1628701341563	2.518314450721	4.07079648522461	13.5272739484136	10.1885429734895
Meth.HOXD13	3.51115469431844	12.4461362033703	2.89657787050478	38.9454316595813	0.650809179629329	2.6527427373149	3.05895052670852	0.722443658174572	0.979259565123687	6.0987214138188	2.6582721252202
Meth.HOXD4	1.19602760249551	5.9535831310957	1.24274174310031	27.4557115050658	0.300382752964142	1.44599182275934	1.96009068731728e-05	0.656782097597191	0.787993696171888	2.64580758382356	0.71572841725464
Meth.HOXD8	4.16329407836708	20.3374153134002	2.71450908053655	16.4301316717432	3.12262044179732	0.482792837237753	0.000127721107183545	12.6730233781666	1.74753816218718	7.13471032896278	2.08589978162422
Meth.HOXD9	0.787678194595461	19.4767371571466	0.995990854666525	25.8813212406891	0.155309669531919	0	0	4.65676454274203e-05	0.636686007916036	2.22554675032919	1.35837136373561
Meth.HPGD	13.7313635473622	18.8999988404049	11.4335125465789	54.079038913809	6.43796059981295	16.9005517518581	9.81236592240381	6.93115026875222	13.4163831808571	13.9158666772044	12.7479496788523
Meth.HPSE	14.4871384310731	15.3542314329657	9.84292303472327	53.3683112757084	11.4670535923411	11.0426808706568	9.23989799831009	4.64357093916179	11.228109689229	15.1227851057929	15.368401934106
Meth.HRAS	14.5655654460026	8.85389285707761	9.50814002216293	33.8440467418397	12.7466282518205	16.6666999323396	12.634121017082	2.89508466098378	10.7075923243043	0.21695561239939	11.7848325867017
Meth.HRK	13.8830260752702	8.72051272331571	10.9211468976573	53.9044385627163	7.27931029403109	8.69676960995331	13.2024407644377	15.2639289209754	4.77178496425833	13.309853230149	17.4744218173624
Meth.HSD17B8	14.8944544143819	25.0239574087014	0	73.1752410202611	5.03236727712127	0	18.4943656353457	16.4142895912259	17.3811861317416	6.67909541707413	30.171012058323
Meth.HSF2	19.5039777422012	20.6492222939369	14.823018349656	65.0776330682073	12.3602005676809	22.4994566748717	13.2589547392646	2.00441280146883	13.2274510126499	17.1481538843848	16.9613766970324
Meth.HSF4	0	3.60618972503323	1.27734277105895	50.9806029971334	0.952103496234128	9.65447729019355e-07	11.500920837506	12.7873754309549	14.505645640171	2.92347909478044	12.7155449262577
Meth.HSPA1A	7.73771665591091	0.000150029855548915	0.146232849440813	57.5260696731476	20.1773971720237	0	14.5775684270803	32.3310210684086	13.0925058665338	3.69041211015257	21.570807070859
Meth.HSPA1B	13.9681438763172	17.8022137288243	15.0828642875924	53.0938895780766	11.9512204567133	18.0584917890488	11.7509034161771	10.591307980924	14.1843664515745	14.7066610269006	10.5261132583392
Meth.HSPA2	0.852315155806267	0.880076226638477	0.627792180037794	1.56509501923867	0.313250382963529	0.965896397652511	1.41561352324749	0.161401499825179	0.335927732002053	0.691517920803326	0.409135593031822
Meth.HSPA5	18.4327464480832	18.72815359199	17.3616601475021	64.9927849468862	12.4295061210862	22.0244659866326	12.093538834094	4.43206434540004	11.5845067716508	13.7717036782185	17.0684814056293
Meth.HSPA8	17.3865040744718	19.8329724130579	17.2964197671284	61.4066245953708	12.5323366596222	23.4187074964524	12.6561143025844	5.58333739216242	12.1351376649463	14.4838845230652	16.8308642847553
Meth.HSPB1	12.5093607933516	13.8835262830381	14.6674097751839	47.5326441038966	8.60859391634877	18.1867871047576	9.39846852056035	5.12267841772036	8.03158272526873	12.4311997865617	13.3944925648366
Meth.HSPD1	16.1233176103147	16.6056536790639	11.7260893135165	59.1758703673326	11.7629363281159	21.9437069196121	9.18478536383744	8.0273078571873	11.425573124387	13.9877314584275	16.795054514474
Meth.HTR4	4.72609749355611	25.8724053419357	0	8.65807892570785	5.95952950267269	9.07891958416922	0.484854877267488	8.8469052039228	5.14857678004886	11.2365005725912	1.83028321420571e-05
Meth.ICAM1	19.124118092403	18.5646708582559	18.0266007176873	65.9996223658429	12.9822670790765	23.8800968924881	12.9649146587159	6.60455009540375	13.8964396586778	14.9728594423645	18.6266697746057
Meth.ID2	5.2543755073157	6.96950184666617	14.048994204207	22.6169090193254	5.76611517321349	14.6483384168089	8.2566593995845	3.06099931045669	5.38570195061422	4.45176656098924	12.8459863546209
Meth.ID3	12.1672769417074	13.6225701167382	10.9520207098528	43.7727275202182	8.03985487440399	17.1864895891285	9.5453001391817	4.76042074288677	9.25593520591087	12.1063154798129	13.3386565878462
Meth.ID4	4.92984834256095	22.9094690912861	17.4838872589801	7.95112753557986	1.71760650437502	6.79158304243971	6.11834664763515	7.8837470069791	0.283417315744393	12.0738991402854	3.67642099958039
Meth.IDH1	13.2144072739691	16.7278673786734	13.5408940664091	43.2917363471455	9.51644795748327	17.5169418307488	10.7806941964338	3.4951519068487	10.7385694599366	10.3000725054892	13.8630708194763
Meth.IER3IP1	16.0943263815106	17.7369314796915	14.5511058566506	62.1308374515398	11.2207106433218	21.6695145291341	9.76074830858389	6.97057533052843	13.3877461159243	16.0134142680648	16.3152460442216
Meth.IFNB1	2.45633145162329	0.819076594251482	1.80169766334736	2.70782389378915	2.03067197067885	1.72952451384286	5.09774520195475	1.1690360534502	0.925020625280465	1.47179892093617	0.32359909173305
Meth.IFNGR1	12.6101810411245	13.3395823588842	11.3406926517046	44.6054184421611	7.86583718956821	16.2781113077606	7.36841123281187	3.88387361124522	9.0896681733197	10.8371212468738	12.1701808480777
Meth.IFNGR2	2.98842412363887	4.428665479416	3.27365900001574	9.36090859615995e-05	1.29756627970935	1.36161532784495	5.06058798173729	6.20428469961927	3.71548738752377	1.24646419727668	3.11433290305899
Meth.IGF1R	14.3132129054952	22.3191038058908	14.3306260950222	3.35619709095819e-05	9.64382823066344	7.79411045301735	5.20114646841492	3.48642611190863	9.88323614893377	26.7840550079851	13.0883876181361
Meth.IGF2	1.25724507814346	10.5312235104402	8.94478355963702	6.93591534301461	2.48880817922676	3.34351225682895	4.91244443432052	4.59514087081255	10.0163111418024	12.8238154897654	4.65024457181191
Meth.IGF2R	16.9369370784792	18.2174489125607	15.3940305353067	59.6346402475425	11.4677342149783	20.4650914376973	12.0379030782965	4.63005107330329	12.4498238897482	15.3113486869658	16.4416799631227
Meth.IGFALS	2.38459662927533	2.56409295996364	1.18129973239808	1.74636385945832	1.31541570106332	2.00477416515416	3.55321560472789	2.00069385281358	1.44467863893948	0.479020562976948	1.57638077825479
Meth.IGFBP2	12.6597300453665	17.809569023288	10.6596269838559	12.8989465887028	1.84152136265608	7.23320255790009	5.42176455012292	7.767953126329	14.5965074450809	18.874092174725	7.53113597093173
Meth.IGFBP3	10.6344948947236	18.2948099030318	16.4840796516896	12.6317108734341	1.42177381192748	0	2.44094684696946	7.7869674992071	12.0915993851177	2.58976050266034	6.21980875710609
Meth.IGFBP4	19.6774810036986	18.7101436208197	20.2244196504475	51.3718664467954	8.73446363648151	10.8023642614941	10.949656145849	7.99536846912077	11.4788266695695	20.7233437801157	18.3550428305722
Meth.IGFBP5	10.6598364502149	20.6883400722376	6.08196956059e-05	23.3394994653463	0	10.5375297016083	10.1569419768376	7.5912268753652	10.9469382618859	17.0019068925599	4.80113330452511
Meth.IGFBP6	14.179320587288	17.0666450631015	12.9830433323278	45.1989301807436	9.83448171208924	19.1901407487559	9.47426984301665	3.1147861589203	10.2357657508532	13.5956771940151	13.3534224875424
Meth.IKBKB	15.2710584134163	17.3588407387533	15.3325206732811	62.5870637554696	11.2702806929429	19.6059248642666	11.8917882895105	6.61638688362172	11.2990358152485	11.9183556905556	16.518190904451
Meth.IKBKE	8.93789752674865	3.6400215521046	6.85632538138432	13.9679035645528	9.48907231055766	10.2641695621042	12.2533916703651	0.939412585308754	4.15951820080756	4.89838181178017e-06	8.5285092327374
Meth.IL11	5.60832673746392	10.7829588981342	11.152808322597	15.9715010508473	7.43973585998584	6.7078310378917	9.9087100233435	7.10622335404221	3.74439443628771	7.22463220977378	0.450648949851367
Meth.IL12A	20.151963203091	18.866721170724	17.2335605577661	70.310090713015	13.5044159139568	23.9699445142974	13.1166763975978	6.27938708569993	12.5286891943993	16.7862990978897	20.2506520856235
Meth.IL12RB2	5.29524203189293	0	2.87730501134978	22.0572935117628	1.76561787443739	2.51799698497221	1.82496507799237	6.12457768180061	7.55480077447648	4.08130479313783	0.445163896747483
Meth.IL4R	14.1600507731774	15.8799708058359	12.0635353597985	51.2591383511905	9.27705884632573	19.6092447610954	10.0308066984726	3.87595920738954	11.8366450727339	11.7704741602158	15.410444575231
Meth.IL6R	17.746855887784	16.4369632546051	16.4415490383856	64.927998381567	11.942666600237	20.8299751895673	12.1767116984379	3.97880577817596	12.5721435361119	15.4084768686955	16.0995276483801
Meth.IL6ST	9.91133136862712	13.572128602634	17.2887872245359	44.5428422343405	9.12215718313561	9.53519634506597	2.75170838000946	7.90671739851671	7.69587911592758	2.40729442474106	9.98012815590302
Meth.IL7	15.9115667199312	16.7230478938742	11.9052792018069	52.0624811786207	11.1443856335126	15.0184237659076	8.77219970112992	0.854126133677978	11.6221886535375	14.5260455825692	13.6181558737877
Meth.ILF3	17.7560153572725	19.8381124846097	15.4980515696053	61.5394807286413	11.1041453300192	24.1434314932268	11.0997004403704	5.71951852875507	11.7688023358637	15.3678781559232	17.5412475060122
Meth.ILK	16.9219872629654	18.9225019832846	14.4661938836921	62.5443297443689	11.1870258913349	22.7485306925866	11.4604158022095	7.26409173660626	11.1546509802581	14.266280174893	17.4405729955262
Meth.ING2	14.5978821754696	17.5255527990652	16.0145071327482	60.5683106672102	12.2063282730077	21.5441879653134	11.4602493898085	4.11684685858055	13.1637524629628	16.931047559628	16.8660097450032
Meth.INHA	5.42591802969219	1.6175243028777	3.73000773101837	8.57095059814277	2.79579198522041	3.74748794140963	6.65122129041882	0.000187464720506337	1.50477438171951	1.58787748050075	1.73194713702388
Meth.INHBB	12.3280140121878	18.8905930947238	13.4345579634523	34.7096022502802	9.21466039205542	9.93862516675411	11.7100293047656	1.51143224345171	10.3566773842377	10.0883082897696	13.9791563056708
Meth.INPPL1	15.041407434804	16.5131713269747	13.03489094685	49.2155750944703	11.588662232263	19.8410755402115	10.2744102384288	6.52896132384272	11.1767720314798	15.7077937990251	15.0313709045558
Meth.INSIG1	15.5179159897801	22.9916255114437	4.54096802830707	52.7384764695277	15.7793117149331	10.7333835537833	18.2353293872546	0	19.6997454812426	28.8963189615589	22.2746080404794
Meth.INSL3	0.55727731872434	1.82353195335604	0.90685421489537	2.19366175228766	2.69965442512878	0.748167128546748	1.97568496535891	1.07091818825102	0.723503615913019	0.436177286871316	4.85352574727132e-05
Meth.INSR	2.98184102268144	8.88910412653703	6.4091119722403	5.90901553532516	0.220670726533076	3.9039533725337	5.73153364135977	3.14752452582043	1.30064971525902	4.41345442402788	2.2846322590596
Meth.IQGAP1	9.41321513562389	9.99505853032538	9.91224505345437	34.1368958238472	7.36376919125922	12.1511471993998	6.84097616159962	3.00230237020424	7.4525082801853	8.30511261301796	8.62527297929076
Meth.IRAK1	3.07358131207345e-05	0	3.63856429376067	8.15803561475867	1.74839223766118	7.83136807928226	1.85426232716218	77.0779088010154	0.000398492000678693	0	23.1522020639383
Meth.IRF1	10.9736526313367	13.212094198211	12.4343836982254	51.0465940068563	8.50599015457707	15.8395801448906	6.70838700433867	7.8992271356243	10.2530663855199	13.5058101686237	14.8203056084111
Meth.IRF4	2.44936648769413	37.4256893651284	5.82307956978993	41.8608776053423	0.360913870244575	9.59762776406061	0.942302261211432	0.00356036806389071	7.60665831588674	0.000205868147792436	1.42926498785103
Meth.IRF7	1.04130498227532	0	1.72986218382808	11.1720743072598	0.623156792513281	2.33249221221619	1.5917628331839	2.67519573980453	3.37560625110118	4.28410254992664	1.87802089993948
Meth.IRF8	3.61244350147233	5.00232150884371	1.46874405987517	21.4293291116291	0.456597176446658	6.11918402436379	2.84621409347107e-05	0.733224052068049	2.78322713598274	4.59513581373942	1.66950949040691
Meth.IRS1	9.10399595365788	25.990428210276	1.00503476127315	56.1238716958517	0.304591936649402	4.93623767207092	14.0702394180818	0.000198251094463409	16.822303745675	6.31621987063222	7.01342489846707
Meth.IRS2	11.9300031107738	21.0800240780811	3.8764667245792e-05	3.4821463050343	16.5809116388208	9.92872076562903	7.41296195376132	0.000131524182036007	17.9015488274511	27.644688590701	18.7065356704254
Meth.ISG20	9.90450102507371	5.13462214161565	6.61190087887074	24.8531397913319	10.5965090072706	9.74866125187553	12.3553676677012	4.11587011431021	3.36721208915592	0	3.72729831699589
Meth.ITGA5	14.2670268877141	15.9482952369604	11.2489390316981	48.116079363414	8.25997498297747	18.9622269792252	8.69897075759762	5.32846664233475	10.9820656463308	14.4547756378126	9.70431464609542
Meth.ITGA6	6.8296405715405	5.35683308986082	8.57001302492618	33.261632353605	6.61032956036607	13.2206652091057	9.47431578460406	1.96684876441278	11.5618202083835	2.8355139753814	10.9826352803365
Meth.ITGAV	13.793149896236	13.1817713076244	8.9759113181958	50.3776481648539	8.03840251502554	16.773755467624	6.89286663166525	2.81392653978417	8.59555527193572	11.9034593314872	12.4650940663632
Meth.ITGB1	14.4003229790595	15.8588180811684	10.262001038737	49.7239758981961	9.48436359633272	19.1128374158917	8.52765037126106	6.45113868704163	9.93214309899556	12.7628973883955	14.5124770377964
Meth.ITGB3	3.04152828626989	3.94918253317602	1.3083056401642	3.51878901398657	1.08558678024301	1.85085751614032	2.66918772551056	3.21452624358929	2.92235897795781	0.000100774079210996	0.888878263799931
Meth.ITGB5	13.39281804916	23.1444887693568	18.7008117835398	18.0669877926444	10.394067038952	11.956544073294	12.3294827984277	8.52863931122109	11.622905138017	20.1819649719635	10.5187006555011
Meth.IVL	0.564081529937617	0.488220077542235	2.03628515424862	4.04791860039336	2.75348519776711	1.76570974766886	4.01775618692049	0.678140450141755	0.563323446730038	0.810530804211504	2.08065621431643
Meth.JAG1	19.0637173932821	21.9395440132972	19.2743254851376	63.5001681167088	13.2860151189579	22.6821561814699	13.420434074807	6.85376978381898	13.1067795715493	18.1288554366325	18.6661673068421
Meth.JAK3	2.41783296747883	2.7489050362022	1.46983210793987	4.06720769963921	1.02101895078281	2.05362279654616	3.49013321230008	1.12589117183843	2.10926939865223e-05	3.29031058034377	1.28276067260511
Meth.JUN	15.2311290130203	17.6977847467127	15.7177128268042	56.4823121015763	11.1812871587382	20.4490526983484	11.199536442641	3.96115422802939	10.7505732787513	13.4648182577753	15.5641970183198
Meth.JUNB	7.53098836123243	13.2880703345051	15.6717861157595	52.9237188989138	8.38060709777613	18.8232569465946	9.82710992416089	7.08730058816577	10.2653239980639	15.2759554534878	14.658468685262
Meth.JUND	12.8619659743909	19.7141040357511	16.1331525320036	66.5068945484344	13.5658937749684	16.10075198543	14.6638693013423	12.7757206368403	16.1633073691419	15.8951306052371	18.5093849190582
Meth.JUP	12.1783158516602	18.8908070463968	17.8774369602089	46.5729300853111	9.56841509477825	17.7605346255201	11.6928131350201	2.75069088725699	12.1490535789568	13.5386347674992	14.8296063184596
Meth.KCNF1	2.17518517950031	25.3633329181757	22.7064532233237	29.0796848813123	9.86456280621295	15.6190976823745	9.92429687114203	8.67543738201842	6.80340721769706	22.5440795638914	5.97921617727851
Meth.KCNJ11	2.05042920017319	3.20096691515128	1.58880577417494	6.35608221365424	1.0616689160691	4.19467667006066	6.40194031231364	2.21231558833695	2.71239983818347	0.842933540477384	1.54617954590213
Meth.KCNJ2	12.7813681320818	17.6711685139211	14.7420450598148	36.023904422437	5.20112736439038	12.9249389092282	2.43872148791418	8.19622089139436	8.67746261588276	13.5091416306725	15.0734062442911
Meth.KCNK5	5.28510967307007	24.9443228839963	15.2254548745232	16.3499345551181	2.50993053485741	6.10683835897122	3.9299594884497e-05	21.332150960182	21.0651166388333	7.20145474228802	3.44145681845351
Meth.KCNQ4	6.63978429684302	9.7429772679571	5.51308955315978	3.6630654408237	1.98507550622909	4.57441300127205	8.96130862791789	2.71203021849083	2.31758884482652	4.21669297147589	5.56414993768299
Meth.KISS1R	5.25900460004518	18.937043128456	11.5685227727332	42.2742444511113	2.78669554479367	7.85743396081978	11.9718677840159	9.32911910705953	13.4519006418104	12.3265758296405	5.78459021535856
Meth.KIT	5.38455941677755	30.3626822614432	18.0851887188175	49.8328405196312	4.2478023332692	13.414474373272	16.2691131521112	0	24.3328066431712	5.14568646560062	18.9944035893302
Meth.KITLG	9.77275050907862	20.5872759970243	10.6194416702762	0.000183898871170916	12.7087578972505	3.47996196187664	5.47299266224757	10.6454604688744	11.952670907414	30.9834982823872	14.8616786977194
Meth.KLF1	3.08691526314945	0.927374997879568	0.838544223805341	0	3.20395854288532	2.06311989490079	4.46371771129247	4.93139257277703e-06	6.89176562623043e-05	0.911753185900929	2.96663185723627e-05
Meth.KLF13	11.0540316611782	14.1256590684428	10.6641226325365	49.9748043104428	13.8970621294917	22.2378428639546	12.3877754856781	18.5721579281605	10.5233823407829	9.59284052422304	15.284282529552
Meth.KLF3	1.8145857609835	10.6880362814628	0	28.2500333396691	3.86746631343242e-05	4.24885327436489	9.11508326927042	7.97169621323298	6.62478401707182	15.9817823107118	4.20607993334798
Meth.KLF4	18.9490093831369	27.858835002657	21.4333446726916	14.2322649409784	11.8979818047401	5.15835427538185	10.5200140473193	3.20881725350349	14.6672231336328	26.7643349473467	11.8042176950945
Meth.KLF5	19.6359746779639	18.7050593760383	18.5485230790902	66.6640082058347	13.613262412446	25.6356378260462	12.4409689012817	2.69466262261678	14.6053968125558	18.057641815104	17.4833903290419
Meth.KRAS	14.1411758549228	13.3299053918082	12.0409066019584	55.5067527866515	12.8019293461912	24.7627176126051	10.7683717610431	4.04508371219578	16.2762451321591	16.4467819007703	15.7118575886151
Meth.KRT18	21.6794841311505	26.8227201372884	20.5286339568019	36.8879654461427	13.683923608639	15.2300049179249	10.3278387689666	4.2223628725747	15.4111221969319	26.7768237967619	18.6105751602749
Meth.L1CAM	1.29903952342271	4.35654100570814	13.0274126018515	31.6696755653051	7.17248149969122	15.0952068807514	10.8862009590339	50.1684560180354	15.7422095800595	0	12.5890340100298
Meth.LAMA1	0	19.2095982796694	0.00347457415084007	0	11.0889340140191	6.20125626545582	0.00260452678987131	10.0849298754651	13.6619905187989	21.928209309402	3.95771263141449
Meth.LAT	0.984179995311503	1.5664596861945e-05	0.631780197050516	30.3177667750329	0.350445765102327	3.75112934833968	1.66701396494007e-05	0.683606046283825	3.86578407128007	5.14674244449354	1.89823848346304
Meth.LATS2	14.0867885039856	23.8327470783217	17.8071400540859	23.27324541352	12.4420070476163	7.40303792864992	8.08127910469602	5.4890180617597	13.0155627641154	27.8529660904681	19.1028914408909
Meth.LCK	3.16141235372259	0	0	29.5355315346552	0.445923105285635	2.92305234770568	4.53295536845204	0	1.77130720712198	2.82307525218165e-06	9.80380120746254e-05
Meth.LDHA	15.9760678509357	17.4429966761771	15.7638277892545	56.1200499451149	11.0396034404011	19.4734846303578	10.2250890972442	5.10033664314543	10.88518995473	13.5189075495881	15.3031911124764
Meth.LDLR	13.9440872953033	14.9897455238215	14.2647842668467	47.9604254379869	8.28465860667606	15.7027349171294	8.04944065331805	2.82637382317108	8.75329431536082	8.56496050833069	11.6255443571912
Meth.LEF1	15.7683248373357	19.1984538461923	17.2534735929137	56.8582732243458	4.91471390407055	22.7295274090178	9.60187198501634	6.1164191174424	11.8595112608726	15.722171730954	15.5780703001212
Meth.LEP	0.832093855473441	10.7969077449838	6.07842980292338	4.67523078114612	3.21075858114364e-06	1.78113176909762	1.66358492256082	6.17810778204514	1.04078142236174	0.778203248842232	0.00978028347743993
Meth.LGALS3	15.9886593886958	20.2539165437511	19.3893678600676	62.472161367063	12.0406104848396	24.2870631850023	11.7930725174978	0.00488941057484256	11.1103992670157	10.7072513113577	17.5654375292743
Meth.LHX3	0.795003688894212	1.08283463517228	1.47857832935942	3.05567966298957	0.815814769512575	1.24180679494981	0.795856550727262	0.70844989910232	0.966254997392631	0.573635974678667	0.935576379266196
Meth.LIPC	1.68498026364602	1.63556470065933	0.9010580036564	2.90508756629226	0.600672440128795	0.95877211071802	4.22680216090402	0.000143599298889091	0.171862263542242	1.23290002908701	0.746365311709373
Meth.LMNA	9.17796578389794	14.7720156461782	5.74243661721249	20.3848124161384	3.9341497561358	8.40002124992677	10.2376132416428	3.39450793838083	2.4305167344713	2.60142780590283	5.38672288042923
Meth.LOX	12.886322313894	19.6909104339582	10.311695480099	13.0618019678119	8.35462534294715	9.72606232079019	5.48055846611054	5.9879525966767	12.3329319810863	22.3905944713667	12.1096606391624
Meth.LPIN1	12.2551997825245	11.8378732048128	10.028835301567	46.1184494209551	2.13281951466287	9.76390651557702	14.6681481496369	1.65438555909817	4.37708254289996	2.29429814102314	10.6423316688963
Meth.LPL	2.41842261811288	18.6018841901048	2.00326848399392	23.8843244278513	9.41134512158105e-05	5.7957685529564	3.3161274143927	5.0758393742189	16.2984756707554	4.65284902919986	0.414633878501049
Meth.LRP2	5.93345758709599	16.223099138479	7.46317541619902	46.4864431000483	0.422360159977119	10.6417417847613	8.04832562654644	7.5801145742478	14.6255608242542	12.0502436808754	7.40343137145155
Meth.LRP5	1.41582831990121	3.10202695783543	0.48974929041645	2.59346113996661	0.470886103146288	4.63142710079279	9.88091570862639	0.000389174215919716	1.5562338229242	1.53138379306456	0.814867500503791
Meth.LTA	5.74590809280172	0.000138438677556441	1.40424698149807e-05	26.9580871346137	1.19919636787597	5.12208722868415	6.05631953556743	1.68000784984314e-06	2.15807997719096	1.86032758656802e-05	0.00396603595274022
Meth.LTF	5.89923730576416	6.8720541813223	7.57922915681423	21.4321304903058	6.61493470124243	6.83845672377015	6.76316384361537	1.97194026614254	0.551675981913747	7.59979694965413	5.83970441604893
Meth.LY6E	17.2132051884435	19.1109066545634	16.4873040927573	52.1894274992706	12.8876410170199	22.6001852421105	12.7709849022333	5.70589774458101	13.8533841039884	16.457341157374	17.6766746862908
Meth.LYN	6.94620434824922	6.95552968417608	7.3794770068082	27.8198609845449	1.58203138949973	7.71033735244143	10.9786686930265	0	1.50576514382778	8.54217841781614	9.62186794799748
Meth.M6PR	15.4122979811939	17.7917602882222	14.4038189477399	59.4430370798281	10.4706071857243	22.2666730488043	10.6568083483915	5.65746494362201	11.8979809077496	15.658788311219	16.4241169839945
Meth.MAFB	10.4616774866511	17.9576599626549	8.13567868784879	4.70206406727617	10.4683116653853	3.25752476431628	4.85061848564049	9.2860272266407	7.25718204541936	14.2295505432719	8.80571628695131
Meth.MAGEA2	2.0333600096945	0.320582931984069	0.860377280247518	1.18770243893319	2.86358655732744	5.90696926083783	2.74896320844909	0	0.204538687129496	2.15996636033816	2.30843523869732e-05
Meth.MAGEA3	2.8552392866166	0.000105081825355916	0.41672891878445	0.996616956812903	5.10983285732142	6.87849495529839	3.85699644889167	0	3.26988918095934e-05	2.30905327247282	0
Meth.MAGEA6	2.9104219816357	5.51283849344916e-05	0.561915739151805	0.742383860119997	4.80991642531103	6.90335700672254	3.48250949935193	0	0.0145509549915908	2.45878225781545	0
Meth.MAL	4.81364353805631	8.36317791953507	2.39970047665738	28.4668298655366	0.940792939368601	3.73647679140783	1.31263704088822	2.07939203479642	3.97084340694422	6.68446444700343	1.16066280645455
Meth.MAOA	1.25810235212657	0.000301893756237321	7.59435740623048e-05	8.73105801127809	6.78201300866261	9.94021562610006	2.66724308889419	64.8452602166188	4.55378252472122	2.37694286778634	21.8860022132178
Meth.MAP2K4	16.3844548848102	18.2702546050742	14.309632591799	56.7202564452705	10.4649308537187	21.9273551163861	10.8170878517439	4.37570233160045	11.4288079063747	15.0186618570069	15.3742540469423
Meth.MAP3K5	10.5680695934503	9.85375369480381	7.73390423790269	19.6864017300562	5.46883795120768	14.7539499602657	7.67473990264399	5.33963675332718	6.9667093717944	7.57942456867496	9.3964152813184
Meth.MAPK8IP1	2.70386814101465	13.686028999093	3.25290582150915	29.0075974223259	3.93602132945216	9.84223986431047	4.9244442098929	6.72879703876817	11.8230201291557	13.6840493391518	10.7180409551823
Meth.MAPT	15.7351107664717	26.4684540242005	23.1795738349227	47.4899062063725	8.65665907594649	17.3657225173936	11.4759288678778	5.51950172793742	13.9851217999841	17.8019900414108	17.9898164816646
Meth.MARCKS	15.6010459999273	19.1452401947647	16.5999214011987	56.0060323912445	11.1509081818915	18.8296177820923	10.0587948375602	2.07287527417195	11.0473343950412	12.2926722868886	14.0688611795176
Meth.MAZ	18.7026028209537	21.5406643526382	20.4025032911707	71.2989992826882	13.4951851291933	25.2808539477976	13.7867628677693	5.62766617997555	13.9531319985974	18.6469727616978	19.5741556469092
Meth.MBD1	0.605106708802931	0.617767273972915	0.243563718508218	1.41178342666379	0.441504198249715	0.468032359214376	0.28436089405183	0.209285779837242	0.375640875546151	0.336149406025847	0.502303982020152
Meth.MBD2	15.8079411678194	18.4078080633921	13.7562690556091	61.3045881922536	11.2314250159349	22.8435064008464	9.58458676735733	6.60008695641977	13.7828201625471	15.133878637293	16.6342040342346
Meth.MBP	4.22261684313609	2.66021313580814	4.07698121949377	7.41113260492906	1.27336190609016	2.13481359372083	4.34657733519713	0.833993714895564	1.24002432017883	2.60240618081046	0.369476616300225
Meth.MC1R	9.49796614184355	20.1966864901675	15.6279137874096	58.0474311632829	4.41780070761782	10.0392156692161	12.7324109729665	9.95150075937559	12.3369230158942	0	10.1017856815073
Meth.MC2R	2.7081106957728	1.10683260127996	0.882533236441341	2.80261348262266	2.43544032806427	2.70389588617337	0.876504398935974	0.830240534677763	0.498889477743069	1.30267947762526	0.0830808503618167
Meth.MCL1	16.64541703552	18.917305818159	11.0329148823836	60.6204965243315	13.1248437731877	23.0044375336298	11.4857576417366	1.09238724019106	13.7562499186527	17.4144731745937	16.9142712285129
Meth.MDM2	13.5494361601493	15.8446927776417	13.2099842841401	52.0032453493605	9.05653638767965	18.3610161769731	9.56145622476825	3.43648481467943	9.68410818215486	11.3628926479127	13.7449928747406
Meth.MEF2C	13.0075339139373	28.0181051773456	20.4258439250295	46.938661296447	5.56625779132301	13.8405953474372	9.19235880175466	5.08486370700647e-05	1.37325148891501e-06	15.12460414292	1.20371607456289
Meth.MERTK	1.58298720263475	2.88595873583467	4.29669097575266e-05	2.55091463088039	0.00138245869728159	0.718776170483214	6.54339684544658	0.616101163828997	1.11465511129066	2.98838382223953	0.000101145260100485
Meth.MFN2	18.4465531611324	19.3010529663973	17.5189968502074	64.8215477352081	12.9457048853823	23.6948673718159	12.4210426346845	5.00187720670067	11.8348013565754	15.2209368931177	18.0802738353663
Meth.MGAT2	17.4913959285344	21.5858560010592	18.1761100715001	67.3006996251774	13.0291862872474	24.8665842224163	10.4689473796218	4.92577522914937	13.6387211824103	17.0369084399629	18.1337453315114
Meth.MIF	17.3825759758144	19.6443794155282	19.0662407598097	65.0010793502477	11.9399314075312	23.6138897936474	13.3253695629725	3.31537643078906	13.4484927561585	14.906452057355	16.3445793710269
Meth.MITF	14.3662698386326	23.0859771119052	15.4980416691347	45.3164293170433	11.7520446799295	15.5432016550772	11.08370326997	6.94160057983394	13.2807189177185	15.6342906099655	13.7576603300889
Meth.MIXL1	4.85356591334934	2.87789451985534	1.29486704241956	16.4867588914702	0.55979045595634	3.96266544485025	10.3062829721588	4.12418609850537	6.50715242828544	6.09514808884446	2.32265953442878
Meth.MLC1	5.24629675764318	0.000122299672946648	0.298967828114164	35.4450790646533	2.21949962538992	2.04466408269063	7.55566215023012	0.00329561644928472	4.46735577366483	7.00309219154294	1.51101522865742
Meth.MLH1	5.93431620078643	5.89284259206672	2.26397584510701	12.6490416068534	6.46646163972607	7.57480356527895	4.86540654403586	4.6462611036655	0.832462712807894	1.39077515528785	0.00235120972051777
Meth.MME	4.99636759687557	22.7016973740642	2.47265955890692	37.1375475445448	1.7940284471893	8.32923049983664	0	2.52993326990992	1.5352994229697	10.3815189960993	7.12528582959674e-07
Meth.MMP14	4.85969581812936	15.3813679705762	16.240899609397	3.17465426942564	6.6912714574741	5.88020585412224	7.98474414845108	0.761132785179536	2.48493056053498	9.05207629972519	10.3152609217471
Meth.MMP2	15.8397653894804	17.5657045633901	1.53285962616084	17.3754186540017	2.07923671856649	9.31855780499912	0.000202326311414695	14.124850256379	4.45546097207353	21.1452957029743	9.96439980148849
Meth.MMP9	3.67660651198606	6.14823869419336	1.84510468694236	3.4084429624898	0.400916176836818	1.14851850979899	4.33879307153242	1.98962847351973	0	2.59109645814499	0.197311307349048
Meth.MOG	2.31412140525588	2.1704654692463	0	2.80254903713729e-05	0.448150556510919	2.5688862243981	5.56704305182376	0.577291079992422	1.41134271509902	1.80147756473163	0.164582618131537
Meth.MOS	5.33327680446077	27.6298593386814	0.000850047990498527	35.1558381747607	7.89379508574669	9.12664810795859	5.26169453739512	7.25505613744234	2.46230549508546	8.29489091414332	2.9381354410441
Meth.MOV10L1	0.202814736759547	8.4701940714559e-05	7.07180292350472e-05	0.0271122344649465	0.000274594562717012	0.000104087901947436	1.28460478609785	1.99306944493722	0.855591570213185	0.0365628141572105	0.00643565833135865
Meth.MRPS12	19.0709988840346	21.1789341763164	19.3728154873246	70.0865469166978	13.5700894536608	25.9432995124609	13.6254119674033	5.78877818628206	14.48125518692	17.3229405758555	19.0297907543516
Meth.MSRA	13.4018068672446	17.3779470716653	6.73768635158726	48.1286148574462	7.50513803830052	18.2699033722185	8.83515994191182	5.50296642969282	10.1506023918913	12.0203736191472	13.4065812501271
Meth.MSX1	2.1879699345213	12.5701875116867	1.03297960806581	28.5924165130225	0.305220803402599	2.14331882301521	1.55049599311438	3.7678608575568	1.65016960072197	7.5459301275695	1.74962772481739
Meth.MT1A	0.78344445872891	1.39403010807524	0.730409115031166	6.36249519539406	0.144869427596504	1.55973591342276	0.608168692893664	1.05278201346646	0.969589967255702	1.06267311105126	0.472847827681259
Meth.MTA1	12.7560138820049	17.7183094733631	15.6384942204077	56.247513516111	10.0263887534095	20.9794629895422	11.1886028341685	7.65262653292687	9.50321176860623	13.095836721986	15.3662024250328
Meth.MTAP	8.93768053576823	13.044351825449	1.90187491017323	4.26939514643673	4.02582574979982	6.75768129725698	5.48158811045192	3.99818157102033	7.39964918282396	5.82425854053524	6.78787910978898
Meth.MTHFR	1.48167136187301	1.8752256503857	2.23648512530287	5.29813672275618	0.728852151958555	2.46850548289368	1.76469375577432	2.43726275413578	1.12150697018468	0.000802076209073864	1.26930062630267
Meth.MTIF2	16.8747254554335	18.4809965279733	11.572625601413	60.4477140944184	11.0528414059306	21.8090634148849	9.8359223350197	1.9981788290308	12.659208466289	15.454102215018	14.8386298557703
Meth.MUC1	0.948984650561547	1.44811750865091	1.08624682073199	2.56321406285508	0.906327073067787	1.15259763338721	5.92651433949542	8.9275418718598e-05	0.367105826075268	1.18443142127292	0.505924812956672
Meth.MXI1	2.05891131436958	2.79089080529562	0.937125945300503	3.20631083282072	1.80642042597139	3.55174055596056	7.16204892413305	0	0	1.81731501377754	0.000162479320624229
Meth.MYB	13.8839453331284	16.0658313453302	12.1995519411468	49.9740962703226	8.6005553826663	18.5541806017521	8.56387814285519	4.70639159840423	11.1063206374086	12.7699175392761	13.9374437555445
Meth.MYBL2	5.01407891178693	8.7082677346612	11.2585301700852	36.5843917643615	9.61395631331315	13.740718543975	13.8900486472568	12.9724184398516	12.8742344721253	6.61747522340801	15.1854938392793
Meth.MYC	16.4512489030912	17.3268830765819	15.8089367282142	55.9669227266616	11.6357151260408	21.56513699613	10.6088981797054	4.05929367960402	11.6996188298094	14.5411925141249	15.919647288465
Meth.MYCN	12.5087235487238	26.1750834631166	16.1805812567959	29.7464196299061	2.09389471537831	12.6715496598588	10.2084927591398	6.20511863058036	16.0946337844432	20.815739737584	19.365555252188
Meth.MYD88	10.8227311502287	8.91607679793471	10.1993657323531	47.1749964659446	8.85322359763714	15.6737293760912	8.07971594773228	4.90830054765006	10.0326234140793	10.0020040257266	12.2286987540284
Meth.MYF6	10.0962461404735	3.23487455322793	6.49583570016684	30.9469443728289	8.43840004987231	5.79603766931669	5.91294270672703	0.00122793937377227	0.000326402433230833	7.82966173060733	8.4352608854494e-05
Meth.MYH11	0.000112255250334463	27.2548047108887	0.333441779498072	55.6711984856571	0.191713407185944	8.55466028615353	15.5479301258254	8.11134334640527	29.9099255932217	14.4249047668521	1.76562166618409
Meth.MYOD1	1.77635210609934	22.4608481754769	3.51028923925079	15.6863430581933	0.000182790987531208	0.843687985833238	0.00488137633087487	6.89564495668482	0.43528038811453	5.57635652191159	1.93791172369409
Meth.MYOG	0.560090709434295	0.39566079504179	0.335153273190643	1.11893837693595	0.150728296154326	0.755513448571215	0.336903422339928	0.0289444171035605	0.177244743441116	0.0587751341658926	0.165743782633573
Meth.MYOM2	5.51393284268965	6.48807251746182	6.31519080410003	28.0732119921448	4.94167230819949	8.03375194513633	6.48618030831947	1.13837602124852	0.294122279915947	9.18472779638995	2.18305549875166
Meth.NAB2	16.4603388457041	17.8242297997828	14.8615654943609	64.1295330023822	11.3425337664908	23.7718794865196	10.541684699549	4.6241239343872	13.1622181266072	16.584197783641	16.5220991467726
Meth.NCAM1	2.78414794169891	22.2611901785818	23.0622009050484	30.3128692557458	9.19913090929425	13.6427933960938	7.39099280157305	1.97100085946292	14.1387613430441	24.0698322675105	2.08749317259382
Meth.NCOA4	12.9361463480777	13.9881443402222	13.2607818159273	38.6111540120821	6.15351341591805	8.07875937555988	0	0.344917901747863	9.20163088182444	17.5883437745786	10.5349815895274
Meth.NDRG1	14.4465851275329	11.8034686952645	10.9903284103057	43.8434175675063	8.90681596471206	17.1922600009535	6.62096599375427	2.54548221105087	11.1274468125952	12.7997102218091	12.3129358498333
Meth.NDST2	1.13724880880995	1.70303847942645	0.481267131640561	3.82666114641544	0.98239924663411	1.90491119807625	2.0063428400731	1.79963906282944	1.1837681114605	0.00255367922202305	2.05146975614601
Meth.NES	17.0257499754826	23.1695785686463	8.46067107541135	22.2094577893798	4.59504782529492	1.39899783035087	11.0460974095628	13.742177481256	12.7050906615756	4.71947190293217	7.318442259267
Meth.NEUROD1	0.900337717035017	24.6555601149222	1.65978929059552	40.5973941006223	3.77146084845545	5.27176412843226	1.17034050018411	2.50091062697737	1.50170383064638	4.96298429227976	2.07646600716778
Meth.NEUROD2	1.36027015062441	14.2139615960423	5.3838669470087	37.1156688504509	3.67356830829755	0.842478745093361	5.3116383376295	4.19949110630527	5.58895251564261	3.04806397931925	4.13380551111411
Meth.NEUROG2	9.67798093961207	11.9503982579699	12.6241403800637	35.9207635971695	5.44127059154362	14.7136496843592	9.38900939854143	3.19223264377126	8.82801949153598	10.8438748110158	11.9480973463282
Meth.NEUROG3	1.27146995973029	37.0778018457766	2.89844200598112	47.7783104979493	2.0623452248273	5.26148041857676	5.83254797282506	3.13913900698396e-05	7.82874131113613	4.43018392223964	1.20272665308296
Meth.NF1	12.4552845409858	17.69375703809	12.8410776273652	40.272166444281	6.01672956795677	13.7251121523106	10.1440099917619	3.39665137281277	8.26651025904376	7.58638062720302	9.90617432318375
Meth.NFAT5	4.41478563159812	0.000122293025090003	0.175885336142309	27.5058788193422	3.90463132392785	4.30456107138207	2.29415695968488	2.19669922032215	3.39597457501137	5.88538183451367	1.10128457764115
Meth.NFATC1	16.5442127248999	18.3589515482726	16.9256904540514	62.7094707572177	11.1512069740636	21.6409924291448	11.2953923518912	5.84535314184398	12.6601927061909	15.3713050034011	16.9520525631889
Meth.NFE2L2	6.72799327818703	13.6378413614807	10.9992996794031	37.3949489739615	8.92691244044669	11.9205448620602	6.32104346639035	2.68860473735399	12.8811601752408	10.022702614583	9.36342797541713
Meth.NFIL3	17.6036621295608	19.6093011479569	17.9249005765831	63.2572482734114	12.6602236463955	24.4639979989601	12.3223460164598	4.86173501563389	13.1594895642589	15.075090913969	17.9849445568045
Meth.NFKB1	9.47800769169044	15.6269863747252	13.1808386830224	50.7893863172799	9.85934250423805	16.5495644778775	10.2484658253064	7.3022315630398	12.4029567157043	14.3736287688995	13.367038601439
Meth.NFKB2	14.5168956556965	15.8980900087241	14.4090915940413	56.5567573614013	9.16698106519223	18.9687584417093	8.60056896581016	4.93721610728235	10.1625658393493	15.2377314434263	13.6225323649406
Meth.NFKBIA	16.9437042529591	11.801362949365	13.6088490467429	54.5045543829024	13.6694129935324	24.128417488749	11.315759694886	2.78045158803591	15.6595650011029	23.0664805356405	12.5478291533779
Meth.NKX2-5	7.54309441973545	13.2021267113609	15.1849169905921	39.6144979854999	8.82577390671674	8.78275980567426	10.5685029563323	8.6016404467779	16.8575985210273	3.87093479726912	4.95368280929043e-05
Meth.NKX6-1	0	21.6796710968645	2.59338117557647	10.6155596158386	4.63806505567168	10.8774333866664	6.66327133274947	10.2157599886977	19.8946384449949	21.6665916898724	1.17252903368017
Meth.NOS1	3.37142270727255	3.95476394885401	2.83630086083176e-05	12.875327358531	0.539266434725414	3.99645457206702	4.56727343850792	4.35805691574182	5.06381046104094	4.83319903020354	1.10296999063873
Meth.NOS3	5.20284931331986	0	2.93319172088685	0	3.10149936515202	5.16067251630664	4.17810363325671	1.10884922254263	1.39825440927571	0	0
Meth.NOTCH2	12.9906514174409	16.5281866257181	19.3541879012907	36.0275895019791	4.4650768430892	14.1788054509933	15.5948215889819	7.11281741187964	11.0117130403098	6.65866314336038	8.46145930504662
Meth.NOV	13.1831829489807	16.121687526778	14.3521889214676	39.6508952476559	8.09115990129265	15.9610111547729	8.98523460420798	4.06785007302819	9.40368442848944	12.2545083016068	12.9067108127591
Meth.NOX4	3.89626667101356	7.90151169801649	3.99223455900072	33.4182564588404	2.48369223397944	4.49441572926514	3.46105864854339	1.17475146008763	2.60930842448333	11.7339084386242	0.64557126887123
Meth.NPM1	9.30716640317676	15.3742730035172	15.438232016416	50.4905842218611	9.39884368225992	18.2799198028153	8.56483899525723	0.000529218484979376	14.215573683934	3.0712005658399	12.3598374668941
Meth.NPPB	6.48114001391481	14.9783526101193	4.59786418503814	3.54615094714304	2.86436445870299	5.28084143688759	4.12146395354549	1.26298948468307	2.09976455404815	8.71426672151244	3.77071424680756
Meth.NPR1	15.8345703412539	16.7869848936193	13.3914980833595	57.1395005217179	10.9747655053048	21.2806609561414	10.6485325432859	7.14232333707287	11.498409180028	16.7660793916282	16.2196849372344
Meth.NPTX1	0.890568191979548	24.9526733082514	3.51703895635305	44.5754859518118	11.5095127733011	12.9369322305611	12.5032017428445	3.6958774610193	30.6975009262459	2.92202870546488	2.81313038376956
Meth.NPY	1.92827642590415	19.9149043745438	4.12735482567125	36.957692350867	0.812171229695695	1.26365094470833	1.3855629023638e-06	3.18545740519566e-05	1.39523094551851	4.74780979791491	1.65184909930898
Meth.NQO2	9.49287213728595	17.1021573271211	8.88464052916929	21.2962821406144	3.96621171377005	10.1806242819473	13.1034879498194	8.75942223637395	6.53899141457235	5.19562643879429	7.78394097379092
Meth.NR0B1	2.58415388038297	9.98846076049581	5.49930258477877	20.9749908750267	1.36085993783041	5.80376285711906	1.6437703330219	12.3489088819775	0	1.83926893059311	3.31720902529495
Meth.NR0B2	0.000297254246662141	0.25433371505363	0.00723448979810767	0.190512827696049	0.187573128153989	0.0227300909480412	2.68109865305753	0.000711409598221817	0.0616331783071481	0.777171223490461	0.206495922622897
Meth.NR1D1	12.1363243180564	15.0351483531046	11.343906387621	46.2921618633847	9.26380951804146	19.1529356608526	9.58282134828307	4.36544890647236	10.0891789538819	12.2416304346322	12.7093309146195
Meth.NR1H2	14.099154313698	15.3420044235648	13.6653571467761	58.9425193511491	9.84755711339016	20.0021807732998	10.8272621034549	5.87330830050767	12.4478299533778	16.1061417230969	16.9113544381755
Meth.NR1H4	4.20614231183419	2.44322732393147	6.89742862466686	4.20628009734352	4.59825710068642	4.93030808673011	5.50223167656677	6.49060938275772e-05	3.32541840533252e-07	2.04743731651771	1.22561328570289
Meth.NR2C1	19.3976408167198	22.4193074886586	17.7597603682528	67.568731055667	12.9957835350681	23.9018299460899	12.5120193007205	5.83758437092751	14.24329668287	20.2593569193527	18.656942195427
Meth.NR2C2	10.7685268344605	13.5488107760518	7.41324725891067	41.0117537824945	6.95394424376978	14.5109986583655	6.87336686020127	3.02644466508639	9.22260510728317	10.9145972787728	10.8174247433504
Meth.NR4A2	14.6494320913169	20.1546475794971	15.8904990802985	55.9416264447795	11.8458008758729	21.6070603130667	11.6516458678423	6.51216742137404	12.9339875745035	13.5551826011832	16.0219501095738
Meth.NR5A1	0.00013145079388634	5.44620732551831e-05	0	0.272155247155459	0.476943057567597	1.99317858776597e-05	3.82613816590409	5.70398348643922e-05	9.09302296633421e-06	0.66844213903536	0.0619676369532085
Meth.NRGN	16.9984990949955	21.6628274484098	20.2984587436661	66.8677008701593	13.3745574314398	22.75947702029	14.7028164169833	5.22186618426812	13.5481882843828	12.5467239490813	16.5943658250576
Meth.NRL	16.2628901062049	17.1453495298296	15.7576292052694	56.3758774645604	11.1931501813542	21.4374226468178	10.0575657020846	4.1238040763299	10.7877099176985	14.7002522012411	14.4826604734944
Meth.NRP1	18.8683589393191	25.128282664004	10.7180974609336	0.000339456797317326	11.2352882997292	9.543147434643	5.59324507028813	9.18676374161962	11.0597444009609	31.8388134603458	15.4244031576431
Meth.NTRK2	11.1992935195081	8.65690408981365	6.25924615031674	42.2856862222022	1.46543565979477	13.3113897749555	4.93180298448179	0.000151380562277769	2.7434546708511	0.680397158092407	0
Meth.NTRK3	1.55805996107996	28.6550409547509	2.66291396909923	28.0531333899099	0.0106727586019664	3.65601080498089	1.97237723521579	1.71121921882952	7.20302220771939	1.01016836638448	3.00604193967689
Meth.ODC1	13.0954663599483	11.6865630626827	15.6636723656969	61.890662702695	11.7913026921451	20.3342685724851	12.3794518080599	7.720386575998	12.4208111150191	17.6916631792553	17.3501538743316
Meth.ONECUT1	13.4797855795545	19.0138865918215	14.2339754415383	53.436147729574	8.03848669233823	19.4089564323671	10.3305657848767	7.32388102836968	9.81797988168433	14.9183998347474	15.3359476591675
Meth.OPRD1	1.73657228692478	0.830736382677637	1.69067102003281	3.58878047287258	0.43129460192218	0.324122540314557	2.62280711788796	0.614405045204172	0.0146541575522128	0.763187379006391	0.35330502025872
Meth.OPRK1	5.85617415842483	7.45206140953804	1.78872620933735	8.78154207334906	0.880319859293059	1.65930664115562	1.29263434522259	2.8700976203213	0.905564755207496	1.78309132568403	0.68646101236196
Meth.ORM2	0.791228308826346	0.830082004817654	0.668011795522689	2.10880157250505	0.51260878262183	1.18748214103832	0.764904327104186	0.277362612230241	0.852010491681268	0.518241737013073	0.538009134201998
Meth.OSM	3.35312518737882	0.60423570101934	0.915827364367651	22.0105629121773	0.671374779551481	2.68553652246644	4.20381179146315	8.04263269927097e-05	1.77185505972469	4.10838835148387	1.01107438284431
Meth.OSTM1	11.6506101126456	11.8477373620719	16.3152279312304	35.4797739778088	3.36718038392078	12.6923963811275	13.6764602876892	3.73570335700454	11.4819402287976	2.82701281704333	10.2072772057347
Meth.OVOL2	15.4599833831697	17.5440005230407	13.7006674240427	32.9498563707937	11.2355286333043	12.5553453899539	9.37484601348724	8.29466967601557	10.7743955466345	16.5461525620916	13.5658540952193
Meth.OXT	0.364399648580546	4.0918064742304e-05	4.80076627493775e-05	0.818252418369784	0.102155528258731	0	3.54300153914016	2.61765828481024	2.14664948689152	3.73357942378662	6.40774045043556e-05
Meth.PADI3	2.81268785321345	1.44243902327776	0.000152304349919117	0.885708346819543	0.506295398083633	3.04045908725905	6.76665380195653	0.854979536521778	0.000120989186662375	1.09989085918875	0.225859552353257
Meth.PAFAH1B1	16.6245298006137	19.0942073480033	14.703127496527	41.6144515514177	8.96099139895791	17.1424786213906	12.426044794594	3.02851587742011	8.13227449713659	9.06255067363344	11.9775015613879
Meth.PAK1	13.1415117751467	16.6418953811661	13.2662677387218	49.7225158478716	10.8493669842196	17.6699049815055	10.385279584103	2.2995742455522	10.529582726833	13.4144240226707	14.6839776481494
Meth.PAK7	2.01615010971836e-05	36.3149506001992	2.42341022177099	10.5836935421361	1.46213108537759	13.0095493192092	10.1807954784091	8.16610274515316	2.85185402000187	23.8525471900243	1.83223907596379
Meth.PAPSS2	3.17488836180924	1.6085249874185	0	2.00132261061132e-05	0.000692417781920007	0.699332891692536	8.14801617038033	0.90590848087882	4.11711716207785	1.04068247891252	0
Meth.PARP1	16.1744586064655	19.0648818469189	18.8927668434962	63.7922688815122	13.0612826869055	21.1557127826718	11.6548596850139	6.39826347350963	13.3412320975773	14.5972901914025	17.5485201514865
Meth.PAX2	6.71124857712833	20.0586724565647	14.5462734256419	24.9417269796116	9.23726159028402	8.88169143516297	11.8441265323732	17.6828524167082	14.6315069691243	20.9752817942874	3.21950088940453
Meth.PAX3	1.05913419212322	8.20969495694263	0.000237539484890331	24.7625132770928	1.55800743501673	1.96209142708211	5.11732347085456	2.957613512808	3.43003200059442	6.89414544864591	0.491320596071695
Meth.PBK	12.9139397961704	7.03414316839236	5.71729336320632	48.8988707900925	9.74395636154017	18.5948945337377	10.6031630731106	15.0579637559859	5.44124267615644	7.3891624618866	14.7854507091936
Meth.PCNA	14.051246275181	15.5745977930632	13.8891349102073	53.0414372420291	9.9838796575386	18.8125970415817	8.97833203176249	1.16297700957482	11.5795288345326	14.8355467172395	13.4082324385217
Meth.PCSK1	3.15925568841209	13.6070855925869	3.21928988246034	20.9903203097634	0.179660139824949	2.13174584609268	1.03860258251281	0.00034840427782331	0.000316523207104024	4.17769674032006	1.74088083392502
Meth.PCSK2	10.4444287855857	23.9993735484561	9.1901449894482	44.649829368066	7.60757831438583	17.2563669577272	2.77690583453276	5.37489962184663	9.59520907132274	12.2197762364506	1.89037542518366
Meth.PCSK6	4.97991676533192	0.524748336021276	2.59717696850389	0.00012448113533039	3.02995804885542	0.60192500072396	5.47647192231469	1.61436064367268	1.42538594440816	2.32711220247592	3.98657668237232e-05
Meth.PCSK9	15.7815192146211	25.4520163600338	16.0751067731543	19.3054496471271	10.7089231176043	12.3715850327114	9.13681084269177	4.73823365357002	14.5492037646093	25.6138936001815	14.8614337385138
Meth.PDCD1	11.4440654121717	6.19273529034138	1.32696243058735	26.746428642683	8.55180937445096	6.71891235762046	9.1641239361649	2.12669132054752	4.25750692235075	0	3.88882171908406
Meth.PDCD4	14.9610060783378	21.717274965124	17.7955904355831	68.4583843586281	11.2019241389069	23.2485710072004	13.004820413736	7.02601108652465	16.084566699093	16.4975924085949	16.5429137247852
Meth.PDF	0.649612853690332	0.894303483701515	0.632294423907108	2.98272240674694	0.707589268387628	1.18815745988487	1.11348433675804	0.387775909599107	0.819490871743284	0.804988808695528	0.889088933764966
Meth.PDGFB	3.3842881238822	21.6235477631538	10.9339971276361	17.2026076192074	5.77660303937115	12.5032352923005	7.91345574196169	13.0779407356968	13.9558737507826	23.4452258409981	11.3073036274179
Meth.PDGFC	6.25621214398646	14.4259825929183	15.3328955749266	0	3.60626976287802	3.52353785375282	4.84992676728091	11.1336105531877	12.2991692923067	23.0496176787394	5.87174068751546
Meth.PDGFD	3.09550500589838	23.8069306635354	0.664469722854375	44.0341102188807	0.0217433461305653	4.91054249034873	0	0.000169151562357709	2.51543336422871	20.0532098663827	2.46736501071413
Meth.PDGFRA	8.60785150892581	6.9730502167993	1.67345964162799	31.4899270603962	0.81309663772593	2.27934149146224	1.14896955923207	6.31165125279285	4.10985754501846	7.78151418915505	2.41979287601161e-05
Meth.PDGFRB	8.2571977073217	11.7589384248426	2.56591837712542	14.6008566992427	1.85514236232336	6.49697761548326	11.92101996394	3.23241025121585	2.21449791043911	0.372431872560013	6.37561737241192
Meth.PDPN	19.4215520435168	23.8693418349899	14.4001861842916	23.6571586615283	12.1800094952903	11.8542851190105	11.5287115754403	4.00966437392444	6.32052367397147	19.3247323165363	15.0989060385576
Meth.PEG3	1.3003226570025	3.73333770213316	1.53072515085568	6.44192933739667	0.0765470464155279	1.65229736142635	0.000349723645849093	0.000109853238735828	0.561971933249989	2.17897408087824	0.375816987683175
Meth.PEMT	16.7697869623208	18.7407806709861	16.7957297677694	57.5339607202012	10.4597779770881	21.8018418882037	10.3508804768486	4.46997591559972	10.835574040007	15.9853709417373	15.4863754781318
Meth.PENK	2.35587294963153	21.3416832795449	0.750336925066866	16.9938065225541	0.531400500599672	2.82334268746113	0.497666934321584	3.45658027465594	3.82578342286078	3.32265036931016	2.19376172366503
Meth.PERP	17.4981474109766	16.9818644725773	12.8280458206415	52.9392496332968	10.0500366084811	19.8453383980478	8.4812532985375	6.06383249939211	12.3268428075652	12.0193060575825	15.3535346438686
Meth.PF4	1.64972049826102	4.14840435053768	3.83401910306641	10.1043529078167	3.03904496407271	3.66666097703708	0.17719704275496	6.77730212906142	2.73964722699209	2.97343085205313	5.34361855144327e-05
Meth.PFKFB3	19.6266569976962	26.0540804636201	24.0878067352285	62.963982135449	12.3283139109359	5.03458451344361	9.32161514419815	0.000296801105811334	12.6221922561144	27.1087739401174	16.5025729203491
Meth.PFKL	14.3221524840634	15.7119038720899	17.9278835881276	61.4705746176865	8.34621616756297	20.1101776764333	14.4686567611848	5.18453386087544	14.0928183028604	13.4735816087088	17.7826970779412
Meth.PGAM2	7.08639127930022	9.4494044316693	7.77078939962432	14.5310178971001	2.43123612394913	6.78930078596946	10.0564059094839	1.79025924180526	4.73830360986904	3.21256282252771	3.76976764471464
Meth.PGK1	0.000374047176802094	0.0874962009389294	2.69625994226884	11.6444345818249	1.98813662399978	7.25077054635909	1.75092278100928	53.6110516951404	0.712885701404416	1.63915646546821	18.3010854667471
Meth.PHOX2A	2.14014799322566	26.3459165872012	3.16082194710953e-05	31.2981090069961	0.353449780628412	4.25104374437263	2.62178306110038	7.3917996862614	8.93593482512688	5.2541270036027	0.785628894439311
Meth.PIM1	14.8341927450231	14.0230586842178	0.000158688946272662	48.3548221794033	10.8744659760949	10.245338389338	8.73432677754082	9.81282562318953	17.7571879842961	25.6992029190186	3.2636238601357
Meth.PITX1	10.824023150992	7.19261184983888	11.4117000215668	24.7204218923496	3.54109001401698	6.48709991358129	9.45374467743757	1.62462257477836	8.91196866978565	4.11755504826628	13.1813159263892
Meth.PITX2	1.51531261204679	7.01765553622569	1.43724538858272	26.1584118718085	2.07923907816041	1.35399337735389	4.56645602438714	3.1028667298957e-05	1.43071869135268	7.09218414441971	0.246526977250039
Meth.PKD1	0.000201736648114668	0.054098609280226	0.00125908803003975	0.730897480731553	0.186240226384448	0.0842484320283954	2.68749514160596	0.000123828919732568	8.10837815395488e-05	0.375360667765526	0.0415258362994532
Meth.PKHD1	5.72425279739938	1.82228573588382	2.11784999106194	3.54569567971195	2.81555291515888	3.76194923949134	8.18004652716022	1.01770855272943	1.95815578391937e-05	2.33636768140085	2.44375007243216
Meth.PLA2G7	0.759980114428726	33.8963659140836	12.3244400727863	13.1520233949472	4.80533755915354	11.8008358215981	0.0894182545601523	16.4844504013149	28.8463335581242	0	0
Meth.PLAGL1	1.99268648282903	2.38714399950787	2.18343556436991	6.63156289869182	0.752282573797441	2.37224631085687	0.597022068690897	0.455251683784562	1.4699274377665	1.5361866185125	1.82413835805816
Meth.PLAT	5.05893941864314	9.76965373586279	5.10675648297077	0.000288703246550288	4.90390380228037	7.17039521138098	9.88576257430656	2.89960733768884	3.53771482840215	1.23932742263484	7.42438378460656
Meth.PLAU	13.5625241725905	17.3525270429632	18.1840321782322	37.0723304313664	10.5347081853147	16.8442522678038	12.9548545848336	2.93267965396359	10.1582423435829	15.0254578768098	15.3730322765679
Meth.PLCB1	0	27.3276252653126	0	44.5073539967062	2.5688561983758	4.12840711230706	7.6046786473903	6.96834266975345	0.40974478591908	0.000721298828153306	1.70534488685139
Meth.PLCD1	3.8805370567346	7.87004997099767	5.8849859566659	6.02837696023342	0.911644298228665	3.86119295288765	5.35387270570321	2.59120658418214	0.230403226550759	2.30398212003196	3.01555363641444
Meth.PLCG1	12.940952905575	14.6922633682421	7.27274974736214	42.8782137842134	1.42024466909066	11.1711643746422	11.9417526080056	13.6269030758888	11.1787458672994	9.12462347126351	10.0775106812842
Meth.PLK1	12.5343417719516	15.781430814208	17.30938044506	48.8188955227874	8.31110714390988	12.8904778467825	15.5878053113187	4.56033866292801	11.525891192057	6.70985928751104	12.4853186574004
Meth.PLOD2	11.5687031887811	11.6845562079734	4.57398760009862	11.7684083895958	6.50085769840499	3.63114764929073	6.29375532161898	5.37398694231793	7.24065864861705	10.3955102440754	11.0196241745123
Meth.PMAIP1	5.70737610916859	0.475736218863019	8.71495005934829	17.3801182014203	7.071333197465	4.02865970431553	10.4522803586017	3.2295201178029	0.44458597777271	3.24695898065599	6.06982613342463
Meth.PNRC1	18.0605529367775	19.5491040280337	18.0615023079711	66.2592022975298	13.203138110486	22.9335879437665	12.9520821985586	3.76457811586478	13.737826908765	15.0498208865592	17.2211300669909
Meth.PNRC2	16.8381901384964	18.1331346526828	14.6168533460587	64.0726377228885	12.6997496673962	22.9735634919371	10.1727522958642	6.67530356743162	13.1830756699523	13.9944549374705	17.1246046797887
Meth.POLA2	17.8472004615646	20.8739717365588	17.9682389279772	64.0804610058574	11.6436005552779	23.441963523092	12.160774997559	5.01710971791231	13.4030764990174	17.4185460049545	17.1937673673767
Meth.POMC	4.4017750196398	4.74159560833065	6.15797200932822	9.86043659463605	3.66948726981507	5.11557037969064	6.20622713019767	2.13313202737264	4.38535216359412	3.07860824960818	5.27853540728425
Meth.POU2F1	14.4980307882846	13.1575823558236	11.0640952789873	48.6410125757786	9.82214609695329	18.4991904028243	8.21275512940051	3.43876310408107	9.88394222563129	11.7139685455798	13.4417982830704
Meth.POU3F1	4.36597003392105	16.8408803214623	4.76888226692789	7.21937473841269	2.3890215058855	3.60129925027896	2.90612725976364	6.5520776145433	2.35761995525029	4.46757718651333	4.06745243959147
Meth.POU3F2	10.9281574342776	19.2913210810838	21.3298383743674	18.7637324424786	3.83086282860649	6.44804740232221	8.85840214735916	0.00011464917690351	19.605642251099	21.147523540768	11.6523537529628
Meth.POU4F1	0	18.4754875155548	0	48.8247127076491	0.0312232533414817	3.87891346187204	10.6316368760765	1.15713923580106e-05	25.3037155197401	0	2.37023884627472
Meth.POU4F3	2.6972656151665	23.6318012990631	3.82313448495106	29.9868170286592	2.86399261524584	3.07414482167319	1.20806450899831	4.54583956350234	0.356121741487478	6.90029239786211	0.835406452294775
Meth.POU5F1	0.733546576997802	0.728328758241046	0.549692606229022	1.79961458840653	0.521353157912502	1.12217912045967	1.39189818487939	0.761542319505871	0.622289509511637	0.686142554042259	0.373416985430341
Meth.PPARA	11.6976037760232	13.2598231224521	5.4124697220818	60.0637349943712	0	1.5014200580525	13.6483912742425	4.61416947741895	12.7097324943917	5.02162856643284	5.62092837363269
Meth.PPARG	0.918149092654374	30.2231076676125	16.3126917223371	56.6153109256185	0	0	0	0.000100187206838163	1.76729203443074	6.14147628894364	20.7035486175343
Meth.PPAT	4.7222232607899	5.72181814914027	2.41737880733461	14.1289715519298	2.99537869341802	4.54106767810204	3.37755896887613	1.04578689475961	2.99754204233069	3.20398514646653	4.22239822014975
Meth.PPP1R3C	14.9594138435206	26.6276234550082	22.1996949959885	36.1591809572998	0.0436183463064843	2.109034415922	15.8469957024679	0	0	25.3267402955434	0.860510748902205
Meth.PPP2CA	15.162713973334	15.3009548535782	16.0895979825596	52.3465655454635	11.8788730580162	19.8179966120736	12.3322869005219	5.45448196497848	14.3236164364833	10.4992214841864	15.1169509139904
Meth.PPP3R1	18.9873829281	18.5851132861504	16.3172801394142	64.3968842045753	12.2988033962179	22.9866772254862	12.119068481056	4.72640799187712	10.9209024488957	14.696942259222	16.1159144712737
Meth.PRDM1	14.1663606530987	18.2596814252228	17.5259920664776	53.557723608108	11.3573261733901	19.5696931471457	11.1317365505848	4.34223609210329	11.1982025094837	14.2462790638101	15.8168625429576
Meth.PRDX1	12.4671510131197	13.7198884201794	12.6388266947276	43.6078668133189	8.55123287891154	15.5811442905496	9.57519277784722	4.4002247929943	8.09962215969665	11.8363898129731	14.3064817851292
Meth.PRDX3	14.6865450022517	17.0803672029624	14.7481651759621	53.873500985891	9.33859455407744	19.5572764614998	9.94796950148891	1.6793443124967	9.9710734724458	13.5607868808026	13.9278820499675
Meth.PRG2	7.9176521164386	1.00644898335174	4.13254963604704	8.81936235352044	8.40874526621818	13.0848636326416	10.4643248744934	2.09505865147661	4.25847810656494	5.122528549546	5.22817248318636
Meth.PRKAR2B	4.48154708064104	8.23564790092765	4.68230356543546	0	1.5281717489701	4.40116409185233	10.0509637134126	1.13354680286752	0.650627788341479	0.90548285007628	3.68143969657501
Meth.PRKCA	19.0165458113628	22.1256647334479	18.3316708577033	68.7272029287182	14.0632408747628	20.2927907776436	14.3430387250263	2.94847657873972	14.1129386320288	17.4029476103689	19.1983562896514
Meth.PRKRA	15.9702711284214	19.3629889162398	14.8671113339491	57.0084439454656	10.5351296520026	20.527419562885	11.7208665623426	5.71792046704076	11.9234172119189	14.4965697695928	15.7804841093387
Meth.PRNP	13.9645483335863	14.4899031502693	14.1409564996532	54.3486012916453	10.0903148158055	20.933787293886	9.56155869864742	4.37484184259672	10.225004423594	14.5779384114334	15.040675772695
Meth.PRSS8	4.58163826464227	7.64924868111542	6.39191352025444	0	5.06242343564148	4.69549817799389	7.12103251679386	0.739717039486002	1.79747052366579	0	5.72177553758658
Meth.PSAP	18.6145761304114	20.7835356684136	20.1432442018768	71.2103305382274	12.9956080237829	25.8874068831309	13.3135932335128	6.46972781882427	12.4154256009676	15.5974440246917	19.3471581366828
Meth.PSEN1	17.0911078421162	19.5804160339466	16.569042670124	60.6426450256478	11.3249400010581	24.8132262569075	11.6314353591625	9.13792174959403	12.6162888500748	14.9128602469281	9.56164205364068
Meth.PSMB1	20.6843481626347	22.9090703830818	18.6538644063192	69.94864123889	12.9057635403284	24.960485816075	12.3568681013911	3.73098379213312	15.0520327409233	17.7229423387933	18.2182251240347
Meth.PSMB9	12.1051451843705	12.3107105841219	8.06710186477757	41.7446094149074	7.25796381816354	14.5983558747944	5.97264651288552	5.42346000874138	9.60763909613512	11.9491317481547	10.812815927551
Meth.PSRC1	14.9805351725492	17.2086193375337	13.957434562908	54.6911431418062	11.9164795596478	20.395811513856	11.021161130787	10.7688702690726	11.841676328823	15.3254272812303	16.5218844043457
Meth.PTBP1	16.3292513413608	19.3942450899924	19.3615362658626	68.410693143692	10.5960718395718	23.4078140037024	11.9441869682413	8.30715295996048	12.7098812473492	15.7936415093342	19.3927790647417
Meth.PTBP2	18.6383175081638	19.2484826974283	11.3908437075485	64.8376863692371	12.5655537653019	22.2911023220542	10.7621939069241	4.08426566126325	12.0763230970837	16.6475181241568	17.4008497922878
Meth.PTEN	13.9502450931108	18.5639522856921	16.6847307660913	59.6368533437955	10.2994395553567	21.0526378079652	11.5153907946524	1.68376387061134	12.4766967063629	16.7529234754151	14.6359661321554
Meth.PTF1A	0.678343872779152	21.6064754401644	1.34976590602578	13.6722223075811	2.66268137511429	1.97771553955958	1.24665271006226	4.14085843730373	4.27825640215258	3.79982068456041	2.93810971893396
Meth.PTGES	5.86157254841585	1.42949473074285	1.13494772511075	6.72592549565119	1.0262939028675	4.31182883862284	8.98114601644392	1.84686044871848	2.28165516299963	3.19538415858006	0.662267362075578
Meth.PTGS2	14.240990024275	7.61404504760497	0.570682406487508	23.4323705588529	10.5296737468638	12.37705611037	8.06578865728125	18.0843747892015	0	14.443076077852	5.48012103856554
Meth.PTK2	12.8826719492374	17.9249120784857	16.4396599697875	48.0667914132149	10.7639495959681	17.8108813880121	11.8177639980323	2.04793176524574	11.1434028863514	12.4018047791481	14.2264623003956
Meth.PTMA	4.64536704560745	5.60284652479542	5.77469999644157	12.7575494962954	3.28586134021687	5.76027727471796	3.66584040761246	2.40051020457784	2.46080313982384	4.08707342379317	4.71229961627596
Meth.PTPN1	8.85112445486552	10.4164131211416	9.12592213965446	32.4069955007975	5.96072011425062	12.6389827313836	5.63560712429413	1.42445159686731	6.5745143047774	8.06618171923465	8.56532831999659
Meth.PTPN6	2.36279223873153	3.38762439314553	5.90621256813681e-05	14.368144953481	1.48521415629073	4.45003763081896	7.32363997436549	3.38452832500142	6.13205243349816	0	4.64961254946109
Meth.PTPRO	2.96319127685436	31.3551375569362	3.4772936906466	15.8068252498925	0.196369387143351	13.2699264671479	4.04091619261847	2.56686044477044	6.01074006033513	6.13940686340538	1.3968850320804
Meth.PTPRZ1	15.5783771891721	25.1652793906488	13.5187171460878	15.7860064833701	11.0338864847884	12.9196094804392	10.6997671173228	8.99922620194901	11.3169566869746	22.2876299810921	13.1230432647548
Meth.PTTG1	9.17025046822326	9.45461077135986	5.55246223676608	36.907276202391	6.41927882562453	12.6172200772602	4.43306320974661	3.62173478750803	7.88551415692072	7.65727158264746	9.99121342367726
Meth.PYCARD	8.80282395016437	4.49039378086623	12.3074949243587	30.1979320403943	6.83141068537244	5.55493058236009	11.2068427760326	3.49751219363132	5.95598474789318	2.91824456927457	9.01575734149102
Meth.PYGO2	12.7033756213507	17.7638938716903	12.5338058151224	58.7940052574038	8.53693475504538	20.5126425433672	11.6848382689876	10.6160733737336	13.344475065843	12.7469497651649	15.8372172489397
Meth.PYY	14.6326781580172	6.52109330137493	20.3033429001941	36.7966586908724	0.615827118041772	2.50743243959005	13.1356400655943	6.24769250774724	7.67660782678565	3.53193010684814	15.4350108160813
Meth.RAB11A	14.1455835492563	15.5001615653202	11.0023216981995	52.9067487971995	7.61883573526634	18.054763314312	8.19384644402415	4.3351899680643	8.65173874990926	12.2467366672613	12.0178243132612
Meth.RAF1	17.4740643772901	21.5560467189657	15.7314452684884	61.4697272112987	11.3124019659056	22.7497186014462	10.4561479116156	5.53080414480059	13.2353347368349	17.4165970956127	16.775384486156
Meth.RARA	8.17988091387956	16.4649901707133	7.09320589119879	16.6031255858484	0.365503050606787	5.1117039441702e-05	15.4968891579383	3.87464507231448	1.37121249279738	10.4992876232427	3.48956184011257
Meth.RARB	7.73250023397691	16.17733514085	6.57050091157179	32.0008328109122	2.5451689167953	6.48227782395337e-05	0.85015520169271	4.53400977245119	6.20689267648128	8.94390976090527	6.18485971449434
Meth.RARG	13.4163057278576	14.4004135677108	12.3755423582422	46.9402949812796	9.41499377652064	17.2675274332825	9.17673881406514	4.30652452501019	8.84595705073962	11.1582134406284	12.5145860655034
Meth.RASA1	14.5803892444326	14.8100126046849	9.48588201177497	52.7246570206132	8.78636950639292	17.713104149819	6.63548295983476	3.50581260451835	10.3281963872405	12.4135635534845	13.7879443445409
Meth.RASSF1	5.40205044371954	12.5741944892784	21.4818878034205	68.9485257655574	12.5223148950604	1.58878990472533	19.0059989231582	9.71757205535488	8.67547521794734	0	11.6601043923484
Meth.RAX	1.75213763578073	27.5827627082699	6.05632558470108	35.4019558848226	0.317911371557774	4.06769711606445	3.24033014288266	2.18289472748597	5.13675227842258	4.15624027453675	1.43495293601739
Meth.RB1	2.05704888701904	4.79388774825538	2.83266674418134	1.75727615734576	1.28871684052334	2.71435727015889	8.51536584665141	1.97913698642236	0.652724682364756	0.0333215060695954	3.31206564614279
Meth.RBL1	17.5361042640454	19.7786570031124	18.2826992077963	66.142404198216	13.0607034701337	24.1818404938026	12.8908042456507	5.629808850951	13.0154074214363	15.9568579932876	18.6824762178823
Meth.RBL2	13.7430009241653	13.1600332935707	8.65385076457853	44.294477380073	8.17625658692111	16.1036359468043	6.42769664364746	2.36027833341837	8.34894982277753	8.43103907297782	12.0970475547311
Meth.RBMS1	14.4403140195522	18.00518599079	8.80802006677446	42.9873031821362	9.45808186588798	16.4227529548406	9.17971889600432	5.17201335163979	9.74177236064437	15.0656085315957	14.3002619925389
Meth.RBP1	0.991115795815905	2.03347245380306	3.21289801543657	15.8637238304952	3.02616674917843	2.12634720102745	4.9490728962678	0.000368043872987243	2.84169648311552	9.09236154165344	0.793344199040535
Meth.RBP4	0.000112130919703117	18.679759118023	3.96030513362946e-05	11.6921242116935	0.541941000984504	5.19413422357782	9.1763182421791	11.0254284139724	7.49505274653961	21.8959907480447	3.42381893023055
Meth.RCOR1	5.09004997736854	8.79363953385022	5.63220266199724	19.9884003062113	3.33039295744525	6.97329406262943	2.9631614073102	0.804276476663344	4.51550324662739	5.9578630926032	4.80558268557804
Meth.RCOR2	20.2957419255111	25.1848659044742	20.5028840192221	50.3090615244195	11.8462748823119	15.5923012450174	13.5390190610517	6.58716767202144	15.9266999099097	20.9807595216253	17.4878532372665
Meth.REL	11.1930223722962	11.0221349043003	5.76168248533151	42.4095655316438	4.8130593189804	14.7344422497953	5.79295732116546	3.06677055482037	9.60431159624978	10.7292720336195	9.91833347385397
Meth.RELA	0.760835029983293	3.01570924347071	1.19834835727631	5.67107188514711	1.64267396077877	2.24662578652505	4.34797267974496	6.93781208760463	2.54005031636387	3.76304002524427	2.17181457048219
Meth.RELB	6.23005221872923	4.67833352821867	8.45252595514942	19.3073452573184	1.81524178580266	8.94363313172308	13.6833687373082	6.99697938214686	8.5791558601566	4.99997562270347	0.5308814846062
Meth.REST	14.1086108342679	15.0897005407305	11.0425975393174	52.6040271997508	10.3040312377152	18.487267484626	9.39741550433729	4.28172704048638	10.3656650418477	13.2905081817181	13.6377214046498
Meth.RET	5.71735264555897	29.7523343014537	9.65646278114943	8.05719270050415	13.3679297904299	10.2749774095599	3.50798725920519	12.1508617169598	23.6855242800889	33.982221682548	0
Meth.RFC1	7.80736307534112	15.1296650153026	12.5749514946546	50.0834672072688	8.38307137468342	15.6258883912221	9.09539113565817	4.95748150646541	11.3178675175617	11.1447262537797	15.97239720237
Meth.RFX1	19.2135250334726	21.8466636850694	19.4825833344202	68.6465756586744	13.6715229105061	24.2738902464099	13.3698381198579	7.9786783287845	13.9881537362865	17.5865606475843	19.2583281261983
Meth.RHOA	20.0347480320533	20.7009090376318	17.0439526962012	68.0172518065865	13.5057010426903	25.4468609031087	12.7882021782107	7.35505403877207	12.0109210470303	16.1870217741808	18.6844671126283
Meth.RLF	15.2284954934989	16.9707989034683	11.4883882004268	53.9697238120402	10.5622620568522	20.3653583881113	9.97257670367978	2.22849754829562	12.992880679896	13.2843737616524	13.9531678222793
Meth.ROR1	18.7309770879548	20.1427251286638	12.6114632544307	13.4862559066786	5.61811246260911	10.2245950733054	5.20699954649415	1.00517309414683	13.6197410543391	28.1426623093714	11.9594354816024
Meth.ROR2	1.70316056807575	14.9146948463841	8.46159302639867	9.90152908904418	8.39563579154759	5.7459502451247	3.54041559972881	8.61674098778652	16.6418841112647	11.8952489998842	2.87837399017554
Meth.RORA	10.9597227688834	32.2212729348254	11.883952234527	36.7545535397293	3.06444074732691	9.56351187189134	4.43075957755776	2.65595962663158e-05	1.41919552437796	9.99640429216776	8.1078362234505e-07
Meth.RPA1	1.12507634021313	1.85218797546546	1.552288882613	12.0107310397237	0.932395455810775	1.43233785801349	1.61873732556529	0.627794686080192	1.30371685769916	0.724073584901716	1.24238419975683
Meth.RPA2	14.6182383941025	17.4512229263385	12.7897116764991	55.5026507580704	10.2570089047262	18.9623304843045	10.4611781498752	9.59116255047574	13.73364495705	14.2342347080831	11.3823386602907
Meth.RPA3	5.19404367926417	3.39985314775883	2.76054433974202	13.8990502596344	3.59361360336525	7.12675855446737	3.93058828657025	0.000603854411010787	4.03147664081912	1.32458908915794	4.55675539093923
Meth.RPF1	11.6680602731649	11.7594780120178	6.11385192837165	47.6610129494433	7.85988119815104	13.8668977920332	6.9995186945805	4.66089081032019	9.24559659662656	10.60751277176	10.9344040806441
Meth.RPIA	14.3713653972914	13.7945140536517	10.0975836195408	54.6763517783108	10.9802036690527	19.5868053333965	9.33970066983006	7.31355737719482	11.3735943667732	15.0188507109054	14.4637334162972
Meth.RPL10	0.00128878780956725	1.59023692038255e-05	4.62562291263103	11.296245279331	2.06616253221196	8.78633609780275	3.09865728473225	58.8250086675096	2.57938949109483	0.000204215227259469	20.6110417124598
Meth.RPL32	14.3306594083898	17.3336745345057	9.76053958520946	55.9552203170391	8.7171363737521	20.3255378110831	8.68941134085286	6.25891226542049	10.8939488325298	14.0310313210918	14.0684192974398
Meth.RPL7A	17.2740738490323	15.7534887434298	15.3874695413812	61.2494605475223	12.9070356575805	21.0181908468626	12.3964296625202	8.89937746283565	9.32084759791678	13.9264032441242	18.3590154509947
Meth.RPSA	12.2338740209191	13.4486820931391	7.65651718932635	49.1450982608458	7.26889262638392	14.5885356381701	6.85196072950756	4.63159551674685	9.36288238848191	10.9963893112086	11.6434754031812
Meth.RRAS	14.5768676853073	17.6365626793633	15.7903273894535	58.1519094244555	11.4795726263878	21.6348679287189	11.0510814227567	6.53877718151956	10.9312130796006	14.3429151302035	14.91537539406
Meth.RRAS2	12.7489284824521	12.2495117942462	14.4780015566765	40.5454393090638	9.67814960424711	15.9100185440596	12.2079705290524	1.44337492660767	8.48690677175561	7.06909271909306	10.1304439769415
Meth.RXRA	16.5659615691931	17.4389027279149	18.8946294725399	52.3724534916211	13.6683979877708	15.250482693792	12.5180354989582	5.53836062980105	10.752562697753	17.681097879049	17.109523269477
Meth.RXRG	5.77144079458919	22.9112282665858	7.68435144914709	25.5268906822299	3.95798883078033	6.14698951760136	0.240174619021006	2.05463073433512e-05	0.986982781349001	13.8457646754319	0
Meth.S100A6	17.0607559081243	16.2925944405149	14.8309469374278	59.6522420029422	12.2300190999471	16.0359381266479	11.1032892397384	8.72497693301934	11.7987199402714	17.8367018772122	18.1054862638224
Meth.S100A9	0.881324665274086	1.14179816475113	0.923704737053855	8.47306174853954	0.548900805849825	2.19657457725968	1.19515943598941	0.637643204969563	0.652819808370592	0.826615892799848	1.21246289114473
Meth.SCARB1	2.19264688979741	0.858428098333847	1.60665841216465	12.4683292144132	3.71385227222677	5.4830374957323	2.87708373484069	3.27330027400392	3.95842880279905	2.68612321890202	3.14438794743922
Meth.SCD	18.3058488435645	22.7994839165267	21.2800759840968	61.7767194809831	12.2211501028933	18.1859644072459	14.1578269351999	11.189609193798	12.4342193050302	7.91105893653963	15.6982155338926
Meth.SCG2	8.99118638782458	7.87608752598074	3.27419423135301	35.3851722462041	5.81973811359328	12.1272998785628	4.87171324252622	4.62688950819551	6.37538970608275	7.26618041780089	6.74850994221796
Meth.SCGB2A1	6.99740817296108	0.980370916757077	0.560303472809828	7.88599545989633	6.11365815363746	8.04770956093184	4.05422636605677	1.67290501202283	2.35064740720351	0.23004775027352	1.24589187458012
Meth.SCN3B	8.7691537459317	17.4369992170367	14.9399823865299	20.7699850375922	8.58227639282797	10.3581273153124	8.54436804943453	6.34660997848385	10.8668897530128	14.2078663712499	2.52389637963952
Meth.SCN4A	0.838786782510415	0.248273066854959	0.23895491923745	1.52473563582978	0.331481771190007	1.59697795560828	0.74978861378013	0.36211866327231	0.700336440505968	4.03549825584477e-05	0.275436735651303
Meth.SCNN1B	6.78942962108948	18.9588713535834	9.23530935527226	30.4676663776595	0.228000568887228	10.0980543382568	7.09798509779083	2.23179313391667	4.5234496752184	10.2535240738297	0
Meth.SCP2	11.3526506427757	17.3990696714067	13.0693897450012	31.7959007820598	5.12845710316272	10.2661249914771	14.3673193588829	3.13437582196868	7.45978695365169	3.98653573523136	8.10889442215178
Meth.SCTR	2.50121264529783	2.00296598191494	3.12773866123677	0.285691491817192	0.48782069643784	4.64553569622834	0.206580961987801	0.722041515376007	4.64530440367864e-05	1.23218285536218	0.000128216685087235
Meth.SDC4	8.57613534299119	6.78940939380034	9.05082539719483	12.331195273688	9.79729884051384	9.99815362328014	13.9280664251476	2.00348457323566	3.76787732376355	2.611917649718e-06	8.51742971427958
Meth.SERPINB5	4.16809180946226	3.22388046857262	2.48900231131739	0	6.74406740785579	8.27625141612855	5.77662739308139	1.8278426112829	5.97676269609605	1.10627058105888e-07	7.5102846678021
Meth.SERPINB9	4.41383815641516	2.87605456118101	2.77656478515519	14.3839690645028	2.81500604057663	4.54947393518826	7.12729990663827	2.96239778450132	3.13888577642369	2.25611036481772	3.77453326722566
Meth.SERPINE1	12.8376455664822	15.6898747516882	11.9538870531413	31.839282082261	8.57009121223135	16.4010390356565	8.74985509537147	3.31440959255544	8.77908420453254	12.4977151456685	11.3486711611759
Meth.SESN1	13.9721568976066	13.0362346714641	7.89700500288817	49.8937297462009	8.26034578722156	16.7117052050811	5.6174215429313	2.06336956358428	10.6905047094709	12.4320701203776	12.075989788198
Meth.SF1	15.9807723795304	16.9719048588827	13.843121066894	58.947823625249	10.7149603588622	22.0642964923596	9.66342483675645	2.74769633865522	11.2331821849292	15.2454462408071	15.2294097300699
Meth.SFN	3.98517465253327	2.60199138118126	4.59364899994081	0	4.22813256430236	3.76812899785882	5.61401194166827	0.923157547836039	3.15244259367911	0	5.42031570838756
Meth.SFRP4	3.91475999206086	33.2186620470214	4.54915093452183	23.7523110300052	0.122063805651479	9.23274822917509	2.80008295427632	2.80580715802038	0.749200452147704	7.41838582200653	1.76834106153829
Meth.SHBG	0.504417807544053	0.597543816478856	0.286836526277494	3.48576248983919	0.849328332448692	1.62400181187725	6.7592469568092	0.00287658105230738	0.962073564896042	1.80760833823995	0.641048831001969
Meth.SIM2	9.52146926243298	7.67748722230574	4.87272896330188	26.8105490979572	1.8479500894125	1.75841690757906	5.23461919235009	5.35085908619487	7.95399081388093	11.0244716445323	8.80314118011457
Meth.SIRT1	0.44741629110599	0.892321672716715	1.28525419640835	2.387734011175	0.725075494655418	1.28695542413448	2.04817955922089	0.0725968350221291	0.282484443983266	0.0225491552311252	1.11600447917825
Meth.SIX2	3.01557330329546	24.2943727017933	20.7209421712434	1.69731040429173	11.726881403712	4.4628697750648	6.72316925972031	7.38325036190452	16.0014479364206	32.3784298004173	17.9599450050188
Meth.SIX5	14.8419983172613	18.2169916351119	16.8614513693372	57.829972495413	10.2522264067018	21.3027475462418	12.3876886164704	4.48258532345063	12.0401798858355	13.7052882964418	17.0305793220441
Meth.SKIL	19.3036661467621	18.4567144957491	19.3980783145963	65.0575693179	11.6412054594608	23.8209597337059	13.7594428299968	7.58396649709235	14.8804639782291	18.4238019506727	18.5653280464155
Meth.SKP2	13.0706226535213	13.1852221677084	8.32366946844168	48.9595354073636	9.6700671202791	18.4858076163107	7.96029136632919	3.0017839002362	9.73542773669512	12.6356798703069	12.8818105310678
Meth.SLC18A2	4.69765138247434	12.6787947366398	6.55291626586227	9.23575081369078	4.11712148087426e-05	6.63702270603596	11.7064285047985	6.92657434946256	5.1960879815845	3.88869285194981	2.43694549801671
Meth.SLC19A1	7.65207970573965	4.99973374614595	1.57541471848864	7.36398883015264	2.93512761328419	3.99813860023314	10.8658070410199	5.82746911385928	4.08829569471213	8.36203085292747	2.05797421218438
Meth.SLC20A1	17.2513541599698	20.748607416991	15.0600883865048	68.7636595580235	14.355664583253	23.6887703037554	13.4054312804343	4.25602287266844	15.3427369757159	18.0054062403899	19.5772318509989
Meth.SLC25A1	6.32016277264436	7.37011831702518	9.38199783634454	18.4804318056227	4.48466621634642	11.630290467447	8.05468430741859	1.76718203501827	6.67735724836807	3.48967137612291	10.503042806384
Meth.SLC25A5	1.24522954382202	6.28282074973387e-05	3.09870881330891	10.6377308742503	3.04170530452353	6.09985907990178	2.8830306627764	5.27380964082635	4.24872524282157	0.000126167888443815	4.3466270875022
Meth.SLC2A4	19.9043998650534	23.7788341705568	9.67147950098492	45.6790917205938	12.1420714166879	18.3271649622913	11.5609087286133	8.23852021136403	14.4672540889437	22.7512779043867	21.14812494448
Meth.SLC30A1	17.2699328320042	21.1488686236464	18.4548711459091	64.2772319648847	13.4556967797581	19.285228972555	15.5989853299896	16.4798665340988	10.5571687958066	17.2945172630189	15.2481452163201
Meth.SLC34A2	2.88730106578077	11.0294994962645	5.68381835203761	15.7734904856067	2.49652373138623	5.33544225356295	0.368581312536678	5.41004019231687	11.0329775353167	2.45416013489942	8.5596230043152
Meth.SLC4A1	7.05946315646208	1.32654979833571	2.20952218196263	0.000136584756986245	6.72843268645932	6.00796765814789	9.23065207479946	1.46386061617683	2.17241952517046	0.98511845932304	2.12872740789242
Meth.SLC5A5	9.95204986209534	39.5487378754257	11.9668129950567	29.692221983615	2.95714018717515	13.0086447616499	13.2747348971428	0.00026071564464803	8.1062711739323	11.2654537845461	0
Meth.SLC6A3	2.93594309008928	18.4391255520242	2.81498740192871	17.4075523509146	2.21872081822062	2.94979999824695	2.68249879610514	3.86980753966602	5.21068586712191	4.2378193750226	1.75029738872843
Meth.SLC6A4	7.17985707734413	11.8173346782133	1.13695322638722	22.7366783227794	0.389328775428184	0.424200402236376	8.73185543124091	6.33496692006482	2.88247488284339	0.000145843271108906	1.61900887456744
Meth.SLC6A5	7.72004494113597	23.8941587424585	11.6817860547327	32.7277449431397	8.01218841167209	17.799768361533	9.42429147126901	7.44224296933866	3.4398822963227	14.6691019638085	0.709018089499443
Meth.SLC7A1	17.0135663417696	19.0146426271343	17.8721055941341	62.0544157366204	11.2054195699369	22.6287876511024	10.7636816723803	7.48628442758494	12.1992510457059	13.0412008470361	15.6382750143484
Meth.SLC9A2	7.88827164824932	10.6945132116353	10.0042228787105	4.26192989221155	3.91448901258257	3.69784319810121	14.2508684588117	5.41122024297429	5.81044286008881	5.59864608140851e-05	8.69088402223807
Meth.SLC9A3	0.000757801303793695	20.8252901454897	2.90123058455977	13.4867677798782	0.819203066650662	5.38489525796595	7.58890564462478	6.17687687109984	16.3871874476039	8.63889003855757	4.92432929774475
Meth.SLC9A3R1	15.7974490614134	19.2495871297548	18.8993558376525	35.1889723830373	11.0773275712616	19.2196392755186	15.6428999175328	0.242421636405163	9.55173463211448	5.07475806544677	15.6963155096142
Meth.SMAD6	15.339742001528	16.4277490757101	15.3228687724532	58.2829686530766	10.9236622248823	20.7531604055895	10.1053179932523	5.91236316807367	9.92226134205287	15.6260888800263	15.71971671362
Meth.SMAD7	13.1695929225001	12.5964675087925	9.19896304521397	39.5302829054594	7.06825865936004	17.7074933460194	6.36115297180711	3.0614737869615	9.54629271735114	12.4006112581925	12.1769871649579
Meth.SMARCA4	17.1545125360763	20.810910227923	16.0395928727628	59.1312741215237	11.6571040398654	23.4965093900767	12.5579501329353	7.70593709254555	13.5515674899701	16.9410208452417	17.2968338647366
Meth.SMARCC1	15.9235926269184	20.3118383761558	16.9351012827179	56.6509031737783	4.03229501311454	14.4554575013388	12.5278168965635	9.72933123177997e-05	12.7097665562127	17.0627436594662	16.7487851079524
Meth.SMARCD1	16.5087751686682	16.0885363577103	8.67202230657773	58.2080810055108	10.9352717018603	22.1055103795375	10.1867441329616	5.72760432815982	11.0213908787886	14.4103944387427	16.0266579358632
Meth.SNAI2	16.3498735759587	19.1326587817513	15.6802588977729	47.4884435593642	11.6122627911265	18.615401572211	11.0364225751422	5.61326295769503	11.6455805289569	16.2681668101636	15.2418654910393
Meth.SNCA	4.45398194997753	17.6222288179942	11.3690584140114	33.5555156893669	7.57158795831691	13.7737552032981	1.16980681473621	12.5487761304122	9.50612543939571	4.72621893866455	0.00434676265721603
Meth.SNCG	1.94872337120725	4.12944046690767	1.75685815394077	4.71249640237174	1.12823629352229	2.17314637351549	6.55450736286805	2.93296033883841	1.91190921509356	2.94067616466041	2.29845816561556
Meth.SND1	11.8093569482189	11.5356632524057	9.14640642083715	41.186131533643	5.98583316099575	12.1094096620898	5.94314953555135	1.24171158919188	7.29658020298735	2.63621636874956	5.86577555281157
Meth.SOCS1	9.57057789665832	9.94743791866832	13.7534394576397	49.0929373000307	10.068465090486	19.1483834627044	10.4348470893028	0.000124864446324387	16.378421796378	17.8946665725996	14.5602176590755
Meth.SOCS3	6.82831159721277	13.6043137078344	1.32919500364767	49.582954173611	15.7089278491969	4.7593760156633	9.11706141080541	4.22589868498748	26.6816122709889	29.3376332781618	1.23796716733923
Meth.SOD2	17.4365777900788	18.4619984708743	15.0329738889293	58.7047635149239	10.0740652031641	19.9457634716229	9.92809552602006	5.92628159001988	11.0135546798666	17.0631930695536	16.1843164547189
Meth.SOST	5.44886735510187	1.66056068616849	5.31174346414311e-05	5.61591057194245e-05	0.0725106639562162	1.27856830889757	7.21919424328836	1.57868460599626	1.18893996128988	0.324106870505393	0.00679004910137776
Meth.SOX2	3.20867467529368	12.8615540634169	5.69995598272911	15.2975533589073	2.58902669595791	4.10273653812819	2.88463299385409	1.85133591470683	4.19324888619589	6.41125804096884	5.26413291782567
Meth.SOX3	3.72264751789309	14.0567760052687	0	10.5240221931298	1.83258133985359	4.8944198944165	0	10.3801478877761	0	0.693120266349823	1.32834463296731
Meth.SOX5	1.71107358894632	32.4462877324781	29.1010586919286	41.8367841832008	5.25518687854103	15.6090742892598	13.0587894332098	9.240629405524	10.8252114672643	16.7718667257832	1.09869296852587
Meth.SOX9	9.14788780885326	22.0449236782343	18.7648536607461	7.43143632240672	4.57647788444244	9.86124208546918	3.30457490356652	1.70949100864812	8.01410105334999	13.0882176693976	10.6427988169453
Meth.SP1	14.2883176124214	15.3332194595796	13.5085283599067	50.3889961602065	9.96702761845302	17.9092447822166	9.90145507427641	4.42605468057947	10.1527398477581	11.7823797320947	13.1841427522618
Meth.SP3	3.56018740251728	4.80349636526325	2.52408624286427	6.03563163980138	2.09481643774859	5.08605815408387	4.6203572059518	1.92022757105864	3.10627819473714	0.758599827818378	4.61217986012881
Meth.SP4	16.3586127417329	17.1073744122578	14.5427634118468	53.4034062953644	7.53122436617989	16.3858743062139	10.3448207867436	3.81490720697948	10.5026762410378	6.89548373424193	10.8219462184517
Meth.SPARC	10.0130256316599	32.22066165482	1.48915909846509	39.1082865001681	1.24103048669069	9.24408402447756	6.762311344735	0	0	14.7641029871256	1.15475561756953
Meth.SPI1	0.81586802741239	5.38537794264213e-05	0.930688063301189	15.9460948323949	0.237142935041345	2.50979515677229	4.120891397818	4.18270388224756e-05	1.00246136058392	3.72376591211304	0.051843105039973
Meth.SREBF1	2.639085246613	5.85523683667249	2.31586975362184	0.841507922139232	0.777112057282298	0.327157127340902	7.29259563774454	0.914253290375075	0	1.11097492201165	2.18770047753182
Meth.SREBF2	16.1120751237598	19.6009110544124	15.6939404565436	60.1917191656047	11.9029306007995	21.7877143609173	12.4606656439414	6.19786619056145	12.1750210765114	14.6126313419921	16.7168333054746
Meth.SRF	8.54318700589251	13.165418905687	7.71661265345452	32.2369003795204	4.83358959496977	8.65860701319919	7.29335325852751	3.86738418659187	7.63592392696586	9.99910911318794	8.05433679228658
Meth.SSRP1	10.4182092090431	16.2776074720495	10.3942753683355	31.1170192930037	7.08385539067404	14.6740965999316	13.3116623529145	9.75803651144835	6.90008184226681	10.6064938465668	10.1864359343798
Meth.SST	1.42637638300334	22.1104166743508	1.76856103035958	26.8274345907819	0.200727033192192	2.89307253386482	0	1.17052436452372	1.20915559723062	2.34132866850916	0
Meth.SSTR2	0.000509546610415576	33.3383243279572	0.319335640257882	47.4965096751659	2.2905527742264	12.5980568469177	17.7870465537935	2.82666720585738	24.0636737653267	9.89632800252244	0.575158837477519
Meth.ST14	3.02253815933967	0.334595684911194	2.30797325592433e-05	5.49137464314108	2.7007466987575	2.63494594536335	6.83264100633109	3.0953028788973e-07	0	0.305481876128024	4.83611307359492e-05
Meth.STAT1	18.2517097160357	19.8937944401768	16.7171935001764	62.9107880365086	11.3703805613632	23.2104656303529	11.6297784721724	7.95385254125279	11.3398320988165	17.5518768304847	16.9190863268525
Meth.STAT2	16.5681902028766	19.0204277959752	13.5347898496365	57.6224083203398	10.5019401195757	22.0515098675687	10.1562382015601	3.43916670464143	12.4387619024498	15.5008077927722	15.7489261011222
Meth.STAT3	9.75002625129426	14.6577221388107	3.4974573467103	66.781033096011	0	0.633844177410648	4.9398497584622	10.7240091883238	16.237840088598	0.508360240061361	3.4496333835867
Meth.STAT4	0.444985549569661	0.38180105718789	0.455756102372017	2.01335115083717	0.426037991156947	1.05609740645607	1.32279028253694	0.000709135578548016	0.108310164330094	0.000415801839222938	0.611766074327798
Meth.STAT5A	5.4983721581365	8.45510036089851e-05	0.253155269177553	36.8774763515361	0.313597484744221	2.20743981018137	7.12700022885194	2.31968881630709	3.94991065937142	10.0820433753208	1.10475402211107
Meth.STAT5B	6.55873316446755	19.4304179232442	3.31357302277182	55.2477566749067	0.611660676178632	11.0151571936735	11.4077124598086	5.27278972847227	1.80488448858313	13.092160162618	5.31794262972638
Meth.STAT6	9.45058688082763	9.92287700585062	7.16132785686362	40.4002701415675	7.45765152786884	14.4175209192837	6.78176312768545	6.10129663738719	9.85721688805888	10.7129402435281	10.7626390698364
Meth.STK3	13.4447207332758	13.5763374753615	12.9720652044829	12.9712335086332	10.9870478529693	15.164624637971	11.4666863069602	4.12195243033183	5.60422900326749	4.67874129452152	10.2411843216939
Meth.STMN1	6.76949537772716	7.95065697242905	10.8761983240217	5.32464489598665	3.34318677777931	4.34039330288793	11.1750854508899	4.67688187473058	4.6711572957241	0	6.98179502687539
Meth.STRA13	12.3282428359059	18.5648377434392	12.4455713348923	53.8241376133228	10.5146906060963	23.703176854669	11.7432011132073	1.8762850534792	14.0383931072917	16.7647904895443	17.8283988614849
Meth.SUB1	11.3494030092818	11.8605449481004	10.1596869801871	45.6864432901519	9.41708675650705	17.1362609625254	8.02640908678887	2.97929441592446	9.64887298460616	14.1923571565621	12.1921069482427
Meth.SULT1A1	11.1140570900275	22.3576922223458	6.8911753241288	15.1437997981163	7.98908311059052	20.2931128127326	2.65947337760352	16.4479082475452	8.6931386036854	25.2081102486991	8.97830322501477
Meth.SULT1A3	0.000156980305685991	9.86108076867336	1.0927585349295	40.283561447793	0.838898045852977	10.3457373238022	3.17424564374301	16.3942943846938	16.6920723699887	6.16698500231755	9.39624520776179
Meth.SURF1	1.90726937004287	3.21993826986899	2.72581793728505	0.776835774937326	0.737020642870684	2.18916465197079	2.76996480696085	5.91301513960038	3.21292053962545	0.00583253176104299	2.2217242030041
Meth.SYVN1	15.8894441009094	16.1811527127402	15.5785375964949	54.5767830976349	10.0963483137472	21.9925725333394	10.3871537358644	4.54091287177211	10.3361028682869	15.9142555757822	15.2990351892336
Meth.T	2.04574005199088	31.6777816264351	4.1287380489808	30.4605748509631	7.02142616553684e-07	0.251845888930042	1.24303361211037	2.33678204033	0.227203876040018	2.36604292772905	0.431019291197602
Meth.TAC1	4.07798221933697	15.7626712411731	1.44347788650336	29.1759230408689	1.35592719786462	4.23380144918442	0.670976685873998	3.20313457824969	1.41456560993636	9.05948942092444	2.33014109004428
Meth.TACR1	3.79998694611085	16.2653406308387	3.27368023714631	16.456211027415	0.995825681520462	5.59544830373698	0.533907218141309	8.86833200145121	2.09098198502013	4.84131245964208	2.47758846760887
Meth.TAF7	2.86315155464218	13.0375171519331	2.25970454812604	46.7047061731247	2.68884868750848	13.5341544480972	8.0811120163112	14.3625651929259	11.9028190802188	6.31619812718312	13.5556665803318
Meth.TALDO1	13.8930009247783	17.9707021899268	13.9336845892568	55.6285340101444	9.67094824589864	20.2832929158205	11.8298038867628	8.97718185003456	12.6284043985343	15.4597741011555	17.3990859383516
Meth.TAPBP	7.92823042345823	8.09193235773533	6.87264677412161	30.1420997946764	4.79650508290466	11.8046844600049	4.47047462985557	3.793862760546	6.57446187220747	10.0245301205264	10.3935720078751
Meth.TARBP2	18.4457246377409	19.9469944899917	17.5117181701869	68.9865823417119	13.2997671809898	24.4201625978742	12.0685240254081	5.49895014976011	12.2958349687533	18.1453668201129	18.4171042326263
Meth.TBP	7.84030943891139	6.14742271876226	6.70374667028036	8.5997563356213	5.2214902484968	9.66218961696683	7.3559893565275	2.30030789062585	3.94096176353241	2.0201501938281	9.40355976065198
Meth.TBX2	0.924337077925853	10.7031224733403	4.14652430243048	11.2356491857078	0.810096197688495	7.37277849997895	8.88814776258922	4.10824078538304	7.61760068681336	7.59729386713302	2.62689869552426
Meth.TBXA2R	12.8725306583048	21.605018607339	13.6075476217075	51.3852839269051	10.6210069508293	23.334303053749	11.4701524046932	9.85088552775115	4.0190370486634	21.7910754311103	3.83530958036664
Meth.TCF4	8.22358279615051	9.71821494703213	5.79109035531002	30.1798131862758	5.19107741762315	10.7488550597762	3.68652376306726	3.49743769420126	6.60879766484117	8.85193282383801	7.49723680046741
Meth.TCF7L1	2.24419264408502	16.7776000937859	18.9439262710269	37.4948316576471	6.11132210101991	4.07475422492901	9.24682415697947	10.3977732469999	11.9424076620814	31.8584742852284	16.9717651676539
Meth.TCIRG1	3.34833478651277	2.07595229242366	0.954311364064156	0.948347379995842	0.387574483474643	0.627168796377225	5.74669313384725	6.2983991551786e-05	0	1.42211812386239	0.143343318227525
Meth.TCL1A	3.33356144681424	0.481584629973131	0.000742479828202464	14.262776759965	3.10703640987853	3.83033961894731	0.657731348190982	7.00971215498069e-05	0.54439551571589	0.00010892634373114	0.000180624090719927
Meth.TCP1	14.1852734162713	14.7669706160411	13.8065018180274	53.068264579909	9.29788477276813	18.8499898317688	9.18648601886176	3.34247406879246	10.80675715139	12.4730445995144	14.4753244623974
Meth.TDGF1	3.70376717194612	1.84147225090999	1.79051658268211	2.20751540825828	3.68247450327772	3.66981117711208	5.42070471516923	0.000179446747486989	0.0486499596886292	3.08912189091731	0.000196726176383892
Meth.TEP1	10.4977034419453	11.9130336496143	9.56525145587645	41.8569326732825	7.66101116857569	14.036844852705	7.17410876773802	3.37724633759599	7.81248266209458	8.77767576983242	9.60151043695358
Meth.TERT	0.299004557226868	2.72558596210642	0.838432501446459	5.66866920917931	0.378685018559822	1.75601074593448	3.85458464461065	0.888192838551123	0.00776081199902878	3.18915581640201	1.36762390215322
Meth.TF	3.91627093709257	7.25332294563608	2.48324695178914	16.976951373309	1.09936858591634	3.36215011768224	5.13896835316079	3.87081968140823	0.00011507452075628	2.4100165428987	2.18173021381594
Meth.TFAM	17.2556899101956	20.8395603885252	13.5507667027798	48.3674083826772	10.7910806914389	17.1452805404008	10.1603307878801	6.01961152984467	11.2174154270997	18.5916864817605	14.4757403714449
Meth.TFAP2A	13.0622675145729	20.2419200276655	16.7707365758574	16.4459307232712	9.11533852864688	10.8138227503085	10.7974071073443	5.50509104397887	8.02114012734148	13.9430421716577	14.0378851613765
Meth.TFAP2C	12.3045708823864	0	12.4173173893712	28.9372729276008	5.44655538627389	0.83788728794308	8.971473718997	5.57311264400874	11.3225103306959	10.9958699654805	8.30195532770491
Meth.TFAP4	14.8600406097048	13.9894340996626	16.4841853365772	70.7104374214078	14.2604527069477	25.1581890194413	12.9279644314433	9.96593232245228	13.6802939401809	17.4543341150652	19.8643238798379
Meth.TFF2	3.35073240706503	0.831796375875302	1.02806548993469	4.01198859284353	3.77818393300999	4.80963233165095	7.52558476449996	0.675452250709252	0.246710222320727	2.0213853884114	0.561166785900244
Meth.TFF3	1.42055040465277	4.79964228530235e-05	0.467722414334213	1.86706338529021	4.4504580591155	3.55952116441647	6.98613387379096	1.22133610242589	0	0.757191850067071	6.91922417482961e-05
Meth.TFPI2	2.15265633007423	4.55569260674967	0	23.5004216542496	5.03630593871672	2.33891749517461	1.90432351090098	7.49207953295711	1.93654723887294	3.55331581504816	3.56016222795961
Meth.TFRC	13.0092783677159	13.0352371937242	9.15229944793121	54.964413176184	9.47286277333246	15.1198209653972	11.048626955365	9.02395048376144	15.0443767564962	11.2881437333792	15.4711048610849
Meth.TGFA	15.849399657535	18.619728107644	15.4044238783703	39.9460931650505	11.2452312794968	16.5875433160728	10.2756968867344	5.3159300212698	12.5643239404986	17.8011037441367	14.2709876745723
Meth.TGFB1	0.342169696053535	0.386240341727812	0.349457573292745	1.39361660046137	0.118509594874432	0.481470820491777	0.405897731185918	0.00335412331437427	0.238045742359469	0.091211140879964	0.213386898804424
Meth.TGFBR2	1.48522856761653	24.5606982037435	23.3151009719752	43.8677325177059	6.97057709993192	14.8663838176892	14.1404398422286	14.4427422174535	8.26983464054055	4.92404669292168	15.3299165559051
Meth.TGFBR3	5.61955095715129	11.7463750988957	4.62290685384529	21.7554980897334	0.171838017373039	4.28610853146886	11.1983992103899	6.44498555763813	3.77241139053536	4.24406091822644	6.63727308888931e-05
Meth.TH	4.33222266843321	2.88046069925932	3.93625812454678	0	5.41595345922239e-05	3.12766004744506	5.68926830656343	0.568521774465498	1.70992302012555e-05	0.000137370149062078	0.829110985140255
Meth.THBD	7.13704167626347	10.921517155356	17.6760885385489	18.978013766501	8.87930900860659	0	0	9.88703775839205	16.8930382722032	11.4887841177424	10.5812453348656
Meth.THBS1	4.41937976633447	8.61236795092412	9.40972253029685	28.195262784809	7.03143033789743	13.5659425267102	5.96823291248079	9.85470802741755	6.60793423787581	12.2983502886362	9.7356855343882
Meth.THRB	5.7734704587664	2.44931536531006	6.29982625910335	25.9334652070962	3.96388039108269	7.15014185554144	6.62109975112834	6.14813569565212	7.78075521967915	0.837083957981691	6.22853700511659
Meth.THY1	4.80780950982593	1.16967677817586	0.316838405833939	4.21599055707501	1.49282324151485	5.07632529439643	5.19207781557177	1.49549177547085	0.847949840835094	0	0.000392093178491129
Meth.TIMP3	5.47201210127164	9.63736138534079	4.58069671053974	3.54154514957312	1.1209693032944	10.2415823178698	5.55398447720332	3.99030658781538	3.66604531225799	5.39601895487007	0
Meth.TLR10	2.86634448630255	2.65147031315404	3.11170198569718	6.46235258102248	1.89683636813977	4.0480751185968	3.14101238919674	0.00073875509693188	0.127070742746574	1.84530018251824	2.32532642349181
Meth.TLR2	13.1828314812119	18.7125735548237	12.116198893943	27.1185751008883	5.35519835900191	10.7930078239804	11.1429556174601	8.55548543820611	9.94420363571466	11.1883646057488	12.3342566681259
Meth.TM7SF2	3.2565451264377e-05	1.16810961029022	0	6.96882115615584	0.862700616173322	3.86755978599135	4.78828664262714	1.16522859731059	3.20551690486864	1.61537508461494	1.71632883789982
Meth.TMOD3	8.51546910571104	3.29746726429228	5.69431234407663	12.1851832758068	8.02351324459722	10.0206647428575	9.05558720647113	4.18956510192461	5.71759777651624	6.2409559956734e-05	6.63200560086665
Meth.TNC	10.381505936674	11.9849266286716	9.98591108678871	37.8993535377036	7.22010773143092	12.8291726180958	6.58489939009387	5.59539513596955	7.87532623938518	12.5735003960875	11.4238245333751
Meth.TNF	9.82934691613157	0	3.73542549602562	30.3694813160106	3.86359256173894	8.387090884761	8.18615778669537	3.54000451259082	2.98024388576462	0.518345637978208	0
Meth.TNFAIP3	16.2740289102816	17.8937536500429	18.5643231797939	60.9588069668141	10.565574524081	22.3982246486582	11.466649755321	6.82083821660669	12.3257729957548	16.327455028566	15.1688066321989
Meth.TNFRSF10B	15.4883364318522	18.3811584024108	11.8216457178768	64.2189614734795	11.3799425304961	19.5320244497573	12.0075203753172	5.60666339389356	14.4759011349762	17.3259329018765	14.4056646806297
Meth.TNFRSF10C	9.78887500933848	13.4364924681388	4.21754014453984	37.8853071954976	0.435448440969503	2.24105560613414	9.31876718506291	0.000300769928088261	12.867300746583	2.02422142981484	0
Meth.TNFRSF11B	8.25952229983244	18.2166163121671	1.14293298292743	18.8991186876108	3.26368469708981	4.9504218082676	8.09552039004581	3.30384327823886	5.35953223579757e-05	3.95913177252856	1.6340168457409
Meth.TNFRSF1B	2.08660529685295	6.35942207788166	0.000187410245006277	50.1420575852203	0.0585916261962756	16.9767749943217	9.44385884166577	19.1093007863687	27.290517057267	5.39781128791542	2.18385472602546
Meth.TNNI3	4.47152113145003	4.48234803399328	4.56716701648663	10.4773012588785	1.05264610832789	6.90964478867045	1.52613310652602	1.44144515358312	7.69001944125228	2.40317584227847	3.09452792532785
Meth.TOMM20	16.3647685516038	19.6476850203815	18.9329544660292	56.1371213217167	4.84887361315621	21.2022904162982	10.5250694645524	5.24348902004828	11.8305749170434	14.8871261955277	15.8823169352138
Meth.TOMM70A	15.854225997386	0.000737888363281738	4.92717680892663	44.3598984223811	12.4657648919446	22.1702385390803	9.2256708696992	21.2418529684423	1.90397186317276	11.3708998635152	21.1570263810989
Meth.TOP2B	19.1160235525008	21.2192659696708	13.5126589877428	64.6464653309632	11.3689754411887	24.5882396098129	10.3531007287245	2.95649169727309	12.8454665132126	16.3653915462472	16.7426083001536
Meth.TP53	16.1666626910867	17.9531437917259	12.9876063466435	57.1928494947484	8.92083158708313	20.8334626487443	8.62584545309983	4.70980131592681	11.6415970667096	15.80421233006	13.9657818605593
Meth.TP53INP1	16.8426552656193	13.6130714877467	8.56145243817857	26.8209095201992	10.4044974166628	15.1740617867289	10.2027564598542	4.18037937536809	7.31996491287006	6.52493589801612	7.94475499948671
Meth.TP73	4.38877154733759	10.2528126123974	10.9314689821879	21.7758967520482	1.260996355243	0	7.8985786109335	4.16846581805861	7.32996930652608	2.70208406032704	9.07239063249166
Meth.TPI1	17.9352214236464	17.9357481891005	20.8119085430953	69.0077906431329	10.4978532661732	21.2342443645885	13.3051589704256	4.6320193371516	12.8536363091769	11.0990758574301	15.9987584725932
Meth.TPM1	2.91290467804958	2.30753574023821	0	1.8700691038596	0.0300808319709022	0.79346683375689	5.68899551094633	0.00941621210441003	0.284182366995867	3.59818832250204	0.455362541987548
Meth.TPT1	13.8467880179605	18.9637634608062	11.4276906524446	50.8983319168203	8.28127933860483	18.0926854478899	8.07296594028872	7.13781092674587	11.2172002466501	12.3590242446912	13.708401607628
Meth.TRAF4	14.6201858362216	17.5238824291985	16.9528819489399	57.5835437845422	9.46219304632544	17.6512576905042	12.3779944495323	6.48695754604172	12.4977291084898	16.1577409337662	17.9834587751375
Meth.TRAF6	12.7391104453897	14.0843681991666	9.86804451041673	46.6435844569727	8.81396438797597	16.7196300254565	8.08270933836808	3.46974549840263	9.11930567718454	11.2970464428826	12.187426654986
Meth.TRH	2.28318213800956	0.000171646790925586	1.4187836561017	1.92721841800073	0.807112029610437	3.09275670487674	1.19348488146222	2.59526892194745	0.56603878266532	0.469964271943722	2.67045344886925e-05
Meth.TRIM25	15.5422893561062	23.3525726372408	15.2946270570818	55.6749168690602	13.1621480145848	18.8986994502692	14.9228221234902	6.34032289549917	14.7589214252719	15.9006159918057	19.5315267015678
Meth.TRPC1	3.43666296879992	18.061956788545	10.5067266266004	36.031023766936	2.69493765772823	4.27251300183651	4.51141893070056	0	4.45037269197096	10.5072582546378	0
Meth.TRPS1	1.62977064590538e-06	5.96721698633846	13.9677395949119	42.7207984248438	13.2051516240426	16.7672256046856	6.74882244615475	23.020881644771	6.99783595635304	22.5452991212677	16.7254410404176
Meth.TSC22D3	4.32793402769226	7.72872054566042	6.92918296956031	20.5312080524211	0.479023581526471	0.870426117596743	3.49222551542411	15.4750217996925	0	1.22677379672986	4.17123109417213
Meth.TSHR	6.77170003814721	7.26876938930014	7.62876610446281	19.2266674316699	4.36463946488179	7.04648515594568	8.84122456394483	4.27229624765338e-05	1.62829457863085	6.52248831144591	4.01727393328077
Meth.TTF1	2.30703366497114	2.29569321347714	0.880120184303644	6.36825811030621	0.818999580283061	1.82161801169942	4.89789309484866	5.19881230840889e-05	0.000274577374858545	1.31054767902114	1.15448459579693
Meth.TWIST1	4.23370302564539	21.9101876028869	8.37601698005824	37.0685013396236	1.06345380720765	4.1899736988997	2.17463210573381e-05	0.0682146004992968	10.9372913861845	7.11071775593263	1.89938945704155
Meth.TYMS	12.2377664550946	13.0294048331702	9.54314372324881	43.6904115234413	9.93544387155375	17.349825466788	7.52466387016506	4.17762548834458	9.12195475535982	12.3238460193843	12.1135766316717
Meth.UBTF	12.6984426195196	16.6738677808318	1.4114375080114	62.2529761921105	3.78610515879641	22.6189466965281	10.6214535373547	13.7831033901488	11.3669907727027	9.44482360825868	16.2215919296457
Meth.UCP1	4.19133187707779	19.4494798803113	7.17377746237384	28.5656518485454	1.70755304812991	0	14.5062939567694	14.8213597021423	5.2060690994687	9.88089421346016	2.62847286251213
Meth.UCP2	8.86150701566847	17.7838497114372	0	53.0010030664277	12.5151456142346	26.4275232318125	8.1410188800589	0	15.2202239597232	21.8941166577459	15.1461639556738
Meth.UGDH	4.90395599486061	17.5169737861003	5.73079347972346	29.937068194925	3.56816627033949	5.18868888769276	3.02375497340495	9.85165695599554	2.60545374006264	5.05146961128464	7.30671117488026
Meth.ULBP1	8.3988543106458	8.28361643397563	0.000223661646896254	57.9787320798217	14.0357005693795	18.9883324488341	9.65414347087552	5.22443441199289	14.7767428737399	16.1629154382102	16.2584995615513
Meth.USF2	16.4911828697739	17.9160983150178	15.1087057481062	56.7294227652041	11.13317733614	22.9830082631857	12.4515057987181	5.9201511569487	11.6875108677613	12.735358621184	18.1798784387892
Meth.USP18	12.9861666971296	17.1409579046519	15.2118666266296	21.3562904720682	8.31577749751317	17.7880354448464	11.5066145833828	6.5293165798215	9.62328648246043	5.69223709580398	14.4112474112713
Meth.UTF1	1.12499956457663	20.7801396197636	0.234733587566476	12.709360104633	6.32096526690358e-05	0.627842923098512	4.34043129327911	1.30893070422584	13.2346001865271	4.96838588635938	2.01581935351972
Meth.VAMP2	13.5080272263222	18.4787002106253	15.8901728049672	53.1577974589113	9.27306860717962	19.4871777267708	10.5120035219074	9.55973974860862	11.6309161450572	15.5975499690228	13.9195771253911
Meth.VDR	8.2145087944236	10.7943820245928	7.52676843637958	35.7813247284255	6.12603427084297	12.8374316857639	6.12545437524515	5.82312421539056	8.55574473081399	11.8508723835038	9.8355055337496
Meth.VHL	16.5645645884159	17.2585797152724	16.8812348299976	66.3964561460464	13.4391156162589	20.9070958337655	12.543265181133	8.93717356787926	14.1755410133407	16.1780911107831	17.771418354912
Meth.VIM	0	45.994952015789	0	35.2086576618547	17.9822646250288	0	0	0	38.5272824952979	30.4880395096544	0
Meth.VIPR1	11.3877781953777	9.57720597876523	6.27784506641342	45.3085571639525	5.73379182723916	0.915059506133251	11.8208121507884	7.25702980450529	8.05126791256265	10.6881802859408	12.7701515206443
Meth.VSNL1	16.6896262790967	21.0613443530468	13.9505980598675	42.0345121128579	13.2327913037017	19.0317354555997	12.0501960202752	8.2812925787913	12.9200763721541	17.7864258967287	17.7063520999937
Meth.WARS2	18.9709506155823	19.9638229335672	17.6211313193847	69.4275001595995	9.78191374756131	24.9205231135955	13.062972796181	5.54339211101484	14.0405249356906	16.990290713131	19.2741627325181
Meth.WEE1	17.5994635579927	16.242337863993	17.4556661058488	66.6298807443499	9.92611777339378	12.3618418387776	12.0236278732816	4.65328476875309	10.6873592007232	3.44126002251095	11.6820349863163
Meth.WNT4	7.86904193065203	10.3199342325927	7.24847680924336	21.6492995817394	4.74997687164287	10.8293222685834	6.09867873129055	1.98992712653203	5.70938915861336	5.36029902549191	7.64121918566212
Meth.WNT7B	13.8017697939726	13.1621097817112	13.0447303228825	37.7471821768792	11.3261493967701	10.6236447650109	12.2529577883964	4.66801279966148	12.2514976367565	9.16376827208698	13.7868710768238
Meth.WRN	0.0145988907244255	13.0137155941017	2.28058890410146	12.1325810964022	1.76106155751082	2.40506031795499	9.1596849478286	10.0361035844729	3.96213928134232	5.8877515834897	2.31355121047347
Meth.WT1	2.55229571541697	23.154731817218	0.537456355517206	12.3016581775888	4.3713210495232	4.39592665947549	2.22659735671456	6.63201258112924	3.56911657717087	6.40909855158874	2.04333508181906
Meth.YBX1	6.11836877292068	6.58652629323172	5.24719564244766	16.7188558733517	3.97619957041376	7.15288205318246	3.97928639225047	1.30134904337546	3.52705820939172	4.53851227770513	5.15864850627692
Meth.YY1	16.9741336670484	12.9621977951284	19.4781031612336	62.5022398943415	9.76842241692081	23.5808361428753	10.930651929699	1.83494171363326	10.1755501598541	8.42469356093635	17.2956040119637
Meth.ZBTB16	1.8506750672973	4.57316774845924	7.22386565070649	2.63126677899021	2.19330874524431	5.48991466235467	3.31057730871877	0.539970960689532	2.25675388753985	5.29290261042891	2.13434528560953
Meth.ZEB1	12.4300153453374	7.80082194502042	8.00154176245518	45.7766916715929	7.88553988636613	19.2678830012515	8.66636461228126	0.000156729371538357	13.2071863839314	11.8893380565493	9.76196832457827
Meth.ZHX1	14.0817266424257	15.3965228048033	15.0083799300728	51.6068612236862	10.1171473686773	18.4130445542743	10.6452767300092	2.95884160802219	10.0786598403994	11.3280209365485	13.6674160843528
Meth.ZNF202	15.5995073308531	17.1291885234271	12.212959497158	58.4834822292701	10.2972181707976	19.0843431197874	9.44942492704007	4.46456505609677	9.02733350324659	13.659351660495	15.0243296803048
Meth.ZNF267	10.7423671589797	22.3674530881856	7.13440504388453	50.4476151083668	8.15410134757522	15.4171725166647	5.69343740368551	2.72277756486928	4.58115306532911	14.9624630300936	5.89612937792865
Meth.ZNF76	4.62602693546439	8.73316811162404	3.90221704041833	12.3625293817769	2.28208776996642	7.53993076279047	6.60257381125288	4.56381239273356	5.10917236444918	3.26273608228176	5.18526166160408
Meth.ZP3	10.9453073691052	4.44274503881309	20.4700690417551	56.6136662391161	9.55582743558133	10.6200250840878	13.1699978604187	0.00152768542946131	13.8161078869328	12.4174375072935	16.2779356861782
