# Supplementary material for: Preferential Activation of the Hedgehog Pathway by Epigenetic Modulations in HPV Negative HNSCC Identified with Meta-Pathway Analysis
Source: PLoS One. 2013 Nov 4;8(11):e78127. doi: 10.1371/journal.pone.0078127 (PMC3817178; doi:10.1371/journal.pone.0078127)
Supplement: Methods S1 — R code. ZIP archive containing R code used to for the analysis in this manuscript. The README file in the archive describes each of the files contained therein. To fully reproduce the results, the scripts should be run in the following order (1) Preprocessing.R, (2) RunMEGAPSReplicateThreshold.R, and (3) Postprocessing.R. Note that the CoGAPS analysis and associated gene set statistics are stochastic algorithms, so results may differ slightly from values reported here though qualitative results will remain unchanged. (ZIP) [file pone.0078127.s009.zip › CodeArchive_S1/GAPS/ExprsTRUE.MethTRUE/NormalTRUE.HPVPosTRUE.HPVNegTRUE/nP11.nIter50000000.SigE0.10/AResults0.9978909921.Diagnostics.txt]

Diagnostics for A created at Wed Jun 20 21:39:43 2012


number of genes: 1864
number of samples: 69
number of patterns: 11
number of burn in steps: 1e+08

Initial chi^2: 5.72243e+08

Iter	Burn In	T	chi^2	number of atoms
0	1	2e-08	5.72243e+08	1
1000000	1	0.02	1.98917e+07	4709
2000000	1	0.04	1.75116e+07	5758
3000000	1	0.06	1.67161e+07	6413
4000000	1	0.08	1.62375e+07	7070
5000000	1	0.1	1.59521e+07	7490
6000000	1	0.12	1.57565e+07	7850
7000000	1	0.14	1.56482e+07	8195
8000000	1	0.16	1.55592e+07	8429
9000000	1	0.18	1.5513e+07	8697
10000000	1	0.2	1.54705e+07	8824
11000000	1	0.22	1.543e+07	9097
12000000	1	0.24	1.53913e+07	9337
13000000	1	0.26	1.53529e+07	9557
14000000	1	0.28	1.5309e+07	9717
15000000	1	0.3	1.5264e+07	9937
16000000	1	0.32	1.52305e+07	10092
17000000	1	0.34	1.52029e+07	10318
18000000	1	0.36	1.51704e+07	10517
19000000	1	0.38	1.51306e+07	10854
20000000	1	0.4	1.5075e+07	11190
21000000	1	0.42	1.49997e+07	11481
22000000	1	0.44	1.48932e+07	11598
23000000	1	0.46	1.47992e+07	11721
24000000	1	0.48	1.47013e+07	11724
25000000	1	0.5	1.46203e+07	11986
26000000	1	0.52	1.45468e+07	12008
27000000	1	0.54	1.44977e+07	12093
28000000	1	0.56	1.44927e+07	12206
29000000	1	0.58	1.44174e+07	12306
30000000	1	0.6	1.43917e+07	12316
31000000	1	0.62	1.43625e+07	12505
32000000	1	0.64	1.43182e+07	12594
33000000	1	0.66	1.42727e+07	12793
34000000	1	0.68	1.42546e+07	12988
35000000	1	0.7	1.42391e+07	13154
36000000	1	0.72	1.42348e+07	13189
37000000	1	0.74	1.42148e+07	13348
38000000	1	0.76	1.42045e+07	13520
39000000	1	0.78	1.41951e+07	13637
40000000	1	0.8	1.41907e+07	13753
41000000	1	0.82	1.41844e+07	13900
42000000	1	0.84	1.41777e+07	13934
43000000	1	0.86	1.41706e+07	14149
44000000	1	0.88	1.41622e+07	14435
45000000	1	0.9	1.41499e+07	14890
46000000	1	0.92	1.41306e+07	15447
47000000	1	0.94	1.41062e+07	15959
48000000	1	0.96	1.40837e+07	16386
49000000	1	0.98	1.40655e+07	16835
50000000	1	1	1.40527e+07	17349
51000000	1	1	1.40379e+07	17886
52000000	1	1	1.40241e+07	18492
53000000	1	1	1.40075e+07	18963
54000000	1	1	1.39905e+07	19441
55000000	1	1	1.39678e+07	19911
56000000	1	1	1.3945e+07	20456
57000000	1	1	1.39211e+07	20833
58000000	1	1	1.38995e+07	21238
59000000	1	1	1.38782e+07	21508
60000000	1	1	1.38585e+07	21789
61000000	1	1	1.384e+07	21854
62000000	1	1	1.38317e+07	21985
63000000	1	1	1.38254e+07	22082
64000000	1	1	1.38199e+07	22191
65000000	1	1	1.3814e+07	22227
66000000	1	1	1.38124e+07	22202
67000000	1	1	1.38103e+07	22296
68000000	1	1	1.38083e+07	22242
69000000	1	1	1.38074e+07	22278
70000000	1	1	1.38071e+07	22268
71000000	1	1	1.3806e+07	22231
72000000	1	1	1.38161e+07	22261
73000000	1	1	1.38061e+07	22247
74000000	1	1	1.38046e+07	22156
75000000	1	1	1.38045e+07	22156
76000000	1	1	1.38041e+07	22198
77000000	1	1	1.38038e+07	22245
78000000	1	1	1.3804e+07	22202
79000000	1	1	1.3804e+07	22186
80000000	1	1	1.38037e+07	22196
81000000	1	1	1.3803e+07	22229
82000000	1	1	1.38028e+07	22229
83000000	1	1	1.38025e+07	22296
84000000	1	1	1.38018e+07	22203
85000000	1	1	1.38013e+07	22267
86000000	1	1	1.38006e+07	22286
87000000	1	1	1.37999e+07	22346
88000000	1	1	1.37984e+07	22314
89000000	1	1	1.37975e+07	22256
90000000	1	1	1.37956e+07	22345
91000000	1	1	1.37943e+07	22331
92000000	1	1	1.37919e+07	22302
93000000	1	1	1.37897e+07	22323
94000000	1	1	1.37865e+07	22315
95000000	1	1	1.37845e+07	22252
96000000	1	1	1.37821e+07	22337
97000000	1	1	1.37838e+07	22347
98000000	1	1	1.37837e+07	22273
99000000	1	1	1.3782e+07	22347
100000000	0	1	1.37837e+07	22318
101000000	0	1	1.3781e+07	22371
102000000	0	1	1.37801e+07	22451
103000000	0	1	1.37787e+07	22442
104000000	0	1	1.3779e+07	22450
105000000	0	1	1.3779e+07	22508
106000000	0	1	1.37783e+07	22487
107000000	0	1	1.37785e+07	22380
108000000	0	1	1.37783e+07	22422
109000000	0	1	1.37783e+07	22423
110000000	0	1	1.37778e+07	22388
111000000	0	1	1.37776e+07	22409
112000000	0	1	1.37773e+07	22441
113000000	0	1	1.37776e+07	22454
114000000	0	1	1.37775e+07	22474
115000000	0	1	1.37777e+07	22460
116000000	0	1	1.37775e+07	22488
117000000	0	1	1.3777e+07	22444
118000000	0	1	1.37947e+07	22447
119000000	0	1	1.378e+07	22424
120000000	0	1	1.37798e+07	22389
121000000	0	1	1.37796e+07	22440
122000000	0	1	1.37795e+07	22490
123000000	0	1	1.37791e+07	22539
124000000	0	1	1.37787e+07	22426
125000000	0	1	1.37779e+07	22403
126000000	0	1	1.37782e+07	22466
127000000	0	1	1.37775e+07	22492
128000000	0	1	1.37779e+07	22453
129000000	0	1	1.37777e+07	22457
130000000	0	1	1.37807e+07	22444
131000000	0	1	1.37789e+07	22521
132000000	0	1	1.37777e+07	22438
133000000	0	1	1.37772e+07	22435
134000000	0	1	1.38105e+07	22510
135000000	0	1	1.37776e+07	22473
136000000	0	1	1.37773e+07	22447
137000000	0	1	1.37773e+07	22508
138000000	0	1	1.37783e+07	22500
139000000	0	1	1.3778e+07	22501
140000000	0	1	1.37779e+07	22487
141000000	0	1	1.37775e+07	22438
142000000	0	1	1.37773e+07	22412
143000000	0	1	1.37777e+07	22373
144000000	0	1	1.37779e+07	22385
145000000	0	1	1.37773e+07	22430
146000000	0	1	1.37772e+07	22453
147000000	0	1	1.37775e+07	22420
148000000	0	1	1.37773e+07	22483
149000000	0	1	1.37808e+07	22412


Summary
<number of atoms> 22446.12 <chi^2>: 13779348 ; chi^2 of mean: 13757474.7602792
