# Supplementary material for: Preferential Activation of the Hedgehog Pathway by Epigenetic Modulations in HPV Negative HNSCC Identified with Meta-Pathway Analysis
Source: PLoS One. 2013 Nov 4;8(11):e78127. doi: 10.1371/journal.pone.0078127 (PMC3817178; doi:10.1371/journal.pone.0078127)
Supplement: Methods S1 — R code. ZIP archive containing R code used to for the analysis in this manuscript. The README file in the archive describes each of the files contained therein. To fully reproduce the results, the scripts should be run in the following order (1) Preprocessing.R, (2) RunMEGAPSReplicateThreshold.R, and (3) Postprocessing.R. Note that the CoGAPS analysis and associated gene set statistics are stochastic algorithms, so results may differ slightly from values reported here though qualitative results will remain unchanged. (ZIP) [file pone.0078127.s009.zip › CodeArchive_S1/GAPS/ExprsTRUE.MethTRUE/NormalTRUE.HPVPosTRUE.HPVNegTRUE/nP11.nIter50000000.SigE0.10/Asd.0.9978909921.txt]

V1	V2	V3	V4	V5	V6	V7	V8	V9	V10	V11
TP73	3.17859134771548	4.69135603836485	4.01098983176509	6.10296035211094	2.41353312464271	4.24784547647235	2.48755054376074	7.97296285270336	3.86355718016099	4.91917632117294	3.69164998856757
DFFB	3.3146382423697	4.28649708810528	3.9060209561633	6.24051246333683	2.29695414232819	3.98435996455336	2.47949626061948	5.00690937799276	3.67800770195962	4.87727848665843	3.46910695313521
AGTRAP	4.14451372958925	5.08721069456036	4.85287766646425	7.58942181466319	3.08462205407931	4.91243728775107	2.93029184180275	4.26970072833652	4.57938037577799	6.43486187668679	4.3333901129673
MFN2	4.16563126026338	5.15840948913333	4.83162967469778	7.18319772091704	3.03725960571684	4.89245064889086	3.01011332002092	2.46472616197031	4.68080143067164	5.8753093377417	4.29931629436956
TNFRSF1B	3.35351941209932	4.59404734150366	4.07195590368158	6.80964612707812	2.49502342057918	4.60624370487775	2.99015371167387	1.44474987066991	4.4735811554116	5.35838491812468	3.69280355244375
PDPN	3.95343640498456	4.58883637738841	4.84958714194617	6.72251112514047	3.42179207169065	5.12621359845787	3.15104149428748	1.09330875965866	4.49005788727939	6.07060287910073	4.32971129989214
PADI3	3.22980241006105	4.30263476273478	4.05593413127696	5.97806060674996	2.27921543413453	4.1185987026555	2.96791014794705	6.01810109376378	3.82419639922593	5.01369046847417	3.36999303248932
EPHA8	3.28848928721521	4.34774186674687	3.96441868903493	6.07586705830149	2.42392659886602	4.11112297115344	2.57788848246327	3.17885054517014	3.9016062262653	5.03422899767187	3.53614184356539
LIN28	3.0763062375135	4.08153202507764	3.82361468942872	5.31267541420068	2.1291231379336	3.70594359738205	2.34751474903667	8.52062798103232	3.38340329969033	5.29905768185152	3.1777659937546
SFN	5.82930104375498	7.28865112477744	6.64460950812116	10.1387243179555	4.28436798987048	7.12612261403167	4.20621586499031	5.50213269705481	6.25728681723067	8.30696172546796	5.79608056150307
OPRD1	3.33219779310773	4.68687462768972	4.24581155327739	6.45328135871962	2.62646774127955	4.24702257390635	2.70546052489772	2.80782462344516	3.9764247732352	5.24812232595556	3.64919725797849
LCK	3.28563732788328	4.39216371076633	3.98499717702204	6.82997923304364	2.43789567218507	4.22462403324285	2.68999704386348	1.28729771690366	3.99038250160214	5.16420558198261	3.57156376864777
EIF2C1	3.82701457711125	5.17344030325304	4.76495513972154	6.73469635578407	2.96558787398928	5.07347393718208	3.13551401170698	6.36166367229455	4.59834360058866	6.05332891493448	4.12722855756863
RLF	3.65227687741469	4.33745827908507	4.3389246734498	6.80197257730635	2.7950991668567	4.67115336539221	2.66147005851197	1.84696379205253	4.22240868955956	5.38678759910117	3.84150790581195
KCNQ4	3.20494843358342	4.54148385018078	4.16209571098568	6.28448094188171	2.5781843166589	4.13668162880677	2.780568888562	3.18508900016384	3.77473629615124	5.08682930498757	3.26952923982279
CDKN2C	2.93840846294457	3.81506257837852	3.42356011934912	5.03042311114171	1.92191257275214	3.27097879907558	2.14162091615008	4.18732755202143	3.40022544991405	4.12084061282792	3.08725194081293
SCP2	3.57053257156351	4.44446777269145	4.09757486379168	6.32363755872973	2.54691544705482	4.36952123093931	2.83767095997083	4.2059949442657	4.1110735511455	5.01696427157292	3.7692241836169
PCSK9	3.54227563205724	4.76073249613632	4.30149239027931	6.43126057668971	2.63296419809587	4.40072546201089	2.9385823185805	5.75912678728024	4.16742992803807	5.33583712178093	3.82631290101503
ROR1	3.23433905889628	4.75847117212099	4.07143568314831	5.98104758577561	2.35540191138685	4.30829376166013	2.42048411048828	8.44472109030552	3.80893487781966	4.99778037052326	3.22747795422284
IL12RB2	2.72374999176766	3.43702192562824	3.33101148650891	4.55141774559433	1.85133212966819	3.29484195008743	1.99729265160635	4.86080589204191	3.12539254637848	4.11850013071585	2.7706434176937
GADD45A	3.25161586930041	4.04635314852023	3.92306964907139	6.00203669959204	2.5591972436743	3.925010522852	2.54004001727593	4.15390916735081	3.86898038330158	5.16088056073276	3.64376629931206
CTH	2.23881043674469	3.06000439893509	2.74756109072947	4.08335376709267	1.73369765525294	2.96039642632278	1.67241740645453	3.02856829771546	2.5397443265837	3.21808880818158	2.34889059699196
ACADM	3.68203984826777	4.99797040039839	4.33915566697186	7.56738755196568	2.5213088222242	4.63926149864609	2.7180185613601	2.83745222039649	4.35772482780621	5.6329842731479	4.0132515625864
CYR61	3.90852497745096	4.69673631232086	4.51617931630729	6.95977547500604	2.96887015487723	4.93985149168544	2.78522334494537	1.10598759486956	4.05539640196217	5.68053262037137	4.23910282471183
PTBP2	3.52911647927129	4.60811517550033	4.06877064355159	6.51682984732528	2.33510659644178	4.32652157041464	2.63681050053376	3.84857208370771	3.80575721708619	5.5938535044826	3.81185473868636
CSF1	3.53978105581433	4.62735438731912	4.10051712647417	6.47774585253392	2.45822011527162	4.45705897851282	2.54595365710111	3.39886736516485	4.17979003885833	5.49775279205047	3.82622693769377
ATP1A1	5.46441834844895	6.89970822370003	6.14656257521165	9.57829679991355	3.82227983916595	6.74616679185344	3.96081428932667	10.1380005215706	5.89182741079268	7.44211538702544	5.99076439467611
IVL	3.30128351840758	5.06002096751806	3.94031444765599	7.22343044204465	2.69836447303754	4.3302030119968	2.38232722823362	2.19468944888514	1.95835947391081	8.13913111037519	3.41649721599887
S100A9	4.71396404088013	7.48071208543829	5.51237183999574	9.3509517314906	3.9980904227603	6.18230874976108	3.08547654483192	2.96136933551387	3.25122787275158	4.63067465627374	5.61523657544885
NPR1	2.9291478703579	3.86858259985076	3.57145938384253	5.44710382043927	2.13922696397515	3.62087794777777	2.42980719631327	3.86797469507712	3.30346108702431	4.54456795236931	3.20778354087924
IL6R	3.68244167666175	4.78577587609315	4.04763142175403	6.74702097838627	2.71092252264854	4.47636642050582	2.81164171270157	0.849004260135633	4.0986408111051	5.17903267439675	3.85686571016349
FDPS	3.35489825651808	4.30543382559496	3.9664410304039	5.99917128801353	2.3565102865727	3.99591027933965	2.53245692555929	3.2263200650086	3.83272865366395	4.90131690084516	3.53191721851583
LMNA	4.79955311250306	6.05970902542827	5.59565607968734	8.36437545522877	3.53669708676625	5.80976701243213	3.67685586375141	5.66742472646729	4.9873550118524	6.72525256986478	4.76418284919099
FCER1G	3.52568735419565	4.58200537725503	4.04771727691128	6.76998169788054	1.78339469882547	4.59852425974207	2.20724963626003	6.55492283850588	4.16879059684442	5.21603304292166	3.4732408197996
ATP1B1	4.17026880750101	6.00300966893493	4.62023540935756	7.61645003619137	3.03836653269114	5.25879471195446	3.41763208504528	2.48991092299469	4.78426069437279	6.2266606362513	4.61513010216331
IKBKE	3.51347038051771	4.5945370234842	4.1705630844591	6.68070844669101	2.70520883272556	4.53623372960385	2.77803883234541	2.22144387947043	4.44085245012085	5.15634826911824	3.86287442600932
G0S2	3.14919089279094	4.51297575329403	4.37913100745994	6.91568955374279	2.16601383173362	4.38218003535979	2.51711666156459	0.259000981302727	3.91121998020075	5.17617207053118	3.71889728035541
ATF3	3.66531413207368	4.46768298456372	4.12537407200876	5.90456784728334	2.34149845421317	4.33456111103985	2.80630540416772	0.550831804747946	3.89654192627329	4.80712409189106	3.84871191653733
MIXL1	3.29889150159847	4.40550594860866	4.0131873530219	6.50632910543828	2.7684285443176	4.57933604508169	2.63842995669265	2.13899016913925	3.87328656760322	5.23544197364411	3.57178620625411
EXO1	3.22005164609381	3.97679042705722	3.83045442660605	5.42251068018448	2.18900492769231	3.80474628016848	2.19376714902748	5.25698565044888	3.40150712772051	4.57902797270141	3.51033790348266
ENO1	5.70784820978788	7.20329717210385	6.97002912493417	10.2191502538005	4.4867479101445	7.39658336514616	4.34331760616717	4.80189956590705	6.57894967627885	8.44007301802688	6.258920473527
MTHFR	3.27499014994098	4.13546964603134	3.71636705921255	6.12736801844537	2.43495463173638	4.10140494726567	2.47661862198122	1.29499538347534	3.81238075876986	4.69119650113285	3.46744397970817
NPPB	3.1658278119094	4.14728937248123	3.70269875866203	5.7468534814283	2.37485960106784	3.89027555042757	2.39960615427532	2.92360811033825	3.61722699609007	4.97074116542387	3.33663397641898
CASP9	3.48234327818663	4.726319532174	3.99349592874836	6.25082450441889	2.4484926549125	4.49104915541528	2.81139704830343	4.09732696522121	4.05783482556366	5.42083895263356	3.7284274470093
ECE1	4.21614404331576	5.48891152965606	5.02703940230928	7.8076528189628	3.18314833105154	5.47923657092212	3.5343416529159	2.38087996583075	4.95525100449375	6.40862983769518	4.67434446955431
WNT4	3.64240135533076	4.70237470392569	4.20128198179329	6.03157269599838	2.76304813959899	4.44727802665741	3.12148800226726	8.83731204083204	3.81598691029548	5.23254641573595	3.79698651865749
E2F2	3.17976038511703	4.2710027218454	3.52217369548552	5.8438416929197	2.19876154258737	3.82728116232678	2.46043409753401	2.95845451115158	3.65993861681554	4.84829433013493	3.40375650219037
ID3	3.18224624434933	4.03359989619522	3.76521668766925	5.43193109010928	2.23455851546551	3.80496312240789	2.33363565693836	2.83255578228397	3.57062355498824	5.14025849541037	3.32335111577899
STMN1	3.28604354624252	4.1096701788972	3.82582676942011	5.7420419760766	2.34867029094376	3.80546588544539	2.55241614757361	2.49751276342855	3.73358991313051	4.75792921829078	3.58905528277504
NR0B2	2.68696041429029	3.78494952105653	3.27422731949484	5.0246651573032	1.93108221044231	3.21155047059291	2.02287783505924	2.99432563474987	3.2244471421447	3.97054038195822	2.88833294347026
COL9A2	3.57077069696537	4.5393227953392	4.39402761570901	6.57040433100265	2.50421236082183	4.41905178460048	2.71447322566709	5.52306094499985	4.14046524455245	5.57655281568612	3.91743940386368
CLDN19	3.52945375092783	4.65648390426569	4.31460108931579	6.60933207778994	2.57673956012732	4.53764266759742	2.91747690945264	3.90499111187893	4.05865559261518	5.51422861999956	3.86829081643056
PRDX1	4.18918148801107	5.3967747699336	5.15370134716524	7.76156510901287	3.23770141113553	5.5638936327224	3.24214313870395	1.80695504757127	4.8230092997056	6.41306344430004	4.55956476448026
ORC1L	3.2717719003457	4.09360051829769	3.70139123748253	5.45378706717493	2.14087302716566	3.83843720826045	2.34678274787085	5.9453065748699	3.45446469362654	4.58813324807162	3.34959209831754
JUN	4.37552777777767	5.54102928083104	5.14545585209832	8.14264898807485	3.21924252022558	5.29672351957076	3.3845463767984	1.61023034786743	5.09928015293853	6.06241838770335	4.78060157299586
DIRAS3	2.8816398187763	3.8440686771081	3.27275401604202	5.27047534593893	2.15090317853171	3.56207720532324	2.2918870994964	4.43661815322887	3.10298107372328	4.69775817872643	2.92220493241256
TGFBR3	2.80803562411583	4.78143176770845	3.69576066973855	6.58337196780131	2.5646016084941	4.51648772157618	2.98774616917917	2.18644259239783	3.94845656210704	4.87123446959904	3.50033173305415
GFI1	3.24709824525202	4.10374841578907	3.61487942814004	5.83151345273444	2.34515652398147	4.06852915858925	2.35524864360611	2.02925111515807	3.5072776407761	4.6926239832415	3.25159420727337
PSRC1	2.93036243074215	4.02525000270046	3.58937498587531	5.66980294231762	2.30620165421831	3.56485951811419	2.22870016042314	4.33362554087697	3.42628701149	4.43553222878469	3.09274098340167
WARS2	2.97950173503475	3.79138741201549	3.2700316532571	5.19045184451304	2.07132934990187	3.76616503564173	2.16865707966296	2.77435358307276	3.22649681284956	4.31527962496914	3.26320320255112
NOTCH2	4.16871998056151	5.90330090727361	5.13699789870785	7.66586190774375	3.2211711396469	5.1736178630716	3.34382110152319	6.50407792416803	4.94318183538251	6.37729637382439	4.61002119856459
MCL1	4.82781379714689	6.10756087701368	5.67333716334875	8.49427883213463	3.34971161481143	6.05286482883878	3.47769204063577	3.37481532073305	5.38557810918753	6.91732062766039	5.18197569782361
CTSK	4.22484752321516	5.22253288361603	4.99853581028145	7.91512332652882	2.13878705945756	5.00707938486146	2.62783638179203	1.26229479075383	4.52868509064516	5.97500456359086	4.19997393971051
S100A6	3.51148615028471	4.45376575058104	4.28672254009094	6.62621360980295	2.29734138665701	4.14609926419669	2.86891663651618	8.1100800702056	3.89491246277375	4.96826204766	3.29453218667066
ADAR	4.56450102854412	4.96438772325882	4.71677881127974	7.56056837309982	3.13181245417916	5.34238285250576	3.28103496794445	2.6362852366601	4.62365423454402	6.1623649034313	4.66187547437279
PYGO2	3.31438789760479	4.14622824785619	3.83463697243104	5.93762680591419	2.32526976862489	3.99661990430465	2.72149759179309	1.27438980334912	3.86564888918301	5.03148993950428	3.48682652161214
MUC1	4.1453521713388	5.57323395722203	4.63537775780194	7.26958345391035	2.56181045757234	4.97973453219703	2.85291102453785	11.1402856003248	4.32823580508222	6.30896538279853	4.44922322003031
NES	3.66878291696158	4.58407440911854	4.2082671437819	6.34124307617091	2.55632416808226	4.47998107644018	2.70456364898	6.14699533824974	3.89231952215212	5.59426264408116	3.74711328914277
CRABP2	3.4853983295869	4.82993818447506	3.99958721319122	6.02699309860001	2.67621157478321	3.82812972675576	2.57430386215419	5.59975800002194	1.90218788991804	5.06218317249523	3.59888356868389
ETV3	4.11062111513125	5.02687601483022	4.85848110413566	7.22712369318467	2.9938454981024	4.940566654023	2.97258047995522	2.8713115883739	4.56373543072122	5.51891593669871	4.41670786692268
PTGS2	4.15104437821735	4.19266781104363	4.77589435026996	6.31221329553317	3.11714244999237	4.56385019399127	2.82243153081946	0.505550485376237	4.3229805540897	5.10355482045594	4.08941921017799
MYOG	3.24019333031915	4.14122484963227	3.74101428745351	5.76775581030776	2.26983547277106	3.8293601847236	2.59362429024303	6.56343699888062	3.53634544411714	4.73164589982544	3.20088242073617
SLC30A1	3.31062269468524	4.18028747577805	3.84255048553901	5.76276855901476	2.63332315298388	4.14023809691994	2.5586074517031	4.19262384471887	3.60409058785126	5.13472129485845	3.52727960164038
PARP1	3.66678626247544	4.42342721289911	4.27194811301413	7.02217582061052	2.60988197668442	4.59721797541575	2.64749926145642	0.663500121820305	4.21342359290207	5.55511374147787	3.8823982282909
ACTA1	3.66958791757363	5.04986358625025	4.29237431203104	6.79460130890208	2.708306175854	4.30578684398843	2.70734483454992	0.742493852010338	4.11977068635799	5.45447118642342	3.76914452120864
TOMM20	2.58533833051297	3.65249334071791	3.23597354820993	5.021694451962	1.99213601145424	3.52049770661621	2.14509695324545	3.41893820731552	3.21033762764758	4.31776150069367	2.95085849450507
FH	3.42264373113262	4.4023040979839	3.85509546824071	5.89866988585174	2.41335840348787	4.04776086578417	2.34156572425773	3.0993253204472	3.80768443235322	4.75401054578144	3.59230218368355
ID2	4.63367424831885	5.52957243938185	5.25552675862562	8.39788638914881	2.87938703039331	5.8515165019312	3.15728568049746	4.1425797370628	5.25096632064651	6.82883321395668	4.66155111923282
KCNF1	3.23923150118912	4.45757002024254	4.03260652899471	6.10318736536573	2.52418922732111	4.21516624214716	2.60918874666401	1.80565528526316	3.90167553619034	4.96079628253554	3.33416291112517
LPIN1	3.17462799481446	4.8026423733234	3.85402243298338	6.75117981343154	2.44138183498994	4.28277368817552	2.45761526488378	2.70411369102765	3.98457934197216	4.89866901377289	3.66179757011428
MYCN	3.08917079118152	4.34842585654524	3.82363633336439	6.30887998107211	2.57749197036587	4.23409666787648	2.51620926709173	1.54100029123537	3.83885396023744	5.15774731720161	3.60420890239816
VSNL1	4.65070155030179	5.91613095633782	5.86047054162706	8.28858851569657	2.95004194399578	5.9181566771806	3.49840830346683	5.38737020341589	4.81623768630543	10.0719263749917	4.99800089659137
FOSL2	4.79343867165226	6.08416025698413	5.47670640271331	8.42632147972188	3.32095102465649	5.98221321022946	3.82387036759518	8.78281820045577	5.21732114802683	7.00463387238973	5.24570669308711
C2orf34	3.10124799748043	4.038035709988	3.64902973416257	5.04954290809897	2.01633470154001	3.83907097831393	2.20195024297493	6.49702764205179	3.52379981233063	4.38518805699642	3.20373694505164
EPAS1	4.04186211347891	5.57459416713287	5.25807605218229	8.11416527287658	3.22857846120981	5.5963091699077	3.27793886118564	2.98083157401884	5.0731702919862	7.3158840398526	4.79464209642527
REL	3.77439663135143	4.50226598638286	4.84952548725582	7.2184832291766	2.51243165059642	4.87918598273116	2.71381496725841	1.80694668253128	4.63196570468351	6.2945451393228	4.21455324555695
CCT7	4.40529036605609	5.51621568659882	5.18730936746764	7.87027958111451	3.40033801953946	5.4022693307427	3.2539376278933	3.67782356793114	4.82735218665748	6.56111580871874	4.82660326226774
TCF7L1	3.59798741225932	4.93217423839764	4.46869215923946	6.29981172886191	2.64905729745544	4.75721072292866	3.03962208678316	7.7381371532299	4.21351953362634	5.62936582664168	4.03605389033518
RPIA	2.94644765246733	3.86527574269776	3.32082161841377	5.35589829438942	2.12337385966035	3.97012141692081	2.3106279857603	3.94067737660653	3.3822161265374	4.37970603829935	3.2014184915197
MAL	3.49533362781896	6.58174970268735	3.89833692692057	7.86226578898604	2.65885015751169	4.644255095344	2.64508528594992	0.652673413295621	4.04752489271908	2.19200992930438	4.16964744574702
SLC9A2	2.49545819187755	3.59309536376422	3.1517788159351	5.30755518799622	1.92612881030797	3.71649297888247	2.45882485042121	3.90804282373902	3.17314035604773	4.31716777976232	2.73032209504276
MERTK	3.15608704690001	4.49906264150894	3.81946712534493	6.47797720651592	1.95138882878862	4.61549471364437	2.26502763187707	6.26747894490737	4.30389175231208	5.27523413026073	3.70750036979386
SLC20A1	4.01408805179692	5.201091529849	4.91774648120639	7.26791591828239	3.10571719719245	5.00724768450268	3.20676792801235	2.94837721949124	4.58488204932306	5.99395889568055	4.16413849419663
DDX18	3.26588673187694	4.0642877284725	3.89790798411968	6.21017739391048	2.26512947051714	4.19257642550296	2.53474515306854	0.789339716027884	3.77992812003696	5.23136578726682	3.50680651917865
INHBB	3.65536844664294	4.67878824730336	4.40486638854666	6.57502611938918	2.74768928677185	4.79623867734372	2.82851348391123	1.9724915739442	3.90919080440035	5.65827432839835	3.80776949781617
GYPC	3.29565079883296	4.57538594387024	3.84782508192838	7.13540668868481	2.26521354300408	4.52200572184753	2.74494668688802	1.57701403718725	3.99302088679502	5.1223619666496	3.64575587858958
CCNT2	3.78599747608165	4.63069896700712	4.46670965089715	6.62578885546098	2.59635147904502	4.62480915064205	3.00014551604	1.28386980021495	4.20959524897929	5.53107931646789	3.92843292103034
GAD1	3.01475178917833	3.7991863292764	3.53263674696296	5.02094432656963	2.03063145550059	3.52598436739818	2.05214406739523	8.08198307790125	3.07657293951745	3.87964251250415	3.05682492878364
ITGA6	5.09033050286309	5.68433412046277	5.70341658772906	8.00499688927964	4.15240494070579	6.16524366815948	3.41192243042268	1.44434659051399	5.32327226182259	6.76809069145909	5.04352513804804
HOXD9	3.60140317950382	4.52678315082571	4.36992978975195	6.22846917787153	2.53795655473231	4.39068868519303	2.90518892523935	1.33253059259158	3.86612437685114	5.0550752344412	3.77249791370354
HOXD4	3.07332277675408	4.13105474714267	3.86589128434862	5.72522044502661	2.32566000566302	4.23530431136032	2.46926729419904	2.52759870340705	3.6026632625376	4.60381702406386	3.35070804406132
ITGAV	4.42040922770401	5.07271209777362	5.3376649795931	7.10686475647624	3.35121163831159	5.3569189077279	3.24952668786258	5.02781298359168	4.96152791005053	6.49302325804373	4.53311233893106
CASP8	3.6065300814865	4.73527726315999	3.95180766552357	6.63370972900084	2.46456360082453	4.32687575741378	2.53765794109122	2.45052492510678	4.01928570960331	5.26979977782299	3.66609761272316
FN1	4.40606396776957	5.28878705250011	5.54655573552106	7.09964602133493	2.8041774006494	5.59481481838451	2.77078345531424	11.4134903950283	4.52549945404428	6.45058266299931	4.24986181229494
IGFBP2	5.07399519675958	6.11646824744905	5.363011028088	7.89639354169337	3.46452601837857	5.93669689641511	3.87397126287451	0.466943003988377	5.36017898567338	6.59448538204351	5.1545512064527
IL8RB	2.32339071016748	3.65324383468211	3.05317895606309	4.93288009170265	1.77991290450644	3.23288587743699	1.92779790805501	2.94240101473011	2.90386309956108	3.79801431414277	2.68801855664404
CTDSP1	4.17802904867179	5.35037789129686	4.66840938965555	7.51044967432302	3.23472989220975	5.05427885276272	3.2026441302421	0.930830987501199	4.51097929642756	5.99501587757785	4.32573504626307
DES	3.62637443768847	4.60541926681921	4.05426738126396	6.73184126145675	2.54676477654024	4.23106714935751	2.56210257942308	0.98149907623786	4.05721413883653	4.92680361692531	3.51498467644921
INHA	2.65000806113362	3.59582587055044	3.16985263621122	4.99506193421586	1.86271337922921	3.2640171558733	2.20143135063418	5.28703602292033	3.07702155814389	4.27633289788934	2.730812948997
PTMA	3.13064763573434	4.36734073592897	3.6240359494439	6.02424701158777	2.31756000434728	4.03495939234288	2.33847684160177	2.63046443170743	3.4983618121069	4.76752652672049	3.33094289780464
ADAM17	3.626840910927	4.46466000706287	4.43742459654042	6.64815980262256	2.7750889119934	4.4993721950425	2.6480860582974	4.46295141727753	3.95081069215488	5.78264455357877	3.73467417954137
ODC1	4.64919133019388	5.40905547771189	5.63468508335818	8.49139607685104	3.85053834294298	6.19541263608104	3.90687865103151	0.705543147448459	5.12941375860204	7.23175648469651	4.874987936826
APOB	2.35103713685277	3.25259799573282	3.11307279379391	4.2327831489906	1.50461668097899	2.96963076113837	1.85465206553605	6.84773860910223	2.60857521151673	5.4503562495529	2.31524377997707
ADCY3	3.7687217474623	4.87981757834991	4.35181539444161	6.82827927926949	2.96129211709445	4.86967420075837	3.16345232356474	1.08154050587446	4.30593991904477	5.81707005626238	3.94567672601718
POMC	3.62608011267075	4.839476823154	4.30244303401874	6.75451761951841	2.65446339898659	4.67280009723702	2.91482751179308	2.59598285422517	4.2288522787047	5.43128039538154	3.96109445014533
DNMT3A	3.42317593734409	4.58448419691433	4.0951490815192	6.58140804795401	2.4700857324044	4.36094059082529	2.69357117105613	3.23391447019048	3.92620036019189	5.18800422355517	3.94977845534331
CEBPZ	3.24079591898222	4.2470362503916	3.73720922739042	5.46777348980047	2.13566690106468	4.1422755390742	2.48900943896271	7.53172075398315	3.47338608035605	4.5306770730701	3.32464074383559
CYP1B1	2.87136514143252	4.02634097687841	3.43566990103033	5.30300700335454	1.94826817148361	3.94240261761497	2.13472495225915	5.39893421968623	3.71788204030937	4.5854532649369	3.01668911682444
SIX2	3.84201843100792	5.23412396525812	4.29430343813729	7.22009188882061	2.8459499196211	4.80061416524974	2.98065483347662	2.76731909044933	4.35414850183472	5.92233656932046	4.05676734421917
MTIF2	3.16150759532612	3.87363386222365	3.76704443818484	5.48989163392152	2.25886659201628	3.948926984576	2.33642164553206	4.10573604862647	3.22443114970408	4.50134517684676	3.26628877133105
CCT4	4.06416987043572	5.0025868044697	4.436762225106	7.1890705704155	3.02509759496593	4.78288699228583	3.02477423156303	4.47906184896625	4.6296385306958	6.22294385818245	4.19008156066405
GFPT1	4.1729287245578	5.292667029182	4.7659320601421	7.65113221351886	3.25769171162416	5.21986016354523	3.25218984068152	1.58724676461633	4.60921895346033	5.9160217336977	4.37584637562039
TGFA	3.23404695013245	4.73644222674649	4.54878981690579	6.31731724238356	2.927727332371	4.25472195679914	2.42888596447483	8.78309725579891	3.80628064902558	5.07976061726455	3.66179173742641
TACR1	2.48858981713502	3.56627089118491	3.07233775893031	4.97094502838998	1.85005362023277	3.07096066685647	2.05389864353725	5.12091283078988	2.69588040236219	6.00332433501176	2.43737721271693
CD8A	3.30235994558362	4.37824687432828	4.06227338649616	6.65073621567979	2.35987356249433	4.17799436169528	2.56613226875871	4.28914799037273	4.03066825651926	5.13051835667304	3.86340825276464
FABP1	2.00548248654157	2.83431490698198	2.47509231694043	3.78813175552215	1.52568834492469	2.48330196250832	1.68796930165952	2.6038374789815	2.51344474438541	3.02675621575207	2.27088016817293
ADRA2B	2.97143138577524	4.01638045241707	3.87342971368781	5.80675358057983	2.28396741084258	3.96981420098078	2.42208635505189	2.34073166833219	3.52852007441442	4.70159980536107	3.30148276853016
SCTR	3.12074193328751	4.01223310336568	3.77301465958638	5.38566054295498	2.1712840368177	4.02415699648485	2.41540427923937	5.52789450356384	3.52277762670182	4.54460035051041	3.18972082816509
NR4A2	3.72876726303742	4.46414763973108	3.82052299017801	6.25327562972576	2.16775118698792	4.3573190738572	2.69741670522257	1.157108522719	3.94445213900367	5.02412095505412	3.9214533731099
LRP2	2.45096771204691	3.29178810505977	3.00870812742399	4.16641998135088	1.67250441666342	2.95899611497374	1.70107102663447	7.44148477237405	2.80432616599357	3.4573062884297	2.46686168695724
SP3	3.94278695044074	4.95256437963325	4.34271575608775	6.95546151400411	2.81288175496937	4.76887388798507	2.95743668265761	1.78986154905393	4.26440574075345	5.71279410133681	4.30832495060301
ATF2	4.51474276054139	5.73516227413081	5.17154442804484	8.45196066524523	3.34495911372513	5.66344928326498	3.4594357896984	1.29391036718476	5.11591330405984	6.46919202437122	4.70205313378023
NFE2L2	4.53339108396647	6.30399698804694	5.78543051983247	8.42973655226807	3.30831681313237	6.10211023240799	3.80589559085571	2.01102543754395	5.38339132425642	6.67352281265859	5.16430060379304
PRKRA	3.3448491163054	4.3392766119962	3.8588598302715	6.35698956654672	2.49356148285038	4.28826282683069	2.72786834938388	2.9884780696747	3.99404321516953	5.23176867974786	3.62768669443898
NEUROD1	2.11900383165457	2.79289607565411	2.94209651561477	3.9406400790406	1.51717809030212	2.71548920746547	1.72466757461669	4.3710177975891	2.33635971216626	4.57537107304873	2.23201661306955
STAT1	5.36274589663926	5.62830089876592	5.42693103547812	8.29983897079646	3.3050757584716	5.59141187445862	3.5675556615204	4.76315964979048	5.51849631870277	7.10383611636461	5.41744239163782
HSPD1	3.88254925454066	5.11184289820929	4.19539952607606	7.1347994691793	2.65465863757323	4.60830710870668	2.82323920700992	2.77864020619224	4.28045818503971	5.62516122882261	3.86303962036489
IDH1	4.36460817107001	6.0025890554438	5.15798975185017	7.95765656938324	2.9453300934669	5.27711367643106	3.32911493591291	5.63941970261636	5.16060091755765	6.30984178093551	4.49135244850325
IGFBP5	4.49989834556788	5.85488102654298	4.49238930799174	8.0368507953693	2.46507186525477	5.60830026681707	2.96591265914283	1.35319448293047	4.53552651665724	6.25034295719022	4.23654406648407
EPHA4	3.16624675042683	4.63938669900176	4.36053579424927	6.09785343116653	2.5221069850644	4.72302702993293	2.97118935533645	3.87925089808459	3.84680912082851	5.36876622571783	3.85588406515912
PAX3	2.67233638937225	3.76275793031286	3.61791939920161	4.80117501390527	1.8372887558261	3.30354700053922	2.04090711430131	7.26868862004769	2.88416352279207	3.93467051023407	2.62658632654456
SCG2	2.39273270774169	3.40798223358115	2.89520848985332	4.38742292975898	1.87007665060421	3.17330428847235	1.99196235317496	2.85260241464191	2.73064213475908	3.87524468003503	2.5752457425832
IRS1	3.36703543817019	4.18613605687232	4.04681662375025	6.11875188043275	2.53762338811285	4.38431485648626	2.60187393759968	0.71861713441396	3.59674807978749	5.10564954680851	3.42877579628824
ECEL1	2.64016445945403	3.50774841682476	2.92820850615357	4.81404756629587	1.86786028530472	3.22916371727087	2.05409085885519	1.51462991054924	2.80606061946127	3.86989121478543	2.75169439773281
GBX2	3.27569504758751	4.44129098757433	3.79080633083404	5.71842969925977	2.37790124232465	3.98673642720044	2.43916338019089	3.97085145812756	3.65326767728021	4.81652135533674	3.50122468908729
HES6	2.79117083172392	3.85210836155542	3.38797713279648	5.41264887526771	2.18046957367934	3.60415858714483	2.4727181494731	2.7488500196541	3.16630808964755	4.4274628403708	3.10092175846148
PER2	3.6668073872498	4.71265953796046	4.18945799499793	6.33580701700801	2.43393876214508	4.43135039294249	2.71050998201112	1.7266208591804	3.93896362243215	5.26605970141544	4.0416805624816
HDAC4	3.59245835564498	4.74830451601179	4.30466498457913	6.71858764499699	2.59367906841973	4.52352708210616	2.825334787104	3.75603591478159	3.89249147943631	5.59560063919603	3.67548027995783
VHL	3.16769564107835	4.17820935907537	3.54823527522899	6.45663965157552	2.44205030504293	3.90879169462154	2.3743456481021	1.01376339088482	3.44405014315755	4.8073217398333	3.44864487875297
PPARG	2.56305600546379	3.94975895663933	3.4054827961303	5.37067766485092	1.72176022349815	3.52520760387619	1.75296222584199	6.87254046285767	2.83679873075623	3.8823647307408	2.63722761783063
NR2C2	4.02544497580768	5.20271401889814	4.93541319583424	7.67237205207265	2.8967513341662	5.43365419615362	3.12026151224939	3.93123188626174	4.57093469143746	6.29439202080316	4.48294011031294
RARB	2.54786751022447	3.78991150435663	2.87798380372451	5.24861123759196	1.76412504040878	3.51749397784501	1.93682354913903	2.82334122151809	3.41188974913887	3.90603468247951	3.25133761524028
TGFBR2	4.09599484653658	5.36087590534993	4.74737637403463	8.08290342540707	3.03159776044162	5.44552488124632	2.52832018764087	1.20484298187854	4.5742246072219	6.49972991605023	4.01865502974715
MLH1	3.24917877180805	4.1405148793913	3.7099906776767	5.85387187285296	2.11945087543347	3.94542585794335	2.28067960447605	3.16646835676494	3.52570709474768	4.7645732639758	3.34775760366813
MYD88	4.44721757134506	6.28294602414688	5.26547830061056	8.50611499130361	3.40731199867676	5.72709480278471	3.42420854946075	3.31575141180422	5.07388696734783	6.66863532041461	4.90663385466211
CTNNB1	4.68458408757938	6.41662394899392	5.6921623808882	9.15751667424865	3.54967673302736	6.20929663772861	3.65914546586087	3.81430285911757	5.58867680796552	7.38657055066343	5.33550704536732
VIPR1	3.44420274285425	4.59529804157978	3.85002597694736	6.16759761960435	2.40303173372731	4.15601397500348	2.80093844194269	2.704836868715	3.89342530752964	4.96163656084935	3.40103325379905
TDGF1	1.40382852137661	1.86150423546281	1.68705040555083	2.59800736775695	0.938357692182484	1.74074053048985	1.02005714577678	1.72083762989014	1.50572655836923	2.03914396819712	1.48604610224597
DAG1	3.89184112420705	5.07909880762179	4.31703561492964	6.80490253176897	2.95225902423074	4.77810859931553	2.92602688803106	4.76673447599279	4.32863740114839	5.56868058308667	4.17231749663274
GNAI2	4.34486730289746	5.81996269426323	5.00755857592778	8.43502707891928	3.25400131980084	5.51131131208723	3.19354411151766	0.961772940884266	4.96162121473026	6.50166244667341	4.45667286256971
ALAS1	3.45174762479896	4.7340172589633	4.27774764613178	6.59510368973456	2.66519740356983	4.46261703599544	2.89843551882097	1.3942551001925	4.03971816647533	5.11432598097594	3.87647340302036
ADPRH	2.68484843364822	3.71651301772974	3.43212714591471	5.4445181727935	1.98906819922583	3.7512664440961	2.04139251470153	2.9360402575769	3.4124212404956	4.27828962941243	2.99416892378036
TRH	2.90223859251201	4.21707887979125	3.61398007049086	5.55798608637362	2.33784667507463	3.92068936512612	2.45031819630131	4.50871983458544	3.42378549828179	4.43312518386909	3.11422017743021
TF	3.15388644971114	4.28569781040384	3.40346651160043	5.46481861479853	1.90264243616802	3.33024793749117	2.10403639949238	5.63771787834833	3.37443893878794	4.60841755925197	3.11877947274285
CLDN18	2.90067659457012	4.13233002954698	3.67131574561743	5.45688739856573	2.31525366117688	3.72629737942575	2.42653285894281	2.92294474658622	3.49815326352552	4.55147350072288	3.32710857194512
TRPC1	2.35882642443322	3.16453878732766	3.10671613260478	4.55151683006794	1.90970725238243	3.11364407289475	1.79669898109367	1.2697534535013	2.73084613054042	3.74202177176493	2.7929535309205
AGTR1	2.73986047523844	3.6511669998562	3.49590600024079	4.93414116147969	1.83126454586406	3.34275485342559	2.0601122177748	5.60412655338217	3.00105886901397	3.82510655122024	2.89084167262616
MME	2.70788921846457	3.69028046816876	3.63487069925767	5.16285185388013	1.84134299918537	3.66168404481903	2.08676377116523	0.286945270905007	3.18944984915617	4.38812361142408	3.05305903150409
IL12A	2.90437862421987	4.16776472132334	3.73003198661907	5.13966722407231	1.94184469268845	3.54798817719099	2.200146136732	8.68163408772933	3.22675842203475	4.09027629553714	3.04117594189839
SKIL	3.47544575505379	4.04565846952597	4.14502609211244	6.19646381249669	2.55569249233265	4.2554620670075	2.51068836068688	1.09502658396753	3.80121918926813	5.43335735383296	3.81596862750307
HES1	3.98005120023544	5.48469594012925	4.97519049372826	7.61453040638395	3.06665615959783	5.42256694823373	2.90219707515562	7.13584217951559	4.71034725510116	5.81127027483965	4.50973850808754
RAF1	4.08553534894005	5.32394417518325	4.63165656702195	7.93111803297494	2.9729196376044	5.09126025789203	3.0486727683235	3.40366451374495	4.49882120681409	6.08052275980185	4.56342531733741
THRB	3.02602048200937	4.25176713857143	3.94801403417564	5.86967088681764	2.09109911061196	4.35138787758179	2.11607156377905	9.02031840968625	3.58837271179662	4.78951816215898	3.35218716434993
TOP2B	3.25515573368649	4.30765430312624	3.63440461217702	6.32472500559869	2.46304430037876	4.37960105363224	2.39000594023017	1.43495360802118	3.68904148635182	4.82572310187366	3.32489387854186
ACAA1	3.23276005235212	4.57186302368102	3.88408594194977	6.34724288700244	2.60645140414989	4.24360945473636	2.66780670330775	2.87655927112174	3.78995947665999	5.33131351679612	3.62060050615665
CCK	3.23307553574031	4.6050462460296	4.03666219917187	6.05079826613207	2.4335852550485	4.24114846741717	2.58781405445431	6.6858271430063	3.71744432215006	4.75082374021238	3.54704140234132
LTF	2.97189880674091	4.08005088639874	3.74391669972399	6.15766504311703	2.26627781332227	4.02329977123718	2.53151221142782	2.01034215611159	3.65534679470698	5.03284746824697	3.47738001787983
SMARCC1	3.66339897161939	4.89919454093322	4.77731022716818	7.19090444421188	2.86442749742705	5.03625360050478	3.04846090306834	2.24336214813649	4.62293603016959	5.82995140348572	4.35641151629493
CDC25A	3.04539041097799	3.89110822178083	3.21995216684967	5.53370720478663	2.08819992788078	3.71649171494528	2.31180729261168	4.55407898185859	3.3666822873772	4.51632347319453	3.11092642549852
COL7A1	3.92638229746044	5.37769381079197	4.59623885527349	7.44519167384437	3.19110655955553	4.65668986771261	3.29772323301988	4.66794318634751	4.4754451795268	5.86073451658026	4.24041984175276
GPX1	3.29779753874025	5.03754607733236	4.27250534355348	6.75584505105206	2.6015532100827	4.66385409682299	2.81530109405531	3.50472372863255	4.28557940584442	5.50584957595976	3.91510183713001
RHOA	4.60045196099974	6.28958534582796	5.61800119982962	9.01833825473876	3.27694758563965	6.44091603107041	3.61566889978657	1.70090265589091	5.56170579133199	7.30698752494455	5.21974464234121
RASSF1	3.27939030326142	4.39980088188404	3.94176549360916	6.35194192692853	2.44345005558349	4.33314022699289	2.71068161613549	1.70272740921125	3.85402570316526	5.24142511085182	3.54615685833052
CISH	3.1796793418863	4.47229540550298	3.88784002990326	6.0980402744287	2.38508273977491	4.16610809403324	2.47984420529923	3.44646749042667	3.53745419169687	5.02172024939372	3.46703878886308
FOXP1	3.93988776943781	5.18611298460108	4.49188267831083	7.28332730467064	2.78288658502176	4.59606886612238	2.57358872724364	2.45298610519297	4.27853019489184	5.52120693416879	3.73163792160961
TOMM70A	3.20962553418912	4.06773320385975	3.77443293567942	5.6701196576601	2.20200054407981	3.83041478929511	2.22352974352226	2.66773519973878	3.61743260167317	4.69235592147088	3.56579071376578
CD47	4.79432478654521	5.5662761605802	5.3998752222038	8.30019009420719	3.25822358999293	5.23374623040743	2.75255406776471	2.69464975644738	5.1126822307463	6.34767080088439	4.88447346228746
ITGB5	4.55779331336984	5.3798315754077	5.04029010815345	6.99085906718918	3.23099790063164	5.37040638119734	3.18081263388331	6.23648910007953	4.37880396888466	6.31668572481328	4.49971373462915
RBP1	3.35660771973801	4.44630206452202	4.57812209887252	6.06112210230755	2.67330196180533	4.30486944438606	3.14620300178105	2.76402922351896	4.05629821102074	5.58577279761059	4.02848924937429
PLOD2	3.57056286140169	4.26500973734587	4.58133788067463	5.86850263693626	3.0404518263648	4.5521480392224	2.63126954428452	5.26068534171552	3.87857778442105	5.48558182874726	4.23936139674385
SST	2.799708863396	3.55446759971513	3.50154684678089	4.98922174555348	1.87924765400669	3.65950828530419	2.02101014151521	8.08289301623505	3.09501845951389	4.07744400244878	2.88160504622431
BCL6	3.77115237881744	4.67851212019578	4.10540910793448	6.89367784142901	2.36474726675299	4.57682766021794	3.21346545533502	1.12852502637788	4.35720795841029	5.42384773894598	4.19826159740538
CLDN1	4.49430795402119	7.46206236678789	7.21494292215846	9.97888724190037	4.15045704608434	6.8351463657189	3.948692445084	14.8046747469383	6.23550493526657	8.14432686229188	6.31213149822487
TFRC	4.56638695861568	5.27032869828248	4.83641846095949	7.51960335654826	2.83602914633813	5.30358835966551	3.23454204882735	5.23607999745005	5.12482459013755	6.40958145005393	4.87930421252328
FGFR3	4.02005522405612	5.43108134555862	4.8070859897352	7.44063233354044	3.0695661606996	5.23932909249584	3.2138243290723	1.52965399769158	4.37444015352966	5.6430550602787	4.49319649219994
ADD1	3.9328705027169	5.06868374798186	4.44292184686911	7.2327137728292	2.88879301296635	5.10892351139749	3.09919071841361	1.040055367085	4.379682030048	6.21073919976769	4.2014855574355
MSX1	3.61983890650264	4.53708165412001	4.32738929168934	6.38933827832619	2.51999274297896	4.58344771274988	2.79352599843253	3.20291469723688	4.10716615280015	5.37355092949914	3.76438929034472
CPEB2	3.43630627512993	4.61854416293644	4.10637794097121	6.35425976669977	2.81670617108736	4.54837490151964	2.41122650619425	2.97455640937514	3.85921611500328	5.09725851859271	3.5927253607551
SLC34A2	2.8106054883659	4.15960548632711	3.61672043590576	5.52478878053596	1.98566440744864	3.95215420561209	2.15780461052548	8.29892909110552	3.30133668634924	4.8505305839358	3.04242662407147
KLF3	4.45481582514528	5.557211497202	4.91531547264138	7.90623503413106	3.09647809821794	5.50788266603164	3.31735009978692	1.26936019260855	4.77593239087625	6.38751138279585	4.85951056844343
PDGFRA	3.25681082791996	4.76773309087135	3.9608086149216	6.81674518870318	2.42548731356286	4.57377425017904	2.60956549264791	1.48813103320826	4.01691275873443	5.36595871868532	3.91772884236783
KIT	2.55734179173157	3.79211440897591	3.11720351212862	5.49222662341735	1.89688589512305	3.57347742599166	1.98589988784113	1.06227901967075	3.15660276736928	4.18684730827834	2.90030478097449
CCNG2	3.49342275025316	4.87332276594132	3.9443378153139	6.8481793867628	2.68888679229052	4.42863806522003	2.57169054579112	1.78454384226975	4.09650939111958	5.1332667254328	3.70125374431408
ATOH1	2.8383838244293	3.6324752410991	3.0061294787391	4.98437840235644	1.87278999557843	3.45938218964968	2.14788362977432	1.62734709157289	3.05666370991373	3.91518461847513	2.93188721469361
COX7A2	2.7120675839131	3.59646774556882	3.32041912780534	4.91913562067724	1.91102654622251	3.28121712365631	1.93933918445261	2.11818035109499	2.98220594561883	4.12752281260878	2.8980954907819
NFKB1	3.86984802361116	4.71530773631501	4.40267147390475	7.41218084603083	3.02164844189739	4.92513814607889	2.84457476965417	0.507187099423943	4.54000361667311	6.00022800797738	4.07357229983467
FGF2	2.50119300889212	3.45805457961105	3.11593089815663	5.21176649767514	1.79781454119376	3.51286579863984	1.9795799097766	2.25423886350229	3.09461662927956	4.28663060947104	2.7654881955177
CCRN4L	3.59762044780889	4.3700697800945	4.11780397535716	6.214779876606	2.58613582406484	4.4813337113385	2.54963593300547	2.90200423996565	3.95934016976827	4.83964689752567	3.61448047851432
TLR2	2.66663674644281	3.81607106736316	3.8051079373523	5.8169252541622	2.29365814917264	4.07601653977317	2.25918223592431	2.40132843894912	3.60365238720248	5.06233385476478	3.3736339590975
ING2	3.03037405675767	3.97097557412722	3.3015755361609	5.25090818356071	2.15266469166693	3.67295373078895	2.33967054744273	1.7554139066942	3.60824885067095	4.58814149319011	3.28031583706016
CRMP1	3.61613760277637	4.45850565094181	3.72449495065483	6.04742198830439	2.27401278912249	4.23955505960999	2.62634973162199	1.48824773609987	3.68131260644413	5.06170011792914	3.57710539267143
TLR10	2.0467915376337	3.08269221062345	2.72077176107096	5.45862652953297	1.56959706126913	2.83682813509214	1.75405688818642	0.14098027398148	2.61961868094662	5.38922515641851	2.32162203826127
RFC1	3.61852319609627	4.39185738844994	4.08665246773758	6.71743289081912	2.57899738214925	4.05616289343381	2.65080264524331	0.763020930570364	3.9786056687097	5.25560250602505	3.7764585501277
UGDH	3.67313251702856	4.68282309455374	4.63342340416663	6.67296991287767	2.77038516950557	5.01796089633708	3.36908068149639	0.828376616510281	3.96680629865671	5.88409393853236	4.02931098888747
PPAT	3.26053244067541	3.5569538510108	3.40082135718373	4.98748865942444	2.3064074359655	3.49128685694008	2.18939989388211	1.2915088372461	3.33223513944466	4.19857934551648	3.16994909357953
PF4	1.56375786276427	1.8626145884237	1.67422624745364	2.55087031612273	0.972640287820122	1.74625937495121	1.17483676013342	2.68849984327788	1.637106780695	2.21388567141778	1.44247073020007
CXCL5	3.09233121755487	4.22489771147218	4.20614175102089	5.89443128065051	2.32931894543218	4.02306648005326	2.59777909584992	4.19962541627151	3.75069217302161	4.92939827356085	3.53223989566713
CXCL3	2.76176944759142	3.78810214150683	3.30124485194713	4.89238716661182	1.99611914716926	3.51243793044512	2.10691801722696	3.90833005719003	3.16631565858056	4.1047287843743	3.05190651422434
CXCL2	2.06606249436656	2.95841494300535	2.83344354967916	3.98835679383649	1.57052295444382	3.05257404289333	1.5683809402547	5.0049549427376	2.45114165976276	3.05921816885861	2.26832638914092
HPSE	2.95307929588348	3.98732145577927	3.63062437346898	5.79104015942136	2.64230953918757	4.05983696706989	2.3897176859037	2.578013765338	3.48947747730941	4.62749179051413	3.24411623577043
NKX6-1	2.85051326423351	4.05507456015227	3.63896484583199	5.6484103061619	2.33631692286135	3.80086989094091	2.45919149287869	2.63364665541098	3.59756634310391	4.63082103886542	3.18820708449249
ABCG2	2.16785808865722	3.11624336890115	2.93832834725436	4.18036896009907	1.84046589622876	2.82233712849928	1.90040323345766	1.39063372056593	2.93302080930609	4.12716927794649	2.48041140792689
SNCA	2.91821990778204	4.34011176474079	3.66975343494736	5.95945295864407	2.61824651413895	4.41792817343566	2.38124913020428	3.143386606865	3.77546087711153	5.05918738864249	3.28467368085537
EIF4E	2.07423163671537	2.39745074932598	2.24696868853594	3.52979387446318	1.62033340992708	2.50023797842049	1.41347380255382	1.44581492949842	2.18897939506164	2.78840996412325	2.04636388269322
ADH5	3.91429627817799	5.03087862895385	4.46859943315408	6.85809072513156	2.82469796225805	4.81556019252158	3.02589927731084	4.44307637907184	4.19533087601187	5.9276115784968	4.13562219717246
LEF1	3.71659190639256	4.34263657834509	3.94597154568428	7.10125081855687	2.17666459636665	4.50737207843112	2.54445367309384	0.560184633322017	3.94883283114091	5.35036855563963	3.66803909326692
CASP6	2.78629428826403	3.22195178475256	2.88288127258685	4.47741605716114	2.01784261184077	3.01657863723896	1.99183396190929	1.83385289332478	2.87744865159004	3.802165420638	2.58539580217558
PITX2	3.22731637713385	4.27402670055415	3.77581828383621	5.56263873701803	2.26854648230613	3.93705445782489	2.49742494116457	1.98766105508803	3.50463763524794	4.67668380775747	3.36505817529831
NEUROG2	2.55720044004547	3.59844306579195	3.29518301600532	4.81597464814019	1.98368980745289	3.30763234610537	1.99066768298454	3.67474994679174	2.99984607777561	4.08933077513744	2.74494037044028
CCNA2	3.9273689797799	4.9189849406182	4.58724956720545	6.8610242421034	3.03189100721834	4.67998378980895	2.82423588994886	1.46911785420425	4.52793439474511	5.78701988061746	4.15718090541623
CLGN	1.71608135433132	2.17357417684132	2.00429359144328	3.0156986294871	1.16049827427868	2.17635909425538	1.27818704864169	2.94714772012779	1.90587771283718	2.49372568495885	1.81440298904493
UCP1	2.37808654378185	3.38214676157427	3.07186780691353	4.2831056557577	1.73419273081291	2.9788419131903	1.78449538828857	6.88677277533527	2.7497387475338	3.36228394788133	2.46746082119058
PDGFC	2.93836438030668	4.13485624115214	4.18331724430496	5.39451499806345	2.51062474991601	4.14593819246122	1.95706209494999	8.92737913790932	3.29991618988346	4.87597057851989	2.96533478021727
HAND2	3.27152027913896	4.56709595267087	4.02723289031066	6.42805868963524	2.44363583198462	4.26086921424941	2.55283032005915	0.538681576113216	3.75640487588356	5.17768903881829	3.44366770231354
ACSL1	3.88975233696303	5.16361295202913	4.40942721189579	6.97377526051907	2.82576557352502	4.69792444821891	2.91276320188528	1.65251702413955	4.35045724368717	5.32267638998132	4.00610929413285
CCT5	4.49197070899508	5.03289668071238	5.45967876184818	7.78807328726454	3.31260016307121	5.38170269698119	3.2797944333813	1.20786526145727	4.61738296383657	6.95489821923751	4.51196481709142
SUB1	2.85639103807562	3.42184300201051	3.34778416272681	5.13510864989486	2.18175867094526	3.45119627883998	1.9095338751552	0.237754894104765	3.25589490899045	3.93203436922731	2.97270038058724
SKP2	4.42192283691353	5.15456402675964	5.23619676240167	7.53882396593959	3.3757848839027	5.20213698143987	3.45830682207396	1.84634883641627	5.04632212382378	6.42974381392791	4.61153986612985
GHR	2.56942349371773	3.43848210506394	3.35348197467128	4.52196723064635	1.5751189057759	3.6408721559939	2.056890571988	4.59696252959471	2.85524182082405	3.71120550279291	2.6900751205312
CCNB1	4.01603904062535	4.65383773290875	4.47606583025615	6.44922695748146	2.63785733683692	4.22249171775186	2.57911910143641	3.37476518105373	4.17749219658942	5.78634612765307	4.04400878131874
HMGCR	3.59195765730999	4.96743006310549	4.72262619202314	6.98261889216174	2.91140088925532	4.389826930317	2.71068717348015	3.62758216218851	4.16196380358858	5.5319045320974	3.82999125100053
F2R	3.21165861064117	4.14117712704272	4.18354582294876	5.97660727148073	2.57121182169324	4.24855956109723	2.45195325636269	1.91682137493204	3.64573850104405	4.97739489387303	3.53460228517911
AGGF1	3.10427241534457	4.24337949679384	3.73934893501383	6.01128606176553	2.28600667382522	4.34549521419931	2.33441513322493	3.02445808729874	3.67573481924552	4.83894352110084	3.31165213806407
RASA1	3.37681814556256	4.85345698526904	4.1668106389968	6.90932751061287	2.77265991016382	4.4497115561311	2.63557512176649	4.64806557288143	3.89180876215773	5.44545952224321	3.77264897977441
APC	2.90980959427609	3.85329154821393	3.27534022118247	5.04435204055001	1.99231744468994	3.61363683169741	2.30353377207189	2.99756213429005	3.17072288100205	4.1918454345954	3.03001006473556
TCF7	3.3055624657611	4.37194070996683	3.84451163508072	6.60869549532056	2.38979146621926	4.28183573165498	2.58174137017442	2.16461686225775	3.7847068896492	5.12898427980149	3.63254494998786
EGR1	4.7492579500332	6.57893126645584	5.65097040534965	9.16537693494122	3.3945595964084	6.12233628412488	3.49613331794072	0.829292344314923	5.28879485500303	6.50025948266379	5.15098740324139
ADRB2	3.32594199691793	4.94661509124009	4.05371967134477	6.41653397953043	2.54102187635231	4.3539845953434	2.55021267437746	6.00286372268372	3.89038875385719	5.09523938166491	3.4552173842968
ADRA1B	3.46814744871601	4.70870887145095	4.182196497479	6.4368175682441	2.49252933089641	4.36881899614257	2.59283261810197	7.94894842119944	3.9991565119135	5.44953492265783	3.6647042647541
PTTG1	4.25352523042931	5.65534847506455	5.08795692301051	7.7936278209739	3.43240639418999	5.2793386171987	3.20782489315229	6.03740711795153	5.12134110616147	6.65232171197046	4.81186888722516
GABRG2	2.17317568185029	2.89244853910625	2.73645866428384	3.89050229946553	1.49088513476731	2.67596777569339	1.81696322427141	5.62658173477065	2.56984693404828	3.5809097767807	2.33497255756365
CCNG1	3.70061418526496	5.40718211081579	4.42586846645573	7.57453685275079	2.81591727216809	4.66564063573956	2.61740729184702	3.18247490056007	4.61532306245216	5.63584242774613	4.24602807775143
NPM1	1.96684036935961	2.41383902815803	2.18387015190062	3.39814428549796	1.37394529345215	2.52198156362273	1.48633920137463	3.44654033892847	2.28755599832219	2.731102672895	1.85445676791414
FGFR4	3.07802176235564	4.2457281611966	3.86060440662775	5.48973882254826	2.30172391469512	3.67110886110606	2.47319694919027	5.04308697550808	3.6394103518748	4.58367943753828	3.34432723023636
SLC9A3	2.95813629421002	3.89910696087998	3.61651751354799	5.34866729233235	2.23432852314285	3.89499532417949	2.40959159036764	1.21561649517421	3.376416493078	4.48759255634801	3.19251077515424
TERT	3.40775697268949	4.32796663316483	3.94516220800079	5.74192678340154	2.39725880040348	4.10611138983419	2.67222239283218	5.29531947236395	3.89657805007979	4.88959127142651	3.57737927697325
SLC6A3	3.14112270480503	4.22536024423902	3.85487417480056	5.8027227488445	2.31866360561119	3.9479949572757	2.49025287971036	4.54263028280217	3.61826440984159	4.72348851879923	3.11661592430252
DAP	4.19294803599434	5.40244283999652	4.95622667102169	7.70427453457923	3.11289108177019	5.2710097262746	3.40118160789996	3.32449711990226	4.62042408714593	6.39096525679255	4.47247834638119
HMGCS1	3.90239715404911	5.09913816268949	4.51842647885874	6.84468767635986	3.11153907950162	4.82373044547133	3.00471370715106	3.91405964801075	4.23951537682553	5.80815628878586	4.19414615265508
IL6ST	3.76810217996129	5.12509883748414	4.33807200636953	7.64383797298736	3.02087508513554	4.97315925171533	2.50362029025182	1.52098626835884	4.40076213488918	5.81836599308836	4.15535322767976
FOXD1	3.01486233455309	4.1670998141502	3.55983065820413	5.68254162650866	2.41375492624265	3.82598347963019	2.43627814508905	1.36811104208279	3.35890027879813	4.63429462171709	3.29061545020003
MEF2C	3.50973822186231	4.75765727467176	3.89474702496826	7.85669821566721	2.25234694690424	4.84184848878035	2.31423481708782	0.488304440832944	4.16792711353831	5.12092326855883	3.87495107597038
PCSK1	2.17864243526726	2.84920338938005	2.71650724798128	3.97224424096702	1.60841715669603	2.92684242502766	1.72729559012708	3.19248171669889	2.60737415134253	3.18781461287032	2.29010703303234
LOX	3.67443088461289	4.20131890190994	4.13421745618611	5.66561658062983	2.33254007220638	4.43420863006212	2.13552807802305	3.87131389828632	3.89390634452504	5.42280183332049	3.75099427974594
IRF1	3.76832517139871	4.64171322026364	4.05251264898842	6.2933915201354	2.48422468636905	4.46156092563783	2.5451788955056	7.28911784645736	4.28354206163292	5.02552628628358	3.8353895256285
PPP2CA	4.13718516169303	5.75423018421291	5.28379453601439	7.97846241369059	3.15659065041322	5.42938796240931	3.12982877345203	4.4897866863616	5.02680563538781	6.4147435408421	4.67897320880139
HBEGF	3.84773379576557	5.45012394175482	5.07469512538733	7.65857351421667	3.32707909390537	5.59407095252194	2.87667349704911	2.99053898643395	4.32342884876312	5.69320029939168	4.47784751409072
TAF7	2.84017942659755	3.62246572380799	3.43907994004269	5.20319441417109	2.25681671566757	3.63815199400282	2.12654241888569	1.36673758499896	3.26021406581741	4.30102866334293	3.07924690684396
HTR4	2.50075812897473	3.58995349103448	3.58325738275301	4.75796612407387	1.89025056744427	3.52806895259723	2.08578298127354	7.43584766893795	3.07674205307093	6.56060193716346	2.6054195914716
CSNK1A1	4.18680142158308	5.45268345233272	5.39402227437347	7.60389419707092	3.28377289228113	5.07048654259027	2.94081040977714	5.57197893959405	4.75543028831434	6.0518880209454	4.75745650002401
PDGFRB	3.77087481744548	4.91800994846211	4.33489189626623	7.10630204660708	2.56562209196245	4.90341382442437	2.84129667719992	0.88632935838092	4.25606492697215	5.89572802578834	4.05282910894886
CD74	4.9561408547932	6.80125896718845	5.48267148238301	10.1572635976627	2.93021937032369	6.59588188336531	3.33846106149977	4.96131270493581	6.25123539552545	7.55291683114203	5.51218795009391
SPARC	5.5439333926966	6.56703319534163	6.16385824047984	9.62895266014398	3.21618320830745	6.70778326631806	4.04318979811687	1.96917320798351	5.95078642259593	8.09600982186366	5.6912417222425
HAND1	2.89958658547398	4.13942949401177	3.54150792519788	5.39200100707024	2.23200884827075	3.49177598020986	2.29731125624562	4.91499915409147	3.45876030216046	4.33985271531043	3.09339928577548
DUSP1	4.94282288935387	6.67368068270429	5.86300123445326	9.55619756955268	3.55614103985588	6.4649796770267	3.84545671645177	2.21323696758237	5.64054067182983	7.41377009359751	5.5631060881512
NKX2-5	3.46139697037267	4.55385048408856	4.21648624943808	6.432406610804	2.43620009259327	4.4296943761521	2.60685326710274	6.50535840465434	3.78655847045135	4.93711432474693	3.54754865972987
DRD1	2.79381595756469	3.53427369676812	3.34388350706212	4.73069951389224	1.97657844760532	3.30749076389939	2.09569052325094	6.53964499830408	3.11426166954998	4.01016916570856	2.66228260587825
GRM6	2.96331336515374	3.83344989433451	3.33848034346267	5.30852022486773	2.14649536994302	3.64760198242284	2.27067941021436	3.90688577768175	3.23253955409841	4.22952617926581	3.00171290619477
IRF4	3.19010775541982	4.19812487615942	3.84415122740839	7.20687727861128	2.22532453575067	4.63966936856145	2.49536153680719	0.790072775728126	4.26359168337989	5.18434227987262	3.47012016081454
FOXC1	3.43070514808892	4.97939365068624	4.4358288540956	7.12832817027199	2.7070621006958	4.82107275770285	2.71683137692008	2.84011172028511	4.30607243406995	5.5908987841756	3.95629373449542
NQO2	3.69950152354108	4.72004524180468	4.25504708041958	6.68650220179544	2.5700394491178	4.62076792892637	2.9225385886606	1.59817255702693	4.188795348176	5.57030023061233	3.70222880692645
EDN1	3.39684419422837	4.53312802994484	4.10653555970652	6.0740580585934	2.61196597624447	4.51626879618867	2.65318456142232	3.97334735261273	4.0513231383292	5.16416707670674	3.71755324656545
ID4	3.15567286628284	4.47160586516265	3.83767627219025	5.93897125125322	2.11646789502216	3.93666684701949	2.59503572811271	2.3048756139607	3.48357083495417	4.65550850813595	3.264923369822
E2F3	3.00642193744996	3.87960118835306	3.56055855127129	5.47094058610644	2.06769343054273	3.96914934124392	2.3449257873943	3.52155638911831	3.48478932736895	4.69654979277014	3.34164790077002
MOG	2.62460943869195	3.48191010967197	3.45649597247744	4.74786171724653	1.80800742707401	3.30438433410248	2.10016471660221	6.91802580850591	2.97568791364729	6.69475764076258	2.77412088830531
C6orf134	3.31356812452087	4.19532141563881	3.79486933045133	6.1366790689858	2.23001108546827	4.00383362848498	2.57617528930763	3.69349635054036	3.83696844539238	4.75277976001201	3.46889976661271
LTA	2.78754135941202	4.02293091886179	3.91718239746959	6.11626421479333	2.11025864766639	3.72161682320814	2.40554721316444	1.21338405154373	3.48804229482244	6.08556431436036	3.13565355767311
TNF	3.03130248219674	3.91063052393497	3.64288980843202	6.01121380581843	2.27309673919617	3.79012224610501	2.34249694467674	0.847477367177172	3.49981751016942	5.85915091190263	3.30143878538394
HSPA1A	4.73790772748233	6.20680137719871	5.80609099746866	8.90982834439187	3.40716147465735	5.67796413939161	3.62356118126577	2.81768628003357	5.51239325140299	6.83685560294665	5.09519217730077
CYP21A2	2.84831954719707	4.13426952221226	3.7345469474544	5.52768927812215	2.17267698388736	3.60762866746788	2.39755628425396	4.71976724791169	3.33837399225416	4.56829640960203	3.08551713432469
PSMB9	4.63058066385961	5.11222083039324	4.99415461353002	7.85597463142743	3.03757702355199	5.04912098229302	3.17410874259395	5.43688227755064	5.03683913123886	6.91887110677744	4.80000420880781
HSD17B8	3.29437228498996	4.43118390922297	3.87289328615577	6.14592314437168	2.49159360813307	3.94959542881921	2.47978027850422	4.63478579086439	3.72406929053999	4.89569528267507	3.4875989995346
CDKN1A	4.14146477455638	5.30353511550073	4.98569656562479	7.49676368658698	3.10560518430271	5.16476996471973	3.05283222838826	5.16110332015715	4.70912061392453	5.94252590063305	4.46923759858386
PIM1	3.95558949902057	6.19447755159272	5.20129403668067	8.2162461164053	3.22222072736649	5.50570222767202	3.25460803949122	2.63718408387416	4.75883816957456	6.28271265026449	4.68984511906615
SRF	4.53063654953979	5.55848099458058	5.22083371899593	8.08442257444847	3.19193876069594	5.6323319999199	3.23665828482013	2.73788719686263	4.81054797107528	6.61563428838226	4.67466866655035
PNRC1	4.52313599230084	5.86096572955828	5.39453258958793	8.54787052022155	3.09632654221832	5.70122977680853	3.45863021342885	2.72181466918115	5.4291069045888	6.54553903230227	4.78834328224092
POU3F2	3.11053077394351	4.24105264431667	3.75342218178416	5.70408823487352	2.52064585541742	4.16888598666379	2.46131202302897	1.71075799655402	3.65372725122994	4.49359053995503	3.43436239216074
PRDM1	4.02070118496412	5.37488309306193	4.7993446218356	7.52817328665014	3.06985418909872	5.24562358158867	2.61709167414145	3.8690614835155	4.31710143028576	6.17034116400029	4.42693170114295
MARCKS	3.98552445088561	5.49570780657216	4.99638218043794	7.41351986687428	2.92587160135298	5.1531420358645	3.05694639360006	0.955939089717606	5.03569987877358	6.79980659241667	4.71407328262757
HSF2	2.73362038325423	3.50693759151664	3.19158270547661	4.99077259371848	1.95307421742451	3.24804622649317	1.92063209281851	1.24284302884272	2.99018944900458	4.02779389695731	2.90460779141231
HEY2	2.85847354638606	3.77496758003817	3.45699430194995	4.983466087981	1.88093831786466	3.81394332909307	2.10045358049592	0.861839579690556	3.31269350313818	4.1184419768322	3.0030473078061
MYB	2.77145433957523	3.90639316401735	3.36514591875249	5.62497533203734	1.79216129919107	3.89600586361843	2.26349301039047	4.55421831205205	3.42228822960233	5.80911243686127	3.25707586287731
TNFAIP3	4.11247952821984	5.07885545228857	5.15367448159703	7.83086540657949	3.0746940734104	5.0456663663238	3.04764513728633	2.15583786932241	5.2111132516558	6.24949302451345	4.77269616167051
ULBP1	3.23732631520763	3.64966636806061	3.84411392409857	4.78782565521623	1.73526676343014	3.89665938299301	2.46446312811519	7.76007228504476	3.54275380101985	4.50990140594937	3.27819323509834
ESR1	2.90602447853149	3.81127665217448	3.68153936305178	5.17339767354095	1.99108548092371	3.62130571715505	2.15347314429476	7.51669297455228	3.26879040664264	4.11166445426496	2.98394682988523
ACAT2	3.29000462411205	4.19326346573672	3.88109007492106	5.24971970629862	2.24736579205718	3.87371221595007	2.34474743980827	8.69245801409529	3.5046640346931	4.38885523932679	3.31138093285257
IGF2R	4.18843868084015	5.10047870855325	5.16947905226033	7.44366661046321	3.0281638737423	5.24035614271631	3.26448226254454	1.35109076661185	4.77713397046582	6.03502757414165	4.69715292679096
TBP	3.82859328109402	4.86930258867786	4.78213631592053	7.02658617812503	2.75725633521431	4.81372335508096	2.92599642548325	1.95077304185014	4.51583781203666	5.85104952347532	4.06048484064853
SERPINB9	3.41987260336984	4.6524608134835	4.18808981094274	7.21762512112549	1.93466123473024	4.40067324947289	2.39378657270359	2.096131886211	3.88255170765409	5.47288488051933	3.71090318409278
TFAP2A	4.99020175353861	6.11542684235498	5.68277879079018	7.77462731142021	3.45070225769235	5.82657217904224	3.35850926170497	10.6440577329443	5.12420270647794	6.7832153080325	4.85661530692031
ATXN1	3.60752499346374	4.6639728235536	4.62603699703265	6.82592348073854	2.69999026134852	4.91194163470629	2.51617328693841	3.69706820891746	3.99711194132335	5.45415443495625	3.83018638115314
DEK	4.02368391670831	4.61578032764639	4.46814743668871	6.89044844048539	2.70837529943972	4.71078065745954	3.01238258187865	1.16323661958687	4.31599660317335	5.73562779845059	4.1481195594559
HIST1H1T	2.39256713808473	3.07890305661514	3.07764242050814	4.22875209322958	1.70285442040289	3.14150811712365	1.80477651337865	5.2834089571305	2.60693299831695	3.61400745014318	2.4961089321562
HIST1H2AM	2.44631010902427	2.96282579056276	2.79993406598113	4.32986905828973	1.63086770655816	2.86677506337299	1.7412372649545	2.30111964640485	2.72093442896465	3.46773891091885	2.6318249875966
GABBR1	3.75092158016832	4.61002504241827	4.52056473696206	7.31110589664496	2.82134113845416	5.05848176461676	3.25187067782641	0.734493997604328	4.50186884853241	6.04445894123267	4.06978572855416
FLOT1	3.8159392950892	4.80332810315744	4.50469023642276	6.9841054904383	2.68113491057808	4.74724985327916	2.88035709444984	2.22536950900042	4.67851313151398	5.96767630938578	4.05311751359816
HLA-B	6.36056438465838	7.77617452957044	7.03047176191141	10.8731446227412	4.39183732597177	7.49729497218597	4.57306222505528	1.51198274804599	7.183696106283	9.34222305375815	7.14210950614359
BAT1	3.74784550378471	5.11679972351654	4.76388539586054	6.89490862873229	2.67469294950958	4.60992240987176	2.99254131128289	2.47619085820491	4.40891641563094	5.68243393892195	4.20886212169224
COL11A2	3.16269859575586	4.26020147544374	3.87691839554903	5.59407038847716	2.29981938541115	4.02781276506833	2.54721251185743	5.04568752808039	3.743684122135	4.88186429392839	3.32475215194965
TAPBP	4.97550928839588	6.41748083755621	5.92605043367498	9.39168598859081	3.47765347997259	6.32894290976484	3.60927896763016	6.47910608978639	5.80860532400448	7.38368353175629	5.22717767974815
KCNK5	3.08418877734251	4.34696842974361	4.10516078526818	5.56018445014476	2.14882270745951	3.95814052325188	2.23436382648467	9.05531050900885	3.79131409618503	4.45230021729544	3.37786147027837
PLA2G7	3.08651738472706	3.79557935147281	3.46368698636212	6.14728910329883	1.79363501870582	4.1557643727551	1.99071326757124	3.18460555123406	3.75160915731798	4.78256228641018	3.1766209228323
PKHD1	2.3661457039561	3.18235295759566	3.41250642815558	4.73648133152177	1.65936334741242	3.16880481330619	1.97839978314807	5.18180145291259	2.85322664253202	5.95095577004511	2.53954982584803
ELOVL5	4.76802075112296	6.16217371651484	5.76642317870377	8.86866358648647	3.54234068080582	6.11688666507842	3.63584599158367	1.60537321242877	5.47187815476448	7.04740717433034	5.23726297041471
EPHA7	2.27868603066236	3.09621585522031	2.94322442826782	4.25352513701316	1.50830745763121	2.95658424328427	1.76902290081932	5.81614561200231	2.72286913730015	3.42832851178708	2.53029820315457
OSTM1	3.45420418614376	4.28593909515071	4.44157539625515	5.98020567875875	2.75031005869643	4.46817468768691	2.57864206983999	2.05473371350197	3.99550131333489	5.3316729129141	3.60936798693941
SESN1	2.7340582381519	3.81998704925426	3.47676828035362	5.19749877883349	1.90081892993522	3.53566944326855	2.11608202429629	6.26474518710177	3.22485160712168	4.16950532021016	2.91124144687144
CTGF	4.63700045695702	5.47432080270507	5.16717091355672	7.61839721865928	2.55945063943717	5.56936375597029	2.88795590762832	4.1498056203207	4.71148746684213	6.58528995000283	4.26284082306254
MAP3K5	3.67140314201833	4.25694089772902	4.17701421284606	6.16057204110391	2.26844595677283	4.46557812976471	2.84138680290737	0.906122676611612	3.75293586785191	4.93266214784542	3.57970989528573
IFNGR1	3.52105701874732	4.49873627855022	4.7227607652672	6.83328833936481	2.7158203947284	4.73428422143064	2.51532185246457	2.94049852412789	4.59368716690507	5.21229775853692	3.9424085572523
PERP	5.6690411080807	7.65532157685684	6.55684516609126	9.98908578122791	4.29151301184088	6.83347784550457	4.4094138034423	4.99450078025457	6.17896850789424	7.96889105418584	5.9279729558764
PLAGL1	3.49111355507861	4.78033159775657	3.96404617835175	6.65872180448578	2.03690308187218	4.34047857952588	2.42079742471559	2.39482779254522	3.86828798121941	4.98359160218923	3.58209512086527
SOD2	4.06893817886014	4.64442043794573	5.37718758585628	7.23039441507292	2.947114653242	5.00895753332473	2.93903820366264	2.43984935657568	4.83786237388729	6.08784872508603	4.53648056118715
TCP1	5.21651932236177	6.3620523266161	6.18588608609357	8.89357389917781	3.66295295659177	6.23110702729621	3.6939432437237	3.89861005907866	5.75481929037771	7.76788068760929	5.2399611706775
T	3.32037029542434	4.38031601895942	4.15054556569162	6.18923390328825	2.50545709921437	4.0792118564794	2.62987159554668	3.19108676204007	3.86594322130797	5.12335723952701	3.57382371765847
SP4	3.53404283680501	4.65831519427873	4.19285538693086	6.86503954776474	2.45915653607866	4.53376722424258	2.86043237100076	1.91616972859085	4.22327754754874	5.52088796887712	3.86852898240981
NPY	3.30272922966244	4.21197359256283	4.3010596376308	5.84254688592221	2.32409561173801	4.0412705722831	2.52908905782225	6.48446678313699	3.6018042112424	4.83426325799232	3.53276220456271
ADCYAP1R1	3.13460279967102	4.35305752445351	3.96903089441571	5.67870001981792	2.1844815887592	4.05044914338526	2.59570300760468	4.64741084534871	3.63872940673052	4.76470605700245	3.15298547676791
EGFR	4.55171202256667	5.91341827871549	5.47705347670864	7.88700276433386	3.35816551600782	5.92618851073362	3.39218304059925	7.68261055135608	5.21791044111395	7.11301658704973	4.97805214205182
ELN	3.94223663639052	5.04416548361148	4.25492181230304	7.09500764348028	2.69033968192293	4.44801716569692	2.87981645879376	5.72312980316874	4.26420467463211	5.47430271313108	4.04724845376252
HSPB1	6.18616729889288	8.17992366705236	7.00682006712969	10.8456426026965	4.21798413743326	7.68436841971263	4.70665390252442	2.78483625700122	7.23952878616861	9.2775367906031	6.44328150312555
ZP3	3.05720442117617	4.28755159802924	4.06347681320333	5.75519082876939	2.50962922896566	3.90901198302747	2.54235004981487	5.64361211780627	3.65122651809241	4.87082248909849	3.64067957141217
TAC1	2.0552587835398	2.64703458825809	2.45736186923608	3.56814475731736	1.3972302584881	2.56088051739177	1.61532212883561	3.21554380860686	2.30676593914753	3.23313089428765	2.10379718893784
EPO	3.23677512798718	4.29148299747209	3.84736208629358	5.86731699259384	2.39296921967682	4.12373825726656	2.70993933964522	4.3774510292538	3.74351476182876	4.83079385507083	3.38428740051618
SERPINE1	4.31052477925243	4.91808974544048	5.43632769698219	7.08502626648288	3.69410097611706	5.86458336045841	3.03976049087627	9.73287228728856	4.81542081475067	6.71504034091327	4.87323412073018
PRKAR2B	2.39679527179257	3.46228210879484	3.03799572629776	5.06646194774262	1.68594941722915	3.35151846893894	1.80916080250245	0.469279239666716	3.38382689331573	3.83208009251409	3.14824729870179
CAV1	4.94083650259806	6.06302944099938	6.30955393023819	8.42892076574126	4.08908450019938	6.14190271081901	3.22457481830054	4.09653479042747	5.41866647464709	7.5632382227577	5.47545075794931
PTPRZ1	4.14348774539153	3.97662703823056	4.53483562060567	6.21122732251708	2.79161199982789	4.61734898626573	3.19785281114271	1.74620565033285	6.73230603580391	4.98333406255892	3.93699001922257
SND1	4.10836776457875	5.54448650948866	4.85544364575547	7.67030639576808	3.10046685647555	5.03998789291883	3.10876150214282	2.56777249131111	4.91522808198052	6.36681511998244	4.51304703764337
LEP	2.72458905625737	3.56538092658042	3.39871487869561	4.97551346561946	1.84712491487073	3.25250403782163	2.00589296287282	7.11289388594943	2.75924465683573	3.84838985675831	2.86684439326717
CASP2	4.22212297410004	5.11653691357601	4.91090334097698	7.86119717471154	2.86074111542345	5.14757612982496	3.22230520206053	1.43139152438014	4.87747233615418	6.3855327775826	4.73213238230047
NOS3	3.19482188758673	4.37831744121837	3.9148509704349	6.0238421911536	2.39199110754169	4.14725384152339	2.66752962051748	2.30363722567407	3.5496654088038	5.27565559402205	3.3221017955301
INSIG1	3.47992375682402	4.11283402866955	3.79756976909311	5.8715787743581	2.6336262016168	4.28337870180312	2.45243675511031	1.36766290822523	3.89127447704986	4.77774412794069	3.82003358725253
EN2	3.27763700149742	4.42092034988052	4.01494938029537	5.63866724721496	2.48912281409094	3.98833413367508	2.51813175305283	2.64968768201727	3.7064266933105	4.80397516917548	3.3827234476708
ACTB	6.17184888461251	8.05973927738099	7.32320720125294	10.9966558949407	3.72382224541989	7.47176014790016	4.57702678334415	2.86763301432617	6.94651657250263	9.34593323390143	6.56262756054041
EIF2AK1	4.34890237620293	5.13059655951661	5.03853662984205	7.86336432443362	3.11117775077728	4.96592261622642	3.26533081197581	0.983522823043544	5.03108253422955	6.31885058518816	4.61888959377174
TWIST1	3.45302166309259	4.59789037557305	4.09756846257432	6.53501543492926	2.58887122032406	4.27789388494557	2.64028597136969	2.52508688676523	4.09069589986541	5.40085536337307	3.71537215205955
CYCS	3.5997671661268	4.62464373880355	4.06556747296268	6.45828287709884	2.52519031236333	4.44514322321576	2.78437842158133	1.13263307305052	3.99688419202995	5.63871599083223	3.62448487410587
HOXA1	2.86038261689742	3.74066568424241	3.35700110547873	5.0641850587588	2.09976236215652	3.44529430101194	2.10580480239128	3.41783872928186	3.3222908758413	4.35272449202936	3.07973116823494
HOXA5	2.99416434656934	3.89934322208372	3.64235989685302	5.26777094271645	2.23254544902758	4.08158249263796	2.23323440461757	4.99523479718183	3.39192388963371	4.63524132126315	3.03549676995022
HOXA11	2.48124350947072	3.15352874869063	2.95027701433286	4.18710061206374	1.59059293105951	2.9895199996772	1.80593370072635	6.54842223575516	2.77799944457707	3.51945537220042	2.40726884235707
SFRP4	2.99174597694392	3.72544251484024	3.42807286371215	5.1517017042992	1.75573227761587	4.18558546779464	1.87269392438556	7.47928983434235	3.42349872624504	4.04907583844931	3.04129511665541
GLI3	3.76220684485736	4.39609229730149	4.40570847154548	5.9853171715725	2.3926783034983	4.62171676020351	2.33114612524762	8.78326767228053	3.77860764590109	5.32251298509238	3.47605539691502
PGAM2	2.8941711603286	3.98257026422496	3.55461848568373	5.84933429790595	2.30947822487052	3.85986065807324	2.6196896928598	1.89528000183276	3.57295490975792	4.69253978386353	3.19082544546245
CAMK2B	2.84622193717366	4.09643799641002	3.63494315308219	5.52815229590707	2.17504277144007	3.73816921354708	2.2540289635823	4.07377757488603	3.39055406136537	4.52160338154268	3.14455579290229
IGFBP3	3.99139372266803	5.30061780244882	5.19216865995078	7.47355779913757	3.31750625986666	5.33814353121738	3.08669584876312	1.4736998095593	4.97842359824727	6.39673660840976	4.52421017709216
GRB10	3.50106748391529	4.70438971183021	4.81140964409865	6.74699454308332	2.35460001473767	4.93360344987816	2.70904732846653	8.79270666319311	4.24090395694513	5.75315789101508	4.0804722406718
CYP51A1	3.03824426039946	4.13793096868252	3.65226816027519	5.64340606912596	2.50452024956485	3.87750264053508	2.20553167385608	1.06081669620659	3.42635658658604	4.52261920924571	3.34481216510536
CDK6	3.62505836844075	4.38233447128465	4.62423078472991	6.83670548360148	2.98554936528143	4.84935704009458	2.93242457149498	0.607712902756631	4.01931122928784	6.13118181632247	3.80036814297873
CALCR	2.21592431838849	3.01521597795262	3.0393341065395	3.92055981301246	1.61034200779009	2.84633316826099	1.80857997851151	5.17460270695042	2.6691301285747	3.46060806562581	2.52708621086097
TFPI2	2.13004107002585	2.99757060646939	2.8488673335644	4.11784847216769	2.55995172862561	2.93280276208938	1.70678131462164	2.12379416987885	2.59114714023289	3.63851500114185	2.42176547295316
DLX5	3.2012476957892	3.79312756307374	3.80524038149972	5.31259598898147	2.16015362069694	3.72369555967085	2.27568851995125	5.63754707248735	3.56551887623761	4.55683369128732	3.02456213498035
ACHE	2.65618108340072	3.58416887559787	3.23152368592694	5.05263815082843	2.02148910933329	3.46444085035422	2.19777507521836	1.25911305968785	3.13663483955907	4.1237778734487	2.83364524860286
AKR1B1	3.82563625297562	4.64028360790273	4.39676137055414	6.48571301013485	2.85689171671508	4.74228650448797	2.84052319104868	1.48864191984076	4.17845924227522	5.72000827494158	3.75519480468242
EZH2	3.89517308103352	4.64343244715046	4.43351303776377	6.78268188159852	2.6307855634799	4.87463375396219	2.73873733545999	0.827048638093839	4.03787077618831	5.739372182493	4.02895484819644
CDK5	3.39382945367833	4.2656381184577	3.99300175659473	6.32665497845702	2.55981200565449	4.62305235199089	2.59920728938237	0.811881272540444	3.95411228766835	5.09006685097773	3.67980537604725
MYOM2	2.70835421790281	3.55805541318735	3.22247955319374	4.93151742351969	1.98545820887219	3.4708953660519	2.14147949832454	2.86038691657748	3.03103533292112	4.100593294914	2.77255300230226
MSRA	3.12877472473822	4.31619243982465	3.74737410447694	5.97979524432327	2.35240591490294	3.95857308162985	2.46340506998604	1.78439876059689	3.72444103276974	4.79069906036986	3.42372534411117
GATA4	2.89718761273738	4.1584227888068	3.67241280202989	5.95448034253036	2.1508333319473	3.87043129277716	2.43648628991539	2.34789342487503	3.57777222289882	4.89642841609855	3.19208242131949
FDFT1	4.83006344036105	6.3033149729094	5.60812350750391	8.90776370469375	3.42356550164989	5.8125507224115	3.63352386392236	11.3134177845404	5.37178545040957	6.68724665761299	5.17029388623387
LPL	2.6330480441835	3.65081987110928	3.29534300998048	4.95620738775383	1.95616563905618	3.57721394700414	2.02017605609446	3.29275337678239	3.10444830408569	3.97690991969621	2.81810364096865
TNFRSF10C	2.37161657785754	3.36169124673489	3.10593538373983	4.8498551708456	1.76488364863536	3.46011700891156	1.79549663581025	4.75853960554135	2.85795192506688	3.81740256350525	2.66411012888681
WRN	3.38689746674236	4.37065962183983	3.83915493194075	5.73522097255988	2.18056184104309	4.08059838105914	2.42997482850287	7.90535362100506	3.92032691443348	4.76319645678945	3.54496118639686
IKBKB	3.85972076639682	5.21527911452172	4.39038017730922	7.21454454930179	2.5366535291707	4.64012556833752	2.90648372458008	6.08970946207116	4.45152352663949	5.3149060242762	3.97006631423053
LYN	3.50184891130554	4.89817732039989	4.51561332413047	8.21217229986376	2.85953854375541	5.13204013618448	3.12020209647967	0.518850102986281	4.54072198766504	5.64283935917682	4.68712847079515
E2F5	2.72344021353576	3.636034296078	3.01515709802497	5.76950546739437	1.85204332738289	3.49880580156923	1.93925429115508	0.7547902111468	3.33297333453726	4.04392580845041	2.86690499953603
NOV	3.23821031674071	4.41087510408141	4.06126890320566	6.17317599218851	2.61729194357397	4.20389259843463	2.60050619475809	3.39667399094792	4.12155960948293	5.19814147865778	3.75651831964333
LY6E	4.43374197870965	5.32145495526477	5.27405070355422	7.84586887331979	3.24837730126819	5.41644906501168	3.51776727003476	1.69314901499484	5.23882240174714	6.82599911573158	4.82068821715685
CYC1	4.20386803639502	5.42604367767327	4.73904183732924	7.59969373828292	3.10185535898831	5.34917979061145	3.2332429411651	2.81696688097856	4.91385040971385	6.29037944164007	4.36400349290141
TNFRSF10B	3.93370127666113	4.80295421332054	4.46135655479504	6.43197638472833	2.79655624650051	5.05618479466929	2.96079370443511	9.94458339768631	4.23998019495013	5.85663142110273	4.10645148143407
PBK	2.45893261041572	3.415941452476	3.01067475248746	4.62091134857933	1.82323860061182	3.30388878369815	1.97579512984135	3.37753009248167	3.06617149827947	4.25877185007382	2.90039570523377
DUSP4	3.03924500638762	3.7746845991347	3.58520753490351	5.4202097032257	2.09938696231422	3.97878415037767	2.30052437783115	5.2547893579584	3.56713649455237	4.90943643358712	3.27838443266303
PLAT	3.62005465932521	5.0051149819825	4.44833692514445	7.15848364327838	2.87676755254948	5.36998256011041	3.2236995429831	0.912318304736358	4.51319658882749	6.10840617910169	4.7600759467729
CEBPD	4.66280465674326	5.89886934364558	5.46629990976488	8.45224632346744	3.1193320290176	5.88216017774688	3.61079728448035	9.18699988749258	5.5224207004443	7.08215754831048	5.15963928481557
SNAI2	5.46416801451506	6.38164071473794	6.71211434984658	8.8983275130711	4.01217715696822	7.25337997220682	4.0511633526338	9.59447390186381	5.96692815685169	8.58105920716603	5.25687319482074
OPRK1	2.62596020505027	3.44781040209191	3.09850093275782	4.76922631149166	1.8715787653848	3.32603875178537	2.00192303084643	2.99094390432704	3.02758463440041	4.0770813110474	2.90731872010513
MOS	2.17660705898729	3.00257410841773	2.78498554400792	4.03903866429098	1.58933856660021	2.64854162412149	1.89906649681757	4.81987836465346	2.33785567228985	3.47625700310379	2.2449869589434
PENK	3.00480925518878	3.93106865028675	3.53523514056856	5.20225417427768	2.12162755358073	3.66218036745165	2.25711439222618	7.59445689621434	3.40155381016153	4.28034154495179	3.09996971768922
ASPH	3.98807000097422	5.15002731129279	4.61413265293782	6.94546235386351	2.90583860591468	5.05787018380239	2.82972738763131	3.92468679031075	4.38524050713369	5.70117681176159	4.16381349298768
GGH	2.86317248300096	3.81708237100213	3.39949978798363	4.89281081322586	2.38068139052798	3.61048257007812	2.13898561050421	3.59300541804803	3.31587620184936	4.22194733461723	3.07342308274352
CYP7B1	3.20254129772341	4.48246631959214	3.89758497545319	6.53171127524274	1.86486769171816	4.29452192808785	2.1596674624298	4.00315649351371	3.80519059711054	4.97117062256309	3.49629716043072
CRH	2.06892181420863	2.91061252734966	2.60381263315931	3.86405706073091	1.59052122187577	2.45253965246485	1.72838452680876	1.34796271332994	2.52815135134763	3.19868151389281	2.3530000684811
COPS5	3.05744394225901	3.59026276707547	3.28609512356136	5.01040646298187	2.21238237783187	3.58020603691988	2.1848202563969	2.1055795450898	3.31033384249489	4.04266980621449	2.91260379249945
IL7	2.82378765607767	3.38483553324836	3.15266552354613	5.27434817936606	1.84835745165107	3.35779359371738	2.09244097288564	1.19719189424352	3.33892110111492	4.02902882980047	3.00224947815054
CALB1	3.24726880101575	3.10833459823817	3.15559622967979	5.04577574113804	3.08298784820435	4.25592595015801	2.30412718776584	0.536596133391857	3.13431060613212	3.9728625099269	2.9128249536798
TP53INP1	4.0495508939914	5.01582730243616	4.49763338114576	7.62463393862233	2.70314129857359	5.37413578252732	3.27306855788061	2.79205385081082	4.39539072584451	6.0275613238879	4.06623615856775
STK3	3.5984386026495	3.86603962346488	4.01383123410205	5.83954147176619	2.50349587359036	4.04767282218897	2.64919407782454	2.58756492895545	3.57350219591747	4.94452795260699	3.40014398118078
COX6C	4.10697927159878	5.02679050164965	4.915914978937	6.83910619026424	3.0836481383768	4.82392772506645	3.03039930184045	1.94216112714201	4.35680068120292	5.90771902413242	4.24445775974824
ABRA	2.43219303106351	3.48191681347295	3.05821401586986	4.56117143049318	1.9832642679858	3.17973816824138	2.06646801625165	1.33244283805647	2.84464252329847	3.96780324561584	2.7288186346282
ANGPT1	2.05362859653712	2.69917540707453	2.32240017889084	3.58385603047261	1.48046577102677	2.61835742500799	1.60055533769264	1.01070902822545	2.37563443648523	2.93741709937234	2.07589323434651
TRPS1	4.25725086517963	5.22052137807227	4.71774491014669	7.02723791298916	2.5942942263411	5.07507987559166	3.04355411550568	5.57308839295689	4.31336941292995	6.49790814715937	4.22661437218502
TNFRSF11B	2.38858797509802	3.15026083622436	3.01728572787369	4.40671877120966	1.67814783825304	3.29513961832915	2.017264866539	2.51498395891849	2.8936323557827	3.71882911911414	2.59874119540006
ZHX1	3.53713509472892	4.67178665961139	3.9392902145218	6.96842311124085	2.53399720859761	4.56098382844644	2.58202917031051	4.69155100818574	4.15282400404591	5.27788884934445	3.72685094819485
FBXO32	3.1897481132591	4.39670084734684	4.01919917690011	6.14920008838412	2.47968829862682	4.49993018786758	2.3685586108814	5.73195546510345	3.99612657904803	5.76170287074266	3.62406477911378
NDRG1	6.04317013397486	7.59551597679477	6.75179238516618	9.90075460739362	4.32943451380563	6.89062778351129	4.23296899981364	4.8956932045189	6.25135287273914	7.84984383680032	6.26122199175391
PTK2	3.82225129040757	4.45358223998426	4.44053803465743	6.51837844383458	2.90566761538627	4.74334523470861	3.00957532527591	1.95707585510114	4.52976984214036	5.98642999165628	4.03921121820648
DMRT1	2.56280946678207	3.56382862614464	3.03963836802284	4.56805160891677	1.94247782852997	3.26933732667783	2.05605808031302	4.0821033269324	3.0268520495466	3.95621421456719	2.84015198858902
MTAP	3.38310224787288	4.34014817961835	3.3832153508191	5.76510165464291	2.00712027949086	3.79053811428232	2.36976318884258	1.69839464633144	3.57046544446274	4.53174234198135	3.2508811868345
GALT	2.99665991294926	4.09658951860745	3.84861606167334	5.90193625724407	2.44424912228494	3.87293068075553	2.37131554192623	1.15119082838372	3.60902296780301	4.73003198003981	3.25057776980522
NTRK2	3.45002467720018	4.48496728798319	3.70330997948081	6.44224180266056	2.12898007135816	4.95073090463687	3.23916641620049	0.354668658473767	4.17299640623929	5.15431215477845	3.81600054682828
GSN	3.87913259274057	5.54383685709913	4.821930312289	8.22429935045418	3.06749325688835	5.51053821690352	3.50800325703839	1.68200361171753	4.74036008756535	6.5438895929969	4.10379947931354
FPGS	3.86609503184822	4.8392400963774	4.4128354005144	6.86285121398258	2.79433363776129	4.84944105416657	3.07836122753293	2.33118334800485	4.26718517526163	5.85559862638117	3.94471646126667
DNM1	3.20035017600066	4.33793161187423	3.91993575438665	6.01198137957866	2.3760536063744	4.14024366549339	2.79737280287632	2.81248595741229	3.94969150537589	5.26019991352745	3.63519240673762
ABL1	3.83848795844176	4.78534957862157	4.5357366893699	7.140421700865	2.74477262308469	4.80984796250324	2.979626137956	0.86249215371025	4.32414921679916	5.68035359755679	3.98835326874878
GFI1B	3.18292463663832	4.17352728706222	3.78762943859953	6.24504174470441	2.48860745282692	4.12821565298804	2.5006915488304	2.92393729759398	3.8713798995477	5.02314782443181	3.34194096315256
DBH	2.97771884513345	4.11454597360673	3.57236521022265	5.62733331409336	2.33315170918069	3.82924535857091	2.52149499679113	1.38386076127225	3.48117749749306	4.36975702542568	3.26099337462632
GRIN1	2.62917292840358	3.29600140608155	3.13154429285081	4.6379239006833	1.93347055501374	3.33761817527728	2.18619664031667	0.850148160068314	2.8889850871915	4.07762051685108	2.79659722577183
IFNB1	1.63067551055061	2.23385418831103	2.05984340047098	3.01747343834106	1.24854879066003	2.14696771444551	1.45398433134224	2.39398145895088	1.97854712421938	2.69862325123154	1.80464738895396
CDKN2A	3.50537917900193	4.3170899072446	3.89303334068675	6.04101457203315	2.35709244722667	3.98555693803378	2.59547444957079	3.66962104339239	4.05666640261038	4.94560480566004	3.64347835958832
CDKN2B	4.00414905009593	4.89146050407874	3.94084379210653	6.6815381173763	2.56261382670005	4.52613840163716	2.83752730726462	0.439597462573576	4.33697165384128	5.21695118060464	4.01352784265347
B4GALT1	2.2778714194894	2.95816958671049	2.73456765946062	3.94766731926107	1.68451507525285	2.76221592435383	1.77795806882761	1.29655332812478	2.68345246347089	3.31753674522776	2.36117784711839
CNTFR	2.69995123703036	4.19641200824516	3.66210653104163	5.97936905880022	2.30733225832213	3.83881744286762	2.45144422104832	1.48587651002002	3.40064352430325	4.71662964025087	3.13464453369427
YBX1	1.9831479010305	2.33217104787653	2.25558314670085	3.45389563265184	1.33973342518788	2.39295828017704	1.47707134959151	1.0375544709006	2.12876316816311	2.78273780121037	2.03719583726613
ALDH1A1	2.42797557555998	4.76861118690658	3.77208997908893	6.64251163643045	2.01307971444395	4.44007684473727	2.73852205702983	3.55882741076914	3.5040851169442	7.26390339825566	3.59069272550801
NFIL3	2.96572087484112	3.48049353707383	3.17252531299119	4.71385224372936	1.94182103750292	3.6831429822001	2.14253408720342	2.81881025051322	3.27733761283247	4.14053107214371	2.9800197382583
ROR2	3.15537666712562	4.17879120196982	3.62538494576385	6.11026326471914	2.2441807898668	4.14720717870114	2.74764047834067	1.55358587013181	3.66371397490119	4.92500134939279	3.22945622902234
FANCC	3.19219630466372	3.87069214142313	3.66999833917168	4.85643496581031	2.01472884912008	3.57601722375746	2.21428179136755	6.77766500657207	3.4492133823035	4.29962892758825	3.23665565628306
ABCA1	3.68404076500259	4.48766821326218	4.30047015290516	6.58407765617282	2.47001472286168	4.40654350901764	2.83553194034822	0.954671447456645	4.06716801237729	5.74650622902666	3.87036708579121
KLF4	3.96605583372778	5.21201199084976	4.06637743342414	7.00321813747661	2.56866115007103	4.37160799280377	3.05205293912495	1.04199223429841	4.27379955785961	5.20731409545286	4.09156608309138
AMBP	2.93988432560434	3.82642741658378	3.52576324178939	5.07263316998035	2.01991446746612	3.63615021871712	2.22797483523695	5.9764002022459	3.44413972516341	4.30179449468201	2.96837932072784
TNC	4.96315047996127	4.90890835302951	5.54471812773205	8.02094103084493	3.40226465956226	5.68577896237321	3.85112983362199	0.90043627959859	4.67997525279702	7.68647791921037	4.6460224982834
NR5A1	2.729764740873	3.69326594566071	3.50792651568937	5.48926302059506	2.17136159302373	3.61758863583188	2.74557582696394	2.28685877470237	3.24000428113877	4.32333047204128	2.97605263397794
HSPA5	5.31118975561913	6.45522079645	5.97442388027761	9.26412365745717	4.04887062912931	6.32833849857307	3.90910168122887	1.9852481643534	5.85382147667255	7.90104884326434	5.54129721630541
PTGES	3.77073274432555	5.12440236809128	4.34872754072229	7.32608209560387	3.07587121624533	4.75363054135981	3.01343703265314	5.27348977543582	4.25926619616903	5.56383599956811	3.92414621653114
TTF1	2.22774980080463	2.84170998298342	2.47551063210749	4.24399626973854	1.56470261004581	2.79975034223454	1.80511350272436	1.32245008332207	2.56757856490665	3.41991243251101	2.31212727578074
LHX3	3.26468334495788	4.42306744757198	3.94417839117473	5.95976278153957	2.33904139117723	4.06815641730982	2.61997706311797	2.28171215721576	3.71619311858624	4.85542150531091	3.37861968524397
EDF1	4.28781805665247	5.70103506215121	5.24670146799034	7.95975482897074	3.27585978822784	5.46784791131326	3.28072540179919	1.43542976685143	4.85905767538227	6.29207562850829	4.52061413742831
ABCA2	3.40540138185644	4.29015622653011	3.78417957810469	6.03792793029168	2.78822801677898	4.30179405150246	2.63407924869016	1.88055752338593	3.84216878616078	4.93937902844211	3.6469452136599
PFKFB3	4.06025198974524	4.73061079977745	4.69186870671335	7.35504390264175	2.86148557028457	4.86254424658038	3.22762258929053	1.25056202835027	4.65672141341531	5.86635736025991	4.26170206971046
GATA3	3.0653621691472	4.20480958719808	3.58068235381012	5.80104237172124	2.14333006211948	4.00334208258896	2.34059675012745	4.47654919398213	3.35390154369591	4.79079080582364	3.27790146313734
VIM	4.81864280386953	6.38236786137949	5.63745956126598	9.50584750658342	3.57828662441977	6.22240991830504	3.18123350863308	1.82169998250006	5.3302694666146	7.81565966779999	5.05368192331452
PTF1A	3.50246292509638	4.53260565795942	3.88758535975492	6.42636371544852	2.43550738971927	4.34310147042505	2.79780898139225	3.4081387391093	3.80445218368668	5.0185579212804	3.85845284265112
CREM	2.26457092488242	2.98797798239041	2.72002817422629	4.29789144135407	1.48809352940955	3.08999797410935	1.7302266950186	5.50452805578098	2.595230056344	3.3463209672608	2.43094601303577
RET	2.72517636116293	3.76561555965091	3.41401362482142	5.3235083841953	2.07761820599402	3.65788569604142	2.20363135705562	2.50419010228947	3.20564204261101	4.15657280872533	2.94524919028427
ALOX5	3.18654347956223	4.49141749242224	3.8544685807373	7.23703723543005	2.26343889534921	4.77194398895353	2.43293820522909	0.319352039262578	4.06687240811237	5.49557921434333	3.86709451494874
NCOA4	4.05996296230898	5.40911285365296	4.86051596821919	7.83678335221206	2.90021619353681	5.25554197780259	2.9856629487649	1.4219813547107	4.50242562237126	6.16775749725255	4.43069566842399
DKK1	2.66976609563434	3.56522905176838	3.6799155680314	5.59097007538223	2.59563305722037	4.3969484776925	2.61918323474754	0.689540159652796	3.20628319216329	5.31634823970951	3.34692535405067
TFAM	3.44813779104116	4.35724800119815	4.29797959931244	6.42961879482019	2.34013781119681	4.37866749795278	2.63933741642287	2.15245052878113	3.82921785307759	5.47092515862848	3.55119287685354
SIRT1	2.8687450924225	3.58935456264762	3.42485273677443	5.60630673058171	1.96839043470885	3.70409661614189	2.33428916564282	1.68478294370821	3.3104626349898	4.51454008692482	2.93257075300322
PLAU	4.52944583533958	5.3529986517703	5.54269285283812	7.14105615155719	3.59219981018885	5.91923977602848	3.16581491838035	9.44357918076512	4.7228754832779	6.75248641694347	4.44100056084011
SNCG	3.08311865190817	4.2476318225491	3.51153770796187	5.66552577800505	2.3392033989849	3.82691194538412	2.64987053888883	2.48526319666249	3.66776999822792	4.6304782893655	3.25767525594552
PAPSS2	3.0139501552816	4.39184334896681	3.87952939474085	6.81890556044052	2.13365560446202	4.42190748778797	2.28277520867622	2.32672911800972	4.0107152843997	5.02637881456727	3.74248615768268
PTEN	4.67039909172713	5.93386153185931	5.16306215440395	8.72208928027341	3.17930438923617	5.6343099077211	3.40328534797844	1.7587945568172	5.2092952655597	6.93696371550015	4.71051496978908
FAS	3.81082543191757	4.93932705288746	4.23692933330652	6.42341837089153	2.33215300452755	4.35376057702249	2.04661342146413	8.43495361106077	3.99291479220058	5.09718309595545	3.89337995607595
HHEX	2.54620888680289	3.38479381980829	2.82277144413066	4.97617446087573	1.76988539292498	3.15549580155995	1.94874788816221	0.542115864497357	2.88275602718119	3.84142917962453	2.66982099802259
SCD	5.22463690658739	6.33700883503638	5.63796521827989	7.79241244171267	3.28595783940757	5.9663037997182	3.00318540865839	12.2258417320669	4.77177926729977	6.44354055009889	4.82113541188703
PAX2	3.05286318852962	4.30340008583817	3.88731814636313	5.80276111299441	2.33266714290853	4.01474137217494	2.4334769272902	3.18356836531398	3.5770922791865	4.52493866374381	3.39209063101781
NFKB2	3.6983369287487	4.4466131817938	4.11122913184836	7.03463931931096	2.71358275706632	4.52784890828395	2.82691708223247	0.277214426175787	4.29357897564503	5.76660320911109	3.86268854273048
MXI1	3.38779786597848	4.43159399426637	4.03184733888994	6.38506417077553	2.51862996895035	4.30074261135927	2.83140390714523	1.02809061290668	3.86517325881296	5.25080849359215	3.73506436128135
PDCD4	3.56387214067755	5.09311877544434	3.8862526386972	7.20273948581669	2.22377422476576	4.29246950944869	2.76765110422387	1.65923844273072	3.94594431524118	5.25838451647746	3.52628922368091
CASP7	3.69838012524392	4.52457305920958	4.25271345781915	6.34187080107408	2.48442677992713	4.37098284970304	2.56988124100428	4.18947031839586	3.84628861662847	5.42013375427439	3.73666903479215
ADRB1	3.1841511022443	4.58053708845075	3.80619718703005	6.25062783689104	2.42743666959073	4.20286754478108	2.70111887037448	2.05905746815532	3.73858085073172	4.98209012630745	3.41570111428087
SLC18A2	2.52897387251306	3.60338855141192	3.0733787263372	4.9382998236218	1.8567266393242	3.43351154186482	2.10647570128719	0.528659839617704	2.87680873461774	3.76798216460624	2.75440198587285
EMX2	2.42706464143741	3.22303353596167	2.85448690355135	4.35324201841012	1.83826302118588	3.26548824405425	2.00677004446143	1.01608603061999	2.68555804688565	3.6517338961048	2.60651678349415
UTF1	3.60496974005996	4.82874084658962	4.36653492245949	6.87693525030072	2.79013014503102	4.70263079231697	2.97075304563602	3.73925613078225	4.24813094182175	5.47864244762032	3.76914288576602
CYP2E1	2.8978293351302	4.34124410661595	3.52410080772198	6.36789317896797	1.94571041203153	3.69904489211748	2.28635611823328	0.997459016506118	3.38519764444236	7.31557379136179	3.26042048672116
ITGB1	4.47877659799931	5.29759321406449	5.46559408227659	7.55804542796732	3.34368156758024	5.69725514929973	3.52164558080062	1.48225241878905	4.67058361424816	6.72198691577682	4.58364475503986
NRP1	3.56880534100777	5.00315466220005	4.19571572478015	7.19661976449101	2.24110383219085	4.87465788462024	3.01267104899696	0.609870549000408	4.04245856321493	5.97571891755096	3.87682397929142
CXCL12	3.12660444449964	4.54180173518451	3.83103328217317	6.74131998546197	2.0981106431928	4.32190848353917	2.22818161628455	2.86411224007318	3.72425918089769	5.15300973798056	3.09921090865783
EGR2	3.32047457385399	4.2739899505194	4.01840670862031	6.28283145040125	2.39344858479749	4.34465879535518	2.59122533052699	0.375776981662992	3.61136581120001	5.40907419809506	3.49302336963468
NEUROG3	2.93732653955817	4.0123325988694	3.77599155535413	5.51850488269222	2.3306759951632	3.65376703359786	2.34297669132544	1.66868404017343	3.42045403680152	4.60674036688986	3.05648496420645
PSAP	5.1017277818263	6.11448993101646	5.88788431200704	9.10822674870031	3.57524691297155	6.49407698864153	4.39057759805192	3.83072493146132	5.77648079659197	7.49242426943502	5.30586995863408
NDST2	3.53360896301109	4.91567011696154	4.37935177340777	6.96252330005411	2.66621503144241	4.78056495963301	2.89560058346305	1.38858307055175	4.05781021926323	5.38508517683093	3.74654486334005
PPP1R3C	2.85103347283641	4.74085868862345	3.6264869353065	6.09051582586136	2.27962619507741	3.87305661729675	2.18590482721295	1.17895366576355	3.4077601404091	4.73474565372509	3.38796845375281
RBP4	2.61505317605719	3.51588226269637	3.32192922402915	4.91137697960424	1.90355580053937	3.72810408134913	2.07565067604679	3.91487529547623	3.04143237801837	4.01876402480235	2.83584086775497
GOT1	4.14545915368555	5.76678375872503	4.88124826615821	7.74677870875072	2.85482741925966	4.91278670539165	2.85762893713564	4.248161492328	4.57525893769804	6.01227152863935	4.4058593192036
CYP17A1	2.6657234560535	3.72221633504673	3.3164592794638	5.34343163588809	2.06540643766573	3.57346377434063	2.2008334881004	2.47644768895208	3.34980830518628	4.11034067915411	2.8292756988032
GPAM	2.99812286354104	3.66778771274231	3.57115220697315	5.3991588680422	1.98084451855988	3.70424420394372	2.32208330983551	4.66793629289992	3.26055886221045	4.42570444634578	2.91801188070743
PRDX3	3.1624458602439	3.98285895771739	3.53729931497913	5.84266057249403	2.32884294823968	3.88930864756389	2.42883822755252	0.392102803764402	3.4708047961831	4.72298627226324	3.27896788932144
TALDO1	4.20526238255939	5.95924189707767	4.92152748734089	8.07057180176408	3.13560045815718	5.79836546438059	3.71590956068948	0.890949022382164	4.93181046148275	6.57312105860465	4.56122806820752
ILK	3.91685859428765	4.92637462439541	4.41757908168356	7.32523304957481	3.04955600551682	4.99318501341023	2.87133666319977	2.13113291850739	4.61123248132186	5.81299249693985	4.03483177877832
WEE1	3.74878344226847	4.86102764647808	4.22090782608262	7.0285088879674	2.51322187969438	4.52443367356626	2.83057983934107	3.08843893327169	4.18299808394328	5.32038666796928	4.19693597586592
ARNTL	3.23659380750653	3.62725832986215	3.47404408692738	5.45067130832764	2.07283232940587	4.03791810493544	2.22582571804791	1.95570605071547	3.3955051378443	4.26613178681935	3.21789145624751
MYOD1	2.80170544565944	3.76622693461941	3.46051952727359	5.15690180563795	2.05562694034034	3.71062049711132	2.23445256913655	1.11400140952656	3.27213177903453	4.22293594997188	2.94302798625351
LDHA	6.4756280310828	8.21969284820082	8.06575168569177	11.3989269999976	4.66601323025041	7.71444844551008	4.81813867537938	2.41343953567721	7.35416401405047	9.81494547347316	6.9022293858312
SLC6A5	2.52640360346516	3.49156252685277	3.73955595395549	5.19334967797953	1.89857023919933	3.10720396985667	2.20257631676117	5.62628619073976	2.90408964405121	6.98102720555915	2.60410019275271
HIPK3	4.03599157163492	5.00576999669847	4.44609801218189	7.16533345641583	2.98166365151382	4.94648997510154	2.98997802361982	4.27212594101098	4.23176364715006	5.57648871245416	4.07152416086375
CAT	3.75638975569746	5.32802193193459	4.79374686700995	7.8203500597699	2.58426778997716	5.32877715349671	3.00543672381027	1.64792601151567	4.50606517459442	6.19355325679837	4.40379883466376
CD44	5.39799954806764	6.53180192815548	6.29227541693439	9.20095713253161	3.8197958290425	6.43756627605133	4.32709342113708	2.39854185545767	5.84260032230442	7.80607800995311	5.40866331174779
MAPK8IP1	3.19693763552918	4.229279240817	3.84484393026667	5.99176238388136	2.37322855881455	4.17038821802994	2.53521032081332	4.70593585436684	3.72103520603357	5.12593949998384	3.3687846997945
DDB2	3.70188717960157	4.81423255962011	4.34576341160309	6.85263696206979	2.76163358278805	5.02182441777799	2.86798150804752	5.00636785937961	4.16546351264676	5.53633403620752	4.0811011322827
FADS2	3.78657272468359	5.08537780677169	4.9232177776005	7.38930719696943	2.37374408665973	5.46755928634166	3.26500887779044	10.3766094476395	4.69214885186893	6.02444445952833	4.16499905021998
SCGB2A1	2.73225260410573	3.57692035021727	3.50764402490748	4.82124207450781	1.78645181035876	3.82994335040766	2.07436547681831	7.61971144826307	3.08475597312603	5.35190806650268	2.74066803191635
COX8A	4.69004315186083	6.56329560097784	5.75638675626623	9.09797108296153	3.47432650247771	6.05312021019586	3.58647771959456	3.75609593067418	5.22692391988564	7.47842021321529	5.02592953914489
TM7SF2	3.34404375080147	4.75342472711167	3.7751124498721	6.60158516472269	2.49756731151275	4.41762678284013	2.60812021317968	0.358125203745076	3.62790250791612	4.96177992041454	3.44841017776151
POLA2	3.32746363357823	4.32655566846837	3.89067361020075	5.92323620763779	2.17997263274673	4.17769691371784	2.50931741786306	3.26472353852336	3.7915724987172	5.0806529227499	3.57992409809555
AIP	3.07506964522751	3.85983867223905	3.68696031778122	5.78958631265496	2.29853654385928	3.97302471138371	2.36820767656665	1.38849873901137	3.47536249134604	4.90152767607008	3.36617446297613
GSTP1	5.72796025449136	7.6856428214506	7.00904734858482	11.1015973041146	4.23652816620791	8.04664724740307	4.7428361391493	2.68289283515001	7.04335064176082	8.98589056292455	6.38830258715998
TCIRG1	3.92434299995419	5.34023878812939	4.89851510935197	7.70145169393411	2.99136821082518	5.14372609583739	3.11478062138031	2.23069131918427	4.85673676755887	6.38219708910299	4.54263799690321
LRP5	3.6401804091138	4.51549078690243	4.35133718612867	6.61399467816941	2.41119663549426	4.60147090306019	2.98985875507808	4.27472961394854	3.97810687220053	5.20542471289422	3.80488711196037
CCND1	3.83381254482047	5.19568664092122	4.76303865146333	7.11235364161362	3.08795858184369	4.75276028722422	2.83945493284966	2.57259803015254	4.23961811064918	5.76323415660449	3.87854573370804
INPPL1	3.77739125834332	4.70899685972317	4.2299052662032	6.84819580405299	2.60679487172622	4.58877558209007	2.78123273900506	2.2042466392994	4.03162841892143	5.43841197034283	3.90503974302782
ACAT1	2.96168487524079	3.79269634127891	3.26653431374885	5.2387664133043	1.98365416679465	3.45932067455336	1.98513472597612	1.6415373140123	2.93433981950561	3.99478529732139	2.81622475350848
FDX1	2.74886095539535	3.7098011743126	3.32722845114247	5.22770012838183	2.12785505276492	3.72128961275016	2.30284130713083	0.658853436367954	3.21477120101707	4.10004237818353	2.96705584936009
NCAM1	2.91515091444647	3.93215655660443	3.57641862184011	5.34394087020467	2.1009183304422	3.77496811426486	2.16828886097007	1.73030186399704	3.21827328233504	4.43853143987796	2.86664943016296
ZBTB16	3.3354813187438	4.54521470546927	3.91285250883614	5.96231042233332	2.30273972352586	4.06545521177393	2.51175682211725	6.25060009406971	3.66221375907934	4.97118307068587	3.33495584268053
HMBS	3.72939537170512	4.67304823411935	4.61427103121933	6.55020115260595	2.89253670578291	4.71378484717245	2.8977110528257	1.54670505329885	4.18529104530118	5.51582881769183	3.79952621352045
NRGN	3.38322132052343	4.44692701467281	4.03438529160446	6.29282897568952	2.5103760211623	4.28114670336039	2.61776766714503	1.59250084294707	3.78145759994338	5.0002268971736	3.56049668016149
FLI1	3.04846872070203	4.30363119558085	3.52043159851158	6.47971622032997	2.18529774853457	4.07589989764368	2.25178880739264	0.867120167519454	3.51307232652589	4.69002378033397	3.27169130825336
BARX2	3.63267591362898	5.25521632259292	4.19203990824531	7.19919590276134	2.58666901496028	4.43603851488839	2.7757753210195	1.45827715736208	3.96662850488446	5.78570724477242	3.75826982529662
ST14	4.34447722322246	5.66914211398938	4.74452472275935	7.63425995335014	3.01316655534021	5.33195870719784	3.31220561758245	1.83428614140148	4.52664458253038	5.87802679589675	4.44403698639613
HRAS	3.91068400627667	4.87242016864192	4.7609669785291	6.9940650879744	2.84267023229485	4.69223991742617	2.93542863516654	4.84347784098305	4.1034254226406	5.50234216013225	3.89141221243145
IRF7	3.78190950748075	4.6509476709741	4.24555816869591	6.66338144727382	2.6569567074045	4.43178243509924	3.05470134053024	1.47430597601086	4.17324914058208	5.15627918594537	3.87427714226388
LRDD	3.34604729491416	4.71774772788692	4.24668431149397	6.63293969674587	2.58877349016932	4.58935019809692	2.90380029146027	2.39319692542602	4.0832577539833	5.33295055783192	3.78428018017458
CTSD	5.24821311493958	6.64164851570545	5.8097400581569	9.71982162844912	3.62622277222901	6.21449507025398	4.00222719484211	2.14447767762146	6.03270019711653	7.19716438198058	5.44499584280553
IGF2	3.47867276494951	4.77898452408115	3.95706897447124	6.89531824947421	2.49656412535427	4.50624411943809	2.53301347991248	0.596802718205654	3.94813569567902	5.16157553623338	3.67469570741056
TH	3.19389465693802	4.21224995252325	3.6692798636539	6.16030788067121	2.51438316276187	4.04476689209185	2.68427302130069	1.76906297728651	3.80455983778528	4.85869687497158	3.53319055645339
CDKN1C	3.07655466632483	4.158530889306	3.63931032413173	5.67647214875365	2.38513727924023	3.88315417561263	2.58722790398405	1.04849789262392	3.39966121070387	4.66806596947675	3.3096744830824
APBB1	2.99459167482556	4.00233177124627	3.48913061976188	5.92312030153039	2.13033686265385	3.72984623950605	2.33888903117522	1.26440729774169	3.56788202695186	4.73721607677346	3.17454419942075
RRAS2	3.87194675378345	5.54206251900701	4.69109287937742	7.62226709910101	3.04414476002313	5.10748696721771	3.39213013045517	1.13205239062644	4.52750490465225	6.00004612797209	4.49151507910597
CALCA	3.2717341420335	4.52831323225499	4.47400399053208	6.66919269390276	2.32344028627806	4.27897232187093	2.69940945804012	7.82790346161076	3.99687145665254	8.06438786493096	3.48627746451315
KCNJ11	2.43955971759167	3.50029408368237	3.21228600959133	4.62028564289809	1.9917702934372	3.14080386491941	2.04809078664309	2.28846665374581	3.08673663741693	3.89469817022629	2.69043668690549
BDNF	2.31474653033848	2.98198727632029	2.79996924567061	4.35090300754867	1.7191575393249	3.08433569779891	2.18047593268884	3.40197013960622	2.67981720879622	3.3496129190021	2.37591793741692
WT1	2.90313692924408	4.00749169866635	3.81651594362157	5.63717530846473	2.24709535751038	3.79875433332339	2.36484748412106	2.40150517413886	3.37860743890516	4.52263894022976	3.16998523912234
TRAF6	3.62472791826611	4.73740385527613	4.51698597779734	6.73439672039263	2.64831888933529	4.53554162196613	2.88991320875658	3.18686156543621	4.20004699530358	5.63167500017245	3.76009653077467
CUGBP1	4.08766162331806	5.04388520814087	4.59973605466924	7.30670247528221	2.9170803248226	5.05340187294653	3.16664563715066	2.43315906903893	4.49058635205602	6.04397770677256	4.10731294288192
SSRP1	3.86861425694237	4.84444450022641	4.52721139766159	7.39576677455733	2.85213675834492	4.84696251222982	3.06674002388211	2.85135298458403	4.29620409679583	6.24878989035069	4.06308315647554
PRG2	3.15217747103092	4.22164792926063	3.65904826863845	5.76354104735244	2.18233652204884	4.03543125614462	2.46113877969176	3.04257558847609	3.6037381214289	4.84615704647509	3.22508621699168
RCOR2	3.25731574664276	4.1880656874469	3.57505077706555	5.73091274858391	2.27964393163212	3.93018050706403	2.53621916453555	2.52064812397146	3.51370915562876	4.49578343565788	3.41944877194696
SF1	4.41812775503282	5.60346685922447	5.28586778315765	7.85465347356735	3.09600896602695	5.58556168990558	3.55183978631116	0.966396316059475	4.85173743778561	6.77360767893272	4.70871299673474
SYVN1	4.14564053332481	5.52936420602596	5.24404405161899	8.64231166820581	3.2660127869976	5.98567571686658	3.38687198989467	0.848150436649337	4.79078046566855	6.32489787350654	4.73813207461937
RELA	3.97368605759528	5.07209491934548	4.98549528484363	7.55412527546813	3.03678775568213	5.28623520438584	3.12346400922939	1.88212105165549	4.64588480626954	6.15002025096258	4.37500946810028
FOSL1	3.60367846411215	4.86695816587108	4.34878697043851	6.85321588085525	2.79073306072069	4.65016665011734	2.71535746413997	0.827010757418777	3.93597853588602	5.47994443067069	3.68129161114771
CPT1A	3.76978780128064	4.84190629725476	4.62292182391075	6.75669781404073	2.89977995604232	4.94347984664523	3.0604720014328	1.52818752083282	4.10820441199677	5.50005065696279	3.92600693138456
FGF19	2.89283527015423	3.92469026834808	3.7500203623776	5.90127648215921	2.339124718699	3.7053945068752	2.36230877493708	2.29647543325391	3.42202108036008	4.71843682438218	3.0112382193303
FGF4	3.23393153907114	4.4033125034878	3.89579384893344	6.07481719392974	2.48916430562605	4.18430947992713	2.61701172381088	1.64867217779853	3.72468208601461	4.7296722742672	3.44815345348474
FGF3	2.73785175054447	3.81829297101832	3.46475812109917	5.23552506905707	2.16086670612627	3.66382618596779	2.32526737473289	2.18498591113834	3.31424427551174	4.54443919877035	3.11791751612428
PHOX2A	2.95520630143353	3.71717373128056	3.52936611447797	5.60838486955381	2.26036401027947	3.90960776986653	2.46996500023123	1.05014839850117	3.45415786719904	4.49090242434576	3.17543225660541
UCP2	4.08082994622802	5.39199415972728	4.27269896581608	8.9900540135	2.73724016671538	5.35051954363144	3.1482181896088	0.274008309268642	4.89577115045523	6.21136118166969	4.27179272598451
PAK1	3.91457689086903	4.6271605385244	4.11307977514417	6.57295811049728	2.75672140205966	4.98295912638726	3.27878488238837	0.251885308378907	4.1068337540224	5.54807922784531	4.16378292157773
PDGFD	2.29835747394342	3.03759422415029	2.71340243784303	4.68053569964913	1.5958963536034	3.12821738608319	1.78530937711796	0.350034172855535	2.55944002759496	3.43925080591931	2.55976642247262
BACE1	3.78886904363136	4.68932933125393	4.11842634436896	6.34650514416419	2.42800423820066	4.5610053518876	2.61565628398294	1.87109420818668	3.95821039893596	5.30712045578209	3.87129048156457
H2AFX	3.95485639998141	4.97754194939205	4.46521575198735	7.5422395442613	2.99929267090983	4.81276679463967	3.17525725506013	1.19222855729016	4.30324093929486	5.87995819508366	4.18283622662385
THY1	3.75585086366331	4.47442842157386	4.36662873789114	6.65973518050169	2.21902121878793	4.94858274447411	2.62405484234176	0.621764140211405	4.09179561638189	5.71830065646503	4.03061770680676
HSPA8	6.13394905777045	7.62627082458758	7.12642179320552	11.5255898387819	4.30603468455161	7.99895085644827	4.99671688099579	2.61773681590125	7.12104301523866	8.85961494778487	6.43974238651338
SCN3B	2.68924186857464	3.61408909009402	3.22397837894251	4.93345293200451	1.91227238009613	3.48213859588885	2.13125349864322	1.78786053333305	2.92646106991551	3.96164051752979	2.71015601710085
ZNF202	2.75923284595338	3.57029552750123	3.12112190517127	4.9734554735568	1.89899597607464	3.54551508728714	2.25678156054897	0.962576350155516	3.05027070108977	4.21107532177125	2.83390791009883
ETS1	3.69896726446253	4.64883114994749	4.39918554548905	7.44179875911128	2.86727328976114	4.78037391703815	2.42754311746231	0.327555597055687	4.25997272876883	6.12066678933726	4.18535453051712
B3GAT1	2.80063561448545	3.89686313755848	3.59617073410675	5.49437743600549	2.13572758598953	3.45217552828744	2.43193743626719	4.06770964260502	3.30532957224034	4.44118952178876	2.91464964771516
CCND2	4.46908124137618	4.79782317703073	4.38366432146176	7.91873814846041	2.13754365605046	5.36644901613875	3.67296903854176	0.70089607098107	4.36804793411466	6.70913456111287	4.11245346573135
PTPN6	3.94807730044153	5.11085379857698	4.62620581254331	7.92660555120145	2.61109145985047	5.07718646304747	3.11190593833129	0.582885380587315	4.57744036288616	5.8236764042718	4.17625877767327
CDKN1B	3.49708768608876	4.54958971033606	3.81528707913485	6.87613433592748	2.13357010428892	4.57200730438433	2.7859323780926	1.085245924543	4.12449077269429	5.38363952902983	3.87988201971444
PTPRO	2.03630339608923	2.85868288209681	2.53119405300544	3.80101791307363	1.4752777795281	2.74814356026282	1.60969884891344	2.98849288137529	2.4236413762134	3.57562619404098	2.21330077833011
AQP5	3.3796016439041	4.49931831361031	4.17208833483428	6.10983504909882	2.56840397921352	4.55903597307138	2.58384384191059	9.7726802756874	3.75746080881921	5.18685009670513	3.66106458761307
SMARCD1	4.03291450661076	4.98505173933408	4.81953377658786	7.48469811047553	3.03081667646879	5.03477334349462	3.14395342208583	1.95847049347197	4.53308493754322	6.28057426745075	4.30226495008776
KRT18	3.3859272463679	5.0627196714078	4.76329948006259	6.78753837074365	2.67048641117341	5.48156408207711	2.80279183926943	11.0177882009341	4.18821206999349	5.40155040511484	4.11656729012543
IGFBP6	3.85511762639232	5.03153737919003	4.84677314863886	6.76037861729384	2.91118822310148	4.58294485790128	2.90088496369615	3.76313429673077	4.21032693588768	5.87284889555157	3.93891069263642
SP1	4.2278989205544	5.66935907488864	4.84848385833699	8.06146152646571	3.00286356437456	5.31095997565973	3.20894168622332	5.00025680751722	4.79209229411989	5.99446592843153	4.40438571813242
TARBP2	3.42620130427585	4.48738439557017	3.93196085588642	6.24504317504391	2.48248871408298	4.23618680980009	2.79241687024685	2.30605485790678	3.8368284456195	5.16331240327963	3.50057127153187
HOXC8	3.05314861682327	3.94820426329486	3.80199695322428	5.42363269122475	2.09113646673296	3.98625117805503	2.3161607963952	6.99994665197894	3.29687018277918	4.39546506379773	3.13846104843626
CDK2	4.00293828995267	4.62158442106481	4.62968654478609	6.30731223739244	2.77239333922472	4.71253771806835	2.78136338743178	2.27008407713673	4.19282161451208	5.50250959711076	4.14634535784597
ERBB3	3.60403759693772	5.33880636994126	4.29264674765342	7.10035566510742	2.81695940861702	5.20758366624984	2.86589550640633	5.76704235558147	3.95338679269707	5.33843225792925	4.18218851331759
NAB2	3.53549347231401	4.55330301101522	3.99548190780019	6.23330887358294	2.63163300680454	4.50275737767202	2.87515170164588	2.33455768029379	4.00221785194849	5.39497463102379	3.74296236186582
CAND1	3.91522278246379	4.96032884329078	4.48968056800168	7.25608959355758	2.85978838032743	5.10940522999886	2.96308295045404	2.15587631174804	4.65039233232965	5.7548737722005	4.30517273947317
MDM2	4.07654273077548	4.87541869899135	4.47321430950683	7.39907435300294	2.65934244829053	4.99218256360197	2.85456524445901	3.64431926863742	4.5927533195078	5.93036518748676	4.33553525260503
CCT2	3.84157089405966	4.70555659718255	4.37642653563525	6.75962264855339	2.70728907259104	4.94390547372302	2.86898551512466	3.60025639619898	4.28396464059926	5.7848255029205	4.08203312490482
MYF6	2.90777873584586	3.72998928370498	3.54193852784487	4.98040385784214	1.89900380968504	3.55337127299043	2.30114057641669	2.59381892030436	3.35949276786657	4.44405571855433	2.96933007359909
APAF1	2.77299963777302	3.94677933116657	3.45088215570474	5.53198430777037	2.03781368230697	3.75550637784173	2.05311087090231	3.26553491847839	3.38081204276756	4.36510426595508	3.03160583374681
NR1H4	1.690662634315	2.50219421543594	2.17183429581377	3.1416088319024	1.30996483487988	2.32532089660534	1.34911297233631	3.81318620616051	2.01495654639538	2.84318936782534	1.82205444721579
ATP2A2	4.70367068688417	5.89406471916357	5.78584835161619	8.29247458045508	3.70469907135611	6.3057016184278	3.92656608527586	2.7456311711898	5.16115082161754	7.16597134857727	5.2492557396579
CABP1	2.5960317922026	3.43011854770368	3.39637574306101	4.97516435983831	1.99689982467545	3.49293573250003	2.12192497758683	1.25084126095528	3.20217025938495	4.28675487781216	2.9003629285466
M6PR	4.86130199135551	5.9275415153625	5.56137727302418	8.7507221271024	3.31009215336415	5.87117067233553	3.6029714385056	1.13589650588856	5.42698764459085	6.96281858448502	5.23919556951807
GRIN2B	2.37597001749306	3.39144509619501	2.92068696229063	4.57134735145714	1.74802324267795	3.12656220917296	1.94976769437392	0.503499401885379	2.84895682642181	3.62223045044026	2.54058267430985
SOX5	2.48011948227629	3.77604986742691	3.10293567748481	5.31386436879257	1.78789057978773	3.43766451302363	2.27009585605535	1.74483922540577	3.04500939345581	3.96561122009289	2.89924176118157
KRAS	3.0042464685547	4.22107186884661	3.80043233413177	6.08287640023533	2.37436707375716	4.26994615209876	2.67886999485503	1.09215920113802	3.75666138555421	4.91854971973749	3.42531700435095
VDR	3.6725395381894	4.52302368596213	4.30656866110409	6.37757499715395	2.66555828156877	4.50354529164963	2.37181963780845	3.35986731134898	3.9112613212662	5.58906972726875	3.67524983990696
RARG	4.13699342746407	5.40047661277656	4.69884170820051	7.0593914964487	2.93829982412764	4.88200205342042	2.98949745145802	7.65497757442584	4.57680713202822	5.49738531074767	4.19812379751545
ITGA5	4.16232344921789	5.10153570259318	5.45020278356315	7.53858316080956	3.29302745345931	5.41369233025641	2.99939827439465	5.22398783290975	4.55325300461872	6.65418847877605	4.57268261825713
DDIT3	2.87673610127235	3.6348754822449	3.35348240412558	5.40216670940398	2.19317712884064	3.6758505028917	2.32809679740207	1.56596655240055	3.3203222502945	4.70682085308101	3.31567773742771
CDK4	4.62404518459668	5.9207184697435	5.52211677026933	8.66480546907185	3.26651175187236	5.76064852955992	3.58667747489353	3.89384387270694	5.43339135449864	7.00534236759829	4.86932965902582
KITLG	2.83063487128689	3.52132037303104	3.19707043762266	4.88722561438295	1.70688933107011	3.63011590984457	2.00293236204123	1.09500346953599	3.26953255866284	3.9690905641259	3.01269452012905
NR2C1	2.8271857200481	3.68498125360545	3.31579692812038	5.36032146360458	1.92146418512928	3.65049056886609	2.085237368406	2.04942419220553	3.1252601954453	4.5092631303544	2.91918577700991
CRY1	2.83099431886606	3.29507496345603	3.18288328117332	4.87272623954355	1.93436886850754	3.55131505920699	2.02713915644497	1.69738372023041	3.03964856643311	4.12740109762996	3.08776735773099
CMKLR1	2.88154741074638	3.9394145844267	3.39365140184992	5.59549688396291	1.83694651884385	3.72028187237124	2.11572968982028	1.41228588820072	3.45230038045799	4.22028482725901	2.88895978028254
HRK	4.10882598018296	5.62498742716592	5.11252468330463	7.64324565030154	2.9886762147141	5.20132272659367	3.31365051436636	2.26384788762238	4.8209224816828	6.18259338932447	4.31330976049629
NOS1	2.63898604639522	3.73653726931485	3.67811887983355	5.09626343832316	2.03206194532808	3.78858374336533	2.74566462907904	3.86846738295724	2.99330839500355	4.53366013408022	2.84660612022091
DIABLO	3.76275275474037	4.77708176743632	4.34644976197029	6.71343409822206	2.69804346339952	4.49258303407223	2.73689107985541	2.8661582569272	4.05735455639238	5.86663969976384	3.81726680904463
SCARB1	3.00979013245818	4.12561340496277	3.85676860242678	6.19012804903168	2.63843236935886	4.12292425702232	2.55742019209556	2.45928452468891	3.62604687656862	5.07534446608317	3.35271774087872
BRCA2	2.49416887278402	2.98213902775571	2.95676420483022	4.08963585960714	1.53961551428295	3.26127553304094	1.71780241877751	5.68988230436677	2.77036049759231	3.47233338131478	2.55115880826249
CCNA1	2.57970462438581	3.52009531066291	3.3959242562709	4.66848512436043	1.8481152470781	3.41770285811882	1.88798412440332	7.76427562169315	2.87650329875563	4.12957096025925	2.44083364337404
RB1	3.96856553244734	5.0322824006737	4.56988810526336	7.38670308892362	2.88684675770735	4.91469447887749	2.98816712271833	1.87500426277315	4.55090755295167	6.0205424120731	4.41638565641833
KLF5	4.93941692820694	6.58092366240999	5.82734097780738	8.91720446841129	3.7477586538689	6.39622773621452	3.8061473175709	4.7262992981904	5.62851310389545	7.09509095117302	5.28448934129357
GAS6	3.83214149417904	4.56434831699036	4.50819995796874	6.48084690140536	2.88987598543861	4.75669905147105	2.73106178133611	2.11756224498316	3.98477873686763	5.62239512899972	3.71144689402387
LATS2	3.42793807460323	4.40925643326457	4.16948450420338	6.31093471241155	2.57535121879622	4.22554740281067	2.48759882161398	2.13848629266852	3.88088079740509	5.12247780055807	3.56429546313394
CDX2	3.41782530908983	4.71991741691748	4.22116965399264	6.63206542927216	2.58349520714064	4.39141045929919	2.67354398092228	1.29840755755233	4.03186428524201	5.04931750010334	3.64704943266911
FLT1	3.37242220671059	4.37117902518301	3.91537109435972	6.29914470760612	2.03318681797217	4.41622412932155	2.37510383225675	1.02897502876424	3.76540509716823	4.93405236864195	3.54636630760721
SLC7A1	4.34147882100903	5.46446159818263	4.98566727833837	7.41268995082004	3.08365735730208	4.97457929456611	3.11027196230462	1.36994198991573	4.73284115744667	6.00189105882669	4.51031417274466
TPT1	3.67898839718495	5.04539219158918	4.6568451581679	6.8698977022043	2.70835400161803	4.57605992292385	2.73669507725993	3.79635503952415	4.19368471551494	5.7003440116266	3.95575722996904
ATP7B	2.87661146139858	3.73206105464339	3.54163567283215	5.3372337639003	1.98907736004287	3.83223746647631	2.20075461301099	6.50031304676707	3.38805855552488	4.25824925424747	2.99078615721328
EDNRB	2.90825701486382	3.82973746480288	3.215016865436	5.37033658982828	1.92613631367288	3.82453514563911	2.080625542221	0.880487048399437	3.40049750391317	3.97174708524119	3.08050927571593
POU4F1	3.21185576531903	4.40390579613075	3.77021711246388	5.80351755445017	2.47569430133873	3.91298565324483	2.59701372427395	2.40407087943189	4.16402895822247	4.81093949936588	3.36521422068543
IRS2	3.2506308598697	4.50309769183529	4.02318541110236	6.58037274450016	2.35178950207884	4.32506588086243	2.53830200301762	4.96297584289403	3.81606227693857	5.16202543051479	3.56560176647815
MMP14	4.28022003801618	5.00780533512528	4.82276726373095	7.31757379133478	3.39387915802823	5.29014488348702	3.14502910275256	1.86780429947604	4.93742310115965	6.57715567255863	4.55537568150357
SIP1	2.11343154100462	2.76940508489677	2.48821861787546	3.80426473659069	1.39305365271086	2.56030142766867	1.54281570095447	2.12580648212335	2.32651312146418	3.29187553660739	2.22099411687532
MGAT2	2.8065157491367	3.55340498222014	3.22546293076289	5.09538687366584	2.08211665852525	3.4958726934041	2.01462357625063	1.10367109660977	3.19714268228858	4.18400946177667	2.9880811985694
HSPA2	4.28072106582237	5.14618472899303	5.12617503643429	7.14096419441952	3.10452297754185	5.03567095888613	2.97324016960022	2.50876835614911	4.46745075188199	6.44486881101703	4.51814984546513
PSEN1	4.45136093171343	5.59732324205319	5.18071293572966	8.31874976259144	3.19999080634274	5.31473973171407	3.29605436683017	2.14227276840418	4.77038216837096	6.53352769888424	4.73755485260237
FOS	4.53343496122385	5.72468448707819	5.11743132064884	7.84126422453978	2.83334650552288	5.3066293415992	3.31542729270266	0.318722209926723	4.71506463457275	6.41585519071774	4.64001087316974
TSHR	1.90013249449569	2.52995899730699	2.40186189663941	3.33093991810388	1.3296285033993	2.47114962881085	1.45713439697155	2.89961354194485	2.14865892800167	2.88867457987753	1.9791050568483
CHGA	2.39772951571451	3.32635704908139	2.87627121864797	4.42664484743593	1.80908120922533	3.26697392296307	2.02827496314228	1.33882779521611	2.80045241265509	3.89599646814702	2.58459620944071
BDKRB2	3.25072815981336	4.35650194170258	3.65266909558013	6.11895065065911	2.43190976453626	4.26726016231086	2.48053095815611	1.42627812937342	3.86701289243736	5.04868748493986	3.68708153461814
RCOR1	3.8958122876524	4.8945934846251	4.71951950958142	7.05434740389137	3.01862103742829	4.81415212990481	2.95775438067886	1.26174346113433	4.00575851135373	6.07512050246829	4.12530541436485
MTA1	3.89657454326436	5.09860694483356	4.4700444602605	7.14918766400089	2.66152317504175	4.65670618144658	3.01608301451442	1.28692713725093	4.10991035813719	5.97787735939898	3.96481025975261
TEP1	3.48065875645466	4.54148436344423	3.98366341141269	6.59998474411461	2.50726269873788	4.38657124612469	2.69980325037428	1.72875092674974	4.0024272749936	5.39365251438501	3.73725394362891
NRL	3.14571243494559	4.09518484574746	3.94595892618842	5.8980036086209	2.28826967108311	3.77107317209309	2.40643098771748	3.4116520369206	3.52151527555849	4.7448403320447	3.29745661502535
ADCY4	3.40535843772144	4.64982186699045	3.92153111275056	6.11541068804661	2.42089848709538	4.55998651018521	2.68403079260812	2.74269855291722	3.83415626347333	5.14830797992342	3.49448706170593
NFKBIA	4.59198665692082	5.85062111297116	5.50397816327347	8.40463663376888	3.2853638384993	5.84797184520426	3.43398637981099	1.83713915544913	5.70065759577523	6.85173905974093	5.14260644503386
FOXA1	3.82742856314342	5.25157079758507	4.16644192589979	7.21956274968241	2.41255089556957	5.02581126493009	2.81088473896702	8.08061077830319	4.16109367444199	5.46542064101956	4.44568919265944
BMP4	2.6039392187952	3.79441075589401	3.02861665008897	5.01955491726064	1.91704472345755	3.47866640744708	2.19852471304133	0.352179731199551	3.06834918975723	3.90918060315918	2.62264859395572
GCH1	2.78431733323486	3.86003818738105	3.37567614310531	5.66575013100594	2.03513739166802	3.71281749655949	2.05103207892564	0.871346230161395	3.45375591307868	3.90476670778207	3.14199158816098
DIO2	2.94944807008927	4.88971847976255	3.50538977963814	5.91432477570719	1.8486207925193	4.09664776016184	2.16555543143672	0.198862626390495	3.24053346983114	4.26193475159798	3.16192053765834
FBLN5	3.37967924575543	4.89302573710325	4.06856270050822	6.77910308366225	2.37454689402078	4.54031414863558	2.52229641220086	1.64451488943209	4.05432165313513	5.25460027794559	3.54418887618404
GSC	2.93685797107721	4.22797520917102	3.80823559441341	5.72290749576838	2.34212662073957	3.94670127371727	2.54079673598227	1.21619010711814	3.48657847882687	4.88399896455606	3.24479220004093
TCL1A	2.59448582275466	3.49186684866245	3.27611251766219	5.99974458058217	1.92338506056889	3.69602252393394	2.26819609300329	0.298721186564294	3.20216737425659	5.19940800598305	2.74846911398229
RAGE	2.89980653482358	3.82318154088239	3.33097083056339	5.12723876454639	1.99536896616143	3.48490648494802	2.36211172738619	2.61167371995804	3.25523176036438	4.35928795765783	2.9861488731212
CKB	3.68015872926716	4.32114625098112	4.00784076218529	6.08806351113886	2.58080766768858	4.35508636200813	2.87840182724245	0.837581527716999	3.87190071608038	4.87462459825042	3.72013322116076
KLF13	4.32266935110627	5.29739069811996	4.73317606865307	7.70329081004148	2.89453488144502	5.28807334502943	3.15286416386907	3.47678974325837	4.73252572934995	6.20458411268513	4.3618557350563
THBS1	4.71056836964825	5.1750954651731	6.10365904764566	7.98582814185157	4.1053145070375	6.1208906445184	3.15680170275185	3.92591361725584	4.83544145201883	7.27335775863703	4.7950666002034
B2M	5.11070752243044	6.48566205475095	5.75048193699245	9.17910130346606	3.12242332024725	5.98179131925233	3.62333935549293	7.13028911855949	5.66654640219477	8.03318979392071	5.28215752138385
TMOD3	4.07056335939763	5.78244013166786	4.83059284490385	8.09741281588481	2.89535369987988	5.16380706943125	2.93884092596208	5.7971545070625	4.33166832459699	6.06270906585097	4.32182191769978
LIPC	1.99051497294545	2.65461329848662	2.33084904315246	3.52720735905941	1.67880419750807	2.53351188713093	1.51234392052425	0.983701880564133	2.22983682396344	2.92070040775024	2.06192271563779
TPM1	4.1700353977541	5.0436368199552	4.60177533501397	7.14166609663553	2.84126899632881	5.26900947604269	2.90818500358676	4.39783293777038	4.36992257847535	6.23326525244028	4.29367135629669
RAB11A	4.37404749599874	6.22214777743873	5.08706535286036	7.69073160787527	3.20027834385157	5.78710529269873	3.41117141291348	7.49222766123105	4.64256594978345	6.74772523639909	4.46869399949426
CRABP1	2.52915629673233	3.76645772511905	3.29152633435156	5.14994066292549	2.05211301451429	3.45165808471985	2.16791294096091	2.84033357323413	3.1961490970583	4.06184405118694	2.84395401623195
ISG20	3.16597234657619	4.15508567475941	3.76102915163663	6.12926869081272	2.27997314845144	4.04006207817094	2.57509911706066	1.45701410754568	3.68613640768935	4.99503266823596	3.49911632326344
IQGAP1	4.90080974835004	6.55537078123276	5.85302529488455	9.12646804508235	3.60103796837237	6.20050197841064	3.57403747434505	3.83483819997004	5.385990660822	7.74197482573469	5.07819030941383
IGF1R	3.67479807747235	4.49129425953502	4.17672821242045	6.32391751150784	2.88307472144678	4.89424788673798	3.11359683822118	2.72021991206029	3.89544615579642	5.6944327470266	3.94423033177906
BMF	3.02293839078594	4.04929493827328	3.56282062207578	5.90874677913641	2.09553573260422	4.07697779367541	2.26244009617314	4.49796724135742	3.56289706135732	4.54157539550931	3.26259740095082
ONECUT1	3.49436164672649	4.66152866452575	4.1584641703733	6.49732361586992	2.50328860584044	4.58621451931156	2.79535107834156	2.58382306879466	4.11012350675376	5.24211473939891	3.52345482894046
RORA	3.29186955625311	4.93321905524675	3.9197721310274	6.83581131215049	2.3690523824975	4.75190834731293	2.69080712000409	3.10667511029636	4.04436651603327	5.18245764888608	3.85480714969999
HCN4	2.92713862929359	3.84604234577508	3.39803910123563	5.56769326126214	2.11023420756609	3.71339009390245	2.29887352176585	1.53652093151555	3.20587734020271	4.31487924142522	3.09783543477938
CYP1A1	2.5043226979194	3.50740514568256	3.09692610486996	4.51245026137288	1.77329525633291	3.11470134730762	1.99799061182207	2.41827251659486	2.91856974793959	3.68578590671861	2.70238569211854
COX5A	4.9086505546398	6.58322967210984	5.59845041605073	9.35659554061622	3.48844722970791	6.51469667005953	3.73876007743923	7.34705238347898	5.36356145070607	7.13836826854437	5.17867107633467
NTRK3	2.57587173306621	3.81313182625964	3.21734073687595	5.28370156808598	2.00637974313879	3.5152316151041	2.10697780067881	1.43041441874253	3.18566505500609	4.21188751852864	2.87511921414476
ANPEP	3.24525010344683	4.04407318004869	3.85007919345728	6.29959743620326	2.22958142682801	4.42067316389774	2.85564287003967	1.17468187674158	3.66137253356931	5.38403565663081	3.47078649129264
PCSK6	3.66909921998427	4.64597891292813	3.9543339038662	6.24156654078781	2.51930143742623	4.12656088234857	2.69044556138157	1.43300753954859	3.65515321509213	5.45027933762477	3.63054161186695
SULT1A1	2.84443250257453	3.76024127897719	3.52448351406948	5.46246525397528	2.08808265665881	3.74874424424742	2.44765128205982	0.679119347865717	3.32028077990151	4.36865542707445	3.33130299029087
SCNN1B	3.38332143275417	4.88922058147682	4.54980945818952	7.26747544488324	2.46553441022542	4.80002136023626	2.75361908639999	3.41362800960829	3.88461149506758	9.55995777916525	3.9388821452982
PLK1	4.24903938670239	5.26278615176596	4.85343884203662	7.70407912489914	3.00481044801029	5.04386009465032	3.22992519230868	1.89074496016483	4.77355020053411	6.24530269634261	4.42057002508878
IL4R	3.68883239842014	4.86032174445694	4.5544306960527	7.17234103500694	3.05583720195653	4.82448649183833	2.9488706923978	0.87341670497452	4.64778735889381	5.84002885604607	4.35107623674202
LAT	3.14105815794889	4.50347932838898	3.97870073766862	6.69346040701686	2.51396730746959	4.23388516244715	2.68917450754105	1.29240138892383	3.85618878022889	5.065124691642	3.59959177693639
MAZ	3.97223528723379	4.86151326991464	4.58364852225441	6.76360253464544	2.63883490390494	4.74549935034734	3.05150939212463	3.03366121996803	4.10278474263913	5.92474313347006	3.98414173711519
ZNF267	3.12895667412475	3.78890056447106	3.63860577312009	5.85659297136324	2.13527531258068	3.78520117288101	2.12286036371438	0.889515574271622	3.57005573707668	4.44041603437854	3.3317019977339
RBL2	3.24612553344486	4.06963376851804	3.69830328072491	6.29378094889814	2.18409898354826	4.06487790683695	2.48938326353927	0.823130629716591	3.5613896091299	4.74136207612547	3.56944880728251
MMP2	4.39045752917138	5.2213034999742	5.01380183801895	7.56623021979225	3.44704030411116	5.57235645384174	3.04391374440117	0.888268646926255	4.56274742715116	6.62202065208588	4.54270748255982
MT1A	3.94414764571029	5.28205331127746	4.99629523722559	7.17100148360716	2.87512998306619	5.58361847209124	2.92007647321443	9.48907371894297	4.41589935719783	6.06919266400314	4.03420697397411
CETP	2.51425759913065	3.21725428402979	3.1354768015238	4.77785791043466	1.76340309388517	3.31162897259695	2.05060377034044	2.00227538922245	2.939981886778	4.48347679356976	2.59905689552765
CX3CL1	3.46606236202722	4.57584525644393	4.09003714338132	6.6009171107014	2.37473795575408	4.47719580734242	2.60409073635922	4.15784434369649	4.1067414438751	5.28098811646484	3.85818148010528
CKLF	3.08690530576075	3.67435994995635	3.34448123408321	5.77710265746976	1.96824779113247	3.54676151474098	1.99200310611014	0.781312408298251	3.43040451979292	4.59291665531959	3.34048306855591
CES2	4.04814063503684	5.50904388021647	4.61667564064651	7.25938186176031	2.97146793795157	4.66661940639174	2.86659102250352	3.26120648423505	4.23862873627346	5.75200513748261	4.25651321851902
CDH1	4.59167544029515	5.99578639372012	5.17751185804914	8.17933823979021	3.40041552630398	5.81860572967821	3.67284235205789	2.49614678646203	5.17229542005497	6.36051231933692	4.73544594033543
IRF8	3.3295113083203	4.27283341862477	3.60853943365689	7.66188252112719	2.20972698101228	4.46394192578825	2.28993872920551	0.900498978047656	3.87232442952176	4.80581340113398	3.48413683845791
FOXF1	3.40888474022683	4.57638504074418	3.94186343485629	6.42704978864265	2.47413852935703	4.40054371882953	2.56789689106647	0.487710706884089	3.75594397391975	5.25438018241969	3.57227428160215
MC1R	3.49482953852006	4.48182366000853	4.26311414994066	6.30228542862705	2.55724326519895	4.44489798878995	2.8269232811335	1.92897394851228	4.09920098849281	5.21536746327273	3.90700533505801
CLCN7	3.94010470011749	4.97630851997536	4.30384356991459	7.09077624040398	2.97726095325375	4.9791163111958	2.92439834791014	0.507800159712412	4.36858043881253	5.94988044113754	4.08519845563348
IGFALS	3.2382724770788	4.42470275401723	4.35510954872783	6.46037521571099	2.64073277772428	4.51205585162041	2.84251230812116	0.816471926982851	4.05175626269326	5.27869065760331	3.49409340867186
PKD1	3.61810718289242	4.83056870789466	4.28225779244786	6.58922835968424	2.63377238719488	4.34421861007364	2.84519116855542	1.35698415343056	4.22875679639678	5.04512790655481	3.85338337902231
GRIN2A	2.7300549740948	3.65594598048714	3.35476854305548	5.25420343074418	2.08472968177583	3.30470470721006	2.12387739951839	5.70816557131932	3.27065844604016	4.23526352326247	2.92967515770958
SOCS1	3.57012806561221	4.44550962578841	3.92630577174465	6.18183307459344	2.54307130936647	4.38259018276511	2.93083857891652	4.15364192702202	4.25380456183531	5.24744890609916	3.69433523438619
MYH11	3.23936414171022	4.3259311309153	3.662926119564	5.86610418874773	2.17520211339878	4.20796980071537	2.72106003496997	0.8781705105194	3.50190147090786	4.77995915248378	3.16384467641926
PRSS8	4.27501071676213	5.53688351977934	4.90489597557087	7.17130107470526	3.12805131113138	5.33588313769914	3.08441735708511	11.5539358325556	4.35720812983288	5.77719988663269	4.48139347787595
PYCARD	3.64721841528001	4.64964899441192	4.30128553192935	6.88615299118088	2.88066358600444	4.76572783052479	2.96651393776568	2.76858219496229	4.36245244598461	5.68304892865121	4.05807228767538
COX4NB	3.41759571504717	4.23492473711194	3.82922437843645	5.96588763703969	2.42441397155206	4.15557244838415	2.44978328673134	0.815364153016039	3.71917571239584	4.73874777575865	3.4163244949576
CYBA	3.16587093980855	4.42849138343075	3.72233488851528	6.38337378022172	2.39001000647446	4.34446001328375	2.51476359048614	0.896005803567226	3.76740532293245	5.0075865078734	3.47222641952194
APRT	3.79779706595946	4.79333179935709	4.46860053211535	6.86625804123237	2.74114088064855	5.04020545206568	2.98453567536187	1.77626423460611	4.20616501509786	5.50549988111374	3.82647671189782
ALOX12	2.98353809725607	4.3234008449271	3.73312960553189	5.90579142378449	2.51617320330002	3.78689977614286	2.57720169166114	1.43751165479246	3.58934599910683	4.6581047063036	3.33730947450836
SLC2A4	2.90283106548399	3.71625632281005	3.4310932060801	5.09038727825616	2.10805166017508	3.71539739273015	2.19426252076202	4.47708259686416	3.26482125655593	4.01408395220185	3.13961671433456
CD68	4.3987761759247	5.77970730600538	5.3431705642793	8.78351479339351	3.49804433725175	5.96563926031101	3.23715389767606	2.0534633789066	5.38811780571379	6.79061235414731	4.92437760559876
SHBG	2.93664058918847	4.16199072292776	3.81325448497636	5.89368410667848	2.27623525190777	3.74861030623443	2.41265308209628	3.48055565724816	3.44066451611313	4.65850248435907	3.34532437149759
MAP2K4	3.38859591630947	4.39602352798619	4.13875693232646	6.51983608969157	2.67372663043954	4.51314452533066	2.93991021544849	1.58831601875694	3.83066111375134	5.13903698543575	3.61005274809599
TRAF4	3.7230148040498	5.27465070864779	4.5491882510886	7.25602169980438	3.05112830712851	4.93011410706845	3.20131476638877	2.85807588367078	4.43746960956364	5.75343888649578	4.12797425097
ERBB2	3.87747972478283	5.40208888525547	4.84968848550098	7.78917585806954	3.16992019196741	5.32250843786691	3.42752146569059	4.38112480731658	4.42615466090117	6.40639334549934	4.27807783361264
IGFBP4	4.82905372013953	6.53695755078943	5.717534007293	9.27034281341826	3.02635758889694	6.47487782236448	3.78617118377206	2.84774845209746	5.58665346158823	7.7531557876201	5.05448171158425
MAPT	2.69065127660075	3.74520981948234	3.13813477950228	5.02771307842734	1.96454463689975	3.45119796160219	2.14768825831086	1.23172174923621	3.17997287185043	4.00548905058421	2.89974730239565
ITGB3	2.83162380512107	4.25160835885397	3.76488961260627	5.40446514033171	2.12384731111026	4.06694989476882	2.26932378491114	3.48446194447449	3.45757327666217	4.94615150841186	3.15976419248332
ABCC3	3.04951681216796	4.99397101225699	4.25099015836779	7.06220154637446	2.61047951355723	4.66449245492339	3.16060858073149	1.17057179316454	3.90122574784708	5.31218210457145	3.51791685869524
HLF	2.75060504105231	5.02643939617945	3.56987914431151	6.79705112790521	2.07004577434691	3.99319550654643	2.39422142431373	1.98497302398595	3.96420204991292	6.39096917104166	3.71582063993986
TBX2	3.14209029765153	4.35220617371168	3.6575568892647	5.97861913738038	2.35138212361574	4.15207125739593	2.52242020441454	1.48394757766737	3.52461815536037	4.59379289150309	3.33292196961169
ACE	2.73686778878605	3.77537474186562	3.32700358503318	5.31049106865686	2.1314308563781	3.61819497998864	2.21394216061112	2.35318247512314	3.12551735615708	4.0711928627263	2.95033543439411
PRKCA	3.16784352933068	3.84866716705393	3.66631539106064	6.01855236179767	2.44000551986765	4.08042443257043	2.20977668535031	0.538869791503437	3.66725184103827	5.02477871377585	3.40411214818021
KCNJ2	3.04681413423631	4.23045607605793	3.86184826015713	5.95519319952724	2.21143144303851	4.25784446494047	2.27557476087057	1.875551746532	3.74866195311653	4.72058444807879	3.63656841825007
SOX9	3.74946541069975	4.80699368275478	4.70168053215973	7.31221335178503	2.70016321811313	4.91064708507071	3.13300082791736	4.29027024918271	4.39545952677958	5.8614452264307	4.23219668042621
SSTR2	2.96827173010142	4.01456904071413	3.80351578895959	5.31594661867021	2.13004501554271	3.78778776270941	2.34281094268724	4.93424613909099	3.41123619232512	4.65042662515111	3.12633163555037
SLC9A3R1	4.95980258816464	6.6503828440473	5.31032020401184	9.33733449709789	3.40585767006563	6.10984705298832	4.02628950698861	2.27831837399109	5.57390525663318	6.97149220880912	5.41155048693716
AANAT	2.78606806491506	3.4869405512447	3.31731772559209	5.09304797856212	2.12709732520032	3.49638281089291	2.22612362041493	1.46112035833215	3.05315250952227	4.18245934468595	2.90570098807409
GAA	3.5986839653151	4.95893995346179	4.54887342488261	6.75329223900139	2.83686144824569	4.94269767081227	2.83609352019916	4.42180150375132	4.04935204551127	5.28301817147845	3.71636479423111
ATP2A3	3.14221135753016	4.51417720817549	4.09922393068686	7.24392884763937	2.45609504976979	4.52779601319745	2.79006134668153	0.816841539984279	3.88641355066156	5.53921797165009	3.54727688625873
ALOX15	2.87838391074557	3.47307745516326	3.35116203684804	4.91060809340004	1.93171151448523	3.67255302060456	2.20241526702206	4.23229394485706	3.04520542366912	4.20789565452568	2.8732584596183
CLDN7	4.2064988815859	6.75678010095947	5.28445978523791	9.36103669949671	2.98429530465312	6.41075086884171	3.45832258912262	11.0882850990225	5.39234609804235	11.1234757999465	5.12173262058859
TP53	3.7726679477672	5.00075173050344	4.37652392807228	7.35724746720254	2.40484194296771	4.68152302203097	2.68411729783333	5.40169106306634	4.57918785314364	5.87870470327431	4.32446173754794
VAMP2	3.64489323886568	4.57661157148818	4.01044379201192	6.70508496809752	2.45417061680733	4.37612768589948	2.6316822062253	0.942562931490083	3.9275975988791	5.16490356406048	3.7252132856279
AURKB	4.0003621537866	5.00848700939486	4.56044044339032	7.12303897637888	2.85337377054483	5.17938027687983	3.00048377198206	3.9966241983869	4.47431434121406	5.90450163873163	4.35597566341334
PEMT	4.24031800862634	5.43065782532325	4.79454431065895	7.4059589712949	2.74783077122249	5.46561828236737	3.1811407617815	5.20379280317722	4.35940643860384	6.44497568980631	4.20500659397681
SREBF1	3.72217529765611	4.83433832649224	4.2932360761213	7.24842917725669	2.70593959357793	4.99861332805389	3.12724439843228	3.78063487103799	4.30646936535479	5.71014703520112	4.10240601252786
ALDOC	3.91222404522258	4.83045447282594	4.42834048228487	6.54002098047176	2.76393382469481	4.71829306958313	3.17905304161089	3.7300834576226	4.38044940707685	5.82979370580327	3.74741432861503
SLC6A4	2.9389176645567	3.95849843089307	3.22536542492479	5.22308010248361	2.00082934686587	3.5017935616366	2.15294747214995	2.41115562334931	3.16039428039246	4.12946408880091	2.68365847014031
NEUROD2	2.76419616993024	3.68506049863508	3.44283887174719	4.90288085354756	2.13424503675058	3.58779753149709	2.25182535007929	1.35087831195855	3.20989635483937	4.51072732767047	3.04319622379216
NR1D1	3.65470872387087	5.07428569004886	4.73562315071335	6.86339890534792	2.93147231736658	4.86843930556289	2.87056054647153	5.7272560102294	4.18752749811508	5.73588135408095	4.21961339928856
HAP1	3.13960541071032	4.0313066020313	3.70038245543888	5.54066799080091	2.20157886049921	3.96073934044958	2.63336481548577	3.72606736578009	3.58810697930559	4.56504745168926	3.19771343728682
JUP	5.31760320844362	7.14290852201438	6.03056894924128	10.1949410010051	3.8663706293838	6.86271756338379	4.13851427286925	6.33995119527805	6.07251482465588	7.89126268400807	5.76469581303433
ACLY	4.24299846835689	5.05246868864503	5.1593805959392	7.48157940566852	3.07966711522334	5.22260303324995	3.13816951815835	1.34302677620443	4.69669666153682	6.28209505508187	4.15601534169433
STAT3	5.04491247463576	6.32940290570634	6.09110076997329	9.02022106430741	3.64541335320097	5.93909494077042	3.99250526251361	2.46351330774257	5.95987666466973	7.3748784485079	5.38430658869249
BRCA1	2.66003529859555	3.43855240765094	2.98530247522596	4.53736165653687	1.8092807170585	3.21231895468895	2.0080858508402	2.03772197282049	3.08688253668758	4.04672014847694	2.96305771167357
SOST	3.32300753440724	4.41763568072768	3.98878278823531	6.40995620728913	2.43399831400265	4.14963534812782	2.64259895851076	1.56829597453056	3.79115623953281	5.00065107545128	3.62093649164014
PYY	3.73865646722835	4.73903449234373	4.56653680966438	6.69823062200287	2.71343840636583	4.6581787514244	2.77506735327324	3.39163703815505	4.40238713400343	5.6764077665752	3.8685149015131
GFAP	2.7996452278884	3.99755756155455	3.80021386863557	5.453439871766	2.28542826657432	3.95458695352382	2.41872659909538	2.56344185334095	3.44580725874034	4.47658323042612	3.04419904107711
HOXB1	2.49699466479831	3.35879970153527	3.15586597550543	4.67677222388509	1.96474230757724	3.29011696712505	2.19258992820568	1.61905903673829	3.09635897240211	3.88824444242482	2.7562020112528
HOXB2	3.50239277824267	4.50399558933256	4.18173534948822	6.45615746415783	2.33255753741087	4.57170384711995	2.84941534158088	4.75479723042637	4.00936627290446	5.46567852454232	3.82485532650091
HOXB4	3.27247902969661	4.41379375209978	3.88264459337686	6.28554565195233	2.39102763413436	4.0872655179268	2.63932363653753	0.844833274321063	3.88649925541152	5.15673999576631	3.533870663659
HOXB7	2.32327069973546	3.29585622592769	3.02795459194899	4.59935223527378	1.85492792734852	3.30517322010899	1.97618619577573	1.15200715112455	2.78457573000814	4.05228664053531	2.65774178257505
HOXB8	2.51096249849504	3.4201077641087	3.16696231067276	4.67117961275435	2.0133036612212	3.25272647351943	1.92668050642095	2.76477124616081	2.73366543586243	3.68102018876836	2.68203864470708
GIP	2.57239288084899	3.43566794400075	2.8673033194385	4.62515731742468	1.83836857630935	3.27014191064166	1.96776509378534	4.75252989871622	2.94643266168267	3.77859426203718	2.37969095284218
DLX3	3.21212767254616	3.94651038198574	3.43207539037854	5.34785744335058	2.2320822617593	3.48743765487605	2.20794875514552	0.926374729668429	3.2492380927379	4.57203264476254	3.04663900157624
COL1A1	5.02223424441124	5.56177695483732	5.98175061646765	8.52715584608166	3.59351955054801	6.25925167115564	3.66989610658077	1.34262195340765	5.33977285523377	7.43924092775056	5.08624665397741
TRIM25	4.06645758280712	5.20739019621658	4.73254224133514	7.43238262229393	2.8532119490354	5.15663979912205	3.27197845174107	0.779207972803886	4.47385885533097	5.91864966040692	4.4149460640822
CD79B	2.90227908960825	4.06292363110376	3.57244665936534	6.37633803181655	2.13265643501209	3.96997344079099	2.41191662211698	0.805948965610743	3.44398224089604	4.56547472467978	3.01931093745861
SCN4A	2.63153261619951	3.41188057762144	3.3149469367209	4.95311986185575	1.99705396633787	3.48642214636557	2.07667256782135	2.60646163255627	2.94311997246705	4.10563374513407	2.79189549174583
APOH	1.73548126725414	2.32265160162171	2.0657800413534	2.99296706560286	1.20489017420172	2.2003479319326	1.28430993516106	2.83475725171087	1.96075143404919	2.61629765019816	1.76773272421328
ACOX1	3.68248631055765	5.05592557952481	4.02670288347332	6.68253951676444	2.62060543622058	4.59841059549109	2.91947746856772	1.55431607932039	3.98289188972851	5.4232620630683	4.133545763955
CYGB	3.36182213304595	4.24504813805652	3.93502644025899	6.12201590624766	2.32747855574369	4.28836772555988	2.79426306524967	2.14562554276514	3.70557672097801	5.1787979610293	3.57342651543901
SFRS2	4.27381653088364	5.60584588956534	5.11279275217102	8.16109174002705	2.95655723660623	5.51166394757225	3.40926432348177	1.94735318580414	4.89861739937302	6.44836956816075	4.59051059560998
SOCS3	3.38114359850809	4.34394552713913	4.32333292655693	6.45514907789533	2.42300426219548	4.6133520558657	2.84654089569365	0.306170247333892	3.77050724024661	5.34789246981545	3.96369755226742
NPTX1	3.16204846603109	4.19691988320928	3.85179271257866	5.83730197041564	2.37984874468594	4.13224451480735	3.07642357044701	3.78092500403802	3.62143829135361	4.69057713900583	3.47221853133623
ACTG1	6.05927696792869	7.95640104369381	6.99614939773733	10.8335436279755	4.74118971902055	7.67212688008463	4.53569022937901	1.38844209394595	6.44276952735798	8.72381138166824	6.41467253724959
STRA13	3.40978074676098	4.49361238948059	3.98595648949367	6.5563511441476	2.39146727887232	4.48993927272522	2.6395419335575	1.86183333076349	3.61753448213254	4.94085802180754	3.30442488431051
FASN	3.93233727219546	4.95862496357882	4.50827149890418	6.81884166295738	2.83909417356079	4.68649788185089	2.94514767906302	4.21369189149946	4.18875331162202	5.58291864192987	3.89843411004713
TYMS	3.3576123420022	4.62987097166609	4.07782401801546	6.5189326740608	2.76873307121874	4.62506964943389	2.79004174454473	2.17455688125973	4.1921641349229	5.48232186188791	3.86923734289343
ADCYAP1	2.60059503732002	3.52897276399171	3.08100792662543	4.73675887381986	1.98575375208969	3.61150886577094	2.18055865152779	0.778117944212932	3.01907724845908	4.01126935096494	2.8876731472645
GNAL	2.73862754746527	4.16897653317425	3.80242782757901	5.87095385121283	2.29842712744699	4.04275456719338	2.22786666880698	1.05323078880705	3.82654995138286	4.53424726910265	3.42077839717212
PMAIP1	3.21687319012125	4.59539004127009	4.10672439143649	6.12117683948647	2.37147802285311	4.15951601377537	2.10516389962828	2.80318099798099	4.10692172257209	5.28770247323795	3.92671621995557
SERPINB5	4.32375902518437	5.43989519681823	5.03737297004992	7.86965264498613	3.09444090727143	5.67202637649558	3.0240345900458	3.81249474576205	6.5582338993185	5.78698980234483	4.57805694474364
NFATC1	3.52534464701662	4.46514006927061	4.07742650009191	6.56927270046341	2.49879992006608	4.46089383929095	2.64974298167723	0.274077767446864	3.84549807973658	5.34171051518813	3.85878229583971
LAMA1	2.72984367981133	3.51724922781225	3.63693486638827	5.03010981690477	2.20791702677323	3.60051609806864	2.44774234373985	5.58982049842709	3.47304617690723	4.52877819692674	2.91725570683863
MC2R	1.70441470755012	2.39179898896798	2.10466092450531	3.35268776377966	1.36373229302155	2.20343032577461	1.43612705541121	0.394697755325717	2.09815529142471	2.67015682376651	1.81507814116166
DSC3	5.16586235954944	6.55095279905177	5.91762888572344	8.55521017500119	3.47283627234219	6.32464532650338	3.80856260037833	8.20636816952904	5.642113516376	7.35596862941408	5.19010630462066
IER3IP1	3.50019768544232	4.72272778622462	4.2832652364564	7.06089679377437	2.73364160461924	4.81627302989221	2.76073838984929	2.58812427856077	4.09575858078322	5.97069901148573	4.00232941117906
SMAD7	3.35900206479354	3.96830567069159	3.70307079278369	5.8067351548161	2.49192416371981	4.18752022806286	2.42433048148989	2.00094977982149	3.50568119273617	5.05670937016729	3.33631552726583
TCF4	4.15104474555954	5.50883000173088	4.89135264605989	7.95006265163694	2.72403394208612	5.33962405866982	3.24667439417019	1.20040819275764	4.79611335976826	6.17788755866518	4.25229265250296
RAX	3.00549867136517	4.24581730821161	3.56369575620729	5.87747531877339	2.2543112682936	3.98983902854124	2.48700033713762	2.2566668959709	3.34492786158782	4.68959575883394	3.16709218012392
BCL2	2.88313084599092	4.09834073767939	3.53434466413979	5.89984337133737	1.94013295596152	4.08680030337418	2.45669257670668	0.672932555227987	3.67291747260911	4.80640562677242	3.21920124003286
CD226	2.24230628607544	3.22320681020193	2.63562079573558	4.85853371677047	1.55446290450569	2.92405573327737	1.65993928417369	1.36507705046534	2.75308972453184	3.591858183406	2.63494240968092
FBXO15	2.05524202113065	2.73660097861389	2.57506019062157	4.10511293010759	1.30584059604013	2.68620623472029	1.53956680857706	3.53211146076333	2.36491782899932	4.68240443175238	2.19666324717873
MBP	3.10616772211371	4.50148079943017	4.04241268383331	6.48879719177039	2.50016465042616	4.50178501114176	2.60146390757511	1.44674252575181	3.82223469963045	5.06475197045303	3.42971178113262
BSG	4.70807021501897	5.82280721872707	5.73347124596663	7.82539690938666	3.31960634974217	5.84951065940652	3.64421931729241	6.25510330285336	4.95724113064192	6.92170994795326	5.16056935814936
HCN2	2.90868574066392	3.76667325521265	3.36346172561793	5.10535555623832	2.12955791658975	3.66703927816635	2.25984830745389	0.179085563764035	3.19220374354925	4.20754874724439	3.09205626382259
PTBP1	5.0010654450515	6.44239761702891	5.71614429077182	9.2703213160741	3.68122456025818	6.42692897530288	3.83120713341352	2.02574783816702	5.70951596894275	7.56376243278095	5.34517517727011
CFD	3.37210251069312	4.9845650409211	4.08671381535839	6.36956046832129	2.46771272051353	4.48130843684434	2.73965742790123	3.09118274393735	3.85437869556181	5.11383036003274	3.54306381850602
KISS1R	3.28961703826136	4.4533806267317	4.10091100551059	6.12763900290427	2.50244749254237	4.19639828079902	2.668512066131	1.61969620665422	3.8173050445783	5.10900130712115	3.554914243497
GPX4	4.18532157037223	5.72683055763992	5.41047212410947	8.29686101709347	3.31084716615145	5.54887508131578	3.24846768095403	5.40396434079718	5.14919425391411	6.39390535853193	4.74017324499481
GADD45B	3.63307242794522	5.02216374862673	4.45252104933172	7.0326986287722	2.84917182115818	4.77977809472094	2.8467115119885	1.21029807215396	3.99757188034379	5.56237685268339	3.99242297394441
EBI3	2.63585281036814	3.5812922694069	3.22488152255926	5.01098362812267	1.98568291608966	3.22709828725934	2.20829079392032	0.495478837557764	3.06098740419385	3.79430094376197	2.87064478093672
ICAM1	4.03395126895265	4.66383580619447	4.57146056756601	7.00722350909891	2.74827549175075	4.87108777628025	3.11897275430061	3.61526557504435	4.66377594072344	6.00126950179074	4.27825824845304
SMARCA4	3.73040223046814	4.86263418325327	4.26434102592581	6.98011924219058	2.71184421325997	4.58566608184923	3.12327426151795	1.82738205654962	4.26513215038307	5.88331334377889	4.05485416573057
LDLR	5.20782066159197	5.93032130565406	5.73561740497786	8.32067719857421	3.57368803323641	5.80675292092702	3.4511361702283	3.41136701777475	5.35140783115992	6.64518227990004	5.14535180778559
CNN1	2.91729732740461	3.93656769518649	3.56829659406875	5.43115865418254	2.27408578210737	3.8579303853617	2.15926076983918	1.5804996428094	3.27562628073061	4.63621551612741	3.15480018215018
JUNB	4.66720097785054	5.79981590624708	5.40462473774576	8.2572638282373	3.43719399035161	5.6865036175708	3.51574126749112	1.49182319523414	5.03096243227166	6.71849957466397	4.9164200313436
CALR	5.7307492621381	7.00566393676747	6.56664204815716	10.2898710766851	4.22492844742803	7.0572634756481	4.26336573687655	3.62294916858477	6.29974984467488	8.67355908218159	5.92006110654501
SLC5A5	2.95434117377096	3.9830778254244	3.58064451039409	5.44064763693378	2.17659841015798	3.71161892620843	2.35787359119955	3.4188591573247	3.33489904131254	4.47932300223396	3.00973869853468
CCNE1	3.16140510207001	3.9770243693132	3.67456363649333	5.33513964451915	2.40767924961695	3.82190967704099	2.33153541209705	0.943000726961405	3.54506355912985	4.44599985998408	3.36607019601229
USF2	4.1078115535019	5.17344083951509	4.76896486749906	7.46638309525533	2.88735509735773	5.10161079975434	3.29659492402883	0.460308837996829	4.56575769746227	6.21251495455762	4.38770834133968
HAMP	3.66524771121664	5.07948964678507	4.44557583080984	6.92708895835409	2.5571930516099	4.74620125869058	2.82384009008219	4.77616326501455	4.09897690320381	5.66838941878696	3.82047484033672
CAPNS1	4.60355667732336	6.55323641026162	5.72319393742592	9.06378524499537	3.51700612525697	5.75592771947801	3.44052874255472	6.07399732972732	5.27767479091384	7.24702314037991	5.05188953532188
MRPS12	3.38894733521529	4.32269620585174	3.74297881192437	6.08075407267836	2.44604246468041	4.25333541003356	2.5997115229423	1.45504351096473	3.75767357121791	5.09722244034001	3.3536652011781
CIC	3.49880331335081	4.74264402160118	4.14702132014873	6.84250196336173	2.49047802887888	4.42531335958009	2.88985054105269	2.65915813046787	4.06210266040222	5.55290304052022	3.73866424066074
BCL3	3.95708347608534	5.15420627003711	4.8106944911629	7.73721375222821	2.9282680122109	5.44763687803904	3.20142455574791	0.679770422896635	4.67833809573971	6.4089273002734	4.58850910753453
RELB	3.3930558088557	4.36403322301284	3.93522651644027	6.19438097610391	2.40854654141821	4.24491872643075	2.55284969418019	1.32409924362487	4.03476902098668	4.99828343434093	3.75298354979654
FOSB	3.87532993477151	5.24904550187329	4.70221945189047	7.31282169841348	2.66429824460857	5.09012085261508	3.21966532630263	0.623175660089	4.32085960562061	5.56677612109783	4.25727852821159
FOXA3	2.55539887761346	3.34088644568009	3.23190234404869	4.66462386807849	1.90246142292113	3.25691943373063	2.03357954208183	2.40364277406163	2.97265620974627	3.9855480061145	2.70990874366181
HIF3A	3.37509106877851	3.92734499275329	3.3605430154895	5.50156356330752	2.06551933140311	3.43681342606484	2.29242496924448	0.65809457237611	3.41793192939048	4.26470063798256	3.18221661252067
FCGRT	3.48932300525839	4.84673542860814	3.75957689591806	6.55553648240007	2.31237086157007	4.55173610802606	2.75817576379878	2.86909575191051	4.07956768446437	5.27143886117257	3.68913483818812
ATF5	3.02069992177873	4.21909443823642	3.82043637770909	5.89753092939785	2.29123811248805	3.97033125748832	2.39887249565524	3.70241638699699	3.89257998327213	4.81047990704807	3.41314988446075
NR1H2	3.51724481256723	4.69715357015262	4.21257530713159	6.72096022401463	2.66901174110289	4.50048405214455	2.81826228468805	2.15772644917315	4.03705367516493	5.31509841464537	3.82331231917463
TBXA2R	3.13495472993074	4.12901560925772	3.62894601664399	5.71102351818814	2.2486711126167	3.80805660783188	2.47728039409096	2.28740570772887	3.35774751460562	4.39862821000918	3.19758958068382
SEMA6B	3.24185338027318	4.33091998438615	3.90210272936975	6.24414460457163	2.53679340172982	4.19125015461099	2.80141528024116	2.93964128046679	3.70755943882367	5.27755203685546	3.43649445891097
TICAM1	3.81750787749774	4.88152935078769	4.37334430682552	6.68805262539913	2.65975950822595	4.74434729526926	2.90507568204158	2.63324813590997	4.16697228738585	5.70155741000854	4.11562847969659
INSR	3.24806984856384	4.37880158859641	3.98501855803532	6.32308368877457	2.49192999368322	4.49979149226024	2.68645982151743	2.01284878598761	3.70979761147014	4.88092873747481	3.60327002511417
FCER2	2.85242752951683	3.96260890684535	3.33952221635646	5.97573216422583	2.09128184882262	3.79650767748776	2.29072819325986	0.205235611936218	3.51651723565398	4.41641803747958	3.05399207954013
DNMT1	4.24034008264	4.86226091192302	4.56568138912787	7.72840112560101	2.93230302369529	4.90932403230171	3.13501701011969	0.720305195552258	4.7147531902306	6.21886358110355	4.34052254460351
DNASE2	3.93101199064658	4.74091472929808	4.68421785707956	7.26336536351772	2.97511648937666	4.84335916183428	2.98811670508607	0.603021480171595	4.54320612320232	5.86581237243962	3.93124698471089
KLF1	3.21728188428507	4.04823449154378	3.80013806860547	5.79534593013881	2.36414347518611	4.0245887610926	2.62144282941409	1.94105712971805	3.71605747239415	4.75826260306847	3.33860122287719
DNAJB1	4.49945410923475	6.16063351254761	5.27867775633917	8.4487655066374	3.07834227722638	5.54219823229785	3.30676005582206	2.54156492861711	5.42098507497889	6.6991621119903	4.84257244617911
INSL3	3.03236252217823	4.12868513886122	4.16654048205408	6.12603181339257	2.36090226604249	3.75369185294124	2.56075559306942	1.30341914315018	3.61636972701456	7.98432261904078	3.12917646835954
JAK3	3.2301297781127	4.28711735072929	3.7754581030181	6.64865123629742	2.29362934983298	4.14016858370801	2.62722139406899	0.908412853843495	3.96283406862304	4.97670025763	3.45869179827048
JUND	3.86634231344387	5.14801076946895	4.43212122688988	7.4154107593	2.72632027421288	5.10608975657731	3.20944957488399	1.88460109447775	4.43902030713917	6.09142268653104	4.14929930872574
COMP	3.28966957051808	4.21897661275447	3.67595697605015	5.84061250144247	2.3336037605153	3.86725204459478	2.57709167784993	0.580685960215397	3.57678003017962	4.85892039837886	3.34280835291607
CEBPA	3.0961397329698	4.21283784724691	3.73999818177256	5.8390204823248	2.39783844137272	3.78998155681455	2.42957148647424	1.70655694866322	3.33124218761911	4.64545119372667	3.2925071182349
AKT2	4.16258509584444	5.44020224039043	4.65068418731407	7.58156606811013	3.12804692199714	5.29434727065554	3.2498083373275	1.40758257858426	4.617766023194	6.37314294377433	4.24720050083824
TGFB1	3.79914482273016	4.43480398805864	4.52839302470944	7.00957189244721	2.9247774591741	4.67544448269011	2.74680796263876	0.451176165342314	4.13462079992195	5.72952036854124	3.85735253486319
SIX5	3.26473767507207	4.3294318675818	4.03188335147398	6.28802070707805	2.4595556824931	4.33167396356051	2.69458388208604	1.73128009572013	3.77947620133678	5.07765043421251	3.51928719005048
BBC3	3.52833758323529	4.78077773073393	4.25292703585873	6.60442925011566	2.59672825181968	4.43685250943853	2.70817749388206	0.428857113895504	4.20714102791891	5.52616646596023	3.84282392808481
RRAS	4.03340236731337	5.3206636069535	5.4677898828885	8.26260615103623	3.53443536972278	5.48542484202883	3.35602342789297	1.99268990136882	5.02945642943327	6.88624994940394	4.79328436953903
TNNI3	2.76353690324662	3.51558768285711	3.06988025858229	4.65505333541157	1.83915477674733	3.29889634104492	2.16566605572869	3.45714925626961	3.03574299135368	3.94307761255965	2.79530474322751
IL11	3.38914848646547	4.48367724794374	4.48660027066359	6.44930458097574	2.73714975175439	4.33484204462505	2.70864162178312	1.03896394761535	4.04490431276321	5.48057867797137	3.70284009740181
PEG3	2.56278493769781	3.80528641702389	3.1856222711393	5.62721090727996	2.05392743346669	3.40966077862464	2.04744928177943	0.709558126599087	3.22823556031261	3.98639525226949	2.71142253000717
OXT	3.28798617315998	4.46269527722113	4.03701272449899	5.87119515395355	2.46029143570934	4.16591574398569	2.65843003625193	2.1928383902235	3.59041661626939	4.97033122730782	3.50433314797938
PRNP	5.18744904525695	6.38766929715661	6.4969382016092	9.01202647430094	4.0182595696616	6.47626890500701	3.84439299671512	1.43116261987798	5.56167341652985	8.18951587532171	5.46435245652816
PLCB1	3.20168651883424	4.21435820835478	3.84238965810604	6.07253763378389	2.08225174036816	4.37745507440109	2.75815596041169	3.05966899378787	3.72119964191222	5.40639386527024	3.39753498082325
PCSK2	2.62986064468421	3.63006580082892	3.19360133500421	4.45337854258973	1.96329198656575	3.40547224882098	2.06888466352035	2.70333102241326	2.96982968113754	3.88069753832223	2.80781026608441
HCK	3.40685283568618	4.58115659236858	4.21154465156116	6.64236978944504	2.35875676770411	4.78301000291448	2.69495096610853	1.21747793600945	4.07398095792241	5.10677471067908	3.85523222254319
DNMT3B	3.02717453341149	3.50035101396984	3.54942845107899	4.88639774529678	2.24113766512276	3.78268622240308	2.21796643573809	1.12908572532797	3.30452170434012	4.16112038550246	3.02163966768111
PLCG1	4.00786773929847	5.16380560114192	4.94242001502073	7.17448362016463	2.94567506092677	4.79339818243276	3.19834381575975	0.849053461426317	4.2955587213103	5.84579869503513	4.13154868573975
MYBL2	3.81279976018024	4.87119165534571	4.50313036395699	7.23267875117794	3.12172674205909	4.74018706189163	3.1642996976722	0.825202513438244	4.26869135022406	5.93173017490767	4.07710034900185
MMP9	3.45777642261653	4.81655410828611	4.72172358641861	7.22039033423045	3.82625456270468	5.04990687684761	2.80056980114806	2.19474535093521	4.42753672344138	6.51667446542984	3.91988395579805
CD40	2.69196971307971	3.50657620701847	3.29875899114661	5.45343541619812	2.09650280152744	3.5902886668756	2.14322582632486	1.25834505539687	3.33780145847969	4.41682572251093	2.98832511986335
CEBPB	3.92687323855855	5.1268395651351	4.89549956933588	7.29413684454312	3.18035371646066	5.04992965684336	2.91921011724435	2.92677397420883	4.34568293004992	6.28776255653485	4.5316829970546
PTPN1	3.92640160734357	4.72418541671546	4.47192956861656	6.95286223003105	2.70169881251392	4.6876530773109	2.94798472341355	2.50422234113886	4.46882408710535	5.78255551575241	3.99834221184495
TFAP2C	3.50330625891582	4.64696537194019	4.10170055211957	6.05048305974266	2.57965251219481	4.44715430960693	2.66705678813799	3.68156317531882	3.70516195883356	4.86341965464633	3.59113338861691
GNAS	4.66647208285098	6.13107150614304	5.40385994185188	8.69271180877602	3.27382297516509	5.88616918958626	3.75708810389691	1.8654424766721	5.09491136686499	7.07636801156856	4.78943199336113
ADRA1D	2.75802711176095	4.02293345062428	3.51433512213597	5.55200129181396	2.09895065731966	3.61592072682767	2.19984193696471	2.70768306823471	3.27925127374943	4.18762326024506	2.99632860261732
PCNA	4.02328803914313	5.04852140320557	4.44783598654957	7.02116187158924	3.03551912017975	4.82516495984394	2.96072654285148	2.18737579772098	4.47120922505713	5.80317944329262	4.219212480602
PAK7	2.48506143670223	3.40613953522768	3.01489552752839	4.87503931076271	1.90142715451595	3.46057283128087	2.03214574052263	1.76905026150361	2.97059429044145	3.83213016613872	2.76898952500151
JAG1	4.78355073148289	6.03210370478366	5.85446025287404	8.29919454498275	3.49518843037055	6.21994199787226	3.69549292460208	4.77026633366828	5.23746265587226	7.47614679551906	5.1073187479765
OVOL2	3.48717911089449	4.52818548429839	3.82008339092896	5.7187422374028	2.30471566172427	4.28048620106999	2.50902429196402	4.88551968161375	3.56237687424036	5.00128845276824	3.36809496245391
THBD	3.99074436367187	5.24128787250141	4.85976061730636	7.22608316464584	3.21080410480724	5.35250194274825	2.72862769193743	6.00741952725666	4.71105625148015	6.43346332917722	4.32453153672243
E2F1	3.57937713074585	4.70573822338875	4.1785244260262	6.61012386313316	2.63598079306154	4.46397544518914	2.81236027784927	3.9931985834135	4.30443353887053	5.45302159768619	3.88648031557833
RBL1	3.20172201333852	3.89472211156178	3.55964347358044	5.73662277446411	2.18246301224199	3.63633019121288	2.30412172064594	1.08313715766612	3.4233756271454	4.5380065368118	3.43277553219499
MAFB	3.74544561193961	4.61697204159142	4.43925103068331	6.43828072357455	2.71530458859873	4.66223112909563	2.56373158592752	4.14431553635774	3.92906929379347	5.19763346556639	3.74706927083702
ADA	3.78808084518214	4.85014088941814	4.82391722197219	7.35456972335718	2.86545148098971	4.91615017670835	2.8473375057566	0.663594056918553	4.43108544962489	5.70397586800468	4.31348218192685
SDC4	4.47155091716891	5.64819307912575	5.35814793021465	8.16163675353832	3.72679578285653	5.39330795370097	3.55466794745203	4.02503913423907	5.34548577537378	6.51884282809021	4.91516393923857
B4GALT5	4.04868002344361	6.14713739306046	5.03941873548721	8.0203300367253	3.0774305997305	5.5860782628922	3.52455222414307	4.92314146142378	4.7322335291944	6.6657209217647	4.84138211250668
CYP24A1	2.30414305704883	3.24261099828604	3.4409661191682	5.09575071547685	1.586009317816	3.37046685191964	1.86970990160147	4.89709206939672	2.935805330071	4.52814587812922	3.00899629679321
BMP7	3.76257796295133	4.47344389229419	4.22784894144236	5.98362922641121	2.39031060876044	4.61662152843086	2.85204352182837	0.57265966078074	4.00890492182329	4.69472717203017	3.925378856184
GABPA	3.85834561504137	5.10910053191188	4.65681250208179	7.22559245760837	2.76261684080492	4.72911826098209	2.99664405085489	1.49457327766214	4.5285640185528	5.6444578247816	4.13390839083628
IFNGR2	4.36085507060585	5.50923628834837	5.00040182428596	7.67694883754768	3.28726162192174	5.22346799015274	3.31938142166815	3.07565452114312	4.90562595365174	6.31313693905706	4.76658777475735
SIM2	3.34820651268668	4.71403643532401	3.83337676382928	6.63692733550756	2.44364099533689	4.10333795196671	2.71782669844927	1.35836377198734	3.81186693578665	5.75053472103684	3.73130759241912
ETS2	4.56947783987517	5.86488053975003	5.55869934509093	7.77518630100819	3.36717398352489	5.68937014158422	3.34132702301056	7.45160054979038	5.09016059204155	6.50630496676945	5.11256104914243
FAM3B	2.25354493726089	4.61079215287142	2.75766061676562	5.55343851243024	1.67290819614301	3.40109280991997	2.4555730324206	3.68643936035526	3.32604074000075	0.539999687198688	3.22700363896893
CRYAA	3.34436259364274	4.48761992901231	4.28409809738449	6.4869695125444	2.4487645443531	4.50679280065399	2.73966020287685	2.6634936353614	4.01903793787123	5.19750357565873	3.54609056454283
APP	5.29390145557713	6.26135681153748	5.90100581107614	8.88145474771662	4.02409825528509	6.37210804097649	3.94882350416489	3.23710186175123	5.64950290391501	7.44000833820127	5.45124191694311
ADAMTS1	3.29548828226622	4.58339673791607	3.78980061870869	6.34180827166153	2.38052589382026	4.5380673462807	2.52256543154535	0.361415270269555	3.55194463277123	4.92466727591804	3.71845690687939
CCT8	3.11219549222111	4.10929701635916	3.60068027728116	6.0421332222638	2.24554271340506	3.78532924315177	2.45277501254587	2.21229144907477	3.44450241614722	4.68404392570996	3.29322781656167
HMGN1	3.47271836633712	4.50915802344052	4.08196690311287	6.62857326588905	2.61092917348067	4.59867081211228	2.77227906136653	1.47628508463442	3.98981387356453	5.32480061509158	3.87458822924902
TFF3	2.68747089579155	3.75619254276613	3.2711869447569	4.94804294470547	1.98513881515116	4.02368775104251	2.16029086205413	5.32553043653401	3.00888379663394	4.33572735522704	2.98576693032723
TFF2	2.58030552210493	3.39350741752954	3.00888339540721	4.55180164361862	1.85454926054387	3.21621319209232	2.13263897200799	1.21435633891853	2.96297608714156	3.84605906030584	2.84036692259324
CBS	3.24857931089624	4.2821874737894	3.86661664899657	5.9592126702	2.1218807518324	3.95698095697739	2.97673028692183	4.8008309810353	3.96942999026511	5.05508221719907	3.55771451216244
SLC19A1	3.60088593495955	4.44491774075234	4.23717917555217	6.69397365656757	2.60920207074273	4.80831714960361	2.80636569458428	2.22011400626549	4.11355497088434	5.49252890630611	3.70946161937162
USP18	4.13117980920539	5.05935555306286	4.74686985848433	6.82681469007624	2.88257884783357	5.07618261135695	2.98145470255563	9.29975741963671	4.5402644883612	5.63464593832813	4.27026792880801
MIF	4.65683514225369	6.15973343491007	5.51624547808343	8.70312036063885	3.48765575114775	6.18883617726498	3.7744984109167	2.00833420397805	5.52777103775854	7.38766527106786	5.24589045236301
DRG1	3.55472660391267	4.69111404913374	4.13677266089009	6.57156697626746	2.64403550681721	4.5287892687929	2.78648460119741	2.78564508343305	4.03202342761172	5.18337028315653	3.87847658255149
TIMP3	4.42445354670886	5.96011451179246	5.90002648863409	8.06607825427935	3.47679978415149	5.84047660148209	2.94790840462112	10.0078962967317	4.53239646712848	7.0076718088695	4.3457367308203
HMOX1	3.04831391579369	4.65267335444731	3.95294392399941	6.9568443023474	2.62716775309344	4.51706024783409	2.6178094320904	2.58473203845469	3.99944577470879	5.60274812248611	3.70869100862167
APOBEC3G	3.22933300186499	4.32996361797661	3.93933420003979	6.49806787636047	2.30862147620464	4.29507861691737	2.536762255843	3.88140130150765	4.24798915920733	4.952366660262	3.65931178483879
ADSL	3.86229001254798	4.6136402687623	4.54248715068507	6.71679256731529	2.78040291021083	4.5796048513192	2.85201948210341	1.6294984018254	4.12207245189043	5.82400008867968	3.88087066459001
SREBF2	4.2514636670689	5.09898324866965	4.67243656478212	7.18060950897388	2.93814041135192	5.08743320078369	3.18241870255242	3.96158386739537	4.59570277142558	6.26085112183665	4.3182451569372
BIK	2.98026089890173	3.64098978400752	3.45988544710719	5.37712358855789	2.30697709487527	3.81304784733326	2.50034145471707	1.93765684526995	3.36225450292813	4.59908089699057	3.11080645653194
PPARA	3.3625537951934	4.3888469509057	4.10429479682288	6.11104100101578	2.46218427032752	4.31006967430811	2.802499692352	3.40289885221235	3.8888734174011	5.12553295347225	3.68311754481519
MOV10L1	2.25054373869798	3.08456305012676	2.65545631893934	3.94608448390953	1.66033141354515	2.90978841820187	1.70338839580246	3.62916693443295	2.55890577788292	3.49919117904376	2.33855439717432
SLC25A1	3.88110996877601	4.98443051742788	4.76781235605433	7.24211930334858	2.92621749855835	5.10424547387	3.15980053480851	1.94041752713356	4.30304243380632	6.00009874886941	4.03473496728865
OSM	2.69154617979143	3.57749084157107	3.42025163469543	5.006314631663	2.06224033628319	3.6190333659367	2.06856566687799	0.998265847940799	3.24979182827384	3.80344176766454	3.13917465785048
PDGFB	2.88816908053671	3.73782382578159	3.64587168142167	5.4328470280114	2.46938623854227	3.79683790995267	2.3252114018075	1.33001026151963	3.25342543449105	4.58093496308913	3.17003600010482
CERK	3.63283810515917	4.84133480889914	4.35460812515337	7.53349604758187	2.76442023633667	5.04454184488618	3.17802613775911	1.55848847155084	4.67589059718389	6.0621857083588	3.91927019181995
MLC1	3.13972729328215	4.50696113376117	4.0166976236487	6.10613469630891	2.40415466103327	4.29650380993767	2.48733588286426	4.60590543981798	3.7856672996816	4.95239357737397	3.36800362088197
GK	3.58324530580338	4.52473518612375	4.25461347602667	6.36865807795295	2.36433688384276	4.64899288632035	2.64755128906803	1.71559794014983	4.22448875370545	5.27667029848432	3.84319616461386
MAOA	3.13840419052853	4.6272773056027	3.92006101466195	6.27903831479109	2.70180719629754	4.30528748316744	2.57147433797312	7.02750275962304	3.78364272278576	5.27051237778046	3.95861433468654
AR	2.62897548648266	3.83886332266648	3.27166939899136	5.0327695054174	2.00175700940755	3.5043471323588	2.1793148301952	1.12636143492334	3.31853477639103	4.03330253109531	2.92649849947019
EDA	2.3632232649527	3.24797119633487	2.70145254037887	4.33160929020829	1.68004942531282	2.94442770381977	1.83286535933175	0.720518005986717	2.6926497084954	3.62306030378269	2.4396601857283
PGK1	5.7257389801715	7.49001095784763	7.2262241690282	10.7691895308724	4.39194897092094	7.27339346809353	4.44904507356556	2.73444719000204	6.37348674833619	9.29061412593788	6.34414576592092
RPL10	2.73059054000234	4.07140380575288	3.62693508502671	5.20121320282753	2.29013842660975	3.68934614153668	2.34778249446522	0.343352428218226	3.4785517012702	4.30314250301477	3.20545238706594
NR0B1	2.28293424576851	3.08232490405149	2.75480327849371	4.45139016292422	1.76301417851813	2.9777128517924	1.84502620031764	1.04166639023284	2.71189622289152	3.7374412633568	2.41904832856163
DMD	2.4304335940586	3.00920289384517	2.6085629087086	4.05487298589337	1.58123799822751	2.85640553178349	1.69149890748941	1.67376623649139	2.53796968099827	3.51938456827991	2.43892978225303
ELK1	3.64942865017888	4.94223960621727	4.41712540019835	6.87330516632724	2.80932484002703	4.81770545631235	2.92032872609827	3.03059385061381	4.33683803870735	5.72680178189782	4.02683208853463
RPSA	3.19830358510825	4.15163071409057	4.08095108808281	6.48966994137138	2.43506837600725	4.23124607902183	2.5446259103745	7.45707442709797	3.21950654442735	8.87186672611305	3.06857644776124
ESX1	2.52190290306778	3.12602130500255	2.83167145343579	4.3139510958719	1.79906545676234	3.13362279334301	1.88677356384976	3.5512573528141	2.78035149685833	3.59122709394258	2.38231134840218
TSC22D3	3.94901946841624	5.3163377537744	4.76341670927293	7.8360873414676	2.69817622659722	5.60482847306734	2.97621166643045	6.7882515040469	4.90336616923477	6.17674724282582	4.24147605194803
ELF4	3.65026030251195	4.50473422332721	4.25306582719299	6.87272187678467	2.73755532054065	4.44036848819847	2.78424430739486	0.850065631454383	4.26889710188697	5.50917360704603	3.66011097533106
GPC3	2.83754883563018	4.22024393606707	3.5129193887402	5.96468303974311	2.06648527110932	4.65173386177386	2.87725926027379	0.24941446423457	3.15296238458347	4.6100904270786	3.22558915197442
SOX3	3.42379367666999	4.56145385103119	4.05573097098811	6.17658026974952	2.47481070111797	4.31314183595997	2.54535501878518	2.13491715630062	3.75848955231629	4.9672321502996	3.51964875085901
L1CAM	2.9923863362357	4.0333126786916	3.60652025584903	5.69030168763177	2.39599714440194	3.83564136851516	2.34460826465299	1.89033322949263	3.2614767177359	4.84250303760035	3.08972045310237
IRAK1	3.83681466885921	5.04860219889435	4.20082837084501	7.23643105237856	2.81275094212177	4.73360847392865	3.00422752193632	1.7465453182318	4.12905157672489	5.72340288381863	3.88130337034535
G6PD	3.98133045265592	5.47119565622298	4.79731399418845	7.81794580971897	3.01204805107907	5.1768261816146	3.3113703642738	1.67879362205274	4.65432941322797	6.49263567683611	4.14005363896656
ADRB3	3.17652250285786	4.41156433927403	4.33197865019406	5.90320912553593	2.18145141952678	3.89294110727564	2.59661359382412	9.44819873971661	3.52082281733166	6.87544420732578	3.30033381712632
WNT7B	3.11241692257358	3.57594180099639	3.37893462891776	5.42750403640797	2.20715080136113	3.64415129324304	2.61887314675566	1.3803164171236	4.55197242744279	4.22285510670928	3.08815954699477
Meth.AANAT	0.0545931359534069	0.0643236266327961	0.0494857027377438	0.0817879372438931	0.0381926450334165	0.107200146842022	0.0545991521525945	0.0786877447887733	0.00148557944455625	0.0636121042792603	0.0450290325739892
Meth.ABCA1	0.211054168706149	0.303070402772986	0.251051665597928	0.424512112600476	0.170780942095483	0.417025333235045	0.157262657419641	0.337168842838421	0.228237464951178	0.294537198973851	0.206839082840948
Meth.ABCA2	0.147758102074287	0.196729187313666	0.181062384836526	0.363536361665704	0.115732941337932	0.391086799527594	0.111353990323833	0.210135630813456	0.16365474294089	0.194355511040772	0.134376583262087
Meth.ABCC3	0.228544631712817	0.198717261875463	0.214836605049656	0.174623809677964	0.154063569803039	0.272722642866587	0.0945794034717467	0.215475244144764	0.25632356903181	0.196248909745776	0.195874066148185
Meth.ABCG2	0.206666115742456	0.181777796033685	0.236886514737431	0.408436719600229	0.157224042190101	0.313427439803379	0.15149973834839	0.285090062254069	0.19696894977422	0.262171847957363	0.169788090864261
Meth.ABL1	0.196262158773435	0.220079266404601	0.217159256694316	0.372283028619829	0.127804023390225	0.323761798961048	0.131924982908534	0.303044057591864	0.189602225654635	0.277271858819549	0.162108742262211
Meth.ABRA	0.0410212784451161	0.0517265135817674	0.0476438705595208	0.0739631033347704	0.028460954049188	0.0530429386577763	0.0318140328407885	0.000952214429945483	0.00236942539502769	0.0620272894482996	0.0418986454994605
Meth.ACAA1	0.207432740312146	0.265373888161164	0.256806196591076	0.491195513350863	0.148578149023542	0.501159537490805	0.153825466873819	0.293104904248401	0.254402464125573	0.272718293968482	0.187928199944914
Meth.ACADM	0.100655823285041	0.331526949773092	0.301997374329007	0.419274312680259	0.0925216164979738	0.378208812128216	0.150620682498571	0.397659235432532	0.278831474036167	0.481820749719326	0.182194660054622
Meth.ACAT1	0.0678815116847169	0.0812035179801076	0.0809188683135847	0.16447269027611	0.0430863912785101	0.151541338403925	0.0402706000840748	0.0859945006582697	0.0805662219431993	0.0722798934723864	0.0513353573449247
Meth.ACAT2	0.0717061680822534	0.111617331478655	0.0925612749080944	0.156477280445879	0.0517401101581202	0.124127193564493	0.063822626890418	0.130239448190209	0.0843204228100978	0.109866354369128	0.0816658971723348
Meth.ACE	0.127869595462746	0.259429357010248	0.216959376918915	0.243536347081985	0.132167972584023	0.411553472783341	0.133780865342833	0	0.220970473553789	0	0.221351576566689
Meth.ACE2	0.110311698418833	0.115758320759828	0.124559457105356	0.170556280157565	0.0873974735514685	0.145840641071728	0.10645555924706	0.153989936718873	0.111684834432984	0.121502946785816	0.105508751923925
Meth.ACHE	0.151424532968435	0.311826620698969	0.244463295479898	0.369867469079936	0.138776071392918	0.420273628170858	0.152158843102299	0.275436239227254	0.214826132289193	0.263485786530311	0.200130428520966
Meth.ACLY	0.116147232969816	0.203727499159858	0.168843606762296	0.226236209431528	0.14272615208214	0.321087955819056	0.115506591923874	0.18586984037822	0.164772176001458	0.170640726260101	0.132917326044991
Meth.ACOX1	0.225989481253703	0.256173372276652	0.273005305279265	0.493862976786889	0.168495005915494	0.523596306933214	0.161642162284822	0.35378363919563	0.256793083277787	0.270158006043504	0.222417528219275
Meth.ACSL1	0.197099103981272	0.230008543844188	0.219456675112676	0.382232989096339	0.125541999523037	0.335570408201378	0.146052338383556	0.301782657276234	0.204204839277172	0.255380096793929	0.198006823057408
Meth.ACTA1	0.0605132301599244	0.280396680370333	0.0679399625401723	0.333025516618543	0.0698414680936623	0.0700281938965137	0.00103864556555345	0.101067318021025	0.0954630306070884	0.0863544560881548	0.0465013434245592
Meth.ACTB	0.23008054602449	0.272927866248243	0.287314841614851	0.610261765360015	0.166246020792654	0.568972483109768	0.169044544792051	0.318085383075954	0.230837008355247	0.318800159604292	0.19100446837747
Meth.ACTG1	0.221829975823502	0.317190583801688	0.31793997884978	0.510639149235889	0.173939906161246	0.385437319519453	0.106191198704963	0.371204425247732	0.240364679013386	0.36930386901249	0.214069825533696
Meth.ADA	0.119560913803712	0	0.180926443446258	0.306480239912647	0.085302492335576	0.238013817204586	0.0994078445033044	0.188111425158209	0.173009399422953	0.179103415933542	0.117104885027901
Meth.ADAM17	0.225115541384503	0.276830727063123	0.274174507071914	0.469213656915903	0.160051827882669	0.398963166061037	0.177585757489644	0.356980991169657	0.244266786603852	0.337845532866477	0.221000502931263
Meth.ADAMTS1	0.173595541186658	0.368444752262433	0.225832741587046	0.30525584849237	0.203547105150095	0.145806511302055	0.130050840697117	0.222460387325372	0.187175423304119	0.277536689117587	0.172416354035738
Meth.ADAR	0.175299925205228	0.266065906192469	0.234068807161541	0.432645933337012	0.137215102241636	0.487203565894481	0.146633965719883	0.298940784901542	0.208660607832462	0.246674015952009	0.16696277032511
Meth.ADCY3	0.0444668172848351	0.054709744308441	0.000417855015573311	0.00125287538621196	0.0328688573360044	0.0609182510159436	0.0356856987587407	0.0715125084167668	0.054040978237317	0.0654792779719226	0.0439838478051885
Meth.ADCY4	0.103129038977266	0.327416366387374	0.104343143625015	0.294865257837857	0.000895868191244758	0.000183795691198684	0.0741020832850358	0.140836979900809	0.00117679757687815	0.000978645840588203	0.0664493401985942
Meth.ADCYAP1	0.0978832199858168	0.349026915968345	0.0741385203599408	0.295753613211998	0.0567695601855324	0.0856027271527213	0.000255227098731517	0.110836561293107	0.0572040038871415	0.104647160496697	0.0579759849773339
Meth.ADCYAP1R1	0.0649275442460556	0.333547387008302	0.11310239553913	0.655075313009036	0.0696276013532353	0.117658626215389	0	0.171327333696417	0.38749312170133	0.176768269368518	0.0730798720920265
Meth.ADD1	0.10200170286431	0.183177328905242	0.131667868757826	0.213994535756056	0.0945236954036074	0.270323039206224	0.0807587581943956	0.151592526408302	0.111843696548752	0.131757343331374	0.0952899205169084
Meth.ADH5	0.235567014033054	0.287515473365012	0.330914199881726	0.615447332283793	0.169501566038628	0.573843169098819	0.1682822359784	0.39127866690351	0.300953552179033	0.303057936658748	0.233236029627773
Meth.ADPRH	0.158801204723135	0.181610037961525	0.154669701729572	0.208058340042698	0.0808214541545294	0.169159996759724	0.14171367884516	0.218356560206069	0.137927477407616	0.208115646674532	0.116112410521825
Meth.ADRA1B	0.0599499060107261	0.00181014537645597	3.62253034126916e-05	0.00181896195493931	0.00302545573364677	0.0504797788819475	0.0330198693274307	0.0676401193174735	0.0518649501248014	0.00057102867367666	0.000371857938438928
Meth.ADRA1D	0.0404778739109796	0.0525910981863924	0.0439219423037934	0.0758615657922694	0.000886685798170816	0.0540284363269915	0.00325584058026094	0.0716421041883189	0.00914059780699678	0.0577474550021741	0.0427267041742253
Meth.ADRA2B	0.0439209829350565	0.0535356711202452	0.0502996575180646	0.0801548467183033	0.0290907317558606	0.0600991513092212	0.0331348641986208	0.0766463513106082	0.0454667961088314	0.0631277611989496	0.0437064363440516
Meth.ADRB1	0	0.163325382171166	0.156817272123114	0.305529468494498	0.049533026239141	0	0.0322541566732827	0.0935737718966089	0.133764902406186	0.1109266171398	0.0641323846596279
Meth.ADRB2	0.0941062040140096	0.288048132762524	0.256034251486334	0.413789740053398	0.155274469198621	0.38911094794942	0.192180207506801	0.377635989039574	0.248818610462311	0.333197724712027	0.230369452908973
Meth.ADRB3	0.0732587502212689	0.142303735091889	0.0862930704758892	0.126248335858998	0.0747995224134554	0.0910347009860466	0.0349190724009866	0.0958151257949327	0.0911775614103472	0.105454922352414	0.000837021595465827
Meth.ADSL	0.228368448296305	0.311723296341269	0.308512278851685	0.593934383967628	0.190336248431871	0.610489224888578	0.181529644475355	0.351121200514849	0.260079130268567	0.338459033162376	0.218628127561349
Meth.AGGF1	0.246189683101465	0.304973788035454	0.290894345389877	0.465438579751165	0.165727603377322	0.455463842983558	0.181942962466914	0.429617895506174	0.260156301832561	0.319309994553513	0.232878040909003
Meth.AGTR1	0.0563829129328396	0.227744434585279	0.0688737177145406	0.174108268204485	0.0584033044482677	0.101853676547414	0.0425097191398066	0.10420920815498	0.0710149048737256	0.139565190054786	0.000423223614429593
Meth.AGTRAP	0.207580253973668	0.260461715476284	0.26170548185651	0.488895986931979	0.174635716468454	0.502302295636649	0.151026873608991	0.300051622530324	0.234071042571974	0.270583110347051	0.197558516015613
Meth.AHRR	0.0412462189168216	0.0815006030754144	0.0479087118094541	0.0765805090037832	0.0304187439779872	0.0546714931182119	0.0298277519054713	0.0772256882204045	0.0458102674572107	0.021368287765129	0.0430771882455781
Meth.AIM1	0.251026787383367	0.272162537704755	0.294585636924205	0.4279535497024	0.151753118491526	0.443523904560309	0.126865733673725	0.313778160300279	0.249781888756917	0.272973119127782	0.202140041036121
Meth.AIP	0.113474342869201	0	0.159099512449579	0.308072012292057	0.0602860062192834	0.217780730809649	0.11705053043287	0.192698320983582	0.14942779227962	0.186455436072704	0.12306186581378
Meth.AKNA	0.057260615340602	0.0719112567487415	0.0692439353542513	0.0971599142495875	0.0413295782159148	0.0848781430456217	0.0374461280614074	0.1004418296868	0.0547076870136421	0.0804013201858106	0.049706437107881
Meth.AKR1B1	0.227293060046329	0.274786891624304	0.270148260683612	0.54594406475937	0.168327168432161	0.568005745364723	0.14761666947641	0.29398467696775	0.245298145405448	0.285721884011808	0.200173727552771
Meth.AKT2	0.233786634500314	0.293904844507165	0.288539907923552	0.460368813210315	0.1647706949925	0.379724557234434	0.173483713189819	0.395213436759942	0.265518669238473	0.333167232018431	0.236514166404488
Meth.ALAS1	0.0895219359896662	0.156412773491639	0.101223815430762	0.192403400843634	0.0693209200741668	0.096487800714665	0.12564369392238	0.148860390473735	0.183820628854078	0.103469059253621	0.0910188292544816
Meth.ALDH1A1	0.202149359547245	0.262062604549366	0.312709138124215	0.473554097504953	0.155450837490593	0.307207102100984	0.159387413573141	0.366857337716782	0.200030738336795	0.304626966108841	0.199980540112885
Meth.ALDOC	0	0.283004989619613	0.242987393150802	0.712177463040637	0.237810402055314	0.345905361836323	0.2625160491463	0.24422513880947	0.692978565680041	0	0.147757655678804
Meth.ALOX12	0.000372151156582104	0.076694453997832	0.0573455386919242	0.00127029740788851	0.00152925969230643	0.00153957837766732	0.0461508397540082	0.0801216206893581	0.104462148771235	0.061531828303599	0.000904869746909462
Meth.ALOX15	0.00851374504147901	0.226038669289993	0.131186141233977	0.422691070911334	0.000199178359340224	0.0906752117982274	0.0910639154261938	0.000392264284961895	0.239222514304062	0.121567607962347	0.121381436289669
Meth.ALOX5	0.0542937793734192	0.159812904294872	0.096028194071327	0.116408773327606	0.0660339211345878	0.175478655102583	0.0665601680558307	0.114871085177669	0.130460874499528	0.0931612515344952	0.0790559041080431
Meth.AMBP	0.0870586314029308	0.0623883551417996	0	0.0785188490700806	0.0426509387110596	0.0864444826393808	0.0710839625808636	0.0761533932590234	0.0589339109264445	0.0651225831741755	0.0864538674312244
Meth.ANGPT1	0.173428676795881	0.211232808234241	0.191324193834122	0.26610204656267	0.123416871983195	0.193292299406493	0.130556800042457	0.00256767490147064	0.0032621520030282	0.220348881655786	0.145672392079702
Meth.ANPEP	0.0495908903624671	0.057712475482963	0.00210752869082232	0.0796162529259325	0.0379771259847612	0.104564333761604	0.0692245537563437	0.00195933364219157	0.057954764118251	0.0778473157313832	0.0462095539461881
Meth.APBB1	0.0933630098692586	0.272764730681233	0.254352655469533	0.329445038001365	0.141860049195179	0.493172595188787	0.153292260372651	0.282542958827496	0.384359477380525	0.349614514615125	0.177484392643713
Meth.APC	0.107128787829579	0.0814053954303163	0.0969839835369658	0.235172977610928	0.0506317185961342	0.140148282744292	0.0691183393816784	0.000978302105013521	0.12647595512235	0.125062162069739	0.0604569201302705
Meth.API5	0.152378099145714	0.212818698720392	0.182943107329689	0.332955455332858	0.119058759729428	0.309303321597152	0.133953763893625	0.0150328277195057	0.191989616604293	0.228354067662853	0.174412279325303
Meth.APOB	0.0616753402261294	0.0739121569366348	0.0719823078883129	0.0954079739604812	0.0525563984483059	0.134169448188129	0.0380571186068804	0.105008834216582	0.0833039234719583	0.0885942459954222	0.0534170325729618
Meth.APOBEC3G	0.059128987269237	0.118170864990883	0.0684605762667436	0.117671510459835	0.0461264147932664	0.111679126839322	0.0783880085035908	0.100929566527061	0.0791467475083939	0.100426772049829	0.0649926797524512
Meth.APOH	0.100404721919091	0.0853418894248281	0.0991516393169905	0.123048763134094	0.0606889646283626	0.100927470044725	0.082439602171035	0.129743180478463	0.0763076442753755	0.102778232571301	0.0764912995782829
Meth.APP	0.193443272243827	0.25331362259383	0.27649214339142	0.25851709188653	0.16421418945922	0.201518336942857	0.0983493648855644	0.242070915109955	0.196014518447784	0.333149629914184	0.143735935272274
Meth.APRT	0.154463619089598	0.306258187648459	0.217060429902136	0.304855579089027	0.170231866397159	0.412613441724337	0.154277967530682	0.274921034823208	0.194025135427593	0.254219143600535	0.14869866360098
Meth.AQP5	0.0847583886810636	0.109173497775306	0.0711742195646126	0.173107158061826	0.0323582004228499	0.120515574255995	0.0847281340270824	0.105637903705299	0.128000176932273	0.0981772095025827	0.0609811184748512
Meth.AR	0.0505801883522803	0.0633546973677374	0.0745291381003137	0	0.0404568781437387	0.0730870136096634	0.039414665502337	0.0856569878830688	0	0.000767973940548244	0.056566554782696
Meth.ARNTL	0.0815800434933197	0.273765713249815	0.115258891199072	0.226894592833713	0.0772627965945187	0.198496536713665	0.0675762918808383	0.203699793500038	0.215138928210049	0.143656004284578	0.08532642652031
Meth.ASPH	0.16876997500424	0.245615577812515	0.216670811265696	0.480296312002024	0.13772229773344	0.574135721871247	0.167887297283082	0.28426015963546	0.214692633569913	0.197236043228051	0.183091628912662
Meth.ATF2	0.178244694726958	0.20394453130888	0.227639783431162	0.444551928567797	0.132116640355773	0.429764882673321	0.140501397181185	0.265462811710588	0.207396643178215	0.23847632243677	0.171015902971415
Meth.ATF3	0.0524361680323648	0.0607441584607303	0.0567694077066859	0.136471620876262	0.04929064729205	0.0783413262298805	0.0528063580778869	6.46686087064942e-05	0.000251024057217501	0.0961800439065304	0
Meth.ATF5	0.050046604562111	3.31606865133198e-05	0.00115394632080331	0.0776201042051335	0.032447998154951	0.0954795124052157	0.0340036043740037	0.0718192488225577	0.0925698971904033	0.00016968935899856	0.000624968084837808
Meth.ATF6	0.248524041709457	0.289345787117285	0.271275976175201	0.471481981800439	0.152081104918477	0.423823272341408	0.191145344913418	0.390719601155869	0.275766775276566	0.326742980622338	0.235879902849716
Meth.ATOH1	0.14982651684859	0.201823665636343	0.24007959130333	0.431401893190692	0.0940125217519101	0.117240020082958	0.0992670658604469	0.17972662971131	0.263879815186183	0.266459660986908	0.140458822344455
Meth.ATP1A1	0.171807228687305	0.237908983499663	0.222788693228183	0.271491596208837	0.152393158533412	0.295711414250409	0.146188923352816	0.284743455852394	0.182158774558839	0.216391743314733	0.171207554792305
Meth.ATP1B1	0.19479908330623	0.255935206265974	0.252503379518219	0.447674652094944	0.162522746784235	0.468708788140207	0.151134433592649	0.262600017920807	0.235693565047377	0.263062439956812	0.157733322103977
Meth.ATP2A2	0.19949272085742	0.260726034799396	0.264199843008365	0.5218315379888	0.182566893793046	0.505187726240147	0.168158521872897	0.26861414578454	0.258836581584767	0.25909828835657	0.183870244081976
Meth.ATP2A3	0.156873521925673	0.215289950491291	0.127583983541345	0.346323181361546	0.110034470517053	0.501998538340524	0.168966274301656	0.237108483809154	0.400139018674338	0.00228519185884691	0.0878387110966508
Meth.ATP7B	0.106871805456823	0.147190240145074	0.10902102182478	0.444539360475596	0.129412433844899	0.461865199060295	0.179036017631776	0.181974497028441	0.13927539966868	0.339862186638666	0.0755854082401432
Meth.ATXN1	0.218803008843	0.267893876971558	0.26131114777833	0.517114937363078	0.166969246753527	0.568784420098165	0.154163083852354	0.333529349396111	0.243645210584655	0.277416550370848	0.198141829316593
Meth.AURKB	0.228824922729179	0.263978398381069	0.294697376732959	0.599908231614792	0.166474801837788	0.552119985955642	0.159149502216667	0.319078510786085	0.278363303082839	0.290847430515371	0.192628514334943
Meth.B2M	0.244319043773629	0.28888336051626	0.318143181354538	0.599031674336931	0.196132859406703	0.608735224929805	0.172675608756559	0.344144148234148	0.279017085109697	0.314472852727418	0.213203528319263
Meth.B3GAT1	0.0639470002427518	0.213809966593057	0.00259990166202862	0.303058283021565	0.0436079860714974	0.130012725440728	0.0726895374996784	0.135477494979451	0.254613356969479	0.168979354223496	0.058672122578867
Meth.B4GALT1	0.0648379472458348	0.0787286023515533	0.0570336810951383	0.105613350436043	0.044522306355546	0.0614970925563238	0.0747611094409492	0.100588679696574	0.106889299196084	0.0750201222555182	0.0490271052769403
Meth.B4GALT5	0.24383230456652	0.323822480799602	0.32603292691145	0.657981864389984	0.185153685928489	0.660778170620967	0.186400720661961	0.345247418026131	0.294556143606329	0.321162721448016	0.224796250552626
Meth.BACE1	0.105781071978639	0.280797538591145	0.184472468783835	0.00159315345352112	0.154767837428731	0.153492195963058	0.0798242877211998	0.176088682449685	0.113496987576468	0.333537434829976	0.132662844728124
Meth.BARX2	0.1778975938365	0.287300839753023	0.245454516109082	0.184343500655047	0.161318515977024	0.213801922861816	0.112601460956669	0.202848495772998	0.18797708883551	0.343384949781242	0.168201129446189
Meth.BAX	0.177491689806088	0.211887197847546	0.237469686946916	0.445400120476349	0.169053439138272	0.441562446955021	0.153476993835552	0.280235067698407	0.237425819993464	0.25150624424811	0.183365565016254
Meth.BBC3	0.20278692733309	0.26143674226283	0.242440382395016	0.420974272906186	0.146173747112972	0.438011229369106	0.154647245811706	0.324096442018237	0.214248232486838	0.266253862838108	0.189614943616287
Meth.BCL2	0.230576072374193	0.297970571813035	0.301013581771244	0.490396252690219	0.0880512627494917	0.426363059708148	0.167589781824438	0.385823178155932	0.251972561303072	0.331878124863657	0.226090358102951
Meth.BCL3	0.157814014258712	0.214764494187835	0.213636247205235	0.39978542304851	0.129883538039142	0.42954890999734	0.116758117139089	0.23578692460645	0.174359268379189	0.200595832616658	0.158890462774308
Meth.BCL6	0.234393761469137	0.294647669843363	0.32309078830832	0.562545969110771	0.168568634038679	0.576701248926244	0.186038960914928	0.363354386253717	0.288566865377046	0.307251144869566	0.236500982109484
Meth.BDKRB2	0.128157045415668	0.143498056694571	0.144973940161818	0.220317563111018	0.0994363288726422	0.252772075528102	0.121679375024321	0.177204938632405	0.158497030991857	0.193027406443449	0.130637269683171
Meth.BDNF	0.119498160125468	0.293595187124265	0.136832817372892	0.325106714035366	0.0703737249212111	0.160468601992308	0.0717097947833664	0.221178851130116	0.201564948273357	0.186701405795045	0.0949274293998649
Meth.BIK	0.139459591293171	0.163811786639926	0.132745072083602	0.210131081122786	0.0633250695237366	0.221357155725344	0.136753333490096	0.211485547369314	0.133294953271984	0.163925401675005	0.121751527307765
Meth.BMF	0.212187819657717	0.284860291168781	0.251596753171795	0.508237128757794	0.179295518797959	0.564883401126593	0.156851179701226	0.307322560927972	0.242300854608545	0.25733853402631	0.202813170621006
Meth.BMP4	0.0543848858531691	0.0792102796414064	0.0732958950073228	0.090089025681649	0.0539602393833051	0.0659237630559306	0.0860501629632016	0.0928005841635338	0.0601786149899066	0.0776943461752759	0.0513722696317384
Meth.BMP7	0.148312128033745	0.377422862196914	0.215642737505458	0.271176003681458	0.192256188677472	0.15052044157873	0.0923682596413696	0.0262487280160551	0.174134929562248	0.270877949360077	0.162178297894146
Meth.BOP1	0.261006110688978	0.31621782126005	0.295160746539203	0.541969238376158	0.194679060160003	0.505919434603405	0.174542724122666	0.417863283745744	0.27631860507208	0.328335928263494	0.25006850603519
Meth.BRCA1	0.00104522884275457	0	0.0536666416348001	0.119407030653912	0.0318137872134159	0.0554503227011139	0.0399710774560269	0.0757149356615982	0.108952790281468	0.0621013747350791	0.0536088360215028
Meth.BRCA2	0.0439275304434961	7.346963297484e-05	0.0529327965726445	0.0934925783978727	0.0308306784553009	0.0885348533623626	0.0341036243459815	0.0755864730877746	0.0494856603779265	0.0670110169381759	0.0440548935222016
Meth.BSG	0.181141757953001	0.251113450472967	0.165143267161192	0.399673522029899	0.123568502881484	0.271800767895686	0.145532815519006	0.00185760640504586	0.229378247746943	0.255765795461373	0.146184578890444
Meth.CABP1	0.133344472804341	0.185392848625087	0.18497582437682	0.375884912379861	0.110776370552846	0.367041778619896	0.113001094106452	0.198106526819771	0.167833462380619	0.194679693614163	0.138865797621637
Meth.CALB1	0.0746475294400453	0.387816507401668	0.23184240888247	0.345655935493897	0.14987319827395	2.55828092894692e-06	0.0571647655953248	0.242301063843955	0.234897246129111	0.187283983004941	0.114212581715565
Meth.CALCA	0.0749508492591218	0.195334549657742	0.0880594593095337	0.154285144817209	0.140423186752449	0.135848347367592	0.0399223869392695	0.112803346922888	0.0740348974008029	0.0927220915441234	0.0468763555387046
Meth.CALCR	0.0829528070556827	0.312610759041093	0.0988209965677385	0.206738644381266	0	0.144452614276238	0.0647225143755736	0.0107620734731928	0.0709842258275551	0.110739662822548	0.0569182927873522
Meth.CALR	0.232771727804254	0.299412034485465	0.274836468407001	0.541864289716665	0.17847953893795	0.566324747320829	0.176220974934185	0.319745364147714	0.251505052138813	0.291221277711812	0.197904485990295
Meth.CAMK2B	0.00106136353280151	0.578448948882657	0.4797340800058	1.00693249655208	0.0900372308397897	0.325310427322862	0.141148787609892	0.278963826775888	0.67080028946743	0.206783849765913	0.180526089354642
Meth.CAND1	0.112290565391639	0.141103569436161	0.14403219176519	0.280571063571756	0.0832365030330777	0.272960235850397	0.08216126572487	0.0418091919559858	0.144708807662088	0.144263868914446	0.102728062551438
Meth.CAPNS1	0.15198881457681	0.200349520951891	0.203506172596446	0.422899242503432	0.121121647218006	0.461847989235496	0.111159313447231	0.195085343909649	0.175826362368413	0.198775396293413	0.13124735737343
Meth.CASP6	0.116257457441026	0.178268482074615	0.132253178301376	0.15893064249079	0.0677268182180216	0.116106472162915	0.0969730702429828	0.149927429154142	0.114924831144066	0.13751922924706	0.12209278057585
Meth.CASP7	0.265348187272104	0.302489903172069	0.30184283193336	0.641711897240984	0.199390447034681	0.658703696950024	0.169671729215384	0.334417781657104	0.287490754986376	0.312673262603845	0.20700977965209
Meth.CASP8	0.145750760901216	0	0.193669844908507	0.312507079389368	0.113619813904444	0.29978090254455	0.125014955402258	0.00366783953986746	0.159710077873166	0.243365872534624	0.134587518379086
Meth.CASP9	0.187067604769456	0.235719954260706	0.231766681937124	0.356225296617831	0.134637453919666	0.32288682017145	0.143865430602675	0.30416233661628	0.201477634641277	0.258696954853069	0.187689656947214
Meth.CAT	0.10449954384298	0.199348897124027	0.202815038817188	0.289146181522681	0.119702271529196	0.355101270801009	0.135054824303825	0.238023686029989	0.182572358279236	0.229144654639024	0.174840185038139
Meth.CAV1	0.110658474231717	0.175975822728924	0.149334861478389	0.297751498248494	0.101355372949729	0.360173551624119	0.100398188953385	0.200318438941136	0.142488135457214	0.190028613040718	0.129953476522494
Meth.CBS	0	0.164907495432103	0.00094668784359608	0.167316362966005	0.0982587206028809	0.324556443318914	0.102167054430485	0.126246623774838	0.205229223830354	0.144966265394457	0.0938485634724434
Meth.CCK	0.0843433784836138	0.188567145280177	0.125060601678271	0.222620527688866	0.000338292980896356	0.175915031538906	0.0427544029571392	0.206838410424142	0.13455566387815	0.102114326783884	0.00341574346880699
Meth.CCNA1	0.0782685955172771	0.234734085719619	0.0672465728002837	0.18317764447409	0.0517874822250388	0.10383964701771	0.038020347358931	0.0943459990036543	0.0753476394517295	0.0922741216878236	0.000308436473315644
Meth.CCNA2	0.245662558945527	0.28509930617742	0.303375472365027	0.54764514712043	0.17393660401827	0.507971906406384	0.168946119803792	0.366657765477009	0.265964046117645	0.300897118230607	0.216840185049844
Meth.CCNB1	0.0426390483235428	0.0559888131263412	0.0516652512896444	0.074260963026284	0.0282300675551472	0.0506710202798162	0.0311553838805073	0.0941631043989829	0.0449352727613776	0.0632405045033424	0.0435257189620174
Meth.CCND1	0.227565713132948	0.276493190076614	0.244159401265686	0.530658591403874	0.1296639740852	0.398659256588208	0.162064341742743	0.346580779894778	0.24808199363036	0.306154528561141	0.203664149842381
Meth.CCND2	0.187207784242997	0.226487033891577	0.185079823029607	0.247073988016112	0.131863469867698	0.207461767232644	0.124521890184971	0.247763500061827	0.228062588101397	0.226925902511028	0.100057851116614
Meth.CCNE1	0.206182693063791	0.295244936196182	0.268478042960621	0.469115627796254	0.171899769793078	0.537847677104932	0.158185920655364	0.330217487830426	0.254877573296189	0.267149051825734	0.206334811242426
Meth.CCNG1	0.140511840934262	0.302931685957265	0.199053978532469	0.303316252164431	0.144486683366685	0.443320339113956	0.119400163915971	0.241693434543678	0.179902328121778	0.210892575167234	0.155839452072403
Meth.CCNG2	0.254931738979761	0.306280475176294	0.301914387360623	0.512352920422389	0.173640765567663	0.53054329896292	0.178777085455524	0.378742803159702	0.276770064642134	0.323358321761751	0.228906246337902
Meth.CCNT2	0.137586214735698	0.16684281118088	0.190999228199581	0.357684689348814	0.101560891068183	0.391588202373864	0.0958830523193935	0.194489485819674	0.159734582139965	0.179948393985012	0.125017477172811
Meth.CCRN4L	0.24135021345297	0.303421445765372	0.272397528284152	0.510155526878941	0.191194027629864	0.523882508521044	0.168941962614124	0.351793745952363	0.258501610093007	0.309939889026584	0.183348903000038
Meth.CCT2	0.244878890134258	0.297862179017426	0.301825323225865	0.585267971715012	0.196829158097438	0.575989819361967	0.184160766467394	0.321947795620105	0.258478739713214	0.335292614724582	0.223357325572879
Meth.CCT4	0.24869388024944	0.313689024307091	0.319111659488456	0.608009477204203	0.184851686829742	0.609270666435104	0.179373588261007	0.36056912162363	0.28323740007235	0.335262347840499	0.224820681884435
Meth.CCT5	0.247464532111141	0.321276313063975	0.311134754283342	0.599384999736108	0.187226716579005	0.576304509556791	0.190927235734792	0.356846936597547	0.287585550109767	0.33150231973349	0.221028765974395
Meth.CCT7	0.218565256694934	0.272154562616854	0.283353253596126	0.58260447831525	0.168071597162693	0.604220986143789	0.156810862501909	0.307079516887538	0.256679282553847	0.277113785529027	0.204294584677995
Meth.CCT8	0.222664705782866	0.222537820127086	0.315091660016352	0.507079497089694	0.167362383290287	0.498178005203546	0.172224803018176	0.289308043462649	0.267181127645115	0.258101675208427	0.217337535535895
Meth.CD226	0.0444531654955368	0.0827405962728614	0.0491633723798437	0.0901476728720824	0.0330394476265315	0.00113564434430224	0.0684186056827797	0.00039674402955699	0.0773588322107439	0.0625027352072574	0.0503848383612228
Meth.CD40	0.139823499650605	0.12503497027715	0.0081875116453891	0.297360931069466	0.0887715712347742	0.102816555640831	0.116376209064665	0.177918980423089	0.275225215858613	0.190559177396216	0.0913701215049059
Meth.CD44	0.146789045951164	0.176585423957636	0.179165546884747	0.410173053722243	0.128574798666225	0.405781854918873	0.114080926020765	0.184357817334436	0.161618427494759	0.210823039493373	0.115298380279274
Meth.CD47	0.0400810525309427	0.0494686583063561	0.0489828735933493	0.0797487465186148	0.0150028266869593	0.0533582093271757	0.0326474895488293	0.00143051731114262	0.0457854912765825	0.0660919570094389	0.0425817849904499
Meth.CD68	0.253166016927603	0.319009812624884	0.328742114938171	0.59196354981738	0.191366684268824	0.576210104617336	0.172483183169718	0.377656087493291	0.300278994286978	0.337072742700129	0.236244223200454
Meth.CD74	0.0467323760558333	0.0595842789628739	0.0489384017327969	0.103033935972008	0.0333469299985355	0.0711530359438492	0.074578517416126	0.000661815039175592	0.051694265488937	0.0687081865229216	0.0444894760394877
Meth.CD79B	0.0513527934576751	0.0551390819315696	0.0522126150050966	0.129848304823928	0.0301723068355519	0.0750935099655296	0.0381218890697196	0.0012109122206336	0.0589253989277492	0.0856219758617685	0.0451955747114586
Meth.CD8A	0.0525226714781159	0.372738680532846	0.102252230914975	0.558681995014257	0.054413184815023	0.107238911291116	0.0921381075721707	0.143568050756172	0.136697277816288	0.105279305847382	0.0708066972990832
Meth.CDC25A	0.162033918528481	0.29067105502189	0.248383766358156	0.351434875941646	0.210407512488324	0.426724145512609	0.141543750163198	0.26127213081417	0.18178609592648	0.239753728652662	0.152865763914732
Meth.CDH1	0.0595891912914636	0.131846752434127	0.0876950286080048	0.0918264669729171	0.0653610544786573	0.102557935367844	0.0494174332691814	0.110518968230064	0.081491996733269	0.0682714389199371	0.0727007662468768
Meth.CDK2	0.128980670865868	0.150122658824767	0.104101804735436	0.179773347623628	0.0588275673407187	0.18753248325195	0.120222783744404	0.16273178478639	0.124484121393091	0.125943796678511	0.10508345604149
Meth.CDK4	0.169431572052862	0.213361928547702	0.1996335921132	0.356117593937937	0.129263378183347	0.350068015231164	0.115793195868109	0.260964031493078	0.17407254645921	0.205437813630201	0.154677891997837
Meth.CDK5	0.186570485848885	0.169440668048788	0.306216309349207	0.761650018829372	0.1427218725534	0.630783207000607	0.141781405695018	0.262327295989904	0.376049566447078	0.265613213224076	0.176405632828005
Meth.CDK6	0.242389367135333	0.297273563596595	0.313066501930809	0.618221986732767	0.172627486776158	0.589996825310628	0.174497324350037	0.361054962706785	0.278784220127078	0.348162713901812	0.219979403190707
Meth.CDKN1A	0.162176783126016	0.241576909402062	0.197918035285386	0.280090869740783	0.154293824353813	0.271140164809193	0.133471020552159	0.210371768286613	0.184370114893908	0.22997198848368	0.16599602293825
Meth.CDKN1B	0.167938048709705	0.228554139917306	0.210434886290002	0.418799762240861	0.14259341666189	0.448448998330384	0.128636774231654	0.231742191075919	0.184335578504477	0.204997201118811	0.154225216112544
Meth.CDKN1C	0.213858525383047	0.323111249219449	0.214900015169649	0.466591978677792	0.17041239900244	0.176247328019165	0.133235658622185	0.319550196898507	0.201067752376909	0.203378750340932	0.167863078223781
Meth.CDKN2A	0.234907304387473	0.271668085771613	0.272254346961898	0.393703889277073	0.167517861642309	0.357869926728364	0.141525649306093	0.346632431268817	0.248571459833284	0.285220812479059	0.2122280964167
Meth.CDKN2B	0.172327763641561	0.246443116723921	0.238495397165928	0.290877329385634	0.165166674114583	0.355627452675034	0.14408887297917	0.257076190235302	0.205414692379464	0.223785023174738	0.17369805578473
Meth.CDKN2C	0.232046992456023	0.278934548760154	0.269077344113011	0.452223895382742	0.156862677913226	0.456469801200077	0.153710780171808	0.338482418743556	0.245373468208429	0.292263756783089	0.22205137363533
Meth.CDX2	0.0803772774970629	0.29903061897213	0.0702921662386994	0.292211348687167	0.0609582932788994	0.106518456375285	0.000777209080182322	0.104151277163366	0.0987329072745644	0.0982231075969583	0.054354594577823
Meth.CEBPA	0.146570562788323	0.326875720932958	0.193603477613886	0.346914104915789	0.138644898320692	0.169096259050488	0.109548529057423	0.209063894946844	0.202434838816844	0.223987024843454	0.164663296178806
Meth.CEBPB	0.216918386863794	0.300987427772533	0.275812703467248	0.527509455579922	0.175658710455564	0.608054787512148	0.166462264335563	0.306559262783057	0.21535973245828	0.277412016561993	0.170403599703263
Meth.CEBPD	0.187835245429762	0.300179360868221	0.232512408828679	0.366176635604805	0.166721261411561	0.479376629017666	0.156096594398846	0.273646937413625	0.201828860709825	0.272828813138906	0.161276508585144
Meth.CEBPZ	0.257889740121443	0.327263855132868	0.328894671296082	0.572724795174411	0.186430508173571	0.586405374299235	0.172578521368394	0.393496862996181	0.291769136730397	0.33962479991588	0.239794746023232
Meth.CERK	0.158321491804921	0.210840918022472	0.17603379614738	0.310626188004345	0.136806269030286	0.336351730607699	0.139835600485768	0.251279835151255	0.187801077373859	0.227612810009711	0.133343006394797
Meth.CES2	0.259004272384799	0.316940538964023	0.282986281737711	0.59940408418331	0.179504015863672	0.579184894515771	0.179541466398544	0.377063375318823	0.288299184792322	0.303827906416102	0.218841871611801
Meth.CETP	0.044538603607376	0.0549052637662566	0.0473555822623777	0.0857684268014034	0.034232179376788	0.0535764536842589	0.0464631228308705	0.00989494402988447	0.038926223211692	0.0823960351240253	0.0449282027853736
Meth.CFD	0.0526270072219203	0.103761862324672	0.0585548915449558	0.167327065891709	0.0517655885057584	0.118403264002512	0.0473217886946576	0.0819287604860033	0.0523632916319451	0.064666072739881	0.0489399690248776
Meth.CGB5	0.0492136524614026	0.0529176095688807	0.0537431522036956	0.0126830691405061	0.0407405102491466	0.0529814412347665	0.039380734986126	0.075174820670077	0.0567460368552332	0.0765512528211078	0.0458753313659116
Meth.CHGA	0	0.228712658506599	0.00234657975817413	0.274334513997982	0.0868070956742877	0.144598936486968	0.0851206177751007	0.142971123156833	0.275101309631485	0.223981376595713	0.0669215895266422
Meth.CIC	0.0993819898292211	0.13915445936868	0.12180238937101	0.352683390046143	0.0763865476966249	0.350561825588566	0.0984505900076648	0.18392783170395	0.145943019901256	0.145783006731197	0.118221924830827
Meth.CISH	0.161199078061649	0.216025151364213	0.188081677106091	0.362537470317995	0.124734257069353	0.325426720047856	0.151872317793877	0.258839161903214	0.220683970517381	0.185776926672913	0.172109842025511
Meth.CKB	0.132102449324235	0.238615027785639	0.157481513921847	0.252472674245209	0.120857376140099	0.312509624104219	0.101939147591361	0.182536056487841	0.132174035654748	0.197322998539158	0.117156461970362
Meth.CKLF	0.193564366969045	0.263854096314823	0.256755276705215	0.483151468533842	0.159798733478452	0.518664906833266	0.145240801531764	0.281405843092926	0.225998869259901	0.248712947043502	0.180207121910788
Meth.CLCN7	0.0528529202034292	0.0697203078278366	0.0540379816038278	0.103906852135432	0.0370661828322021	0.0836607238080878	0.0569895676001922	0.0873202648373721	0.0542525284530442	0.0783712693055554	0.0537995050261795
Meth.CLDN1	0.105693829856867	0.274030441061074	0.000273464058419649	0.401402028496336	0.115059866051185	0.274992756230212	0.140838211392796	0.28628123945262	0.175364538808162	0.240856298288619	0.220248281389815
Meth.CLDN18	0.0604731920946102	0.0573897643786714	0.053076060527155	0.00168494459609013	0.0447954203834404	0.0707940256797043	0.0813419543172938	0	0	0.0712307797783986	0.0490022051500286
Meth.CLDN19	0.0510866534282268	0.0595054881481998	0	0.076683284286881	0.0381416547529934	0.0924442100747094	0.0572451386232394	0.00147617456426829	0.0367662204121952	0.0752536458993196	0.000277367881571339
Meth.CLDN7	0.250041747728078	0.329182294110737	0.272159060919479	0.511308398967247	0.187034291492881	0.662802728750747	0.175115868265391	0.351439623817169	0.266009914861579	0.294437365926353	0.218149883877117
Meth.CLGN	0.0669519561009018	0.504209686909957	0	0.51535510849521	0.0477893635233113	0.254404331660336	0.163407432718366	0.428771250878013	0.259330452836435	0.411842309699197	0.253415132367016
Meth.CMKLR1	0.0554623330254019	0.0610213546694485	0.0709687099210705	0.183411960770241	0.0471334617560034	0.109737515652631	0.0412037285282817	0.0747803862494717	0.0550389760255755	0.127594026678472	0.0475439557282407
Meth.CNN1	0.0702294397120419	0.0611495798367779	0.0528010414872284	0.0841422952215927	0.0358560281837924	0.0675277973607347	0.0619469971206309	0.0777643433176673	0.05653976815429	0.0503465570343724	0.0472767009863204
Meth.CNTFR	0.136487072478568	0.160811116992274	0.141191626597445	0.194693884020982	0.128731594524758	0.264938708946915	0.0991989647317943	0.198778819279753	0.20060355302802	0.193075195766506	0.121950234273446
Meth.COL11A2	0.000450686513694972	0.150395528407094	0.0964209648632063	0.160553547620757	0.0582268413870512	0.115950858237088	0.121895112179467	0.138436446711211	0.114307696303007	0.139741873604882	0.0755811251905296
Meth.COL1A1	0.108444508342533	0.143798768663066	0.145440091295888	0.238218409009904	0.00111568987772216	0.341713762211734	0.123120753919483	0.198767580844517	0.189255716505635	0.15116583694869	0.157356135744295
Meth.COL7A1	0.0938000209559414	0.162753066075343	0.151920474197736	0.165187275663941	0.124352608773338	0.244161112624349	0.0943642089157939	0.147550504215503	0.111072279851229	0.193505300623491	0.105466580709479
Meth.COL9A2	0.172739333456122	0.207054243744642	0.00049957625065421	0.277295879722389	0.0823101235461162	0.171810319323398	0.132737839456774	0.187493581232102	0.23991402635266	0.193216399984892	0.0985170377895102
Meth.COMP	0.0500265730097445	0.0786733325409835	0.0677987174528462	0.0969475351779305	0.0450041725254411	0.11136508781546	0.0438887346523839	0.0901583299243611	0.133513304240414	0.0759316618343998	0.0610906359833229
Meth.COPS5	0.265589763774858	0.318838119682251	0.361994647990169	0.604399142150908	0.183728232106956	0.556287297129911	0.179973315500479	0.384062824388582	0.312663497288057	0.330554312301368	0.251684121911789
Meth.COX4NB	0.195013211411779	0.317056808634525	0.231033280407446	0.376235906105132	0.166129483905385	0.373465098843685	0.11873944309071	0.308596626912099	0.209015367180793	0.278345655187497	0.20044671529635
Meth.COX5A	0.249805255805469	0.28486573757493	0.29945473474611	0.606278148314044	0.163776265158711	0.529124519802679	0.169300208040555	0.349399089893269	0.273339108571801	0.324429307387287	0.201029074207685
Meth.COX6A1	0.226089543071251	0.267257581752378	0.257186000523428	0.461828820047229	0.139580713026201	0.402599929639099	0.157486444272864	0.332326003390058	0.242960070617402	0.286812945601899	0.205177243799724
Meth.COX6C	0.218819671244292	0.276480958289569	0.270713191793571	0.538898007676378	0.152685864869995	0.541975015166551	0.156411914839528	0.323860024188254	0.245918538702602	0.267918286891961	0.193879876076851
Meth.COX7A2	0.254262588386415	0.330773081352723	0.31970935776483	0.522683937550453	0.190340212425301	0.490607832981885	0.19742563776523	0.415971673502556	0.284001534347991	0.367000759053974	0.246186185160776
Meth.COX7C	0.0720124288592215	0.0916965836596154	0.0893511318412323	0.153292700450635	0.0587687213692381	0.186833240534276	0.053010628733521	0.0985792371507329	0.0800643789327333	0.0932678755739675	0.0591371683278427
Meth.COX8A	0.243119454750378	0.2938323165127	0.304366379983824	0.561725214698613	0.189918954265811	0.563153963370209	0.169504557215386	0.356446278928505	0.255822258399419	0.320776943820554	0.209059241811663
Meth.CPEB2	0.113534598526925	0.18293347699196	0.141123328105464	0.207880390890365	0.0857534561623055	0.24493664220637	0.0705541013182396	0.134489826541111	0.115638149977896	0.137344777431259	0.0893189777322082
Meth.CPT1A	0.131633588627738	0.119514185555737	0.138743776540083	0.28189355869985	0.0755511392351135	0.284792810102273	0.100487658235631	0.181560639204119	0.171785777212388	0.190436421239805	0.131618977388299
Meth.CRABP1	0.0613124208612516	0.208556637865518	0.000711975209284706	0.687029511206409	0.0487271566931352	0.0873347333375331	0.05307306133178	0.135236203349805	0.411101330492157	0.113216244290726	0.0888286274609739
Meth.CRABP2	0.163052399118336	0.222420474841946	0.190007482797106	0.224633908205117	0.140090365934383	0.279943013793597	0.128993853530242	0.203438661176231	0.182242876800035	0.192779478833476	0.156519994976871
Meth.CREB1	0.195026004034479	0.185653784581456	0.23569427276479	0.549468805156821	0.150599735839402	0.500527130089279	0.144769854641874	0.261680378926813	0.202716783313603	0.24322106559389	0.177713358073428
Meth.CREM	0.209821470447161	0.254849650788331	0.262040735768975	0.570626020928677	0.169620879465906	0.595618236584723	0.167333078342798	0.297248234358397	0.25276373048718	0.275644863946285	0.190384715459804
Meth.CRH	0.0472198772301734	0.0730810213995846	0.0625833660865367	0.0975300277433883	0.0347611833310604	0.0773413660965274	0.0475065684967934	0.0932615721407711	0.0596201823300258	0.0876069346036296	0.0505910159314501
Meth.CRMP1	0.0446245565317266	0.0899490960506702	0.0765275746914811	0.14067405620025	0.0359383828018345	0.0667729480819661	0.0495243380123296	0.104405116831033	0.0570251616904614	0.177146944342571	0.0541553894461504
Meth.CRY1	0.24509833083881	0.302264931581351	0.297142392591384	0.279104689789401	0.165295360908556	0.263288328180673	0.135563907378738	0.309637293531348	0.238423544209937	0.324130506980793	0.221376412767062
Meth.CRYAA	0.0489769811575041	0.056685231498014	0.0478440244527434	0.0764029246658425	0.0334168058643661	0.0544320207207476	0.0387422810168118	0.0758164469846357	0.0479946747014113	0.00117626440357695	0.0431211551831888
Meth.CSF1	0.181235770308268	0.245511109484821	0.252438358864259	0.432755688605659	0.159216891386739	0.400723318488679	0.130014939965127	0.302831506742708	0.199488312246931	0.232236287551412	0.170790883916365
Meth.CSNK1A1	0.247007272890689	0.307621299833257	0.332555899738691	0.614683209652691	0.178019931595282	0.648984967931465	0.195537516883551	0.370349584620172	0.277840077655518	0.308499619351535	0.228773645773854
Meth.CTDSP1	0.24696406380333	0.316430175019066	0.274810727323705	0.525232748248719	0.181938116391578	0.498924418766372	0.176192336845986	0.365246094323496	0.2575418833086	0.324429447668892	0.217679849369357
Meth.CTGF	0.2134898391791	0.270427117167062	0.22550417086188	0.285248919454905	0.150588386946108	0.177945952421062	0.12461528622599	0.244169036701809	0.230537580331371	0.251295043081146	0.162121245146706
Meth.CTH	0.165691100114078	0.205096110658912	0.205616186885836	0.396627444909752	0.121594376312415	0.449994888885855	0.130328350636272	0.248939117070241	0.185210033452811	0.200237845641453	0.154677010331234
Meth.CTNNB1	0.159390547546692	0.183845700832154	0.21413724658991	0.40706758801875	0.154011481304724	0.386141575904284	0.157885153432058	0.256731965810187	0.192247274286306	0.283887236812674	0.142936858213923
Meth.CTSD	0.187393868682245	0.324918552093689	0.245199270697947	0.497134212776482	0.182253754725531	0.535259043975947	0.15755126919195	0.309045214294329	0.220543526413397	0.305445586158282	0.184139252731669
Meth.CTSK	0.0603633853889984	0.0779764669896902	0.0775436613531426	0.0977686807893129	0.03766603986689	0.0852668917603821	0.0370563892074918	0.0950021792243238	0.0571639078214338	0.0779488855841745	0.0528499436182856
Meth.CX3CL1	0.110676883749352	0.104060645421805	0.108143469045665	0.000281583861483315	0.0572413913662981	0.124304185170794	0.102455850120819	0.145201579700691	0.164430944403856	0	0.137616844288685
Meth.CXCL12	0.0468020165766729	0.0817583456535666	0.0596609391418368	0.0997724562474689	0.0375562526761899	0.0751191225578465	0.0365340766420642	0.0924893681636825	0.156830167784795	0.0769139881498161	0
Meth.CXCL2	0.0698344825750291	0.180226825737147	0.00111495360113564	0.320906292352019	0.08355639646666	0.163824388830729	0.0482448122885489	0.213202907485482	0.226123069332279	0.234122024390503	0.107649139834493
Meth.CXCL3	0.0845898177088822	0.208656587354957	0.101615301986655	0.345579390868565	0.100320088808871	0.173422135813034	0.0527450825434662	0.239367361702047	0.253384116720068	0.23895757248587	0.115427495127918
Meth.CXCL5	0.0515487661424246	0.0790336811491752	0.0649135832134599	0.0949943349277049	0.0358486327580652	0.0796544910247538	0.0328528721523246	0.0872077172385426	0.0886462222459515	0.069321035011344	0.0513131247951922
Meth.CYBA	0.154857710514124	0.226756121522226	0.226089707682947	0.480983701441051	0.133572306616723	0.161770302893625	0.178413244275474	0.312230647273758	0.216213494707501	0.741377989267799	0.229446531965772
Meth.CYC1	0.125826330783636	0.266757978682428	0.225273691622148	0.358356703462734	0.159131857305277	0.450791614114534	0.148293246268998	0.260701602497225	0.192875740532369	0.271621797868782	0.174118322565137
Meth.CYCS	0.257437169061597	0.287913439144738	0.305362658167022	0.52572279812247	0.167840802690359	0.476576787246354	0.172126504940576	0.416358540881304	0.263299466317185	0.322833624616436	0.230677020830697
Meth.CYGB	0.0455307952400162	0.068607446473913	0.0519126515736938	0.0764114912771836	0.00222137570024072	0.0548196712884073	0.0508470292657267	0.0781867127272426	0.0591942463960541	0.0713186582897449	0.0452098201220855
Meth.CYP17A1	0.0419713391308024	0.0508414660293411	0.00988899114726714	0.087971952456239	0.0291000511151754	0.0586996234743869	0.031402878987757	0.0739478655537446	0.00664742746323217	0.0628259206911539	0.0430142338946825
Meth.CYP1A1	0.0772227482985093	0.121707842151216	0.0967179681553813	0.118796972302416	0.0689430660686898	0.183173768002856	0.072609918739351	0.121191523314936	0.125028923770801	0.126599101224464	0.0679834105148608
Meth.CYP1B1	5.52334149834159e-07	0.212736838747072	0.205956865310185	0.337304073816913	0.06288419956486	0.224321025767403	0.0954654872161646	0.251758792014745	0.332808636770312	0.338027235710937	0.101798588794017
Meth.CYP21A2	0.0622435107160283	0	0.0477983376857679	0.000228478387705415	0.0365134593930025	0.0707717700021785	0.0478919285756642	0.000146317485250555	0.0613767650108872	0.000873578730295842	0.0539493097253671
Meth.CYP24A1	0.0962875112559629	0.18465870341099	0.152145642635397	0.294194552625968	0.0458044794425443	0.240981015749802	0.0533118963082091	0.273230215047392	0.17168638936128	0.454049947749513	0.178750938958441
Meth.CYP2E1	0.0718986289608407	0.070151479273663	0.111170279000341	0.160636243093951	0.0555969777589749	0.0876760851684238	0.0554849890473771	0.0926446821028308	0.0786266602688657	0.132516869302094	0.060686569844773
Meth.CYP51A1	0.210563346610584	0.316143944050513	0.247194345805594	0.398488690335203	0.169404653523748	0.449494501196546	0.154472224875033	0.348148525595347	0.22841042159905	0.285338534080288	0.192653130672182
Meth.CYP7B1	0.154388292823228	0.153778163418622	0.155236649536469	0.164721428701293	0.0524286515707688	0.136197918481206	0.13853675127198	0.196385183584151	0.133622793987851	0.134032804842444	0.130031569344086
Meth.CYR61	0.209660250437087	0.314057931771002	0.27448693289781	0.219995334860478	0.192908549136825	0.176474745724623	0.127311565292365	0.244877501943975	0.202703962711509	0.303558230849671	0.207362093730441
Meth.DAG1	0.226647813044994	0.279965385481145	0.288234704944079	0.524102916957603	0.1812792659983	0.535310611641434	0.181896191105984	0.332121295245535	0.254752401118655	0.284582189424269	0.217046714229414
Meth.DAP	0.220871689991119	0.309259385793671	0.254441481167584	0.404131628719333	0.185177096700125	0.532235679569533	0.152715960787161	0.357721625224869	0.242345480459947	0.21712270290735	0.192601303650346
Meth.DBH	0.0422738429413154	0	0.052433433276138	0	0.042800517942275	0.0466064802298555	0.0321059144800836	0.00107623791209676	0.00587069156005333	0.00034635104491639	7.99050556070138e-06
Meth.DDB2	0.180532898102419	0.235152964211138	0.222931784416781	0.327488196900398	0.159366022122985	0.398913267457694	0.136940969521298	0.275129845223622	0.204390878361429	0.219383957837421	0.176902661261472
Meth.DDIT3	0.194861449516099	0.257023107593049	0.232081110949829	0.472644015591507	0.149559601399593	0.537050362361225	0.129105802431783	0.256641695819672	0.20269489573139	0.238175800864289	0.15090576084438
Meth.DDX18	0.229616230799986	0.295444982108266	0.288209180844342	0.522984972888862	0.183834566655874	0.5363206190541	0.170850046192778	0.378637523857369	0.255125284442887	0.323206188210333	0.208001726640982
Meth.DEC1	0.0532338894379673	0.0578378657434454	0.0520910123023262	0.0844434581398059	0.0307158969686042	0.0674430760351731	0.0344931202343386	0.0801569845309581	0.0511563528097109	0.0631318201132517	0.0454565178911793
Meth.DEK	0.178465309202806	0.219401797111008	0.230666307181063	0.425834873717817	0.130480532084322	0.456101956474897	0.128601086692553	0.268223225337134	0.206109497327777	0.224444276373882	0.15980945791455
Meth.DES	0.0571347238160839	0.0766510993491081	0	0.0901154467333297	0.0389778021718009	0.087898339355127	0.0629547119524041	0.089893630471775	0.0632890049819803	0.00104240862106969	0.0555602886490214
Meth.DFFB	0.188143094640333	0.268671600714282	0.241786924686283	0.514015727037115	0.15065256095506	0.549746146611782	0.147547784216998	0.0119745756900053	0.231956296695357	0.287333379209032	0.176437016679915
Meth.DHFR	0.225968338932045	0.246702647070026	0.272100778925825	0.598701801086746	0.162300135991395	0.588312095804172	0.148784603822816	0.281317422037236	0.272201643765345	0.249591099056056	0.184801723549347
Meth.DIO2	0.0839622024954069	0.092116712043693	0.0997512556891851	0.107724381073214	0.0657446765043472	0.0884869288631134	0.0398269395528088	0.0993955395288043	0.0674228817782027	0.0777934516476747	0.0524886855527502
Meth.DIRAS3	0.046413398532038	0.0625374294988047	0.0681768282258025	0.0867551992382977	0.0365885806272856	0.0795728518603435	0.0385577820596846	0.09424480011106	0.0532304961059798	0.070158979595267	0.0492601391718896
Meth.DKK1	0.0972070575584876	0.350159651052442	0.130389847325696	0.242213208058848	0.128325786155212	0.0361748711022772	0.0961187086069016	0.188653646783514	0.118091608125011	0.208266773634828	0.180503061611469
Meth.DLX3	0.14153196374102	0.22723573763055	0.175960406662155	0.23866691217068	0.129053381596125	0.309206161391361	0.114226333186977	0.190897483148152	0.15696661169004	0.189331442958852	0.132826197410034
Meth.DLX5	0.0932123292734674	0.0934834352614945	0.125401178768596	0.148338490826397	0.0546130132433703	0.177904107947847	0.0650140745732317	0.116999170796279	0.0989719336221514	0.125470110791489	0.0912128499798777
Meth.DMD	0.123394962765261	0.192296321479022	0.188698438575683	0.358012770749682	0.122774524252038	0.209887636462693	0.123061258160146	0.172575266880967	0.141968052708988	0.226830014078542	0.122822577107491
Meth.DMRT1	0.110093963531269	0.543486576979078	0.138461728558437	0.319768514493027	0.189157059527474	0.202685897224413	0.0135238058757125	0	0.170458110433796	0.490286396352157	0.0903043781091499
Meth.DMTF1	0.181675106836247	0.21083851617927	0.244346811771347	0.451330497624296	0.123606106262575	0.487487830058848	0.12803174058971	0.262184742011236	0.210268937028266	0.219186850287458	0.159554838171535
Meth.DNAJB1	0.0889076825324113	0.0815147901292642	0.0774205307782936	0.106352179701346	0.0584988222203411	0.0841342213113662	0.0952991878748392	0.0932920938432482	0.0632232826559386	0	0.0584529764052131
Meth.DNASE2	0.198431628113261	0.267595598168012	0.23487162707367	0.48979613536957	0.16356208368135	0.502266689159801	0.143180414422477	0.284900495346575	0.228546589508595	0.238302320870518	0.189430988501236
Meth.DND1	0.0394745451515418	0.0540791030218274	0.0499435042749007	0.0802727816692839	0.0306404934659765	0.0517469764743431	0.0325486439802295	0.00713982899322484	0.0446688665098009	0.104428435303219	0.0427638741729007
Meth.DNM1	0.136545191366205	0.222576718945189	0.188043251675201	0.341487518037924	0.12104144420141	0.368477626012035	0.110953004740307	0.200388703065247	0.159764817574077	0.193878251414634	0.12494895414103
Meth.DNMT1	0.152919948650064	0.204204462645852	0.183331697267089	0.291564706353177	0.138861764716761	0.400800345032722	0.112604714860165	0.211190889826492	0.15697607808031	0.173364384827711	0.139377588945005
Meth.DNMT3A	0.0434955764062201	0.0557633156627608	0.0506515824009249	0.0997961161811274	0.0354893131472157	0.128045351008122	0.0388670427837494	0.0751255041224416	0.0486778035695143	0.0018848645619089	0.0445890422538436
Meth.DNMT3B	0.0550068831490392	0.0671964489539315	0.0651378910599665	0.116553257852521	0.0449966850196206	0.0828038111927973	0.062876092565972	0.0550752218795628	0.0511640719842862	0.110864525741217	0.0473953223846969
Meth.DRD1	0.0745228260289782	0.145487951953894	0	0.124974692530003	0.147035244754391	0.0846120990988222	0.0576723378541075	0.105376044011851	0.0783401761843534	0.130321421394153	0.0723159465179372
Meth.DRG1	0.237901833528355	0.302014373964272	0.283197525748605	0.551491534034311	0.174570012751413	0.628773522150771	0.173869757234193	0.341420184487889	0.252657279310307	0.287545548120721	0.217994728672808
Meth.DSC3	0.089781761868624	0.209785906667886	0.157286288748578	0.113405291775752	0.138538869822631	0.104178672781274	0.0611323226915857	0.128692480132638	0.108825569822422	0.218103557556018	0.119688011302411
Meth.DUSP1	0.149339908362857	0.200950010998805	0.235112687637505	0.446214205627372	0.141742059291199	0.367582018780358	0.153547719006433	0.299225763680667	0.18627965261082	0.298766661435549	0.182800736166909
Meth.DUSP4	0	0.766141239809429	0.859830219569009	1.04536390476687	0.90506808806285	0	0.156676483984042	0	0.804871700615838	0.000401114064956128	0.112278784391848
Meth.E2F1	0.126041019629858	0.153373448369025	0.148193961653446	0.25600091545663	0.0885372157154395	0.213556915545733	0.107879832321596	0.192888940880356	0.120833389659879	0.166090528341732	0.112561945666785
Meth.E2F2	0.161271696367097	0.213804688499821	0.213090392707513	0.391356012360233	0.119404844898157	0.307844870642482	0.123513207268201	0.303809192166692	0.212535743366589	0.205057987541092	0.157226837805136
Meth.E2F3	0.23568522714134	0.297760561739707	0.292276516727454	0.555963382173966	0.17598975554851	0.511463210619172	0.166863606888921	0.361512057300459	0.269548556039478	0.296296952734951	0.22150646513863
Meth.E2F5	0.217468052390124	0.281241928217157	0.298551791082223	0.516278379322208	0.162962011054065	0.443883342963848	0.187377182295232	0.381934362258656	0.241446148026898	0.355028888964452	0.205691300912706
Meth.EBI3	0.112188942005987	0	0.117314331607037	0.187347833167143	0.098151461487215	0.240025233397524	0.0804608840450119	0.104403323706494	0.109765496158354	0.000216267114561445	0.0694252747427617
Meth.ECE1	0.0680332331147199	0.12638376851677	0.0634043531901648	0.151230782757585	0	0.0918237735686488	0.090045866358118	0.142008590916294	0.131775488937887	0.105702437260991	0.0696524913969001
Meth.ECEL1	0.0556299255833428	0.0672979996863566	0.0514835029240281	0.120598157875531	0.0572749361412919	0.0680749778358595	0.0483932203545171	0.0832655209218027	0.0929216797312366	0.0672745398938389	0.0454284241590754
Meth.EDA	0.0889667862213698	0.118550130858202	0.103031700495676	0.167795773729313	0.0408434029539567	0.212492293531874	0.0621148829270218	0.289430087279919	0.155398331824554	0.0073047683680002	0.21351322490354
Meth.EDF1	0.101641578113578	0.176826417075041	0.127003762907569	0.207022049016739	0.0796603253999997	0.227714466691052	0.0892757986273085	0.159651097244917	0.121551866462762	0.172098861029648	0.100346190222453
Meth.EDN1	0.229787495580832	0.285815000489213	0.277110698737972	0.508236670127359	0.157980694222319	0.455440456626496	0.163301240386818	0.335389427796866	0.258464667556576	0.297600049436296	0.213937040657787
Meth.EDNRB	0.0714836744594857	0.0693319758756382	0.067740623795302	0.128629916139985	0.0408667154865761	0.0820033743425222	0.0490885562555003	0.0970620365805901	0.0647057256774069	0.0934489125535472	0.0616647809664257
Meth.EGFR	0.128395401030148	0.262747235415775	0.118567535877331	0.204203914050841	0.0614574560760737	0.144162452019886	0.0838322319065577	0.177113019853264	0.150458139135265	0.194705329231672	0.142777102231203
Meth.EGR1	0.208927065534349	0.311416007244671	0.249361014243842	0.381489910891835	0.173742215177345	0.47383718864951	0.147104110461308	0.287845372721905	0.193307360210935	0.237215445172927	0.178389854886061
Meth.EGR2	0.171488485685512	0.176271771237248	0.151425530148201	0.1972359672666	0.103898273229699	0.286388041587369	0.107858493453153	0.141668957580763	0.13310989242174	0.153565204500629	0.10854936416569
Meth.EIF2AK1	0.232805043323259	0.302903769327361	0.274786618357534	0.523772310858931	0.196856885665405	0.465695799574195	0.195927023305231	0.404298751634209	0.279402752469191	0.339632941053144	0.254834448854665
Meth.EIF2C1	0.0464160582840286	0.060486743623569	0.0516793886749691	0.084029099525067	0.0295996252295253	0.0642922788008329	0.0378320324386459	0.133955786658575	0.0464938101312241	0.0629972972822121	0.044062033584272
Meth.EIF4E	0.182111115234409	0.185948150701202	0.259484119328169	0.483452086577071	0.142128008484661	0.383680031976037	0.146065870395136	0.268059862721998	0.235738480410289	0.233290606356556	0.194893511469162
Meth.ELF4	0.0771949717431041	0.0608377815443976	0.105870899805344	0	0.0709274148078654	0.0766841968115482	0.0408882470020621	0.0982823067476936	0.0883944823751309	0	0.0815736206511379
Meth.ELK1	0.00063786978677601	6.46332135213947e-05	0.103803329192929	0.26989805576907	0.0393256101248876	0.311635749717447	0.0861079567802522	0.384867286429148	0.185084436826756	0.000240022219381905	0.281036555298597
Meth.ELN	0.101700594484629	0.100020979102974	0.0691215233743663	0.115282622190756	0.0559069776772435	0.110749855525409	0.118339000091144	0.101587089510256	0.116757258962592	0.176931498810169	0.0590123100149587
Meth.ELOVL5	0.212778187246314	0.286009131541418	0.273419057289564	0.452920448651606	0.156482164932338	0.488556528110443	0.163012516117819	0.339691398191033	0.232898669485203	0.289319193213656	0.20236025951933
Meth.EMX2	0.0786828883954124	0.288221497738923	0.117797139825659	0.209567262505916	0.104465359221925	0.237208701545458	0.0935494964839767	0.201836969605648	0	0.164133098314743	0.0664094544864843
Meth.EN2	0.128990999115521	0.234762395630434	0.13727832960723	0.242724971242546	0.0800382951900392	0.280202344814544	0.0711325216066586	0.203322179058123	0	0.149984923053388	0.114329315333459
Meth.ENO1	0.17904366893092	0.260805552235727	0.215114694394601	0.375607767093027	0.141686347063486	0.478432840421563	0.112427196730955	0.273365379240532	0.191050083404053	0.216198525393178	0.16329826043939
Meth.EPAS1	0.0644667515314315	0.0799088081545673	0.000902989748896618	0.109675503381154	0.0457389178383318	0.0752748030151336	0.0975171892278321	0.0921494726808412	0.0988550449046246	0.0816729787078127	0.0592701709867448
Meth.EPHA4	0.0913782233919845	0.257962458364415	0.211411942957519	0.535886757450455	0.142640510353011	0.659357678454195	0.201778256197396	0.330897442402188	0.198948549798125	0.286263990654986	0.176768400349447
Meth.EPHA7	0.0705950424333576	0.349315172685364	0	0.412855682022463	0	0.137326003658019	0.173188314022243	0	0.168162530394014	0.197670851577833	0.114821915638963
Meth.EPHA8	0.115694509660233	0.102800843232379	0.109596507913486	0.118721179049255	0.0676670368236114	0.134573654319411	0.0758422516790301	0.133322522514391	0.126020948810946	0.215862738250654	0.110024263239951
Meth.EPO	0	0.131193625226872	0.0880608192950357	0.245260043522315	0.0569233161443857	0	0.052681086154382	0.101545116945138	0.138890009678234	0.081828169166736	0.0492155446848683
Meth.EPOR	0.048906084913688	0.062137937833668	0.0743821873276966	0.0811981294534025	0.0660077747453672	0.0699610036033445	0.0521805040818927	0.0837816720365428	0.058151432308063	0.122648787368946	0.0481004619735849
Meth.ERBB2	0.2338020497809	0.29202210725397	0.276769935219382	0.470671143695531	0.185015373128071	0.528794246252591	0.173164526174953	0.35784653570558	0.244602626983636	0.306194117437536	0.218572367229103
Meth.ERBB3	0.0690157074073219	0.0893700453109545	0.105245267950228	0	0.0706124564207935	0.0723706536212489	0.061684323627165	0.109032623268866	0.0991983777950764	0.0790675867791816	0.0963075566019115
Meth.ESR1	0.11586505194357	0.233109760541003	0.15834438978677	0.244566325851564	0.0606715866250024	0.205151132760875	0.151462008377219	0.248310760041954	0.197032683336651	0.156908920572069	0.12989579964499
Meth.ESX1	0	0.181864788552169	0.149898573911672	0.261971041647155	0	0.000304416112540062	0	0.136415261738687	0.235122274980956	0.00123523810846248	0
Meth.ETS1	0.28566801634096	0.295796951195331	0.29242328721248	0.420712576436885	0.191164994761922	0.52790315025118	0.162111457985248	0.359450148870175	0.292151373277631	0.360029942735613	0.11992825815082
Meth.ETS2	0.16739678040269	0.148951084413467	0.251628969231273	0.493017424287161	0.147943668322628	0.370534963170593	0.129856988275802	0.242711009790177	0.184631762849977	0.250233673952352	0.176385859321275
Meth.ETV3	0.209411654603431	0.241021940924465	0.214672346225653	0.44230397038891	0.140944638108915	0.461680852295773	0.144119980644995	0.265170299989814	0.213664261995649	0.254302365037323	0.177126406667724
Meth.EXO1	0.240720015994497	0.302711169464348	0.329424054874705	0.539056869811924	0.162932257115412	0.53305552493767	0.173175651456294	0.373663419577404	0.286974893445461	0.312929688053873	0.227291247514277
Meth.EZH2	0.224610360785279	0.312758295507851	0.26785975669324	0.430204073154637	0.178773989153769	0.505477454049434	0.171164352981671	0.345509160452526	0.243274630496141	0.285030642402472	0.210873967954464
Meth.F2R	0.0981136843233748	0.341593501236909	0.11954121170027	0.322272395463826	0.00051317449752993	0.284472269979065	0.175014587727913	0.203498952398669	0.100539224869228	0.427526134429315	0.000527053273374176
Meth.FAAH	0.0937793753842431	0.179790347247602	0.151852081846274	0.204751949470744	0.135426706531818	0.0972142504653346	0.107614406336516	0.162423084271651	0.134751255910129	0.124470005542087	0.0758619076502219
Meth.FABP1	0.0625903752917586	0.0572878075042805	0.0796973317922324	0.00179102805910161	0.091785235141722	0.0852925024746894	0.0583158317778968	0.0920260237268551	0.0571470680623946	0.0784183489719751	0
Meth.FADS2	0.0674845367008432	0.149231262552103	0	0.380009440948366	0	0.0773952302378487	0.0717275517492565	0.116195634008385	0.239192412915455	0.0920838968297816	0.0637262288555318
Meth.FAM3B	0.0954974482529082	0.34879855990361	0.152336753874293	0.484543639996494	0.0575592536579145	0.291940780836183	0.125292082327124	0.274492187481041	0.262787911921067	0.208111851032616	0.162872993120362
Meth.FANCC	0.0413182514847466	0.0562430123781632	0.0584293581160848	0.0837720151918846	0.0297565473799335	0.0639606825413775	0.0365353524200298	0.0769712944722243	0.0447509250045792	0.108162328248854	0.0452651371444091
Meth.FAS	0.27256022315669	0.326980956276391	0.321128470847522	0.634376424376262	0.202392183657726	0.651735882698811	0.195890574938274	0.356036172528415	0.305151742498891	0.341037778704287	0.233089255353817
Meth.FASN	0.121919220087534	0.226530071507694	0.148674905431625	0.250709205209351	0.107365719542877	0.347803862668574	0.101205427396852	0.199537288676301	0.161329621181824	0.180468387574608	0.146733528742137
Meth.FBLN5	0.13041198333885	0.191971878574491	0.201957704044892	0.253691131519138	0.169492161815448	0.249889883393288	0.137859491262442	0.193231583914666	0.180594882447395	0.215682817856179	0.15812546628056
Meth.FBXO15	0.233781092854711	0.283988691929438	0.277956916853964	0.498180603323662	0.171553614743669	0.526772796386574	0.18314292488753	0.402708027785018	0.249905924518505	0.313154773695991	0.23080355304141
Meth.FBXO32	0.181121578644893	0.263035880686289	0.237868596667002	0.470044260566436	0.155140198594874	0.53682308438657	0.149295518869978	0.269114358368852	0.195830624747042	0.244247061265663	0.162975339516181
Meth.FCER1G	0.0398882907870106	0.0559304188534194	0.0493222209412968	0.0745913137706852	0.0309303747530076	0.0532568127063435	0.031849376759429	0.0738761452588923	0.0465260924918259	0.0633650548698939	0.043643617544465
Meth.FCER2	0.0575086041016391	0.0632097175793502	0.0863426180506315	0.178437100399645	0.0692450644238194	0.141165909237326	0.072026668473389	0.083108717960311	0.0823537046254083	0.133724159727777	0.0489522214683693
Meth.FCGRT	0.0612506153191532	0.100384496630412	0.0734958684559995	0.109455251317832	0.0543157671929282	0.100278876228814	0.0658618265375332	0.0854855099930456	0.0661078034114769	0.10972338761522	0.0588956244665157
Meth.FDFT1	0.220274707037406	0.269193858694205	0.270332918247123	0.4716905872433	0.185321936260138	0.532530273840327	0.145670800101253	0.324538595381597	0.239170253120338	0.264723754481286	0.184674228687893
Meth.FDPS	0.226582976235031	0.308648317745556	0.308255831514982	0.56284537668137	0.181431090217793	0.531243031933343	0.19089869362904	0.387877034082591	0.28057341869678	0.329744735160794	0.250823243942912
Meth.FDX1	0.225998255132357	0.272671677817902	0.266391519448747	0.495895681259157	0.158221652211017	0.47966995689792	0.153297680361456	0.333654224441392	0.276378095667357	0.278822396642264	0.214929834655256
Meth.FGF19	0.0468979025219295	0.102591453590436	0.0782408356459117	0.0986631943977454	0.0752302378232833	0.129443382631421	0.0955416028500081	0.160740052385225	0.1628115705343	0.154385275841294	0.000220450498434492
Meth.FGF2	0.0928495883733381	0.209370272598176	0.157679213308996	0.255974035789579	0.0613380927585259	0.192681596655564	0.139576483408538	0.24006507630478	0.179194492542837	0.271579565166676	0.122194379993402
Meth.FGF3	0.0564584131591165	0.134755939093975	0.106845732996429	0.555134453503334	0.0519635057890118	0.0985801695221351	0.0414110604397337	0.204054323809447	0.263007537398508	0.0907891879151866	0.219012254695059
Meth.FGF4	0.0438846824541302	0.0563631474566294	0.105018877585096	0.193906030728047	0.0308433210258979	0.0954814416730339	0.0395386646695389	0.0892669727547217	0.0732359622426926	0.107110877741344	0.0468252428349778
Meth.FGFR3	0.131208587648851	0.319607818321258	0.128895421879709	0.28758819037822	0.0878121862172019	0.112967735794991	0.129587738530615	0.231022430871524	0.198584874569187	0.138859228824324	0.139552121362122
Meth.FGFR4	0.193729401117832	0.192228240971087	0.217160133172311	0.359405446525105	0.150672413393554	0.389210510718584	0.155512385530678	0.274709068455206	0.194322694439992	0.272794560849376	0.217986610606427
Meth.FH	0.212209509514061	0.248164840631565	0.262300983535416	0.491842521100565	0.155797789779955	0.514863764710834	0.152423933023263	0.302210298863688	0.242545133060561	0.254112179622252	0.185180298788562
Meth.FLI1	0.0482012853358273	0.662149468517065	0.0989599678197246	0.735951281593051	0.246385924568074	0	0	0	0.221784036524984	0.130464674565628	0.00436648412631957
Meth.FLOT1	0.167096651682892	0.223568575764101	0.210022250856478	0.40665985439632	0.130826786134288	0.431226203429824	0.112923944772225	0.214493114220226	0.170372827173328	0.192269474142825	0.12576147568339
Meth.FLT1	0.0511419425453987	0.147741891410789	0.121874993288536	0.166027628878209	0.0926945321313908	0.124222311866488	0.078543483256932	0.167450563350423	0.124920354594428	0.147487799489909	0.0722628675037376
Meth.FN1	0.0786348689198808	0.283787829876491	0.144392013052048	0.248514492992953	0.0511227280743904	0.222826158252733	0.164472621895283	0.248011240681658	0.165134682767134	0.223954553475536	0.0953628478325802
Meth.FOS	0.187869414952381	0.215011020236406	0.262109147882726	0.576267073314339	0.158265258511474	0.531667435125596	0.144308331820858	0.272909393867475	0.197161420955603	0.258939010030351	0.159937822504001
Meth.FOSB	0.16442942682368	0.228258104126185	0.223132605087039	0.356872079313716	0.125033489285876	0.304732326584439	0.142821788510456	0.281988833882218	0.195989683464402	0.24716022608766	0.187633145029689
Meth.FOSL1	0.133787616291472	0.113162273709059	0.122330609828705	0.21298621021387	0.113538196683476	0.248899770391039	0.12358875082709	0.174442023864001	0.144384184901734	0.000424630397785882	0.134102185020418
Meth.FOSL2	0.211763799471377	0.295498641900409	0.291902603443793	0.563932222857612	0.185950464667451	0.551593620954222	0.183184485918704	0.351397784562323	0.252239842720864	0.326395951791563	0.212178168813967
Meth.FOXA1	0.149804467048067	0.197156689203849	0.158739935856038	0.129021685182665	0.11544995652621	0.122977441492457	0.0799765912672321	0.152661501753195	0.131070917252284	0.189292383378099	0.13970984133866
Meth.FOXA3	0.0794890676731807	0.249632497419792	0.210108636322631	0.360664107236702	0.130312233367095	0.353900589832568	0.144682436908434	0.310465121282016	0.360489423638924	0.189436039170494	0.0914871101859453
Meth.FOXC1	0.1236616680248	0.267707368046881	0.248103946196218	0.2510073939194	0.205019746735691	0.342580530460794	0.127724735163536	0.356934048478534	0.210474732345546	0.23628476461832	0.17657292846776
Meth.FOXD1	0.115637155481636	0.121794372295257	0.169698120052162	0.115312617614017	0.108512730035372	0.129376054405086	0.0669158336979384	0.108300232906992	0.114160826429861	0.282260624928098	0.0749240787858423
Meth.FOXF1	0.0630162314256466	0.24880315836025	0.00974943234963731	0.273334958045987	0.0572366807088631	0.175959618686671	0.108063865969911	0.191238955325607	0.251850064566507	0.263630030674235	0.0991849659109916
Meth.FOXG1	0.0875712725058574	0.251172574386946	0.0731122565260684	0.237795302858054	0.0482106018963199	0.0883529962090548	0.00712579504634655	0.112617198118972	0.0610885041278858	0.106688677737071	0.0521353172001228
Meth.FOXH1	0.0456263183479701	0.0557316012328266	0.0491694277660444	0.0751088754966977	0.0333193051391166	0.053371052657254	0.0541688211065695	0.00551540403160435	0.0489208577174321	0.0701257021103301	0.042993695819429
Meth.FOXJ1	0.0533874022443253	0.146938903554618	0.0715901988606463	0.118531178039622	0.0448589200070845	0.101606309397463	0.0734335605258455	0.0895577509811082	0.122540390600696	0.0804675641416795	0.0627495157211711
Meth.FOXP1	0.223634886189364	0.269904984379904	0.272873464199469	0.518386066208004	0.170742529338155	0.549825749762313	0.156963068371186	0.295007151593445	0.247407301883651	0.274559550334022	0.188055619956334
Meth.FOXP3	0.0543191685568649	0.0636455666313943	0.0686013673570232	0.112110935279764	0.0521475630854341	0.103846342096141	0.039094448521296	0.0923598407619954	0.0619656826203531	0.0764988609845437	0.0517835737246918
Meth.FPGS	0.2413985329797	0.294454414663246	0.282233890036678	0.537965373357978	0.185726638983721	0.528376479749599	0.183645539888747	0.344615897884466	0.261507938378176	0.317401897203193	0.199212357253748
Meth.FSTL1	0.0512691098065079	0.0562206351908394	0.0517880433061804	0.00215319105349471	0.031246482599249	0.0623840160635169	0.0557551335685938	0.0902175805987843	0.075412916161836	0.104419049508186	7.11977452784115e-05
Meth.G0S2	0.126442464045043	0.253591663706009	0.0910607771500506	0.464939769288479	0	0.252213034934061	0.158463703320617	0.109935427750233	0.213179171077749	0.127733380386742	0
Meth.G6PD	0.0755912582046038	0.00171178671534627	0.0986200571388852	0.343148877147996	0.0462490872827764	0.383529842330488	0.0913911237607116	0.338328450088136	0.148446121544367	0.0026092454759406	0.237034859097395
Meth.GAA	0.213692481105114	0.29904646593727	0.278095577562621	0.481945871881638	0.173508121080889	0.455037652380166	0.163627433977281	0.357693979889809	0.242160112014442	0.319163769794976	0.220011463793329
Meth.GABBR1	0.201724035542932	0.270221156533056	0.250225028211858	0.518315078223563	0.166413484049194	0.55656863923586	0.151227367416499	0.307063239222343	0.231567240496823	0.263892282327981	0.187509397038163
Meth.GABPA	0.249390344030858	0.339586350666378	0.333738322529884	0.545840262545285	0.173402369544979	0.508652064693804	0.183511684987271	0.424340128541993	0.309542061836605	0.340356311939957	0.245079854286197
Meth.GABRG2	0.171642623135132	0.190380195864448	0.136282098256994	0.252241340390845	0.06445174767675	0.224163523203032	0	0.152920504523237	0.00104370259998843	0.20363942302785	0.0638305046855925
Meth.GAD1	0.169983501248109	0.389710110712893	0.230521261997161	0.319243724606046	0.222403221421119	0.248166681430074	0.132510812650969	0.0030963522557547	0.21823614706366	0.319040506009767	0.188070445694305
Meth.GADD45A	0.218112658293954	0.279875596882505	0.276004611424575	0.448567718994527	0.161686301704716	0.429176769575298	0.164588571752612	0.3339605653864	0.239288983936721	0.288304854128316	0.198451965837982
Meth.GADD45B	0.251150818964104	0.302167426279431	0.281695905669542	0.595313493245924	0.190293377744623	0.613892885071985	0.161388645580426	0.342664697391222	0.265659347694143	0.295370954351615	0.212857390697886
Meth.GALT	0.19567337087059	0.255798618787933	0.235207041869964	0.386638033839645	0.155368316827343	0.348087025238723	0.140100734783672	0.33923006211843	0.221448823495448	0.257548366383939	0.193069047056501
Meth.GAPDH	0.217726780603139	0.27843631355352	0.25855388834382	0.50745190888418	0.18190277971764	0.526735510972734	0.175636464708891	0.355974318936681	0.247326340988626	0.304416340949454	0.21677944575412
Meth.GAS6	0.0446679370007927	0.0575973760077361	0.0505964967681921	0.0767166950402708	0.0313061121588121	0.0551349882282932	0.0600525887154098	0.0749455317721498	0.0528629223532694	0.0681102831151749	0.0448150852102195
Meth.GATA3	0.000465623763279737	0.530982602588757	0.444840094756516	0.552484940095557	0.198004420701154	0.22127156896183	0	0.211878656564265	0.291631308162998	0.154669210022212	0.0771464689766924
Meth.GATA4	0.0499891923396213	0.250920746500678	0.0628143586781028	0.335118138707832	0.0510948382273844	0.0553906389442323	0.0371040598807043	0.0876287670273266	0.193424560484172	0.0840407416844294	0.00199700918505858
Meth.GBX2	0.0547972703750956	0.137791243601808	0.121647995502542	0.220453080481942	0.0404223576969583	0.0707629727840137	0.0393607222087777	0.0905512968750577	0.077235175133429	0.091595207321944	0.0543834290217548
Meth.GCH1	0.228119223979365	0.282952270856315	0.257101072946212	0.505556210580112	0.167348667780099	0.52135167141655	0.161449816409981	0.350186455320763	0.257311074592694	0.282528285971344	0.205921505793175
Meth.GFAP	0.0524010432431573	0.0581628817918781	0.0521620034903578	0.0817597724983329	0.0363369197794861	0.0615301421907019	0.0504484296795544	0.0765385840585638	0.0486226420718017	0.0745897664929584	0.0442561752931827
Meth.GFI1	0.130938014856572	0.184754027959762	0.168651946164488	0.29823893217024	0.139224162318523	0.102029293971651	0.114975385445809	0.196847099054214	0.240660137836551	0.163327997886597	0.0846871503069017
Meth.GFI1B	0.173388198558741	0.223101765126982	0.190232417746263	0.305609509412674	0.0875789630836681	0.219731542031214	0.137452374916828	0.281067375295711	0.176430568420656	0.231504474519254	0.152319711202296
Meth.GFPT1	0.0620306914766753	0.0738360612186808	0.0631305806943431	0.0872424738978056	0.0418678662147619	0.0744189734050821	0.0922866082088281	0.0918820834669368	0.07978828007481	0.0958247185699796	0.053654743725877
Meth.GGH	0.202719520871054	0.291776264324022	0.262617651942684	0.476608925965917	0.168167722538563	0.519457494888914	0.163954722404211	0.298818483609412	0.219767855367726	0.286154429616212	0.186141875681773
Meth.GHR	0.208907034045297	0.278248081541779	0.227262740642982	0.253188878916703	0.139368156426698	0.239660522274434	0.131255342157192	0.269190133169351	0.228901155097604	0.276614112529737	0.162495850758775
Meth.GIP	0.0783499138741199	0.0583521495859211	0.0539825451719347	0.00491172046122063	0.0369981762448282	0.0567312312261048	0.0657980556019922	0.0842830652821676	0.0613895916988932	0.000171891576407575	0.0610071306591429
Meth.GK	0.0871820746962273	0.135954766142474	0.136904201660484	0.231260788247952	0.0454997547702213	0.306775014765672	0.0564587614554622	0.368443752309835	0.291188165574868	0.00219779687334453	0.277010734302784
Meth.GLI3	0.233105231002052	0.278469852251089	0.288738674782328	0.49164274934575	0.167674863115401	0.448881015843965	0.179029235596061	0.31393928715518	0.244770344870925	0.313240018932405	0.201724754283315
Meth.GNAI2	0.2175813254669	0.274721947320194	0.242250047113901	0.391084213832659	0.169491972204272	0.450473039463176	0.158359619356954	0.34083185808379	0.236100972646596	0.247183102474701	0.202844478923122
Meth.GNAL	0.0712152305014523	0.0664680244524569	0.0678973921882876	0.0912116165653375	0.0349915907340472	0.0683450103205688	0.0741368942196773	0.0903928946944585	0.056564231340585	0.0824174214420908	0.0587656429134968
Meth.GNAS	0.053474255941253	0.0790699596249043	0.0583223907433652	0.0863238304318274	0.0410929745818924	0.0882980968712488	0.0353771144816535	0.080347270194039	0.0536066111488216	0.0780686934127893	0.0476947745199212
Meth.GOT1	0.271921385043032	0.292844422234114	0.309759615888792	0.598726458173294	0.179024352711413	0.608605467052799	0.183842034597306	0.379266833289116	0.28294983076213	0.326923559133042	0.226844646245119
Meth.GPAM	0.255429358192971	0.315737918689552	0.324605539501578	0.51654748102815	0.174768561503521	0.436341891342743	0.17330610586105	0.434227385275301	0.284358286034783	0.325821026151374	0.247498880511581
Meth.GPC3	0.000534212308082705	0.119090566905037	0.107318139716953	0.150491302239534	0.0565466315798944	0.114940427748139	0.0825110727609051	0.342015796832645	0.205802690558321	0.166897442701467	0.175258501491685
Meth.GPX1	0.0648752614797523	0.0818553906994458	0.0923508597333974	0.157868771299844	0.0667392469593689	0.154990606950583	0.0610488462264566	0.0878514180614742	0.0588162297900809	0.0841513525726202	0.0545000096144192
Meth.GPX4	0.206384285020492	0.241977945423521	0.253587237476383	0.563358395095821	0.175166618449251	0.591717826023792	0.165733644681762	0.28430994997712	0.23443716008663	0.261883433413588	0.173724673665649
Meth.GRB10	0.106693020588032	0.205875149072385	0.136394180655453	0.155653427265188	0.0704882988940627	0.125584369115246	0.0616931165795482	0.132500865771056	0.146414052129058	0.192062981315296	0.118579332752315
Meth.GRIN1	0.0587371111405116	0.119875717883103	0.0623823868321219	0.0922086897611052	0.0407598836047434	0.141709798843226	0.036903157321011	0.07835121826431	0.0603472508010894	0.0717702359219083	0.0505157116160631
Meth.GRIN2A	0.0809207098426468	0.372056380130565	0.107209451574236	0.591864785806557	0.0689504876062824	0.156745110631244	0.0522594227480162	0.225192659535265	0.307356803550097	0.165952969599209	0.0610134285458526
Meth.GRIN2B	0.0690431870414325	0.0783869314230827	0.0687820580420793	0.0880167106027994	0.0562393046581644	0.0615731533673597	0.0390352982662983	0.0895734340415014	0.0101843701755312	0.0731131684530418	0.0507361067803674
Meth.GRM6	0.0621500012426475	0.10836810659327	0.0611957677219509	0.0917535052616836	0.0399334874214806	0.0923992692275554	0.000686926564283494	0.0879115192837625	0.049078294388245	0.0782074887589866	0.0451936454577122
Meth.GSC	0.000625694067237292	0.272403824002894	0.18297469622059	0.451127584490863	0.108585558622808	0.162764831530008	0	0.189585471612096	0.35653030773418	0.146776430217371	0.0784162055623787
Meth.GSN	0.14243312777489	0.178201329344307	0.154851245922479	0.220813305769313	0.0723302871408076	0.154842859737627	0.121072246921615	0.206180626096245	0.152194066335798	0.0814007010141323	0.139390175117866
Meth.GSTP1	0.114489339244334	0.0761888392170425	0.0996673516761956	0.000726576433809037	0.0493672222987331	0.0805960237158195	0.11274809657433	0.102712268606573	0.08762813026016	0	0.0870703967767596
Meth.GYPC	0.150062839339421	0.173472279021271	0.151275861890703	0.195357926751174	0.085290691747877	0.151348375198061	0.084020450386543	0.229937789897631	0.11267180246306	0.167593533226525	0.0774645226491643
Meth.H19	0.0424284504123031	0.0649949951917278	0.0538184106455213	0.150948880132559	0.0342887826168137	0.0547717931716924	0.0352964637714775	0.0120798954591399	0.0578013240262536	0.0799436246861451	0.04352597144219
Meth.H2AFX	0.204085574632764	0.292974688943798	0.268400162230314	0.51383570589375	0.164554086017705	0.534435415396582	0.165280529577876	0.327608507561612	0.23405884439586	0.291241742866783	0.190901413800439
Meth.HAMP	0.110971083314873	0.0718145239082641	0.0759952880255392	0.145994981439209	0.0529312711731157	0.0877238980978555	0.0953155822504991	0.0933628211595713	0.0660841060279858	0.144480983596108	0.0704009356469714
Meth.HAND1	0.0563060269556658	0.152684419718516	0.160487319232147	0.559880238641177	0.0754833412799745	0.0864943906807195	0.0691592937934367	0.18801022758524	0.332801336672544	0.106202626804852	0.0906233706645735
Meth.HAND2	0.0732241741060209	0.211774586721804	0.0841279817079706	0.177099055664268	0.0481409817373203	0.0852542683636054	0.0368617496952557	0.0870647350752114	0.056985650625454	0.0803202317710072	0.0477905544267427
Meth.HAP1	0.153987045745003	0.22001851695484	0.168361301161774	0.240170465447086	0.126000246025353	0.33048762090883	0.112334514245352	0.199547201774786	0.145276336602549	0.217608588845111	0.126341941797657
Meth.HBA1	0.0536356063364099	0.181867982993637	0.132403430708825	0.434660742411704	0.0761582140882077	0	0.0631758989211247	0.121494884672249	0.362305820417097	0.0895247943499977	0.0583140582419676
Meth.HBEGF	0.0859488094228214	0.233806033100544	0.195179673450542	0.122633624907138	0.178709103934622	0.113671222597374	0.0849416609103428	0.145234580278894	0.111458300661943	0.152884881032736	0.102079323741441
Meth.HCK	0.179103690500651	0.241730794282769	0.204829908224675	0.352570930968833	0.118316976321463	0.401259057739	0.159802991771936	0.322999615426623	0.228113751561046	0.252233344261805	0.0973462447053429
Meth.HCN2	0.0782042669405638	0.235408291923685	0.0793209509082384	0.142813405459011	0.0703012624091638	0.183770061772867	0.0433065937905885	0.109318391569378	0.0874246904369796	0.0980219867196788	0.0586877163729197
Meth.HCN4	0.0481928590909053	0.0965135644779107	0.0657847136236001	0.288002647788932	0.0468380745879194	0.0813728508583967	0.0412478743886797	0.127226244544764	0.139472077773929	0.0801838796089733	0.0747463318116255
Meth.HDAC4	0.1710701259363	0.260970957575853	0.244527317183438	0.550679929847547	0.174383909430153	0.565897178591046	0.14461517592537	0.187005710427664	0.209523739500392	0.268072142703913	0.189048696624459
Meth.HES1	0.212989928336519	0.294405238781335	0.283615352293282	0.491980386963399	0.177298547067887	0.531490429436175	0.155464607914122	0.327368528927398	0.24897947136685	0.283903178315566	0.191055509495747
Meth.HES6	0.109415122634793	0.209716287276162	0.0951792182427865	0.169866576755547	0.0525870075668543	0.115401632046938	0.113000112071246	0.166697147516809	0.116185828969641	0.1268228586684	0.124364165167649
Meth.HEY2	0.172075019959531	0.295682989599802	0.199117766119426	0.296798555610053	0.105940492288774	0.228029774476519	0.153191784589178	0.279050208831647	0.197311467032419	0.24264953032284	0.167080694129142
Meth.HHEX	0	0.115978650334793	0.190653934306281	0.377088737327994	0	0	0.100026639233396	0.138571381049495	0.402113454785564	0.124960397031506	0.0804340121314813
Meth.HIF3A	0.0950316586872853	0.148944900995698	0.176329786741317	0.382728515486811	0.139330872905719	0.292867371854209	0.141731687186673	0.202904258445697	0.117618565839096	0.189570160805603	0.124317316038505
Meth.HIP1	0.134086654258446	0.150093878674817	0.149443542438671	0.336405297518236	0.112522431845676	0.406402721770397	0.0852264296477178	0.156429356156867	0.108191838565037	0.148437805456298	0.0924813288147456
Meth.HIPK3	0.0452286494755821	0.0594520257540498	0.0611516250533724	0.0859048473613618	0.0320922712715327	0.0651741709564213	0.0337306957315559	0.0917503190275778	0.0480145043555939	0.0739625378638169	0.0457983125511603
Meth.HIST1H1T	0.0386941493516346	0.0522507233372436	0.0459872409055869	0.0777264035739408	0.0313235287762358	0.0507944880190014	0.0321079850139003	0.0156417308285997	0.0475247488127179	0.0606578228936877	0.0424672460089521
Meth.HIST1H2AM	0.21771333670819	0.257410925593258	0.287574621447189	0.555819038037428	0.149441153226659	0.490355235772392	0.165239832464081	0.338743469190176	0.256519172434374	0.304919161500902	0.194247058614747
Meth.HLA-B	0.28834303783023	0.314703266692691	0.313922273857676	0.26365392396484	0.216614967866753	0.274860807871085	0.152825665801332	0.372278131905665	0.258696780526408	0.34063572699276	0.262421325632337
Meth.HLF	0.057840894956713	0.0980516062897097	0.084556851688225	0.11946947293504	0.0349501518577086	0.0743757088346826	0.0491213652076559	0.0602013483609626	0.0753616927386867	0.0943343754588748	0.100771883799683
Meth.HMBS	0.199865085415079	0.241283256803903	0.238614616420734	0.495763027806346	0.157571842124503	0.527025010741851	0.155462152469538	0.286549615118099	0.217019247020622	0.248141323274425	0.171582465021594
Meth.HMGB1	0.209449754562877	0.291102549326057	0.269839684435022	0.499408800179046	0.15122301460591	0.492420385848297	0.176651299585184	0.0596332209256619	0.253022687419427	0.30211240146455	0.194651240426991
Meth.HMGCR	0.275940522179663	0.330094841460812	0.335126606701897	0.562301287515958	0.198747366574615	0.639560410088662	0.198855089783524	0.379542436038126	0.300795132858719	0.339192613025401	0.246701791115951
Meth.HMGCS1	0.156867464443514	0.184213147863489	0.190051879656917	0.39847377579282	0.115760271404234	0.440302376425435	0.103747970256519	0.182835193560447	0.17633532403874	0.172799708890558	0.136100082737672
Meth.HMGN1	0.0528797028553609	0.0653091206105927	0.0694293249348998	0.132403893606064	0.0607604724966211	0.173564211383501	0.0403030018599027	0.091874503801547	0.0644187393849402	0.0788156321751712	0.0643942862110813
Meth.HMOX1	0.0517761330967805	0.0529310127646043	0.0460937093607017	0.0792236581183476	0.0325927338175861	0.0557877739763739	0.0588282821131899	0.0035855313101519	0.0698759067005871	0.0691262582816177	0.0445835542492975
Meth.HOXA1	0.238867317181617	0.301505655969825	0.242676763539656	0.512247914453701	0.15825755448125	0.580369731332824	0.159206480875362	0.35926619513812	0.230054534922123	0.249851402046673	0.195486319159689
Meth.HOXA10	0.103510164373391	0.105384952621279	0.096079379063971	0.154560900203513	0.0726790806287095	0.106098199141676	0.109759881873974	0.148867394357933	0.0691580679075207	0.109823589144902	0.0792492462633448
Meth.HOXA11	0.0579342574151234	0.116132308470656	0	0.190010576632099	0.000793786542998256	0.0936013884030878	0.0791860221369645	0.106104767138545	0.146362387014081	0.0723818157586673	0.0668121153583384
Meth.HOXA13	0.150625359479875	0.250705588113926	0.000529945897890734	0.445985089625464	0.154917667122449	0.213307686422536	0.137716990456464	0.192257476970682	0.279743356194548	0.203906184996644	0.12062620889342
Meth.HOXA2	0.0772904141385069	0.106543921182169	0.0805361315861313	0.138897539213446	0.0326987291105038	0.122853702612004	0.0434825002488349	9.2758148115963e-05	0.000678618629015055	0.093972679663498	0.0860021419395948
Meth.HOXA4	0.0473830294165302	0.0630383569038421	0.0646768220008247	0.137302129924739	0.00261117510539006	0.157072537539832	0.0613842052289828	0.0901837515518718	0.0733796196446473	0.11074487740547	0.0878267969194952
Meth.HOXA5	0.0873387831323646	0.110871010664658	0.170214927698447	0.0991994119136371	0.320651037714604	0.128511922360949	0.0779036466247467	0.126289912670277	0.0759704361255007	0.0845366692505075	0.0821670896235059
Meth.HOXA7	0.0558507570070036	0.218156504710326	0.0604211274160334	0.18233569308638	0.0363386947430532	0.0822704432058759	0.0387212400713039	0.122090108847123	0.0630391814156993	0.104853647416882	0.0839731265318913
Meth.HOXB1	0.0489094928690745	0.0525333159057067	0.0554794044719838	0	0.0340724346426007	0	0.0309121268077732	0.0731681375864724	0.0615118103894298	5.35314828028101e-06	0.000981538541827291
Meth.HOXB2	0.0575381169490781	0.0970779294036121	0.0680756651580136	0.136906192697936	0.00238669845703974	0.0824493076382723	0.0463400283875536	0.116541975096119	0.0795824468602096	0.10331183095932	0.0783311932690227
Meth.HOXB3	0.0580841061203411	0.101665585362283	0.0709973817684033	0	0.0462457442157553	0.0740548714708364	0.0960814609902052	0.0986689927430527	0.0755509718317864	0.000880230626294432	0.0768039599346938
Meth.HOXB4	0	0.292756820942133	0.0760039737822938	0.235791796469513	0.0369339724974409	0.0869786891027203	0.0511748685501273	0.14931457615172	0.0659895848446	0.136813738256557	0.0746289644589447
Meth.HOXB7	0.230126906229315	0.216369026083228	0.13158750170549	0.347811313344026	0.138525812745577	0.364426284542372	0.142102658166961	0.0126852599373574	0	0.314122941615029	0.411089656511856
Meth.HOXB8	2.27330826447918e-05	0.20793896798739	0.0695932144341988	0.155017884431895	0	0.0810445245739472	0.0770291550705563	0.0435439169407855	0.0689534283997928	0.102311179260782	0.0536581623056353
Meth.HOXC8	0.107264417337496	0.436957386273482	0	0.642359440457363	0	9.27817496942745e-05	0.188498939173103	0.398984106912247	0.266729820006397	0.420816081576927	0.233853858428301
Meth.HOXD1	0.191697503673453	0.253973447195759	0.248231695978581	0.229745862712112	0.126721937326029	0.130769823259223	0.0775558356204857	0.160553650172032	0	0.315662537123039	0.133454443969997
Meth.HOXD10	0.0728046431891727	0.23536439520802	0.0737183958683199	0.16766270634026	0.0424322746729597	0.0798094406456914	0.0318242682141657	0.0955063560617142	0.0550944658158355	0.0752193820559734	0.0522385337156895
Meth.HOXD11	0.0625791476470847	0.269220950314291	0.225686113284169	0.138323215545151	0.131481939190435	0.0933175653897118	0.073859249646372	0.138355622420826	0.109291252679227	0.187458694554391	0.0896149607146108
Meth.HOXD13	0.0739239465034841	0.220848054689499	0.0934349779132924	0.133660253807214	0.0410612610220192	0.118286115411793	0.0430489158942969	0.136349902387551	0.057260205484685	0.09762068026105	0.0750340098034912
Meth.HOXD4	0.057424394893634	0.139049501596605	0.0692921826781399	0.0866966497987532	0.0337706198264765	0.0748023284616605	0.00031912815688326	0.102466120235171	0.0559433845674	0.0617459866845429	0.0586072776251514
Meth.HOXD8	0.0973129490774703	0.165113410664912	0.0683760036893601	0.196495051186056	0.0524108665542135	0.128832972043962	0.00153058326114032	0.127688876489369	0.0719072573447148	0.117658752989016	0.0545317395199063
Meth.HOXD9	0.0594631653669287	0.279579315127693	0.0527722720939313	0.282465938422463	0.0429280109379782	0	0	0.00129890124998618	0.0524594385480325	0.0852864223989088	0.0488214670584857
Meth.HPGD	0.1709211188779	0.254257052805925	0.215138105935861	0.326840350784467	0.0984534601521794	0.356529015798419	0.135560739439566	0.290403618097966	0.180541942067502	0.247303307984458	0.158743472071271
Meth.HPSE	0.246119944831802	0.296301167824131	0.275362514082108	0.367838265444428	0.168503538272741	0.325907586870798	0.156745477980877	0.330949368076033	0.257765081492753	0.278626472828571	0.210478968573584
Meth.HRAS	0.131343886646396	0.123306994781209	0.153483566132419	0.280251585505468	0.123956644222301	0.380137329995883	0.121814402886946	0.197745642634281	0.182164558008283	0.212229781643244	0.139024126973535
Meth.HRK	0.175158251288262	0.16132908111662	0.319093133301563	0.566528483598667	0.0839395068513793	0.339865576938368	0.126728605442726	0.273149445462507	0.345680437029558	0.221811707316643	0.147788971420337
Meth.HSD17B8	0.251575570253061	0.472377433876385	0	0.776159757184887	0.209917700297928	0	0.207192158751156	0.487159865596329	0.28552360993141	0.835433157867733	0.233709534539399
Meth.HSF2	0.246757362032478	0.281562390797299	0.26932551130262	0.524253742235773	0.164427746533029	0.535492026773211	0.172937591265937	0.325455981084022	0.255687769067308	0.291397656267519	0.198497748346207
Meth.HSF4	0	0.18361366188168	0.102989333104851	0.426477763995532	0.0572250990673393	3.94044011129261e-05	0.100565161596348	0.166481721881981	0.278648301081798	0.210649800181432	0.0958097787498988
Meth.HSPA1A	0.290092107129263	0.0024320569064061	0.312448756816438	0.788829823899824	0.200543668417566	0	0.33565474817539	0.334379657757617	0.26214914454987	1.7728043465687	0.183803618926338
Meth.HSPA1B	0.186599667376865	0.209767276790893	0.18500946080199	0.310765851851289	0.137937534589829	0.42266946831622	0.122013862728606	0.21927131776461	0.167889099394009	0.209720737578429	0.12209133880546
Meth.HSPA2	0.0410972919749183	0.0573467702820025	0.0513190032180538	0.0769525946192502	0.0290027947566924	0.0551544997735499	0.0387916852518063	0.123236753093614	0.0445810908978304	0.0662961327901557	0.0430694682792454
Meth.HSPA5	0.206737130893865	0.270184488348554	0.248616754876416	0.497823154718891	0.154746402896066	0.547649442167062	0.141327168227085	0.293053926842086	0.236956307302873	0.237690009563588	0.184659162546906
Meth.HSPA8	0.235805820361081	0.282339396979575	0.261616569301613	0.546445345708096	0.169179776442273	0.584570537355269	0.172216305844914	0.323921400648336	0.256209518251387	0.27227769356302	0.213084691773149
Meth.HSPB1	0.231631029708167	0.269384934295643	0.258039095501316	0.509655240173299	0.158128507226931	0.472511366739286	0.168512562443741	0.341503378136164	0.248082788436021	0.308410004212334	0.228445242592351
Meth.HSPD1	0.25612274174409	0.304079221097869	0.346315926968584	0.60239563751608	0.20052217855054	0.580515481043053	0.186283332578427	0.384017686879608	0.304399611585673	0.3354585585243	0.253192029468327
Meth.HTR4	0.0870218914145108	0.125992009557297	0	0.128151018020955	0.0904229226294862	0.194747710117248	0.0541993662771124	0.151189603293456	0.0784662777617052	0.103497713716535	0.00047977323757776
Meth.ICAM1	0.216819059634599	0.291881716120852	0.288515895700823	0.537955067857015	0.190602098846641	0.548258855039122	0.170989688307148	0.341521683322493	0.254814791097332	0.30890601501402	0.225865830494045
Meth.ID2	0.193692597879597	0.117682967370284	0.147163790403034	0.337968627554758	0.100190059332147	0.346990196407367	0.15135322371834	0.181864495672253	0.159256222185104	0.152125767276058	0.175827633049755
Meth.ID3	0.192237697554096	0.250147329467322	0.247170746395684	0.467259423643709	0.151260316182581	0.418799617359902	0.161388029522922	0.304790477533411	0.240832384770325	0.283574070751976	0.193289039413722
Meth.ID4	0.0878512890974466	0.223259032302599	0.175452168286789	0.133347150661422	0.136408834596981	0.110056477318113	0.0659682571639304	0.142507051918979	0.0970373065605666	0.200045593828523	0.0679802886301348
Meth.IDH1	0.188777325314645	0.265645806813644	0.241687313143583	0.323675625405053	0.173758961429068	0.399286528882935	0.172087604533413	0.271132677998272	0.212251975212337	0.248821201002913	0.185589274075567
Meth.IER3IP1	0.241199480755101	0.280690794013336	0.296105545534272	0.539925389678342	0.186445707964548	0.590457294473678	0.16824839323989	0.346861710308578	0.259767933960109	0.297621848103572	0.221545868623997
Meth.IFNB1	0.0759154969176827	0.0677680758072581	0.086572278297045	0.0860324726499595	0.0651374683831288	0.0757176747721206	0.0957614750684901	0.096852917756009	0.0689366586463218	0.097806092057531	0.0576181042820647
Meth.IFNGR1	0.17475874884728	0.225100074058892	0.2198577830131	0.407941557883827	0.131368348392935	0.397496024914023	0.12928030068815	0.260282215940732	0.196469849113516	0.224674324685187	0.156409081246643
Meth.IFNGR2	0.0598423477759598	0.0704080989815221	0.0681009147960036	0.00146245787960151	0.0406888470783912	0.0768395287222516	0.0794794184377685	0.098515637587806	0.0674044707149582	0.0767260526696821	0.0608975241359728
Meth.IGF1R	0.140652443921755	0.23814150465169	0.195014588720171	0.00088885706335557	0.136780132834933	0.137834261256891	0.0749470024176283	0.171886374090568	0.168906992125557	0.274022067030189	0.152937510649008
Meth.IGF2	0.0484302547985608	0.114262514336383	0.0781101244461248	0.191003248337803	0.0598839040536618	0.0711096374253852	0.0374563994116043	0.0897456973723727	0.184492824016565	0.123652527969396	0.0542255299224821
Meth.IGF2R	0.197253053207929	0.26498110945794	0.256618444933669	0.460831965117685	0.162006965211522	0.465238704133432	0.146272278973765	0.293321179869816	0.222346734010122	0.259922088620443	0.191915974298396
Meth.IGFALS	0.0411525535176462	0.0537149900335856	0.0522078933720483	0.0738641383086811	0.0312693613489061	0.0588741792796737	0.0356134991972216	0.0773282973841093	0.0471415624149445	0.0606222436819365	0.0456226759020735
Meth.IGFBP2	0.107059064300516	0.19028817308895	0.170140438977885	0.166008639946262	0.0750054244488646	0.119980437110005	0.0605400780841962	0.160643206802408	0.155902165921886	0.282051241104689	0.100648789911928
Meth.IGFBP3	0.139719381386127	0.245498130829581	0.182472231645833	0.483034204062857	0.107159692934205	0	0.0429168727851627	0.186004234915047	0.204927066995294	0.182680831822667	0.119217705318972
Meth.IGFBP4	0.196662221196021	0.294453057307032	0.231544712695267	0.29626957615356	0.143024210467439	0.318160550795769	0.126773665152929	0.26398825578135	0.199554267110421	0.219588315298162	0.171539312436321
Meth.IGFBP5	0.135914139892555	0.201258348055257	0.000964491304190416	0.247961644179146	0	0.230989650797745	0.145492974053591	0.203839413960273	0.165116392228105	0.199783980103077	0.101025319812623
Meth.IGFBP6	0.189569630939966	0.24592757429624	0.242565464148865	0.441626676091634	0.159450121836547	0.437147538463674	0.147050699515029	0.272440501539374	0.214222128758757	0.27570191784555	0.18081549958411
Meth.IKBKB	0.195975837366608	0.292570433418608	0.244488371637189	0.415177094213688	0.174067645397329	0.459451402388204	0.139133808393474	0.320493509999361	0.216346311240538	0.221081133438707	0.177899177078871
Meth.IKBKE	0.103261117659482	0.086320608661073	0.115109662757669	0.218226860875238	0.121304429943579	0.251096920832606	0.101825290097148	0.134785621859122	0.131687341886142	0.000116809065183461	0.102556350950367
Meth.IL11	0.162541674658044	0.141773233749676	0.140303495519142	0.160371596907253	0.121463314488408	0.191189314289449	0.131748070519688	0.170465793526452	0.155369883000242	0.168095253067436	0.0833533262626779
Meth.IL12A	0.253784506779677	0.310535095992848	0.317494529412227	0.626088630603183	0.190256105382642	0.627618000180058	0.185246249477879	0.391204665369148	0.298966123553791	0.324427024497159	0.218832965269116
Meth.IL12RB2	0.0886888855452319	0	0.109867872354149	0.129308179730089	0.0529164843730596	0.122354470021504	0.0474166639707723	0.130272815891358	0.155732758768875	0.100782688352897	0.0623115207908065
Meth.IL4R	0.189199631797448	0.240828694170849	0.222210051206251	0.440109944565861	0.149703226629425	0.497874520138664	0.146166135048951	0.295251762072199	0.232208225688487	0.247083151652429	0.186100075315729
Meth.IL6R	0.217876719521894	0.254442927302939	0.248755505310209	0.494016094770883	0.155434288022363	0.485325615786898	0.14007975451039	0.291685679876869	0.218950436644628	0.244963318643019	0.183376212763117
Meth.IL6ST	0.151383831010935	0.278734527502538	0.184406772919687	0.186278950140905	0.139836767214445	0.375683059875337	0.0496020002753798	0.219954279641141	0.131340663942457	0.203919520143378	0.120229797398414
Meth.IL7	0.202034400081609	0.342236495006305	0.293276889438268	0.371242960675983	0.155516286461946	0.38316308105704	0.142368105938741	0.593749405158389	0.226787118196362	0.271290615110989	0.202737520561381
Meth.ILF3	0.232794200776371	0.285533508520937	0.289094137344292	0.590941166709407	0.175554640993764	0.566805966408998	0.160251341632374	0.298606064279384	0.269628593794658	0.295949829506009	0.193766134553248
Meth.ILK	0.236898153776318	0.296996891606782	0.285223287701874	0.550467897415187	0.167879027513971	0.55006476440776	0.166111196275819	0.370807253010841	0.278805847821854	0.316089223854129	0.223283279536894
Meth.ING2	0.170859882316017	0.231610077414525	0.226893292561196	0.441027596834381	0.144432061621867	0.499578654111698	0.134401330148238	0.239100644316464	0.194877656881475	0.215687614833373	0.157059876270417
Meth.INHA	0.0560061077123161	0.0521031142003309	0.0647898029929436	0.125252786161881	0.0438668500562265	0.0876877001285358	0.0623048555169077	0.00302056655156374	0.0567846272187599	0.0741460844519952	0.0478105233846845
Meth.INHBB	0.132290162534641	0.264453035246442	0.152595575888225	0.171977008023632	0.132620076494608	0.194957337704808	0.118529452202408	0.188463401679433	0.156833999880143	0.145726037034064	0.128637445934814
Meth.INPPL1	0.173562991961172	0.22259055115239	0.231188382484227	0.457223004724786	0.143972337318994	0.458036985531058	0.135332873494743	0.252081048305947	0.205334278682584	0.251054992759467	0.166775930166971
Meth.INSIG1	0.257981326340326	0.358238663677942	0.256179604403385	0.398154494195551	0.204316331004451	0.211894643495507	0.209385086051247	0	0.26316716977377	0.281602373792506	0.217444870204458
Meth.INSL3	0.043558966234824	0.0565189628775287	0.0500412666230418	0.0817367707754058	0.0336397766436375	0.0514979085453975	0.0336554182321369	0.0680929267886617	0.0531359349879239	0.0603597635097202	0.000966010536176422
Meth.INSR	0.0451347874973349	0.0913298469686772	0.0628853608125398	0.0795754526610081	0.0552918660586413	0.0570292667363907	0.0508966053754901	0.0763980233236928	0.0545291171713819	0.0987201649703388	0.0491202487180287
Meth.IQGAP1	0.0960057310628281	0.117580595505176	0.116128406517596	0.231188662554145	0.0759749878340729	0.284271992751854	0.0624805246704363	0.109809485579943	0.0899994600473408	0.100392780061169	0.0704165497186952
Meth.IRAK1	0.000793040144613921	0	0.0987648743491152	0.372958541185775	0.0428760533922681	0.36678307196299	0.0987599293001714	0.423572604540311	0.00605845053568732	0	0.313577400321667
Meth.IRF1	0.231796046269753	0.31658947328355	0.286386374120922	0.493361569617545	0.16771883275781	0.450392307560291	0.178563670751257	0.417930344416646	0.260021032565356	0.318122787394126	0.239962113288142
Meth.IRF4	0.0686145413036101	0.397356098312668	0.107831019640362	0.396501515285465	0.0798107628515327	0.138076729783819	0.0640982423016198	0.0259787931025818	0.173117889541275	0.0029388331170463	0.0556849492919811
Meth.IRF7	0.042083348416836	0	0.0594564188157109	0.0887539444356873	0.0323610207325518	0.0580168860703924	0.0322878177966765	0.090711233912436	0.0725722355191621	0.0789671888005668	0.0476829575708455
Meth.IRF8	0.0526015126556003	0.0912489235092829	0.0873470081566185	0.166967412419591	0.0335009964864626	0.115860294318967	0.000464309010733965	0.111259451883278	0.0590265757145226	0.0879590352719646	0.0596184741126117
Meth.IRS1	0.183945168223183	0.339973381777469	0.102552463664111	0.630982757615707	0.0692690834675189	0.160128681701683	0.211778091716704	0.00324563031901204	0.384585914355965	0.144777475493001	0.113723257261306
Meth.IRS2	0.362180708639262	0.274599382697147	0.000774903881708853	0.186439092227413	0.198003318776357	0.141892488130235	0.0963509545777103	0.00189922917210779	0.179770849310005	0.353624291053734	0.161344675895218
Meth.ISG20	0.142628361421759	0.106815430936126	0.109055152216303	0.27842280903513	0.140936652706945	0.318741614479441	0.116012796914057	0.155851244394266	0.110294307778802	0	0.0935083300285378
Meth.ITGA5	0.219299962330824	0.264843021676397	0.291470122066814	0.536183469054201	0.176752097175865	0.432907530046441	0.16657864701999	0.333732144998841	0.246946439773801	0.329192511904127	0.197882114021265
Meth.ITGA6	0.0942785205460764	0.128568915601121	0.129624917980388	0.225327746226881	0.0978152968232638	0.280766862452885	0.115442631941608	0.187721198768557	0.138555537763639	0.132209243684992	0.121114876421899
Meth.ITGAV	0.245875189976334	0.290265325895683	0.307793330525054	0.499916682685189	0.165046277187801	0.469709204837677	0.16659998688394	0.36173567405891	0.274878892143721	0.311696640922679	0.223192925361063
Meth.ITGB1	0.191231016810428	0.220388809521465	0.228950640376224	0.482011767245593	0.146622522618811	0.47201531553065	0.139622695263295	0.26695060267952	0.237641705993823	0.245452902187814	0.175528007712823
Meth.ITGB3	0.0636751601545391	0.0641023921940665	0.048662633633286	0.0911016200157927	0.0312380194413067	0.0579558584857164	0.0382405551131933	0.0779890107835318	0.0600339006003485	0.00167031691729413	0.0454118572260821
Meth.ITGB5	0.176092644290879	0.259656167968212	0.21968022265513	0.207006426035919	0.161719241273503	0.213381268933189	0.139892418488393	0.229816508542697	0.177387554561181	0.309396199183428	0.145442074630452
Meth.IVL	0.0516287077317013	0.0593271933475233	0.0756592302779233	0.0899689719765807	0.0624608599065715	0.069273137320024	0.0636985117386021	0.0832598530925291	0.0534642809654664	0.0708728803053323	0.05051700746036
Meth.JAG1	0.236510658883924	0.293938534204671	0.281867234508596	0.519510858517802	0.169505907719429	0.528688738136699	0.160696583552636	0.322791440090211	0.25663677791582	0.295336604535163	0.197069971239522
Meth.JAK3	0.0481441373542996	0.0598515807013947	0.054756368132876	0.0956470186318499	0.0320203760029262	0.0550685780702279	0.0430748502180712	0.0794394179991296	0.000722840828206134	0.0819618100704542	0.0446345154842427
Meth.JUN	0.165171685256174	0.227231524589633	0.200907294706973	0.409534073656096	0.133266256349551	0.457891527732768	0.116055397988329	0.22323788562108	0.181428330145431	0.194860012837434	0.144802268126591
Meth.JUNB	0.135957497343252	0.248565622915434	0.231329935003583	0.494717948758674	0.148633093773481	0.448793816877251	0.158735814732364	0.306377496872964	0.191747000351031	0.291095015863125	0.181811451321245
Meth.JUND	0.148932338797151	0.310029567493474	0.217740947749806	0.286821511068923	0.14391504010677	0.389604223572383	0.145609898975216	0.295268995969578	0.205083692304734	0.253765713734284	0.159564527401212
Meth.JUP	0.17919892523842	0.292003353732126	0.231047164495801	0.327478389426645	0.18493099987776	0.374318760375284	0.141119870799	0.259837044830203	0.196364401410198	0.270646498573807	0.175154499193768
Meth.KCNF1	0.101480871840465	0.270969996798094	0.186972623208683	0.269215706931358	0.146416451101897	0.376785324375775	0.147198453920766	0.225155836861723	0.142129400185523	0.30760950733207	0.0842404517426075
Meth.KCNJ11	0.084806437663847	0.0952304252515212	0.0818059158845805	0.120202087668574	0.047504376245944	0.103959255231726	0.0970087437350808	0.125484993122708	0.0935164795101288	0.105891267052538	0.0678431247614923
Meth.KCNJ2	0.242560240394342	0.278481404352939	0.281111153161604	0.383222809662524	0.131833326808994	0.46005288785379	0.110629634989422	0.309644441914813	0.257812627299491	0.254731917387278	0.225754802074726
Meth.KCNK5	0.0770033682277473	0.255314484896198	0.245067443007557	0.61012815240866	0.122127212383053	0.158506752335451	0.000717879448600796	0.232531867667422	0.450595319274718	0.143401211786325	0.113640763413115
Meth.KCNQ4	0.0749309536741326	0.0809803098551057	0.0588242387329045	0.0859399210324499	0.0476738339381762	0.0605075772389027	0.068147068953225	0.0783148227641328	0.0648739800545707	0.0841136782903066	0.0522487309275615
Meth.KISS1R	0.0779280260464739	0.247218131890399	0.123717727464435	0.30152448757591	0.0861658616327432	0.11261444800955	0.0910891454483325	0.161282493767715	0.294490770336428	0.163341411730038	0.0767211448361347
Meth.KIT	0.103699817659266	0.390024305412756	0.264355218890036	0.611745201491951	0.124144752504763	0.190915402242268	0.18404804572928	0	0.350817206288442	0.194718709769887	0.183290139715148
Meth.KITLG	0.110346389684551	0.196950986138911	0.179572587573144	0.00253070628560468	0.141384377498598	0.171819673970411	0.0917350888581821	0.199123831384252	0.13585063508227	0.308314858305619	0.139579803970588
Meth.KLF1	0.0431174439830111	0.0483599677778616	0.0547887096279805	0	0.0610391263858655	0.0514901828703808	0.03838490149621	0.000105535302022996	0.00097181268805067	0.0635364202601064	0.000530878638415643
Meth.KLF13	0.13831653447885	0.172518314617444	0.177638226494807	0.424124875598139	0.150857591407629	0.540817908118545	0.118968914852676	0.208974203859649	0.153228103554133	0.189138757295009	0.151155556936834
Meth.KLF3	0.0736198113068289	0.160507890126622	0	0.173511251513763	0.000466101792465428	0.140348084400387	0.134488992225232	0.190518759732552	0.157463373203542	0.167081490990206	0.111471864150385
Meth.KLF4	0.254434465036473	0.35610740101855	0.280723519697046	0.304918287742308	0.180882799053886	0.20542341061079	0.160923928436194	0.235249887915255	0.223307415700307	0.316412683784805	0.178260409423184
Meth.KLF5	0.243730013185868	0.28631545355128	0.316336272369927	0.586567383939515	0.165268362172347	0.593666244496026	0.187227459649849	0.349295124449319	0.275307113768901	0.350451477897641	0.215732417045521
Meth.KRAS	0.174540951711501	0.220072266591556	0.197049806658248	0.479598475872873	0.162907767884109	0.555798087191872	0.157673861850831	0.305521922804133	0.208418062446001	0.259469059596585	0.157815899134157
Meth.KRT18	0.227042175039462	0.346594820138613	0.297800194911701	0.256687927752209	0.169423809171098	0.305375496291286	0.129364105763064	0.267818513448789	0.233027666019433	0.332900058033402	0.219556283446871
Meth.L1CAM	0.100205622752178	0.138302044331951	0.206929715012391	0.194409095961656	0.0966855239275738	0.372440497839136	0.115177719902002	0.282664595122981	0.335595249357517	0	0.312708025511628
Meth.LAMA1	0	0.112950547574002	0.0286769197026413	0	0.120649542009038	0.121333249994085	0.0178739730888201	0.1159091064497	0.130390014686038	0.271502468432739	0.106071602068264
Meth.LAT	0.0471386493647048	0.000371233804292083	0.0753769555313042	0.14354124333312	0.0313552053119893	0.104971054493639	0.000251438510208443	0.102069587632476	0.0772618012668705	0.0686476981543843	0.0606430981437602
Meth.LATS2	0.156656240670649	0.402754458874261	0.235311873381734	0.221336479728748	0.225679514201244	0.191115689871903	0.105828543546089	0.235653838664706	0.185061217989618	0.358872639635837	0.178042152361551
Meth.LCK	0.0626269508213481	0	0	0.131954582466606	0.0347829311723929	0.0894286697500609	0.124425011453035	0	0.0746466665795005	0.000144781354913419	0.00123028191081516
Meth.LDHA	0.186238191810942	0.252194240330451	0.238646180320465	0.433648510183552	0.139319473630387	0.467144658437562	0.134283586281386	0.264427871452379	0.210161625159706	0.230292250550942	0.165920635989921
Meth.LDLR	0.25441731402037	0.279644534660938	0.258221596114662	0.43654195777147	0.175171394765831	0.462496622520971	0.162840846541732	0.342321225424436	0.249161443736793	0.266100687798979	0.219437582720083
Meth.LEF1	0.220889490898294	0.297482950867627	0.2616316972586	0.581977225419003	0.121798442724303	0.563284759393988	0.171821303471745	0.330423059192974	0.239215162842191	0.323299997271781	0.197984977777266
Meth.LEP	0.0439180432969889	0.100812673810157	0.0884226525658554	0.161893248558138	8.43514412494945e-05	0.0646558891666753	0.0367033723232612	0.100750582069739	0.0862829098738015	0.0739013790099816	0.0316756939383421
Meth.LGALS3	0.208224314568061	0.270653313327216	0.254838964473765	0.547216611810243	0.168367977655243	0.611011727014899	0.173830361482323	0.0398077602053561	0.268328012327334	0.218216535111148	0.199098706237369
Meth.LHX3	0.0447278830929115	0.0582723613391249	0.0514598909001905	0.0794525644196223	0.030708378459996	0.0647352291207284	0.0334201445123614	0.0801622076795769	0.0473625440831425	0.0635520431522835	0.0453522939760021
Meth.LIPC	0.0519117422777699	0.0564079862972514	0.0501508982204961	0.0780873004331156	0.0338942529947821	0.0561593322871234	0.0680380967262713	0.00150495646452788	0.0801760901377879	0.0649533160501017	0.0456848071296945
Meth.LMNA	0.122827594686606	0.180517533801844	0.139114397681024	0.220390522229441	0.0870631609638132	0.216079898528929	0.114203852206603	0.196994420894968	0.139303171451145	0.145911948068566	0.103206985369121
Meth.LOX	0.142344094366952	0.217346270406438	0.199934579053162	0.150556528828368	0.166144949949312	0.184383247056931	0.0822567725219665	0.16270786155092	0.140142901040889	0.283339206346378	0.125061327957035
Meth.LPIN1	0.10951755603625	0.171166409067914	0.103731218210978	0.227833136673073	0.065128602464625	0.233263930689948	0.105962018229615	0.145607545878673	0.142143187973271	0.0978876689308065	0.0940520709391161
Meth.LPL	0.0481109842990224	0.164556905248053	0.0653180347180606	0.30416352171498	0.00129937748112512	0.133626397657627	0.0650821338748851	0.118441066192085	0.226829819590837	0.0867688803198782	0.0583768947937743
Meth.LRP2	0.174029959638925	0.284589954797022	0.230187420225764	0.376076209477997	0.0592475036596338	0.247194214547202	0.154331535511697	0.328824813166035	0.302083959927752	0.290630373470549	0.145085271405911
Meth.LRP5	0.0608942369957932	0.071379531529397	0.0530569334406131	0.104805744955742	0.046068854152007	0.0778139070771221	0.0834796215104609	0.00523733090110222	0.0630644437741868	0.09960334955792	0.05178406331857
Meth.LTA	0.0461055454507255	0.00163618953104501	0.000294211286805064	0.133620566915697	0.0420994590873576	0.09926495178552	0.0632346114295575	0.000168000784984311	0.0508135410902792	0.000333938884752108	0.0242612570523154
Meth.LTF	0.074718752673511	0.103967062658434	0.08768197462691	0.189237129663562	0.0696532668308615	0.124284855724943	0.0604276798928059	0.0914132870859103	0.0696359427452252	0.100837500023215	0.0695733384515315
Meth.LY6E	0.212235786660412	0.262092940518018	0.26954282494096	0.493084899363873	0.157216139101279	0.509655395732081	0.16267528188555	0.3124615032095	0.250401076067719	0.281567655287726	0.199920540729785
Meth.LYN	0.136688078087585	0.167609129559666	0.215749136059865	0.250024265307631	0.349917067951134	0.235936337704928	0.135413422341197	0	0.118822263330229	0.204540522698319	0.153091698921349
Meth.M6PR	0.23706015274885	0.266560490393512	0.282396656335607	0.565453609225796	0.190300849807078	0.563666055836252	0.185035834027461	0.331732381832827	0.24527767584646	0.292348077782063	0.221278013709449
Meth.MAFB	0.0968447582646521	0.199711457646756	0.14224557335889	0.193321110938887	0.123235318629807	0.0911712215960653	0.0542603742298834	0.132655428026445	0.09874984921689	0.119694404764897	0.123691968274235
Meth.MAGEA2	0.0424128883001955	0.0625247898810508	0.060129137801578	0.192775284739896	0.0355039770867249	0.0951586819013338	0.0378266121775622	0	0.0528854510158606	0.105843877076879	0.000445188089596895
Meth.MAGEA3	0.0475011456948806	0.00183505148521797	0.0650871428740823	0.190421639787365	0.0541531169540837	0.106608820222964	0.0383341886657906	0	0.000986425194358717	0.130008321066691	0
Meth.MAGEA6	0.043640921370286	0.000747612233782509	0.0660338020482358	0.191427466347111	0.0440390361589003	0.110295751841361	0.0408688593603852	0	0.0442474366194413	0.116117799238765	0
Meth.MAL	0.0551330061402416	0.130449603498772	0.097356838411303	0.0852001722714664	0.0371445350148386	0.101363896281679	0.0318097718675219	0.105652734602908	0.0770272372647566	0.0791608236737708	0.0688030806955006
Meth.MAOA	0.0976397293600818	0.00426418832568519	0.00163354418689398	0.301769611601792	0.0793280330789216	0.310450687161664	0.0986198876896693	0.383799794104208	0.173300992465912	0.154632560949798	0.270838148433865
Meth.MAP2K4	0.209110438072008	0.258017112593208	0.276815996884151	0.515725871375347	0.155151419974944	0.506051453854845	0.142517403444728	0.279895457764688	0.231099326230672	0.274631255342861	0.185593704417091
Meth.MAP3K5	0.178977807771137	0.207429459082721	0.242805856698882	0.414064293211077	0.129860696552983	0.382892659621392	0.155799181635179	0.274953476102983	0.232325363125566	0.252977912808106	0.18567888950504
Meth.MAPK8IP1	0.0658347597123404	0.177855201276612	0.104037711756343	0.189285536987545	0.095779098468462	0.201207950141935	0.0879155670471005	0.184259679357634	0.151607571884028	0.161558293454846	0.111222395077058
Meth.MAPT	0.211661002725181	0.38721916418326	0.271336403996232	0.27167743044412	0.166886759904999	0.333877101892659	0.159272877458505	0.309401492806267	0.21948789948311	0.321881383580239	0.232158836811657
Meth.MARCKS	0.214654541845468	0.308380848166018	0.275230400224127	0.420168069628931	0.190898410187949	0.463605899098042	0.156595432194804	0.313181356761538	0.229350767222936	0.289662667334269	0.206814885611224
Meth.MAZ	0.256149999589891	0.305116980868452	0.29983988931117	0.595929926139268	0.186213244676341	0.607648627428419	0.190744212824157	0.362057151135231	0.264181597491239	0.332087181927175	0.220539023422709
Meth.MBD1	0.0427143369661835	0.0582637391694583	0.0542229594731339	0.0740520480224433	0.0287924359803929	0.0535466094752074	0.0307079317779847	0.10659138512095	0.0452412908580112	0.0610721899759825	0.0413776410735342
Meth.MBD2	0.254936203425594	0.288358136504975	0.306648150183242	0.565266503918407	0.183640676102401	0.595409852274516	0.192492300971496	0.381491566238411	0.276505383899797	0.311429129170124	0.219479658445915
Meth.MBP	0.0462419161752151	0.0700091749629883	0.062935741134754	0.0823299388344472	0.0447495401118115	0.0566916543411591	0.0455769831155401	0.0829770938779814	0.0546105437068603	0.0925367493782368	0.0446947705162727
Meth.MC1R	0.162072711691833	0.310736536425833	0.195938271630968	0.318568779794531	0.119472702122604	0.358043651855813	0.159358492439125	0.362345048388143	0.194178422450969	0	0.220152297480584
Meth.MC2R	0.0627229456403673	0.0616788619329329	0.0625003235874478	0.101339633088454	0.0671137816481678	0.0759706376083002	0.039011070802827	0.0826248165033608	0.056646832027424	0.0640950387018186	0.0794277018648231
Meth.MCL1	0.187779126793094	0.240161323244938	0.229792755090932	0.510867674806663	0.145865817566972	0.540278069487455	0.139017244503836	0.246616675901434	0.233781053479732	0.235243411516194	0.166905967084008
Meth.MDM2	0.156860503093015	0.219904000508146	0.199936942324717	0.398318564226411	0.12571169028214	0.423877682065143	0.120641102848967	0.225884679809147	0.181555956397294	0.199622291053308	0.140593933643037
Meth.MEF2C	0.330967269762088	0.396987349576969	0.313242090024748	0.494141308295244	0.140543874906846	0.471174746791222	0.20159956047549	0.00149203903878317	4.42834119581974e-05	0.405369689127228	0.127612314192538
Meth.MERTK	0.0602904111450797	0.0613019732216254	0.000651948400682076	0.0779715117349891	0.0122963128660934	0.0771241523104829	0.0700463382778569	0.0806240974072811	0.0628914506916322	0.0912107049576141	0.00128682001012698
Meth.MFN2	0.198885872109708	0.259121949603543	0.252063231239455	0.521311827114361	0.151802832525565	0.542232701352796	0.138036906544834	0.280877131207358	0.2303571031642	0.236682011211375	0.172039500745353
Meth.MGAT2	0.245953241522336	0.30410103635686	0.320914940961364	0.596480151573588	0.178949645337093	0.634307720710527	0.164424883879681	0.351593292091837	0.282330268862754	0.3124309692008	0.20958737823454
Meth.MIF	0.215076592835697	0.266205649212967	0.248748617544308	0.51029224084576	0.166650790959787	0.577866926936071	0.155247135905273	0.288178563220931	0.214489761135507	0.270406061625992	0.172709278020549
Meth.MITF	0.185318251819333	0.308695328618133	0.222303501493269	0.261825281752152	0.165051825490233	0.309352331035604	0.156530329625591	0.252984439439542	0.199931428127802	0.25516921034488	0.159766700692154
Meth.MIXL1	0.0644722499759923	0.0681535307685691	0.060389129246889	0.106316813285014	0.0451616057169144	0.0774859579375868	0.0759667366089282	0.090009380620699	0.101807095920527	0.101571067877217	0.0530870703306314
Meth.MLC1	0.0808906515660072	0.00165997431481997	0.107908103424863	0.182209817837971	0.0791266099421728	0.106121041138318	0.161694873794895	0.02544464803072	0.108909650008344	0.147370305503951	0.107105427723176
Meth.MLH1	0.0955918598217635	0.109040494238368	0.121678722949972	0.201089828568198	0.110481638062681	0.182726431788063	0.0920463567815706	0.147666378016041	0.0857671778426592	0.112365211620065	0.0192439597305957
Meth.MME	0.107862268561047	0.311085371160855	0.0918118429397778	0.277740884754871	0.055625158594726	0.227918059400755	0	0.209993715395128	0.0776772839214573	0.214114022940968	5.21905672317919e-05
Meth.MMP14	0.0745837969552691	0.218570781686053	0.181135628911447	0.112163331951282	0.145123315555353	0.0868924922231676	0.0635075155157464	0.121975646805616	0.0976766506707751	0.144779927226421	0.0922564712367891
Meth.MMP2	0.138517209478496	0.177139989084907	0.272905503604695	0.312484709326993	0.0555071960747355	0.159217813123049	0.00294782071864523	0.30633308603652	0.19339240197623	0.321566729625777	0.112172480797471
Meth.MMP9	0.0485462671718522	0.0608789039446994	0.0577014860618823	0.0741126154036469	0.0352444150384644	0.0591580894005058	0.0387423344559827	0.0790423525572808	0	0.0683289300093677	0.0453154699632793
Meth.MOG	0.0856937459056226	0.0554051944279751	0	0.000633167818580785	0.0338583108201703	0.0673121399450564	0.0880390201810189	0.0752293482150566	0.0529668696194762	0.0780942614101777	0.0601122685268696
Meth.MOS	0.070241941141126	0.290893724909714	0.00694131872612119	0.19507098208057	0.113240973486165	0.186710887653473	0.0615242050754981	0.111013328808846	0.0734858517403584	0.112474710132429	0.0594636567355962
Meth.MOV10L1	0.0431360514806092	0.00143435786760434	0.00125009316166098	0.0663130394520133	0.00306389365205289	0.00144307556526562	0.0319181473836494	0.0680852362048888	0.0544403662773661	0.0690097742608717	0.0263837291935305
Meth.MRPS12	0.224656525873676	0.278233793178602	0.27333069013329	0.58196220108777	0.187520181149725	0.605631980272963	0.158592396153389	0.308793611677095	0.250287547195113	0.292748651292273	0.200477276537698
Meth.MSRA	0.196193111441125	0.250482895942249	0.235289896355092	0.415350545254603	0.131122279474914	0.411184920763509	0.129355296359203	0.301471756815663	0.217004836922971	0.248235411712779	0.170522028148571
Meth.MSX1	0.0568232702199486	0.191596601379477	0.0855585620693029	0.122449963783745	0.0336419781200874	0.0803443738474843	0.0397448993899342	0.137858517164022	0.0658957492027102	0.105838879099889	0.0673932791792048
Meth.MT1A	0.0414483890302233	0.0547545696110629	0.0518263777870968	0.0757846011692289	0.0296453805560574	0.0639173185144206	0.031005805604233	0.071012605602301	0.0466063519508311	0.0628824287629981	0.0436439967315174
Meth.MTA1	0.189946979077383	0.257713190633721	0.21952490544294	0.477717712090095	0.141164443096854	0.517834202190004	0.151586703273203	0.297251260051055	0.197046867353421	0.242966715951322	0.166003650039801
Meth.MTAP	0.142092771914946	0.160552497869768	0.146059130565235	0.168694913179492	0.105711493047258	0.17389108375512	0.102902121065469	0.196977962217249	0.155550784826569	0.182165963926031	0.143782257003734
Meth.MTHFR	0.0469412964442115	0.0668909242771752	0.063178807594695	0.0838089844250399	0.034547770493029	0.0808181375026063	0.0423541861108055	0.0924723847225003	0.0505713831230856	0.00825302070041906	0.0490245039918613
Meth.MTIF2	0.273206950183825	0.305570893011845	0.285662054089292	0.572950914261662	0.183251698464926	0.581577914604672	0.200614035154903	0.492024005170388	0.291173732062389	0.33984916931959	0.234365185469177
Meth.MUC1	0.0568915830249453	0.0591752569239977	0.0531790752303969	0.0802548359100412	0.0418071277242091	0.0590508651225402	0.0884675159229958	0.00114880795021513	0.0565833738989614	0.0765141217671909	0.0491633961856908
Meth.MXI1	0.0500618091206584	0.0534054714262041	0.0545830405762814	0.114385904871076	0.0463856306101015	0.0730809450904606	0.0720707349808288	0	0	0.103514362055497	0.00204957352024829
Meth.MYB	0.18053301191723	0.263005048096161	0.252668421963105	0.427294479787965	0.15771388987435	0.434255097425533	0.136614891794292	0.30179896791758	0.209552133410363	0.265767013804087	0.177562986889972
Meth.MYBL2	0.0954639817429736	0.169299169948336	0.16021273630746	0.197124169238039	0.104654822552155	0.22157320087201	0.122706248834488	0.205148098097272	0.198529039548788	0.162135888304617	0.138202394953287
Meth.MYC	0.199834001543015	0.265868284841738	0.250921903186911	0.501631582748036	0.161333801245018	0.520844051646811	0.149568087817708	0.304463429048701	0.246242324650854	0.275083495107977	0.193800869958135
Meth.MYCN	0.171890858807363	0.325357516272892	0.305392993968312	0.235105390323708	0.105839661970882	0.187328486163632	0.107647032824634	0.20066536443698	0.188293255229371	0.25975617276343	0.175873445441839
Meth.MYD88	0.157397522247855	0.177494660402258	0.208834213086259	0.354236754051633	0.136729556665309	0.365655837127704	0.126713718486132	0.251202456819987	0.172647315702669	0.212403773207179	0.167119445644895
Meth.MYF6	0.174138756053207	0.105448770307701	0.135136581960137	0.288975825658561	0.125962237439672	0.182462164883249	0.0949942523592045	0.0123384309589834	0.00479728721712879	0.155906943494914	0.0013658680877006
Meth.MYH11	0.00138469367881811	0.26570683917748	0.197228271940087	0.841202006718754	0.0796157771565947	0.165798672657405	0.128816756238291	0.260666410779121	0.620352455355662	0.24743783305841	0.0988017606662557
Meth.MYOD1	0.0721244881312009	0.204467006663254	0.0637614965918931	0.21250500840969	0.00230662670327147	0.0701201274995422	0.0188588571313261	0.0852538826057046	0.0523401457569776	0.0879384994881469	0.0487220209848849
Meth.MYOG	0.042734224542104	0.0537696907066552	0.0490735699315227	0.0819612500607196	0.0286785325544625	0.0539121983617737	0.0319701044707703	0.0685692635401315	0.0561601444408628	0.0897992018718475	0.065331615177442
Meth.MYOM2	0.136016501061623	0.18603889629522	0.241719708197975	0.372311281236271	0.139005555289054	0.21052091252866	0.134998042856459	0.244742448904781	0.215561771678608	0.247536865714281	0.182835005164087
Meth.NAB2	0.258386543807764	0.309347899824573	0.307754219613429	0.618002492525284	0.19240694451643	0.60212204930929	0.19340571478084	0.365290573432615	0.276825592112819	0.340662613754266	0.234057159140015
Meth.NCAM1	0.100576484205701	0.28632921951859	0.189463522218056	0.172842570153026	0.153014363398872	0.26554974382923	0.122660738169085	0.179652598775031	0.281713651513207	0.433144813763965	0.078054463235647
Meth.NCOA4	0.211765096372432	0.415896395202703	0.319668683824556	0.3220259233206	0.208028423227501	0.203387748053128	0	0.502717059461197	0.211183358434247	0.312639061357474	0.205322480300354
Meth.NDRG1	0.259130038084391	0.306516440520276	0.304135541401152	0.529236920889527	0.176602687242607	0.468626659691945	0.174606476377908	0.388552607908817	0.273032689623883	0.355912759284914	0.243465701786779
Meth.NDST2	0.0415884075303821	0.056204041345577	0.0487069208221194	0.0734783781769017	0.0311864873802804	0.0687181516154021	0.0347937567026019	0.0754989951242583	0.0496505837639812	0.0198107401092313	0.0475723410419995
Meth.NES	0.157425240368105	0.185812688487208	0.123064325085368	0.382936487712552	0.0738231953284032	0.149800926836129	0.0913162587239159	0.251252190244934	0.132207944047716	0.257047620281446	0.127499662165222
Meth.NEUROD1	0.0636677971908896	0.338722128884579	0.0817278771543843	0.30653524029895	0.0644281723002171	0.116310382051992	0.0490640652964775	0.129068797654377	0.0781779181333691	0.115711416466638	0.0651197508917642
Meth.NEUROD2	0.0703467728116091	0.21904197976535	0.0734818348310787	0.276320282301034	0.0487459975575847	0.0917277758456179	0.0565777986918091	0.11255823814622	0.135319079008906	0.117849617539451	0.0604217557665574
Meth.NEUROG2	0.0778465895055039	0.131082426022403	0.119838104650185	0.280379104723707	0.0811733676637677	0.288478713396025	0.0725690551415199	0.117935906720584	0.103665864706774	0.162196945935115	0.0806958686766728
Meth.NEUROG3	0.0567362077312259	0.504123886670585	0.0709361404594915	0.541686476679015	0.0669522842791533	0.0881485725428623	0.0891334995693034	0.000727468863790551	0.202135659454851	0.124833467636501	0.064216513021661
Meth.NF1	0.16463756363263	0.255607291079244	0.220239931036795	0.327763863687816	0.138047669933391	0.374882380366278	0.160901225916912	0.308070652742582	0.197088339934959	0.240366045013876	0.175905960828389
Meth.NFAT5	0.127935242381432	0.00171759856507055	0.237993023118112	0.311088411351139	0.105173802349945	0.186117593681389	0.12084275269416	0.244694785210203	0.163359892361515	0.248713705956098	0.126842418065996
Meth.NFATC1	0.204594802502798	0.268932297975383	0.267955229412555	0.498937522103385	0.164019788699873	0.500780993848324	0.153559378822451	0.29079647936638	0.223518782474975	0.257229061223377	0.19695214307929
Meth.NFE2L2	0.0713863409229131	0.19095395134387	0.130023014374142	0.139868263802155	0.108330970586619	0.215533540605515	0.0634700509113171	0.145965534862542	0.14233066777635	0.13758093914205	0.0869457624393394
Meth.NFIL3	0.227455980292994	0.274213371482777	0.283755565265794	0.556898257358453	0.162517129150106	0.565744853849077	0.157342395187005	0.300656332910046	0.258126962467014	0.272266932085011	0.196178366206858
Meth.NFKB1	0.142212243137249	0.232789510616821	0.204215336654616	0.36971933565025	0.129485615098943	0.429995799031367	0.144407423826575	0.272525241046379	0.178536254580275	0.243561857357722	0.156578027081377
Meth.NFKB2	0.224582365155223	0.288619575311763	0.288908893953583	0.524813574294299	0.17086382150413	0.50179221958888	0.164337823283611	0.349972140983584	0.238833106660585	0.318508541465905	0.198467106950108
Meth.NFKBIA	0.17959270380405	0.207247986528051	0.274791461948477	0.590933171164252	0.167519774020995	0.496526887219606	0.155811701785054	0.292090809925455	0.204654563441026	0.302940333392724	0.148095456109732
Meth.NKX2-5	0.144778274256175	0.233354343435276	0.187378190756526	0.302972607351314	0.117280060958978	0.250310480112366	0.172235831239131	0.259730204963119	0.372015073272432	0.167509555765135	0.00111394378738103
Meth.NKX6-1	0	0.189070013684612	0.117955520644884	0.289666375768957	0.14075314973082	0.155214364551092	0.12394365535368	0.186515312887331	0.34398239756717	0.304481011512226	0.0772247056208812
Meth.NOS1	0.0598256845930502	0.0665500553450294	0.000512679872313959	0.0831414519423745	0.0344696723651726	0.0757377669452357	0.0536863546914563	0.0862567095897246	0.0866853621774253	0.0676087840601754	0.048105094566382
Meth.NOS3	0.0618952221157683	0	0.0558670418923008	0	0.0360373803869416	0.0607650009976558	0.0548474886160442	0.0756086376608528	0.0461036822298625	0	0
Meth.NOTCH2	0.116066320005583	0.167061539009699	0.144326964229504	0.199691334305572	0.106171593819623	0.315064987832705	0.125193804588436	0.18160320719833	0.125104778866983	0.159529927804879	0.104915321647324
Meth.NOV	0.173903132176481	0.22847410761307	0.207915211010059	0.362659214030833	0.122946138930911	0.376807742277602	0.125763944999247	0.265306150091926	0.18509950347635	0.23959535008006	0.15803185070466
Meth.NOX4	0.0786322875120398	0.120599311320172	0.0915598638975646	0.154678771657839	0.0362219762761858	0.117000870166391	0.0451995883184014	0.115135515111504	0.0728619716072919	0.114687641279888	0.0826328676211998
Meth.NPM1	0.189554170984084	0.301123623816866	0.246074571740248	0.360658225530076	0.171298064711109	0.471505529649283	0.155510325710296	0.00639102300286706	0.228983002093798	0.256304296611393	0.215740613024285
Meth.NPPB	0.0588257007183314	0.126700929640981	0.0739397265196244	0.0954844432683096	0.0490921565960828	0.0656399190503438	0.0481470341120892	0.0802103636618347	0.0673864422133952	0.125749312904629	0.0560898515200175
Meth.NPR1	0.254872688696036	0.337339736102379	0.309365509146441	0.582859756964363	0.198133711136647	0.538998042371626	0.1897083218545	0.407630397384585	0.289911107084348	0.346156531841665	0.240070410727849
Meth.NPTX1	0.0748560925277159	0.249781182910161	0.116100225932482	0.554472150885279	0.13950377312459	0.271824978680307	0.152293526744551	0.281972489707112	0.389115035780892	0.138289124317376	0.103564993450285
Meth.NPY	0.0753465485266993	0.321516426813799	0.0599107576692333	0.26423062252007	0.050755218665798	0.078590484190942	4.71928387869893e-05	0.000554893591659084	0.0624034593458754	0.0866558823774527	0.0632478524034781
Meth.NQO2	0.0803668276513479	0.125576821744053	0.0947487859203065	0.134323401921894	0.0696062677513958	0.1857001525275	0.104386385958457	0.14352073733415	0.0848082863218425	0.106194274827596	0.0816212015424077
Meth.NR0B1	0.0902647967254254	0.113298078895769	0.0880278205727642	0.155758281292649	0.0452614539358264	0.209007831887149	0.0391032695377456	0.13032632468107	0	0.086596980581453	0.0593237018700384
Meth.NR0B2	0.00373915658371499	0.0758802006351535	0.0303439536380583	0.145195502162596	0.03143199329871	0.0553323084320839	0.0449017450399982	0.0070478569162011	0.0847332417707727	0.0716572785664209	0.0550608252176464
Meth.NR1D1	0.232636758132469	0.296580236474269	0.300499391364352	0.498421149097646	0.182164022481171	0.477321369247062	0.194645402458016	0.386578182368852	0.257725862350015	0.32751498963381	0.233799068010676
Meth.NR1H2	0.235592992728716	0.310218097143874	0.32463006346661	0.586109926942079	0.175908207088057	0.534927952130332	0.188656514407235	0.401962578386748	0.272069255428738	0.34044056231894	0.249162317885761
Meth.NR1H4	0.138268751125167	0.107963688003229	0.143871171573098	0.180611858980515	0.10314332730048	0.167671871104887	0.128388795276169	0.00163028667566205	1.35725725645819e-05	0.112007540572483	0.0806352560032409
Meth.NR2C1	0.238884260084215	0.342180501219593	0.32156252119441	0.543852444930735	0.190209528665472	0.549121680382694	0.189583976587089	0.380659954002462	0.277156246671283	0.371139601918669	0.226944424148075
Meth.NR2C2	0.190333515227823	0.246471503609309	0.249008916231998	0.414520368223849	0.138115157350753	0.385379207176966	0.163877693307569	0.312011414446297	0.209148270067962	0.276458251738419	0.200336738932206
Meth.NR4A2	0.189655749195729	0.273907827698912	0.230807220383308	0.42287506484442	0.158041252937603	0.497674396690399	0.146039037851219	0.280227863202965	0.207464220122886	0.250750996325077	0.185860081484077
Meth.NR5A1	0.00177962916938134	0.000927106730829316	0	0.0652062320585045	0.0303194534286489	0.000471067994555166	0.0334342736543881	0.00146882155035601	0.00024566913373158	0.0583932629112538	0.0665195704538369
Meth.NRGN	0.197249550166937	0.30292554663334	0.242979274522153	0.441336572565881	0.1878393838456	0.539147851305809	0.158187789793022	0.297459218000126	0.227027316058121	0.240980938322761	0.188839679657732
Meth.NRL	0.231856265213241	0.291559719107813	0.287897138585589	0.550872250327112	0.182245096913297	0.552197852561272	0.174530142820448	0.33521374994837	0.254591013268097	0.324399228306469	0.209576404278006
Meth.NRP1	0.176282604093978	0.298830273346798	0.300235961288629	0.00574244611490243	0.134536493444695	0.172256791838484	0.104614278543221	0.234982476650443	0.255574508782631	0.306767509892069	0.19947271429555
Meth.NTRK2	0.234697622371844	0.123426715406424	0.173645552268846	0.420435059952019	0.0637463033731205	0.389849287842925	0.0612749592806497	0.0028913892672945	0.0866326089617308	0.153251829921459	0
Meth.NTRK3	0.0514591373262764	0.30710370801281	0.0728702296725749	0.433896262156635	0.0311604660722056	0.0892108285872908	0.0376036251821837	0.120134933578414	0.110118771396989	0.0880671559321914	0.0569902966396954
Meth.ODC1	0.143134150407477	0.226785681343353	0.201299074691883	0.436918583049506	0.145584482711464	0.419439704040782	0.127556142170719	0.261467290720503	0.185734011054686	0.226864515273411	0.164110201281737
Meth.ONECUT1	0.190906274089545	0.264438960824929	0.22791261191895	0.462447606892569	0.114832864069677	0.448933125006053	0.146410000169792	0.292273651382298	0.204972804137935	0.272670842713022	0.171932073299239
Meth.OPRD1	0.0429271674429198	0.0577257678721662	0.0482463771666048	0.0798390969486125	0.0314263342440378	0.120696788900387	0.0388079845121783	0.0884354995624772	0.0429788274693008	0.0650936803182725	0.0432953546745479
Meth.OPRK1	0.0720271728862986	0.103527699495479	0.0742528313862522	0.09300509242442	0.0337414270605602	0.0654930388989616	0.0348938452402234	0.108018303236279	0.059991727089854	0.0744717954815794	0.0499587769753338
Meth.ORM2	0.04230338062322	0.0548517583303021	0.0490363783022966	0.0806320667660371	0.0284395029051487	0.0599001622116168	0.0301363569149303	0.109923725237114	0.0445090981592106	0.0613681050302505	0.0449048730242603
Meth.OSM	0.045783251002672	0.0585378452714236	0.060302338563661	0.108572430163421	0.0372669084909534	0.0741182443002816	0.036959485036511	0.00106739144388618	0.0557335071451717	0.0714188701238291	0.0667860325807548
Meth.OSTM1	0.130766192049696	0.176880215007043	0.146394733245672	0.187837103400935	0.102669809220799	0.294953272895234	0.131867755503622	0.19292536984393	0.149885718293756	0.148894949456492	0.134131592322972
Meth.OVOL2	0.216440691951302	0.259100108100079	0.245585947481352	0.302590935384786	0.162090496029318	0.315726869390327	0.15246225763995	0.283921896389549	0.231053903457016	0.257691884040587	0.191733111792215
Meth.OXT	0.0501126988695058	0.000664521344126188	0.000713340704382841	0.0706961999503213	0.0531645341907926	0	0.0442162721762086	0.0713562354293474	0.086891587795556	0.0807991833348538	0.00100357562711965
Meth.PADI3	0.0502616072443322	0.0686557544971899	0.00220835466595211	0.103645183844455	0.0394970669892209	0.0630948106408749	0.0504618413038929	0.0700682493039973	0.00190673327250781	0.0753324845296935	0.0442456146423985
Meth.PAFAH1B1	0.179897950507413	0.219824627557277	0.211475457119914	0.355549124638626	0.132817463699403	0.374862165559214	0.147986428589013	0.226067464410176	0.195601447535523	0.199742369083554	0.153473104669947
Meth.PAK1	0.160786876073129	0.223693356947367	0.210122252749041	0.377333002736073	0.152916296538666	0.417572002112912	0.129862845153417	0.250050286856355	0.194140795527094	0.230842565879293	0.144450830670155
Meth.PAK7	0.000392114817902288	0.285777733955758	0.0863210132726956	0.183410140333485	0.0635300204544564	0.146952179362035	0.118207466488044	0.139750215657062	0.153429797992221	0.434713679212937	0.0718208332464597
Meth.PAPSS2	0.0954565049673239	0.0655438987786721	0	0.000483316580130513	0.00785601081960445	0.101350069739728	0.0721553161707245	0.0867906108552938	0.0779648883119726	0.0955161069964422	0
Meth.PARP1	0.193720012886829	0.288653890430249	0.241870925545717	0.417215076652384	0.171887392479654	0.489208728828956	0.141925526736148	0.27212429003025	0.209831040413533	0.246425802242222	0.177478831119714
Meth.PAX2	0.114498286600618	0.222172107442824	0.153319502983947	0.211643626204642	0.107440550257856	0.148152213146353	0.0979035837428975	0.16922477460446	0.350273670242572	0.259232293736591	0.089986637978651
Meth.PAX3	0.0506470611090239	0.152307272880388	0.00286770951582124	0.125674070528111	0.0437896258053315	0.0758971311356015	0.0652854487373479	0.114163419021418	0.100950441066983	0.102485247265615	0.0601625998763671
Meth.PBK	0.23412959949026	0.258686000950627	0.414456586357839	0.785944102985367	0.183592595032267	0.641435408452336	0.182384103361848	0.38346728145809	0.438776098527999	0.322287608297916	0.235695227741662
Meth.PCNA	0.270544138215025	0.35081489584948	0.347718135286289	0.567391985161623	0.189804872823071	0.484914172986245	0.193086148359062	0.749672890789911	0.263799001331084	0.339420139103584	0.249751966397865
Meth.PCSK1	0.0882062782154198	0.160062195584926	0.0648880654606615	0.100810693953129	0.0496728846972862	0.092410200748243	0.0334774409749285	0.00429513617436202	0.00360731915826368	0.07282782916718	0.049539628280816
Meth.PCSK2	0.192550822882229	0.256162195175801	0.226743391922739	0.36243812394265	0.136546768240896	0.422539372290016	0.0998180141417718	0.297837289400772	0.158793492177548	0.270365505017791	0.115168586689802
Meth.PCSK6	0.0723466396687787	0.0527120219354763	0.0545350265449467	0.00192123711826978	0.048727474464485	0.098590278916939	0.076887527401032	0.0807620236632027	0.0589269728469986	0.0919534396811274	0.000666603619472712
Meth.PCSK9	0.159805475739374	0.250994064519692	0.212269042808468	0.169425514616749	0.133124579350908	0.225112641926479	0.10787271568066	0.192437562851044	0.167425532885481	0.288727177362804	0.160565961989251
Meth.PDCD1	0.096066128456285	0.0845922107090161	0.109086156470822	0.132040611919918	0.0767282552670281	0.162039953527719	0.0728037387056406	0.0991481493800822	0.0890345159449955	0	0.0586520721400666
Meth.PDCD4	0.174574873595337	0.303242798777731	0.250774582336383	0.426490024663205	0.151224365398485	0.521473728885403	0.150245986847458	0.29548757331037	0.207232845471476	0.271292152674245	0.171473437065546
Meth.PDF	0.0424347976745695	0.0543002076141167	0.0504479576946456	0.0779652931389609	0.0299195099437603	0.0547472981296377	0.0317943173848217	0.0742691118074262	0.0437549858921581	0.0606785007541917	0.0432107734389146
Meth.PDGFB	0.0811040598852192	0.201016785908784	0.158231666391948	0.166443134948802	0.119961288210243	0.207512170612635	0.110868764310774	0.171809869327193	0.174749513868468	0.303288521113192	0.121698960697352
Meth.PDGFC	0.0696405937628302	0.133686005398545	0.169273596967407	0	0.141622893177743	0.128960704878445	0.070275897005176	0.148651977456088	0.130595234589297	0.254363480960516	0.0937945137311945
Meth.PDGFD	0.0784776178818023	0.302909797091051	0.170359027299716	0.23749085687358	0.0490115647059128	0.123152460389882	0	0.00288639798463768	0.0776834472452408	0.251954552330107	0.122275964149742
Meth.PDGFRA	0.106381377554092	0.141650909212307	0.13968201978554	0.14086556768956	0.0360781169058365	0.0967607511310608	0.0423447272247694	0.19691735052564	0.101128029951099	0.122294093442596	0.000550398325908383
Meth.PDGFRB	0.126197258501739	0.1225987763141	0.074087011230827	0.118685452463922	0.056257164490699	0.106994486320741	0.115524673683777	0.111489464716098	0.0991028304553542	0.0837057307474015	0.074275908406894
Meth.PDPN	0.178025849749232	0.274552288993843	0.241662306761492	0.254786706989438	0.152014378735222	0.231108395592807	0.114908930132608	0.204875841919886	0.240504752319785	0.270470662673105	0.160931489233153
Meth.PEG3	0.0424961267989901	0.066395287533499	0.0538170339122966	0.0805769938463317	0.067067855357682	0.0684041220426769	0.00397823823239703	0.00176082226657185	0.0475450475989805	0.0653038980806146	0.0435403879843549
Meth.PEMT	0.223923606199135	0.286510434562361	0.291202911591728	0.565089857896449	0.174382939263874	0.534951295975022	0.168628264240257	0.323424569739267	0.249838015644528	0.320033115895597	0.204656018638851
Meth.PENK	0.0521585104577467	0.189533542590978	0.0553805863178749	0.250164495083129	0.0413202185303049	0.0725584040261388	0.0328975527825725	0.0897343701585301	0.0517280584569282	0.0809787879500881	0.0512404411419132
Meth.PERP	0.229791604410256	0.30188682960672	0.309946666394853	0.448451215498998	0.178777934495892	0.502278397229417	0.178365596287437	0.340440465266269	0.282145978094604	0.311616659736623	0.235063145437054
Meth.PF4	0.0627931280696122	0.0684695257772902	0.0750655122408666	0.0877213039832781	0.042421844518401	0.100311522854521	0.0338739660305666	0.0977079308156414	0.0726523808785188	0.0703527258664982	0.000800171797045499
Meth.PFKFB3	0.224508844068437	0.546607989270381	0.301669799314447	0.644236849708671	0.236402993635937	0.465069897627136	0.301292286324918	0.00680558613733211	0.255503664855522	0.349038462107092	0.202274411039108
Meth.PFKL	0.151820461504781	0.249869263048377	0.189006951875051	0.369938767224145	0.120400405263902	0.412541654132158	0.149195775886858	0.279081940878677	0.181701900998659	0.240355905991469	0.15037666954378
Meth.PGAM2	0.0715767405911377	0.0929483309543241	0.0774090932523295	0.0892146161535401	0.0539503233378199	0.102779370664404	0.0884295966196715	0.0935990482127551	0.0832342566242133	0.106588732769163	0.0638739638855601
Meth.PGK1	0.00598154422623115	0.140120159926793	0.105922671783783	0.312010316673357	0.041607012636703	0.30307382267233	0.0774471105334453	0.323934361313123	0.15628246651942	0.142852601758482	0.230269242011262
Meth.PHOX2A	0.0478280196965814	0.241696507964402	0.000552034051047209	0.366377363273874	0.0476655418335273	0.0783133346495832	0.0487794009018511	0.0993786950222418	0.178114370943181	0.0829934972346152	0.0487682810982064
Meth.PIM1	0.20710868894525	0.224089681130747	0.00310582204793053	0.342319816094904	0.161083370969164	0.230791933390174	0.163331476425727	0.27768538078578	0.341159296245014	0.315046937569558	0.221874922263063
Meth.PITX1	0.125990515855363	0.164475259371556	0.106747230916557	0.134130118664344	0.0904189752785703	0.108609023741441	0.0956933972814565	0.171753511106899	0.127578301538483	0.125138286984326	0.142588479276481
Meth.PITX2	0.0559664418310494	0.124825306310279	0.0576482270761013	0.0848445056056884	0.0355508977671571	0.0641669234907972	0.0557131884544678	0.000528350671204441	0.0856493692905395	0.0899396967762029	0.0851781269958863
Meth.PKD1	0.00199643104976964	0.0777650089813876	0.00990858708374978	0.0795529074375353	0.0295728413608267	0.0892290037465329	0.0389451879916344	0.00205035453848902	0.00147517423551222	0.06501058579913	0.062328094738861
Meth.PKHD1	0.0876564016994082	0.0830299175703193	0.0957380037636935	0.153775243447665	0.0724387037542682	0.090671874248212	0.0967131989933804	0.0977031640747317	0.000408222785466761	0.101678882468579	0.0671058408257404
Meth.PLA2G7	0.067275852366026	0.26517451386442	0.214542505038866	0.898368744511323	0.135966751559729	0.205089012180862	0.0765846043728727	0.344027327570153	0.518869216921569	0	0
Meth.PLAGL1	0.0453414845980538	0.0577824371212839	0.0524762406498794	0.0885650508912594	0.0345640928137719	0.0717774669485047	0.0306162696495396	0.0761461974591291	0.0506983130879258	0.0622343143087509	0.0436954425797548
Meth.PLAT	0.0632610606181908	0.0653585144953856	0.0849118851166667	0.00460292549469358	0.0724603320150517	0.131157826877654	0.0726798356813006	0.112428468071171	0.0808369604583522	0.0645546094002247	0.0820550416839976
Meth.PLAU	0.170596504424795	0.234451732632723	0.203370572410523	0.343056016364249	0.164017784832833	0.390086040828345	0.155376615675256	0.236556348531408	0.190200799507937	0.265071128407897	0.175197262001662
Meth.PLCB1	0	0.35159773046986	0	0.333654101734496	0.0620002053972049	0.122186617090971	0.0896152518925837	0.131736706294007	0.0819511425914224	0.0090176285621234	0.0642415070239506
Meth.PLCD1	0.0471039774140737	0.0783441857852498	0.0581584928262387	0.0852993129782611	0.0450471992032277	0.0659229218475524	0.0418120619952119	0.0791229139512309	0.0533522075487341	0.0726283660881946	0.0485642585199967
Meth.PLCG1	0.142339672162036	0.175518484738026	0.118900161291984	0.212019969477171	0.0615033055254136	0.24213609297734	0.119503355967011	0.213655243960597	0.147371380048273	0.154181838705269	0.117024144367645
Meth.PLK1	0.12640977785461	0.219854045898788	0.155738696689976	0.172386882467378	0.122097859180972	0.31822308477261	0.128246065210489	0.212925096454994	0.133615844437592	0.129808220540037	0.130682655066945
Meth.PLOD2	0.144745696407153	0.192820260344128	0.190335144714686	0.149139873211008	0.120718116365526	0.111025970584309	0.0763482581894737	0.159826654583025	0.161907089667904	0.157578562042003	0.130871628901396
Meth.PMAIP1	0.12361552422396	0.0925784004247995	0.126926512693986	0.18435119104307	0.105348573441771	0.11785095233799	0.0987853991364562	0.134402491129849	0.0851372339472776	0.11595390525156	0.0875474214726516
Meth.PNRC1	0.216138585742745	0.267271072329235	0.239120064166588	0.467208201160742	0.165788337556992	0.558328750862189	0.143591011823487	0.308733675152591	0.224840628683186	0.240096195258929	0.181898640342886
Meth.PNRC2	0.230568888094679	0.305127508525929	0.303355031094933	0.550666354084732	0.184903192920194	0.583601214117346	0.166841426533006	0.350902093427032	0.271665860415331	0.313846657450321	0.229951059022386
Meth.POLA2	0.250242292200361	0.327466969798877	0.303963758206992	0.571150197533895	0.192278538479349	0.579784210557863	0.188355368736261	0.362412571445288	0.282343287247177	0.342113142997135	0.218862566884181
Meth.POMC	0.0485930290304336	0.0755325365385457	0.0642526014644047	0.0770242816154313	0.0486004947636713	0.068648287779236	0.045698709901882	0.0803105848298397	0.062150770592487	0.0746746420218989	0.0522977926810968
Meth.POU2F1	0.207572902926454	0.227498028566732	0.272919759769073	0.496210984078432	0.156102001372072	0.488983416663627	0.145000562863649	0.292268421964101	0.241038166325287	0.25668427939962	0.187363243790017
Meth.POU3F1	0.068053010509202	0.117096287389361	0.0580985969821313	0.121783948429655	0.0439732175549258	0.0985349550168874	0.0355358671103843	0.0973665019179343	0.0623754111849359	0.070200700300846	0.0695308311911148
Meth.POU3F2	0.159893654070795	0.274673429959081	0.208323631237187	0.294597184735795	0.153668972169854	0.129036043827308	0.0826372248577282	0.00184506498603169	0.241817119409318	0.276897258719804	0.162919808206793
Meth.POU4F1	0	0.269266231488888	0	0.562285211789017	0.0518499657377185	0.131377708457557	0.122792625360163	0.000464619788339442	0.474509015536911	0	0.0769570104704285
Meth.POU4F3	0.085137660852585	0.276222173923338	0.0744219239677861	0.205256987858145	0.0488018191046861	0.0966847008764749	0.033579114891057	0.102514321257856	0.0654436195660123	0.0998589520835154	0.0550177568067027
Meth.POU5F1	0.040984373887691	0.0551234530494636	0.0488460242695068	0.0794382542909853	0.0306051469640388	0.0520986453629733	0.0313449289988047	0.0685800800882791	0.0465200200578419	0.0624645412766793	0.0439555171476624
Meth.PPARA	0.127574214949113	0.230106571597265	0.0880187149790069	0.34818066850227	0	0.116260279811354	0.166863494355874	0.212511517339462	0.209088455217718	0.136004296738848	0.104086943157768
Meth.PPARG	0.074764645222108	0.692946920094814	0.393700480549762	0.632484242135544	0	0	0	0.00253151014728772	0.147944327664567	0.221824822488971	0.315956389175281
Meth.PPAT	0.0523987181710795	0.0725989503243744	0.0673035578262518	0.102588150025576	0.0374256524439439	0.103696995796435	0.0380806069695721	0.0798446565537026	0.0674369581253601	0.0655111575317807	0.0503059577803584
Meth.PPP1R3C	0.178444059889842	0.360862248630537	0.568104927998501	0.252238096283881	0.113528254651031	0.16365063308048	0.155345708141812	0	0	0.488631378603284	0.356785267427112
Meth.PPP2CA	0.173135555518116	0.241197521835981	0.223426014518277	0.33944457247795	0.16177352377385	0.427651164555246	0.147729566462032	0.273351332426095	0.195297354841889	0.219327703872116	0.172127923958939
Meth.PPP3R1	0.222242267921851	0.311739090823024	0.291683652234295	0.54777996710668	0.171919196938611	0.516872235255362	0.157489079763492	0.333122414402584	0.242831455157289	0.303527788282382	0.194627373912989
Meth.PRDM1	0.186724449549937	0.283073395577962	0.257859799803037	0.44627111534151	0.17467760824682	0.477026195538555	0.148759106765137	0.298807885867808	0.214415092748199	0.269699775365888	0.189253082113279
Meth.PRDX1	0.226761886278804	0.297264086895892	0.295451904888146	0.490488513306405	0.16941431790707	0.424138893855899	0.188576417796885	0.377972778424207	0.273250026177652	0.31122230509702	0.229789605923729
Meth.PRDX3	0.229194219130243	0.2709315358268	0.258886413791547	0.507052505002435	0.169698096759877	0.509728067773672	0.156752148856255	0.330413298685131	0.245460351866425	0.267959931491848	0.199463281561752
Meth.PRG2	0.128150095387919	0.11563789966845	0.124066357640429	0.324790615878202	0.119042462743255	0.199140491312799	0.112073536770226	0.13824521000486	0.109500711348643	0.153950639673149	0.0929075022938889
Meth.PRKAR2B	0.0831824095954871	0.0834117927711172	0.105249382412721	0	0.0515356621425235	0.122880303344094	0.126948447978975	0.100659237555927	0.0933500704641967	0.0787688790623843	0.0796590737727392
Meth.PRKCA	0.225469199227443	0.337827692077488	0.240709694336017	0.378298998084435	0.177972338317359	0.444991969020826	0.153617729020424	0.335960727078544	0.233714857021981	0.265777506381843	0.205244728158077
Meth.PRKRA	0.217625557772844	0.280354963077663	0.259463352337138	0.480887392860823	0.150718382675612	0.515343579978779	0.162354383830996	0.306520941863259	0.239206670298369	0.276122363348531	0.194812674135925
Meth.PRNP	0.172455259709519	0.261076336339705	0.272662077674569	0.572970400387426	0.152239694577878	0.524047820888413	0.156836148129601	0.330379993653764	0.249146773463348	0.311795937489694	0.198859489315725
Meth.PRSS8	0.0610992456206584	0.0609452088906375	0.0901516128417597	0	0.060233207284556	0.0639761860319244	0.0562091860331277	0.112023928335586	0.114406187561396	0	0.0865031141951832
Meth.PSAP	0.24040948611732	0.307751808648435	0.301002548422339	0.637065423417578	0.198691235373299	0.661895224382398	0.167596525837175	0.338730334855966	0.287038401042977	0.297884053501013	0.22213547281331
Meth.PSEN1	0.284639298491931	0.274681910743309	0.313056684896458	0.603010380554252	0.166879323412848	0.590001142109224	0.19061014430877	0.353181305797528	0.21587232358601	0.34388297393089	0.17246118039464
Meth.PSMB1	0.267077931754049	0.343969575317561	0.339794684258692	0.57543485699941	0.214352595445485	0.59078104572339	0.191935506983962	0.370031997680458	0.285818362102344	0.3373508679435	0.22523836091342
Meth.PSMB9	0.217212175172879	0.281720455563494	0.261740949076496	0.437098185422573	0.155771994499658	0.369210450327986	0.158092777211828	0.379936628794257	0.239900711722925	0.31798096377281	0.217910897033367
Meth.PSRC1	0.21554028578492	0.28691641088645	0.258031483429917	0.45582347161423	0.178457979946197	0.478690985816651	0.155150038253281	0.334253162360447	0.239343207726877	0.291867984323212	0.211622975477728
Meth.PTBP1	0.269219700714052	0.336151475177557	0.298435063855038	0.584330751141354	0.20372419439083	0.586493452941208	0.191316686612425	0.374546108084886	0.268458804878607	0.328941056181909	0.22269078663788
Meth.PTBP2	0.264946074995461	0.32734986654842	0.339921545961417	0.634801608689972	0.18437500686736	0.578802601518963	0.199731082836709	0.379889873800971	0.312991104357651	0.341126763682123	0.228219690471345
Meth.PTEN	0.148667841957773	0.245711591919894	0.207482362936332	0.402518933877414	0.138293345141048	0.423891376643011	0.122450757387393	0.218889725814982	0.171929791518658	0.24107963863414	0.134170126407965
Meth.PTF1A	0.0538786612452437	0.203283345507296	0.0645524749550252	0.313659785863831	0.0438945588156155	0.0577656923521874	0.0313079205947883	0.102416998555395	0.0847736546750824	0.0691694960315031	0.0582663009044281
Meth.PTGES	0.0711384064121464	0.0752937965330853	0.0667612523020522	0.144093367143986	0.0445500124599577	0.0710546689032646	0.0818920722201309	0.0849964698034219	0.0594028870468656	0.109325260445172	0.0510646731506006
Meth.PTGS2	0.223141340514075	0.232933045613666	0.526345950747084	0.598407239537077	0.191225894301508	0.411443809610164	0.161849260305191	0.322008743020216	0	0.411081255534126	0.266000270517877
Meth.PTK2	0.154169390925859	0.259578326920838	0.211719261020228	0.327201738915849	0.144127493250822	0.391232612933853	0.135758675905682	0.230337439409221	0.1751723887311	0.229878758139416	0.157045250893851
Meth.PTMA	0.052976160617199	0.0766797008650234	0.0612727565534881	0.120251263295369	0.043448270646717	0.117116787078947	0.0380040825977202	0.0798808450377686	0.0605737074677921	0.0728763104746675	0.0520279123902445
Meth.PTPN1	0.0931223006385647	0.123496651732421	0.132323326272976	0.276829372588261	0.0768222691835962	0.292562514112903	0.066939345130046	0.130681046009976	0.112079195834547	0.121990725584258	0.0769388052015551
Meth.PTPN6	0.0556142561584054	0.0667861026721695	0.00083497325303501	0.079958733584279	0.0421011377939736	0.0859435578323865	0.0591099078083262	0.0825593977183403	0.0711799434289645	0	0.0712611422007077
Meth.PTPRO	0.0491841388506239	0.178794722042303	0.101242163307111	0.203617407381022	0.128319090033924	0.198508299987749	0.0731204327675635	0.154856325074714	0.0816449533704533	0.171798614075146	0.0663168842710261
Meth.PTPRZ1	0.163679984591551	0.241971912426715	0.205663191486691	0.212886509283514	0.135247586130745	0.230589613136147	0.120477772218717	0.236433495038961	0.174631582306667	0.284474552100872	0.159955038736412
Meth.PTTG1	0.199643138341838	0.233850451853544	0.250042301126399	0.420188336974739	0.147117598320028	0.409833081303381	0.146356962147152	0.310888837549703	0.228783558800936	0.278729559014646	0.198134007994949
Meth.PYCARD	0.0827409829886609	0.145321705015352	0.11225372957064	0.114126057789803	0.104509503632998	0.0988457552544244	0.0898254877962336	0.125207235347067	0.0981306396477351	0.0999383506232251	0.0880905839209478
Meth.PYGO2	0.176496152922577	0.26508903817053	0.209366024484986	0.424938882847798	0.125286755334728	0.482541906623714	0.154755664557182	0.289945673728841	0.200004978004816	0.254434680525581	0.162204868279965
Meth.PYY	0.146735199243016	0.233715797113975	0.167464152207132	0.136288573496728	0.213595955905257	0.114928454731144	0.105405557005276	0.192995322143918	0.138108986318365	0.153247021303998	0.141203750472268
Meth.RAB11A	0.235830896150071	0.278989517799972	0.290469416780183	0.550295352123514	0.156425412959178	0.456354408007762	0.175134411925898	0.349417594476541	0.247761867329148	0.307636331174932	0.213157579836152
Meth.RAF1	0.232273175135881	0.287612677907787	0.303414396376415	0.535341948041961	0.187468793973623	0.555061532567785	0.170844639221152	0.328153973152592	0.256172626538386	0.314076660971582	0.203324807850522
Meth.RARA	0.114865764816147	0.207952101511801	0.163058188246548	0.154151703670336	0.108012874378052	0.00121092677976048	0.123199489606227	0.135579802190018	0.0937400562719489	0.139877590926164	0.113609466364233
Meth.RARB	0.171200075946751	0.316002373364414	0.202385206756616	0.251862384691164	0.065648001356035	0.00103117633507576	0.0901413112775956	0.200132731382017	0.192216769806891	0.160084691636635	0.149326556814288
Meth.RARG	0.138064345258725	0.159659662515666	0.164880145829109	0.369209920210597	0.103257605132536	0.402640984690186	0.0880746689725916	0.153605058601148	0.147277637341674	0.138268082542133	0.101327269753039
Meth.RASA1	0.252400369188175	0.278459657426105	0.291820083694096	0.504881127710328	0.169584842364716	0.527236247201569	0.184684968485696	0.382475112791681	0.277834185478863	0.29725505335026	0.231447922816553
Meth.RASSF1	0.121414192135193	0.369136872337634	0.380243566743894	0.473317510605139	0.132536113068535	0.127582528749437	0.172073997212214	0.236720514710263	0.353025394421769	0	0.127349552103474
Meth.RAX	0.0539370652273098	0.330831306537724	0.078439073394576	0.377403935677318	0.116419903941319	0.0734334575392748	0.0383549616784043	0.115331837804242	0.145213159177865	0.0824344909941517	0.0615904865060249
Meth.RB1	0.0704466613726659	0.0784989613065084	0.0937709372332916	0.0925942191563764	0.0507466293031341	0.0792510701721101	0.101052992203507	0.0997013598582037	0.064040083831253	0.0789860700533403	0.0665064003591819
Meth.RBL1	0.194839190837499	0.272380810086635	0.263219525957239	0.534225863542031	0.159637599171324	0.567066111905412	0.152323434312466	0.299437515034251	0.244857199913545	0.26001923016228	0.181519406181279
Meth.RBL2	0.247945732963593	0.302932497467865	0.304528962705755	0.521359936537478	0.159658573695788	0.479708603775551	0.156698580915106	0.362171034017791	0.306098497898042	0.312857725848678	0.239513803467698
Meth.RBMS1	0.21579225485861	0.282298260941957	0.274190543644777	0.406614828201001	0.15638739452045	0.408722022654738	0.163727962188525	0.339736764774013	0.265775375930481	0.305138205678113	0.210944500553135
Meth.RBP1	0.0755093345060795	0.0626566171048307	0.0712426898829002	0.126228006375254	0.041498586253686	0.0865209334684898	0.0536700397525218	0.00447306088588042	0.080895125015636	0.127524452076585	0.0564256723638787
Meth.RBP4	0.00179271478758618	0.152650558543464	0.000835357703569597	0.137805563184414	0.0522464971320383	0.136452429639693	0.0895766546219048	0.111022194867001	0.216587255957492	0.268801488648449	0.0955040682303906
Meth.RCOR1	0.0708984024112945	0.114558039672047	0.0833859370519147	0.125557496359571	0.0501884982033471	0.152800827442781	0.0485188883310996	0.10397102675211	0.0707800585408797	0.0963502208081928	0.0614165119953355
Meth.RCOR2	0.191323954130959	0.328568997346466	0.255563903753223	0.269733188851618	0.169205189628667	0.314136400350159	0.149515317431583	0.271312305723042	0.209555941640278	0.283275403053613	0.182126437554571
Meth.REL	0.216248225886467	0.246210460719283	0.261550247495817	0.461813677685034	0.112831791968197	0.414855742922213	0.153929876148419	0.366500459120621	0.233697690896639	0.295798054055709	0.203507086657004
Meth.RELA	0.0433662345826062	0.0585862774881486	0.0518487504492321	0.0763209101487996	0.0360792567602261	0.0646740858290521	0.0436187796772481	0.0788865005276026	0.0785872773464351	0.0808597242739726	0.0467791574879998
Meth.RELB	0.101255700940982	0.108776522499873	0.121480813216251	0.184261051766805	0.0657128163313694	0.161496033773653	0.139727019502065	0.159460540048049	0.205018652423542	0.193764792729132	0.0765469919870938
Meth.REST	0.217190208911064	0.26457436603337	0.271896190751209	0.498088906143044	0.162317483385198	0.460527039364837	0.162463181089775	0.329578171963557	0.248842872681932	0.310228920411056	0.195167970129847
Meth.RET	0.105063162826852	0.30557669987836	0.167576979507153	0.423843562790175	0.153225665532927	0.175063478574729	0.086820685251372	0.240525897274188	0.496965692076455	0.394812685082123	0
Meth.RFC1	0.175029608477114	0.29720476002813	0.267007042928284	0.401421495851913	0.163431520085572	0.473127328931992	0.205390972326886	0.356565880477332	0.228855518282481	0.303917488365544	0.226524921502054
Meth.RFX1	0.240295967532936	0.297664645902385	0.293937046235476	0.550043499671872	0.178735150009693	0.598352698701081	0.168765713083763	0.330426617583867	0.263846363796106	0.29997405876974	0.205739581005459
Meth.RHOA	0.254421815334432	0.281569898687162	0.29409314098022	0.61145906580033	0.177582601942244	0.607922224063516	0.165674367114818	0.309145296828192	0.274440939126475	0.283470181030946	0.202673149163232
Meth.RLF	0.229026453359243	0.278547857468068	0.261972471459644	0.450104430967248	0.163002144906277	0.492555453694025	0.16171303758252	0.315417370073964	0.23305007931427	0.28100814070143	0.203529217024241
Meth.ROR1	0.208995782789894	0.212832051328354	0.226911042967302	0.194150557841623	0.115276108100487	0.263733867892616	0.0927884276429681	0.409681719920199	0.217749946030572	0.312740871220591	0.206938839422043
Meth.ROR2	0.0549348619731824	0.141186198257163	0.126623757896751	0.353911651113224	0.0880565486595298	0.0911601435217894	0.0561784398942476	0.146403889352394	0.280999813738288	0.111504286858491	0.0733695715664074
Meth.RORA	0.174366161513335	0.306067887171961	0.165003627070069	0.216224222820672	0.0948811818355732	0.202666372466288	0.0643143406864184	0.000766288229840631	0.0821800779907583	0.172026732022743	8.10783622345247e-05
Meth.RPA1	0.0472691935541887	0.0746008053439001	0.0587060866206158	0.0878041900282152	0.0359282937312466	0.0653252290930317	0.0479412316459321	0.0831949078220482	0.0536348517589652	0.0680079934118031	0.0505662009530698
Meth.RPA2	0.205282211754041	0.233095856976674	0.254906657252178	0.385123383650252	0.169461742838403	0.436951366657439	0.122725381020573	0.263829816598197	0.185676680406261	0.279448694491369	0.131664520411428
Meth.RPA3	0.118600635349194	0.131499889377387	0.142667139768387	0.225779074429791	0.0923733123086597	0.202295269213746	0.112743321305044	0.00776749954130176	0.137985214350637	0.142364482744326	0.126113446522569
Meth.RPF1	0.228286930419764	0.315379096257949	0.324858216626494	0.485598452825027	0.166182283838872	0.432410511555254	0.182863894137698	0.411592748222741	0.24893999880963	0.328470725053044	0.23239622531251
Meth.RPIA	0.223752379133849	0.244141136157896	0.255582923868223	0.505005823250022	0.155239001783765	0.479373034507731	0.167635275228016	0.31373344191364	0.230093492177307	0.285173365259651	0.192684567958713
Meth.RPL10	0.0121209449637651	0.000330394042627754	0.115597066555642	0.293114004483655	0.0419339446169478	0.324590384806758	0.0843478910204644	0.406675506622908	0.172272084063714	0.00412314860111083	0.291146107276366
Meth.RPL32	0.238777985080041	0.310488295552483	0.321440093807072	0.576992024682095	0.174728365361401	0.557342428499657	0.195586349914708	0.389063820430681	0.275275254809163	0.312674197292083	0.234970772976432
Meth.RPL7A	0.184741433906802	0.241330283540013	0.259639788900099	0.560329604366667	0.137859755850763	0.535062354771918	0.124598346838731	0.263546541106354	0.264410462504664	0.218140718268389	0.156184112079072
Meth.RPSA	0.231030339473247	0.288961941479933	0.280615664235124	0.452031509389093	0.150369424841804	0.432512481406296	0.164343294111605	0.356462106874956	0.253916153532317	0.285950766230233	0.225623140072621
Meth.RRAS	0.233779128337594	0.286390301015839	0.26561921653022	0.528390158583963	0.187819563735519	0.542607216574704	0.163284902925295	0.304890162162368	0.227318606057147	0.294837217743468	0.192118900340413
Meth.RRAS2	0.140402600697312	0.16713539756149	0.166149758767605	0.322242993183617	0.124091538543729	0.387634479774337	0.114743378019402	0.173683100725099	0.145009096402355	0.156109535647172	0.113815134501174
Meth.RXRA	0.201743846971268	0.288270559488055	0.214548099816561	0.31101894042368	0.159883655537279	0.378760845317817	0.141027502630694	0.258105701706972	0.189660818199977	0.23266623993787	0.180228904353135
Meth.RXRG	0.131175708666598	0.309994556830085	0.154695441522319	0.187386752902422	0.0850302461766417	0.14006645722613	0.0821595558410329	0.000646316970188883	0.0658623252853022	0.259084036515499	0
Meth.S100A6	0.239705864891301	0.305520400167982	0.316479060482989	0.480795120612067	0.169814808604123	0.456905243559889	0.166213300562524	0.354039599462592	0.265480592588326	0.301404850453065	0.214088512058456
Meth.S100A9	0.0439169787528122	0.0522701555467108	0.0533708573988997	0.0973737795792184	0.0285364821075037	0.0833494043369311	0.0361496723038864	0.0738413642121133	0.0448579811681635	0.0611226136619729	0.0421822507780363
Meth.SCARB1	0.0466692303286791	0.0588154304954622	0.0569859165190319	0.124555513084852	0.0355156373408829	0.121451537704238	0.0339938548804366	0.0745861944100745	0.0492612738531498	0.0622197014619858	0.0448575580308347
Meth.SCD	0.239890712955099	0.293467560882381	0.240881750947975	0.364901836120127	0.191345286984641	0.578416946290163	0.15520563298606	0.361413422333389	0.261280469490582	0.212154773001085	0.215555689542117
Meth.SCG2	0.223946547729909	0.29158538082866	0.272229666058872	0.457541562046709	0.158929973967195	0.358597401724747	0.181027437969139	0.385888008775514	0.23071324969192	0.32199827436317	0.219351220854216
Meth.SCGB2A1	0.0773098637260899	0.06617262641873	0.108705418360446	0.191791740299461	0.0656987571988233	0.11376588551749	0.0477507976631273	0.0920403618037106	0.070242083826187	0.147855659802971	0.0514430827750795
Meth.SCN3B	0.122875090017509	0.157222811520445	0.121643208396541	0.106010474227295	0.0993371751924551	0.181777955071535	0.069508267467405	0.138777881362065	0.167684849416029	0.186594212657215	0.0732856679386836
Meth.SCN4A	0.0405792657638209	0.0545709523240194	0.047488733968106	0.0747066536091774	0.0284377444925739	0.0615693905824624	0.0303918868103381	0.0788853945040048	0.0449044919462716	0.00134539833568023	0.0427505539844889
Meth.SCNN1B	0.156180077956181	0.191373929931242	0.15287805723716	0.257365891248218	0.128161666026119	0.270215664877015	0.136615236103405	0.226229504589385	0.130917152809773	0.265129618106185	0
Meth.SCP2	0.104160308927758	0.179263262104638	0.140091005027994	0.1469293276469	0.107198652968804	0.255174199732619	0.108725785787844	0.178050890977281	0.0983792363165162	0.10771356164228	0.0972361870446596
Meth.SCTR	0.0587852671957201	0.0671288517370279	0.0614473686268428	0.165881162933079	0.0389192745188671	0.122239146773713	0.0389854704688641	0.0819402037639114	0.000846856209218882	0.094733529736732	0.00200161144165023
Meth.SDC4	0.108205270233474	0.0924408364468308	0.120629654844036	0.155819941164857	0.100693372466793	0.20693783746173	0.106595869779263	0.139990076482859	0.12020038625605	0.000150784072998914	0.102241342882216
Meth.SERPINB5	0.0843777368716098	0.0653504866749097	0.0805154554754711	0	0.0903204965486316	0.0701417574684781	0.0730850222978665	0.108497607676051	0.0950890663432997	6.38641902498027e-06	0.0912052027075199
Meth.SERPINB9	0.049599221457496	0.0615224599103213	0.0589625535661064	0.0979075400142968	0.0391508721847716	0.0804780279880972	0.0513282722481405	0.0766845396223217	0.0520052761362641	0.0693568681429242	0.0478309047607447
Meth.SERPINE1	0.230409039275624	0.274559910390642	0.261413990335368	0.436035412044949	0.1733812478325	0.407370559668921	0.166170436033668	0.340552439930334	0.23171830589669	0.330611295083948	0.212738937163706
Meth.SESN1	0.260160302080424	0.288482389259151	0.304669665683013	0.508250149511564	0.189465205483218	0.459612213984879	0.169645369566601	0.402269656049424	0.29147443952213	0.313637511145458	0.239764929935996
Meth.SF1	0.235670938588916	0.280057550966208	0.283730482790256	0.551920558238757	0.177190482873078	0.545835078051418	0.159456359122446	0.350647914912899	0.270200693700319	0.306806663426551	0.227199427150937
Meth.SFN	0.0658625348496119	0.058518210948924	0.0752066419728314	0	0.0487061690499356	0.0621462222566324	0.0570990924467874	0.0846901483384508	0.0733502966040658	0	0.0693591975191379
Meth.SFRP4	0.0687916378834194	0.313987967988389	0.0756747086983642	0.257783962837356	0.0883270186497462	0.134774680480664	0.0604612429991591	0.101478261764932	0.0605318645392025	0.146923296738486	0.0485954699310685
Meth.SHBG	0.0470140098222281	0.0634485389688344	0.0493303405949161	0.0888089376294382	0.0407675850956424	0.0586828479274404	0.0581456796176005	0.0194337915149356	0.0601255481284471	0.081991982145544	0.0464292830787005
Meth.SIM2	0.102145732624452	0.157822683360909	0.0711738565510633	0.146450815114354	0.0448950659436388	0.122967406756554	0.106109952704655	0.1747499737566	0.0968676812347799	0.114411727545603	0.0886617182005968
Meth.SIRT1	0.0446251768078401	0.0579964352690689	0.0557617976279839	0.0751372281611943	0.0362851641481969	0.06629760074026	0.0457858425005063	0.107940627936848	0.0463413923030122	0.0605018285106576	0.04465919371115
Meth.SIX2	0.0734599225294626	0.29777009613989	0.203063452223449	0.244669411860178	0.181318055887213	0.169369510951208	0.0718276991714196	0.168552039279208	0.170007497632663	0.292962000226543	0.139863331516452
Meth.SIX5	0.22920444480226	0.302781229443416	0.268390739007114	0.502421019213762	0.175979175338265	0.539115251883582	0.177658465360546	0.349441667787821	0.254193723587671	0.261713134687475	0.19810205116506
Meth.SKIL	0.220128697446221	0.267192670460328	0.297213727783654	0.549111948680672	0.187247462062285	0.55781711187825	0.162936303262604	0.313486016959914	0.232055470950182	0.312784190506073	0.190365802885635
Meth.SKP2	0.236824200533895	0.296000329120249	0.283485789080047	0.558914483558685	0.183280318698858	0.498592802447137	0.183713932909381	0.406070259372825	0.285468149588801	0.322161745158716	0.250764602862176
Meth.SLC18A2	0.0605676302616876	0.0870274466420488	0.0819851653726109	0.0951969267580285	0.0007493962853146	0.134647465230382	0.0987084814265174	0.1234603570033	0.0870387690716082	0.102993401932882	0.0708971420611183
Meth.SLC19A1	0.0770316432899726	0.0637596210442332	0.0788839366012583	0.112404042908272	0.0521068451905466	0.0737988604554033	0.0826812181127157	0.107755657562899	0.073413420846747	0.134644344057125	0.0520152018635603
Meth.SLC20A1	0.213694274876111	0.28253158492582	0.252804103603654	0.488608175329472	0.172325891087022	0.56002148000965	0.149963922339212	0.31679658522891	0.239188586139051	0.245044232737472	0.194754315162327
Meth.SLC25A1	0.0572232303655631	0.0882478668445825	0.0776548924173718	0.163320881201935	0.0607833313178887	0.188753853208694	0.0638504572755326	0.103361276869772	0.0835178344065345	0.101854789299681	0.0708728738420465
Meth.SLC25A5	0.0450835551070454	0.00161917269584875	0.0532352104047472	0.0989076137575008	0.0413074962318947	0.130933847270781	0.0345629912155217	0.0825392399726448	0.0603803803555758	0.00188895883680614	0.0526275475767783
Meth.SLC2A4	0.210929500137973	0.280968331621049	0.261703228210278	0.32330772190833	0.140358046647401	0.290179325694065	0.136242035191792	0.313955750122735	0.243331633341222	0.255502390639609	0.205081675393453
Meth.SLC30A1	0.21656982704972	0.327759746729729	0.285480103997088	0.443192958415278	0.171812738952071	0.477446138409499	0.192324582293833	0.33147497273552	0.197373085689167	0.29434901132627	0.17546376146276
Meth.SLC34A2	0.0481387212341154	0.129902656604777	0.108572764383579	0.223328079877078	0.0560748708039246	0.145818541593177	0.0409274996288296	0.138388991378239	0.11370212573944	0.120341204946883	0.108227787145809
Meth.SLC4A1	0.111902649826805	0.0720953542014272	0.104494839885755	0.00347990793115686	0.107510052072817	0.0873972555736565	0.109467439647301	0.118599344505918	0.0758256094437903	0.0837044418609041	0.0774317886005118
Meth.SLC5A5	0.0859520186154703	0.393839890757042	0.111345426183244	0.304389896590751	0.104963868269784	0.108771996169326	0.118515880094159	0.00357752478273308	0.180940510875701	0.278981070446132	0
Meth.SLC6A3	0.0543911621167536	0.175346387207237	0.0603234922730062	0.249803932114343	0.0394077424165118	0.0608116850508981	0.0361257188284023	0.0845587642878545	0.0896025743865101	0.0753067087328053	0.0482767913951196
Meth.SLC6A4	0.105035817573551	0.160501020950549	0.0728713710540109	0.183349600348594	0.0455778513977601	0.0920535134737127	0.141758870698289	0.140423865824239	0.122287268068311	0.00218788193967925	0.0689836175538598
Meth.SLC6A5	0.164047644551387	0.216114380152468	0.207249142292496	0.374209146848013	0.119305796108515	0.348385378674175	0.129321267559667	0.168892903322142	0.100088420921385	0.30086826476841	0.0693109586648824
Meth.SLC7A1	0.229269433631	0.275472846448641	0.261219639025922	0.507099305536897	0.175274305307046	0.580145711098845	0.148633625326438	0.316094955663974	0.236747115783095	0.264628283681393	0.187486392496309
Meth.SLC9A2	0.122556469888091	0.125640667693652	0.14934785499556	0.168861440743244	0.0782246491918272	0.0909625066981801	0.120925502577807	0.1317335169934	0.0963588251020312	0.000991031995912985	0.118892254399158
Meth.SLC9A3	0.00728936118898403	0.187573836004164	0.134890818740456	0.396569495751977	0.335173378530294	0.111769661254142	0.0579833429353145	0.15111817000745	0.225403236309928	0.120986195996346	0.102572582429538
Meth.SLC9A3R1	0.159696470360294	0.230202961860227	0.18355274874065	0.30087936651898	0.147555852618042	0.408614536936663	0.14173137719559	0.328739617729471	0.219043534484994	0.158232785215816	0.165297801193652
Meth.SMAD6	0.205683058176188	0.28011951511774	0.272978089926275	0.543875406670059	0.16655766533996	0.514761645489688	0.164826120808143	0.306551159041975	0.242723213296066	0.270487405175564	0.19646774421817
Meth.SMAD7	0.20925284762676	0.23187454375434	0.26564414803972	0.479132059205996	0.139094525684297	0.401169367571863	0.15167304382019	0.313104846232608	0.247289858821469	0.284538005405713	0.197426988215578
Meth.SMARCA4	0.200349258929377	0.269452772351155	0.266898689965297	0.505818206927832	0.148504757921241	0.535139418515553	0.165346482261965	0.299248859113633	0.227454772170068	0.288765700647633	0.184297054927307
Meth.SMARCC1	0.170015636054893	0.248021289200287	0.262327900244258	0.306622876185483	0.151970729227843	0.307316361090446	0.158976500601554	0.00152674456576529	0.18275365011016	0.243201008186222	0.156254751967798
Meth.SMARCD1	0.248196828010723	0.27501552857374	0.281798778583905	0.585843432445252	0.153136802504345	0.437825129729707	0.165771207123484	0.377778264788098	0.256446658687924	0.290078906185623	0.212600938082832
Meth.SNAI2	0.204130718008409	0.266290806057212	0.259523323109497	0.42881163947301	0.156016781691455	0.428011937922513	0.153610841743412	0.300067397381115	0.222298511925208	0.296302989256679	0.187428750333435
Meth.SNCA	0.1071540748457	0.321702215708846	0.248064317156259	0.324205242089071	0.201146767536882	0.372928576686702	0.0631438481063003	0.292570676868542	0.27261314105684	0.277569890955757	0.0279674305253296
Meth.SNCG	0.0441724474511692	0.0558910625100052	0.051062444053985	0.0752181333709453	0.0374469859439201	0.0574520250168157	0.0480747001504691	0.0723210571324164	0.0509392186058255	0.0736195362977166	0.0454471448783488
Meth.SND1	0.210192984347068	0.222183366782136	0.189203388367337	0.32689748358761	0.126267493816051	0.399698272868692	0.117506327582403	0.370117687961652	0.172734945770178	0.190631150675731	0.128922835126271
Meth.SOCS1	0.152831677670703	0.256032486603303	0.253756328014923	0.403904415484451	0.177246172915744	0.363858048138957	0.175915005088084	0.00245989580841807	0.243269633464093	0.334307045774086	0.177438507602874
Meth.SOCS3	0.113444340018348	0.285914735687146	0.208597202452225	0.439128340931358	0.183811674645649	0.142283285503295	0.110309477087302	0.347518758468112	0.508289392439178	0.320166035827891	0.116465425786444
Meth.SOD2	0.24098113631987	0.305394191977114	0.29246810090299	0.532925050795589	0.167102113594182	0.52373133528678	0.159122120757301	0.353653868946463	0.261151032930503	0.300349633443403	0.210743131142062
Meth.SOST	0.0634296835243151	0.0668380952821469	0.000839580980566441	0.000937758747822709	0.0662849844615802	0.0898090171645839	0.0694290254095377	0.0786426330825496	0.0481533501040733	0.0638458952521953	0.0273445813663991
Meth.SOX2	0.0637028550498523	0.123842336585656	0.0647043301772348	0.0955408652791581	0.0513211878070849	0.137735013416249	0.0421850838851154	0.0955190288208176	0.0563571033887559	0.0675637369520161	0.0594863091441368
Meth.SOX3	0.0679945273165899	0.0986661665719688	0	0.10674819528832	0.0439826202708449	0.130499581615289	0	0.0937973401148322	0	0.0806933683884955	0.0494182830575396
Meth.SOX5	0.17665508572462	0.516506803818514	0.298332760823354	0.353794932282509	0.234032994473946	0.387878216583969	0.180848169902827	0.355707654188453	0.360618143157243	0.404869674021112	0.168135404580343
Meth.SOX9	0.0886196477145	0.271157155135916	0.137035065680906	0.15103626432579	0.131855337360764	0.12622858091107	0.0628814041871828	0.138646056075228	0.105555628531921	0.22917668644871	0.102696660542575
Meth.SP1	0.148263612887043	0.184985862951752	0.186068402489176	0.376748816199681	0.132361026490461	0.406830084958124	0.0953978682693809	0.189568298946448	0.16349475426123	0.177480801125157	0.121669079511154
Meth.SP3	0.0999143246226927	0.127685466875083	0.111804255643415	0.161911214865978	0.069068889486809	0.170239845993135	0.105135519304327	0.171081487814911	0.121319636712814	0.120903207424145	0.118595085545728
Meth.SP4	0.24024314939982	0.267323773116755	0.250269210132064	0.41777722344793	0.157305177424197	0.457330130727255	0.159594563056548	0.341539502009766	0.247247074544912	0.197709986803314	0.200659382091121
Meth.SPARC	0.329911150521343	0.296734849128214	0.145729729953194	0.274943946603736	0.0661871951696857	0.243584708050055	0.143605284609047	0	0	0.230908042349286	0.0671751863874968
Meth.SPI1	0.0408677573042151	0.000893541989534355	0.057378143092782	0.116890112288584	0.0319510379469056	0.0647100857543999	0.044025048215581	0.000578297450123527	0.0735870485929983	0.088809719226107	0.0856082293602602
Meth.SREBF1	0.057148132726321	0.0701964324044297	0.0601644146734403	0.0971427945964238	0.0383455202162192	0.0584497851413828	0.0663362083623101	0.0867251268317592	0	0.0660322041499862	0.0454477608049913
Meth.SREBF2	0.209215399952259	0.255803430730381	0.252712974985637	0.496398535952216	0.153606460499474	0.487415757261316	0.150458162495614	0.285370520193901	0.213717872841247	0.256724343695029	0.175375373269038
Meth.SRF	0.0875483349017024	0.161448768646142	0.154861492312012	0.191182086036747	0.0711425498774686	0.192548289640642	0.0862758760874393	0.17345210593279	0.117359963636772	0.148603564386668	0.0951811480558301
Meth.SSRP1	0.117284364889088	0.153870118266581	0.150957102251203	0.30465185139379	0.109551632900725	0.325304242328842	0.129369349019239	0.177892802285935	0.12799582301581	0.17031459895595	0.114755407553712
Meth.SST	0.060715306413358	0.313188839415791	0.081532250103973	0.261691697612929	0.11834257659688	0.0856052602692059	0	0.0997580369753025	0.0573133100665801	0.0804336990767083	0
Meth.SSTR2	0.00768661836504508	0.295432965788872	0.137213569649381	0.688136164178152	0.0835733516204096	0.186740334166286	0.150921610188076	0.216206434669423	0.473033760992593	0.193124913715466	0.10377875238918
Meth.ST14	0.0451042285528113	0.060202813097864	0.000402282034343127	0.115545474387428	0.0432203492708678	0.0754224602443722	0.0486968588027091	3.09530287889769e-05	0	0.0677094106943517	0.000883389573007958
Meth.STAT1	0.237193910066359	0.293467247698334	0.277445161299916	0.58792130543054	0.16751925481957	0.562819596216127	0.17359987744548	0.353262832577525	0.261798608941862	0.314435471858459	0.198983758732027
Meth.STAT2	0.261251103827132	0.290195029137554	0.306206889530317	0.567186359735179	0.183817415583603	0.585632741647926	0.189885717201676	0.388812743757951	0.280349695796441	0.316183383598446	0.226077087253161
Meth.STAT3	0.13375460894513	0.294534855115691	0.123266349603485	0.490668151516539	0	0.146228299448965	0.150045012223527	0.319310079017572	0.347062557832283	0.28595300971987	0.127166047174263
Meth.STAT4	0.041972996219266	0.0505386341559767	0.0469367821876674	0.084474650325834	0.0290335526937898	0.059745486245635	0.0309819520512888	0.00771277876350337	0.0844075737267805	0.00456635477733263	0.0442975653303616
Meth.STAT5A	0.0794554629509782	0.00158782927026431	0.172826246627295	0.193043186378388	0.0444331918641742	0.081977588494731	0.107159138309863	0.185839653991048	0.111773508445372	0.17825886964794	0.087589171188814
Meth.STAT5B	0.10375417219475	0.266882620139088	0.149492457249559	0.307658149869346	0.0579536373274916	0.208829528816085	0.142783574592102	0.243302597794251	0.108244993867653	0.226776107126351	0.134681344164207
Meth.STAT6	0.196924193822396	0.246455710054927	0.244336657760998	0.409501289138694	0.160848444046854	0.363482890607103	0.152207828520139	0.334431355008122	0.229340407370992	0.288835484122405	0.20277848423371
Meth.STK3	0.152279010302054	0.139851565348006	0.175194926119101	0.309650289862261	0.135952785756341	0.368474312434514	0.135336846011471	0.207400629881923	0.206495457276537	0.144382646479355	0.163196630561417
Meth.STMN1	0.106469324296246	0.11995966023446	0.142452283441711	0.117036499443048	0.0914404716176519	0.117341182701001	0.111906126236573	0.152484583219119	0.111875206939262	0	0.123685634738422
Meth.STRA13	0.135139344942596	0.286042512888029	0.221986550053337	0.498181353158187	0.177860965303467	0.526082585315476	0.1684330263604	0.301697312494735	0.247629928351465	0.281276984503692	0.19848551688148
Meth.SUB1	0.236430665192198	0.312182670698744	0.299903300160955	0.529508808862996	0.207270920069334	0.449210277707588	0.194813774796001	0.419299283885559	0.275161214566502	0.381122186958562	0.249537626293984
Meth.SULT1A1	0.194946349987111	0.193479206816708	0.167321541458081	0.470136626552301	0.136228697920881	0.509266120340444	0.119888519054077	0.275359809185327	0.170178670317819	0.248045423956104	0.153658147955197
Meth.SULT1A3	0.00254094559559032	0.124015286346591	0.0794498680932723	0.19577216578631	0.0471892509346705	0.172054421017768	0.0630452663186758	0.133717015106016	0.202866761959724	0.112566126610981	0.101440916946992
Meth.SURF1	0.0478864949253152	0.0578543992615385	0.063577839208739	0.0939640558494692	0.0333575277144554	0.0588965469193128	0.0372640233111845	0.0824311841276554	0.0662092424790715	0.0281913843937221	0.058071025236079
Meth.SYVN1	0.246417367770875	0.265526911704563	0.281303304395163	0.598257439528864	0.175673494836138	0.541232256082472	0.169444402482638	0.348708930791628	0.268153600761704	0.328727750864174	0.218061604583719
Meth.T	0.057543995031018	0.357244914268105	0.0870604000735127	0.439094683481491	2.80060447311292e-05	0.0834203066967914	0.0464383301804336	0.0977741335538005	0.0989389195516109	0.124635720612318	0.0555089399058094
Meth.TAC1	0.0843002482829902	0.221022817708136	0.0998606263580725	0.124133102829275	0.0478145039526799	0.122145717392008	0.0436312488201716	0.130462728786395	0.0601450237257374	0.121861419100444	0.054647347339151
Meth.TACR1	0.0929745366009625	0.136271597353479	0.0965404732838603	0.133318115040558	0.04447397023279	0.166302985211176	0.0428408864039332	0.135652455902241	0.0710198573682148	0.100748656450463	0.0636201249915285
Meth.TAF7	0.182208310820143	0.282972374822836	0.215354506755339	0.341484196801064	0.0495178383763043	0.295105711461756	0.158836149420302	0.284569629021537	0.24895340841764	0.242056856579934	0.177147405453476
Meth.TALDO1	0.187300067825076	0.27516462017922	0.223163871979576	0.420729541192419	0.146310180335168	0.441622185946149	0.157380794818024	0.299881233263987	0.215265030416692	0.271032703507469	0.178313651781662
Meth.TAPBP	0.188610719433654	0.236389479542552	0.23568820479635	0.424630686335043	0.130303869136411	0.338942274091785	0.150372893998185	0.323076242545479	0.21877099455037	0.281544623124052	0.196006259640401
Meth.TARBP2	0.248147792884563	0.331567710463951	0.315275079728406	0.632078373923447	0.204961666930547	0.617412175501206	0.192335519008236	0.372663256618716	0.292375422719851	0.343846851020501	0.233199687143803
Meth.TBP	0.135345386569991	0.145129517937097	0.14797821112641	0.216913610671685	0.109026524167244	0.205802035199777	0.124962898653336	0.186778297839119	0.169585084671004	0.145180202451742	0.159936388556618
Meth.TBX2	0.0554946161988294	0.0767857990214279	0.0626956673743216	0.096548040496289	0.0440735605821239	0.0957253763821469	0.074272021732707	0.100632191576236	0.147047709258341	0.158498850704227	0.0536150041175079
Meth.TBXA2R	0.155618711031236	0.221257213729642	0.314044943896877	0.680864711100175	0.146929083352221	0.507698930426321	0.159770963162167	0.273484802300271	0.133628238776253	0.377524530341906	0.136029812457504
Meth.TCF4	0.185784964393338	0.222250660194608	0.217141333930157	0.353073758929423	0.123498480726958	0.305285701256681	0.130660125396003	0.274171396359916	0.185738280281494	0.242206441833909	0.177311632786544
Meth.TCF7L1	0.0721585735548569	0.342889526823196	0.256177573027746	0.200671097931159	0.109270895418344	0.14782264519128	0.098001364023268	0.273352783438888	0.23630788204503	0.28339860490064	0.158467111259735
Meth.TCIRG1	0.0498483492408677	0.0574555879409709	0.050886207950323	0.0741904760157429	0.0352922585028969	0.057304676600843	0.0421839996633556	0.000992433933719542	0	0.0630636987685226	0.0711049207717309
Meth.TCL1A	0.0430419846232307	0.055107546551206	0.00734837953201083	0.105911735915952	0.0332202948171816	0.0798867763338142	0.0318873673816998	0.00121262768880459	0.0511874668577799	0.00175234154622292	0.00218830424799579
Meth.TCP1	0.222044921139457	0.27436376169074	0.290226566821461	0.517907322822234	0.172395477645013	0.507560668614954	0.177047462829857	0.381653056086384	0.270245422209373	0.326683128437994	0.221470357392257
Meth.TDGF1	0.0734803904807356	0.0648430396314152	0.0810829086154599	0.151033668024018	0.0849775291405542	0.0822362878004823	0.0812258535724091	0.00250064074761971	0.076738462949716	0.0998640511457024	0.00279053888948532
Meth.TEP1	0.100769110803408	0.140607010308577	0.127906015724876	0.280752640746113	0.0808589844477836	0.335752423492772	0.0727172909872865	0.120146378211405	0.111962566457258	0.116667795759963	0.0809190228508162
Meth.TERT	0.0407978103952117	0.0562240488611551	0.0483015008460709	0.0912695169965778	0.0320662508361868	0.0663885485942549	0.0354855908516016	0.0716566361435251	0.0305022848451094	0.06836354276594	0.0431252055094274
Meth.TF	0.0513866213999594	0.0837886879864968	0.0692782832360572	0.102049518252373	0.0374969792526677	0.0983236807265145	0.0451033847219315	0.0788317047228821	0.00170555685695507	0.0652646153642419	0.0524926781146425
Meth.TFAM	0.209794930556711	0.26554748772096	0.259605649747337	0.427383456918608	0.163259850776154	0.431158369285099	0.15306551097766	0.281660601456864	0.217243773810558	0.270949373856261	0.157763985892395
Meth.TFAP2A	0.119729983549103	0.236142330085389	0.176811582547405	0.145146858619982	0.139309772877253	0.180187535935129	0.0939912485014017	0.16010590005544	0.155430368948372	0.202591831440733	0.130147662084512
Meth.TFAP2C	0.111671398023262	0	0.129518421818521	0.136119103226888	0.0840073571539372	0.0753731072048038	0.107364908934995	0.133959420674447	0.190449833151897	0.109242915474914	0.089762072699095
Meth.TFAP4	0.193875962328824	0.271584673440488	0.311387253389155	0.624787478967957	0.176433713331527	0.562499835749136	0.173536926666523	0.339478735943008	0.250128716657296	0.32860477897147	0.21363631125066
Meth.TFF2	0.060891820966878	0.0652013789562824	0.0552463642244022	0.158573297151969	0.0452255395327944	0.0837342075321682	0.0575376782371812	0.0733190127857087	0.0507438709791048	0.0966625703389794	0.0439020859336288
Meth.TFF3	0.0457518765704952	0.00120132940539496	0.0554246219784397	0.110791876218876	0.0526652545229255	0.0948182416434992	0.0567911873237868	0.0778922602964405	0	0.0819741081464398	0.00107353306582223
Meth.TFPI2	0.0730852199286055	0.13851814416758	0	0.155012778525245	0.0894499516369739	0.10031043605859	0.0411122689929262	0.129347727650397	0.0911051886325698	0.118816549308308	0.0768129270315525
Meth.TFRC	0.174524503232666	0.262068026281565	0.221346625058156	0.363908436982543	0.142217310551007	0.419153127905359	0.15563003517104	0.328927627626471	0.205036140764997	0.271129135513295	0.166126631228253
Meth.TGFA	0.189905815991416	0.250399040746922	0.232348193131513	0.324354422221516	0.139571160497249	0.356009204879451	0.142380451608248	0.277031804811021	0.197470183861814	0.264314693755754	0.169191304383566
Meth.TGFB1	0.0400202597563767	0.0543367559715147	0.0550455428897326	0.0825601446635483	0.0576563656598156	0.0511092093460426	0.0320774063891159	0.019669841711281	0.0443653951896391	0.104772163055089	0.0427041321756318
Meth.TGFBR2	0.228524642436664	0.57235933121289	0.2951075905294	0.369756337112488	0.368321811342912	0.320556240251918	0.180286963603824	0.341697285810219	0.29255710759111	0.414955119274365	0.188811672616176
Meth.TGFBR3	0.0980795634139452	0.136364160991782	0.121593713934415	0.155582289412491	0.0791582021813886	0.119166517590885	0.126287899669188	0.156832351498386	0.130725052839263	0.144962283046879	0.00146292096097249
Meth.TH	0.0590995656587367	0.0533392277225051	0.0698097727901043	0	0.000938406636963486	0.0680526419030902	0.0521500102287482	0.0849540709451255	0.000363968330650028	0.0026517864813481	0.04734483591978
Meth.THBD	0.127184298345473	0.194152619911912	0.231550220770876	0.430426440771815	0.145601569914641	0	0	0.174047316611995	0.155857212464123	0.278677458994932	0.124202554516589
Meth.THBS1	0.132140339420109	0.214682692964195	0.238761803636516	0.440015598860761	0.150036897248767	0.361763759989089	0.160433331092386	0.298715528687476	0.1836569853181	0.286801648278221	0.164785248668975
Meth.THRB	0.116439853842394	0.132481020580865	0.11902439130812	0.180345261664202	0.095838748306479	0.161993790560688	0.113984336505861	0.183620772404878	0.152547124474059	0.144248027370005	0.107494299576303
Meth.THY1	0.0617162279129237	0.0723688892459059	0.0501912856563806	0.13673146700467	0.0373211220594498	0.110972140080207	0.0480073584434428	0.0810488092029836	0.0536124957691295	0	0.00369598776305671
Meth.TIMP3	0.0602989057130682	0.0830845907326774	0.0888506751854865	0.170866751918027	0.0471805506024909	0.118685799046433	0.067701747500205	0.122183703022931	0.0673452003409655	0.190200094886898	0
Meth.TLR10	0.0732994365898048	0.0840426132641662	0.087550868435469	0.172471252317644	0.0566984503067745	0.117699754407007	0.0702484119575373	0.0112551892064311	0.132294957992178	0.101332159089624	0.0766127150460664
Meth.TLR2	0.134701480370005	0.218477678499824	0.159798383896999	0.19132265081124	0.0942119753217667	0.199920248428647	0.124885105053924	0.231161352827294	0.147866764499115	0.188379755881223	0.154710795955865
Meth.TM7SF2	0.000470528711069072	0.0562150168785262	0	0.0842510293725508	0.0349821062519853	0.0698849460154416	0.0381274380575934	0.0710945187440953	0.0659377885105671	0.0661831121721517	0.0460168556888888
Meth.TMOD3	0.0783375567266073	0.0745581632704612	0.0867041486109781	0.16505127685161	0.0870857726774981	0.194783791864535	0.0794544041901497	0.118280185311437	0.0885156017053326	0.00127882357905273	0.0847518263676188
Meth.TNC	0.198341405177043	0.267030607954869	0.249600126152813	0.390858094221069	0.145296149737768	0.351849959556241	0.153553851927885	0.325106377964857	0.219914356109895	0.275034330756658	0.204125306411554
Meth.TNF	0.0787164280460162	0	0.125183958201454	0.265444216499043	0.0845168689910736	0.170653191725712	0.0928432605618004	0.143017019849926	0.0760230427890301	0.123135020761842	0
Meth.TNFAIP3	0.257539986540253	0.34630488983707	0.326285948907907	0.562826802405163	0.214386972371433	0.559912451599026	0.198338775668279	0.417951481467465	0.26581711571851	0.368420432435944	0.22601844018844
Meth.TNFRSF10B	0.20229147514719	0.2680110290128	0.237139385507512	0.440274553528017	0.162702432923239	0.470853319573468	0.147105928477106	0.302862307304232	0.213190923695079	0.254949928599767	0.173065265658152
Meth.TNFRSF10C	0.0967781938218462	0.215815019693728	0.116019379653795	0.31189386951228	0.20448084072253	0.088391691814191	0.0947031181453801	0.00404737305845755	0.218927230236065	0.0942698255259269	0
Meth.TNFRSF11B	0.101110465690623	0.15922814365667	0.0874722977459019	0.137733722337794	0.0635136072945041	0.0954403465511456	0.106716614099063	0.125471132489874	0.000743229113625058	0.095537438025457	0.0599246561997123
Meth.TNFRSF1B	0.0618463521253556	0.124060867697297	0.00287007978997117	0.265023127022073	0.0902981442842151	0.301040328889237	0.150061439398545	0.180712404144027	0.390803084587654	0.160329753934672	0.083823911994609
Meth.TNNI3	0.0553710403919701	0.0608334373842805	0.0648208235228011	0.100309596181933	0.0455316477526257	0.172194315546605	0.0417107783750092	0.0970207597439215	0.0594420367565117	0.0788770038871283	0.0654772272233624
Meth.TOMM20	0.206846258350072	0.273526014075305	0.277350910700779	0.524879208491732	0.135360540177611	0.514598449046999	0.156627589123541	0.296983074784675	0.227764482480503	0.284362135312485	0.192003647332813
Meth.TOMM70A	0.235702688504654	0.0124896340335709	0.649410589855883	1.25705534520328	0.227240078347111	0.869766838128966	0.197728943828033	0.469447500286712	0.782490586964048	0.572510075569078	0.257933678417757
Meth.TOP2B	0.273415373134489	0.319946117684528	0.344848454043902	0.624921574966559	0.19152050130111	0.624325053094987	0.178923851150145	0.372419576610506	0.297849853608172	0.346174995340524	0.233239487416005
Meth.TP53	0.239705946711032	0.266098946872086	0.278970436306255	0.542643802387501	0.164551231810673	0.538384786099359	0.174488897604332	0.334659217480363	0.254019728303524	0.307255698359921	0.216558832320638
Meth.TP53INP1	0.132117053548622	0.167997468474276	0.220713043287787	0.284006652221863	0.142756901747131	0.242696309334596	0.0906034737128501	0.186895102063885	0.167662056549145	0.219914735009509	0.124045549944178
Meth.TP73	0.0549279967740513	0.199023888134196	0.166711733940982	0.314424079979867	0.0691025113241613	0	0.080724368989247	0.105565023626727	0.148862510354268	0.134250571001137	0.0661472128359259
Meth.TPI1	0.228259115055722	0.275978459502646	0.244412607233272	0.482025820679553	0.178652486922924	0.56045422268761	0.147681640353679	0.305560257424208	0.224292166366526	0.233551004582586	0.182754373954087
Meth.TPM1	0.0578073696508105	0.0586064719772279	0	0.0769343729333813	0.0488521389826086	0.0815337640769193	0.055416822107322	0.0441580561676959	0.0493832519547127	0.0751967532174907	0.0479476238428112
Meth.TPT1	0.237968439462237	0.31870000727782	0.287627952525827	0.469448146572703	0.178878797660863	0.488126852597572	0.18853169089591	0.37979877640265	0.244646193335587	0.339564335930598	0.236890037160352
Meth.TRAF4	0.188536853724051	0.252574678060766	0.23269098258873	0.402242971051428	0.123704827862248	0.42091917660721	0.140004010310016	0.271259445818358	0.199493266005601	0.251551387147255	0.184832033658012
Meth.TRAF6	0.148411774537388	0.190717289361848	0.191572228098508	0.396778681868793	0.112443993662311	0.410551237175669	0.112310481173763	0.205510771741825	0.182416828824343	0.180178024212214	0.139663879966686
Meth.TRH	0.0407480497425516	0.00194730241534189	0.0492814776690567	0.0999113214852151	0.0299406100057882	0.0781300743395052	0.0323001687134081	0.0694147016172011	0.0477356359865871	0.066484655195244	0.000485825351478408
Meth.TRIM25	0.186539814708746	0.3194288943155	0.216284726459904	0.312253265197225	0.163007906869348	0.444926775377206	0.180160824794574	0.283115580078823	0.223763950162014	0.249735714422773	0.204923623506678
Meth.TRPC1	0.13159911130239	0.269297241604334	0.12758259351497	0.18331449800414	0.0790563013320465	0.15350536715595	0.0544744844833623	0	0.144025972337793	0.170665314081704	0
Meth.TRPS1	0.000115236439108806	0.236516660544733	0.547119723584767	0.928247075900772	0.168573451140546	0.618152178423171	0.173091290160435	0.329957891348682	0.390451764116089	0.490074345129587	0.163793222242909
Meth.TSC22D3	0.15290022593754	0.104659221072473	0.0893320754875591	0.0927197640436265	0.0713320827551568	0.11758673962191	0.0404485019843635	0.116427057381499	0	0.140556413427916	0.0773315647599267
Meth.TSHR	0.0732113820064458	0.0820743142937315	0.0843255957226146	0.193785184691297	0.073790811279843	0.152351411377604	0.0820413496835306	0.000804089656992728	0.0674494008422567	0.110156921267724	0.0526238539973824
Meth.TTF1	0.0608784019718003	0.0620795543535929	0.0549848418692894	0.0895825043017751	0.0383839760697715	0.0607195916123718	0.075275928433509	0.00135201893464337	0.00391629713459241	0.0704783682288005	0.0486791859898534
Meth.TWIST1	0.0868804902332132	0.273760639593131	0.0953653819221918	0.305223806168352	0.0804037256974226	0.147202972610606	0.000385724764216927	0.142781583804838	0.143574563011636	0.105842612254137	0.0577157748100645
Meth.TYMS	0.194087692306121	0.238041152848549	0.258588878896917	0.500288713059835	0.118059182847876	0.463632742795584	0.160403082533907	0.306447625590325	0.231594305541815	0.26992760110425	0.191182635063956
Meth.UBTF	0.163495389023464	0.292523870964263	0.200551753214754	0.445107749460951	0.0723478882532956	0.283746055990842	0.162069402595794	0.401704976787112	0.218421028052409	0.317861488440625	0.161734052042533
Meth.UCP1	0.0995409755415185	0.28012544930645	0.149406289010701	0.390773056951699	0.0659657545365911	0	0.135739497676418	0.150382490931678	0.309717314740616	0.118450099103628	0.123188333559524
Meth.UCP2	0.216387904377316	0.241072607332045	0	0.682229636947469	0.272514472929856	0.66635173163785	0.206483959130332	0	0.301144175053909	0.307627169399239	0.255052646838054
Meth.UGDH	0.0760968987726105	0.214104774424806	0.0739386180065046	0.124930957644843	0.0531215864782827	0.175574265643769	0.0380057861311944	0.10991992823937	0.0716843753381013	0.0950683341716205	0.0696674279083388
Meth.ULBP1	0.140746010749415	0.144376706642371	0.00422886510131333	0.388819168571361	0.185720480743359	0.45827188214353	0.131954962160849	0.194327131172495	0.179711064189702	0.209150783149356	0.157349692925508
Meth.USF2	0.249081284560047	0.30664571761411	0.245012861150052	0.564870934858284	0.18228376654498	0.547763355789013	0.211950505189447	0.383849573374422	0.277748200160431	0.283975784079504	0.221899586946673
Meth.USP18	0.171806342304165	0.180962637533883	0.201309294001755	0.263164428145009	0.143963552988716	0.356567364823184	0.162432376073805	0.214159944148991	0.207502931504673	0.152740966523291	0.171620218871205
Meth.UTF1	0.0577153453977209	0.193577184950789	0.0866345967050148	0.519051588149801	0.000956385985858424	0.119629041445551	0.0560224938051549	0.0977655570922572	0.225086787569021	0.0786552844005946	0.0622497185392402
Meth.VAMP2	0.159350267168741	0.232389974465746	0.206668210443207	0.384220477828563	0.128663360956456	0.417337366283165	0.114365700865979	0.227008804312786	0.150255733879231	0.228970738747583	0.129457190568628
Meth.VDR	0.18983477691019	0.269565683091703	0.226090907923624	0.390344852509743	0.139379521492805	0.336467220288445	0.152487859224879	0.353055434114938	0.20868288724078	0.296720508080315	0.190512448141606
Meth.VHL	0.209461228925148	0.292469100578545	0.261863892941059	0.449649032592265	0.172423675944966	0.509152762998205	0.161653116868009	0.304113152994224	0.219028412608439	0.272760954154057	0.18507830351677
Meth.VIM	0	0.824388918870297	0	1.38632321664619	0.368075102056983	0	0	0	1.19328311521766	0.401356321758063	0
Meth.VIPR1	0.139320031887383	0.194998473074895	0.15485426493416	0.151065189124202	0.123251315362559	0.102507764625357	0.0839413278147139	0.245719208483848	0.106486610317481	0.146828029425895	0.0962733406334312
Meth.VSNL1	0.218970242518804	0.263131621561815	0.248099406877117	0.37324759739045	0.170366849770611	0.418940126032139	0.164013858239659	0.287411339383984	0.228130043633026	0.288496811823065	0.215091782545093
Meth.WARS2	0.228484963647417	0.297028250429209	0.310455326007122	0.609632315715101	0.149751331111851	0.593893345540427	0.168016836858284	0.337729164804473	0.250853600357767	0.333648850134657	0.2170298190897
Meth.WEE1	0.272814065248267	0.333800503165838	0.311686051526806	0.369467900784186	0.192519396423046	0.444357101945948	0.17208899375037	0.388727529372462	0.270173793186074	0.25959295945596	0.234069042052022
Meth.WNT4	0.0713018963114834	0.088067170016638	0.0934514669446677	0.199160916816424	0.0576676828728115	0.236675599014346	0.0598112987190722	0.0878834364447953	0.0950701245680216	0.101775695979445	0.0657884477601671
Meth.WNT7B	0.115225092101399	0.167483844308508	0.145001321423329	0.132210295072978	0.106669546572751	0.237240260940839	0.0903561188320524	0.155553316888645	0.13110898549909	0.139471472349846	0.112399728713764
Meth.WRN	0.0442545400760434	0.11864747475123	0.0797791493447686	0.157788285259369	0.0479682781482188	0.0912201714961166	0.112627445873927	0.124463009614158	0.119945140680751	0.0966941220399239	0.0672911867988545
Meth.WT1	0.0628226720499987	0.199862706416277	0.0639837417521199	0.242542673355647	0.0495812967625087	0.0753650185520442	0.05636230612566	0.100051215139219	0.0913578998049271	0.0876280162839732	0.0508901470657386
Meth.YBX1	0.0562961248666031	0.0767593262804057	0.0764760172485159	0.149790305870943	0.0449012159306042	0.1538858262298	0.0391640106758453	0.0815500097719448	0.0669786292392504	0.078504608429304	0.0518397877444699
Meth.YY1	0.235467596904849	0.273138491854356	0.278620984740516	0.659279299952385	0.183814610514087	0.658855593410136	0.166377122846943	0.324187905165258	0.292882461162076	0.269533610587292	0.201545992898463
Meth.ZBTB16	0.050826313895855	0.0652953969487231	0.0643929470964967	0.127267350755467	0.0557073321002523	0.0875415759615992	0.0459532231654039	0.0949890503157397	0.0574725306420056	0.14321889471005	0.0504140106829547
Meth.ZEB1	0.137223520604284	0.128675878642564	0.250215220059552	0.405309110900123	0.120100881131622	0.366423477132194	0.116644007982982	0.00284827166539436	0.161202751182406	0.235577183334245	0.128449323352754
Meth.ZHX1	0.160477469656733	0.207347327143825	0.188181863143687	0.392605558614852	0.123357986359414	0.450234572936823	0.11596665981875	0.214532386800739	0.176779412507939	0.178037606250722	0.138526850027919
Meth.ZNF202	0.225201480077936	0.29355099360017	0.294642141153485	0.5396111252194	0.179630870308671	0.514239074204436	0.162430931313166	0.337416832647456	0.272292357192116	0.291953320611593	0.209211009483633
Meth.ZNF267	0.179377619012034	0.306414944975151	0.238035763819193	0.442840122153536	0.135545773496167	0.341339026851645	0.11428858749929	0.2834275589488	0.157297108310649	0.295125070417608	0.114875756755082
Meth.ZNF76	0.114874129319036	0.161804331264216	0.133666706905314	0.197538684872279	0.0819815543487243	0.194185058828446	0.120315694838354	0.206160308284284	0.137052250496758	0.160427561866178	0.118013113302087
Meth.ZP3	0.188988176417253	0.186191381194422	0.267444892769124	0.277033903134793	0.247526734239344	0.39486355884643	0.181889133229896	0.0155207348729474	0.1972842352714	0.260613398778442	0.192375492029189
