# Supplementary material for: Preferential Activation of the Hedgehog Pathway by Epigenetic Modulations in HPV Negative HNSCC Identified with Meta-Pathway Analysis
Source: PLoS One. 2013 Nov 4;8(11):e78127. doi: 10.1371/journal.pone.0078127 (PMC3817178; doi:10.1371/journal.pone.0078127)
Supplement: Methods S1 — R code. ZIP archive containing R code used to for the analysis in this manuscript. The README file in the archive describes each of the files contained therein. To fully reproduce the results, the scripts should be run in the following order (1) Preprocessing.R, (2) RunMEGAPSReplicateThreshold.R, and (3) Postprocessing.R. Note that the CoGAPS analysis and associated gene set statistics are stochastic algorithms, so results may differ slightly from values reported here though qualitative results will remain unchanged. (ZIP) [file pone.0078127.s009.zip › CodeArchive_S1/GAPS/ExprsTRUE.MethTRUE/NormalTRUE.HPVPosTRUE.HPVNegTRUE/nP11.nIter50000000.SigE0.10/Pmean.0.9978909921.txt]

1	4	11	14	15	16	18	22	25	30	31	37	50	2	3	5	6	7	8	9	10	12	13	17	19	20	21	23	24	26	28	29	32	34	36	39	40	42	43	44	45	46	48	49	114	115	116	117	101	102
p1	0.0263778238295082	0.0379203082677147	0.0466303063531739	0.0412785713593294	0.048224258368216	0.0481644779510294	9.49690244906904e-08	0.0419616695597312	0.00553074081871257	0.00161036759247671	0.040022217927113	0	0.0189869564983447	7.85021994425917e-08	3.50395042570852e-05	0.00548030891598116	0.0272149879497521	0.00901409654200156	0.0118301570194065	0.00360731036489675	0.0279393005384186	0.00886987758161703	0.0249192315076789	0.0104150923629231	1.24817870679153e-07	0.0354088678311791	2.74437245479776e-10	1.24567227751107e-09	0.0136975811003351	0.000217719096743895	0.0380798799491052	0.00427938655913822	0.015882710482154	5.08920113973641e-06	0.0961600252016936	0.046331253321046	0.0030855387464256	1.32607085942506e-05	3.25145040274833e-07	0.0261733297209788	0.0125372575485288	3.94884911035955e-05	0.136781312448487	0.0408447645898601	3.77797555565131e-10	2.69663895652332e-07	2.45233028839324e-07	2.05624164815407e-08	0.00255884958754762
p2	0.00546875058888052	0	0	1.10942697622337e-08	0	0.00486464960508804	1.25088307403265e-07	0.00760190236293713	0.0080284544964824	0.00717897371609213	0.00241405112155652	0.00223094672327063	0.00103199184316091	0.00252180030684732	0.00753484661543314	0.000435268768369204	2.99065175891249e-08	0.014797666186944	0.05567498769276	0.0112549873060062	0.00418506585761958	3.79554003199703e-10	2.72286124927455e-09	0.00631212963949832	0.0163887882086034	3.35825098238215e-08	0.00234175498627025	0.0116215171602824	0.00107648313259072	2.40397822278401e-08	0.00240310833103474	0	0.00154488895332804	0	0	0.00506123210538205	0.0238452209028033	0.00476123033238014	0.00173038413853229	0	0.0288710045415052	1.64540765229729e-09	0.00227912008404384	0.000369755038297257	0.0732293092445748	0.0650896168845238	0.0664700270340578	0.0336699779524428	0.0155995861580417
p3	0.0141940196316951	0	0	0.00821326386950897	0.00103926738450648	3.36483088860508e-10	2.14491931966266e-09	0.0087189780640921	0.00412366898090041	0.036353257994094	7.21009798088486e-08	0.0306922130947822	0.00134003398692822	0.00202008466273873	0.00024005464701118	0.0200439213182677	3.63545007660664e-09	0.0237307023686534	2.36012018970845e-06	3.73501893459592e-09	0.0428707087172216	0.0195976610895802	1.23374270215661e-08	0.00613664325153319	0.0326826305651113	0.0984180885512007	0.0226532665561145	0.0612467832848909	0.00893381262934932	0.0447999112648224	0.0393020828405151	0.0430830733349362	0.0128734502346179	5.67539836162259e-10	0.0248785253817699	0.0396123994316166	0.0161930752309198	0.0821671736566374	1.13536164148563e-09	0.0450614910780372	5.09977701729e-09	0.0638911013634724	3.45122171084098e-07	0.0360951639753529	0.00839359304774954	0.000795678539165101	0.00479184170057526	0.00514681995654266	0.00134135722625567
p4	0.0181279409564241	0.0188909392760837	0.00988204327437646	1.04305262890191e-08	0.00968928304239378	0.00192432076345989	6.52722919535839e-10	0.00870460172197955	0.0226716624638691	0.00321331804363977	0.0191550592942094	0	0.0179215581964104	2.00566082909776e-09	5.43230345589512e-09	0.0130896207805654	0.0203119826009499	0	7.25924504307521e-11	0.00491032718232635	0.0112536071221258	0.00441745547356076	0.0160439277126488	0.0266085782123827	7.56888663688633e-11	2.45681680379122e-10	0.0146173972394606	0.00287936425047632	0.0176371779152977	0.00778383004174061	0.0154611813456566	0.000797080266305302	0.013791799061056	0.00895391359327001	0.00222368234946408	0.0119024481186097	0.0186980772770213	0	0.0131889700454028	0.00346632928707266	1.44054917304946e-08	0.00171695140360878	1.73632063425571e-10	0.00911026891012977	0.00986021150728806	0.0130877199448803	0.00856142900118874	0.026521361626244	0.0308436166476766
p5	0.0138311633407917	0.0128462350999321	2.45977858421379e-08	0.0132017272698448	4.86908802480289e-09	1.60484352338259e-07	3.74311853966458e-08	3.05466283930947e-09	0.00518821122583145	0.0159861326047949	7.78288237136109e-05	0.0155465506921427	0.00698013391434001	0.0236859322422837	0.235532353598472	0	0.0118104035460292	1.4276302882708e-10	0.0361083541864204	3.77103331996582e-09	0.0068212202165183	0.109034516923297	3.29649946757752e-08	0.0108594930817782	0.0100175892933626	0.00758874629598586	0.00488303018958038	0.0288461852061037	0.0049821030716539	1.06212544699779e-05	1.72301423348363e-09	0.0357217894288776	1.47502167502143e-07	0.00732696733423222	0.00778786020517473	0	4.60780192648491e-10	0.0459412469529423	2.27871396619069e-05	0.0154388759234325	7.89210207950126e-06	0.0965309373094901	0.0107588998529098	0.0248838854424622	0.0173812211371205	0.0203558789705404	0.0215450754748728	1.0226513156572e-07	0.00522715360673508
p6	0.0153592187457901	0.0108004901514585	2.08301077648543e-07	0.00106770609672117	0	1.86253818713382e-07	1.12039729240759e-07	0.00270401181842251	0.0322909578399045	0.00878383210327506	0.00545932283725341	7.54192582202899e-09	0.0150019781025142	0.0428038128837633	0.000215827294716327	0.0176129561962318	0.0233804427825494	0.0829106921339071	0.0168200422574535	0.0297672347968894	0.010084039460576	0.0375222477193519	0.0217666215518922	0.0204683306257454	0.0689166568504309	0	1.50212742532973e-10	0.0106855402458975	0.0266166032026118	0.0141978474043209	5.21468887558938e-07	0.0122250084087789	0.0117174219060465	0.0351370778232033	2.93321702023818e-06	0.0145631682390941	0	0.0140091585620525	0.0661746005302232	0.0458324392952292	0.066581912842108	1.65357123540209e-07	2.02411250216111e-06	0.0268288469548428	1.0519225552738e-07	0.00438019505164017	1.82397619170976e-07	7.61796066113576e-10	0.0150094527838728
p7	0.00750424043801221	0.00536106568206062	0.000575608487837563	0.0421054692487687	0.0158392116730968	0.00319532821328748	0.205683621695746	0.0414572728416505	0.0133115382712443	3.97323484402506e-07	1.77631740774543e-10	0	0.00453681668859262	0	0.00632846673652132	0.0162840290313994	0.00115139879186295	0.0161750109150645	0.00414023845019388	0.084154784285005	0.0194789857771813	0	0.00269539717567157	0.000826013147987216	0.00720309942039574	0.0151477702164692	0.00223224159010059	0.0107614392271416	0.0134858130017137	0.0137776790632117	0.00751821359253257	0.008507504856311	0.027632984730463	0.1347890918176	0.0161038910488151	2.94579258095981e-10	0.00874870099395248	0.0112575125072479	0.0351714006618502	0	0.0029546644761287	0.0110705675176105	0.0403007747131466	1.59895902213015e-09	0.00431439492339223	0.00231023634825469	0.0112731818169708	1.82870420496923e-10	0.00663412409048179
p8	0.0338322941417571	0.00159947045202435	0.0189397028094954	0.0264912382983612	0.0180119189588253	6.7959081098857e-08	0	0.0355721022580007	0.0221476126068884	0.0281444807315235	0.0317408328278194	0.000583672913716456	0.0227164087931374	0.0109787788573247	8.71902062419921e-08	0.000552832448349763	0.0223496474391125	0.0239484917208103	0.0348990525410564	0.00513769007846383	0.0397382068044942	0.0277363939165531	0.0251454310441275	0.00110048910281822	0.0149759871218064	0.0402465697901181	0.0368706724328446	0.000688286675168557	0.0249434687747585	0.0203308538481728	0.0367385128339854	0.00206188953489694	0.0356816204700323	0.00954805982492977	0	0.00304836132387687	0.00401189437009431	0.0164748847167095	0.020361873895694	0.0279518453060068	0	2.1110330384515e-07	0.0126155043254298	0	0.0309109097717159	0.0282601689203739	0.0258052186833214	0.00139195992314273	0.00139695808213822
p9	0.0056990637835272	0.0239850867943421	0.0800855951589031	0.096340424275163	0.0176331927370804	0.0039123092808176	0.00322199959278133	0.062403461612382	0.00963797032907588	0.0602334192779721	0.00168524068968293	0.0839799468634128	0.0482389175467635	8.3683020112204e-07	1.4175361810135e-05	1.96650288560821e-06	6.49505261868914e-08	0.00172706424028156	2.64998128526095e-06	0.00134917895209682	0.0114926963916299	0.00222104195144244	0.0238302091448971	0.00652455310955167	3.63043848133671e-11	0.00585147289332869	0.0041252904541347	0.0429249629391031	0.0185648941797825	1.02383951687224e-06	0	2.39785671362158e-10	0.0229365421585383	8.80461943607944e-11	0.00289081379639381	0	0.0203090134514559	0.00926180025266925	0.00785866930247083	0.00109739431399511	0.028776047204241	0.0155607508342678	3.99936261887609e-10	0.0122856709497679	1.23744234597707e-06	5.10681876330065e-07	0.0126998543980068	0.0297153479207701	0.0125628242450134
p10	0.0162657812165628	0.0194833013640235	5.28590527485469e-08	0.000109038869830321	7.83555152376037e-08	0.00480144417197505	0.0399228103467502	0.00172148965526169	4.20421956038928e-10	0.0184360406656801	0.0400288481490066	0	0.00899449442423829	0.0627668910164589	2.05883380603731e-07	0.0122940101352178	0.0209907019640357	0.00203013692395522	0.0134761338510336	0.0512783180105252	0.00894496592534829	0.00136561532422181	0.0321796306536185	0.0137323909144419	0.0234886770495074	0	0.0744997423374784	0.0215407300314599	4.04252748684087e-10	0.0247187420551677	0.0251248103415367	8.41303707694612e-06	0.00317209243467603	4.02128993679364e-11	0.0217920012241569	0.0265684046096247	0.0472465490354878	0.0270073760047802	1.75812202517552e-08	0.0147452264969029	0.0323994307026889	0.0256911798354977	2.54451970245383e-10	0.0110774610044577	0.00479958790460689	0.00200598903125231	5.56116990505156e-08	0.0121658721406313	0.00990081894740328
p11	0.00068638722465769	0.00636300557133422	0.0257527636399766	0.0112922956256973	0.0688421687644299	0.106422098034623	0.000448372899265085	0	0.00964708825515853	0.0279129194734313	0.0161508457206303	0.0784575664890543	0.0149668587340561	0.0408960416308822	1.04197453981656e-06	0.058146194719213	0.00604298672539409	0.00202027244112065	0.0320851582711308	1.05211762207344e-08	0.00608827343981585	0.000394413336148615	0.0129446855453099	1.38056118742073e-09	1.43059374923171e-09	0.0175933010990256	0.0183851134248264	3.50575031305902e-08	0.0194113530245133	0.0520482026087241	0.00712192744643984	0.0828375818333199	0.0370334609316268	1.00705374845232e-07	0.0200765349626483	0	1.54022903884066e-07	1.4488675389759e-07	0.00242678724950985	0.000360209417066788	5.29077846792705e-11	1.23242949091613e-06	1.00837755006646e-07	2.08753790299815e-10	0.0268412179226191	0.0260344378724552	0.0327463628486521	2.14227151717065e-10	4.50517396881205e-07
[truncated: 20 more columns]
