# Supplementary material for: Preferential Activation of the Hedgehog Pathway by Epigenetic Modulations in HPV Negative HNSCC Identified with Meta-Pathway Analysis
Source: PLoS One. 2013 Nov 4;8(11):e78127. doi: 10.1371/journal.pone.0078127 (PMC3817178; doi:10.1371/journal.pone.0078127)
Supplement: Methods S1 — R code. ZIP archive containing R code used to for the analysis in this manuscript. The README file in the archive describes each of the files contained therein. To fully reproduce the results, the scripts should be run in the following order (1) Preprocessing.R, (2) RunMEGAPSReplicateThreshold.R, and (3) Postprocessing.R. Note that the CoGAPS analysis and associated gene set statistics are stochastic algorithms, so results may differ slightly from values reported here though qualitative results will remain unchanged. (ZIP) [file pone.0078127.s009.zip › CodeArchive_S1/GAPS/ExprsTRUE.MethTRUE/NormalTRUE.HPVPosTRUE.HPVNegTRUE/nP11.nIter50000000.SigE0.10/PResults0.9978909921.Diagnostics.txt]

Diagnostics for P created at Wed Jun 20 21:39:43 2012


number of genes: 1864
number of samples: 69
number of patterns: 11
number of burn in steps: 1e+08

Initial chi^2: 5.72243e+08

Iter	Burn In	T	chi^2	number of atoms
0	1	2e-08	5.72243e+08	1
1000000	1	0.02	1.98916e+07	936
2000000	1	0.04	1.75116e+07	931
3000000	1	0.06	1.67161e+07	979
4000000	1	0.08	1.62375e+07	965
5000000	1	0.1	1.59521e+07	966
6000000	1	0.12	1.57566e+07	977
7000000	1	0.14	1.56482e+07	990
8000000	1	0.16	1.55591e+07	999
9000000	1	0.18	1.5513e+07	989
10000000	1	0.2	1.54705e+07	977
11000000	1	0.22	1.543e+07	989
12000000	1	0.24	1.53913e+07	971
13000000	1	0.26	1.53529e+07	1020
14000000	1	0.28	1.5309e+07	1012
15000000	1	0.3	1.5264e+07	1001
16000000	1	0.32	1.52305e+07	1022
17000000	1	0.34	1.52029e+07	1018
18000000	1	0.36	1.51704e+07	1013
19000000	1	0.38	1.51306e+07	1025
20000000	1	0.4	1.5075e+07	1011
21000000	1	0.42	1.49997e+07	990
22000000	1	0.44	1.48932e+07	976
23000000	1	0.46	1.47992e+07	965
24000000	1	0.48	1.47013e+07	987
25000000	1	0.5	1.46203e+07	985
26000000	1	0.52	1.45468e+07	988
27000000	1	0.54	1.44977e+07	972
28000000	1	0.56	1.44927e+07	955
29000000	1	0.58	1.44174e+07	945
30000000	1	0.6	1.43917e+07	986
31000000	1	0.62	1.43625e+07	993
32000000	1	0.64	1.43182e+07	1024
33000000	1	0.66	1.42727e+07	982
34000000	1	0.68	1.42546e+07	978
35000000	1	0.7	1.42391e+07	952
36000000	1	0.72	1.42348e+07	1028
37000000	1	0.74	1.42148e+07	966
38000000	1	0.76	1.42045e+07	981
39000000	1	0.78	1.41951e+07	996
40000000	1	0.8	1.41907e+07	988
41000000	1	0.82	1.41844e+07	986
42000000	1	0.84	1.41777e+07	979
43000000	1	0.86	1.41706e+07	986
44000000	1	0.88	1.41622e+07	1014
45000000	1	0.9	1.41499e+07	1039
46000000	1	0.92	1.41306e+07	1032
47000000	1	0.94	1.41062e+07	1035
48000000	1	0.96	1.40837e+07	1008
49000000	1	0.98	1.40655e+07	980
50000000	1	1	1.40527e+07	999
51000000	1	1	1.40379e+07	1017
52000000	1	1	1.40241e+07	1011
53000000	1	1	1.40075e+07	996
54000000	1	1	1.39905e+07	1000
55000000	1	1	1.39678e+07	1014
56000000	1	1	1.3945e+07	1020
57000000	1	1	1.39211e+07	1028
58000000	1	1	1.38995e+07	1023
59000000	1	1	1.38782e+07	1039
60000000	1	1	1.38585e+07	1003
61000000	1	1	1.384e+07	1029
62000000	1	1	1.38317e+07	1037
63000000	1	1	1.38254e+07	983
64000000	1	1	1.38199e+07	999
65000000	1	1	1.3814e+07	1006
66000000	1	1	1.38124e+07	1011
67000000	1	1	1.38103e+07	979
68000000	1	1	1.38083e+07	990
69000000	1	1	1.38074e+07	994
70000000	1	1	1.38071e+07	985
71000000	1	1	1.3806e+07	962
72000000	1	1	1.38161e+07	962
73000000	1	1	1.38061e+07	958
74000000	1	1	1.38046e+07	962
75000000	1	1	1.38045e+07	962
76000000	1	1	1.38041e+07	1022
77000000	1	1	1.38038e+07	996
78000000	1	1	1.3804e+07	978
79000000	1	1	1.3804e+07	951
80000000	1	1	1.38037e+07	967
81000000	1	1	1.3803e+07	944
82000000	1	1	1.38028e+07	975
83000000	1	1	1.38025e+07	991
84000000	1	1	1.38018e+07	983
85000000	1	1	1.38013e+07	986
86000000	1	1	1.38006e+07	1004
87000000	1	1	1.37999e+07	970
88000000	1	1	1.37984e+07	1006
89000000	1	1	1.37975e+07	948
90000000	1	1	1.37956e+07	986
91000000	1	1	1.37943e+07	984
92000000	1	1	1.37919e+07	968
93000000	1	1	1.37897e+07	964
94000000	1	1	1.37865e+07	965
95000000	1	1	1.37845e+07	976
96000000	1	1	1.37821e+07	993
97000000	1	1	1.37838e+07	973
98000000	1	1	1.37837e+07	956
99000000	1	1	1.3782e+07	1015
100000000	0	1	1.37837e+07	975
101000000	0	1	1.3781e+07	985
102000000	0	1	1.37801e+07	979
103000000	0	1	1.37787e+07	987
104000000	0	1	1.3779e+07	981
105000000	0	1	1.3779e+07	1009
106000000	0	1	1.37783e+07	973
107000000	0	1	1.37785e+07	975
108000000	0	1	1.37783e+07	961
109000000	0	1	1.37783e+07	995
110000000	0	1	1.37778e+07	978
111000000	0	1	1.37776e+07	934
112000000	0	1	1.37773e+07	982
113000000	0	1	1.37776e+07	980
114000000	0	1	1.37775e+07	974
115000000	0	1	1.37777e+07	1003
116000000	0	1	1.37775e+07	972
117000000	0	1	1.3777e+07	962
118000000	0	1	1.37947e+07	974
119000000	0	1	1.378e+07	958
120000000	0	1	1.37798e+07	938
121000000	0	1	1.37796e+07	954
122000000	0	1	1.37795e+07	978
123000000	0	1	1.37791e+07	973
124000000	0	1	1.37787e+07	971
125000000	0	1	1.37779e+07	948
126000000	0	1	1.37782e+07	996
127000000	0	1	1.37775e+07	982
128000000	0	1	1.37779e+07	960
129000000	0	1	1.37777e+07	972
130000000	0	1	1.37807e+07	930
131000000	0	1	1.37789e+07	955
132000000	0	1	1.37777e+07	983
133000000	0	1	1.37772e+07	977
134000000	0	1	1.38105e+07	976
135000000	0	1	1.37776e+07	962
136000000	0	1	1.37773e+07	960
137000000	0	1	1.37773e+07	967
138000000	0	1	1.37783e+07	966
139000000	0	1	1.3778e+07	976
140000000	0	1	1.37779e+07	980
141000000	0	1	1.37775e+07	972
142000000	0	1	1.37773e+07	979
143000000	0	1	1.37777e+07	940
144000000	0	1	1.37779e+07	962
145000000	0	1	1.37773e+07	949
146000000	0	1	1.37772e+07	965
147000000	0	1	1.37776e+07	986
148000000	0	1	1.37773e+07	982
149000000	0	1	1.37808e+07	1000


Summary
<number of atoms> 971.52 <chi^2>: 13779350 ; chi^2 of mean: 13757474.7602792
