# Supplementary material for: Preferential Activation of the Hedgehog Pathway by Epigenetic Modulations in HPV Negative HNSCC Identified with Meta-Pathway Analysis
Source: PLoS One. 2013 Nov 4;8(11):e78127. doi: 10.1371/journal.pone.0078127 (PMC3817178; doi:10.1371/journal.pone.0078127)
Supplement: Methods S1 — R code. ZIP archive containing R code used to for the analysis in this manuscript. The README file in the archive describes each of the files contained therein. To fully reproduce the results, the scripts should be run in the following order (1) Preprocessing.R, (2) RunMEGAPSReplicateThreshold.R, and (3) Postprocessing.R. Note that the CoGAPS analysis and associated gene set statistics are stochastic algorithms, so results may differ slightly from values reported here though qualitative results will remain unchanged. (ZIP) [file pone.0078127.s009.zip › CodeArchive_S1/GAPS/ExprsTRUE.MethTRUE/NormalTRUE.HPVPosTRUE.HPVNegTRUE/nP11.nIter50000000.SigE0.10/Psd.0.9978909921.txt]

1	4	11	14	15	16	18	22	25	30	31	37	50	2	3	5	6	7	8	9	10	12	13	17	19	20	21	23	24	26	28	29	32	34	36	39	40	42	43	44	45	46	48	49	114	115	116	117	101	102
p1	0.000352434023984204	0.000289797620209868	0.000893187166144505	0.00180835677029515	0.000533089906901695	0.000576984893024568	1.37861469441628e-06	0.00124619643050058	0.000211144082850708	0.000471066497786997	0.000272254006225753	0	0.000486864588774839	1.2853981356648e-06	0.000299908028397963	0.000452047895356173	0.000281665420334632	0.000619050815960906	0.000717369723060547	0.000397722622869992	0.000650466737933535	0.000359670681792127	0.000237756209203327	0.000305459536077744	1.92913121968933e-06	0.000587584180071765	2.74437245479756e-08	1.24567227751113e-07	0.00021441543423263	0.000521229196792433	0.000844605052361943	0.000773525772712811	0.000311739909866825	4.44174273710893e-05	0.000554702070580873	0.000857031903510777	0.000324727652977721	0.00011910098117186	1.66993022771496e-05	0.000917168344819439	0.000493247341879874	0.000292144543687916	0.00106923790167576	0.000794498763075794	2.83297609341136e-08	4.35341092925418e-06	4.03691233818804e-06	6.78210309384423e-07	0.000178383526733686
p2	0.000115173229208874	0	0	2.45586512978674e-07	0	0.000187518018504838	1.88022270173536e-06	0.000123438119672387	0.000107305625906144	0.00017855228442884	0.000122237503893749	0.00011900244903063	0.000127126180300826	0.000336660841737693	0.000338194511575299	0.000135660089428415	6.58587643341147e-07	0.000267323536079613	0.000918323742106254	0.000174363257722971	0.000112958003257433	3.43041316246119e-08	1.16552106005193e-07	0.000268913589974772	0.000230638971972534	6.08086993301949e-07	0.000177984137407379	0.000123605243069769	0.000101558754197758	4.24559249010215e-07	0.000167614215457087	0	0.000121869845638137	0	0	0.000141452990371746	0.000106317045989859	0.000117091525205285	0.000231931998850684	0	0.000465189786430195	1.64540765229715e-07	0.000170984543498769	0.000109769372103089	0.000679439089124653	0.000519786476029925	0.000493793179245218	0.000188712023479868	0.000296701373683084
p3	0.0002760123734069	0	0	0.00048262341132957	0.000234118270212987	3.36483088860511e-08	1.08207117312604e-07	0.000358284930353334	0.000175977238160186	0.000367635045135031	1.35781101127597e-06	0.000796309317564034	0.000230207537262416	0.000459948601353161	0.00193681464445224	0.000432226211392427	1.46998267365245e-07	0.000507748514065675	9.18877152960885e-05	1.60859115416132e-07	0.000395212899254867	0.000696193008274948	3.06949988694862e-07	0.000213018303229218	0.000666072966078514	0.000686599481520796	0.00040438967904613	0.000339932180966672	0.000165746380272597	0.000346933992384953	0.000368869478130962	0.000591340118436037	0.000283525822860599	5.67539836162315e-08	0.000700363913192589	0.000845478896403649	0.00025618683702921	0.000538806918495084	7.07468863757231e-08	0.000680329979543608	2.40412049082376e-07	0.00082807731592357	2.8620128982877e-05	0.000806416870482147	0.000662676604317571	0.000632431818674323	0.000598102518367643	0.000621371171801994	0.000144153183414449
p4	9.3027486211703e-05	0.000118389965163944	0.000103729147581347	1.90977994872962e-07	0.000166594212486675	0.000202445836874078	3.5926528085431e-08	6.23300362631032e-05	0.0001155194496502	7.57142583748144e-05	9.79201794342144e-05	0	7.57989775086311e-05	8.042129163976e-08	1.78938496519039e-07	0.000141468741434576	0.000188443160460102	0	5.6030898451651e-09	8.44897555803962e-05	7.46164311210236e-05	0.000120022899597269	9.91220460682973e-05	4.17667171155192e-05	6.5953092721118e-09	1.86417287368576e-08	0.000160397971827318	0.000171261098757511	0.000126310961076776	8.65563670328653e-05	6.62184834825642e-05	0.000164042568078011	0.000163912409401552	0.000244762749287758	0.00015232897369202	9.20394934871193e-05	0.000200385135618925	0	0.000234997709240547	0.00015496468982969	2.62723886236955e-07	0.000146895028666527	1.25366883020141e-08	0.000145297290494614	0.000115847837119629	7.81100327699316e-05	0.000100699478351392	0.000259410502579578	8.09673933405707e-05
p5	0.0007074775141269	0.00093829995536289	6.96270459991697e-07	0.000783374103675468	2.73762920685496e-07	2.49631123074686e-06	8.16544629599714e-07	2.19378376375358e-07	0.000259521690507088	0.000466781419021862	0.00046213294600114	0.000765715038833067	0.000282808666026009	0.000775228080675809	0.00236035723248129	0	0.000758741924736232	1.42763028827076e-08	0.00164201803576051	2.02821463298356e-07	0.000448533677607949	0.000857967937128954	7.86890818690879e-07	0.000290021001313831	0.000801695863210138	0.000649021151807047	0.000541198819822655	0.00059735495486808	0.000256127213318381	7.59730835123656e-05	9.25377142301817e-08	0.000445078439945194	2.0887010345879e-06	0.000751880121881152	0.000780375517883626	0	4.60780192648565e-08	0.000897490928747262	0.000835449757160352	0.000836426690007228	0.00063270113604946	0.00102261393894935	0.000499665460774931	0.000556893342373522	0.000405346461143674	0.000332653569631044	0.000353447045099659	1.98287521996278e-06	0.000235340948911017
p6	0.000361448672308823	0.000438734752019104	3.05327811981218e-06	0.000639290600357643	0	1.5193089730606e-05	1.57462892968997e-06	0.000319890165268164	0.000249689675269996	0.000418461589609915	0.000322346596844727	2.14052123807204e-07	0.000215638013327123	0.00161740277492882	0.000556066388344678	0.000426043647957459	0.000486494769257683	0.00204809199144533	0.00116619595338898	0.000633571697434248	0.000338794375995942	0.000438585710919779	0.000316998177260789	0.000287146598646996	0.00199909381221661	0	1.50212742532966e-08	0.000560388153633221	0.000220120744342445	0.0003020492807723	4.32597163985302e-05	0.000561974788916404	0.000454966240437133	0.0012853607139711	2.70434308634325e-05	0.00028486644795925	0	0.000816631924117415	0.00114500381187575	0.00042537767288153	0.00244218497289699	6.24056726184476e-06	0.000126359532261862	0.000303599039809908	2.21101661929399e-06	0.000283477714326462	2.68026404683856e-06	4.16603533551968e-08	0.000354974308794283
p7	0.000161039596860666	0.000231922467866275	0.000696308086460062	0.000939032155749828	0.000429609279421515	0.000468691377325397	0.00124927288661363	0.000639579252475385	0.000251286779364374	6.99446687468453e-06	1.77631740774572e-08	0	0.000402608744234307	0	0.00109166917949028	0.000287051097250739	0.000202866912924731	0.000765866360630266	0.000379675199237826	0.000561012276133286	0.000254759679900628	0	0.000257355821389115	0.000160305909029727	0.00048296527820823	0.00032651146575246	0.000439669789925733	0.000182576944567621	0.000284024916896414	0.000400070527525291	0.000456948031415631	0.000589098264123932	0.000249270880886092	0.000852343753114901	0.000275499954799315	2.09945742704193e-08	0.000334255818076148	0.000456382335527013	0.000494756765509365	0	0.00072946822663316	0.000473173351925961	0.000699345036966752	1.13726336553938e-07	0.000551126468595151	0.000471742508202507	0.000440069437600783	1.82870420496921e-08	0.000155948012736922
p8	0.000201483789904355	9.08697377346241e-05	0.000428419135411369	0.000480971996253633	0.00017070133810767	1.15130425960518e-06	0	0.000189523393067177	0.000142614679898014	0.000242442773006741	0.0001405188020727	0.000561605503643829	0.000219348085564827	0.000340216980461351	1.58430360405705e-06	0.000183336706893701	0.000195386720516064	0.000390023042281923	0.000330220645918129	8.55296502782375e-05	0.000211135360216766	0.000162259960313453	0.000180874481852758	6.50161564190413e-05	0.000187962292545625	0.000243810419018673	0.000198739164139917	8.46213754831037e-05	0.000117238697552486	0.000183425540506767	0.000188957581248534	0.000277426857876186	0.000191386135007857	0.000142080570816457	0	6.48888817007377e-05	7.87172752776261e-05	0.000272087189581425	0.00016048348220007	0.000207428774756839	0	3.01134637652596e-06	0.00012900656614399	0	0.000257116118261748	0.000213188854898902	0.000156899540810346	0.000112072471659272	7.5992323470584e-05
p9	0.000174908631506916	0.000269622404540419	0.00140516445317764	0.00150576705820086	0.000371742477084115	0.000515228042418815	0.000534983412848194	0.000643232437245762	0.000226352783649952	0.000912344384485966	0.000176730123821412	0.00152510635248276	0.000557872413017672	7.42641937016091e-05	0.000160117293882731	0.00012727637116276	1.05949582804386e-06	0.000282452553425189	0.000159088187607403	0.000337392513875932	0.000241381093478427	0.000270006596268584	0.00046483609967747	0.000469175553691733	3.6304384813366e-09	0.000240831025019433	0.000299567682276247	0.000309164497366811	0.000191450090425576	1.27622994105509e-05	0	1.74144716369392e-08	0.000613818540029781	8.61294377624175e-09	0.00051981879011572	0	0.000223642561422389	0.000203195846572301	0.000264794934475284	0.000430332235968824	0.00101165443260232	0.000258831724194889	2.8928652319807e-08	0.000423916197998799	1.48598165782212e-05	6.87150929240831e-06	0.000231981997826077	0.000905589295895313	0.000564919349267129
p10	0.000210889059784647	0.000377539194497439	9.527118470304e-07	0.000308054881545529	1.44812072546417e-06	0.00046197679536819	0.000543212619181161	0.000251433632808	3.45905416864462e-08	0.000271239708910842	0.000611656600579687	0	0.000144551049313945	0.000777848601145796	3.46608222939516e-06	0.000278318654907518	0.000370861654145831	0.000659615846681367	0.000624803332825051	0.000414570357528686	0.000198538184409548	0.000291522327768301	0.000464127216701061	0.000251760822644269	0.000868653631515285	0	0.000872967124513632	0.000275821134268437	2.85835639835346e-08	0.000310971579511992	0.000305234812590729	0.000473691365150481	0.00035624747680702	2.86514775160249e-09	0.000441175920303182	0.000241868071374554	0.000428859622869683	0.000351430303459488	4.33274031048096e-07	0.000271245383784146	0.000392024139938313	0.000259753630622248	2.54451970245447e-08	0.000221514979928052	0.000407466132036515	0.000278214050567652	1.0182180574083e-06	0.000466748953299803	0.000346742794581446
p11	0.000359374102264973	0.000210594468116615	0.00109119791265274	0.00114335982685061	0.000422377787661956	0.000807787258270643	0.000843139051944647	0	0.00021831905763812	0.000685109662301835	0.00040145860597256	0.00174743351006881	0.000573110273412107	0.000848279655906924	9.99189712410631e-05	0.000425001536650933	0.000313004577289846	0.000344584483210602	0.000680834859195472	3.1655075082587e-07	0.000354138754091528	0.000441578044166405	0.000247589641269206	9.77412346687849e-08	1.43059374923189e-07	0.000436699172468538	0.000528900735910783	7.39438350962042e-07	0.00031126954575471	0.000345819878272602	0.000389924168968493	0.000716380974131073	0.00034806456036153	1.71152996891827e-06	0.000410368840866842	0	2.24701989253565e-06	4.93390999126924e-06	0.000404419715866581	0.000423825999830551	4.48161447708351e-09	1.44594078375937e-05	1.36345982317465e-06	2.08753790299733e-08	0.000383175055149405	0.000310014457782746	0.000319990774544486	1.43402979833211e-08	5.8214353330099e-06
[truncated: 20 more columns]
