# Supplementary material for: Preferential Activation of the Hedgehog Pathway by Epigenetic Modulations in HPV Negative HNSCC Identified with Meta-Pathway Analysis
Source: PLoS One. 2013 Nov 4;8(11):e78127. doi: 10.1371/journal.pone.0078127 (PMC3817178; doi:10.1371/journal.pone.0078127)
Supplement: Methods S1 — R code. ZIP archive containing R code used to for the analysis in this manuscript. The README file in the archive describes each of the files contained therein. To fully reproduce the results, the scripts should be run in the following order (1) Preprocessing.R, (2) RunMEGAPSReplicateThreshold.R, and (3) Postprocessing.R. Note that the CoGAPS analysis and associated gene set statistics are stochastic algorithms, so results may differ slightly from values reported here though qualitative results will remain unchanged. (ZIP) [file pone.0078127.s009.zip › CodeArchive_S1/GAPS/ExprsTRUE.MethTRUE/NormalTRUE.HPVPosTRUE.HPVNegTRUE/nP12.nIter50000000.SigE0.10/Amean.0.9222296197.txt]

p1	p2	p3	p4	p5	p6	p7	p8	p9	p10	p11	p12
TP73	29.9658325699257	33.6585768146929	93.3824654903122	18.5994611267091	22.1693142777918	64.8720815393965	26.3720194061017	32.0237861447343	26.5685559862061	36.3940782698475	38.0576962998907	19.3458354491832
DFFB	27.6408114433195	34.7320689621741	96.8025769901196	16.8903426908011	26.0138364680308	71.6726314863294	25.1787111628392	30.8978080383806	28.3551065418976	38.8283961611722	34.8518800492503	10.6111549149951
AGTRAP	33.0369859146251	40.4693351212908	119.122985489826	17.4730408008206	15.490538815537	71.0227941543558	33.3405302565133	49.3747352443758	28.4164115048896	56.109341215041	44.548440420296	27.1015491011285
MFN2	37.5459608071785	43.372761958892	118.469922870389	19.7671335844536	13.4156679077333	70.7616277854272	34.0659386491792	44.4273240619867	30.0251317567855	56.2756653721677	48.8254293341687	23.9113703089532
TNFRSF1B	29.2573096451015	37.1825694688134	103.031520730251	19.0748917156678	24.8502802108699	86.1090802162387	27.4530149946784	29.2469725441322	31.6022875487775	45.8751927822275	40.8747930693897	19.998937187326
PDPN	30.2937999492982	47.4704764357176	122.571221854507	17.7688414062719	3.36776053174125	55.7876983261673	37.3593146276759	46.6395376807364	30.2079355982608	63.2029060363949	41.7360119125974	27.0901142474034
PADI3	33.6776689870281	32.0725182471327	92.8054059295372	26.37251009195	19.3213631612966	61.728194410577	23.6883795049512	38.5748981425937	31.9371929864105	35.9180584088409	36.4502062568935	6.74679997507113
EPHA8	28.816801162495	35.4540324480047	96.1545632976296	17.769421770597	27.3865443965669	70.5132198546712	26.1699233306607	35.186675627827	28.1624274808707	38.2073994272897	36.57657183452	8.56933012201438
LIN28	28.884334975426	31.6301473264159	75.5641511255353	17.2669999925323	24.0928991327	67.0415579089766	24.0238044350418	33.0163013947888	19.1548577584172	23.1477679290386	31.8232013873982	21.1376147711511
SFN	51.3529404891438	63.2174120121475	169.091151801687	27.7262054209641	23.7099372474917	92.2041971994145	47.8719062236185	72.1695233755091	35.7650243935358	64.0533050772446	61.0367044794812	21.4130031323981
OPRD1	31.7678572111071	37.5564581680668	97.038912221684	19.5424454103989	23.3970041825929	76.6412740629776	28.4881331574875	35.7185261802431	28.0116658794392	39.4442037187387	38.2566866784613	17.2750057253497
LCK	24.9221362219605	36.4695768754793	96.611136436528	16.7705882075602	29.0545503034473	108.345681264375	26.7351298175172	28.6167485612609	32.823225983403	37.9364048991095	37.4482433274105	9.84373059388933
EIF2C1	32.7698969229906	36.6217560763767	102.609015270377	24.7104551557062	25.1831151341771	77.9815049356304	29.936423124737	36.7143874821029	32.8096549695852	55.9502893770821	40.1395311632829	27.3843055562546
RLF	24.5580247441819	39.4294373587226	92.5160671124563	18.4885471615822	28.9428716077794	76.8686818756672	29.7021771397896	31.7237210074801	32.2259847830337	49.6543876531494	42.1152166317622	21.6146901205779
KCNQ4	30.4570884014322	35.2711598630503	98.4361735875281	18.7619304799156	26.4229129172797	70.5658628433747	26.950289641267	34.239881853714	26.5985542582322	39.7382936241541	36.2356618739855	12.4189614247469
CDKN2C	25.317799870193	30.020948454654	72.0713134904895	15.7119196024052	17.8667691707259	62.0677210141252	20.9200703113305	25.368876896025	26.6126652922166	24.8616384528881	37.8780487841638	21.0222643811752
SCP2	33.1954613600656	36.4794840422433	92.461543550241	20.3849200089	21.2978813780012	74.9026335881133	29.0647090201264	34.9612550144391	26.0728735736449	42.1490343106174	39.9878921921589	22.0055819156863
PCSK9	33.4108556808903	38.8638357066899	103.806271638963	20.8629725564599	21.716935565549	69.707387967983	28.4076840677955	38.1397203843058	26.4960581322742	40.0051263309205	39.9703974002345	19.0213173609361
ROR1	27.9449813804473	27.7123813599909	82.3600880263922	15.9852230955081	30.4951128824979	72.5617941931183	25.3457878015521	28.9276832389259	25.6129883792448	44.554455160181	32.7818881268912	23.6736112469837
IL12RB2	19.5178367050874	24.139066347283	83.938841089124	10.8815319803244	19.0158230978364	41.8776570040618	20.6242075094763	32.3376535201733	17.1495096801391	30.1827093709474	27.7610454839496	29.152679736307
GADD45A	29.7191660850617	34.6336100790282	92.3936451775921	17.0832027251905	18.5402021163057	58.3440084805377	27.3012014372723	29.1153625926598	24.4310056068415	45.0804813830923	40.4023008332425	22.8487641992218
CTH	18.4748606503536	24.7955103182077	64.552832261169	10.6050881268623	21.426556651376	42.9793888224505	18.9519295080782	19.4981910259984	21.6889822576542	27.7314571857605	23.2481068893963	4.20993277270757
ACADM	33.0048105676303	37.4388863239128	92.4421811927401	20.403836481198	28.0470597013754	100.153991668388	27.0567768355667	37.4667572549951	33.6440883113255	40.867495737741	42.1224488194418	21.5288217451758
CYR61	39.2516712217535	49.2901368939221	112.344225361636	14.9679958420132	5.15772309771558	57.7074904699648	32.2451142250618	33.4916336371107	24.6922381124966	62.5432921715265	44.6775489828773	21.0383669113256
PTBP2	27.5721852200917	35.5972409661907	95.1159639939219	18.9543390641659	15.6280539523639	71.4737397753061	26.2634037248759	32.222454856135	28.084411287498	50.3427588446615	44.2876082386572	27.599639840687
CSF1	29.3105766966201	34.6586925614551	106.540998908173	15.3314043153717	28.5244081368033	77.3785063404398	26.9039234273422	28.970260661945	32.4829011059366	48.6546178601364	40.9515516845886	12.386016525034
ATP1A1	39.539072810853	51.7996678181724	143.836646686017	29.0847483588441	41.6143872257526	92.3038369783097	41.6357180166122	54.3868280686103	43.3513327665329	67.9639255547316	59.7957911251815	28.9137706023438
IVL	50.0115791128247	42.8495217063955	106.682103404852	13.3680815373447	18.1269435782178	58.1982557054812	28.5682928607266	33.3422052380313	15.6899753366359	31.387416256877	38.4686486959608	0.604187824692612
S100A9	71.9747253193959	57.045984347374	152.900926316521	19.3371148514643	8.92063285270155	122.852842061636	42.6317038216892	64.8299605472935	5.86680034759629	38.516143802604	69.8276834362574	27.6306165359156
NPR1	26.8377606838112	29.9262521724385	85.877537313671	16.7269758539838	23.2985446282267	60.8547998561187	22.0132270549288	31.0604485504228	21.790125317435	29.9879528825777	30.2924973231407	17.8783409078501
IL6R	29.3987898982756	39.566301958804	102.471679122514	19.5087964989408	9.97197993180913	87.5921476131792	29.4892994222105	40.7665658087865	27.7063373761312	47.7428223550352	39.5302929977382	24.0686721268018
FDPS	28.0893962035352	34.5442894565136	94.4209711048224	17.617107223744	27.3969944675355	66.9212894452452	25.9655312883719	32.7111870168125	27.5233280303347	38.4585106970015	38.2707405725079	12.1640938057097
LMNA	42.4819800012008	48.9567101356939	136.946551301487	24.923108380979	25.0495539208159	74.4328561368758	36.7130299449701	52.1456685259938	32.2254068382813	61.4244649573753	49.134955051151	26.3929793973029
FCER1G	25.3042543294626	31.0100985300564	115.345426420834	9.48299066078729	24.0894926178971	70.8931414274262	19.2163129001227	23.887718164558	32.2784835431427	56.535769943603	32.1109925526712	32.097881000563
ATP1B1	44.1197336951122	44.7532485629687	119.312435410262	26.98543844677	32.628104361477	87.0534264306515	30.1287534510914	35.6369241604441	48.4023048702667	49.3285680461239	55.3540815925478	1.24068291574264
IKBKE	30.1339685794122	35.1553432418036	99.3877331502676	17.8112944025325	25.9085830804441	85.3732499685716	27.7964646617033	30.6532451661784	32.4950335015094	41.4233075163803	41.8734794016757	21.2432498724245
G0S2	25.9734323809528	37.2325205027236	111.603229296441	13.1495755083292	23.1431573846127	73.6234649946555	22.1477346422715	37.28987260201	25.8147068276885	55.4503232673396	35.58975327902	9.21146316895142
ATF3	36.7393817834475	45.6364673393958	90.1788204599247	19.7283229674911	5.06302680509015	52.5302458811669	26.1194006797475	31.9623179412459	25.5494769818617	43.4409034855712	44.8362777714697	20.4079639559507
MIXL1	31.6227584773497	38.7512117498554	105.610230247869	18.0625974386953	22.920846182416	78.6999530512903	28.7281523853901	34.0722180379808	30.0593735400258	39.3967367595818	36.1059304873091	7.32795127955023
EXO1	22.2872561859667	30.7216569519382	85.2885855654194	15.7815782139344	22.4640591531402	53.9865090980913	23.4855896551584	31.9070221960316	25.0797192695246	35.3124089355684	40.4538805753441	20.3035552310863
ENO1	50.6598552562809	60.4134776835889	164.577021351934	27.8088270546087	27.4193292353377	109.879826134272	47.6711017484093	60.9485513077784	44.8615313678957	75.576823505711	66.0841853275747	39.3168471383756
MTHFR	31.080454509192	34.516050864281	101.403395864744	16.7531035971642	8.96265705992185	70.9072733959436	26.6468344970675	31.512383876595	23.7924020467854	43.4615137809673	37.4272422536676	23.5380648404344
NPPB	31.9892324239919	34.314762338974	93.3662901652779	16.4553101263666	19.2214813879075	62.0845122463871	25.9508038386577	31.8315542559581	23.0889109100438	37.3081823175037	34.2943463003768	17.2217574138356
CASP9	28.6731573433037	35.2678315118883	87.0988096364154	19.9952195023242	28.4553105042599	78.3028178726879	26.6272855424882	30.0765817756805	31.1014460039026	44.7297134708298	40.8626470979104	14.3201660429327
ECE1	34.3373675545275	47.5787240813284	121.753224795885	25.8801908859972	10.8173380706532	81.310693034041	34.5940519324607	37.6589865944115	36.7081341830684	65.3442603858337	50.5397569516996	35.638942549723
WNT4	41.1955748058817	35.5454298277489	99.6871608639934	24.4956240338567	6.28586604688576	60.4353276413423	28.5937211925161	36.8509672313564	18.4907117734116	45.6801710410352	42.2471230439589	27.7736695243998
E2F2	29.6101977436184	34.1623590197646	89.9701993280353	18.0024492586578	25.7012741428846	71.0767817339834	25.0376503348002	32.2742660580359	28.7508842780816	32.4977518675215	35.7056411213781	11.4536871658766
ID3	26.4713566673229	33.0642248809339	76.4316484703501	16.3168642047605	17.546903554637	63.9258348617487	24.301500670492	30.6766124301477	19.9352711049984	47.3773583692222	36.6773750607927	20.1111783562087
STMN1	29.7063097206663	34.6453374409953	91.2273577333731	18.1799749974027	10.5082662812431	62.7243017999189	27.2217017253555	29.37350232733	28.0691167824388	44.600154124535	40.6013844639718	22.0409534135935
NR0B2	24.1920090619701	28.2388926448307	78.4692299859582	13.6242848102527	21.8141110229517	57.4168315862152	20.6687698580199	28.3559643273657	21.6335505997557	28.6927196676039	30.8292705972339	13.1380669145439
COL9A2	33.0938138893159	36.821246485145	98.2615380113788	18.5271170969867	22.5508832569302	69.3323419291872	27.845119040343	31.052217400882	30.202027454113	42.8565306240388	40.046357329895	22.8863050912834
CLDN19	33.258425045899	39.0275902793975	106.772446804999	20.5681123712788	26.3821261104034	74.3001201778541	28.2193692131707	34.3386004370509	30.9215577940267	41.5808057843565	38.7449864998615	9.20298697714625
PRDX1	37.9377390495461	46.4666046681707	118.889411842928	22.8814926407486	34.1638074658029	93.2056622306051	34.3574283340485	43.5076500534059	39.2388559133467	53.4217392072199	46.7654121766073	8.70648373353869
ORC1L	26.3110965421108	31.1677040888986	80.5914666118431	17.1975779992329	15.7475149310333	59.9661897678224	23.8715690511264	31.7528172373656	23.0335294320847	35.2521031196657	38.3603508610361	22.1623931087371
JUN	43.3296030451879	50.8588996594196	132.009510933529	21.9898418703034	0.973677196162044	75.4287272516198	33.2137100195308	52.3962981147942	28.3515128029047	61.4937325937325	53.7017318307174	29.6621726908174
DIRAS3	24.6766405026882	28.6325648082634	79.5322457850441	14.4896022152847	20.6409819521138	55.9781943246716	23.15288296513	28.4396082698913	21.1130369004422	39.843054945486	31.3552292992624	15.3480703679678
TGFBR3	35.2091089109006	32.0634379333703	93.1801866361752	24.2295129456614	29.6343076526467	78.4012920981924	26.0067490132736	28.2325005982422	35.8748913083287	42.6947561112514	34.8683702909968	0.214407905695825
GFI1	27.9424891123589	35.1477478660904	87.18815900753	15.8442065272915	22.0981766313656	71.3402629420413	24.8225541141187	29.9566941105543	25.1929450459375	34.4976080734187	32.6094256780257	17.8745054475829
PSRC1	25.5875613399211	32.259416740307	86.9841111875672	15.9926670830654	24.6031677245873	61.082342986207	24.5552839839381	31.3123437364414	24.8803374248683	31.7616307214508	33.2129518355749	10.1293702643821
WARS2	22.778952926041	29.4700411859971	82.2609084771292	14.2218519192255	21.4957603347997	57.3564379880223	22.7514236413024	28.3665626984389	24.966925213695	40.0281030402043	33.7852926832002	12.5859001600337
NOTCH2	39.0891781430672	38.3315396941566	112.958158013569	22.7179991211828	32.0552548527585	87.9322589011853	33.5759113293112	38.6056140966226	33.7806213617056	60.2040068895796	49.9963539839786	25.8204525977532
MCL1	43.6194520484039	50.4704674077188	140.006268075392	22.7134202107143	14.3723643224494	99.7310107968841	36.0831281529017	51.5534739243628	30.3996421356963	66.2924613193438	54.8489922674903	32.619534502011
CTSK	40.7673329687394	44.8231401117323	140.590123456996	12.4796838704025	5.43794544159389	70.4821894381231	23.8984936272254	41.8343174660869	27.4116624384426	68.6198094733034	39.1655704541149	22.6279911232632
S100A6	32.0580362386984	37.2296805766676	89.4191716336716	20.1438241433436	26.8297264231814	71.9839889413268	24.8015019177277	40.2262057872877	24.6690529113199	30.7748089028682	29.9896150820017	22.8042447115785
ADAR	32.4410069980326	46.8183565603263	118.362406503692	23.7742507002703	9.56096540871825	83.999970008152	34.8342081815545	44.8232558282849	28.8147830757642	59.347358604655	50.1114058096915	36.5920734411764
PYGO2	27.0627589780154	35.2973624984085	92.2228989444438	20.2886371775613	18.2498967220135	69.6373125951032	25.1425336640261	33.0791906535201	26.4955195953313	40.6313308139642	36.9122888641149	14.4253353211829
MUC1	42.014372864517	35.7882440963696	122.031342891208	19.8845969278587	37.436940178127	83.0057723438617	27.55342840089	36.6336194635376	31.1037023182516	44.4950048752683	49.6669823014267	2.14465030895484
NES	32.6567241331742	36.2937562887531	101.256157572219	17.8456060134164	25.7168486972246	68.2995947241262	27.2719695010875	33.6366955010637	27.3317132934806	45.0921686702287	37.9504223646856	18.9856901772988
CRABP2	52.8321267323704	38.1003988891061	103.913000127444	16.6661644397338	0.109525269634485	52.2604658241393	28.9359539987871	40.8171728570014	0.411900140856335	39.3460369781966	46.1908824008349	31.4128677024081
ETV3	33.3748880168107	43.8645892307739	102.354451052547	21.3748413066426	19.2549605351764	75.4411465405235	31.1431930191148	39.5762234283578	27.670699736771	48.9587563807231	46.3253806061104	26.103873011861
PTGS2	30.0449526532479	67.2335843980257	96.8887440813962	17.0647930652045	0.264847825753168	48.5996634254074	31.1856318948917	39.4400213121884	22.9129148844972	46.0915958467007	45.3155575808819	24.8560066359929
MYOG	30.7550178620846	34.4621674986523	88.7208101489413	17.9320995166833	24.6352429289318	64.763004484273	23.9639267176705	33.0460317885952	25.4279056333164	30.8759237262038	33.3234995764271	13.7409863782396
SLC30A1	27.9861746348624	31.8022258054822	99.1728655502877	16.133642835642	24.5318075830866	60.4631208262228	28.3615795460196	32.210554572632	23.3359147721915	46.4478776245122	36.0026537344588	17.8355832663939
PARP1	24.841931392349	36.9064881814037	95.0528083066403	19.3722972185069	18.6327592467799	89.7630913811764	28.8568117488449	30.0058964966626	34.6170066622623	49.1854754917908	40.8724142049955	26.6279790480686
ACTA1	41.7769244421798	45.9013735532646	128.762473942558	16.6063337676296	2.62197356651738	77.3519189655317	27.1459707786175	40.3555315205583	29.7975960993289	47.8708884408634	37.7482827527546	3.00930249429391
TOMM20	23.2669657579736	27.8126472704299	76.3461511839559	14.4759157618615	19.6864015542623	50.5778652287074	20.7605979024195	27.6781508464394	19.6274083273449	39.1220634238914	32.023922258672	17.1975792637972
FH	29.7732656892446	31.5549018406902	92.8399578375058	15.8233833700567	25.2904255924966	64.0545724173704	25.8520589434309	33.2530501993032	26.9233585275082	42.6760802758033	39.0556559915685	16.0080443387379
ID2	33.4134206580264	50.2985752285836	125.908389444091	20.1190615835703	37.1794451952171	107.596674217676	32.0360037344574	33.9708119785373	41.2793370737071	52.5549392241145	51.4903912913995	29.756646923523
KCNF1	29.7329116410786	36.1675055253358	99.2025980746913	17.200509662576	27.6659434780073	74.0858118593721	26.8366882296771	33.5033441742972	31.555264814111	39.4679932083942	34.6823660895746	4.12229368079912
LPIN1	30.4649695834881	33.6431156961008	98.706600698286	16.3281994045592	33.0993367982751	94.9543225813209	26.5008527568547	27.6513523334569	33.5054670251954	44.1555811739146	37.1162043481726	0.987540466328535
MYCN	30.9954174228967	35.3425226529512	107.093800730631	16.381113876075	15.3500619406075	71.8795311504247	27.0835970205376	33.8028564084373	30.8470773343282	45.6238789405194	39.2556893785293	10.1030980473188
VSNL1	33.0478627525475	49.0484868327091	129.96710631252	26.0346114150745	43.1613416648333	80.6434176408275	34.6154023834519	62.273181606873	28.6040885118538	38.7722269037219	53.24919383301	8.90428043403043
FOSL2	42.3132608496245	48.4611673326756	133.477117923786	26.1911129266428	37.6810792693229	76.3276102088243	36.5649019606909	42.3319192345416	39.4385235222828	61.4716906870073	56.424191658298	11.7842569901768
C2orf34	22.90688716309	26.6383128635571	80.4311929577275	15.3029128605694	24.942942595394	62.164689190148	22.3527972997124	33.278185938367	23.0702845857274	36.0683324466983	31.5890933033303	22.4447047924353
EPAS1	33.3290003558276	43.9492982268965	129.59461110876	20.7245982778911	24.3367349121985	84.8270206064213	36.6381311534719	48.475663937609	28.5342764921661	68.4286650528979	51.0863353684564	24.9802467634012
REL	16.612849912296	38.5731867900146	93.6124322924818	17.5809864256462	28.6984039959045	94.8707625913636	29.7877704899096	34.6782662743256	32.8710549322217	58.4959216930871	46.0914883353137	25.5476606259315
CCT7	32.5266455875889	42.6338274188114	116.733346355408	24.6077094362629	30.4203473482867	84.5886824319441	36.4385297490793	44.6882642338447	32.4224581654192	63.7903887700259	46.9153857061512	27.4112899204154
TCF7L1	31.1284732467936	31.8048393147558	103.576549340718	20.2795338957431	27.5379903106968	63.1775686302608	27.7694686617889	33.9840156834764	26.4608684131336	53.5655872021635	41.6418186852785	21.5685109879242
RPIA	25.9451649379684	30.5813030704225	84.9568103510655	17.5856144922034	27.5291475518562	66.570960263755	22.9296772014281	24.6689862295237	28.3861322914656	39.24612159264	33.4228112486816	5.5856389545641
MAL	63.560253204476	38.6085896722382	104.830560293471	20.4200681541068	36.1894465052714	153.294268883596	27.6338946144106	35.7305132330789	24.8991687003974	24.7136990386732	49.6327165701823	0.107737130935105
SLC9A2	20.9020031958278	26.9555143406534	74.7484394952644	20.70830057732	33.6398805537512	61.9457674572124	19.869494711388	20.3891928587217	29.0507941495853	35.6004815028593	29.6009031687705	0.131094801985567
MERTK	27.4107292319926	30.0803470531352	105.075171928482	11.5432281160764	33.4007744843219	67.4607325391436	21.3619864968827	20.4477283436517	37.9080223540471	51.3532743470469	37.308641118184	15.8496407850782
SLC20A1	29.7750578915346	41.1157405977833	96.3353293928087	21.5766662070475	19.1546373143225	78.7709841574037	33.3181312612021	39.0216441882822	28.9927507143883	62.5637331072086	45.1689126338502	34.0443470887672
DDX18	28.4683469841934	35.0856211006463	87.6117490914617	17.523747484868	17.9286420317043	71.2782838123002	25.1672779596563	33.5974250545422	22.4625855054514	46.5353166045417	36.3438130809718	21.6912261174231
INHBB	30.9723072665599	39.0953764452641	104.564118728153	18.9151408438972	29.2902025977955	73.238078483456	29.5298938655847	36.2701669330324	29.8364097329862	47.2134534692404	38.3817778286988	10.6970970620357
GYPC	30.8438199745079	35.3468201553978	102.8752297146	16.6351074052658	30.5918781407701	95.4519159370204	26.074053250567	25.2019263773392	34.2547966974187	45.2909976825655	35.8045256314133	9.03914142164105
CCNT2	29.0949514852785	38.6993294653544	93.2976213268999	21.5738887237091	19.0495636298922	79.5695047022056	28.4812494335243	36.2101247447488	29.5576285723882	51.7550357522035	40.486871614347	28.3914135453542
GAD1	22.6903447101758	30.0654614219952	75.738312545538	14.1253204317808	24.2197136515005	52.7148817817056	19.9033296697763	24.5911943635242	23.1993886632758	26.2490467289878	31.5177584024865	14.6062597753903
ITGA6	26.4840601301435	54.6979727380352	144.487963878957	17.6349707861612	16.6597590207577	55.9046928876071	42.181631416693	67.5123946660138	35.1958450542031	70.7270222523235	51.8655723035353	21.6491265139495
HOXD9	34.8891210176477	40.0691419583932	102.15491392194	20.1953776263989	10.8452271174663	69.8420913311298	29.3859884842634	37.9694197087747	26.4231588452012	45.1416625319555	39.6147191961603	20.8320525700031
HOXD4	30.4398959483025	34.1507104110017	92.600699653455	16.4420988689048	21.6729196967724	63.8832108458317	24.6312363271578	32.7824665432735	27.4447533837459	38.2748664965992	35.2252014034622	14.6560594908864
ITGAV	27.5756127492927	42.7384840940112	120.905980398018	19.6423299201255	18.5053518836398	58.29155006683	36.1890668115052	42.217396864207	31.4236641937341	73.1050739373531	47.8741632198146	36.9544407438146
CASP8	28.7883791430109	35.4607146738759	98.0334456114931	17.3092143806665	22.4961446464022	86.2129432770593	28.6758337113036	34.7239064775605	26.3282846931699	40.1800242842046	38.4316366160263	24.4705895731456
FN1	38.5942395539142	38.5529927757102	130.64743624754	12.3754642594994	12.1088570283593	39.0744104972315	33.1441576811471	37.2014027432683	25.4624059519762	79.9508942443703	40.7557312043355	39.1802688915695
IGFBP2	48.2760895183487	61.3541271124386	141.620037249553	30.1800820326767	5.45407049142842	67.5306291795855	36.8669017160824	42.1724625392023	39.694953205611	60.6091489449319	54.4368209895174	5.82484958802227
IL8RB	27.2324066221344	27.3028836414378	74.2049726535696	12.486317393094	24.1149635768889	60.8337912039165	19.1484889288855	27.2747493753584	21.7922013711362	27.3702031105215	26.8227117770006	0.858280286487603
CTDSP1	36.8332718689581	43.0011968394514	119.833856526918	22.2830987475752	15.2699197235328	88.7192441408173	33.8558765072283	40.8099372379135	30.4194845335484	55.2504163732382	46.7140716033555	21.3491546141417
DES	40.9946914690074	43.7170076072321	117.581845379885	16.5747267881271	5.90288682394489	67.897977011581	25.7688094587437	39.3567046271633	27.1046581296918	42.9159279741638	33.7448941845484	10.021892246441
INHA	24.7588036145978	27.3882704040368	72.1776999575919	16.3812566843264	21.3180056995431	52.7975330292419	20.5501085032612	26.5646690772471	19.1785324003915	27.2624689488825	26.1226139626487	18.2671574275655
PTMA	29.2599374905742	34.700684557756	96.1120987015438	16.042030503633	21.6760461795489	63.8958852952426	25.6584636542607	29.1216575654009	26.0765703826816	41.6173584937456	35.7726810298569	11.4633197964117
ADAM17	26.0109096483783	33.5726205103241	94.9183136685334	16.956591399575	21.4991234432234	60.7681774593407	29.679601799857	37.2582164931771	22.8464788486313	52.0558682048407	40.5053156817169	20.6578672676361
ODC1	22.765073421354	51.6349136763725	125.61584363237	30.1798769579603	29.286946481941	84.3663959480782	42.725509066557	48.2831194997817	36.7695576767976	80.2324869085978	36.2048312020487	16.4151841020434
APOB	19.2195533686893	23.1790208079118	59.1222797069908	12.2505961870039	21.9250117199104	47.0053804073212	17.3008701588798	24.7654255389931	18.6422765613275	17.7366267849122	23.9396049480673	10.7119327300956
ADCY3	30.6911173216637	42.0760600229022	113.519302585598	22.2126435477781	29.3733398727703	73.5633100813644	31.3129515686241	37.9254790394833	32.7249391331511	51.5241941484491	40.185420096646	9.20862953398373
POMC	31.8580685053725	38.3312171152024	108.424271216473	18.8096214371114	29.3088930463062	78.2782180945704	29.6321390764528	37.8687588922034	32.4922949848173	45.7573868875418	38.1446385650112	8.64690872323001
DNMT3A	29.9280020846737	34.2885144462121	96.8830840497032	20.2504142427803	23.1617590730937	73.2866664400447	27.6516465449196	31.709046835022	30.4439497321443	45.1125316844382	39.6636985586639	18.4811223037906
CEBPZ	25.7975643508654	30.3925857601817	82.3426522396998	17.7506274984271	28.9233576699398	59.5073505336113	23.4304585189548	30.5433512980989	23.7377950444153	41.3388622340838	32.9805119281685	11.3606023153273
CYP1B1	26.6009689895077	24.1287867264125	87.3599012568682	15.7175254059135	24.4290206542698	39.3691110794003	20.2018669715233	19.2609751476761	31.1266422468993	41.1488329492908	28.7648313678735	32.9205357331016
SIX2	38.0875009497545	41.5276980007579	117.766035504339	20.4096154622474	22.0643710427877	76.5047018744609	30.7147627211718	36.8695388102644	32.3969427200733	54.4236863433191	43.3996979087679	12.9362474760339
MTIF2	24.6622993052682	31.3971583658761	85.8186330231562	15.0589493818644	21.4140266990564	60.4214283143168	24.3311105603672	30.9171862926801	25.6854421240203	40.8863953901118	32.1108761844191	14.0159261380907
CCT4	27.4877682493673	38.4860213419098	103.557769965898	21.1039899051935	25.2252518246115	78.4117775404889	32.4178855449104	42.8988943368481	28.1995716652676	58.4775856389496	43.3825371698681	28.1965910224329
GFPT1	31.3076113930223	42.1065815618215	113.440752962848	23.1929847265933	29.1787437400831	83.1777065513434	35.14450381048	39.0131547507889	35.4881305977129	58.7825336279531	44.8496352153284	18.0888550329803
TGFA	25.1676276754315	30.1686760254969	101.915119891738	14.7116226171804	26.8207381457307	54.8532170706553	31.96027121243	41.19992391957	22.7527713191924	48.2828288975991	35.2203507630781	18.0535833870632
TACR1	23.749258707879	25.6441687303226	66.8619540782552	14.3460931222284	23.8948457066922	65.9478501591748	19.5758172930366	23.9578525683579	20.3096813374084	22.2407021540877	23.6758053307621	8.56338487559482
CD8A	25.2391131440742	32.4929864952419	97.8527210035243	16.4468902681559	29.4728604978078	88.7812618781679	25.8598014366654	28.8455926915649	28.9483484130793	40.4321109512199	39.9511704751225	23.7843185745303
FABP1	19.0092008289491	22.1159812649847	48.0034479459168	11.6100107949408	14.1413532979368	46.8695908056248	15.60386655444	24.6253607434235	18.8187790865854	18.0464213307989	21.2211261667401	15.1843056423508
ADRA2B	28.9978668495592	33.906817185659	94.8031841964737	16.4636938356842	27.5575573559248	65.2446005077456	23.9268596340652	30.4219035452027	30.2804172114523	36.5118069674515	33.2048063273103	4.37070466076786
SCTR	27.822182791405	32.3234600172371	85.0878113023667	17.3847910310708	23.0216936480652	64.1347655731146	24.5909749990957	33.1539900806744	23.4588407530825	29.380849364301	32.5015283794258	18.0959321011014
NR4A2	32.8573250902855	46.3135566618902	102.110203774895	19.3809560419986	19.7890688020734	58.3566152808254	23.1405802997341	24.539643471122	32.8965869579834	44.9443809392737	45.6541992563643	2.45269837346145
LRP2	20.924448196901	23.8764510023542	63.0540169831963	13.2029863046821	21.3172641900275	47.7754700819217	17.8538787055588	24.9585155340276	18.8154876750728	19.5763760963106	25.5206707300276	15.3740876283422
SP3	34.6171625079951	40.9844070992077	111.102992206892	20.8267718869804	16.3449027251715	83.3350498926714	31.5085992869773	36.8069837177357	30.5684136768281	55.4009188779222	44.437944768137	27.5060804015958
ATF2	34.047158692569	46.7294546770001	121.440219698539	23.8496988567856	26.8561014640237	98.365776200833	35.2850241450696	41.8559805104114	38.9775137555397	63.7650026881814	49.4807450380898	28.0811223936422
NFE2L2	46.1830805950866	50.9855466870741	128.704430971116	31.9781654410341	38.224877042624	94.964807807606	34.0020597899111	42.6702239942103	44.0240651263229	51.4777485210893	57.8666861500668	4.90577386231538
PRKRA	29.2569969403495	35.5274193444184	92.774409330768	18.68137739742	26.4789233542864	66.5693424207148	27.005870009925	34.1406514878383	30.7303839072196	49.033407653446	37.1292638836226	13.7464316780776
NEUROD1	17.5650984516902	24.9228129464761	49.589500707569	11.388625805341	17.9281987873114	46.6196742623014	15.5149224655362	22.491388730754	14.8300380369907	16.5090701554894	23.7701619468446	9.51749014189169
STAT1	32.1169428139529	53.9834682023204	141.928577836801	21.4217425848779	1.5986424323174	80.2115393442551	37.5674061229291	49.3442822663953	27.9698555698215	63.8847647186827	54.3027844273869	56.5483218512202
HSPD1	35.811674013424	41.8651021963945	105.315204411136	18.9538258913044	23.0933599365503	75.700963552321	28.9269300930596	33.7483338884394	31.3199848651482	49.5305022971672	40.5542175056268	15.6820432039253
IDH1	38.1223369534942	41.8682009348763	110.181902061339	24.8305379175932	36.4096024888699	88.1405058420624	32.3715317297691	40.9516379247862	44.8377035319086	48.5846817057667	49.0133929949677	16.7373500510699
IGFBP5	56.2214798627173	50.9583077066533	137.438036174447	14.1684855448525	29.5298079365548	82.375077342376	26.0544096902913	25.7761583360974	37.8762856317764	71.6142176875533	39.6866311519441	0.201015773187388
EPHA4	33.3136527017052	32.2276744834225	114.362831931532	19.9497318188326	30.2378152506065	60.6367187366518	26.2175014774167	34.660280141242	25.0889038231014	52.5204161383286	40.9262972362555	4.52839906737388
PAX3	22.5375725292516	27.4095379277169	72.1701014599904	15.1534657096419	22.8590004441718	51.2631993049079	19.4952739645837	29.4461866703638	21.3815309625014	25.8964975320205	25.1966723057312	13.0591132222899
SCG2	21.41466569512	24.8633411535507	75.1475985609546	12.5473262821822	19.8214095411896	45.3131983968292	20.2935901268258	24.3177792814107	19.9933101626091	28.58542287143	28.8163758670496	9.98065245634176
IRS1	27.2931231476159	36.5557160482325	112.977138036251	16.394357434741	11.7188058990158	53.3713592463069	27.4280817691463	43.4152229176861	20.0431931003518	51.8246845888496	32.6714821820708	19.5648855399934
ECEL1	22.3213728000142	28.8476513676067	75.5695560182509	13.2709166272728	21.9382726878362	54.1130074013219	19.9080206849745	24.3022388616002	23.627031136935	32.3143200973454	27.2732416507948	4.37724250933089
GBX2	28.7518145488225	34.9825307461223	97.5415266322061	16.9782837279033	23.9323256914317	65.4884410010404	25.3456635506104	33.4189297255844	28.3225397523051	36.6370758000129	34.5508346298719	7.58715956231535
HES6	27.4457975576534	30.7824529304505	86.3288111885138	15.0566086208748	20.4733327395746	57.9602764097806	23.0016558056715	26.425959731849	21.9911691001638	37.9139144156206	31.8102840827129	8.14790992322111
PER2	32.4447785465479	39.6377516905783	106.296224887324	18.6134298920706	29.3561345039203	72.5485898552177	26.3752086533211	31.8013084057088	31.1769477736114	46.9403241576071	44.4865810964478	3.24782516833188
HDAC4	31.4628178352812	38.1012034879827	103.793395962638	19.1656802575281	29.7765029350906	74.1775964964994	28.1086258545868	35.9341004338842	31.211201563743	43.1045732072404	38.0285099603509	9.34444682733601
VHL	29.1692952494845	32.6144790712424	87.950673728546	15.9192093913496	16.1087714445409	75.3798648272196	25.1760399599278	23.9893933782344	26.3294353905582	47.3040748080092	35.4941154716825	21.2223965064498
PPARG	31.086120087533	25.3135148489566	81.4950240095702	10.9423115912636	30.7103087624912	55.7626665087748	18.8192352348428	20.7220883027264	23.7138844313182	29.8812603618038	27.010281425863	0.0737013312127442
NR2C2	35.4084041155455	39.3839583727576	111.332493818422	21.6696033730242	30.0084970726596	89.5994992284592	31.5751668454635	34.867180954101	33.2090040036491	54.9939428429617	44.6892554226575	24.7499325122449
RARB	32.3028948037231	28.4245482812938	85.0222718654595	11.2792965511375	28.5253857556417	58.2614507273385	19.4693947546501	6.74281397435055	34.5320183834054	35.8469594064582	36.9631198181045	1.13891707814364
TGFBR2	38.6318197823214	46.716785525955	133.084893998147	7.74607787644763	9.40747484390255	103.690170330702	33.4423560682295	37.2334005768282	26.5130394640676	64.7823250949112	40.1977429623808	28.9813481661902
MLH1	26.7010990238792	31.5695874082337	81.5013302997115	15.0463274217195	24.1803573685107	74.6913390621782	23.7039340493518	25.1376487869023	25.8429551504829	43.2347205049061	35.2634618540664	22.0385964245984
MYD88	45.2221953767242	49.1303476802089	133.5153076282	22.7077419496824	16.0296402209442	102.2948552385	36.484110333416	46.6567210972124	28.5591418431478	61.2769869266864	46.559334071451	35.4746325217154
CTNNB1	42.8830994257607	48.5779066886406	139.363938340523	23.3051802943971	29.166812161319	92.8798197586351	38.5058910113185	44.4282055245455	40.100111068563	68.3374983839444	50.8040839170379	29.7579611254125
VIPR1	32.4359901759496	39.8034887278364	94.2667876021374	19.2111921445113	28.3298419356963	76.3245307626438	27.3289937317689	32.6735042677585	29.7685772467104	37.8478534371672	34.3096867281029	4.67332026173834
TDGF1	11.899130086162	14.5277868695967	42.3134287238742	6.29862800522036	10.211632152769	30.0685142399519	10.4916525361293	15.602014378901	10.1945869907263	17.154583178729	14.5828553955179	5.36440529777284
DAG1	36.4956849583644	39.4319191957554	109.267088163476	22.8087904321182	19.4050016935463	71.5442119988541	31.3527008760211	36.2209378707725	28.8843418126745	49.5482579014905	44.035778653704	23.9684762412399
GNAI2	37.5515525755342	44.1668294068345	130.201613879187	18.7026077424487	18.2787230673474	100.672785257718	35.7011024262794	36.8092475557184	37.5210768071766	68.0871361544842	45.5085400157599	26.9855848018478
ALAS1	36.8272271515338	37.411004886758	101.329803518541	20.0547650918235	17.1583533799499	71.8283689155644	27.9502958896843	34.0839216978434	28.3899490531928	48.2391262380514	40.9404088334544	16.1556679504951
ADPRH	24.3670842172941	27.139756552723	81.8890826835414	13.1384272547325	22.6598026853639	69.3540981908285	21.4504106452372	28.7859149364228	24.9159889196285	34.061650679124	30.7259810948821	19.002971801177
TRH	28.1517431144413	31.8248662228484	86.3102881476469	16.842261328646	24.4389195610042	63.6986537748217	23.3649570022992	30.029010984735	27.0404564769287	34.2789711522827	31.987828365067	10.3725535792754
TF	36.7768000275371	31.4258974503097	76.6363097113163	16.9966172417349	26.6083765389875	70.4321531515656	20.1852720329834	29.5188227855928	14.6103703110269	23.1363289535521	35.1422793248332	20.8534171891407
CLDN18	28.3670653047782	33.0479135672466	87.6399410103293	15.9859160302421	24.9904788988568	67.552394619138	23.6156165757228	30.4067384696545	27.0059165732793	31.1866223150416	33.7774566719708	8.65190886921251
TRPC1	22.4661805535115	23.9311373558367	69.3768759514468	12.8397203754703	8.86228998277006	46.0332552712407	20.3815704036872	25.3921645041457	21.217480668541	34.0053138913132	31.6604911626805	16.2458474701232
AGTR1	23.2891384251618	28.627602051922	73.4084531726006	13.7280297503119	24.3396587176513	53.7387915404069	20.4328241926985	26.0621842342755	24.8976502736391	27.2615472406989	28.3565859933323	8.2840941311122
MME	18.7390245644992	29.5545987861649	85.0617515774683	11.2214046238833	22.5170970873535	64.3770926793849	20.2409045468568	36.3585990341921	27.0898965987576	43.3845225216192	31.8430207297034	2.68234996254786
IL12A	26.2728169998975	27.9476992188469	76.9580322477386	15.4585952771671	26.3250661524549	55.9217197721745	20.6518852772025	26.1943604527945	23.6728202538849	25.265233253757	31.1333890014197	11.52377904362
SKIL	21.9410085102789	35.2364511188071	99.0707663856606	16.1810834111492	10.335649969538	63.5387769424662	26.7904055576442	34.5808854448558	22.3002523633124	53.5851123556259	40.332775852394	32.8393878874635
HES1	35.0727972291407	37.7358816863688	123.302223841603	16.4913406517774	34.5984399602928	72.3903894604076	31.5073029187313	41.0175185045619	32.0418390715352	53.8617718313798	55.9427821762441	12.0211525683837
RAF1	39.2688143944068	40.0820176505571	111.747173606783	21.3768692112125	29.1799833062936	89.164261001306	32.6723807577047	32.5305073832671	33.4363410767419	54.1169379959801	42.7065312770781	25.7880497395599
THRB	30.024559620118	27.562538813343	97.6218519698859	11.8038107409785	31.9484187802015	55.0677281669536	22.1328020989722	23.9661823301757	31.1697410692958	46.5431427652153	34.1289246235381	0.513459990599077
TOP2B	30.3820867121868	33.9471618454938	84.2680873618912	17.2525468585336	23.2200906243238	82.7788233384586	25.4776030694454	23.3065652603114	26.313697862076	44.7515645309523	34.7831057605991	22.6154855300865
ACAA1	33.9583296548714	34.861284882244	96.287782418947	17.1107591434958	24.3239666117592	74.6246500698464	27.6964010878095	30.646975299227	25.1869781588161	45.2526338083319	36.4861614502461	17.4831383632193
CCK	30.3617169737955	33.6067638413866	90.8733961974205	16.5717393127006	25.9887844099878	68.4279286974628	25.3296901417655	34.0015872519672	25.7314589647223	36.1548056447385	34.6087142573939	19.0012810460858
LTF	26.3755370908317	31.6014880962053	88.778610589324	18.730995421453	15.8997504764698	98.6555814994267	23.2007452291667	34.8488356458035	18.613297129314	40.6376201623532	33.9268916955611	24.5558265670118
SMARCC1	34.3151863779589	36.7833228868334	108.18156270471	21.7460337709245	31.0128671311328	87.0799080256092	30.6263778559018	32.9204553981521	31.2249059368282	55.4275112700519	43.3109531547074	24.0314726138636
CDC25A	26.0413337553132	29.7528590252466	79.9775565336468	16.0929373830407	21.5893333197253	58.1212444236444	22.8078924861319	27.3394439300064	23.449655479575	33.9063710835745	32.4788621627861	17.8248383120261
COL7A1	35.2670126478162	42.4950965416497	111.819689544104	21.6635963943099	19.785752509836	62.0650967123399	33.8829605449813	39.3705732081634	28.2293464894702	55.1944160972744	44.0446633295901	23.2117154667077
GPX1	34.5865045800493	35.2828058902234	99.6440279842133	18.5248594406155	32.0619339260379	87.8590319072503	27.5102250180426	36.2517614277565	31.4168617363619	36.696629464328	38.9567879300813	12.6436147508798
RHOA	46.5433163440481	50.0638365225991	138.381520491248	24.1025855215887	37.7491606934372	111.760514786476	39.0055251948238	47.244428901771	36.1649423879861	64.563158232996	53.2042592209596	25.9912160633111
RASSF1	28.7545368474467	34.3572888473976	100.681918772435	17.256463413879	25.550473947939	75.3897763819937	26.5968873416515	30.7118908381729	27.4759940435802	44.8251534879089	37.5610424226791	16.9916646909103
CISH	29.6863533952937	34.4581977653827	97.9855413851044	17.067184641287	28.1377065234891	73.5261942249667	25.3840848803002	30.8083479287275	29.53014048405	37.1321635613163	35.1243070287529	7.24036024225423
FOXP1	33.5180182379252	40.2942974679678	106.602142460682	14.1955189093195	27.576603903752	101.166636963979	31.4963570464571	29.3319151488226	30.9667238283351	52.1223370121899	39.9001966308449	23.4868230212112
TOMM70A	24.7596709312641	32.0109828283518	85.5986872096508	16.1730951427432	21.1601264046644	59.6824767724505	23.9962656331091	32.207936228773	27.0458393969203	42.5710925808049	37.8731498653831	17.6467567747116
CD47	30.2198539596893	46.2557664824801	129.454825233052	14.2886939029953	18.5461463122921	100.885397206489	36.9532399766854	50.5265030668026	33.4159499199291	51.112981593615	51.480660196126	37.9894255147959
ITGB5	38.2201139823049	47.1791117931907	128.891247489293	18.5579594616879	23.0545906808309	56.5398482426094	35.141855934651	43.1825443403446	27.0930748580364	59.5799068419979	44.6076109762874	21.8802448476141
RBP1	32.6356383329778	31.6525053386993	109.621320314783	24.4080607942037	1.4503946052314	39.0929073170087	31.6520428739718	43.5666667965253	25.754717064746	62.0255056046853	41.1086524348044	23.128598529706
PLOD2	24.2107055206807	34.0705966761104	112.261817981172	12.3685601404359	10.6805403884776	28.2639867779983	31.1291141887752	31.2674719459863	28.6458372497461	65.7814182235674	49.9202542916989	15.4361918636751
SST	22.9702358239256	27.7921337131203	70.6709885811257	15.6358711435687	26.9661585006656	57.9427034735836	20.1421645623531	26.7856069838702	20.9759378422376	27.5509223606322	29.0550708011144	15.1762949869579
BCL6	27.8112626448187	40.4079848445849	106.520858077201	23.8134066753794	26.4407019638758	84.4599875320157	25.4927241557837	33.5312739105036	33.2440528469554	50.5456227346822	47.1537701512002	6.22217735335441
CLDN1	46.0015382410561	36.3292170233476	163.696404486186	21.6898081960293	41.7538385689967	81.7248177255051	44.6070926548064	51.34498275578	46.3023243758879	83.1536936046167	72.2203031968823	34.0083581943755
TFRC	25.0886943331381	43.4073968073019	115.910867741276	23.1188354884903	34.255238547335	70.3249334099701	31.2516493410434	38.7135690625507	40.8146685463382	60.1484531918084	54.7522322838693	25.0976897354551
FGFR3	41.5595673661886	44.4840380216092	119.565890228144	23.795433056844	26.0113504014002	78.8245850910989	34.5043807839345	43.8368472317755	37.2193182739091	46.1432118563188	52.5940006981671	1.03946908337811
ADD1	36.0748054660643	42.3975695103315	113.455326514997	20.123328069729	17.8147198858327	85.7567557282542	31.9828503748506	40.9466345326402	30.2393703767952	54.7108340481228	43.1511962231301	16.8022616364042
MSX1	33.8766471010756	37.9229828649312	107.122573380171	19.2356419594732	17.4343857855656	71.4677317664629	28.4576708479665	37.382248273998	26.6005700730043	44.1784007369104	37.4645479381914	17.7770609161258
CPEB2	28.3993779070795	36.6224247712079	95.7568277303066	15.9428685707875	25.1321425438968	71.8274141935271	31.2737040427048	40.4382098310554	22.5527661428739	39.7106249535038	35.9486352903179	19.2023229677264
SLC34A2	25.644444964702	25.6560563428036	97.5251037841838	14.9641378772624	26.4225614195697	60.9754964989765	20.5389644473577	25.3925393770995	19.8934531907973	38.9256579809714	28.9113350602436	16.1481943213211
KLF3	41.0458276870066	48.8362338005736	121.428681444948	22.0737360735692	33.6060630741855	88.7817236354845	34.7526586226385	41.2860702478733	36.4011782242289	53.9280144343716	52.9975957158318	7.21604317929478
PDGFRA	33.957567468255	36.1707342639665	107.107490965905	15.4038000081379	24.8971946528967	71.9490400157312	27.2062362400374	30.7105220554513	33.0572814896765	50.4196325330654	38.2931244952152	7.10799969794559
KIT	23.6350309631429	28.0182355314457	83.1438898831944	12.5351676470424	29.3212609914965	72.9517441698739	18.8756406840933	23.9145864484048	29.6655512944938	32.7569278195544	27.425096970542	0.362209060457861
CCNG2	36.7264803488037	39.5694688947899	89.3367007961095	17.8988193754018	17.5919442403111	96.0655003611819	30.3575042152488	29.4509583536829	30.4592089841574	41.2501378419137	38.7099509470997	20.6005487034352
ATOH1	25.5568260424877	31.904710085051	86.0592085788164	12.2107589595712	25.0914524755649	60.6322612663751	20.918853449645	27.3109002287909	17.691287531684	28.8235907527964	31.8973078284705	4.22908688557737
COX7A2	24.9574060396689	27.5783041761824	67.7573754860321	14.3468477078322	19.8101645215054	55.8858633045383	21.6433732841762	29.6015574336385	21.9724914385522	32.9303487189028	32.0927616756225	11.3418428409399
NFKB1	30.0230931768044	41.7427068935415	98.3920161976142	19.1726394755652	18.236499955477	86.511775124888	33.5037361263546	36.5419820673091	29.2271703589955	56.2872069686594	44.536491678805	31.3147320285415
FGF2	21.9898035585114	25.5241917730268	75.76689596354	12.8150554411719	24.4893306114648	56.3012639362481	19.3976419866684	22.5927807942957	23.0881539867796	40.126830349389	28.8919476941952	8.2093340432475
CCRN4L	30.5645773239895	37.930289980989	102.756637883407	15.4185203167731	15.6809841337579	59.0353646303197	28.8465105185488	39.5723380164879	24.5755600175212	50.9320144215239	35.4877848903596	25.1695930345168
TLR2	18.1508934962371	24.276597886595	93.6430855078812	12.0805818544338	20.0235859678433	64.9002179760015	25.7017026839667	36.1934661682919	25.2543271706415	53.25168794981	35.3506022181168	20.2756828791099
ING2	29.1407420669552	33.4534009591551	83.2318485535513	14.4298434761938	7.11727087003982	54.6369699379857	24.3840795885811	29.6250783835873	23.3378938617069	40.894852556953	33.8620808673981	19.1287814209864
CRMP1	30.4126182999242	38.2780213895126	101.336116029451	17.9376289203146	29.0133964412762	63.3766203330338	25.1457421432829	28.545686620791	28.6655758937524	43.8852073006992	36.0971440825232	3.50110293402401
TLR10	6.90171754179009	23.440185404327	62.6986979066828	10.7422988049546	22.2360013478447	111.022595496231	17.6253679769081	20.3152039899109	22.6423079970638	21.4683269515994	26.1723831726001	1.70496804487848
RFC1	28.2488969858249	36.4975229296659	96.422366716883	17.8983898354351	12.4348393341362	81.3519244208871	28.6635358046208	35.4053471120357	28.7208162155699	47.9999598003706	42.4011728416867	27.1171343623395
UGDH	27.9305179621398	39.7609421598409	117.308351848512	25.8566886103165	23.1248839750347	58.4760031912312	28.219363851774	47.8148377051102	29.8962890976009	62.2668059894711	37.5947982409353	1.62314291917537
PPAT	23.8249334908477	32.1500211876467	76.4577889992168	15.0552578426137	16.9860549698407	57.2706920691355	25.0946612797077	25.8504648040597	22.0536666015262	38.4099780155341	33.0928153580655	16.6792719576016
PF4	14.5152987075515	16.1124321096487	42.6308059054321	7.70529505280749	3.17561668846532	23.8286409177611	10.7771274747855	15.7391227241587	9.40046233602711	17.1562023160434	13.3016971043115	11.9988236459184
CXCL5	28.5382029868936	34.986613690705	95.7020996663482	16.6315128937811	32.3051093211412	63.9965324424402	24.4600636428854	34.2330767939364	26.4060193802551	40.4337395050272	37.6129167663268	2.25090238880806
CXCL3	24.7550658884357	30.1064786719279	80.1067200409879	14.4109906671804	25.2574191838593	52.8388398965007	21.5996268313988	27.3784399579107	22.4761617749082	34.8888119138309	31.5389191888628	9.13876058536379
CXCL2	17.2939308921783	21.3704641394403	61.8529204382471	9.2271807281722	25.4354934573308	40.405373197962	16.0204725823264	21.8474490904301	19.2639655003789	27.6893695166466	24.2475118727068	0.416787801263187
HPSE	24.5432515768247	32.4552357094298	88.498068781122	15.3411150694399	28.4970156228393	62.6579097460659	27.9419157465384	27.8144573095715	29.2590577464853	39.8249972998295	35.6461483484405	0.894305281769391
NKX6-1	26.2662256615805	30.7636671342659	89.0347081678217	16.6206235959515	21.0469443892186	62.8219308919965	24.7089429905028	33.2836798052361	26.0524077842273	34.8726191303922	31.0705075826568	11.3077990723683
ABCG2	20.9542315212622	24.9029906421387	60.7822964591977	12.0869410049005	19.9608208130731	56.6568950334438	20.3540770850881	24.6305658464158	23.7699245506129	22.0488791466383	26.0206674613564	7.99263034652855
SNCA	29.9824046409173	33.3800218867988	94.1056928757127	13.8525720223985	34.39359656466	67.7515664322174	26.0785351246592	26.0852544237731	34.9036570246385	46.561006241084	31.9573644783926	2.91489033959864
EIF4E	11.4010767500188	22.6643273118396	43.9420108997398	10.4331529091519	16.6113028744397	42.781310428918	19.8775043495876	19.7910229923061	13.0581856215151	20.1497237676688	24.1086278755154	12.4776936625354
ADH5	35.4887627063451	41.2335732064301	109.980001113986	19.7316147190863	19.0859708637772	70.4947911460618	29.0010922795799	34.791611405344	30.7420333564605	47.8887796060857	45.3528777742816	21.9317553773722
LEF1	24.9351371533497	42.828132813451	98.6534561985799	15.4871662681442	27.3344658638136	108.581970329686	23.8373753146691	23.2235194595631	34.2218054934269	47.2139617843304	33.8384233429846	17.1143852980848
CASP6	21.7636283372245	28.2107361223971	62.6061632831338	12.6216144070615	18.0630515318862	47.0444312290371	21.4164315453718	18.0170590131781	22.4517418716372	37.2781204604122	27.2244603222313	12.9134488420054
PITX2	31.0800000490665	36.6214753583169	89.0936686270205	16.7597873436665	22.2729304006528	62.1663005266256	24.7963118827684	34.5091150423638	27.0013901857154	35.5890339856411	34.8317748849638	8.78495575108163
NEUROG2	23.1994612061675	28.1644175827755	73.5451533015118	14.2850189722719	22.290752538252	58.7862910186369	21.4204212234803	26.9968764570711	23.425957422961	28.2948571261248	28.2295351695778	7.42726753517197
CCNA2	31.6950697203393	38.4877876087052	104.052223000773	19.4404873030484	13.9109501846865	81.3885818796848	34.3966461036505	39.797658179588	27.472375005789	52.0967276134434	47.9551465176084	27.0586088517108
CLGN	12.4842159481545	16.6536671705982	50.1484931169239	8.20923068874011	16.1720155665033	34.2676080843488	11.8597820355318	15.1838571954858	18.4427506820467	19.4125938625313	21.5839180880952	0.430789314102295
UCP1	22.2132390421765	22.4829511730315	63.0623520950889	12.3779373974595	21.4482160252417	47.5680072325505	17.6858723660476	24.2780390683285	19.3554010671007	21.3859243671649	25.0191757833644	13.5866775347614
PDGFC	20.334831359836	22.188937123741	79.9572389408868	9.88252530866795	24.1913078212149	39.7345411966379	27.9605476757644	30.5963071794156	20.0856974400584	55.5052412129353	30.7900639945528	21.8993508683891
HAND2	30.7919938276215	37.5741236529787	96.2298846818786	17.9084962796826	20.6920180626791	74.1882925389239	26.4245630561549	35.1911475041721	26.1514617866184	40.6937753077851	35.528152482658	11.6369701520895
ACSL1	42.2816165730818	43.7609328280916	112.720133422611	17.8637207753533	11.8263606465295	72.2544791452704	31.7781566093	35.9479973980123	27.8046468206743	44.452225101586	40.5078918773004	20.5207051496334
CCT5	28.636980425266	43.2670799150339	111.980935248827	21.9423292039136	25.3871967523496	73.1605382993581	36.7886263650293	46.6126797541332	28.5185018434542	68.9951129353251	46.235091742889	26.3002111035188
SUB1	19.4359331700868	32.988448000027	77.1255231317321	9.5796668228236	11.9294792209194	60.3090485607154	24.5311452416549	28.2342875268907	20.8988374247568	40.8001844194042	33.9422742400564	9.99067827536992
SKP2	32.2804413360963	49.2903576449389	117.582207210103	23.5309612203569	12.5426465674379	83.2032692673255	34.5428743902309	49.2750780006003	34.0267319519401	57.1179734018866	48.3562658696991	31.6168506072763
GHR	18.3721573744444	27.0808982688357	61.7170268718015	15.5122793740891	27.3047935479336	51.2839419923999	17.1667850342558	27.7847800203463	28.1769655137497	30.423022859528	27.3726372939424	1.97241949336114
CCNB1	26.7308102422153	34.6209571042009	95.9030747219493	17.1637732743282	23.2519950383901	68.4848776399036	30.1056317978258	38.1398920360699	26.3651197065548	48.4397583506133	44.9728881429452	25.9632853929577
HMGCR	37.3533459893033	35.4070602405793	93.0557658025695	19.9941314437163	20.1252295274446	71.4600897136687	33.3846184864802	39.3998647722711	26.5085367521344	43.8645100561744	40.5622593321665	26.6265171408867
F2R	31.5935018758997	36.5711354226014	108.347367132697	10.7751048178699	10.4374858492154	47.1936924798939	28.0751536372877	33.0768857406079	24.769725834262	59.0765148577295	31.8866368269581	21.0155058723866
AGGF1	27.5426271886089	31.6903875211949	88.1566292964733	16.1911272783918	25.1148247164244	72.5489732537314	25.6897061300553	31.5329404883841	26.4070648922245	39.919703387557	34.382092290641	18.6678015905569
RASA1	30.6102672745069	33.0635288875687	89.9203735772045	17.0501628012184	25.3955772846766	82.746880146053	29.5063464630729	29.4904875203246	25.5668625879966	48.1750640746167	35.9666475750565	30.0596862560738
APC	25.0027537164541	27.2452516309209	74.2358412120465	18.0556467087437	21.0806321339068	61.552281982973	21.6369314391735	26.4229515592655	23.7897914670598	37.5370577513989	29.1408537783291	17.8071783111875
TCF7	28.0160454081026	35.5525453455182	95.0236988996444	17.7538416105296	17.5029085001949	95.4498117198739	26.6658992769051	34.5024115673004	26.3910201605037	41.6080220290005	37.8635467992512	19.019247510941
EGR1	44.2996079794645	52.8100979670208	143.95053278965	24.1678116797902	28.2472358842239	108.458420682154	34.7263697570704	49.4746292722065	45.503611840969	54.5369301366833	52.4210812524648	3.29216613050426
ADRB2	28.950976568554	32.9493388846614	93.7956334867913	15.2795025188413	32.7972343755038	76.0438383240757	28.1634851155789	39.6805100313554	29.2692866431211	39.6164900935882	37.3375558040688	15.5878209219299
ADRA1B	28.0252822478923	33.047324749209	91.1797394866436	18.1236455081094	26.7055996940799	70.7684562780347	27.2302401365941	32.6962186058636	28.6730290232116	40.5642395819668	36.7027908736568	23.9012690042083
PTTG1	33.8725226250497	40.6687054486197	120.001662156197	21.9975879108808	27.4722616714621	87.199196141833	38.1128484309098	40.9997664199635	38.5827534321241	54.3999001281662	55.1756637851037	26.6139784408901
GABRG2	16.8269848728372	22.7558636788412	54.1622829505706	13.4468540227182	22.3649451682706	42.7055161378703	15.9776489705682	22.4587262302908	18.2948653651189	15.3967390485512	24.1683778016818	11.6324032050045
CCNG1	31.9808452371072	35.9243209688312	101.398974000169	14.9575044736707	37.7864460628955	104.998428140177	31.3329885639376	36.5357790456337	37.9263034558661	49.6011318734117	44.6929019591826	17.2055314498281
NPM1	13.7376528098979	18.974436998723	49.3094195778859	10.8530307356577	19.8342352714175	37.0540833320229	15.5538231842753	17.2314241104287	16.7243375389396	18.3555967745014	16.9220228638573	16.3511722377982
FGFR4	27.1137850001875	30.7180529574677	85.6129905203463	17.9652348670502	20.8688954672176	64.0509222002517	24.4326456383635	33.2435086973644	22.8221268688889	35.8005060407981	33.6468526514354	18.8852192774819
SLC9A3	25.6323489978186	31.3561615440436	95.0199676200458	16.244091400103	24.2999986818676	62.0655417465336	23.3558487441375	31.560584742227	25.3214407036918	36.104601736098	32.4695867951456	1.8828555310566
TERT	30.9860168610962	35.2065557137323	92.7872139791414	18.6073766248986	24.7807923865162	70.9498631095676	26.4433316804607	33.4234148602945	26.3269899771953	37.9980774244834	36.2609911544015	18.6166068561784
SLC6A3	28.2453860162622	33.9749346829271	91.6616569259887	16.4036897597531	28.2198076767802	68.156826940619	25.3573658471682	32.0219459164103	27.7168302854014	33.2140665326415	33.7628841917738	5.83522487212054
DAP	29.99124204592	44.5658693567109	119.585947247902	22.0870842720037	31.569209027287	82.891757055451	33.6070473051588	40.4274079115516	37.4101441857658	63.3861889282349	47.1821029330927	7.52647261238242
HMGCS1	38.6195560595152	41.1154077935874	92.0062364145875	22.1525383141758	27.7372837125999	76.5202578281861	35.8452922421734	37.3988862533854	30.1290189009888	45.1350339794153	46.418817734428	23.6043461400736
IL6ST	33.5735154969553	39.4610027237097	105.704018569074	13.270110889143	24.8286411776518	102.828056896728	32.0444615536119	34.1340952680609	32.7787488920094	56.2486772585406	43.8406233864211	28.9960807179826
FOXD1	32.1810695696694	34.7834451088632	96.0273291725107	14.1880974164569	3.1745636437485	56.6666323968741	27.1516141788069	28.7062782755724	22.4261515237361	44.8814566036501	36.6350487456593	14.1217319319601
MEF2C	28.9664783350274	44.6036169498386	119.235395867037	10.792446942321	27.680512667315	128.406988739979	23.8678429726301	22.9724004740548	37.5312039199377	43.2904977204451	34.5413659167594	1.31877709603255
PCSK1	19.907278313274	24.5257280161633	63.4208761840546	10.3066753646417	22.4671573780993	42.4995403349682	17.1707725888982	21.5959384596243	17.3985371373441	26.7135260407207	21.9406805619814	11.076816946406
LOX	25.5915171282296	33.6604787791026	109.617427828408	9.76490308173912	17.5333985191803	25.5630520436132	24.5384701748982	35.3194116976736	28.3473432142741	65.0077611317794	38.1529653970714	24.1919789336347
IRF1	27.9330415064999	35.2210339318713	97.5513834531023	17.3690441238035	20.8538897059143	74.8619087861607	27.4003078333531	26.8043377569236	29.0904654509489	43.9079326339009	38.7579395992821	32.5179046273901
PPP2CA	33.8857802503514	41.4975069493286	117.327110948557	21.5248265892238	30.9745751880637	97.5125987606678	36.4172186698645	50.2820769450879	36.2092405254242	54.9589240235321	50.081220945926	23.5918507576596
HBEGF	37.4848097801676	45.9788986854921	127.967352037893	15.9693877386362	29.024595620668	65.9207962588434	36.3639337008995	39.022997684751	33.5584950335142	55.0943299169682	45.2191823472507	0.613441106986906
TAF7	21.8375090309319	29.4759419642094	80.6955837162379	13.4236781435015	20.8121462250937	68.4222373445425	23.6970851035957	28.5873761164097	23.9489490115497	41.7420987228659	33.2236212678493	13.5233653607235
HTR4	22.1523125305175	25.1216213319596	68.9765183504174	14.6263867085931	25.0752439018158	54.5912280561436	19.5798228380986	27.5503025609634	21.4440728841666	20.1694991315802	27.9248556422528	17.1473394471582
CSNK1A1	31.3384947679266	40.6405819496508	112.437543350222	19.0704283786913	29.9441387873993	81.8089995868405	36.0833687255057	54.4402517536859	30.2552079599761	51.094660794492	47.1670732177493	25.6134218948659
PDGFRB	36.6945196873576	43.2927136800149	125.471178302347	14.5894913481891	11.2695704658951	65.2630599402285	28.2324019154916	36.5233356492427	31.9939353760991	65.0770228122058	39.1023796551788	15.5080738494896
CD74	40.9709277453498	48.4460409437295	166.370937440367	16.9672340820783	35.5025350293451	130.435959685207	32.6492733297533	32.6092060744927	50.9958984832551	73.0554931105057	55.112801363746	36.2073563023893
SPARC	49.9709165819994	60.8243550277628	179.126110720129	19.4657375354391	10.2461382735137	70.8473988633268	36.0819645124892	51.6876895526122	41.9911465571859	89.4378456798426	56.2194893967207	30.9998840813033
HAND1	28.2033189593521	30.2883946042271	80.1461625699363	16.5132066166231	19.8118973302553	59.0568429047657	24.5792494461327	33.2916918217368	23.0502961179665	29.1643479273122	32.7757455847788	18.9763516837542
DUSP1	45.7863808695204	56.9389281895442	145.768554177487	27.3380836635333	14.6865629085356	112.705490602961	38.3963355923525	61.5861959500982	36.082406028863	67.7790031198441	58.7900480598254	33.6186898874751
NKX2-5	28.9261271125997	33.911709571492	98.982100046993	17.43562690924	28.9755769032983	68.5738397547347	26.1272174147044	34.2884186809357	30.368562797983	39.6946844179369	34.8145460172696	9.33158756120102
DRD1	23.8145337272585	27.1172459235085	65.9862424898003	15.5246011660443	21.6515567274975	56.228022917505	21.7566332828876	27.0589456211885	18.3527134463315	25.6791388858028	26.9264138966306	17.2765210390049
GRM6	26.3774847877082	30.140019193515	82.6260174726433	15.9701369905936	21.8091085273328	60.9407062044978	22.8563951184628	30.2377662862774	21.7795218959955	31.1569445975496	29.7141534087681	15.5337582306069
IRF4	24.1032928932065	37.8284334410461	110.092939255231	14.5899878099551	34.3829554215238	104.271834168755	25.4193042888206	21.2760785466463	35.4017369735927	45.3192757494636	35.212750192118	0.179395361959034
FOXC1	33.8067328672518	38.8998431357627	111.538305652191	18.0632568201694	29.5438265916702	74.2541732016952	29.8681897951921	34.0479490673891	31.1949333720307	52.0422549143582	40.5503674589897	13.6213870388852
NQO2	32.7839966167449	39.3933135723859	94.7811211026001	21.3378462837456	25.082781012137	72.1357129095426	30.3227644952721	35.9595248826432	28.740864138874	50.5511891737823	38.8480660568091	11.8866527206096
EDN1	33.0707455687052	39.7728522412295	95.7194377263348	15.635051570293	30.5823777546861	59.4816688563064	28.0084285431331	27.0218110105677	30.4788004841096	47.8585849887249	38.2868030584153	5.45138558605845
ID4	32.1203121851767	34.5893632209648	85.8965921685428	17.6670086484377	23.4670615888251	67.7015655267827	23.2284127494424	27.800206392791	26.4838740884848	39.3555623717114	36.8592732743646	7.34820448416967
E2F3	26.3871837894648	33.4452473355512	81.5672543718913	14.6744813549791	24.4851835312995	55.773379453283	22.5703966969208	27.4482118003771	24.711270411266	43.3771861573861	34.4197955528519	16.6858643281061
MOG	22.0226792597548	26.3351079709955	65.5190250640559	15.1325841863054	21.9470079746941	56.74176035809	19.7715868204967	29.5161241515446	19.1681789495747	19.9773832245928	27.3117172653962	17.1621985613915
C6orf134	28.6802478991009	35.4112644278713	91.4883594311404	16.3668254990516	28.0043251666724	65.1513508144899	24.4569484045818	29.9798277250401	32.2236920745601	42.816054378369	35.8876483756091	6.82297391745057
LTA	22.0686604588085	31.4426991089143	83.994730480886	16.2927753964562	27.4743755064076	90.1041712294438	23.9518886021261	31.8074672476958	27.5874683855938	29.1246954009142	32.2314029277708	10.6107620286154
TNF	21.7372897224529	34.1216296059993	77.9759797520537	14.7352209640551	21.4277672259588	80.1157379418321	24.6323510000805	30.2807380321996	27.5799045751982	33.7739230903647	33.1998210524885	9.3042123279832
HSPA1A	37.4735906926741	53.0653599219802	127.411572058794	25.7901189537011	45.064622622918	103.436670607864	34.962213182979	43.5927727632714	48.4697912106924	57.6957494938596	57.7540233552234	5.08032419936219
CYP21A2	25.7593584281469	29.5152877137464	79.1871978926497	16.1652267172279	24.9150891257619	62.1261759802081	23.2620795869863	30.7012814888649	24.8479855248629	29.2775658944298	29.5254576983559	15.0877902304678
PSMB9	30.525547691104	45.8202348001078	127.795300668451	18.0551933649793	16.5917425772165	98.9280835612244	33.4579680264689	37.0823108391001	30.6968393901304	52.1053096430916	52.448997373519	45.4818946354239
HSD17B8	28.8315812464686	33.6809336291497	97.4189605180253	17.5676113916249	26.0778820001777	68.8625464545672	26.632225697348	33.7255046495161	29.0707648420637	40.0940477962779	37.2958104443768	5.95493392066357
CDKN1A	31.29623022314	43.1611928042182	122.589890146728	20.1222263505872	30.0903003596761	64.9631406724027	33.3306176971388	43.5848437854104	29.2980610293522	53.7974632124249	46.5631703657982	20.1605192396721
PIM1	40.5844119212233	42.952422777075	123.207549219269	18.9749678239324	33.3654976932424	100.517112229171	34.5875701554822	48.5081345959856	33.0472169710415	56.5778560042816	51.5149740552238	8.8537307178408
SRF	36.426476152399	47.915368781179	127.483992541516	20.7580929524911	27.9776425354203	87.3459610161786	33.5393522877657	38.5877100285741	35.3506982784556	60.0887814770444	45.7623486749037	14.1598367059763
PNRC1	36.3500082400071	47.708854532745	122.911184390191	22.5986658675287	35.7253391687571	107.385675730014	33.8708174127928	40.3293927285272	40.30187096845	55.989250813878	48.2374902744811	29.0196395101535
POU3F2	29.7133493203627	35.1412031147101	95.643494710335	17.8720306791782	22.6114853051588	67.3524209352694	26.1997009890479	32.2670448567522	25.9444048150099	38.0562627784005	35.0919261714841	11.5375113411533
PRDM1	35.0571041201284	42.9824465162879	124.217370038377	13.509612230921	37.9155462719184	87.7569781593479	33.3511680641449	35.0552105902385	35.7147012590043	50.6882120601667	45.9194856546622	3.65697253960266
MARCKS	35.5127690768067	44.1577449349966	119.979912590498	18.498044195784	26.5854678590212	82.4999504061969	31.9592747034788	40.5054060853246	36.1080326921788	62.6362343603638	48.7262204918373	21.25901738378
HSF2	23.5642881181862	29.3966485326492	74.762095288896	13.2535665870244	13.7711850077487	54.6905060428965	20.5775161685533	26.2314533108589	21.6442338863352	35.1017188841895	29.5751034216327	15.7022132190712
HEY2	25.8478173195293	33.3003826846074	87.5316576061429	13.3434550830154	23.1325051046611	56.1341412429607	19.7381537865253	29.2750889114574	28.8762484511832	32.2212996284602	29.776837719978	1.77420322371922
MYB	23.9712417413921	28.9366031211857	78.66601985252	15.5182836335162	31.7144240220783	72.8208334085672	18.1284027529938	17.9772496164058	33.8359020791249	30.0714741400384	35.3493254473017	4.67905698661098
TNFAIP3	20.0198952464216	43.2289362639529	106.62514154172	18.6628865629906	26.3185327359905	92.8200141398683	33.6308448893921	39.9002997002845	36.227871610078	63.1694609697963	50.5434570378359	35.4998448000108
ULBP1	21.2378019394574	31.9450864956048	92.0677172626214	18.8665948719854	24.8888179376754	31.1609407170275	19.0848765524869	31.6140502318354	24.7676145190272	41.039757663302	31.8763250727374	9.39278079616086
ESR1	21.3933148131535	27.9531616132777	79.1234502239434	14.3442365501936	28.1262313923777	64.7161992613411	21.2689387109924	30.375120340102	27.6359973158061	30.9751448691585	31.3592117648174	7.77665793318332
ACAT2	24.8960386805177	29.1837241318912	72.4596040914661	16.1961821744767	25.9832311955183	62.9457866299809	24.8682387353969	33.4900941864384	22.3453966115583	33.033268775987	37.763731141394	22.1523358030093
IGF2R	34.4881819695221	46.326651037311	114.879551947683	20.5849996262664	16.8595189960208	70.4146068097412	33.4833028111005	45.8369318787813	31.4081439816215	61.9002979917378	47.2714407105738	24.9984532869781
TBP	29.4357965469911	40.3638483688648	104.605564625725	20.0383261764363	25.0709945139201	84.0228516797862	29.9025236629394	46.0084578683739	32.0151584605777	52.3527210708772	42.7850966007233	19.6082190993244
SERPINB9	27.7511401910644	32.2955834762814	106.695684168029	11.7992194706239	25.1653184256791	99.1856351548035	20.7108339710454	32.0830428999358	21.082729151257	48.4918012537603	39.6524075497468	29.2879724569566
TFAP2A	43.9858479670452	53.1795876478867	128.852415710786	21.9887579509326	14.5741388720351	62.7765307501415	37.5746812872319	55.0220926803143	26.3056628113153	56.1162648756057	46.1209255908206	37.6061797916086
ATXN1	29.1131428412806	39.3822200071148	108.162721611339	13.3568172907745	26.4907925683169	69.0932792149493	29.5757981558635	31.0579665157999	29.6940837708926	52.2243404612729	37.774686493991	23.2764108275071
DEK	30.3533273178549	40.0634669415923	98.4819922541655	21.2223166833801	19.3359892175159	79.202220341327	30.5651891810081	33.4308091625847	29.2725993342982	54.8741516254975	46.6519927840194	27.4819367728824
HIST1H1T	17.1155039994787	23.9483615299231	74.1263662373076	11.9378170440032	22.1236456531074	42.6423286227354	19.3262754785505	28.8204727122583	21.1938487483061	26.5118850572117	22.7865779804926	4.90483182547841
HIST1H2AM	17.4161657922525	22.5531721251496	69.5495937331461	12.0892902203602	14.2359387274555	46.7699875783493	17.8211856073883	23.475577699362	16.9187871429723	30.5575331146579	28.4348026712837	18.3642257658299
GABBR1	30.210640078551	40.3297286878826	104.990343869412	23.2277117614026	28.7077976611868	82.6654520986768	31.3559789692395	38.021604539191	33.766367126177	57.1561023593778	41.3077944428602	14.2912939447874
FLOT1	28.3446105627882	39.2764449714357	110.105868733804	18.1410690320206	29.0279757801159	76.1961453059858	28.7075493464415	34.572438408703	36.3072786159733	60.1092804119077	44.0455683496222	7.34969150879247
HLA-B	48.0909816895605	65.0005598319998	185.253968982565	27.9313140536143	26.2012860750773	129.31996926202	45.9917202508671	62.0719497134614	43.8872366002576	83.7962060728736	72.2189692925879	41.4035785737031
BAT1	32.8541267856486	41.019194983048	103.439165999981	19.9985870685073	20.94947859823	83.7112154705906	29.987099905781	40.2155025264218	30.2574907952362	48.7680236733835	44.6563797865401	21.8650933499183
COL11A2	29.0330224210458	34.3686667250491	93.0550898094587	17.3358931310515	26.8427382372046	68.460446966402	25.4503516931511	32.1428292871953	27.5960084490967	34.8510324111625	34.3987949309158	12.349422322529
TAPBP	33.222753861503	48.4799113025697	131.212555661847	25.5165765385794	33.1297530198921	108.228088159882	38.9092409353681	49.0273772077941	37.2424026257122	63.3357632097268	54.560186540694	40.1093099671674
KCNK5	26.3480736447885	28.2539269666282	84.7018595634505	16.1189938780545	28.5939011106011	67.7865158067659	24.2445262828809	32.6900210736524	27.5011601985014	29.8664287401906	33.5135868250224	15.8582943560847
PLA2G7	19.7955011349734	30.6846758440803	101.150611008499	6.97963436121093	18.9169811646982	59.3113456566728	20.6671910878238	21.2975363101587	30.9909622657052	54.2047305017979	28.4856088015497	30.0807326385619
PKHD1	19.1817385027709	24.8157525336311	63.4177949698503	13.1056032341259	23.146382770345	51.6280289417596	17.912310349382	25.6129939892408	20.9088856392088	19.2269035410122	24.8492470081642	14.5056829803695
ELOVL5	31.1663512304255	49.7182448975001	133.482217092587	24.3063331499016	19.8044019629867	109.038134302365	38.3871405053632	44.2872090706812	43.7058188988259	73.9777587137282	52.4654310402149	29.5951411096813
EPHA7	24.5617726187164	24.0866699268965	70.5558491121015	11.2532156934479	23.1682964684502	36.6291265637528	16.6576896317459	15.2196199154403	25.734931214724	27.2232694147396	26.5498929907772	1.04478056786461
OSTM1	25.2656388370003	36.4742507731713	96.047286794033	15.3469988493303	21.9726780115874	70.8572708085203	29.9188073520687	38.9782352982663	26.0372979568551	50.4790930698927	37.1391825603057	20.8169743411378
SESN1	24.003069524081	25.500054137949	69.1950183393279	14.3552026837312	27.0005414534082	63.4411845266545	20.7241922817303	25.4285401357934	21.6441434548045	32.8251850291943	30.9227112977836	16.5421554040282
CTGF	48.8044833741717	48.6842998236555	142.343626165386	13.1022393838381	12.180175148498	47.2755484797662	29.0447581692983	35.8082693129105	24.9869335713691	86.190953122328	46.3393324531459	28.895203892446
MAP3K5	26.063333892564	39.1792367039863	94.6671385421859	20.9400156305206	14.648502046154	74.2955077031884	24.4963267512518	33.9795326656778	24.5992905600799	48.8007599319126	44.6089022108636	18.6588934892631
IFNGR1	19.5172203464159	38.6419442433285	94.4600441017387	14.3076073652493	23.3884658620295	78.9330687945674	29.124486676186	44.0551401409539	31.1212163975978	47.2267646881691	42.1937440930065	32.5370846423985
PERP	50.6713651480209	65.6605463592806	169.692781910553	30.6307447931589	47.3953810590918	99.6833741498681	47.2620787272594	65.6818908734345	44.7570183529811	62.4193086698153	63.6183078944277	10.0383253035726
PLAGL1	31.7473484077968	37.920889697538	101.314903916309	13.2433221118144	32.4114651256861	84.2604573406807	21.4878954132727	35.7157939192191	31.1219586025092	41.5895332218025	37.5804429187971	5.40326366616718
SOD2	26.2522655094576	44.1376828335538	126.83243175363	18.359860432627	15.2886329106111	67.807560581981	29.8211660096247	45.9204834923722	27.9835640122566	64.0397269362328	49.7754031945916	30.6353128286814
TCP1	35.7167795605972	52.4865511446212	132.833556430288	25.0962782729945	36.2813217998511	103.974607730216	39.9274877847306	57.1794618161127	39.6657879348748	65.0205119687344	53.8419510760055	28.6509220658808
T	30.9286940151182	35.5208582308469	96.6131603896059	17.7326494832166	25.5946869636727	70.7720042385709	25.6549846359032	35.1368800365355	26.7962704388327	37.0150568788494	36.5814172473571	15.2124529397417
SP4	26.6869888946512	36.3053104064205	90.9794263831562	20.5425032503906	24.8205266950006	94.3090110017717	25.9684307631163	28.1317158706448	32.4759020030316	47.1927921614756	40.8939453739371	23.8045695364578
NPY	27.4834665701732	33.7322782371266	91.9197356935472	17.5255431683434	25.2534927985359	63.6182334742705	25.0557043844404	33.8790367965863	25.1937456071441	34.8963067779821	34.9888485236308	20.0585593638281
ADCYAP1R1	28.7762112301595	35.0896740447154	88.5219281689427	16.6214017845747	28.29899219575	74.5567996626331	23.9386352290773	30.4165638408833	29.2658719811617	30.709250522017	32.2369484084154	4.15238409349441
EGFR	34.3931030371609	43.0326642135539	122.779150865512	24.6193629835101	30.3176875399944	64.4936682038048	35.9928282099528	54.105963289023	32.270265227825	61.0130633185569	47.6261855983422	28.9244639726516
ELN	38.177899930891	39.7768515701778	112.596483278625	18.9864347878977	18.0847877484396	72.7991099902573	29.2952986546087	35.8053319616718	30.8922673894342	43.7118039958495	41.601464064006	17.5887088445419
HSPB1	56.9004499522518	67.4402717400987	173.45882860974	33.9401710474244	26.7805380559268	118.021527593766	47.9260345971322	68.7061554262893	47.9889001916452	73.3880536082847	68.9993667991777	37.6648427336812
ZP3	26.2418173134715	30.3512211345778	98.699513449855	17.950453189228	24.4829695340824	58.3346282770033	26.131807595255	37.0765058274796	24.6648347245178	38.0077258886266	37.9087776654288	17.6937074653453
TAC1	16.9250409330087	21.5922811499181	55.9044018040102	10.747592791221	17.2810695158783	41.1081591687299	14.8635594746806	19.6342397757698	17.8889737444891	20.4101266711739	21.6447578288676	5.12520251042392
EPO	29.8160647832367	35.5904034301883	91.6435379449582	18.7103280090402	26.4816372251107	70.4511857456336	25.8532627943751	32.4387420424497	26.1496771578225	38.359475355224	35.219689208986	13.4458732458684
SERPINE1	33.4408038838235	43.8488756863859	143.834164523983	11.279047543192	0.922038218792327	19.6680270296729	38.4174045284502	58.5439548819801	16.1362811818093	82.7364499850085	48.0717704966015	36.3885492943985
PRKAR2B	23.2292163303368	27.0521645725065	78.2992831289479	11.6765114006627	17.3949177041216	70.7349862573597	18.3323551435942	17.9346799566685	28.1325964290181	30.4586021795738	29.5817906575955	17.7966540714897
CAV1	40.8545190877089	58.7507250367852	159.640220690537	15.3126925255114	6.97570819404836	60.2322747319868	44.5787657969868	69.0637917911579	18.9344600456142	74.319927656014	47.5343204881146	40.1217562292866
PTPRZ1	36.0002773618632	50.5504741737222	112.548796966064	22.5831399439059	0.746548699412855	19.6892800885219	32.3106107141335	39.3209273504155	6.53154415672425	44.6802076104287	48.8846325592399	26.8292463797156
SND1	30.9072608237993	43.7111473239862	122.615718299548	18.4278544479721	29.7438992420657	86.6584368163672	33.0682025708428	40.5250272699117	36.1960446878796	62.0234835308213	45.1777350507789	10.0351004757242
LEP	22.5753326342193	26.9853716763426	66.9428878955834	15.2278720395317	21.3042722870711	53.0787256832767	19.8355072171972	29.4427203349602	16.0413089654136	25.3147287766402	27.4639707540501	18.233477681288
CASP2	32.8305184950924	45.1682267323102	116.565018725482	22.0215623421157	26.5114180942808	95.5870674344971	30.9406549418245	39.0768693028857	39.5525801455427	52.4132318901068	48.9401871681142	17.1423105241124
NOS3	30.529859005085	35.3349912706492	98.9715250643273	17.5037041834454	25.9514851156097	69.0548857731107	26.277376496924	32.3534302482733	27.1215743891751	41.0737571357988	34.9418822999194	10.9354483004758
INSIG1	24.1217888176962	38.3227151992878	92.5414270736761	17.6162523009476	23.3526719785932	74.545185658842	28.6274957558295	28.1315069356716	30.2773404576824	40.9345280912077	41.0157815400521	14.5799484594923
EN2	31.5175352748662	35.5099688598198	101.722107754315	16.5456053318088	18.0893658903756	62.8268895300526	25.9017387114662	31.588908312525	28.3520007937756	39.4251008416992	35.2507437278732	12.3697885439951
ACTB	52.894109995423	63.349847011356	191.137846150794	30.0234141826755	42.7892450879574	121.321839773021	40.3276808692977	58.6225220954272	60.6127228494423	80.7398567507573	76.5097066707744	6.81180888250346
EIF2AK1	31.1602578939939	43.6817641897345	107.874743348361	23.7846873372432	28.6276830107897	90.3703861654421	33.8187882704455	44.2766039252541	35.5617122799757	56.8052615499062	44.1603028708091	29.7967297838734
TWIST1	32.3772795659154	37.9044291941712	108.798684014068	16.6074496928913	15.4087367471534	65.55160975463	28.1600598823551	35.8095745862938	29.4997237502602	50.0081371941649	38.2083036420163	11.2896679361629
CYCS	31.0455169932824	38.9651898990416	97.3259753390759	17.2695373772405	28.7231652628983	74.162937829546	26.1804073704944	30.4658046964688	34.3638914647796	47.3490764665598	40.0520693370384	3.77738513857681
HOXA1	23.240221105239	29.4166261618998	82.3823586942473	13.6272681135981	20.868263834251	56.0123660363716	21.7232412979556	32.8190683020081	22.7904045748644	36.678896493934	31.2883595835072	14.3109004043473
HOXA5	25.7857195496526	30.9178254318689	87.5977750335791	14.543533498685	25.1352726491229	56.2516985264304	23.440704354936	32.1629519055823	24.9835344767996	36.7443135107385	31.8306401309952	10.5225006860913
HOXA11	20.3364920759628	22.9307779905887	62.6476325567747	13.7156661777731	19.4959663912996	48.3352381657811	17.1182774767463	27.4085426305787	17.4275224654877	23.7799976978214	24.9077353677183	13.9751626505346
SFRP4	28.1739932278085	32.2845696881131	96.3258182813779	9.70338385820024	26.8963667006718	32.6203017146373	18.6788616965294	16.0138434594691	36.2196837652803	45.9955098281937	24.1780820696781	4.23760750587588
GLI3	23.4586078481754	34.4589126509264	91.9916321651961	13.7040920111561	22.1757150640414	46.901548601709	25.1814555959463	39.16823131725	23.2891770040451	49.000325328939	34.0218893504088	25.6182539585189
PGAM2	27.556632784658	32.5697770960156	88.9518319977486	17.8231684638273	24.9967451703002	66.4100845584215	24.1996975650633	29.2383868076186	30.9303035470073	38.3851869251916	33.7880364749951	4.64537096414325
CAMK2B	26.7755558304799	30.6414924432404	85.5051829456429	16.3201767218829	22.0251993145466	64.6384138677701	23.2138515323888	31.306541651623	25.3027781107851	31.4449293791598	32.0192175056972	6.83845788764964
IGFBP3	33.255782374578	45.3226978324529	121.879324569685	17.9966175361993	19.017034050487	67.0938615472545	34.5986949979871	46.4554341176795	35.8781351864878	68.4128731428965	51.2053689923222	18.4786576174563
GRB10	27.9998181225725	34.829710805479	100.528513425443	17.2357835947336	36.8787416908866	60.6163727782405	25.3588818591295	32.6663383672389	34.2916888352838	54.0836073151486	42.6831613618891	7.9179526902508
CYP51A1	29.8788550959254	32.1862021445456	88.9525739169117	13.5300431773843	19.1381055395977	57.3544073129836	28.1069725392988	34.0474781157957	23.7496172234758	38.2777798218127	34.5875047657581	14.7777296593618
CDK6	29.9453911410782	40.1990883910082	115.521786075792	18.2662420807373	2.90129276911362	60.7928336611104	35.1392100961517	47.4089744231241	22.4253718375223	65.8567047458395	36.603289170704	22.7481553365252
CALCR	18.8541465406551	23.0179935137246	63.1218153066504	13.1402337389069	19.8706194231683	46.5384761828234	17.1312428798947	26.1341804761575	17.3759314836415	20.3849848548492	25.7349806824952	12.2832569130059
TFPI2	15.1027882196654	21.7107157642091	58.5890616521463	9.38631867744306	22.0623599019689	41.1701117643459	30.0175578635335	20.7365641343863	16.5365190377002	37.6833766837418	28.4355513450077	7.13670120949526
DLX5	21.1261925276626	33.7240361954179	85.3135292839104	16.4293423644462	25.8189999096619	50.7608514882524	23.8563858129079	31.3774147918369	28.8943107850465	35.8913894089555	26.6105910674074	12.4305997401023
ACHE	25.722539655103	27.8750702347874	78.1945542253591	15.5441824983866	18.5507955951033	62.3323531498582	21.2672294994058	26.1576701985235	23.8487470132472	33.6614561299865	28.4554857935997	13.7667349473116
AKR1B1	29.2196307222623	40.932761748113	111.548449419764	18.5249492896233	14.0498237756256	76.1314489341742	30.6062322103115	35.5852290377641	32.7264440746353	60.1935128545535	36.3375491571055	15.1595294505754
EZH2	28.7414118736532	39.7882999162209	98.5186041610903	19.8994247664634	29.9571697536229	84.3135299116016	28.0537887135214	28.9675709980111	37.8391537355155	46.2584260291945	44.4681077117577	2.85742943879203
CDK5	23.3878548542489	36.7987055108147	94.7773331932975	17.6815093423833	28.061267313676	69.0764998697135	28.2647857372033	32.7201461553943	33.1940737476217	48.4206518393892	37.2247197864472	1.89358257319722
MYOM2	26.5200423372963	29.5837204600358	79.9647015587403	14.5577072258543	22.4585453899839	57.9028303060397	20.8766358721972	25.6438520834472	23.6575285799301	29.4615307638405	29.2641987178439	8.28441971756526
MSRA	28.9064269897282	32.4944037340819	92.9909875812898	16.7509177458509	25.0023796399428	73.3593080006041	25.1444381865825	29.1321796857081	26.6565359284162	41.0678795140425	36.2655567155493	15.603923198216
GATA4	28.0674762905884	34.9630964198718	86.4464791103722	16.5488031886256	24.32290615538	65.755066239394	24.2375709229535	29.9298025727108	26.6417742456855	35.5906404486016	31.9385050271988	10.9495282535395
FDFT1	40.8284717580189	43.5534760826105	115.995416437715	29.3095594562008	42.1141258523709	102.543903298816	37.9192666640683	36.3891309405128	37.9482074439236	56.8651519085046	53.5073196546543	31.5021668213268
LPL	25.2675369143673	28.9185688613257	81.7565375938723	12.7017251774989	24.4669354411705	53.3538339101897	22.298924755687	23.0428575904909	27.1399178174561	36.0609737650712	25.6174070499812	10.4518047230513
TNFRSF10C	21.1831753526342	26.5656962621471	72.3564650515962	9.69090832733263	29.4966831165444	51.9096823093295	17.9629172467412	19.9847810185072	25.3898646223042	34.5994349510563	24.4563999771404	4.35280076856059
WRN	27.6365840397878	28.6799389313185	88.2443463444918	18.1856941096862	25.931927868091	58.2598578232693	24.0030100745622	21.5633153400309	27.352322884477	49.2538948071247	37.0866519581779	23.515710229172
IKBKB	32.9504144811095	36.0794314568328	105.819339373587	20.3451372605562	30.1226550899502	83.3823917811033	27.2266539033163	31.0690873480641	29.4152840654345	49.2098685858002	43.0945383079572	22.8967998694852
LYN	22.8926191142291	38.3231313874082	114.18518390857	18.3292379962861	11.9384016595243	111.468159182539	30.7768963801838	38.3695961296948	35.2306678426596	53.7400005504088	49.3515578422914	25.5484479876094
E2F5	20.4071632628696	29.7976504210484	73.6423967430981	13.1871411951503	25.1123835475089	81.3064907895055	18.4908817625514	18.1785295848944	27.072245855602	36.045582112771	28.4284668477693	14.4291586952134
NOV	26.3456103814953	32.8787500299884	90.2015634060559	18.5685592376651	27.8427180050876	70.6439923138887	26.9695883804317	38.3497549931169	32.0062581579117	41.8731253219754	38.7274227561113	19.9462244347741
LY6E	34.4636527966183	47.6135454500837	126.184603629489	24.3668709010051	7.62107262929934	70.3738268786852	37.4299706921772	58.0576857440301	27.6139483418326	62.3747437349466	52.1763616002423	36.7954918530257
CYC1	36.3393665707867	42.9767265765888	122.131006451673	21.8277891439316	22.4404021508571	79.5939049821079	33.5720197983455	46.4617763689541	35.9045854045321	56.0601247630048	44.2123932333994	18.0177840809691
TNFRSF10B	29.4109976588985	33.9829246680171	96.7760868093545	20.7334845114584	24.9748536042723	58.0142349321934	30.4261887639536	27.0245948762631	26.5379612816075	60.3121839168759	43.7759509817841	29.6384733548223
PBK	21.8712967267081	23.9616991246901	64.5909642318603	14.8631965686768	21.7894261531357	43.6250345115754	20.6827430563284	15.4909881761972	20.2895146106064	38.3789083108183	33.8775335212498	16.4701421816425
DUSP4	24.4117089849362	29.3756601497668	86.8466927933376	14.3274686166687	25.8795736144121	59.3071521441914	24.2108699871782	27.7247998364955	21.5938876684974	42.796699890121	32.737387499233	18.7665885786802
PLAT	29.8121559642792	38.6437366361258	123.747094921712	21.7493625440001	30.7140908618901	51.9119638545441	31.2699013094909	31.911798432995	38.4876644130268	68.343166325947	57.2467693331799	3.35962898418594
CEBPD	34.8255925944331	45.0391502594589	127.394606078047	26.0535237929466	36.0069016763725	77.1519672534067	34.2739188367636	42.9427701581281	35.594197394269	60.1465188496101	55.4895373293201	29.7333274553028
SNAI2	40.1171658363343	57.7054787726056	156.758122862981	21.0707834862077	35.7071835363043	59.2761072441325	44.0191995212742	63.4730986143457	28.0130010077309	88.7774332091728	55.0759702315496	30.5924848225668
OPRK1	20.9483450242625	28.4236113660753	71.8469294788343	14.0846748522273	24.4716363899172	54.8482499445578	20.6780823969519	28.7525219164745	21.8831641514403	29.1029192086001	29.4287787286818	9.89542980416642
MOS	21.830605744918	21.1606113127516	62.2894634185944	15.6789340946087	15.2179432046045	46.0334626870562	16.7306489422723	24.6652200343645	13.3070154171509	24.1566000536239	23.0127180987363	14.2254560161552
PENK	24.4191043288845	30.9707972133741	78.6591315214521	15.7474017790718	28.0546541895094	65.3118725195158	22.8764634216661	30.3408755283264	25.1573676730125	29.0447095775305	31.660020735029	12.2206071028171
ASPH	31.9208974214862	41.2469062070448	114.743885111044	17.8887259610344	31.6638695256067	67.6915487598823	31.8612832571301	39.7731844762325	30.8821491091041	59.9196300714716	45.8158150879367	6.30399709107783
GGH	24.2316215287139	27.958792921288	83.9529028291422	13.7887235603757	16.1385105029941	38.3867694132853	26.0855630383526	31.252270836253	19.9174468005604	42.3957917597062	32.7040712646716	20.7130523482132
CYP7B1	27.909038074161	34.1424202545563	103.318566686329	11.1397460322458	30.5298722861105	73.553354905196	19.0035911205115	35.5192514871334	27.4534626932427	35.3833220185375	33.950717106515	19.6988985865595
CRH	17.9173050788767	24.378297856152	54.0610964238559	12.5156937764986	15.7658541190112	45.9133181735684	17.3374588955606	27.9360370441277	15.1639455460169	18.6266957763961	23.5525852005334	11.9197605965303
COPS5	23.7181419217208	30.7225563736148	75.9000101562976	15.6043360112992	13.0737338882105	55.9781520099621	23.8237712584164	32.1360032302287	20.1247818634627	36.4361087643553	29.1660662823711	21.0380028526073
IL7	19.1622548171213	31.6153845341474	72.7028809977529	13.033295842893	20.0896164551294	71.3062622098159	20.456018370044	22.9987795897257	27.2446875527526	26.139846693823	30.4416370358663	16.4809244144442
CALB1	24.6052847388853	50.0482559172725	82.3555139393006	15.7471645331261	13.7971616954036	38.3406688806446	32.5559229428504	11.07609956915	20.7024732908454	36.9367749213542	19.1301903352531	12.6648380685161
TP53INP1	27.0677181447784	41.8276096936922	108.96999194328	22.4601405405275	33.766584371713	97.7640717028114	29.1496397621128	27.5961310008938	28.7419291113303	52.7354928339483	39.1366132455732	24.3327015153643
STK3	19.9638728554919	36.6727223770148	95.127702698317	18.6603922838914	13.509459332207	39.730941525201	29.4777360632543	44.6565737742547	18.6427380783118	51.1395958304372	31.9738192217983	28.8204934882502
COX6C	38.7929336902673	42.1818463248895	108.228035438264	22.8945509200096	10.4977716734684	72.2583618521701	35.2707768010421	44.8506147597969	28.3754203981877	52.7064008559228	41.903067578887	26.6790456201526
ABRA	25.2680235673883	31.1238268295903	70.7365804197228	13.7324736983736	20.233041707034	57.4779797793428	21.5295524428463	23.0081377667621	21.4187673424403	23.0507438169043	26.3323470912485	10.4999747946746
ANGPT1	17.6863358533881	24.277037263755	58.3204644667051	9.89313774287054	17.9961304056655	39.9893120087868	16.2793626021981	16.591095552809	20.192942575798	21.6876194713187	22.4632311086832	1.63757299920463
TRPS1	34.6239675372475	43.5259565912549	115.980965461461	20.7016299011619	32.6785111902738	71.7078815296656	27.4562682751215	36.4699592701634	33.5644545634505	53.2406091364467	43.9352684398724	8.93790346833831
TNFRSF11B	18.6475998084441	26.3898386937865	67.6610265191962	14.3759814487063	23.9417948225394	48.2913790864717	17.7461193710388	20.4390645128046	23.4840563605312	34.0419819923888	26.5161158118108	6.61823794355592
ZHX1	30.907392926063	36.0242092089209	95.3090114411901	16.8649090933963	20.8711742574547	73.6922729265327	28.1462098317775	38.5624765248689	28.414791011196	44.4240135040019	36.1365939270866	25.0890044980644
FBXO32	26.7148989748486	32.1908120468874	111.102074161624	11.3598593602316	26.3402338307145	58.4949451546801	26.4501823384303	32.3546156127731	33.1144912461558	54.2526938442243	38.9525422065049	2.75637757794256
NDRG1	40.9720463689945	65.2656925294646	156.565897485375	29.5191616771725	21.0059063664345	92.8139375637131	47.3913371077427	70.9103655981845	41.0170870520205	76.3382189415515	67.8919654710605	37.1246499247896
PTK2	26.7152962621947	38.746604516844	99.8741277298987	20.5729640210342	12.1994497536497	62.596484057909	30.8938618767726	43.7890715835613	29.7565891444126	60.7904376907537	43.2237158081605	28.5030295505445
DMRT1	24.1835602766931	28.1563277576491	74.7747756041632	13.4610708048098	23.1541199169397	56.6060693056114	20.4608959188523	26.6522765063882	23.6705665233921	25.6006189668011	28.4416960658425	9.16837240639025
MTAP	32.4782213501975	37.4822092248633	77.1507526431614	16.2928036370841	14.2810589597114	69.140557768639	24.9214110280181	20.7045290408399	22.8650678634596	39.7816369409846	37.0416163492662	23.7445397922932
GALT	25.6824035764536	32.2574116727796	91.8926962360341	15.2527640328434	22.710856610292	76.1136389048511	25.6706780130308	30.8413433670224	26.344543315386	38.6531046835669	33.8780333322489	16.489080776445
NTRK2	27.7327344411477	43.3260996445414	103.871944234299	31.4998692400095	31.5173913361989	59.5544249285179	22.5895552947048	17.3279679639027	45.1506206485064	44.4111466466383	37.9536271573774	0.377096593747374
GSN	45.9263354630695	43.7025465891782	125.654913095314	25.5860177216406	17.4567389714801	86.6040077688981	32.2798915218469	38.9889606383072	36.1761550152863	63.542909666938	43.4837602987824	21.0285170985322
FPGS	33.6661380858837	41.0977066984829	108.086569025249	21.6676354385491	10.0639712995236	77.7085672992298	30.5696609375782	38.4003368277903	26.070114656882	53.164928662522	44.1178602491591	24.7669018291158
DNM1	32.1471431731703	31.9699816254209	98.1181423803978	21.4596984739109	11.36100721906	60.0118709901368	26.6866643840793	33.8414690423581	28.3449751945436	52.3754530593602	38.0063104138881	18.0506868954698
ABL1	32.7319978639517	41.2192748542983	109.329990292482	19.283416545924	20.8832066371991	72.7729129376477	29.4732613843373	36.0703718177017	29.5700835385735	58.4071145968069	42.9207123885452	15.5608503062443
GFI1B	27.323056311583	35.227068241692	94.5853740029562	17.7146785760738	29.6090528742037	72.077327123252	25.8347865180729	34.1686005220774	30.0173925215866	33.5436687926012	33.9084963152678	8.50152011609887
DBH	27.4856240799839	32.6455522454929	86.4402261957532	17.0279452012891	19.1299836027394	64.0058047787817	24.984664990901	33.5075866261059	24.4145280130011	33.5008828051409	31.9085369704342	12.8405692058588
GRIN1	24.3123373853393	29.4526565132954	79.8803534294001	14.9521967811358	19.1780108294689	50.084654853799	21.5633660304339	25.8508753631342	20.767681628704	34.1661307120216	27.4263095551008	4.45743514490474
IFNB1	13.8598546585944	17.5638164890739	44.5438274844397	10.6538887761778	15.169242293897	39.0110768464998	13.6105223588913	18.1417217643612	15.4024595885409	15.3025324943408	19.446963498118	9.05170348745925
CDKN2A	28.7672037088792	39.8362079366702	88.9899684981466	17.6009507646843	22.2888939054343	65.3191339670976	25.6915667897048	23.7654958767176	33.647300998435	35.3760406480464	41.5908321175475	27.8009014508493
CDKN2B	41.9095477182944	47.1767233785011	111.457228706134	16.4040881086788	11.9739437269552	76.2229073943658	29.6733128602172	28.4812445821535	34.2950503695593	45.4383702809703	40.5639984180953	14.1925967367461
B4GALT1	18.6908458254543	26.6158700924641	59.9237507900167	11.6790272934113	10.4615141691129	45.0953544772889	19.713754135089	26.95819162253	21.2397485296735	23.0489402302679	23.3272047441289	13.6261692112149
CNTFR	32.777616607986	31.7602266533444	94.510771386351	16.6257873719824	16.4242906615634	63.6669240543878	24.340474487809	33.0431033766918	22.6061029976294	36.1426666021044	32.6285771838697	16.2401695467581
YBX1	15.5881972544132	24.2089508437485	58.7944326657127	9.29190245374376	12.4661368684942	35.741551170185	14.2702707719274	18.5620064400324	12.1356801534184	23.8328537597534	18.8577729792801	11.2040153594903
ALDH1A1	39.1240282325031	25.9866436604999	110.104867649761	21.876887574658	33.7794853185847	72.8805917176493	22.0183471420187	10.5793108252434	30.7132657901922	38.4653816647463	36.8570853570073	0.315635265897256
NFIL3	22.3953618223599	32.5363216246696	78.2822904272618	12.7102617506169	16.7173041191427	39.1492659920769	21.7320332763268	25.116679368923	21.3441795347889	43.6699758911833	31.6442667764203	13.7509486663839
ROR2	25.0830224956169	31.65522513642	100.486513776818	19.355872312171	22.7449432785556	57.6761222993514	24.5335305291133	29.3997458042645	30.7915093817943	50.664677141916	32.2008682356758	4.83776564206943
FANCC	22.5677041276028	28.5295860859811	71.8470378410477	17.2990521670476	21.8557443871113	54.6402296305424	23.2816151582972	27.9026117835544	26.9025004085772	35.4058505968796	34.4881576470508	19.446793958509
ABCA1	24.2092808554947	37.6482989295686	101.22173002083	14.7904556764524	26.2167558640635	62.4138710071526	26.443916110106	34.8481518054517	29.5680955417444	59.6297253212361	39.9485067119567	16.9717026423139
KLF4	44.5328670800377	45.1925553759463	102.633601023474	23.0706627704639	14.8469242400749	71.9065460069763	27.4170348451613	34.0522297080546	29.5085771444835	40.8135598212412	48.6799040997233	9.24151954617475
AMBP	25.703176261548	31.5942247358544	79.4644311651195	15.104600692228	27.3105818247625	62.4200608363719	22.5589409077438	30.0605262596034	27.0700816460936	25.3731590681497	29.8008890346666	7.56341611169092
TNC	29.3174935808069	53.9266387335265	132.647553028494	27.4647246191443	0.0790590841137138	51.0627357847514	35.3606250115443	59.6877325905326	5.60547892046777	94.5838402027669	49.5342054272754	45.973027241133
NR5A1	28.5910132687021	31.1545614352387	80.9137379230277	22.6663319183498	15.8163842669725	59.4331797499256	23.1768186810339	29.2414501710347	23.0839494266895	35.710136521767	30.8292273705905	13.6929556629651
HSPA5	37.9164464658489	53.0101831347013	137.053932935566	28.2378237656308	31.4505410021598	101.356669487212	43.2188337267185	51.2193703340777	39.6805844122216	77.2856292031765	58.7470738058244	26.6887613799649
PTGES	32.3133103071294	40.4438814099722	96.8644705224358	19.8374210284796	25.9500193799125	88.2019574912281	33.7033479873138	37.4410068702278	27.3211556484691	48.3745778118776	40.2993898395265	26.0592437103663
TTF1	18.0532552553074	22.2585787589574	56.9616747874503	12.8770516046143	15.2691638270103	46.4837961060107	16.9639770196789	20.4597146171527	16.9197403601556	30.2542117522624	26.4505622199582	13.9456765974151
LHX3	28.364957594414	36.6548944413796	96.5710518557994	17.4763557806572	24.4138276455313	71.4772278985229	26.0797096575751	31.272006679098	28.9719243140271	40.1342065584	35.4159980464624	6.27837799912347
EDF1	37.1711263968947	45.3947408664624	112.542162962101	21.6474090794353	29.8529571067064	95.7338593203234	34.4735214384811	40.1327205695669	33.5488487276029	58.6949454001285	50.291669598642	20.6828887542204
ABCA2	29.1557930437229	35.0733696896016	92.8018573654904	19.2646382613085	17.5559788593961	74.9616764460421	28.2623201277968	29.9100431521464	28.5260206239148	42.8016001704221	40.3891705975972	19.6389527768835
PFKFB3	28.6279532317439	43.2191352511469	110.519343032274	22.1632484816878	20.7329938966074	77.0242738485219	31.296515600258	33.4279520420338	30.6060947381016	57.0912686521755	47.6902940588785	25.1283378927552
GATA3	25.0757021415707	30.5280795876003	83.7722207737701	15.4724610222467	26.925947095507	76.2042831678492	23.3262626111816	27.8268237560194	25.0280433939626	37.2012320091065	33.5590023752923	14.2477643201782
VIM	46.9185834417069	49.5286476887215	151.520697717127	14.7238707914012	21.0736740764578	105.59022217306	38.9796019751049	36.3585315465469	37.9131919052052	84.9702371994237	50.6381658587463	25.9989787633886
PTF1A	29.6673833300399	35.397664610702	97.0609286575458	19.1659786155501	25.4657273231917	72.1130530351672	26.9648368970392	32.8023791100989	27.6048008523004	41.8304940077111	36.3796784528279	13.4449845816817
CREM	17.9767896243513	23.027058869105	61.0399339067003	10.7126285962818	21.3410019776919	41.8337406113127	16.2011077490292	16.2572315682667	17.6098212001864	31.5440647022081	25.4779478444133	11.0195243629911
RET	23.0608236881255	29.9893185199195	82.7898680265768	15.035377818488	24.0156578841061	61.4359297202629	22.7088123760434	30.5477515395304	25.6774509070535	30.4859096563399	28.7046215146268	7.6180122957431
ALOX5	26.4124151890919	32.9504807055852	113.614765521312	12.4702307583513	22.0686657424239	101.058243629848	25.1138881549496	22.1925174343876	35.6812605975888	58.2962014629836	38.5803307277959	16.8257294432671
NCOA4	37.7426681356068	42.4927745445677	125.162016061674	18.5378904321082	19.5473260112174	96.3092949842719	30.6375111643136	44.9764074096108	33.0103792956531	52.9912411599366	45.7320776029514	19.3057836011952
DKK1	14.6983493799884	25.9688298992042	96.8458702099428	19.5856826665219	24.3547100839031	40.6183303173726	27.9044048677161	37.7267252155677	24.0858899324699	53.3884908484123	36.1219694008916	0.0555526798151468
TFAM	23.9338877108409	35.8654302681371	92.9987816386352	17.6257454342739	26.832378278745	73.5366021015257	23.6428851778799	32.0224411621789	31.4646405739589	49.2337551120742	35.0451718199796	11.8230652631834
SIRT1	22.2687107406428	31.0827239890465	79.7181386415446	16.5422829934092	23.1124479088948	67.6423413152166	21.6070933201758	25.0878729745332	27.4507845502939	40.7196058754779	29.240547668464	10.373293363305
PLAU	30.8652672037358	45.2210908403808	136.266601013113	15.9597025229931	20.8549344369781	43.5326880535011	37.5696916634383	50.7121899124139	27.4981147405886	68.5577181248649	43.1177495085463	30.0421809126221
SNCG	32.2132931641455	33.6239036051452	91.2780689676362	19.1206479951188	26.1886101016293	71.572805517481	25.7678878445451	29.8474750234179	30.7779192481645	33.9968669384913	36.5171997119668	0.832741317433441
PAPSS2	22.5562273141612	32.6449275785744	98.6988820599462	11.7305166976055	33.1719974463086	82.5101038767454	23.2874895169074	22.1018796547982	37.7638988808981	45.4124387828167	40.2369546292826	8.920686355685
PTEN	36.5928767694923	50.2567937550681	136.833726543516	21.4440763105977	26.0337447838774	106.808841168054	34.6403598839872	49.8439214472123	35.9679008577549	53.7399377210407	44.3155095601923	27.5172859966017
FAS	27.259504996426	32.6077607268984	92.8312582585692	11.1888061417686	26.7153969396427	79.0982701550476	25.7481444819378	28.9205671948992	28.2912478563575	41.5406009388788	41.1274817403319	28.9993083037114
HHEX	21.68063225028	28.5918165773582	74.9158033859513	12.4920040938395	20.2717595452342	72.1483839103827	19.426098887124	23.5315189307286	23.4175976150259	31.6372585171449	27.0904707353359	2.65742733169609
SCD	39.5820617720657	44.3034781176145	114.708745759998	18.0725815659401	37.9401349398725	76.4608778713195	38.2962445374502	47.8417345419316	22.6191322632009	54.0219891969764	46.2238402182173	30.4944588879636
PAX2	29.1757193147086	34.0094389433588	92.7651890091828	17.3101914312087	23.0603550323613	68.8686681608303	25.1635139346791	33.8243911502236	26.643662681192	32.7029632393032	33.8214309502846	12.4184723190461
NFKB2	28.9683603670252	39.1233367895402	104.335014313955	18.9177183852374	15.0179040693489	86.797899616233	29.924763286395	34.808669812565	29.5866622064991	51.5711834993315	40.6314562796164	27.5649901989674
MXI1	29.8457540718371	38.95523812208	97.7867647085516	20.2430129048168	21.8570408435765	72.386873482958	27.2751216060685	33.2144547324553	30.4564917753154	43.5739947674722	38.8240395477771	10.532955932411
PDCD4	40.5837513748876	37.7555560514379	95.0623090892839	20.6032908975229	21.4321924991231	96.5792103367086	22.6911491841152	31.6476594454505	26.8051983243946	36.321355205534	36.2130029782227	16.9966829878979
CASP7	28.605976216504	37.3877777310284	105.626522000994	16.1180613055872	16.9176142338407	68.2321276635261	26.9978546599444	35.7021573427465	25.7900651356898	42.6042469056904	38.2384289973779	24.8520381030774
ADRB1	29.7649345467293	35.3052499158892	96.3546510864387	18.5049044922072	25.1745885868186	71.3806952512782	26.6760333836453	32.6466522368675	26.1882110403025	40.5387197156593	35.1652071772766	11.2218195308638
SLC18A2	23.3104130954252	28.6153219113079	77.0929524235923	12.2685033905116	21.7793366555707	55.6297870647751	20.385435387256	23.7005163332525	24.6680071961456	33.6757275706658	26.4845368654453	1.07086980067705
EMX2	23.6187258427168	27.8122499577911	73.1810034520292	14.0371409829433	13.6784665012287	52.380688447741	19.3925240503026	25.8377249300358	20.091839472602	31.1279877087711	26.9013173639396	6.51631510760829
UTF1	33.0404044391103	40.3746984271773	110.798242102979	19.4470596650018	25.9929645029753	77.2811767011695	29.2172867220933	37.4431590358585	29.6172218317533	46.9096124743276	39.1370315045464	11.7314344927644
CYP2E1	30.7093314675165	30.439121354207	81.133104633465	15.4001227059349	29.5153622920802	97.7270792718153	20.5728936751608	27.7259250889689	26.0983666300384	24.8737010703903	39.0199151940367	4.07250619603689
ITGB1	33.21367369674	47.3333107807971	128.413290514733	19.2698662189933	24.1259613214552	69.1973503583176	36.8948989657055	41.5603761185049	28.7075548056441	77.2721028358705	51.2161397627454	24.7368996159175
NRP1	35.9771168818788	39.6811092934307	115.484413299927	18.3019290447284	18.4768231096547	68.1122988840613	23.9663944226121	34.8410250998409	29.6577805050896	64.6254059990297	42.7153984952005	10.5225340496151
CXCL12	27.8243745225419	32.7618094721915	95.8367138386976	12.580440007763	38.1187925901829	97.7628698317063	21.8870087987231	22.8011092647665	32.4515911108867	42.7750976609951	27.338808554142	8.26382201125975
EGR2	30.4151725624957	38.2404680761016	103.960487024437	15.4148614318615	28.2158016014425	78.2633553188427	26.0359192417956	26.1853028503448	32.7952903594528	51.9497650661545	37.1895233253276	1.07836114916072
NEUROG3	24.2018727519299	33.1345078293059	83.2373739070161	16.9582466874583	24.5131250701493	65.897456699953	24.1899657592655	30.9242550080194	25.6596982729202	33.8620040039668	31.7178862856895	9.94737791984515
PSAP	39.9479085560024	51.1813114251148	139.508006767896	30.2657267958739	30.3893949061542	105.676829061417	39.8513947714734	46.3339578445733	41.1171910867543	72.180118105322	53.2525931050892	37.0094856655395
NDST2	30.4048967421089	39.6643623629081	106.190730533691	19.099182996975	29.54251267375	92.9626320625836	28.4266486186851	34.094951002632	31.1450653433451	49.9887489319318	38.7025049493974	9.67177056794865
PPP1R3C	34.3757132227676	31.507500624852	85.0490685315952	15.0271525463493	28.2148128809244	90.18707505302	23.3010227276029	38.1147973347068	19.9051406509868	33.5073395537413	38.2043336916266	1.42343094790491
RBP4	25.2421707621775	27.1869720410604	84.0011810218751	14.5580124734419	26.5160100495673	51.8827669465252	21.4491490141161	24.0041350085603	24.8556550678623	33.2630557035108	27.7443679671912	3.02945293996762
GOT1	38.2719277673212	40.8768488618205	123.166959161906	18.5712741394754	33.0501934316414	87.7456249034492	30.9088650242124	42.736684852247	35.5048522142915	46.4098788048698	48.2548650596293	10.5840321879657
CYP17A1	23.2865678134903	30.1549411108376	78.4839213347461	15.6361830928317	24.4340704579294	60.7164127277649	22.4187116276647	28.0750974481263	24.5977745056139	29.2800793870608	29.6859112418602	8.40407059795752
GPAM	24.019518933888	28.9595364221269	79.331671824244	16.5374390736114	22.4476103964454	61.3952629815658	21.7445756129136	30.3403556572113	22.9480631140567	35.9991489805605	30.0933230586407	16.5911590419038
PRDX3	24.0027580515315	31.6364835769723	81.6336160358632	18.2245555038889	16.0223797637713	68.5809192222911	25.5671636103617	32.5227307633275	24.8465363980921	44.4446347088212	35.0073749977858	15.9801070549472
TALDO1	37.9179947048084	48.3058124193356	118.163793379722	27.2578738709464	38.4053104815442	103.785167820083	34.6685298652	46.2842384934145	40.0153078254139	55.6706334693797	48.763153871283	1.48860258479843
ILK	29.0282702066424	40.4947679510932	101.861491618112	18.3156791289582	24.4099786722068	85.8908958878977	33.2702234275406	40.2107382500302	26.9187082363821	59.1723663937825	41.3141821759142	26.3612228115974
WEE1	31.1455669411859	38.7458153445682	91.91491287587	19.7860729236393	31.3069972478053	87.4953914628677	26.3989444505594	34.0905067961308	30.3472762679113	44.1589359119278	46.2375159064151	19.542247127906
ARNTL	19.4356754747049	34.8423945449388	82.6576998171935	12.9697994910332	20.3323369683863	61.80477539722	22.2420077015927	29.719159605945	21.3863684371626	41.4862709827577	34.7508651282293	18.4335767295146
MYOD1	24.4789771909187	31.3731733981168	81.4882786478025	15.7600747453371	22.9923419312547	61.2636238971845	22.3330580516262	28.0026818770014	23.4313211072383	34.7139912992455	30.4593323625183	7.3760242164402
LDHA	52.3237087991779	70.5827342860933	183.474921276805	31.2664754724831	22.9098992987917	125.824980736412	51.7596719211575	70.2717216825313	43.9625368809475	85.9080976106064	72.0955572612325	42.0091747586077
SLC6A5	22.2983220616922	27.4339088065079	64.8534377336654	15.9832642003791	22.7677129921096	57.5541296818291	20.6895529160818	29.403039551567	19.9170447136278	20.7283773390693	27.832321614489	13.3258567254731
HIPK3	31.1459523640022	41.5802019022244	105.69614438065	21.8210830282877	18.4809152679422	83.5161079718267	32.8369024553003	41.9860036295196	25.1455328217124	51.560911972324	39.8845443033956	28.7782573657376
CAT	34.6483791828556	42.0971698625291	114.812130962175	18.1170746382473	25.8540345759641	90.3944027491778	27.0281558830756	38.382944427718	30.1694294319568	57.182560544996	42.7257813731335	23.158843095967
CD44	43.4887961531179	60.0432199027722	160.491227874296	29.76155488314	15.3909407670475	91.3826922568656	42.956150442395	65.9527935706067	32.8914793977881	76.1627654602338	54.9040938753562	32.4215993103133
MAPK8IP1	30.0701836437303	34.3904684664698	94.3487359298161	17.2440174924948	24.1190133093368	63.4959463075835	25.7681791101023	30.0854592903205	25.7014448358029	42.7372446708259	35.160725796768	12.6995304027128
DDB2	31.733237265043	38.662989185308	100.334620523705	20.4581277203154	30.3974959138508	80.1588049426438	30.3953972766232	32.1916315429061	31.114809795954	47.6877851339904	43.111698854241	19.1490737974087
FADS2	24.6936454467923	31.4893551619172	99.4972123632113	28.641778951278	34.9522679594613	73.7590130257839	24.8408498887276	24.4275917122307	41.2877043930823	58.3983012337995	39.6480433812385	33.6020435862938
SCGB2A1	22.6268955441487	29.4580024201722	70.2719000082898	15.1033744123091	27.5935388621551	57.5869402914725	19.902468501908	29.0195911594835	22.3509101045016	23.2978313577662	26.6738389835167	12.0007081318572
COX8A	43.1857418224385	50.3468975657766	135.103084865415	25.8808263510951	43.9847103630002	103.399925722352	38.4556244886795	45.8085280042854	40.6290898258666	62.2325199295099	53.4548269531558	4.33715019338352
TM7SF2	37.7124944705584	36.103520892291	105.001792532235	18.7940163024468	28.3155869488497	77.1869297042679	27.4092678972075	32.9162740034337	31.8591016176952	41.7125391010515	35.3062275267152	0.406641665436818
POLA2	24.0326967440474	33.4232516777786	89.4500572158743	19.2514806561291	28.0054171890441	70.5387260024188	24.1257624659231	27.7215031909875	31.5235696278789	42.962711318698	39.9690107484273	5.79552890339565
AIP	25.7397873234968	34.5934997619934	89.7239693639053	15.1248282829029	20.0780305510305	78.5999299883808	24.4544798598553	28.1871685371451	29.575710536757	42.2578076658074	33.3015133727964	7.84246936179126
GSTP1	47.3088970996109	63.4669455585227	167.115308886748	32.7334914068516	50.5376572663103	113.575852546567	46.7769550335158	61.875959571062	53.2196287991332	76.6879604237928	66.5925014801621	6.58476322384863
TCIRG1	31.9423008963146	41.5561816703366	119.649445622571	21.8232665237191	27.4887977297246	101.744588991741	33.3628571806801	39.9704440512789	32.6239851453177	55.8448639143715	46.559085566883	28.1852508863282
LRP5	30.3597898677467	39.6424585651696	98.7758058209529	21.4129588736973	28.8568902963768	68.1047927124134	26.0816917858613	34.7402585302574	28.9930792609102	49.7556285353215	35.8523551251524	11.6124979403366
CCND1	32.7340751373548	38.8047082347878	106.046116938219	18.6421535299223	27.9488012286358	70.8093822541515	33.2800723189544	37.9181442723101	29.3952645091952	54.5894599576809	39.8073996067891	8.51760528833632
INPPL1	30.412036848001	38.2151160129078	103.886468137843	19.4102857527427	24.6568496147717	78.1451893680672	29.4388492306318	33.5550689027058	28.8169358341591	48.3426514305157	37.8628777149499	15.350250073914
ACAT1	24.4478083470788	31.6454300898856	80.864318773949	13.7566158559041	24.7060123026739	62.0898667761009	21.3124142661705	27.3470357346263	23.5399288791828	33.4523926821734	28.0930511093893	1.72429922135853
FDX1	25.0122790218203	31.4566331941187	82.5710057627382	16.5984215378963	21.1565661091805	63.7766377608058	23.6824404896117	27.9858285138257	25.232784111198	36.4628255395211	32.054827595521	6.83861515441337
NCAM1	25.9053272555118	34.1722446786231	91.1436216931497	13.6424098756281	24.0753754531362	64.0073300352488	21.947528656334	29.0709415657129	27.4110207378955	34.5998118202278	26.8820118700322	1.50470748359343
ZBTB16	28.3458171334286	32.8214118656369	94.6098543243267	18.0651880562996	28.3670948492078	76.577853349451	24.2995098967198	32.9243310177548	26.7371796975146	35.9253188849379	33.8664586150004	9.51218679886801
HMBS	29.5468935867089	40.9939149344162	108.048220291947	19.7730834912147	29.8185603635437	83.8352776671693	30.2028149304595	38.4914596298331	30.0565557008868	47.998136421886	37.9089259979685	4.72901371236429
NRGN	28.7437774609753	36.7721168404217	96.6252385407554	17.1955832050937	26.4949832223029	72.3984361761761	26.9127110117063	31.744272708123	31.9000189083653	41.3716231735627	37.0749802357419	1.19426988401814
FLI1	24.215223696503	33.4205296046584	95.1453329613872	12.2295719542481	25.0318111873785	103.03736205105	23.564618471895	22.459972576132	28.3426756297642	42.2376930827141	32.7586825583315	8.14446408882198
BARX2	40.5772618172641	42.4804355910818	100.331695796459	18.379084470617	29.70802160414	92.3166513887347	28.0815920342791	42.6752949633853	28.3386771017465	42.4407508096571	37.7646305379306	1.53774098519888
ST14	37.7921262135021	45.5474639742654	124.355217006529	23.1244400627844	28.3632942325416	80.5197300192497	31.6413628729036	44.919492723683	35.8204787681126	48.6572344323443	46.8422610817613	7.64223276308701
HRAS	30.630424824954	39.6582893082153	105.490897492395	20.3480067826652	27.4570592968471	71.5575206115974	31.7829201728348	39.6620793870352	28.2174907864387	49.8327132521209	39.5502922259935	14.6388580325497
IRF7	31.9914460607859	41.7615609091592	103.882287870821	20.4749843044192	11.7793635769982	83.5810686829142	30.4847734284237	40.4734089860045	24.1268287090858	44.4491333187649	42.2547770898066	25.3149402366233
LRDD	29.4476546320621	36.6575343239686	101.278547754902	18.936602376056	27.8563110135407	77.6308203578701	28.1131577924875	34.4147310229433	30.4775509943574	43.0833021573917	40.1989912400343	11.4010458470157
CTSD	41.2608832686338	54.2223515621898	144.613842972091	24.3193384198677	32.7917648119246	111.144421807632	40.5935886086326	55.2062373225127	41.6827264807448	68.6597257173541	58.9501896695611	23.420710418091
IGF2	38.9083612323718	41.2061561316783	103.864705644353	16.5010667148812	22.2512992518433	66.2989147399814	26.811678744792	32.2177095194904	33.617823587654	53.0334177132541	36.375804015036	0.851552745213991
TH	29.140037514517	35.6893581842267	94.1413980185461	17.6949627522137	26.3609853560434	69.5314459682214	26.8951195266875	33.1338777542162	26.4640239664834	36.8257529586377	35.6659153592878	11.7420462550735
CDKN1C	29.9281299867056	33.8604815888137	92.3175780570786	16.4805468149675	18.1945122582331	64.3511597218441	26.5270134776771	29.3893023897672	25.4736721130312	40.9254187388232	35.3463170575399	9.65295515214985
APBB1	26.6500552918654	33.8036827258806	89.6059231321272	16.4250905116924	24.4277479504843	73.2202820292967	24.2745327508885	30.2621717937453	27.7272734938069	36.4039457869339	32.5999428228623	5.24392813537942
RRAS2	34.0261021081789	43.7798735149307	118.300637551301	22.6008484629051	33.5033857006343	87.9183146918454	33.1995205248642	40.8083003804442	32.9297329918003	50.113708532224	44.3923068556704	10.8354370401649
CALCA	28.0596788535541	35.4628690870136	87.645043406877	18.4955427125039	29.9047389543152	77.2264247451432	25.1254720888712	38.1707075900883	25.8363321856831	25.9794073872615	37.6399053656816	17.0803923058677
KCNJ11	23.2582659287205	27.2251816728326	80.2806799648889	14.6403278204918	21.6739382320863	55.506165385587	20.9089189293777	25.2787073204982	24.9340201300074	26.1410956376708	27.1080097296373	3.59277993408398
BDNF	21.243958115811	25.935444695066	63.0725606146758	16.5890615488177	21.4884996484885	45.9448061515272	18.6304733793193	21.784342279818	21.5801537170791	27.426643150618	23.9000282769779	4.48695338920718
WT1	27.0765657488041	31.6069272283452	83.5320067799204	16.5343201941065	22.5935117605784	63.8347873800096	23.9747426628579	30.9835030710102	23.7684301176383	32.6816743120895	32.9410519860312	14.2317107802765
TRAF6	31.8865278635498	38.1780002363611	98.0523926879558	21.3325672170056	30.0217930726973	85.3234383311933	29.1273886915082	32.3421651697	32.057566251252	46.8985565903544	41.1598952075905	16.093001977383
CUGBP1	28.2190637816665	42.0988292856617	107.192133147819	22.0667347631018	25.3784139467506	85.9423894692512	31.8295228225151	41.5347706135252	31.3303162966539	56.2186953009729	42.9514259979977	19.3452664115165
SSRP1	27.8369431265188	40.1216479453573	106.237827661759	21.664344438274	28.2478013198024	78.5332931063961	31.2170852259928	37.5924712340284	32.1418095786944	55.1656687793292	42.7124738855146	15.8481593613695
PRG2	26.6578666056865	33.8207498417368	87.0330783242703	17.046981971303	25.316767055901	67.7689107579279	24.1374393825814	30.2579636420165	26.1863706776059	36.6839449885573	32.8398523664249	8.08607991624253
RCOR2	28.7514770700457	34.9997298361112	91.6955018036497	18.0261204891808	23.7428427233649	62.7194301590944	24.9522635609017	29.1303609017862	28.6043410662147	39.295344667425	34.2451943851345	5.3940397158702
SF1	35.0650438347134	46.2490428667719	122.376469925566	24.1920821868965	30.5746233903173	100.615619936315	33.8461986606238	43.5637862255596	34.6830950341205	58.901088190523	47.5086611103474	20.8800349434545
SYVN1	28.5104768073092	46.8140057464305	125.773277207079	22.4842490236655	30.2128035434351	115.193617483623	33.1561680640085	43.4321770728698	38.7694225160604	60.7515794592173	45.9090279315876	4.56458754540746
RELA	30.590032361392	42.6738546030618	113.928388757792	21.7355649237919	27.7913986966454	87.0280047381673	32.4945158469977	42.4864731642003	33.8569600077732	58.0520209899158	42.6742925848888	20.4429527518386
FOSL1	28.0397937857144	41.2571185662682	108.622920020116	16.8923105787271	28.9280594070894	64.3860393365585	29.8411041528094	44.5248810038456	27.0625982423847	50.6204304954847	37.1440182810249	1.88456380585327
CPT1A	28.5405363779593	41.9655727357353	96.4045493722301	24.3946301227473	23.4740332370398	78.9182206403908	30.3176500694067	43.0684912256204	27.9596031620708	50.7823181444525	37.3999143576191	17.633325013848
FGF19	25.4765049838762	33.6315833678482	90.1588352571585	15.8746781405082	18.3442183227456	62.6994282406414	24.873153598961	30.3316968047875	29.5058272809108	41.0946114476308	31.6863086238839	4.65044802170152
FGF4	30.3775744675384	35.3984382058499	92.5890872840354	18.7213760584351	24.256620118523	72.8453092248249	26.7648524776285	34.6205846102303	25.5119476291185	39.4378819262089	35.2896548619575	16.640731723523
FGF3	27.37978671458	31.2601480126011	82.0346372147444	15.9500872624594	18.3406616517506	63.7012474353561	24.0011908752306	30.5813706396618	23.3009131336865	34.0843121159425	30.709091161039	13.8720414431408
PHOX2A	26.8585971323206	32.6221922664088	88.0648985158858	16.7561937915512	20.4922687092086	65.9672561600058	24.6761397618563	29.4478140155971	25.8694137536389	38.3822433331845	33.0863362002857	9.06834684158939
UCP2	29.1254131565868	42.6582697693873	121.432127541281	20.6633701077081	33.8876120618167	134.840951739559	29.2227408041544	19.2262092639135	43.7821998954308	52.2369938698589	42.2723216687222	19.3103387379816
PAK1	30.7271474699115	45.8880958292798	110.108202350764	22.8833784635527	30.8201817837786	70.7945428483202	30.4579135194005	32.0585505912936	33.3714556880366	52.4618737283661	38.9675222439533	6.95953397137578
PDGFD	20.908047889742	28.2792208080412	74.0303786447491	11.8089169976463	13.0757186769378	63.999847675204	17.5477896890524	20.6724948708188	22.8508361169238	31.1194910795447	26.5820310919426	1.47129807383466
BACE1	32.6058095337943	41.6556717752773	114.327435348554	14.3318772162798	25.8369398356149	62.5387538402702	27.1701299555449	33.2874838472845	28.3378473636778	49.8888206296967	38.3800016411769	1.68626967744092
H2AFX	32.067387502965	43.5357115176528	110.322193687826	23.6942349169733	22.2769687708004	88.6848251268393	32.1518589705559	38.7427297149513	32.9861871204136	52.1237161196795	45.1845803196802	4.47213669577024
THY1	26.9752912877363	39.9802802879297	124.460985994539	12.2930496569647	19.6924199386022	62.2634135309248	24.9705533984983	32.8444303687535	28.2827627919313	63.810311063247	37.3967166711749	17.0399963353064
HSPA8	49.1252570267926	67.4786356321232	180.524459047169	31.3385580311385	43.1380361485719	136.245109515751	49.2980821389695	63.2710382105463	51.1887842053095	82.8884191780499	64.3877447229995	13.2871108981406
SCN3B	21.9078687940842	31.3334673333196	80.1008376274655	14.5988754754757	23.1130654957311	61.337068819673	22.0083986549711	29.6926167368719	21.2470127102089	31.4436708606695	26.0688445165436	4.30730207068849
ZNF202	22.5323826226134	32.5488661311564	77.4614356945554	15.9040634060395	22.7282824569615	63.4676656654121	21.3059763982121	28.0052319094643	24.3207640616607	33.3823075798224	28.4875754232525	5.40939177203882
ETS1	23.6769487510476	38.7670692136463	117.664002643631	10.0612600138935	10.8385382167401	105.946305696231	31.4212734167726	32.3483954322763	24.1940181420823	67.5874459311984	41.5688105460703	29.7503580275616
B3GAT1	25.7535194261211	30.494029437108	83.4253190523445	16.4498129167978	22.8732360860944	63.9866537829854	23.2060304627504	30.33295592224	22.9204539542963	33.1293368462962	30.106233654872	14.406362142817
CCND2	34.1196818091318	50.6928057002939	114.628307646448	28.1931741201184	21.2029812629029	86.0644333742182	22.6620003552025	23.2123755805354	26.3641513248964	74.0283535464282	37.1432361977951	27.8856651673924
PTPN6	26.8889754032291	40.79758117481	108.452258098353	21.6278721710784	23.2130618053307	125.668251830336	29.0197619854284	32.3834254288099	36.0344465055308	53.4851816843979	42.6721867403956	19.9815852208428
CDKN1B	25.8168591545615	35.2423154963433	92.2371217040693	22.3287885263678	28.8738969912589	95.7425083675715	23.0326288853567	24.8483909179661	31.9330928429571	42.8528510928591	40.2988384243409	22.2697637113875
PTPRO	15.7821816001018	21.4490748646575	59.3934960121699	10.3976793641579	20.0487160893653	48.041809836396	15.9062709987611	20.7236080207438	19.4161138509184	20.9420543232051	22.4762775422704	6.63042589940212
AQP5	32.4511188517527	30.7197287635227	100.238273071321	18.5443435784456	31.1651871755702	63.515850880922	28.043724940128	29.0966046976075	24.178175914292	41.9346528949789	37.5400216944328	8.44577212643049
SMARCD1	32.1606230080571	43.0367845488038	110.791014328976	20.4271637885873	26.0209174904008	83.2944902219598	32.5042007173616	38.424454366482	31.8327880829921	58.3891575391813	42.7805306214929	18.6785816760441
KRT18	29.0854614560722	29.3712794468119	104.628437582327	19.6812215006904	37.3595467855375	61.9964291795331	28.9711350996165	35.8416355422847	34.994234021658	53.6167029326161	42.3565164974057	8.02078519491308
IGFBP6	43.7515450854443	44.1164448609034	114.658996677346	19.5124171301128	3.79921637229022	67.497597899079	31.9815987251188	49.3880988458897	19.3424843503627	50.7286093663409	39.5126311440416	23.9810236260171
SP1	33.5671198276834	41.550802847489	107.420590253234	22.895455732289	34.4919743411059	98.2118362200156	31.51333839647	38.2190343129092	37.5466016688776	49.7393235832729	47.6685603491119	22.1060034484399
TARBP2	28.8394176710311	36.4823884394224	95.0870999859122	19.2497263994596	27.099711397107	69.5220254852842	26.5433926489516	33.6974464563429	28.6852627689798	42.1672033570457	36.8975613662193	11.6602511061204
HOXC8	26.3462083634415	30.724533408192	83.2902308647911	15.1265557950035	23.9102155639031	56.8965362697847	23.6205618674842	29.9401119580207	24.9664154125437	37.5107624894774	30.4257228067558	11.501283091231
CDK2	23.4714567463539	37.163625796235	97.2907700193252	18.2103697622972	30.1612724377556	76.0499523493864	29.9422808541433	34.2546933698295	33.8320307675058	52.345269896099	46.5702008226748	17.2086863166583
ERBB3	40.0534480532865	36.7025777273139	107.879857282407	21.5798360089317	31.4492868787751	71.2678242948854	29.6866374738383	34.3790452086694	32.2873666051384	42.0932352205129	42.4539422785325	0.359844190824419
NAB2	31.0551958501481	37.9801722150321	102.509112023306	19.1839582751049	24.0668240122224	69.6193490688535	28.7226340838468	30.6929880672601	31.6124218993762	48.2803838294274	38.190514309863	11.8420300199617
CAND1	35.2951900461041	44.9900889990114	112.869136224249	19.5431574208756	4.38122487096057	73.0942097521664	31.1216052825766	39.2676337834201	31.73317037403	56.2436802768595	46.245169119134	32.0650317406028
MDM2	33.3030168497402	40.327074622385	112.36901800368	17.5821549011355	27.7589767419255	78.4516213290557	29.9960954362627	29.4338758880992	35.0575744321814	49.7565482963177	47.1542315401028	27.4768080955754
CCT2	26.6622914494456	36.7111347966745	99.3549370049954	18.9960733829906	24.8814205398672	69.8210637847244	30.722210245913	36.2245742931924	28.930847621151	58.2140259691534	40.0115981065344	23.3157608333733
MYF6	25.9450179232297	33.6031723907654	80.3384240615221	16.4806231987757	20.1357238368108	59.3556916431749	20.1041520533372	32.05871135744	24.5215453599234	27.3479366247669	30.1243819392975	8.06633769656384
APAF1	24.4798139085351	29.3211216075564	79.5957868886421	12.2995710240997	23.2240931492217	64.1021407295416	21.481688121632	22.9084495639051	24.17970995986	38.6390573666251	33.4345632618469	16.4774126554203
NR1H4	16.156958080566	19.098330875533	45.7638314729006	9.27515809265635	17.576971790912	38.1872116199442	13.4274357531024	18.5535996929106	15.1486552739326	15.447076159553	18.4356137791454	4.73664864153334
ATP2A2	37.4992149883764	52.0054959680011	140.509336911109	24.3144292482191	38.8168206757465	90.5082842898572	38.377438838019	51.240009518277	43.0608556418632	67.6173146988344	56.5692159435914	4.8704846670302
CABP1	25.8528521053974	30.6296294054155	77.6391905773115	15.5649268088809	20.3968193745233	58.5728387383922	22.2540427683521	27.8364644590298	23.4360405290549	32.8340173639204	29.1653146775571	8.14809695143584
M6PR	33.430364738934	48.832425586894	134.348233921934	23.6270759599415	25.3840119710495	101.162350370796	35.2130345689073	46.709843620537	40.2124364847159	69.3841685028231	51.748516125553	25.9319522625846
GRIN2B	21.7889981460118	28.0803232390329	69.1969179673199	12.5892949711668	22.5121453039547	59.0354611046551	19.3951944189592	25.8052373511929	23.8957477652652	25.6273736395377	27.439603263264	1.18977364202302
SOX5	26.5851129311215	29.45196763506	81.2358425189361	16.476754846791	27.5802963632601	66.7446620151874	20.0241352082743	21.2481616597925	28.1878900052617	31.9307499653101	28.4088921506459	0.120209183690586
KRAS	26.1315504953575	33.514903250953	86.2944465412592	19.6484087596076	23.9971810160169	69.6266897512933	24.8439340944711	30.9559978358002	30.5551463623483	42.3998261478234	36.2392038722284	10.1131933297559
VDR	28.1192524237804	35.5805039402384	106.923854172225	12.9362508769228	20.2042708458087	57.8360455910724	31.0606622077684	42.8590693545242	23.7732019577084	53.8512853096896	38.080379119424	21.2072310207592
RARG	40.7332201131207	40.0457360447831	104.329720649609	22.1854588121069	24.4913138211712	74.755921978614	31.5044333121525	39.2044030297732	27.5704364941262	44.352612288822	43.2498477613545	21.9462342585019
ITGA5	28.5742049173386	37.0946600940612	128.229455901277	13.909563733133	17.8518772033475	54.053493550832	36.2553577087614	45.8615665693346	23.2128551347064	84.8489376193173	46.428448216413	30.3637943016953
DDIT3	25.5419447099152	33.902207276147	90.3230848627779	16.4063778501627	18.6181816483906	52.2459636397032	24.5316359416266	20.5681074469884	26.5809829593581	42.6611250433723	36.5301777282606	5.35256397129514
CDK4	35.3407621253514	45.8505840788166	125.68475898007	24.6965027676156	33.8614632923826	85.4422923785148	34.9648260944012	37.3118383064521	39.9668544109842	66.443561365862	51.0244523185225	24.4914954585908
KITLG	22.5975538341612	32.9585740809472	80.7326777424064	13.4167538455209	23.9641734637956	51.593801735949	18.9027144079712	16.7513919726517	30.1732936954307	38.4681602897758	34.9061664895798	2.69469116248396
NR2C1	24.118076973315	28.6617716133642	78.6090791586396	13.0497360335463	19.6933745690367	56.268099224139	20.9840515190832	24.5057805583389	19.3379091623431	43.5186641656232	30.2571250490978	18.4872448327026
CRY1	23.0531817442546	29.0856082332183	76.6356524530403	13.2926860928207	19.6754928718269	48.0995724396714	21.5981807482393	23.1625206945384	21.3651134572197	43.9567882370443	31.9897309688887	12.4034469728011
CMKLR1	22.0608198942037	29.7177598297113	82.5055690830202	12.521250436924	24.3979919654363	78.9304535950583	21.4249824619034	26.0612688388374	25.0246746494231	32.0317298851031	28.5702094867325	18.1493135197302
HRK	39.1542468400657	44.6735284884576	124.326284625947	22.3258970469648	34.1101302210076	94.4979652512452	32.4005755281681	39.7885198491987	36.9237401350074	49.9062246327923	47.2897489539118	6.4600443991109
NOS1	20.5819181602491	27.5164933853353	75.5394919329847	22.9152890016371	28.6103017828416	54.3213138701923	20.3164956568813	33.915307346937	20.3644662765649	39.0453595014056	30.9127349676209	2.78676000215327
DIABLO	29.2904527138831	36.6119441400933	96.053082189132	19.1022742237917	22.1691757564757	68.1263995628507	28.1144287699858	35.4594776194377	25.3608464820221	55.3079736695305	39.7128229761239	21.5382865402625
SCARB1	25.318868681166	30.6516491511729	90.4148264135676	17.2246597452846	23.209348614719	77.7363848040947	27.6033323396535	37.4493201659377	22.4547315860693	44.1267150516629	33.5740463797519	20.7042152009128
BRCA2	18.1971867551244	22.3749010525786	63.1149354317818	11.6327273850589	18.7628883399379	47.315889925974	17.0722659265828	20.6917292348898	17.7443301723753	29.4163457313529	28.9854870095204	18.9841408795938
CCNA1	17.1671892352929	22.7367810522333	66.5232269184401	12.4785547139336	28.4465702864978	49.5970782404175	20.2211111591531	35.172309712212	14.9181873838141	33.8958260993176	23.9466270760909	12.5115833615307
RB1	24.3231318209096	39.5137253518254	98.1706448089324	22.3283823850955	26.0476112733016	94.8962650539534	31.6523813272524	44.4266521482859	29.8088797187023	48.6792580895316	46.3554860821355	29.4637095363169
KLF5	45.5471947252752	54.9389255643831	145.491437024544	27.5310299056118	42.3120496867834	98.0978962210072	40.829536702865	49.5590068914626	41.4406861296932	55.9810309348294	57.1457041820864	3.55738075727082
GAS6	28.5378012336925	40.9482725515386	107.35374087162	15.8306581123333	27.2619174131768	69.8970647255262	30.0784262049607	35.5694014339871	27.4356010456494	55.3991428190902	38.277683943338	7.85647605014592
LATS2	32.4223690114196	37.0666384394073	105.52767335317	16.3803788154379	19.7331615229108	67.9753123073234	28.089544675347	36.0871820203087	27.2930903254981	50.1356983046799	38.3888637524356	14.074990370361
CDX2	30.1391364177839	37.8832692684336	102.264026919408	18.1763996683783	27.5630478408878	73.3589060951353	27.7319383349613	35.6665000487432	30.3757188725428	40.1772245678024	37.8155646571765	7.23377109359575
FLT1	28.4120600493899	40.6351932455584	102.243784219929	12.676139587862	24.9412821704075	63.7393829726331	21.9365018035887	26.1147035403126	29.7615429916251	46.520620565264	37.1651590539417	7.65850453384997
SLC7A1	38.376394731285	46.9674739866496	125.915049343222	18.234649236311	15.67636743984	77.0532360822509	34.3241236193861	52.536665092371	30.5023138309875	52.0765939124996	50.0020711799022	15.4180538862128
TPT1	30.8248527585933	36.5188715526596	102.906680884252	18.4067211576684	24.357454378953	86.2958561580529	30.1222390669837	43.6607369647264	24.3077792364687	46.0022555378215	38.9723653430719	25.3423609992116
ATP7B	25.6288767130843	29.3453079136045	82.6469466603829	15.7741062836314	25.804728908664	57.4073420742843	21.9142921525515	29.558707879065	22.9677371004073	31.0960770083146	30.6465618704577	12.1599758506614
EDNRB	24.9877579096586	35.1435817069847	81.7551911371258	11.9187470192332	26.315979596437	74.3077767223006	20.1571076164666	26.0086415542372	29.9096584168448	33.4221283505485	28.4539972704752	4.31675237861435
POU4F1	27.4761099074958	34.5107374043614	85.0050377237968	20.6068055699683	26.4552891296977	73.200286421629	25.9976739807873	30.3703927987259	33.2042986603206	35.4126564200095	32.036204122352	20.9672010816535
IRS2	26.8483580210117	33.3602357950564	92.77578857051	18.7340639345432	29.9164551534745	70.1577097050214	26.6230636464615	30.0488414755228	29.2438841158604	49.3657458573477	35.0334139148591	11.5136409191581
MMP14	32.3228844373033	46.0739526153671	129.222973591999	16.0679075346273	12.9698492830437	53.1584374800235	38.2232522955829	42.2348957527534	32.0480922120542	74.0005566157293	49.0128612664248	21.2381179102645
SIP1	19.9899079583725	21.5733208902728	59.6203667160137	10.8718194968739	12.2957212021934	40.2712652449699	15.5355791151964	21.9820109345724	13.3129570916358	27.9434135857415	22.3739387242922	12.4688345021043
MGAT2	23.1518845228841	30.631638513117	83.2552104397631	12.1493380416267	12.4678406728556	59.5591317622438	22.4394160467621	25.7034397079893	23.6969148549436	41.181906305673	30.0393439480264	11.3491351938651
HSPA2	30.2357278159296	41.9988813431109	125.89196009909	18.8296339545391	3.1277616315106	58.7797406116212	35.3424437954143	60.1808963000936	25.4916980195723	57.5524373175527	49.7454466601165	27.9654449954427
PSEN1	34.1450610919737	48.2985529992693	129.633240458376	19.5175538063667	28.0167239696277	91.6779104954163	34.629903907148	49.1074158196997	36.3385610223808	59.4516218274411	44.7904410147441	11.3157103655099
FOS	43.6840032867027	54.7075323927997	129.769985370435	23.7322742441877	1.60469798364449	96.3484428559463	29.5872667672412	57.6909644290143	27.6910914995537	57.5783095789889	45.2174580384329	19.6043600757864
TSHR	16.2879387002837	20.8252833788139	54.387805289115	9.31458322956487	19.8641980801911	44.5370551829241	14.3891348710332	19.3593312542416	16.454284670345	19.7862521717625	20.3029144179171	6.33120259540929
CHGA	21.6611467523817	26.1928393060683	69.7488164690888	14.3862094979924	20.4514987167974	53.2513475194812	18.897721713726	25.1228108808938	19.8529477660676	30.673482719431	27.2488132764841	8.08451323118286
BDKRB2	32.875845788472	36.3895327631042	97.4757463863246	15.7689899020788	19.8153037903944	56.4915304669573	26.490744221095	38.3351175287709	22.4614787002943	42.8216229386249	40.0530089302505	14.9871413994056
RCOR1	27.2254598669946	42.1720981649536	115.030190277799	19.1942270728855	22.9551276387736	73.9843392272496	31.7284005230433	48.6868559120117	29.2864859640275	54.8630388073084	41.4636625330316	2.33852095391497
MTA1	32.8363324537138	42.4889630777752	115.916479361409	19.1225374751605	21.5707185649301	77.1164440977037	29.4211553104392	35.3369041892871	31.9139820578601	59.8250319129151	40.6851588931456	5.40521352836594
TEP1	26.7438926520992	36.5469776145758	99.788993761509	16.934707326702	24.6115660790788	82.5250012839919	28.2759681090369	36.3941305680736	29.218804559669	43.5465739738816	37.3793284329144	17.4376089846984
NRL	24.1717762542943	34.7024136226029	85.4447856689987	16.5456662121269	22.4619452292861	69.9008325421062	25.7723006957731	32.4706276040777	21.6871041204719	32.9275168520411	33.8674464189959	13.6474575316714
ADCY4	30.7018922981804	37.4836255974589	101.321167753918	17.0100011564217	28.2508847764881	79.0632853467626	26.8161860842614	33.9893841063308	31.5610505536568	42.7575176218468	36.6599482720769	4.14550651871832
NFKBIA	28.2953906817244	46.2597122081358	122.103734229371	21.9621795789041	27.9307706566967	102.329931168586	37.4121722207201	48.7670882866875	40.9648465418438	62.9255161950016	58.476260843533	28.560123770764
FOXA1	36.7362037702002	37.7447860359269	109.282875398773	19.7900866893294	40.1168208338611	77.1863856665512	25.8631808424443	20.974374048827	37.8626279627019	42.2689574012142	51.2974005043048	0.377499716869232
BMP4	30.1473916747565	28.4442181910884	81.7329808831274	15.3407189091463	18.3461724155714	64.2598457227701	21.8410184303171	26.0744269802289	25.320139861007	37.4004324963527	24.9406906594204	0.137257534458119
GCH1	23.450588695501	31.4752575312661	84.3848674572314	12.2720430665707	22.8611637087025	69.2253195082113	22.2424470962079	23.3953541634593	31.3781838055381	30.3024419733508	35.3695585655917	4.52302963122924
DIO2	41.3750049704558	35.3209870161464	97.110455654096	12.8166482101847	16.1252996929034	76.7481436618045	18.6252440708167	36.4368271651674	26.0024182720534	34.9490660874616	28.3180943295708	0.0622635996188502
FBLN5	33.7013639253003	37.7255468841445	110.681426256442	13.0586486001728	31.4017154592124	80.2573783732577	26.0845983030086	27.569155285186	32.6292090956728	59.9008045074225	35.4048362402125	1.52539644373351
GSC	30.7455955713975	35.7713065587038	96.3791210092775	16.0100944670584	12.7997458683025	64.4792469144615	25.7811017034467	32.9430540729468	25.2287381970552	43.2079615843974	33.884293649204	11.8351668294878
TCL1A	12.0288059998529	31.0115342963883	70.0041984736651	14.8159763678855	33.5726277946463	130.640750820831	21.465366307039	25.6996192782339	25.7454477868237	23.0682367767818	27.6859728981735	0.260336832019014
RAGE	28.2225432042677	32.3967934304906	83.2727320250986	16.6245394386237	15.8468778344413	48.838729832379	22.7531986023026	30.0803769377529	20.9531246543549	35.7032443683013	29.3755763631691	14.2051164132386
CKB	35.9886364301062	45.9524873481667	110.586488542412	23.0722159470193	1.63274300634135	52.4082487671979	29.1213902062562	31.366518302232	28.189317591232	49.5874551304349	37.9417322202388	11.3513224910618
KLF13	33.7742657136215	43.8258927905252	113.540922674037	21.3642834793628	22.6377837106731	86.3192427305767	32.0955787350124	42.7415292976053	28.2878227294203	58.9677661149163	42.7777805037637	29.5446403179657
THBS1	33.3157484403634	49.5508379930241	159.633299111648	6.44764441924386	6.31316012609163	43.6638183024196	43.5687928994165	48.228065859249	18.9247265426237	92.2360794079786	46.9444704685956	39.5852385347578
B2M	36.0240379521996	49.8305152711319	146.809023986626	21.878244172816	32.0757694010908	103.701390363161	34.6773051354081	43.9680060014624	32.0419806285181	68.707007495882	56.6767397151528	38.1444475738642
TMOD3	38.659050094876	41.4395277828929	114.747800789286	18.8812068351006	36.3501098420286	92.8058330877456	31.1711573222888	40.7710152616458	28.4671293340207	51.0002527427609	46.4969991518617	10.5135472579589
LIPC	18.4587409463504	21.5232088034268	61.5028390324512	10.2972180538367	12.9106350835032	41.1046583615389	16.7010212208644	20.9386087430981	16.9604987256981	23.099285998542	22.8869833030491	5.86815435320373
TPM1	34.5654895523873	41.7228105328633	127.130075760135	11.4384278241322	20.674595832647	47.4761955244602	31.7838951028646	32.2209754427471	21.5740275846722	86.1694264298251	43.081646613747	26.5442820502528
RAB11A	45.3613799189353	44.1796638828	121.593107321875	22.7220447318724	36.0044096685132	95.3837737317558	33.2790729413957	43.5051686713934	28.690549537218	52.2806818798641	48.7722577565884	17.0451505110252
CRABP1	27.3436609785537	28.4859315108949	78.8282399747404	14.9042043657451	24.090863812568	53.837397511591	23.6197825166695	25.4075988541871	27.816364712297	36.381910235904	26.7461266815633	4.08252348451852
ISG20	23.6299339559967	35.499174918601	92.4768939892048	16.3279629075017	27.2504518075291	80.9684896269484	24.5452925130903	28.640388145465	26.9738674998159	40.7883898216839	36.3285829439781	8.7972162749104
IQGAP1	39.5525360184232	49.8081236145736	136.946265883179	22.2436819753887	36.7902481459992	105.417429439401	37.7345346901386	49.6204023036502	35.0032761653803	70.4690499730528	52.9506576582996	21.9235556576781
IGF1R	28.3976290846446	38.3464397128327	106.150338245312	21.4380473925706	26.430478899715	56.3420226224478	28.4019007653369	35.6974356517462	25.8283619913346	66.4752648455543	41.0346330801567	5.01212066686308
BMF	25.2011954424812	31.9045393487366	93.2607287361076	14.9132566009143	29.3234478592788	69.9720735526768	22.5702074404503	27.1984627722674	29.5063865683415	38.2132495322725	31.5634813999081	5.96504586511678
ONECUT1	29.6638751752422	37.7353029628602	103.346191179865	17.9109373202436	30.8227436417497	72.6664735396884	27.7509476555695	32.7806197155368	32.1827683424355	41.3999457941009	38.5105295320004	3.59251327192368
RORA	31.9926478890423	33.2870752196247	110.318559848611	15.8625332515949	34.8570299762058	80.0348608039414	25.8838732963992	33.3194438971391	32.918528447962	44.8308179339362	42.4903235714253	2.81383270796617
HCN4	25.4618124449211	31.3890874899332	87.613291312207	15.2150854193879	21.1760316330052	60.8098619199435	22.5489630911434	29.5483539424369	25.5858204235599	35.5047283416306	30.9391711561707	4.35503115172711
CYP1A1	26.3636507314873	27.7755588368288	72.4082953901354	14.3687952283997	17.8663821094979	53.2550359508368	20.607671166838	27.967611595201	21.5283447831735	24.1051795139607	25.2569294718648	8.00261732862134
COX5A	42.8204296848098	49.1105360542755	142.208062282936	23.9471463507105	48.879721397674	105.510151503098	37.4502162161261	45.0079363652265	40.5368790845981	63.7389110747599	53.4954546399627	5.26826227701686
NTRK3	23.8844910069791	29.1595408450519	77.4961392425704	15.2171683703137	27.1674324134901	76.9340753612248	20.8965141182781	29.2927873616874	27.2814678727866	29.0153997707484	26.9923871932992	1.03385575763981
ANPEP	27.5896286508378	36.090211223956	104.452128187375	16.2582193213579	30.1194113069968	64.0966541461383	24.9061621116679	33.0428546339227	27.9862636750315	58.3490785101135	35.1521583673272	4.48918104782222
PCSK6	31.6248768045487	38.6253709163147	108.064250536492	17.472872207923	23.6411966728949	61.7503957980359	27.3451681887667	37.3721281752801	25.8368776107751	41.0255019291756	35.9103478799216	5.21484228274015
SULT1A1	26.2269487985341	32.8571764561547	84.2807824093407	17.159700513206	14.4549326258643	64.7761962864563	23.0509914987675	29.9269656548781	27.0299443340212	36.9220726121067	30.78207326265	8.38900347556235
SCNN1B	36.1634120834689	34.6838038952473	106.820659075114	18.7368204880069	32.6667721754226	81.8314428475981	26.9454625399849	36.1486219077805	31.1877124990212	36.0004274862773	45.8157553313154	0.852005379868603
PLK1	30.0137486514495	42.2712031219996	113.220440297105	23.3317021813623	14.7240493751182	87.3989535424061	33.8075810904622	44.2274037439346	30.1306086319793	52.4134526309254	50.7153470074192	26.5049475355359
IL4R	30.9306161814644	38.0212311328227	116.543068027984	18.6724104458649	10.3738560707247	88.0709383277245	33.1488511342583	47.2274333825413	23.2808645104399	53.237840575991	48.3820382543842	33.5566795895395
LAT	26.6966585586541	36.5912873561005	95.705301344121	18.7023313913251	26.3359602408678	100.651516256313	27.1877512094929	31.3912899836122	30.3880597131654	37.2201704109964	37.3427610063129	11.2199869968701
MAZ	33.4890000264592	41.4558141832935	110.788325273398	20.6001960412502	14.280870942164	73.9775283815657	30.8611584169022	38.1199678105533	27.4372916924161	55.3470048526007	41.2966595361905	23.4258605022449
ZNF267	19.5677836236112	36.826724468608	81.7703791093665	14.5956856834936	6.65799711864187	76.9306944834268	23.7484243125184	26.1491716945011	21.4188295992614	42.9616210063385	36.060776633853	29.8380905650281
RBL2	23.5080115415083	33.797663089043	85.7340144807756	18.7975515307289	15.6862398677092	85.1540130392526	24.0377637200603	35.6962236932755	24.1278813745447	42.7332862763766	36.3191378450236	22.078323465178
MMP2	46.764714691455	49.5465230492437	150.867960028086	11.5160274239874	1.53762988819463	40.7840715208905	37.6476091664344	41.898495082075	26.0210452441592	96.5914660049122	45.6637177355085	11.5566292355491
MT1A	29.8894881720689	38.0727770060786	124.901731425056	17.0472334957604	33.9157518292924	69.9334088147675	30.4908561655531	41.2938592902704	31.0033043158454	50.2330003851471	42.2573698562187	11.1536960998085
CETP	21.2364847685432	28.7193896980926	69.5604906623493	13.9333788405023	23.6582511095938	64.5523982934357	20.3095925693402	27.0450400876429	22.3426282946057	24.7752227634694	26.9514572474586	7.13639683238597
CX3CL1	29.0848613034772	36.0892292876773	101.240194917255	18.6998852454203	30.8766994143662	73.660751688138	25.0326879980005	30.6853349006863	32.813070953471	35.8042287921492	44.0285260608712	10.7099926028095
CKLF	24.1187888403947	32.2143851056995	90.8688513612422	10.9768689139626	2.1855616026583	62.8801754585212	22.5199991371842	28.5217157290099	26.5168863444579	46.4429115578255	35.2815830660801	22.0130114846791
CES2	42.9669599008228	40.5906548200359	116.812820139638	19.4036449486673	22.392251206916	78.6733043971064	31.1697962803758	43.1456834833705	22.946892845544	47.3874607933031	45.8579466399368	16.7423280977215
CDH1	46.3437671128015	52.6187567584999	139.20799967575	29.3934843796365	9.62845590467808	73.2919527900834	36.0676454996062	55.0335592291584	33.8602134924185	45.5819580661861	51.0640837161546	26.8472032430152
IRF8	21.8409080377576	34.7694539824557	95.7942951474704	12.5996823706222	25.7754820545324	138.096439728502	23.7202750348786	20.7695716302825	29.9200357640645	43.2600940089445	34.1115851484044	24.2807336776294
FOXF1	32.516696699149	38.2413744049257	103.830415296739	18.4491162296535	19.1633316682693	74.4167829034023	26.3854968989722	31.9574329347414	29.4810479548391	46.3459654531768	38.0998952216724	8.3294653745661
MC1R	30.1750680334239	37.6886120996922	104.508792701204	19.3808143288835	28.1516666894539	71.2875021734006	28.1600859257658	37.827745059242	28.3865603559954	45.2626630167754	38.4496067186243	6.27949124200431
CLCN7	31.4699656826172	41.0704694353801	110.955874010312	19.8348993171814	24.1235120289296	79.8143928813339	31.1021133581416	36.3595680840738	29.4657381538301	51.00442787952	41.7594493789754	16.3348231966056
IGFALS	29.1564920872589	38.2235582829219	93.3577904324758	19.3888157030209	27.2072784721254	79.9565688358638	27.2638626025349	35.9785069933269	28.9523201924029	35.9166986293813	37.5855924865051	15.4313320897005
PKD1	30.7707969925988	39.3617484759194	101.840130519317	20.5853858301116	24.3912097928962	73.7434970242802	27.8795550838185	34.8841610310677	30.9045912900034	45.4345790031378	37.4372918454877	12.0509806781652
GRIN2A	22.0625829052126	25.7943158439065	70.8119566556369	15.728220418502	23.055716380288	61.6535908682315	21.914889415608	31.5662142887528	23.9445420520983	28.0079594648114	31.5157250904646	17.4745302406641
SOCS1	25.162751542391	37.4799328783855	88.6481601636309	22.8512970827163	26.3005000212582	81.2497192755998	27.0192844566893	31.0995827460024	31.3694961108049	40.9399670200163	35.7612015019043	23.863275442043
MYH11	29.3657853702831	36.0746042756894	85.9986760820238	20.8937790182645	28.3959555494497	86.6292801797435	23.3732759573807	31.1269265939864	28.5563482447522	37.3705553167952	31.3256953044911	0.167288800748536
PRSS8	35.8167350707882	39.3611380235019	99.9997727961428	23.3941699965872	29.6890517853379	71.6848604667026	32.210471948282	42.2187732118347	27.2868705135807	41.8182727612463	47.6649038909613	24.805998646234
PYCARD	35.3940149838345	39.903407057507	105.841099034314	22.2548914882934	7.33535415602039	81.6448138792131	32.1303393930285	42.1091639144095	23.28323517438	48.7958093963857	39.512184482228	33.584361505798
COX4NB	25.365394005332	35.426639167793	96.3986905510533	16.4073379168648	19.801144675772	65.0226952005145	25.2181687084154	36.5395896872766	26.0488909963609	43.4992237116852	36.3664498611077	8.53648903288699
CYBA	24.8038011783343	34.076608682314	99.6057129849022	16.6671503277979	26.2052477506064	86.7079952824597	25.7631067938289	31.2465880288364	29.6160409800933	43.3778416695912	36.347859297939	6.09480144988152
APRT	30.8122231118414	40.8087470653807	113.734095327453	20.9741573188997	27.9206772777552	82.2852628615322	29.9930370795199	43.1192057020502	29.649237843525	44.1395776245971	40.5017331903182	7.62053607536123
ALOX12	34.4040298942291	30.7909160001862	90.1395624229459	20.2862416234164	10.7997364402802	64.9706796164606	28.2681189684913	36.2037276417896	23.1353945905091	38.6848210293076	35.9885975519944	19.5403666172497
SLC2A4	27.6889212556406	30.7924654896889	82.8634287348338	15.7243790836895	21.3709374869333	58.4647283658365	22.6564757241651	29.2567295900296	23.7664671693358	28.5908229699295	32.667826304334	15.3005379074511
CD68	35.1209951564664	43.7064882873054	144.118379502455	17.5029711279482	34.6554722055156	104.074311179798	36.6091251179581	46.6639819533184	40.861010903358	62.8275342452159	50.5063729041947	23.0268972461015
SHBG	28.1205326905073	33.1970704703356	87.2861293868374	16.8073446775282	20.058799089847	66.3523397781282	24.9669040795425	35.2158129440263	23.4511354826542	31.8288437716173	34.0510462515894	17.5646041160107
MAP2K4	30.4174531701764	38.4770099173609	96.4947931097304	22.0338156953268	15.3013817049628	70.1958345433377	28.330370805362	36.8912253335026	21.4966774775246	52.8920657546854	35.4460627531379	17.4243831054045
TRAF4	32.7842356492784	40.8955111640402	109.683030132553	22.8465213972114	30.6758167688853	79.330613125059	31.7669916709203	35.7271360918446	34.8177835322835	52.6218139378618	43.2926446531942	13.8843003953506
ERBB2	41.506540003431	42.3376592875071	118.223326907429	25.4648370372736	31.5563378851817	84.5655869755496	31.6471808525333	35.4594596395048	38.7293369544188	52.6470709485954	45.0466056755739	4.19434041148577
IGFBP4	49.2751453926228	50.0673336586917	157.525835728042	22.1428262564516	28.038348822753	85.938920015694	32.2097453967724	46.7120389018916	34.7770130791435	79.1322388092095	50.4862206078	25.5357224836503
MAPT	25.9370116994454	32.2627686999014	79.6753926208238	15.6582001605174	19.2837040511008	60.5576523740981	21.3421058527233	29.9400967840933	22.5563066884242	28.6179277313455	29.0506401886191	8.68048002071857
ITGB3	25.8382018567736	30.2884709319698	85.4520284676706	12.598614709882	27.8429547970827	54.6490479295165	23.5709978858468	27.3873202636222	22.0257244339916	56.167516047021	34.0452812195998	8.99879909511959
ABCC3	26.5558036553115	31.1538915772571	93.9457617353689	27.2116579746034	29.2343636958807	87.1482514389267	26.9221435338175	47.6952931788488	28.3263753153623	51.0355193206281	36.0242076824281	9.32533812456165
HLF	35.2105511730602	29.7788253124868	87.4699164349084	16.8829889539124	34.3026273263729	102.211463574103	21.9415914133014	29.5800571292827	37.8855281861753	27.6728704424505	44.4407629205943	0.300235621219444
TBX2	29.6717304532529	36.109296084877	98.5338760697876	17.8705475449752	23.7657662747704	66.6022244658367	25.956775899591	30.9223652259761	28.8629478347659	42.7346887348575	34.3465743496137	6.79221714862137
ACE	26.3067079150479	29.761591564792	82.5296059937651	14.1870488298186	20.0503436744756	58.04866349863	22.3978084611119	26.3892398521261	22.3452533247342	34.3940884874113	30.8789128878071	14.4161938059691
PRKCA	20.4095625421065	34.5760271890095	100.719303206184	10.594332919279	21.2338427145996	71.0030930040834	25.7343716159876	27.6756945217192	28.2972975229983	56.4225589930039	30.227818516375	7.98426308760449
KCNJ2	30.6826428008045	36.3743525246625	104.235060216108	12.6452397494494	28.3148895739271	54.7780284549475	23.4300465072896	22.1169346430473	34.8979068505864	37.7614113774691	39.7210001813136	0.115864769371784
SOX9	28.2777411562794	38.1709430758952	102.249421140773	23.4081224213261	31.4423269317653	77.1636301329891	29.9367536657286	40.3876686415076	26.5550097675287	53.9817766846582	43.8021829066567	23.1609863518179
SSTR2	22.7997529956682	31.9193079287689	78.9224331955274	16.487243599321	28.2078589369639	67.3847950545018	23.5263566974341	29.1368740303547	27.4685523464829	30.9693800108588	33.001706540106	10.4555922479559
SLC9A3R1	44.7890053924713	51.8846632804953	136.303031892443	30.9892918215438	36.5155628746485	108.50935428828	35.6008752172512	43.9225625808812	46.4906125366741	55.6305591535884	57.6582796804025	4.76523308475173
AANAT	25.490737331408	32.5070372735899	83.1534486045572	14.6454021838498	20.6945706969894	62.7176012825458	24.5245946480921	28.4592615506591	24.2628002932578	30.035960254567	29.268958479464	5.90980111569016
GAA	32.2340156249728	36.9577792509078	110.607984761768	18.7174927441139	18.8033622650683	67.4931509412364	31.2415361910606	35.3164044041465	33.215959963554	52.2030394260332	40.2896689738219	13.8198471439454
ATP2A3	26.3493828191524	36.7512047535951	100.035521983461	18.3534330325848	31.9758576311137	109.558398536798	26.922172996976	28.8803529861744	30.576572325038	45.6327705327752	36.8488389228865	8.73735679614602
ALOX15	28.0367696541291	30.3773329475091	91.6636907879879	14.81830779089	15.4948233381813	47.3411505929617	20.9503536538274	23.0936831548679	22.1520937102268	37.0832215673914	30.0208415712485	6.14884955571713
CLDN7	47.7581824992843	39.9125180420313	114.844890817529	28.4154739508921	47.8074672854089	112.900479280039	32.3036471892019	28.5631286886684	50.7520629907618	35.3103352967341	62.24610343258	3.33171519085063
TP53	33.1648815005156	35.3260698066808	109.294581724063	16.8255935668366	25.2950873980909	90.2561907624729	26.2242525469407	33.0260692938977	32.1891735190745	47.1420264261066	44.5204517608887	26.2274215861414
VAMP2	34.3622434369431	39.1199869604917	103.826259396169	17.322305677222	6.43263940974867	84.5592140415148	26.5173385338424	33.611798559585	24.415689140262	51.9278946229742	35.9189818844055	27.2237276511159
AURKB	29.6772196106799	39.8387269883488	111.601522104456	20.6043557999716	29.4057105383375	83.1025656198738	30.5242322625242	38.8270491369558	31.4734277321514	52.8535202196759	42.5865402603454	23.3812927043974
PEMT	37.0164417961212	43.8769987241418	119.355990531233	20.4027933790307	23.3750093449756	76.4936915429206	30.4662261123848	42.3635378124891	32.8092059086627	56.1833962746232	42.1025081340297	8.64431490459908
SREBF1	35.9184587531048	39.9359966647166	104.915831147481	24.2713754173471	25.4460639274356	76.9372187637149	29.1328683015028	37.2247466912962	29.161128642107	48.4351856121579	44.1290629952331	23.3249146661714
ALDOC	24.6254404455116	37.5209174143574	88.8222003786476	26.6510893877347	30.5210061044836	87.0103261135312	30.0657950408552	43.0685319110597	33.037567127246	44.3399986689593	38.4988687595615	21.5541188035561
SLC6A4	31.7072165120486	36.3961273923635	79.6045660595147	15.1035972779604	22.1720152841185	62.6088091033221	20.8651137044404	24.0809457087863	26.8370945730125	27.963368104598	25.6881783000494	1.61477734472486
NEUROD2	23.6905015714699	31.6330446200979	82.7014661842111	15.4600479551194	21.8802014413518	61.259465384121	23.3230826833194	28.7040442594687	24.2975107780623	33.3131523520128	28.8302385566092	4.68842393958742
NR1D1	28.9654075926533	36.570439401904	104.70366926451	20.3416875326759	34.4026429463584	84.621889458728	32.3988435248273	41.9696930049335	28.6323224577747	40.706688161026	47.7861000738113	13.4079054327488
HAP1	25.7430407772599	33.079675982623	89.2334089657232	18.8491869136888	30.0137864033077	60.9017634533456	23.616690284706	30.6348960215867	32.9543387490249	38.6874446521417	32.673308292845	5.77839597321213
JUP	49.0807450873909	60.3760082969721	161.318299248894	29.896562915968	34.320256228025	94.9468457343656	43.2821112515543	62.3450548381606	42.16599928791	59.4321582914308	57.1801056990903	14.6724571097694
ACLY	31.2561174568077	44.1424370733487	117.903186607225	20.8156491681748	15.0376926135735	77.634658368874	33.5221794604001	44.6173797676222	29.3774647817045	62.8549597649753	43.2389363179592	26.5947834883429
STAT3	41.5938932946827	55.5021227633953	145.181385594693	29.9754444384927	17.4244181165015	100.260846856342	39.8118128230335	51.0023446230124	41.1590799215228	65.4959407855163	57.5273061337544	35.0381810899446
BRCA1	20.086276325765	26.8037370286862	70.9345279625899	14.800325957527	19.4232816403969	51.9250243605608	19.6902461089656	23.4998623394406	23.1110398542726	32.0137447807039	32.8443281160046	12.5815204429095
SOST	31.8451799026163	37.4370376618853	96.0705710979008	18.224362358253	21.0521265834358	72.9717970825528	26.1904626881122	35.6783243248119	29.0115534442513	39.7742878645189	35.5951565467067	9.95583975463624
PYY	29.7984357902672	37.1836286106201	107.403394363914	19.3527205611571	29.3785618836761	80.2899865462201	29.2573550839156	41.188751006729	31.0197536791916	45.1585606603946	40.8927172819447	11.7800482770911
GFAP	27.1016359540532	31.647070495415	88.1813386747891	17.4220736302919	23.0825847407395	63.6745596656177	24.0778241761517	32.1169409959218	25.3202320035154	33.9049600626068	32.8347451019033	9.55759683574086
HOXB1	20.4461248141218	28.3980272495634	78.0865304462382	15.2513910169035	21.6197719129244	59.4457244011826	21.0914897294971	27.5424356114119	25.9069513764683	27.8201159945838	28.3589776237826	2.5208308413883
HOXB2	30.0785614241791	33.0962183672908	101.17779704511	17.7685003409847	24.6415205803447	66.0697388541431	24.9828876616928	29.8181106592884	28.0122724827439	48.8654880666563	43.884970097728	16.8999134658702
HOXB4	29.3097060941369	34.4556856953509	96.4997735438926	17.5000928679797	25.7736259362905	67.5918199914206	25.3881076524729	30.6799538157466	29.2281337021427	46.6026879296077	36.6922665549916	9.21403298246305
HOXB7	22.6122948702209	26.0563152818504	74.4177875070311	13.5489007764399	15.7786142394493	47.0603677325518	19.6351638611119	24.8404969919475	20.3382091291133	33.5347159819049	27.6124726072209	12.2282604421406
HOXB8	25.9078183944198	28.9019423870649	70.9436251332631	13.6052094669349	9.08760723109956	51.6631269899401	21.030090822902	27.411241098137	17.0694101985938	31.327348289008	26.6934079031123	17.1300366526137
GIP	22.7311871094794	26.7091379569127	66.9750656223817	14.3533533801789	21.6685185480618	54.4647884230282	20.2444508076998	23.5189692886504	23.2460146932769	24.7677345896062	24.9572001274617	10.1133287377386
DLX3	26.9964728431955	34.1518359511972	82.975423016987	16.4088330745025	6.11525422289504	58.4794623707424	24.7958342303756	38.0064983267357	18.3541437041673	34.3220546724901	29.4165035097727	19.3296962423436
COL1A1	42.8779246085434	57.1741786759889	167.326756009661	16.2150980395939	3.56067856586241	35.9456928817473	39.0879571265953	48.3767217780241	32.3029544186654	96.8849414066644	54.2202167730428	36.874549237817
TRIM25	33.2755272949772	43.9700840147833	115.061831383652	21.4504405511377	27.8249267407662	86.7311575764107	31.9834332173962	40.1026370342925	33.6118167132047	52.6182061726394	44.0951503155553	11.1022237179992
CD79B	17.980736697977	34.0167638241923	82.4478925549809	15.97342931645	28.4226148782205	119.673162853783	23.1659745890098	27.3427104859497	27.7178801119931	33.3351046910565	31.4469258684238	1.73870174557062
SCN4A	24.4881484147943	29.6909209138037	80.0503952185209	14.6121940000039	20.1390176813922	55.3472193720737	20.8974344892076	26.5790810031396	22.4279623639514	29.9328336537109	27.8858278956934	5.14918396223156
APOH	14.6283273923775	18.7659799204935	45.6378292779258	8.92348815684753	14.7730135060193	35.645721945086	13.0957091100414	17.0717110974985	13.6344588597439	19.3730987493692	17.941166020517	8.96536421817115
ACOX1	38.6328131540297	36.931612458243	102.159893489877	20.6525542684058	24.5041265639452	78.1518754078263	28.1708851969348	31.4388693615914	34.2811133761716	48.7339025002554	41.0791723250722	9.48330697142095
CYGB	26.833247382426	37.3587148516688	102.4943210071	17.7411755881833	27.1960093736992	70.0182145446662	26.7048589211215	30.7470875489801	31.9612059091014	47.9250960495487	35.7583022108184	2.37007172160785
SFRS2	36.8288262373059	45.3149682553433	117.221309276029	24.0544035969471	20.0657160891176	92.3305275505792	33.5462727204598	43.6199391132553	32.0375435280782	61.1939324613195	49.2803128649376	26.3374168556223
SOCS3	29.6085189105365	41.3867195500496	112.270762829605	17.7350257754134	20.29305656251	61.7432099296689	26.5952572815069	34.6734987798824	27.4700820442676	53.5348484261626	40.2191961423761	2.39962416594281
NPTX1	28.8497736887592	32.8753408703333	81.3490343349345	24.1457680850918	23.9410895081905	67.0094565950404	25.6773345401743	33.3128768850136	22.6478035195489	35.9466769199172	34.0293568796806	16.6937184605272
ACTG1	51.0764572781861	63.6281913724199	177.159515383393	29.2159457393787	40.1380343061746	127.486750191897	48.2640899499072	57.5372588086828	48.4332071943921	84.3004996084607	68.7662413239906	18.8547894158099
STRA13	29.6962585936343	37.4653793798694	100.792300202682	18.0476009837755	29.1984550632151	72.8565586810165	27.3843844005988	29.4854043599635	32.0902271935191	43.4027516067076	29.1897121218111	1.5413899564383
FASN	35.4612392365784	39.7200340364053	110.472936090321	21.2640918334946	27.4026659063336	71.1174150949842	30.3012850014182	38.8208379426498	30.5713495781901	50.328805434649	39.7528134395432	13.9283607894814
TYMS	29.3362201685166	36.1569898066786	98.034076918036	19.8208009081068	27.0335619366247	75.4660147155345	30.4790906923527	29.6048999059306	33.6057146298153	48.0068776503642	42.2428809224145	15.1184440669399
ADCYAP1	24.990517322872	32.3893202281363	82.4660792824791	13.4770751793723	23.7061549777498	56.0151284806263	21.6957749153167	24.0300914397122	23.6836711889459	37.7008442813272	29.0899568448947	1.05380255474125
GNAL	25.7748106234484	30.7807120116805	87.4712033523997	13.5242769716408	28.1263803970622	74.7788971499526	24.2917701053726	31.5645151667776	32.1991820267434	44.7084206590077	31.8791149192975	3.51321175972805
PMAIP1	20.6072775668424	36.1474705183232	83.7896113160208	10.79710136756	32.8786833911763	77.41983763839	24.6904016984111	31.7685199694813	35.6302192652569	41.1611532584011	47.5447562007166	15.6233271549983
SERPINB5	32.2954049145052	49.5410359037901	124.525738866795	17.8616082213137	36.6259044416345	61.7661416731949	34.8620225294676	50.9057332312282	26.3077009366118	45.7955680151838	50.3138499141889	0.300870299047437
NFATC1	25.839599771934	39.9357993156289	101.415665803546	17.0385768578857	25.7596861494314	90.8791756639004	26.6665404217646	32.4389552441953	30.7567422944191	45.993637413784	37.7577453540364	7.45181243841215
LAMA1	18.5368903943004	26.7120234953286	69.735036209743	18.1615738011751	26.5801578882947	49.3881656807832	23.1028276508076	30.4685389573604	30.2042883765201	41.7357718571792	28.1366115718413	13.1983158170294
MC2R	14.8876533706372	20.1552774917297	48.7513376224207	10.4447118466411	11.9226751691449	36.8916671380596	15.2375924225032	18.4985151982937	15.6022812646196	20.3177299006694	19.1251495220125	5.12924719057871
DSC3	38.1546275770941	55.1652997879791	148.663486792666	24.944576189177	46.6707892187268	69.2434156020078	39.3983892158952	55.5377607662929	42.6752197527843	63.5978626748971	55.1050080668368	6.13712635747667
IER3IP1	28.641456790415	38.127773186967	106.326953614485	16.5394132777991	36.0448443306955	72.6116529673345	28.6753640978473	32.0936235867769	34.7642747447444	56.9443545410976	42.7139559532043	3.61118844183879
SMAD7	27.3440639918175	34.8164420384083	89.6927580797338	17.6917182555703	17.2726234043725	65.6689280596786	27.7701389662357	31.2331807946419	23.3604054369682	43.6228437387688	33.3964986110235	21.9582626808783
TCF4	32.0026805034033	47.9631047533546	116.467339811141	20.5765367757947	31.2037645554751	102.649268256256	30.652935475891	30.9686716934441	40.4775751034769	63.3755743997133	41.4090785015436	9.47516807695254
RAX	27.7152415928216	33.5495149707811	92.6736066027955	17.3036119418252	26.3789859827483	68.7112030334056	25.2672514885929	29.3445007623643	26.0676020502837	37.2698201989774	35.4486393356996	6.35301907400943
BCL2	24.2161368810953	33.9143830093259	83.6133518848977	16.0131150403797	28.1883874393973	88.0223506648087	21.7367605570377	19.9803962081176	34.0845741627423	38.581413009775	34.4438216523046	7.14383164104108
CD226	16.8538893611523	25.6387482191424	69.820532359866	8.93671505299975	25.1101228208027	75.1380601888983	16.7661699360281	15.3530725246997	21.5720898172633	26.7172811454937	29.3041864578234	9.692119379597
FBXO15	18.9621019857933	21.2150651818242	57.8489059575484	9.55099092747943	16.8229255492911	42.1472029142071	14.2487923685985	18.7834801496595	19.3046457465239	18.4644470260023	21.8579370395267	11.6389646940113
MBP	29.2492520475144	35.2657034437232	99.9828416972715	15.936514749857	28.4169332774105	80.3513249757693	26.4579006263383	31.749221037319	32.3737723449361	41.3854509774692	36.2850428609563	6.18934474027592
BSG	36.7870758241078	47.0789077511059	135.073900437966	22.7535178480902	34.7139905044936	82.7214129470884	36.8261485668704	44.6117571635447	35.2464184784437	62.65749231085	52.358445651906	18.9575488992019
HCN2	29.0685312011817	32.131566886573	90.1935915854277	14.9006190087414	1.8240689564275	58.5593553858987	23.0676381876446	32.0123127255923	21.7774383184955	38.6116890676455	30.7165308645521	17.9859246285682
PTBP1	40.2793930212967	51.9246133835844	141.906009595105	26.5293152545488	33.0408861387872	104.30661682568	40.0244904765617	52.0940689908139	40.8598770319394	68.3426368341265	58.5773186553521	27.7732704667581
CFD	38.2959148140204	36.7878354746808	107.731509580137	19.5839816750526	27.8057445822158	79.1926786986022	25.947509671882	31.7472819308972	27.7710845329994	39.4742337899617	36.053208849421	6.0787921743695
KISS1R	28.7186246747452	37.1446082697209	96.7185126454516	17.8223735246463	25.8960948887131	73.5433818603025	27.2079618848311	34.0836162130243	28.4964147163096	38.5018884308756	36.7282061976234	8.77484577544284
GPX4	34.4051163215052	42.7499458425243	120.511882169409	21.455673642058	36.9297986048208	96.2995825981356	33.0806078199706	38.9251730041703	42.9330396652943	58.412954406169	50.8558149469153	18.6466533458564
GADD45B	32.3369007746294	40.9303660223115	111.58492753659	17.3223135680274	28.7875463193144	84.0931928979326	30.388512996364	30.9875317204954	32.4923565355633	50.072483092223	42.4582864949833	3.61065928683854
EBI3	21.7166485725351	30.1115585956054	75.4233570745424	15.1933788241464	19.8557520110503	80.32147265807	20.7732263211883	24.7199768872971	24.8215642449908	29.1899787765658	28.51981399583	9.62973819317366
ICAM1	26.5127496759585	40.3274789135138	105.222455552006	19.5295919489595	17.9903604282706	78.0471095932663	30.9519348674314	23.8870636378163	34.14688957268	65.8928890599181	44.8461562248054	40.8086969852905
SMARCA4	34.7606724730454	41.3529259408971	100.841668720605	22.1269203142644	27.322911679369	82.8097519232645	29.2268846978725	33.0970164352886	33.3936857126522	52.761715202141	42.8752315568684	17.0322181777008
LDLR	41.3262928330329	55.4632762798319	132.983774949523	21.569254205648	17.551591303386	73.0711822609731	40.5708511562178	53.2404141151767	32.2148253254664	58.5308369108535	56.0732709279144	25.5493906290463
CNN1	25.5360473852729	32.4386025371193	88.4604044893273	13.627503121479	25.3474771295841	58.421544248652	22.4863650527468	29.3770390718238	26.5289330256596	38.4721243261928	32.0007668046898	1.45463908703537
JUNB	39.5818976846585	53.0970924265595	132.968770551058	23.0020425362985	17.2305619392446	88.3645016141372	37.1659459383805	48.4298186660806	32.3599135485708	63.5737711814281	51.6214326528894	27.0075849992604
CALR	44.9891601606363	60.3116532127089	161.041430022608	29.4736172670367	34.7424259492376	114.300100348723	45.3007300496155	57.9251489750897	45.9942709333435	77.5442664741391	64.7661302416716	26.7892386856462
SLC5A5	25.7123194024471	32.0719149766574	83.3436091841374	16.3158650033302	23.4222143216157	63.6274792676328	23.1007274160369	30.6022596173823	23.6585791165374	32.0484609810145	31.9859571902281	9.30505965071612
CCNE1	24.4740284805761	31.4619571373642	85.9138518904202	15.601198443524	19.6355038760665	61.6768272149893	25.6523559011119	32.021204832232	27.8362799773334	42.1990927123388	34.2785872572965	13.1065174623296
USF2	38.5832107763905	44.4662525376772	120.018979324553	21.9842309895871	10.9160860320254	91.7042408776083	32.0015338713918	40.8184986670299	31.4753833537234	56.5950269005022	46.990539564227	25.6288257608968
HAMP	31.5283504762162	38.0593792122866	104.272030296569	19.2204193029029	31.7660834702176	82.6036355988963	29.5592329252159	40.2058695099995	31.0277614811691	36.3870212335244	38.9515632401007	16.6123162632219
CAPNS1	46.354346754098	46.0519401308583	132.049683765035	24.3012120793536	36.6302082598937	106.004300486526	37.289018440096	47.3553462969727	40.4356261104049	57.4544310912538	54.4207157255249	20.3764830504108
MRPS12	27.0290283103059	35.9109697953694	94.1028719104988	16.86684571426	20.4511034265749	63.2348323224447	26.4226702921809	32.42396849858	29.0414158867989	46.9199157468007	35.6358185726203	10.7811407811779
CIC	30.9254675274747	37.4685842859457	98.9988053559265	19.8842490004163	23.8444251453522	75.2948175771211	28.6709308122707	35.766000346638	26.933124782199	43.5881311859486	39.8791549271591	17.4066844444633
BCL3	32.0296737834523	43.5958600536082	117.873116345232	22.4646694521311	30.3432793033175	91.360219894928	31.3986279149037	37.0291072784021	38.0247025824169	53.2812240173126	46.1699768826886	12.230674794439
RELB	26.6034232399183	35.6172067878553	89.8638652747768	19.6502773826382	22.1533143010058	77.7719729568066	28.1236873433368	30.7617610083561	28.8642997207587	43.7426643084548	36.8547672970277	21.2823068825844
FOSB	45.6541156104287	51.5308240804818	109.669188853899	22.3551822670614	16.7707283856719	84.2611815291693	28.1636220722714	43.0985741927055	35.3827483107034	54.2631307002374	42.1653726078788	1.36767383695488
FOXA3	21.774790983587	27.1498964279712	73.8266630588091	14.1173957163913	23.4426069555013	56.3998315699702	21.2572625706981	24.6792032560071	21.5969503213168	29.337469737587	27.9515899543095	9.43020066030024
HIF3A	29.6598495008666	40.6371887192758	83.017208384683	16.2317989146907	11.2969260593922	64.7277125998395	22.7600259667158	28.962155712887	23.0580002715808	29.1000635510998	31.222976382642	13.9766214109958
FCGRT	32.030549761668	35.9109155961618	107.280707118849	18.830591587639	31.017819947877	77.9064116452041	25.3864073980861	29.7508407733742	34.2572660095788	46.6044188048132	37.941008243813	6.63193156291435
ATF5	27.1245808567578	32.7616355951566	92.2752051440618	16.7147682009343	24.2810713440745	64.4619220796534	25.4924330784987	28.0070886884137	30.7011271544877	35.9443001411142	34.1683164977861	21.4543300347395
NR1H2	31.0062021467757	36.7001162707243	99.9276775910178	20.4555736616734	7.3035746041525	75.0948450613349	28.6065649770319	36.1197379643076	28.5804729330377	49.0216931900957	39.4849435651987	25.2866507812231
TBXA2R	25.6221923521122	33.1167548359859	94.4231760801471	15.9571352971463	23.4427461059861	66.6670872989147	24.9580772480548	31.8653851889782	25.7784734818431	34.5331085141151	33.4493226798718	7.73689453864709
SEMA6B	30.7981784532845	35.4771063872919	98.0735961571822	16.8371697965194	24.2604927447784	66.3935016499658	26.7489751699689	31.0232775161815	25.8739485334264	45.6393825052021	34.8778838025674	15.4663066609581
TICAM1	34.0166435737313	41.67065861972	107.685449646985	19.2202976903715	27.4149484855699	80.4612520226653	28.5948701104407	35.0375925535244	29.5011032023547	45.0147313263635	42.1292610992742	13.4301653770597
INSR	28.3240969131006	38.9200448722461	102.806925532451	17.7810363246736	24.9562316512357	62.0039588724191	26.4172689292243	24.9737592479324	29.4559326086495	52.6995834443082	38.4303851164054	6.06180259640206
FCER2	20.0134635169292	33.2745754978017	79.2258726705558	16.2152321756639	24.8118814975253	102.938629616458	22.9381399657099	27.2446842793656	26.7128974559933	30.9661931857523	31.9433813426737	3.11695315250613
DNMT1	29.3304389203982	43.3614615145503	105.630233186576	21.0390137094126	17.8541297607431	92.0783367581028	31.2603516958802	35.852416015104	31.7030731775137	54.9789113061014	50.1278591575477	31.3169841876949
DNASE2	28.3247815321589	39.9073208619412	102.005084920288	21.6083751872311	25.5241998323225	81.8424290837337	31.5514979565033	35.116584819137	35.5025689323231	52.0671808519681	41.6848463026516	22.1189773442349
KLF1	27.5865101141413	36.0050495901879	94.9890158903247	18.2995546400078	25.4285449833	70.1978237284343	25.3733262926016	34.0431110616336	28.3537326845066	37.2661764904196	33.96426804447	8.36689615551078
DNAJB1	42.3445320148278	50.9459513810322	110.931161432123	25.2768669499973	23.7749735637529	94.0560510211332	34.2188661514912	45.9110287239295	39.268241350999	51.6779048819738	55.3451728814092	23.3476676488834
INSL3	24.5816212719322	33.7646310214693	82.967875194179	17.4005236185826	24.9467729796215	75.9398202895026	25.6978174097377	34.5094777998804	25.8265082875642	29.8651234544377	34.842794240573	9.58331474481239
JAK3	23.3501148092105	35.3450770803377	93.8707810092063	17.7414664319914	25.3604316710075	100.814578731295	25.7203216740287	25.5847614727537	30.8818671287267	41.2694848307487	36.6063875298629	11.0716253369522
JUND	35.4644979805383	44.1652621268101	111.844357450866	22.665428056214	23.1875876949105	83.0852350477123	31.0902800585692	35.5084657240782	29.9054442635706	54.9807173788728	44.826521145865	15.4179170379417
COMP	30.315471367758	34.3395328597318	93.3129432955014	17.4507122962621	20.3346893942646	60.2881979003402	25.2845484051725	29.6025370968459	26.1616683190191	42.8580633903974	31.7561854658111	15.4401492308841
CEBPA	30.5093898252183	33.5124907828931	94.4397007445593	16.1095557506231	15.0461326173191	63.1878259956294	27.3294224502811	31.293896018488	27.4138800238012	44.1321532106575	33.1088080467893	7.53203946863516
AKT2	35.6857942162092	45.4777335692177	118.984726709296	22.3871740030287	19.3788980470751	89.2638892598254	32.935375651176	43.4006288540614	35.1975569644932	57.582197522793	47.3544266073797	15.2769112565852
TGFB1	25.6130829859978	40.0231061163037	118.000894725646	14.5972811269894	5.41985290654991	70.4054649252405	33.495018514751	43.2599617304654	26.41053366645	60.5551605440177	39.9048562637573	22.2515941708008
SIX5	28.7780225831962	36.7179994226644	97.1182064820453	18.147426445943	25.1794770699529	70.6794784484423	26.5591059395017	33.6240241678122	28.0890254678248	41.539554079061	36.7131846659692	10.5303022643469
BBC3	30.7831559352698	39.7162770625575	105.934591230079	19.4744569272045	29.9766262585344	77.2846332376157	28.5128367737121	34.7281667888944	32.8289905298547	45.52382251359	39.5613084513261	3.61488232354001
RRAS	28.8127193859449	43.4885070742377	120.745116322999	21.609566197144	9.77548917787162	91.3396144674798	37.7302324196041	54.2720028993242	27.1340280950108	65.2688970656192	50.483174462573	36.8792622734759
TNNI3	22.9909548410715	27.6252555021194	74.5015717169376	15.0743317937401	21.1285767676104	57.1064567876384	20.8635226111456	26.5384091240574	21.0199007128372	30.8982362947193	27.9876171915072	11.3759547721377
IL11	29.9957038467819	40.2699746281091	100.247867714182	18.2331055530399	29.3719146677827	72.2562508073987	28.9526550064779	36.790616404626	27.7235250798527	44.8756968275626	38.7541829674011	10.4333046565908
PEG3	21.8964574752788	29.4696139923547	74.0616334714007	14.6057005327819	25.1544458591394	84.4237894534736	21.0053157830401	27.0303945346559	24.1970609995112	25.3790005483422	28.9868988355649	1.70701460920617
OXT	29.1358169033488	34.799931808349	98.9194319459437	19.1994606239628	22.8657679710131	70.9741568626739	27.3066608277929	34.7629756526684	26.0355685757465	38.7435987479749	36.2299116274221	13.5028806599901
PRNP	37.0595031408827	59.6566625988061	162.812820460733	22.0237273933874	9.73970747405859	82.2208671475962	45.6125594015092	64.9973867526851	35.6341086111157	80.7277368406494	54.1536367478137	16.8093320028771
PLCB1	28.0915421883373	33.4925389015757	82.6700615911106	21.4897942411204	29.3443525318387	55.1033197147727	23.5996652855383	31.0941869355019	28.3958442362258	55.925650608523	33.1897996408824	9.56847597389702
PCSK2	22.9784441167144	30.0463829277178	76.5059612293552	14.0784514443034	25.7502007871949	57.2099818777558	20.3925017779142	27.6307704223619	24.677013318378	26.7975469865633	28.8232980539341	2.87770282822957
HCK	26.8493412868658	35.5681019795307	106.628031159775	16.3954233191172	29.0999758677351	86.9967415402975	25.3857522648134	30.7628505399545	33.8347036173719	44.1004865523491	36.3099253492701	14.8658552663174
DNMT3B	26.3946397510018	34.9362494238964	83.4032743153581	14.9915538780928	11.535138322132	54.4186267681932	25.1430652126515	35.2270819778963	21.8857666963203	34.9621552895324	30.8551779303102	18.7635384722101
PLCG1	33.4300698799248	42.3415230065	113.725198765065	20.5528036481174	11.5616344359019	81.4852514031665	31.2858051465252	39.9514697949724	30.2080731940725	59.387062851342	42.4579993108919	17.5365683650762
MYBL2	26.3923672238361	40.0942492260032	107.075470386698	22.0309060716621	17.9155744081144	92.9156298732961	31.5601157017642	40.971275499999	26.5338503091996	49.5741948412013	44.6347740471713	24.4411850829635
MMP9	23.8684084313565	32.4270271841988	110.164168591235	14.299690178399	17.9468567408777	95.8604819672008	44.638068677723	35.2487159343789	27.7897828967011	70.5865766126756	38.1645880165983	33.5525015609897
CD40	20.3052514842091	30.2873220093425	76.3483948376622	14.0228721726879	18.4833800510493	76.4541947559952	22.5946564164767	22.2620483111355	25.9791763562176	34.1458690912239	29.7870108255235	16.6962409099902
CEBPB	28.3648055757003	39.5851328049128	127.826029400727	15.8311285951559	15.1300326910757	61.48565627777	34.815718549164	53.2860551284377	24.7918221410031	67.3201543047949	44.6217510559323	27.9910495362056
PTPN1	32.4260729500609	42.1024194616302	109.603520593233	18.5933905741533	9.10614332454068	81.9692827278589	30.4488885399463	39.9327928574398	28.0174844952874	52.5412063822372	38.5767876222613	31.5781507188163
TFAP2C	29.4154689410446	37.5512957890325	101.438389677964	18.8865162867047	27.4075973685926	52.4011615485791	28.0896889122585	42.5152583052685	28.3521917982516	40.9227034064951	35.7295620477011	1.08534284006624
GNAS	39.383032095649	50.0389870759489	134.157390296784	24.6490421323655	30.7512648912087	99.6940255591683	35.3648946239587	45.9711014453203	36.9220809252666	62.7827131704122	49.6651856548256	18.1893974185486
ADRA1D	25.2651340483536	30.1891647341285	80.9441934536695	15.6819896450326	20.9467254643794	59.1773177241309	23.8558401699768	30.8280824007526	20.7661051487196	33.5302484179259	30.2541540496369	13.2549633301866
PCNA	30.3693020905675	38.1203825466348	97.9310167810641	21.6297913322176	19.5183267088887	79.9381249279103	32.4249481459995	38.1946717965572	32.4796024593472	51.7224297084629	46.8833950821438	28.1246230437005
PAK7	23.8937837256974	29.4424256081732	74.204691329182	14.3811995796135	24.7071212590509	50.0631124090509	19.1655931578492	21.6871127249929	27.9764314743035	32.9427503713164	26.2636634182818	0.2713276413259
JAG1	44.447831534566	52.1494827148239	148.718071319125	20.0681615729535	19.8646458503734	63.103377737056	38.2983257295574	55.0554110389816	32.0501243139784	72.4529897681635	53.8244969336354	20.8703533502834
OVOL2	27.5955191685185	33.1381739338926	99.0262250791423	17.8634607052962	22.6723231346174	60.6355796832786	24.2706646129146	35.8200041423077	24.3244342508251	41.996156932473	34.203818598999	11.8936406361357
THBD	32.412165123352	36.1408592593496	130.423339382731	12.9141831489801	21.3960920439796	67.939830439028	35.0522881911622	55.0294926632118	23.9047835131672	56.2351535375828	46.3063693111155	29.256258953539
E2F1	26.7447299082235	37.1919142129023	98.5740420181154	19.4701812634342	27.9122020810273	75.5410131570898	28.6390625832408	34.628651717126	33.5831009219485	43.0572843850309	41.5316844124007	12.5472231966725
RBL1	22.0061570348476	29.9962100161211	83.6362730610167	17.2130111392886	12.4322264389626	66.3557117642415	23.8727568687124	31.3879320262009	24.0813482669354	38.0326821791775	38.1932308003319	20.4341805044973
MAFB	30.2983435968008	39.3149432452009	109.800503968599	15.3418946069582	17.5245889500414	69.8651455694485	29.8271953567096	45.2280372589967	21.0010946868251	46.0958303862283	35.2386077396632	23.2982852927916
ADA	25.2229354340239	38.3511482592512	113.518910324987	18.194583793796	28.7753912566908	90.2424023175389	30.6388430503224	39.3770860399645	36.7417358642648	49.5198710814162	44.0718988530662	10.8067356452969
SDC4	38.1778675397941	49.2146523194312	128.75181573976	25.0330153780366	8.97492052123058	71.1815025126017	38.5806741730114	56.1733132494847	31.2112582291915	57.2287733195855	51.9245099464142	35.1659156958572
B4GALT5	43.600251301805	42.2302555536408	130.166019132899	26.2915989879929	37.8452985586078	82.5194196186557	32.6735767051014	41.2713342967254	34.8861985195057	58.972235514224	48.7428468150692	9.98578194806607
CYP24A1	18.0604868978003	18.6637685423196	84.4687322556682	9.839612345464	26.4267393380029	55.9469349401381	16.8819153307359	35.5547691432494	0.686220834716619	38.8692650330379	37.0915866634487	31.166888950019
BMP7	38.2773579940042	44.4988359076668	105.753140351073	19.5053751234636	16.8623140287237	57.1845485448562	25.8480086890485	32.2979590352871	33.4325328720992	37.947350142446	47.7561979049714	1.07396707912714
GABPA	32.4133138477219	42.9904642273647	100.760195675587	20.7519654292164	23.8057925408286	94.1008120766315	29.6936412761062	38.344921938743	30.8281421882832	42.9712766153714	42.9110907811433	21.9072232090637
IFNGR2	32.8755157721597	43.0472120913205	118.499258669544	23.6411797549758	21.9598870874614	85.0042425448543	35.093298354861	43.4868910721902	31.7703040048246	57.9786944640268	47.8438735200933	33.2469380804379
SIM2	33.8632634446453	37.8112577999716	96.2133000828631	19.5995012741576	25.2427734964902	81.3869648657726	24.2702446422012	28.3991935243063	33.5102653633878	34.266933452937	45.9530815511492	0.144170500619727
ETS2	38.0638278389713	50.7327000731021	129.152002264584	19.9704019599618	20.1448252100125	62.0527525556738	35.7812357429666	45.5858935272141	27.6475969288278	64.736782654017	58.0326981806381	29.7681342603105
FAM3B	43.671376648054	23.7268310141681	68.9759202868981	25.8999965430935	37.4888873332852	95.9158231232916	17.0578358220004	15.2979701724712	34.9757383562862	9.55695398702252	42.6222306233017	0.011915439062901
CRYAA	30.0260262724948	37.0469741789695	99.954505577489	18.5804464265931	26.3244900413955	73.0154602561671	26.3518556386118	33.7469205557169	28.4075891416877	42.6977837344393	37.2680176033925	9.99308455278915
APP	41.6921318993372	58.3045902329816	157.082313938081	23.9573069040855	6.19975941610045	71.4844984933536	43.9979988795232	60.9286842441518	34.6426871602562	76.3564342843204	57.4979462392436	36.4628341909469
ADAMTS1	40.2615433551903	41.0604208882944	110.990673471169	13.3747153308472	18.7129232858473	50.3771044179363	25.1157370645154	23.2019001083552	27.2839173371237	53.5408791347892	38.648005298962	0.0337091460361347
CCT8	27.792264755304	33.5256996386873	87.0120675973585	15.6534021048111	17.0806861965711	64.4026536786014	24.9429054758453	30.0093771350859	23.0400524929607	39.7806638661728	34.4193761119949	17.1734084699534
HMGN1	29.2535116055544	40.8412676157693	100.828713197833	19.5452528791655	30.0168670713809	83.5747801211969	28.2698460521183	35.4342111670515	27.9903190938292	40.3746712308245	40.3257956649058	9.78038203878804
TFF3	27.9376159378833	29.6440171424087	84.3481638893057	14.1353604074661	30.3226201906539	60.9283853332363	20.9222435742158	24.365995744419	22.7616863025758	32.8228586628684	27.9121184302123	5.65844486956456
TFF2	20.341243442772	27.2297016666897	76.9555500601318	13.3866629072595	23.5240848412238	56.1238006754437	19.7799372201095	24.8942378248921	23.8744158199901	32.686825372988	30.3926762496551	1.54677675855911
CBS	26.1901533775629	30.8478683264113	86.5274838390535	24.0439810405672	25.33985971509	62.0101166591732	23.6217420876766	27.5200728771769	31.3904968561175	43.0706960328279	40.4115304509226	16.3716966047377
SLC19A1	29.4619426240106	38.2837075028263	101.96749687439	20.0726198144631	26.3371762533527	74.2369057006265	28.5141714681338	37.7226240013247	28.1332368234389	45.8297613594142	38.0462755140791	15.6222136862894
USP18	30.2090425614233	40.6177338378555	107.078805597747	20.7928186146344	24.4482685038743	70.6234701245971	30.8877124376137	36.7338697360111	30.5643820597641	42.1121911928682	43.8056900965794	32.820689458401
MIF	37.1114070504059	48.254955683446	127.469108788952	26.4065799245187	35.8015288664828	90.1753939726661	37.5493460938267	48.5983608778872	37.8054022580938	65.8522877247845	55.8281254954362	24.4949785151456
DRG1	24.4487300562591	36.3131775089773	98.7292094527715	19.1946790058075	26.8068333618004	72.8004823486996	29.0717892549402	37.1790266686125	30.8808023713698	49.9421934599567	37.796814698392	16.2466729633994
TIMP3	41.3457246936567	39.0780435741499	132.569997422319	12.318639083654	31.4501138648502	71.1989346651896	39.6629358760381	47.7979955476962	26.4523001946126	75.9873667665314	42.1152034694435	22.2817564913402
HMOX1	30.8035328067174	31.7683422544547	106.856441983566	16.6253170397879	28.0728006807502	80.0117685906608	27.3765946430427	34.8365508676579	28.1350852258855	46.1202016028361	36.3727621446388	18.587289386247
APOBEC3G	21.7988242024293	33.5185887535657	98.4050245279365	13.5735079756719	28.2846346018381	92.5433917454989	27.6066820932349	25.8723438427879	38.0701056965462	45.9225768135859	38.0954023425989	11.6948156223889
ADSL	26.3642459019083	36.2651334266068	103.600434796516	19.840510506236	27.3193704682196	78.3980159458717	29.0466397637016	37.5154011138619	29.3122433963449	54.1224328359285	38.1605684285358	16.8530351279837
SREBF2	32.6733972594365	41.1079823779987	107.378867488076	24.7082825274567	28.292205166958	89.9592904397544	32.5508817667418	40.0314217117053	33.4681225425285	50.1955953505985	46.0040879257845	19.9886070642826
BIK	24.4126121106462	31.1373544015945	86.6941999821996	17.7596103515019	25.475178168723	58.4275030753534	23.9521756724614	24.1349743262742	26.8595371649621	42.7008171408491	34.8401609857026	3.78769933446549
PPARA	25.7641711001562	32.6684901231051	90.306985649736	21.2743971394594	25.7696234515098	71.3449401027968	27.0493895102104	35.2700837777353	28.2890793814991	45.5275576636077	38.8628171233957	17.003791003089
MOV10L1	20.1209088818473	22.977347754252	60.2436341700905	12.0494080467154	18.4369630373421	46.3868075512995	17.5520925104352	22.4767849805907	16.8589360317896	27.8696031053741	24.173345517994	12.3657849942702
SLC25A1	29.1363630357317	39.6970634216843	105.550755541855	23.3153405534177	28.2159935636418	79.5321867469275	31.9081932175799	37.1977918533224	31.6176712940279	55.5275135672185	43.5984385440397	11.3385794572688
OSM	23.3964628786	31.7454447206041	82.7335841708968	11.7745158805884	24.1893686770464	52.4824532604478	22.3110885119838	26.7105241536349	23.4775557608089	34.1172506735648	32.6224037385399	3.40384486151232
PDGFB	23.8735843402625	32.3680346027187	86.8082034233307	15.2919770398537	20.315022092065	51.3939807873199	25.4341328421375	25.4474680325282	24.6203526510696	45.3226017393596	31.808827025264	5.55989563762937
CERK	30.7998413145984	40.2662048839893	109.296927206982	23.5651791587395	32.0115220929416	91.415251665815	29.6970021645818	29.6764617426764	34.9254880741155	56.0816752211822	41.2658225653657	13.1361508353244
MLC1	27.7143254129091	33.9220133185633	92.1640319916444	18.4138216227423	27.6738160331812	71.965302736152	25.3026258686579	34.8349972353583	26.9101213945322	36.2159643238039	36.3024960367028	9.69310040319577
GK	28.3718176766834	38.7486924468554	104.754255814049	16.4258528347215	32.1039128242851	76.9901944137153	25.2478296932296	29.172791825278	34.3199871296404	44.067271575479	39.9617953128584	8.92375256515891
MAOA	36.9146068145865	27.5044504276897	100.368877306848	18.1228779893191	14.9643613220881	55.6114147295505	29.6367896937218	34.3904630278255	22.5186573258826	49.0469861329717	46.1250572478849	21.0431239990167
AR	28.2335818094248	30.8277240007202	77.8341332447951	13.7569286840379	20.8383386860618	63.4117676249911	22.0837399629372	24.3126785858441	29.1146258161888	32.480254492653	30.2901061547698	5.12451693393969
EDA	19.4183820753169	25.8409782174041	69.8476018529182	12.5316151517058	17.2642012272633	51.7085965007931	19.0194612473378	26.60662269435	20.4421110648277	27.3711671686405	24.974164071364	8.11260144427403
PGK1	50.5396031642889	63.6974334458497	170.707210434713	28.2226403112896	28.9426436010052	120.512350342826	47.0212539658337	60.9283532380173	45.967568287661	75.8429290585776	67.90824129113	33.4552462939794
RPL10	32.9014574830513	33.3490133523122	84.7882145683231	16.0396252266928	4.26617257082094	70.5182180804182	25.8669262120782	35.0163865886164	23.6099476813682	31.1480408025536	34.6271502370365	17.3110410892549
NR0B1	20.0416828523639	26.3658975740274	70.3910882340185	12.8551152656083	14.8052284002251	49.1115854699704	19.4391422827412	24.4531109531372	24.3581803526887	26.4108679220286	24.4789732453095	5.33552404462434
DMD	20.1852060636928	26.111383319903	65.356834310533	11.7003152691195	15.3690631226016	48.5622380870883	16.5955785345813	21.0447283419268	21.0243627407443	26.6179347538937	22.6719057234151	11.2284038036165
ELK1	34.101217020681	40.330201872843	112.338003514868	19.1800280598294	13.2092517743919	72.5916578057076	30.3525054300332	38.24762110893	29.0713306299642	52.1535113797547	42.3682916405807	23.4004952471571
RPSA	38.2531263323001	32.1257874915891	101.581071728099	15.8908746423796	20.1947122713675	58.0343711881148	25.2259870267283	18.3094452986098	16.3833922629448	21.9890332772337	31.7025844653729	21.8886557069036
ESX1	20.7909097289508	26.3360352711194	68.4866095425407	12.151259406796	22.5508021297607	50.8646738982618	19.0651008657094	24.7588154537188	22.1748466825304	28.445303152034	24.8213870164959	3.4912570651804
TSC22D3	33.2913953871394	38.9302386509634	118.767402094784	18.3750122252937	37.3218665414345	94.3475608078789	30.4891938128279	32.9602049701024	34.6143540450552	51.0135383858837	44.105506720593	19.0602685245822
ELF4	24.9440147903664	38.3967026259016	101.741532434676	19.6332292791425	17.1999129519759	70.7229030544784	29.8511182115406	40.5969950687297	29.5174112704292	53.6349018789128	37.875905822738	12.7670492279296
GPC3	34.3402771889174	33.7402237493815	83.9344846576239	25.2563500559308	11.0111030443038	83.0606972434738	21.6403747911773	25.4681231865108	28.4625206843273	46.6876826897048	32.0496952314046	0.00870781378278388
SOX3	32.2822176786739	36.8986761725248	101.105385002802	18.0403859787071	19.5674048102898	69.9899350045477	26.7293034009861	33.0234002174725	27.1925378734604	43.7845696339366	36.55417082103	14.0849477267221
L1CAM	23.6000366655368	31.0205454396939	83.4903718479654	14.5666231266047	21.6073209320709	64.1542045025019	25.6992721135431	30.6690803653481	21.3717011408065	43.7710215419803	31.3300329635971	11.4821127821364
IRAK1	31.455571891285	41.1890508434626	113.740156099189	21.0136755856072	27.4987451943443	74.9781425659845	31.0188179505208	36.025993977113	31.2290640860887	55.7152479792223	40.424455835891	5.96278448478974
G6PD	33.4957567000057	44.5120498477461	112.692260352817	24.459181498323	34.7219738940491	88.6979620762778	32.6737962032185	43.2570428015822	38.2407904967923	58.5163884732348	43.9494891251257	0.104686576275307
ADRB3	28.9159975674263	28.9648831113471	80.2851591413125	18.7070314096076	25.0965613450909	64.4933686936743	24.0835844908349	36.3974816441056	23.8907949388223	24.0519783444367	32.870928210577	19.5877019277586
WNT7B	24.5437258924811	34.2980610336578	88.7740810525372	18.9439065085528	16.1993869267876	38.6837443890818	22.2030081442861	32.1651287524045	18.690969382044	45.4405178007119	34.5384764667061	0.75629104618905
Meth.AANAT	2.34412837891314	4.10187149650281	3.13419397112243e-05	5.92270637694009	5.49623067503516e-06	0.0449024474822593	0.449843119165718	1.10679800573944	6.57433599537041e-05	1.27715291106822e-05	0.554631401084612	2.25884641293363
Meth.ABCA1	12.1506226943299	14.2066099649284	32.3231902751677	8.29864167097189	9.69323280140142	27.5099045894381	9.69473257913169	15.801078251379	9.42299656344331	18.4182130662952	15.9779342533767	9.03902470601944
Meth.ABCA2	10.0522861915543	12.0558502405602	30.827840072679	7.0449468438107	8.90524350995523	23.6200554786411	8.93571385639837	11.9346914033557	9.62013481180931	15.3611432735994	13.0613706020442	7.35658453711533
Meth.ABCC3	19.9055014043446	11.1408434166754	18.7011886433615	2.28390205507169	1.86536989752845	4.63089509812774e-05	11.4477873404101	20.0777343362682	4.29092119602703	20.4013024846016	15.5399507063826	15.2071493262248
Meth.ABCG2	1.65248657129074	14.1627851437417	27.0486874619673	9.68874256293272	10.8231536520503	24.1257292521383	11.7486093039011	14.5099033572134	7.98188871005524	11.1587352823205	13.7175080346163	12.6214440048113
Meth.ABL1	5.70928016112208	7.84873695357558	20.5447904516186	3.07529209551034	5.4163442495659	17.8304490840002	5.40034416878086	4.58088112095719	5.48352416740827	11.6754012137569	7.61552746608357	4.66782598579438
Meth.ABRA	0.515833079401121	0.992428924367895	1.76408960755474	0.247832697392388	0.000146824697181415	0.337084117905904	0.668345534220786	1.13026587549361	0.00376296035221037	0.74621928043752	0.199026400821158	0.0384135486952162
Meth.ACAA1	14.2084010169243	13.444345385398	40.0616766294834	6.3726471956706	9.47864282580642	26.459378317319	9.53440479900714	10.9809841140773	9.35433657860336	18.1119593548608	14.7830485955046	8.7759644950206
Meth.ACADM	23.9424063779618	2.95678703485417	41.7769958093929	4.74088801189975	10.2756359998423	29.3793042319927	2.8164281742628	7.10540968586143	16.5283174077765	22.032658530215	3.713488517739	8.59736343274659
Meth.ACAT1	5.53728912000041	5.33828742752566	14.0143287754925	2.13916811755196	2.70744493602088	9.95410440165923	3.6329374721721	4.05295996185864	2.460734076535	6.50688250928932	5.36666220114815	3.56913219536626
Meth.ACAT2	4.08585368643996	2.2013615400965	8.89704687363386	1.91443361789311	3.70149223231042	8.96194009178199	1.40255016625708	1.88241502704264	2.42629581835921	3.93983064909434	4.21896217891514	2.64369188310773
Meth.ACE	22.7244777175105	12.1798372452967	36.8219914630203	8.16170294706322	4.59333209215313	28.0619092318804	12.9360368746762	14.8815753931914	21.7537720669066	3.82109828843484	18.0453386812305	3.38032895389809
Meth.ACE2	2.76725992343455	4.20210255327481	6.49576852217582	4.05371892814395	2.12707935198746	3.19842022668302	2.61086459618185	2.25220265944436	1.78845689269858	2.01558378402199	3.08399340049115	0.967340685094595
Meth.ACHE	13.8803110363625	12.2701790817853	38.1255092284265	11.1566340218566	8.00668028334288	31.9785800048989	7.34765986861574	17.9471611779248	14.6545144405069	21.7050065067261	18.8653429129383	5.40612916244348
Meth.ACLY	10.169022017057	14.7612913144331	18.386717732677	11.1006054771529	8.39800166541822	16.1968747971867	10.2426617182833	17.9761760206163	10.1070686948893	11.6715524764442	14.4622072274033	1.95164479995234
Meth.ACOX1	12.1132172341568	14.2868617710635	40.1077551886854	8.08651899686852	8.60671905911847	28.1776028091356	10.4755725669222	12.5000251597229	11.3618562492329	15.4716454258232	15.0566247310452	8.24403378373006
Meth.ACSL1	7.18356996928334	11.2060620551387	30.0475682224357	7.31094926060477	8.1440101288463	25.8270906703172	6.79900265492509	10.3164725520167	9.21690531995828	12.8246526628607	13.578653308708	8.81069982387776
Meth.ACTA1	20.1215510666003	0	5.61243004783704	0.165841274106471	4.78450241571747	22.3645998332875	0.00101611941418451	2.64037215762024	2.79998057502437	6.54694221926067	0.901773013752824	2.96718052393493
Meth.ACTB	13.2586507739891	16.8949742439514	44.9172212492617	8.92366408023771	12.0118185956377	30.9235735381015	12.0305038726094	15.2376413140534	10.5657137543402	21.8367245594185	16.0251940632187	9.25549239316991
Meth.ACTG1	11.029087403702	16.1779144802079	38.1551003338931	6.10221863523978e-05	8.6086566509626	36.3112162749372	9.38238348219705	17.5756182697127	12.3838072269173	26.9894158402885	19.4253118845509	13.2221905073405
Meth.ADA	0	9.87821669534334	23.4334721264747	6.75227472025311	5.73645824640828	22.7679325069081	8.05347609375965	2.73746993818813	7.92265222650301	8.14846579989518	11.1501847023776	16.8393876166342
Meth.ADAM17	7.49873843834351	8.89469034453299	27.4107491888291	5.3596332784544	7.53409689604478	24.197505552794	8.13959247674306	5.69673578791727	8.56188354169871	13.9139105866084	12.6466886586394	4.49099754516459
Meth.ADAMTS1	15.0481196058302	14.066188465382	7.16021265897071	9.47321229295485	1.25596618454682	15.7286458016817	9.06571570121652	21.0393850006324	10.7177967496351	17.0572780416056	14.866400635142	13.1392104747282
Meth.ADAR	13.799818186053	12.5343394698196	38.3292746887386	6.83359619447776	10.4687040313524	29.3426313879605	9.7865230984385	11.2052403391384	10.9625590852627	18.8865553307386	15.0184125648622	7.88127357554405
Meth.ADCY3	1.27568039701109	0.927994878949779	0.000457553015311073	3.79294401441727	2.97451505074308	8.71816336994282e-05	0.763927025856365	4.38840005885356e-05	1.51512505678594	1.36898436340271	0.391530893117385	0.0491773523594169
Meth.ADCY4	18.5776282413345	5.65627681613669	10.1918560781572	6.1923560001906	0	32.8829796586609	0.000244181877665868	12.7919165785315	0	0	2.52687306392643	8.9788165526384
Meth.ADCYAP1	22.1653303377113	1.03788565414865	12.7496873029008	0	2.71179935825563	27.0387633486449	0.989707393458599	6.21613948794317	0.468799408411204	6.25961199916434	1.67649575897894	4.96774166235211
Meth.ADCYAP1R1	23.2551366016278	1.19925058848624	11.2682311009818	0.176756273798329	12.050211246298	33.1163223001492	2.34691729407792	5.74685893447975	17.3011258456667	16.5710685679932	3.5093432940949	13.7866729418148
Meth.ADD1	9.53785008906534	8.23917352137927	27.7979994900962	7.60422550196009	5.71687319912461	23.5576320899845	9.2800814299321	11.3597756113518	8.3829655154366	14.5533244715123	12.1131072035143	9.75542671546252
Meth.ADH5	12.3378525619322	14.8504044190815	45.3653071188354	5.80348661723385	7.80049242832894	26.956540918871	11.3146180342681	9.59686408929685	12.0023499728703	20.6191261581803	16.4679526414464	5.37449996594834
Meth.ADPRH	11.1584276731011	8.48898297283924	17.9736318936063	10.8361555509392	6.46928114057229	9.38424421287383	2.25604473292581	9.54624281268351	6.93839531794308	10.8458827508872	4.30791612440298	8.82628950048555
Meth.ADRA1B	5.0600084989684e-05	1.72639629639634	0.488324807451235	0.661949491038248	0.427332420467468	3.03974511272059e-05	0.177898281380615	0	2.89874113507288	6.53731277485155e-06	1.07506581868258e-05	3.98841243095626
Meth.ADRA1D	1.43944473779163	0.286156481044559	2.07824789318497	3.47296672010226e-05	0.974621661765096	1.1088126333947	4.309562458203e-05	0.560835348286512	0.000560430621053094	0.998563075054795	0.649911959189676	0.686671519422826
Meth.ADRA2B	0.794596647228119	1.09619876698659	2.91682355008847	0.574236383210569	1.18864942852968	2.08557172248368	0.722853609383276	1.15951014057785	0.924009377841565	1.44512993312758	0.685988794188017	0.573145302858703
Meth.ADRB1	5.42918108816736	5.9816618397042e-07	0.000117689020647936	0.938352166792627	5.71749637919714	14.0190772508968	0.00145340188094019	10.3720555359587	5.72601535203577	2.42844132526896	3.78486638958139	2.83805986611207
Meth.ADRB2	6.53506159107316	2.26002254394855	23.9948751386455	3.77455069958288	8.29256700112649	20.1271851526822	5.51337524081799	5.98716473691096	8.58865610542237	12.8545682417181	9.7772937555329	6.22886934574849
Meth.ADRB3	6.84286188040958	7.21411385829327	8.22174456223536	0.000145191167183985	7.07045096540755	10.6574428933163	0.460592756713251	7.19970789491866	0.686151146233933	3.33967010585081	4.42755573236745e-05	1.87460315111598
Meth.ADSL	13.5575357493814	17.6104533388336	45.8524428999501	9.11571552454209	13.9197812586834	35.2710884880702	13.1218255856513	15.8105759036892	14.3981328439037	23.5539105103573	18.253911784649	9.14081523166279
Meth.AGGF1	8.23931286502728	11.1943278117208	31.187848401107	3.08896223972744	8.94900532317738	27.3852873175396	7.41398357673328	8.4358067671181	9.47818000637069	11.1180506665596	11.9299050914015	8.88606067544262
Meth.AGTR1	16.2288766677155	4.24561573226363	3.6696334862113	0.258679108206947	10.1073369441632	19.0559647809686	3.21494023182267	3.20923134795538e-06	3.62801397033164	10.7609316218126	1.37313509445645e-05	1.21115413490608
Meth.AGTRAP	10.5314093316016	14.3275401158004	37.8723465536264	7.09224831774981	9.43743166815261	28.1167499408922	10.7509432412206	14.2882800151383	11.0556017266128	17.3945374096382	15.1915619412857	8.31129443322954
Meth.AHRR	0.000450178067207795	0.351501678359873	0.843768850913983	0.757542938366921	1.44945427427841	0.0998583254647018	0.8196440811602	0.246001705543075	1.06948988777616	0.493907966680397	0.172897195595685	0.276156350428651
Meth.AIM1	17.4792712148162	13.8854093346672	42.7854162216005	6.06810291610173	6.08286081894123	24.654933686532	10.5508451635689	12.8319118562099	11.8133951400173	21.6845101348678	17.2986911148866	15.7368679057537
Meth.AIP	0	10.1734412916471	24.1516558637703	9.11484972858949	6.16724236320232	13.8605880214588	4.38538070972144	5.41270494013615	9.30695681623708	6.99313243497107	12.7065544211746	13.4985075340435
Meth.AKNA	1.26520755297615	1.28475467637678	4.15904521149804	0.702033838079645	1.06595795248848	3.16780612619437	1.05148916698447	2.06532377697757	0.885303533241305	1.98383695848389	0.831848484204936	1.11914219301538
Meth.AKR1B1	14.5633798859005	16.5326348420813	46.1939939315079	7.98925658274524	10.4140231020149	32.7441931850822	12.8147630183358	16.5762256210749	13.39496320209	22.6052782510656	17.5786543916769	8.09826364069424
Meth.AKT2	7.87856069212803	9.65675069316476	26.4253047603942	4.69819041914229	7.55717273374806	19.3448079889813	6.54835850873483	5.89710357824855	9.76902642993761	13.3732966176608	10.5108540070409	7.16556637224775
Meth.ALAS1	6.61268943307333	3.28794135540459	13.5367296869423	13.2916751224004	0.611928458583364	23.5109486617763	1.80590744414218	6.85843038095967	5.27591955383273	5.30204875963684	2.71465218793863	12.3241618633521
Meth.ALDH1A1	8.53865740972006	7.9262117369334	25.813257497361	3.84575820995058	5.29349456616364	17.0115687880513	6.11553920321722	3.63643118132247	1.4890008598556	12.0572068726779	3.89581439241337	11.3692819094379
Meth.ALDOC	11.4820342044498	0	3.71164006425189	25.4826763276673	21.5144286647884	50.818505470856	6.44975597007937	9.63802601468031	10.0458880383436	0	4.2894834361466	15.5767748575698
Meth.ALOX12	0.79571053289478	0.000177861207439482	0	6.12053162069503	1.98935529727008	0	0.000105239472240357	3.49266645900878	3.30033338188606	0.000115317874321174	0	2.70969354052241
Meth.ALOX15	13.0174569251135	2.50424230213734	4.33584314078652	11.4643859026082	5.13720993051881	30.4717960028274	0.215064736403539	7.34933226312677	15.6210369678046	2.39440743728329	11.8561292846054	2.16720268915703
Meth.ALOX5	5.10959153244618	3.61089311830741	12.8672380486854	8.84952997790756	10.6420364982012	23.0160192779137	5.91444074410901	12.1526687827433	9.83258308422439	8.65971711543547	10.3932351846554	3.5954196724024
Meth.AMBP	1.74637363916921	5.95364752492553	0.00039987184220412	5.27243890743483	0	0.000198245467721382	2.72874903755768	0	1.15268030938236	0	0.483099169095497	5.79521585796785
Meth.ANGPT1	6.6819271546174	5.20051649893072	17.5332303917394	3.52356544371272	0.000156231823317366	18.3669735236061	5.15540552137778	4.78960702015321	0.000247813558911807	9.21725062520494	4.09844596445737	3.25968648506246
Meth.ANPEP	0.974698309051324	2.06754771256787	3.88456016528193e-05	5.73075510972309	4.51640640997646e-05	1.12381392885396	0.656723143387382	0.00479297657178069	0.388285610336431	0.529473333913589	0.468808916629925	1.23642400606433
Meth.APBB1	6.95632180375933	2.92106415294933	27.7907039401448	13.7059821400925	33.031128606924	44.6144863723264	4.01553988661683	16.207615414613	20.4095131999339	19.7209827631989	18.6734933271589	2.97165571984763
Meth.APC	5.41607173600625	6.0350110074495	11.1040239350109	0.90675650024232	1.77304299748747	6.34285063737687	1.33415293488402	4.91002780779666	1.48829453078598	8.9634998125549	6.09944015725638	0
Meth.API5	6.73093609127382	5.71234376672186	21.4039586179856	2.70264133358598	1.8954383511899	13.1236005713728	3.96142346631797	1.91538855414402	6.46699501649416	6.71962525696782	6.94699631117201	2.87987754538213
Meth.APOB	5.48155861048496	5.87761842561917	9.92366015551699	1.95839723200806	8.15254777089471	10.5880157687876	3.62790758448889	1.22253223487312	9.03870093294659	2.89620805382846	1.18394431133601	1.5939136185668
Meth.APOBEC3G	7.49923844930102	3.53622816614119	17.0783511677	9.61276354342069	1.38208120485364	18.6775324091027	1.1947716186772	4.61547671870603	3.16017059003329	7.70932456195761	2.89445449544904	8.09890609242192
Meth.APOH	1.07252252726041	4.25277268035051	2.57057773288798	3.04012922985366	1.45077705869213	1.88762366651916	1.66391236626649	2.63938425585138	1.03274077388938	1.10261613314992	0.866159299320173	1.09130810621968
Meth.APP	17.4446474197338	10.4007397483135	21.3627504888414	3.39932367563621	5.54829884681247	7.52433100228055	9.98291835599454	13.8145809440713	5.56095133685102	25.0882512287218	10.9013789706431	20.0119167011111
Meth.APRT	11.2008075502557	12.2907995630666	32.447408129019	11.7784627133695	12.505694769878	36.6867036262927	13.457872155197	19.089701243553	14.9018548233979	18.1416365619801	13.7376087464729	7.4848393433851
Meth.AQP5	8.70304468036642	7.55572154103303	1.03769862487535	7.26641139176112	5.08837072951944	12.9211662660817	0.207388299935385	2.13848064164049	2.43205035418926	0.957056178400273	1.6787242593918	13.1106994008178
Meth.AR	6.03395921017449	7.28028254947106	1.46438619344133	1.89318250824615	5.08175565895887	1.77711166473625	2.35964272197318	5.03001631887939	0.0749427542531557	0.518474882295906	2.21623574707593	7.12890409817993e-05
Meth.ARNTL	9.81655671962279	6.62656526421457	15.0042706269735	4.86734275966047	8.50379773532361	28.7927486807716	5.99234051850346	4.30892714429126	11.3573552123394	9.76523947343777	8.11349452861818	3.55255357615592
Meth.ASPH	12.3819304338532	11.2755665138788	41.0693646705746	8.60387957099275	16.9358306260478	28.9844699421363	8.39559864444322	11.8547579035792	11.5730122721193	12.6127078483427	14.9832544220983	7.71526183699581
Meth.ATF2	11.840720234462	12.8737828482713	36.142872027033	7.09636646093546	7.80456718077671	23.2346669678535	9.20350478260371	9.86208423570668	8.75842474949737	16.2532110851477	13.3826275366973	7.25757845754476
Meth.ATF3	0.837838956953662	5.38966274149234	4.01797611115993	6.84707941945235	0.808523427345321	4.91012540117839	4.21282025932926	0.376051538697553	0.528628837553826	2.21589676037827	1.05684487948461e-06	0.155288812546238
Meth.ATF5	2.66151319401778e-05	1.09687581551578	6.20764342435845	1.4914780437159	4.17065773103889	4.76614870068519	1.12668237587831	0	4.69698933261266	0	5.0668008065913e-05	4.52057397899833
Meth.ATF6	9.13479678657101	9.60180821263402	26.2177535696173	4.01626834759308	5.3996085724068	21.9614545779335	6.13879662116606	1.31725257586818	7.67331378361509	12.4387304030883	11.9219803661278	5.28834371358333
Meth.ATOH1	13.4190243399455	10.3229976696533	6.15695573158494	9.30128617907698	6.0952229693346	14.7660560220592	7.46609114367794	17.6601076990705	12.8277720674181	5.90722819379619	6.71985556496266	19.2336594031707
Meth.ATP1A1	7.54099598473114	9.97202979884617	17.8515318743204	6.57332847683878	6.14360147960908	15.9276042047616	7.876155005509	8.87907158706773	8.00671767410111	6.81753164861403	9.96482987323952	5.5145730123806
Meth.ATP1B1	13.1182136368415	15.6743529276052	36.7998274243945	8.29926715356244	11.3431511711474	26.3692359218176	11.0382870132475	12.4719328454688	11.290651092517	19.1600494118356	16.4603578402142	7.04362587025124
Meth.ATP2A2	12.9990030093076	15.2487186133687	40.6936388645647	6.74058698303396	9.82128343463037	27.2525210504593	11.9535066198574	13.4135024012117	9.81202854238312	19.7629242567276	16.8583418082173	8.08750388794826
Meth.ATP2A3	6.42705154175968	14.5967827552732	12.3986541841482	15.2119755948968	24.5774526194619	59.1630494435152	7.16561030720008	4.58690439410633	28.1654013432848	1.41262059231461	0.629315312616751	1.63751088385761
Meth.ATP7B	11.9405803607489	3.65102426204155	33.3318968874742	5.01155498428849	8.3711654371182	20.1440067725271	3.54169643250941	1.63764947700378	13.7977584396954	22.0967349479071	2.97875089058891	0.835037956752897
Meth.ATXN1	13.3283218831278	15.9073608364417	45.4302433277007	8.73541116529803	11.3331470100373	33.4053661642026	12.3669429917912	16.1360074012901	12.7400654204032	21.4482995492132	17.6365396980248	12.3863319939104
Meth.AURKB	13.7165412970486	15.2192165360152	43.9837756168081	6.10007987551049	8.99993915161765	27.1231289935179	10.3522758665947	11.2395351033912	9.18266068416346	20.5052076063194	15.5666476409274	7.73568455082399
Meth.B2M	16.178107256009	18.0659313548701	49.3881636756569	8.08769947904005	13.0900098491112	34.0743478412811	12.5352088707255	15.2200224980946	13.5120271997847	23.8782095962385	17.9970528120116	8.67077820551195
Meth.B3GAT1	14.0440288589753	1.44895603418533	5.5336284421414	7.85540750235079	6.73505359299471	27.0088650191375	1.27707435938298	0	9.66526596794002	12.7723986618814	2.07311033414966	5.89648946501952
Meth.B4GALT1	5.01966381538836	4.34758307756085	7.77816719856436	9.55818903756043	2.85151944681299	12.5102306010876	1.22826363958954	1.59181098069852	5.18859487587982	2.96021200843131	3.12487659464345	7.58879254951492
Meth.B4GALT5	15.3024842478971	18.9815171375572	52.3746130771994	9.45709120622113	13.5699217961513	35.7996094426612	14.2114831159816	19.0438278741521	13.4547328852405	23.5262707597442	19.5694735610766	9.27288108074443
Meth.BACE1	14.3335444997629	9.92633075874958	4.52813813662189	9.17528695489242	4.83144891402559	0.0476313283020779	2.76283119316715	25.887045927888	4.73809790830447	32.8620470695558	15.2897153764847	17.6467941401723
Meth.BARX2	15.6885134639012	13.0904202231914	17.5602994714003	8.89888963423007	2.7803157198388	10.6696500614652	10.798460482538	20.7599356619156	6.89714838686973	25.4253079401253	13.1957042568613	19.7723210408919
Meth.BAX	11.1665927409095	14.7707517668032	33.0120334859466	9.12281676524319	10.387860427742	20.8989485252763	10.8656483603882	10.7469993913765	12.3079020920344	16.9515675386068	15.7889395453534	4.52451910749762
Meth.BBC3	10.8898389907162	11.259137499851	33.841523475573	6.46830134878515	9.97745071440206	23.6957885194485	8.13324665267809	10.8599994969225	9.61192646807054	14.0013311605989	11.821344248941	8.56512298018088
Meth.BCL2	10.2015495005835	9.60927632659282	33.8507330875193	2.94013827005865	7.77043319215912	24.1359510622995	1.83635374925451	6.37678557706818	10.9016370167112	15.6568926264153	11.5377283259416	7.02746575642156
Meth.BCL3	10.5529628760643	12.6204098913932	35.4932659693306	7.68245118068906	9.35059222539353	26.0941124737124	9.69020827696763	12.9123747651294	10.0864465981318	15.8329062410027	12.7844976684343	8.02094545647032
Meth.BCL6	12.7857231665571	15.5121705658514	44.2929783559331	8.64181551622693	10.9462702059425	28.5099812297058	11.9350142081559	12.7627932922361	13.1382810025512	20.1531839975144	19.7939243232936	8.77740408087211
Meth.BDKRB2	10.0602314567294	12.5326787292908	12.68095988491	7.02799635296881	7.49338439873486	6.99222824157976	5.60614813462894	10.66732657365	8.70703682363841	11.5192801670042	8.77883044392417	1.22071118182675
Meth.BDNF	13.6711709824182	4.49093426905782	11.1092888632806	1.43795027194982	3.60168534253836	24.1114577184312	2.42011881855335	3.45916261363884	7.98449570347989	8.76150430955481	2.21817970622438	7.6562389590267
Meth.BIK	6.95865342374652	11.5407991348475	17.5994443800677	9.38638069342407	7.51969342721118	17.7782502068439	1.85828166403285	6.7724149943275	10.9202793856161	5.09474316101822	7.59685705650101	5.42014264106903
Meth.BMF	14.93941644341	16.2334013539733	46.6253899887869	9.96635174980205	12.0043948771417	35.3142188828078	14.1911830078488	17.722208614052	12.6639752306659	22.4986329928493	20.1800718574963	10.4812582342888
Meth.BMP4	5.65216682970584	2.54412161097997	7.09315282264763	7.7546466948738	0.00210647894880971	3.61272092026245	2.8022543915195	4.30083412712959	0.526921403586339	3.22334403817937	1.81621074085354	4.96171059163617
Meth.BMP7	13.8674235949813	17.6906105634448	8.90238117073167	8.86880873439512	2.60539631888196	16.0612967203659	9.4345619096575	28.3184984020645	13.6633814324895	18.7622407312541	15.5670786129384	11.432005648788
Meth.BOP1	9.95731002894859	14.406527509325	40.2331665434866	6.61789682936011	8.42416570500912	26.4122222995154	10.9280228988271	14.9226917312747	10.9444696722278	16.7763835820585	14.9845664530013	9.55319644662735
Meth.BRCA1	0	0.265594167519196	0.358980991704081	2.88131706370857	3.00888525272799	1.68990403979367	1.31003386862655	0.853384513988271	5.24115245587414	0.374525966139189	0.998927863131165	2.03401058101247
Meth.BRCA2	0.504236472324931	3.47003367748389e-05	5.57094315085031	1.08780477794677	2.4352039542213	0.001481367917875	0.397783274603213	1.37833964592825	0.630498085439034	3.39954074648886	1.12413951343192	3.37467816298019
Meth.BSG	17.6592331249955	11.2449359431195	56.153252711117	13.3981544166215	0	35.9233769436232	0.000129736543962183	19.4369497015495	25.8398075887033	0.000153974423059989	0.083936544412943	13.8057203138168
Meth.CABP1	9.14187034451408	10.6117969835235	28.9336081449455	6.12911474986516	7.4549931526492	20.6589636926646	8.50691106053384	8.00907397091955	8.56543116964652	15.2976195624071	12.1378387687452	5.67562214430433
Meth.CALB1	13.1348411586502	0.000203280391738112	11.0922421938773	4.74528992799286	12.0939640518501	44.8399145506026	0.402359008659704	15.9542505348946	0.000111156866118082	8.98515822760947	0.928430668366648	13.1685154724447
Meth.CALCA	15.3788507482415	1.47111245911816	11.7861863092888	1.72890714330746	6.03707019435031	17.1726634010107	0.929262210757869	5.3290918320478	3.40981658759634	7.64673738913443	0.330041245564134	1.66201336377505
Meth.CALCR	14.9771292361044	3.43083392877614	12.1860292997643	4.95743114340524	5.09438201991194	29.3889127730112	1.62998489708715e-05	9.76902244404429	2.16502553146664	5.64209947147704	1.82358747636736	0.4793299663438
Meth.CALR	16.1771014172986	18.3179616869975	48.5643126692534	10.4950355275658	10.3771042224344	35.9580819666454	13.8088535905639	18.4391387148088	13.3862027967201	22.5685724272778	18.6669279235401	11.4533331389455
Meth.CAMK2B	8.90831370940179	0.415708832494812	0	7.87235124410339	39.3427707746736	60.6786274276641	5.3992449304769	13.6487872144047	13.0790108534696	9.04764976831566	17.1843236038455	11.5529075043122
Meth.CAND1	7.3454234433694	9.09105288462827	22.7937561612339	3.74848291479505	3.22011180430079	15.1413526878827	5.98006272737758	6.97524565675701	6.29534042035421	10.7635567030201	9.02780987488526	4.74131595969849
Meth.CAPNS1	11.8752468808671	13.8067824450449	37.8939538637248	8.02070517063258	9.9108820353033	28.4354163729182	10.6692703887562	13.4360442643294	10.809414441332	18.7939308195237	15.3181087321893	7.85224206446526
Meth.CASP6	7.69108749756521	8.25612687905245	3.37474675333124	7.46393710873816	2.88492740609538	7.37852002771683	1.45176098340754	9.57469254126216	3.95968129668067	3.19003284056777	7.74415829016931	4.47525043497496
Meth.CASP7	17.2700568984884	19.6135531559222	53.9051960245224	9.6561972386338	13.3272609050617	38.0209597409112	14.9307289481422	18.9483684938742	13.8763298396235	25.2926802054685	20.4779821309696	10.3741726725372
Meth.CASP8	0	5.59416864698365	18.9162830717805	3.58873970527009	0.733809178456844	10.0516928478527	5.33326057405398	1.48438647275287	5.59570852426565	9.57099727053675	7.25533907401869	7.90944871062777
Meth.CASP9	7.08726383685525	8.37018725417519	22.2955137834074	4.05427298832164	6.89803720160657	18.1512588137324	6.45875356296297	5.36247850022788	7.11641158529729	10.5748290661096	8.80310579065025	5.0944906685033
Meth.CAT	9.37338278755616	11.1465639689695	25.2339143686211	9.9265799302186	8.05334124518109	16.1055291852866	4.8377917900558	13.1560116737439	10.6639744726952	13.430879064216	13.3003038208806	3.44257974230973
Meth.CAV1	9.54304661845411	7.43943912669982	24.4339199397908	5.57503181809509	13.9138086887138	18.9756734869352	7.7694566962102	7.09947870444243	9.19391723412142	12.7099523893017	11.9747914553508	5.63511699739955
Meth.CBS	10.8349985612301	0	13.3652640408479	11.9290672648556	17.0609077137225	38.1045251690605	0.047805161681909	0	14.0349018463635	16.4691847063963	8.67465005772666	0
Meth.CCK	8.9050043034171	6.62149844559112	9.97304574579947	2.11281801532102	9.88854860355981	16.1466577136313	0.000574678202257825	15.8136829493175	8.81713564878295	2.36183418952156	0.00313136060014158	3.64940960615388
Meth.CCNA1	11.0467267003211	1.02107505531224	11.2238404633663	1.05387831416611	2.04659332529673	25.6607858187085	3.87205293373291	3.73419538250684	1.48928381164798	5.715428099858	2.70233756089049e-05	4.48341323603391
Meth.CCNA2	12.7544444888871	13.474249094927	40.1875616922327	4.95702189234317	8.40405041260718	27.8133388949523	11.3690216330536	6.46253192663456	8.31114356979088	18.0193537243537	14.8810294785116	10.1573005526909
Meth.CCNB1	0.2765706837188	0.535837094685215	1.16408213089053	0.398034542576418	0.490590326469843	0.856622930719069	0.390666218074008	0.729697090041579	0.430114224920139	0.550466373212737	0.430914257564646	0.0906310372298238
Meth.CCND1	7.23344565019186	12.4696248561675	31.0749268965165	5.71159838880047	11.1121694922896	20.9796067858294	11.7672417923243	15.2743539468161	8.75709311451219	20.6793234996481	13.2039708457494	6.42878741419748
Meth.CCND2	6.03749815337165	5.51192189599383	18.3392682452708	5.44881928402874	6.84308841684338	16.9216624136206	4.66336507595719	11.4919873358297	9.95533607568935	7.73581921815127	1.46004103363202	3.60900404170503
Meth.CCNE1	12.4309914733174	16.158416822617	41.5985883917813	8.75664150413313	10.9689200811227	30.3575345854059	11.4358852650165	18.0546569326977	12.960826445593	18.0633590526812	17.5451600592451	7.6795695622625
Meth.CCNG1	11.5413465141789	11.0264975988685	28.1499712852972	6.09113211897034	12.0263315092774	38.2420573701608	9.91065350173396	10.164473540477	12.6680376537233	15.9958633170617	16.892724706921	4.09490472940833
Meth.CCNG2	14.469319047587	15.1508603289759	41.5694443928321	7.54672963268633	8.51901287009736	33.0540818687774	11.6094177060119	12.4860121674847	10.9028369314387	19.3386925855927	17.191351063948	9.07884842958888
Meth.CCNT2	9.81124396133997	9.89086930467769	29.2099395333797	4.36486775697367	8.12439885073362	21.9422584595413	7.87644625239262	5.5503991237195	8.61554573584063	13.0049672964214	10.4481445522347	6.09849570549063
Meth.CCRN4L	13.9556745866731	15.8652195473043	42.3437349096825	8.51974942109896	10.2439149512812	32.3723225295336	12.9655407568874	15.1510439783991	13.0484480786092	22.2578986821641	16.7812051928444	10.370959082876
Meth.CCT2	14.8213481609822	15.3965204628812	46.4616749599575	8.94535750350085	10.9775593497488	33.4988088359353	12.9856934856733	16.0588498261585	12.6132011431469	24.7845670462974	18.3603380473436	11.7229075799585
Meth.CCT4	15.7031638710395	18.3953661053026	46.567543592304	8.45523681089668	12.0362638683517	34.350658152779	13.7732397725404	14.3386506576867	14.5638000321072	23.687847285055	18.4311525505204	8.24980791865555
Meth.CCT5	14.0037947278349	17.0861956062321	45.0477998467624	8.48825119386671	11.6579324222446	32.1067162616582	12.3629446714268	13.7177996099562	12.2432901285995	23.2288677784029	17.3705426451349	7.56410473512764
Meth.CCT7	14.5209860035388	17.8235446198248	46.8211253651597	8.9072751413363	14.2096591834087	33.9780487743876	13.6960443569356	15.7731839285143	12.910410374893	22.1791672458118	19.441459877542	9.94376588394856
Meth.CCT8	16.7717643465424	14.0359896650243	47.6311512492095	6.29337702653172	6.27473551330892	23.330825846677	10.7181782757876	6.96346081163035	12.5978261824908	17.4527441476102	15.1064635987411	6.96181446515428
Meth.CD226	0.63063303476349	0.508932440869448	5.30011723175547	3.52436436012415	1.01457574394776e-05	14.779633799954	0.614475426396813	2.26446485661225	0.000120267805002205	2.27239116953548	0.3506866252868	3.87973440465384
Meth.CD40	3.73569206104061	4.80881979523062	6.95691207335162	13.5882482616595	7.50388373123137	25.7191057744481	6.35855253831852	6.08064883704479	10.4682798771912	3.11486250261067	3.46485588815396	20.3828464754342
Meth.CD44	9.52014972383737	12.4764000042455	30.8910196221347	7.31418984535312	9.01902318274215	19.0387741957072	9.49921339634946	14.5951937911003	8.37536850905445	16.61307689954	11.1318206117614	4.4666266241145
Meth.CD47	0.970750317414966	0.577212382254492	1.93930424918392	0.00291799028220512	0.273594653027664	1.08785686880812	0.0926915121842962	0.495504392626303	0.605672019542037	1.66242182914928	0.332982097883243	3.62257423781433e-05
Meth.CD68	15.2378794846097	17.8801497268493	46.2169261915322	6.60036904867211	10.6525577324092	30.8766548056335	11.2751981442822	16.1794958397711	11.0929371350221	21.3324951119641	16.9154144509244	9.43358046832696
Meth.CD74	0.383749997721221	1.63374733342262	4.54153708878902	4.67274719595099	0.723290228707444	5.18071216759312	0.769742817684624	0.287153725543395	0.816115259988261	1.63952590923151	0.586029069504723	0.00027607963100555
Meth.CD79B	0.509557892744675	4.07836296087409	2.5417122768122	3.15444970174175	1.94814717450857	2.92316268273359	0.390533008991345	5.65775230467909e-05	0.567310768701987	1.07949141693312	0.473867873447187	2.06867194888862e-07
Meth.CD8A	18.929525501384	3.31359726319495	0.000501006662214354	4.69640659199521	5.72904591633204	41.5256994432827	0.502982917870832	2.58815768121487	7.87749253098883	1.74366797553316	3.8880957244141	0.752452434564785
Meth.CDC25A	6.3829846138472	16.0352479192509	33.5391822809958	11.7870916181282	14.3329871085678	37.2116381228305	11.976432878309	21.7302348469942	15.7269406588917	13.5482356713841	15.8940051977001	3.68327367997204
Meth.CDH1	6.67049937592341	8.28568281834414	4.92388640524045	6.57068453013418	2.90595755030417	7.63561181347551	6.29758716927512	11.0346561730982	4.18860132970071	3.36969379788767	7.71175982689343	3.00033317650477
Meth.CDK2	9.88289163936913	10.6843121207348	14.3154182360443	13.2667823878109	2.0935645205388	13.5317722588173	1.45836007454276	6.41129086911783	2.77029992537896	3.44546837045973	7.27456300971022	8.83276530108956
Meth.CDK4	8.46411484947974	11.451696836406	27.974981250274	6.1501034301176	8.28113135241119	23.0033874844341	8.62120306523556	11.2734342032954	7.95466524589541	13.8432307206084	12.425548301537	7.18505443314534
Meth.CDK5	14.9926165908266	14.7153302335339	54.5650691228403	6.45169221142812	12.5244491086456	12.5233880061007	10.8263422946884	13.3818806679963	12.1692986081751	19.357755996686	16.6519164729459	4.44628007756376
Meth.CDK6	13.6489827630848	15.6917866617873	43.447637724362	7.42667743193975	11.7083565674111	31.7323761850502	11.3994941521964	12.0492470992802	12.5900702665021	20.8898645460359	16.0141966009051	7.22575202979007
Meth.CDKN1A	11.5794719961163	12.8993073854327	20.8252234021066	9.50902688653166	5.38621800007466	16.9765240889968	9.50812005543825	15.0932581341949	8.12757309145244	16.3194515112226	16.6385666099519	5.11877165069872
Meth.CDKN1B	10.6810536538569	13.3457388603724	37.1727254613205	8.8445105458403	9.32657048235639	30.3056748270781	11.9471399266888	16.2155791460254	9.54672114278257	19.3167700469457	16.7016425190972	8.58801499895408
Meth.CDKN1C	17.712436509016	14.5892029664957	22.5086577932526	10.5298066023739	0.000317639006845218	23.4360540992886	12.4036152521896	26.1483398516337	10.317295671336	0.000169516453267463	8.71455775870869	26.8237330629406
Meth.CDKN2A	12.4647997373421	10.5076712687294	28.6205573086701	1.5639375323488	2.61821953394893	24.6199496898065	6.54875946815818	2.81153939334455	8.1715184617284	9.87292158858877	9.19195976321721	8.60201421415421
Meth.CDKN2B	13.9898823042048	14.1072217600578	28.8318553079933	6.32418717324024	7.93255732765598	23.8767596788337	9.34055406425803	9.92543535864076	10.49531309743	14.9818640915229	14.0172725210083	7.96956165041606
Meth.CDKN2C	13.2467285165932	14.1709494899495	37.3375358370101	7.30586876998974	6.11107124729679	28.2745710910554	10.4714963137836	12.1818161033564	9.38688128703858	17.0131287853815	16.1299393303774	10.2261798146207
Meth.CDX2	20.1414364258906	6.40070955929576e-06	10.987101291107	4.79860602818796e-05	4.46025721414656	23.6762105212588	3.21047054231358	6.04527756644085	1.84274467313378	8.97781929336719	0.939097848306221	5.01113028544102
Meth.CEBPA	17.5425445359817	10.5392651096901	9.05224246144002	8.06684049307177	0.000265162472643262	12.8215625048394	10.2829821739716	23.2974497658554	8.56395540054059	20.6817832238916	15.7693664705721	28.1174531527137
Meth.CEBPB	13.2650633913546	17.1606378359962	46.7017979500131	10.545055456227	14.281757982466	39.0499630842455	13.4822353497333	18.3107880195148	14.1792380701164	22.991907911768	17.0213000826597	8.57656306552713
Meth.CEBPD	13.7769066977518	15.7378331965537	35.404704673673	10.8738334129002	11.5022541275823	31.3726131419897	14.4501487042468	20.2441832384789	15.2270761894336	23.1771188749482	13.4363810626023	5.6761675815003
Meth.CEBPZ	14.6138708053394	15.2500775441768	43.2730201779853	7.03576355495751	12.5103718059734	32.2680852036478	12.0239705552447	11.2860080105786	12.9673660360588	19.5589173909822	16.4315088888256	10.1061383874041
Meth.CERK	9.62851235380411	11.9465905215567	25.9206897352676	9.38949111023752	13.5539624565569	29.5596531640093	7.92869833798209	7.24140978478723	12.8525845700229	13.0288794505173	6.36110812147109	7.96840666920468
Meth.CES2	14.2586458344396	17.4998045385408	47.6555416221963	8.39477291412076	12.2867909106651	32.7384622511411	12.6363078896116	18.7297125497734	11.7580896121633	21.5946252113661	18.8043059134173	8.12423369975881
Meth.CETP	1.31428672089348	2.84932497674113	0.84709640232839	4.7312552338727	0.654403077055157	1.52595640221122	0.415371092473126	1.43175950173184	0.00035053812508311	1.30970798036436	0.202195963836521	1.36580335448889
Meth.CFD	1.67841716982798	1.23407447660391	9.05784484101595	4.51159523451505	2.55467336691017	1.97643203307772	3.48013765864607	0.726263216744793	0.793738628412874	2.80238646765633	1.8028656641909	1.42024508932467
Meth.CGB5	0.0170290279074393	2.47353970201339	0.0445344941260872	3.87607219311254	3.37202639771725	0.0220765685543491	0.292960163980808	1.59954871361405	1.73339897402485	2.40863454835067e-05	0.732515866488352	2.68991811554017
Meth.CHGA	15.6428562472479	1.82564572694786e-06	0	9.49309562153385	17.8164492149051	18.8637267999553	6.78077765598909	0.7629615583908	7.46638953428512	20.3057008755991	0.00274155754111786	5.85011532095569
Meth.CIC	10.5441749336308	6.12557478230729	27.566753284078	4.8174380171675	12.2172595214505	19.2929983214176	3.40171400280744	1.91056421386907	7.34966260535752	12.0113139464789	11.9866018647261	5.60144836053583
Meth.CISH	19.7945898046573	15.9969334654065	32.1595680666636	12.8758125518853	13.5699367605311	20.6110472578986	9.51233747637823	4.01829425527713	8.38814579599305	10.9758816537003	15.6764788088945	10.1494363313883
Meth.CKB	11.5245399220244	11.345439611214	24.5017306426431	8.43818937002738	11.8341517199457	23.8598238280645	9.56115769840958	16.9271103653669	8.50505155850259	16.2261781964111	12.313748218012	7.86143114883981
Meth.CKLF	12.9283951558256	15.8062838707125	42.4172304906176	8.31249852964273	10.1733992811901	32.0342063466025	12.9737541366996	15.3259168230912	12.5460384339561	20.5935487896025	17.444856663409	9.82695913200123
Meth.CLCN7	3.60625149395892e-05	4.88217107970279	1.79158514603843	7.23368910770072	3.46155637511265	0.59422534194573	2.31950987189376	3.39365619378685	3.92970922921276	1.66458479420126	4.2039684354894	1.71820695681593
Meth.CLDN1	21.7158267679153	7.17854695600766	13.5279564388556	14.0790839251412	4.48072674650418	19.5342608398354	4.28666573467271	0.00153503042449589	14.8786088273478	10.6653338291647	24.3657229832912	17.0821825678569
Meth.CLDN18	0.791056622356783	4.83861424956025	0.323344777511236	8.73618696016888	0.0131463934329808	0	0.9544295570275	1.51960273594344	7.2198533967306e-05	2.25338386989517	1.49855715352432	0.000167148510210259
Meth.CLDN19	1.35102708921668	3.7074719532394	1.8661629375566e-05	6.35746801015317	0	0.281979247548792	0.379005122479517	0	0.201904526990101	0.453194836008272	3.01340258977543e-05	1.68171416520213
Meth.CLDN7	17.1790053231181	20.9622064910731	51.6783022555354	10.9892865772709	13.708123157349	38.6602746157039	15.3006631028199	22.8699060010442	17.0033764679794	23.3299010261153	22.0864415748153	11.4724559203995
Meth.CLGN	12.2578423342896	0.462428742503096	8.83951605621537	7.25703265446581e-05	6.23289857773404	42.7639412507448	2.3851454755124	1.79353582931248	8.34695569147542	17.2978156050555	23.7397346360882	16.4710117194866
Meth.CMKLR1	2.95221301509434	5.45542604110497	4.18314467456372	3.72692895265774	5.11929661492345	0.546713147848468	4.53954212278679	1.8318970166821e-06	1.99742073018819	4.9544571613522	0.52024777411564	0
Meth.CNN1	0.844853850874026	4.88655282120327	1.90360691814574	4.70199786024456	2.85721690614634	2.90709625629159	0.596717257774792	0.00027349697421895	1.96628030052872	9.77471206309308e-05	0.24958252224282	1.53359273037297
Meth.CNTFR	1.80004308097068	11.0042989308574	25.6401367219682	7.7475699745712	7.36448310869856	25.8676202913897	12.053828593156	14.1053432788767	10.8780944366708	3.77944963683786	13.0074639695499	20.8893536631115
Meth.COL11A2	15.0803392354357	0.342957776391779	16.687393038101	11.1305107834515	6.94714183768755	8.57781681055074	1.27000914095787	5.81421416517871	9.27316151175243	9.462723548544	2.491377741157	3.70918337860156
Meth.COL1A1	18.3708573736814	14.8246062463578	27.2055654325599	9.22599544098607	11.6528472787783	14.7371591947307	0.0850464003439024	4.1448060220035	14.384445660789	5.23700552763687	12.2669296736842	2.73697575429607
Meth.COL7A1	9.52715719284495	11.2664393264429	11.0291275106213	8.26778420682331	12.9930475315798	12.4322056964128	8.78776690395374	15.179812572404	8.0095351185433	15.0498751116171	10.3126528144797	3.70587523476035
Meth.COL9A2	17.0163117806599	8.25734079246934	21.400407066174	13.9900212321846	9.77943341705944	33.8895955772602	5.12554370573143	8.31916304774043e-05	21.5184324421873	18.2371097798907	6.05424938349621	10.941747795405
Meth.COMP	2.30815727101651	2.53466688006669	11.7716005560748	5.31666766639573	8.69994720082817	13.6947105345942	3.54194388116737	7.20304870362347	6.50047182629497	2.41569520071902	3.78669143065353	7.50869431929734
Meth.COPS5	14.5967128705593	17.100066153353	46.3632925398491	5.60821844479054	7.79260536966978	28.969981266712	12.700140585141	10.3324652732736	10.8690026116434	18.9844585835093	15.9187439429197	8.30947939115725
Meth.COX4NB	11.9687885387185	15.3051779475891	32.3269383352287	7.47216729533575	11.6725858568191	36.4062120587572	11.8684500060726	14.5254271043609	10.5147153719024	20.4596384051669	18.2609024793792	10.4015725081169
Meth.COX5A	12.5022477906308	14.3455116227379	41.7892844192704	5.54287196206787	11.5847693298909	27.5238147102205	8.85264563270391	12.3903674933737	9.43956180796981	20.0683829629875	14.1106499355818	8.14497864447167
Meth.COX6A1	10.0806229589039	11.273667242804	30.5649460805352	4.38790134430352	6.55051182246036	23.2085847846908	7.00732599509194	6.88439891798372	9.79972757981825	15.079954814693	11.5181561672463	4.16801842106725
Meth.COX6C	13.0808558981003	16.4559421304101	43.9762390188482	7.97212144180705	10.4321323528179	31.6827325487362	11.9890049585907	15.5534552322373	12.3209479044747	19.7228358499702	16.7985338165769	8.26153314459101
Meth.COX7A2	10.5877362960424	10.7302061959449	34.1413535188805	3.91545069247026	10.1942150699	25.9457039051336	9.63463949863991	5.86243034014715	10.3746910681665	16.2014118491036	12.0835589275331	8.44438508020282
Meth.COX7C	5.17177182070099	5.66735558664303	14.013019644454	2.44951342599391	3.45870283963104	8.38537758799081	4.50430411083883	6.58676033666452	4.28002155744974	6.61007609720423	4.78843734825813	2.6313648285544
Meth.COX8A	15.4498942026179	17.9273761744417	45.1324076030361	8.75780801590519	9.75887323880017	33.0946467092644	13.3295132347909	12.0842446525676	13.4869174784535	22.5218220552281	15.1574027244925	7.85991155617863
Meth.CPEB2	9.59254677587771	10.8322913767992	22.7515481985259	5.87219675086238	5.09919188804515	21.6515021158244	7.41760782882389	11.6930839901356	6.2333083211443	13.2329135726903	10.6135839661318	8.55868063403945
Meth.CPT1A	1.51180320484721	8.41409340679395	26.9261474002844	9.58071381508313	9.53012535944918	21.9835555350154	5.63010399083052	9.67663500525343	10.5850265022932	13.2273627927372	13.0106149433952	11.6108238120333
Meth.CRABP1	20.0149176644078	3.90856725743795e-05	4.38735450478087	2.83937708746885	11.7155047360561	28.7909863083479	0.553662135456202	5.94265940292106e-05	26.5911074328214	3.69416515285926	1.16164810148375	6.08586835343959
Meth.CRABP2	15.0612682271235	13.8867996919996	21.417195452781	9.48212833414249	6.53471927283169	14.037374043605	10.7118425179736	15.4897385719185	9.96001770221977	15.2110750574652	14.6689128225573	8.40120099932765
Meth.CREB1	5.1444464835552	14.8375926166031	40.1551320029818	8.64310086378202	11.1511306592743	29.1497592053136	13.0317620775834	15.0722747288058	11.6697861509267	19.0722377818266	17.6595552861666	10.1552578790964
Meth.CREM	16.7176801931655	16.2021272658214	48.8800111852061	8.56833671665619	12.5867210763875	31.2309932012915	12.2056731259482	10.3733898330051	14.729523929811	22.8242424340377	17.1668218972626	8.11030212043668
Meth.CRH	1.7114198158391	0.823363849891717	3.34750596692821	1.40324312124182	2.94456847986928	3.70372809502558	1.05789882556909	0.905262002993087	1.32220223773643	2.28656626977049	1.1641930413031	0.756430910370923
Meth.CRMP1	6.99856930263447	2.37154857930027	3.08253447189855	2.94521728245468	2.32946523955465	3.2636517901725	0.15627711820395	1.32313522148346	0.533477045359802	11.7770053403964	4.08161596166706	1.59396564079124e-05
Meth.CRY1	21.2214696234839	13.5646385227113	27.7695160768006	7.40186588212493	1.91224697123655	11.366314716069	13.363754872168	19.3928924820296	8.27868176195703	28.5445079726979	17.569111861717	25.1785864186827
Meth.CRYAA	1.59416260194758	3.87870358477408	1.0927773452417	3.17005980148306	1.13440217063989	0.959088514234283	0.905195660083381	0.794986362851034	0.549795636308913	0	0.398104476644372	1.42777125496138
Meth.CSF1	10.1430968748466	12.5879132786677	31.843335370758	7.02112183825341	9.67418095196246	25.8702728618852	9.69823804235477	11.8591459450048	8.68139362737205	16.5460094203611	13.3721801737655	8.39867446634993
Meth.CSNK1A1	11.9728243650503	16.9583157303471	49.7696515438289	8.36360490411374	12.4542235500858	38.4547693103961	13.483021842117	16.7262280638838	15.0789652072843	22.4317297904695	19.0649299521501	10.1621668466878
Meth.CTDSP1	12.9290971781605	14.8328378445762	39.4451402888688	7.25508814358015	8.54713757799521	27.0522707905092	11.3625519782796	15.0668346818886	9.38391730761998	20.1242768409618	15.9475863486989	9.11287188533807
Meth.CTGF	13.1855751358495	13.2703540708598	11.4674691493212	6.88523198687027	7.50055009117158	14.0492983213305	9.18369200518404	16.5507739139319	8.93281869260172	12.047058317399	7.15901372749341	21.3351625486132
Meth.CTH	12.8509059700918	11.8578115630394	36.9979716524311	7.85029706788727	9.04536860046182	26.3868687046635	10.4495740150256	8.19015871219156	9.63545853746583	14.9647098098313	14.2831619937525	9.92215552902612
Meth.CTNNB1	10.6640662839539	12.4194030532881	35.1778024726534	10.2149644761441	15.1820736353723	26.4431665093162	11.7406837865019	9.55156261737366	13.5475965269709	20.9021920641622	10.3230562735413	15.2279395641729
Meth.CTSD	14.7672432618951	16.0604672857532	44.0315268960362	9.58648723701467	12.8111146674283	36.8503510423792	14.1223362407102	18.054802694266	14.2909182280502	24.5157450901674	18.5866638530766	8.09320300531814
Meth.CTSK	2.40401465089571	1.46224439042474	4.29143370075416	0.388649920710345	0.895602974129915	0.897077915142414	0.661029555552941	2.66522838144628	0.818371653301616	2.22401098873413	0.560431073963686	0.54187244387465
Meth.CX3CL1	11.5728709394806	10.2687788276978	3.58152224534185	9.80725625260205	4.156458510307	0.465643065881027	0.909665676274416	9.20877863065531	4.15048461334077	0.000192050133537465	7.3283819556308	1.08046238738948
Meth.CXCL12	1.1673127596045	3.48407144019343	7.14729704167448	2.21324497173828	7.33495833612913	18.3403484690351	3.30420230676323	2.70978153075533	5.73970316554501	2.87811322763247	0	7.54103664949627
Meth.CXCL2	14.5898991191065	1.65762517932593	18.9355035265416	3.49279355358564	15.1809774519288	22.186149924382	8.00426533725387	3.51480380227412	16.434346767851	4.31720683271639	6.3711209169323	12.2928562998733
Meth.CXCL3	15.7707095980621	2.59340180528055	19.9532035115108	3.69681676539068	15.1144561567027	22.8731622024282	9.29706620785421	4.66593540634362	16.0733143222657	7.66935718728934	7.07503709430865	15.2888857949837
Meth.CXCL5	2.85215645282476	0.927609680583693	5.17479191884504	0.728835453509714	1.55081275724107	3.62893462810231	0.248489315108681	3.60079233352061	0.000129182849767629	2.54165565776614	1.03836222944727	1.67905083350481
Meth.CYBA	11.2564336899044	7.36437884334801	41.7688481722569	10.4529655286941	3.13108500988865e-05	36.8508628341391	10.2408641403198	15.7450511227216	9.0650857171304	1.87059623017926	22.1237062871258	28.9229849443435
Meth.CYC1	10.8408124495436	9.53269482423886	31.4994255374848	7.73187368389257	14.4091983840315	31.1711011290738	12.0038661174393	13.6240746741847	12.7574114324848	22.0543246107358	16.140702605702	7.71451125753688
Meth.CYCS	9.45361961884149	10.7348833591189	34.0819189645654	4.67729079529039	9.11760478676477	28.3629433145318	8.58170906861679	6.36465967415219	9.61618833412925	15.8465147016234	11.9982361977295	6.47992851201251
Meth.CYGB	6.51604097013509	3.15246673445326	6.16185844650311	6.68816970191064	1.9617412639451	5.72862179913304	0.000158129027734704	2.55561230066998	1.55802191491045	3.86836763869285	1.34332738711699	4.74636684076601
Meth.CYP17A1	0.331092868612282	0.348772638228678	1.67750189999229	1.15934678187748	0.82883972098131	0.000258844616046222	0.352640433321914	0.000129951492946141	0.173039127943515	0.936519009675679	0.245750091315242	0.000192406758645049
Meth.CYP1A1	8.11048742414996	5.05787274006185	17.2691048137877	6.392890427678	9.65725454223006	13.5266200940668	6.11638026180225	10.2024908172278	8.34349265229797	10.3504568513787	3.86867722007393	6.77231137768214
Meth.CYP1B1	14.0866110419043	0	39.8470142947588	8.2667104881043	14.0727046611007	22.1561866809609	2.9031687359343	15.1821910154778	16.4012094788972	7.98258489133148	1.90884431924026	5.17980965812029
Meth.CYP21A2	0	6.86938004875281	1.48708370221555	5.9466866782763	1.34610511269405	0	1.74531275379067	0.00561799524285906	4.19422276727268	0.000165890736127881	4.12321171019679	2.19077447640322
Meth.CYP24A1	17.2744413505403	0.589071808957655	30.4456677872998	0.360161327018836	3.67937294968746	9.58263681478477	1.85429061843814	7.46491609460607	8.9408594730734	4.74682535715657	13.2796732214212	16.2883506573387
Meth.CYP2E1	1.82477432852915	8.79094155299796	5.84160018170732	2.05251727451782	4.54412828124845	1.89637534766024	1.33032308199674	6.63179694484077	1.04713941399584	3.19100066372783	3.50756344928337	4.46035463864891
Meth.CYP51A1	16.0104536786727	15.5651629861971	40.1774728784368	10.7298948954526	12.0573842194541	37.6555382546727	13.8694671356122	14.7837242131462	14.5819838201754	20.5454118722484	16.6250717754908	13.0746778105282
Meth.CYP7B1	4.00682866608372	8.46966462395929	7.79527877568051	7.71876933039143	0.41310048678838	2.55204759762744	3.26431058393963	9.77185588065157	1.19514210712546	0.907823194403902	6.04450108720195	10.4270447597303
Meth.CYR61	17.0731486698425	14.9453334521244	7.77192910063104	8.03065341056698	0.000366069650914028	5.27569359793723	13.7155669674299	25.8079573043396	6.51998998046493	24.9684702270311	19.1913109798686	25.7701131328097
Meth.DAG1	14.6284442082292	12.8576595621633	43.137627750981	7.01390749659967	10.7437827155646	29.1859032171838	10.4255443162853	9.85061083211545	11.8926155051174	19.9542526972133	14.73699898515	8.14030051380906
Meth.DAP	11.6935778326471	16.0866379656389	40.1775677284546	9.01744911840005	8.77350275482738	34.9498016275475	12.0280769165477	19.6704271110988	12.3590153096887	11.3167703892576	12.9940848760599	9.90988970400958
Meth.DBH	0	3.03160813677956	1.79806154200735e-05	0.930341456511391	2.88640349292024	0	4.82662637802658	0	0.11716707394623	0.899054002208702	0	0
Meth.DDB2	11.809764328394	11.5020851520811	25.4509159516558	6.84945874922635	12.5426210194056	15.9788247511481	9.9726933445372	13.1148112190136	7.90632792931437	12.4910510107739	13.1725664031891	8.61682719696917
Meth.DDIT3	13.3533024626151	15.9426818377304	43.4402521210323	8.70816414882394	11.2433115208093	33.0398214585382	12.0763268650023	16.0865916903016	12.7023706537454	19.6704731981462	16.6127961913896	8.70420112280479
Meth.DDX18	12.660629503988	14.2505222279298	39.0158687815741	7.47415374874185	11.4423125436393	30.3257515813398	11.1413089816546	10.496241205863	12.530665238809	20.0966019634066	15.6000738674969	7.76285463758704
Meth.DEC1	1.71841947619158	1.09228373124492	3.52562765677442	0.611402025361199	0.680043464621929	0.00499951966626253	0.573951817296015	0.639589367899416	0.59696100624014	0.98788975009964	0.575453830787537	0.48939895896466
Meth.DEK	11.4599280567233	13.1947556752109	35.3723698453525	6.77382853855742	8.47631140626057	26.079981302991	9.18695620763294	11.1066475999716	9.85530221719026	16.4857006044331	14.0054168586596	7.8216407161718
Meth.DES	5.8872257068551	2.94634403759192	6.91494012700159	6.39481923935728	2.70436449768172	3.20488946779186	0.626247036238569	0	2.34578705251108	0.516530716528321	1.85262482213462	2.29603692747308
Meth.DFFB	11.6203169461173	16.4757166441216	41.3948696007278	8.2372888105043	9.19029567948383	36.0694577011535	12.8594709759752	13.8086325803375	13.3133479051346	24.7082124876157	18.0663135305801	8.77461634177076
Meth.DHFR	14.081177725287	16.8702967260711	48.5880088671721	7.65263954056709	10.8511468962587	29.685341369471	12.3148253914069	15.9446432300004	11.893777506303	21.2691689147613	17.8369964238313	7.52546504830107
Meth.DIO2	5.46095139195074	4.66383470498337	9.88125131450211	1.11285580042242	0.193332770762263	6.15406215410064	3.91747116401676	4.1387767930771	0.000135807067450774	3.81135951958627	1.31871444422085	5.55463089881053
Meth.DIRAS3	0.964712318028535	2.19085671780144	6.26745450472102	1.40562235913889	0.000185369833586587	3.46969498588049	2.52965783253153	3.76325225680828	3.18938479237352	4.48081429162283	3.12970225912687	2.23045177226664
Meth.DKK1	11.649178417823	0.62552640081523	9.98251294501942	3.59784642753719	2.11325320402666	32.6751043724734	4.45378661004209	3.98393391855769	6.90570391342804e-06	9.10904364557703	3.97479350187278	7.46543880750054
Meth.DLX3	13.4053718540055	14.5020735277439	22.9737168663229	10.1076711568722	6.81664983368064	19.2915693280394	10.7812528212857	17.0208242562657	8.74257830057098	15.7168773292036	14.4812390809477	8.48245206884853
Meth.DLX5	9.57896261558155	6.4196639653952	13.1516804904369	2.86541590657276	3.40550329541326	6.0921166831831	3.06589399039155	5.90146565177283	4.85336255592238	9.78195849028102	5.54092835370014	6.52431481034629
Meth.DMD	4.7668798568363	6.48059769981001	3.42838516778542	5.64884131143453	10.4545904190378	1.14053574566095	4.46053037766217	4.11606196582236	3.0241827883225	2.80941213764334	2.36944363787008	0.000210200734733918
Meth.DMRT1	25.4328442484922	6.46672783030596	7.6442597593481	0.204784054413797	3.16133487998271	26.2889435775892	13.3790337244522	9.8665770126412	8.29282120227297	34.7360829664692	3.61737931868912	0
Meth.DMTF1	11.8447926494157	12.6609126213785	37.256541135477	5.78240460025675	8.21611781806836	27.3420622532688	9.41002553794495	6.78879995258841	9.82968357202435	16.3583514880755	13.574159997494	7.62507061480815
Meth.DNAJB1	3.63844132362292	5.05700654855943	0.000140939508525644	10.6608500742272	7.99047460064631e-05	2.71749231979988	3.63285203561873	3.38772200447579	0.922844987022897	0	2.43619291552362	3.44229335003915
Meth.DNASE2	12.7523145245749	14.4534629951401	40.1755484818511	7.57152273406559	12.2572664026652	29.4376115419327	10.9444147313196	14.2996258483953	10.9566121478065	19.2131100665933	16.6458600705429	8.43800031446597
Meth.DND1	0.287029057281284	0.355631619902494	0.685982745336973	0.258626933984608	0.192318629980637	0.511891157575811	0.214601308912116	0.289077963587009	0.319391068824943	0.319626858634733	0.202973302807268	0.00332076831853632
Meth.DNM1	13.7068046109098	12.3416316877852	31.2782645638524	8.70384748150807	6.90201263132526	26.3320646613172	9.20819406766721	10.4581635116777	8.581806003159	18.1603995031619	12.7309855199658	7.64684378780797
Meth.DNMT1	10.9405466928848	12.8813682391179	31.826017211486	9.31550684658674	11.8581073778538	26.6738118168127	12.771387640219	14.7446126759829	11.9873944069425	14.7667419512185	14.7871677585728	8.51535923595761
Meth.DNMT3A	0.0915433756090108	3.12149530581468	5.62578762019321	3.77578595546979	3.99135381355714	3.52535723125363	1.57166716620022	4.65779083740635	2.18182357291174	1.12503992948468	2.43723297782132	1.66184817857778
Meth.DNMT3B	4.82541875386765	6.39810917121958	8.04324124208212	8.34982432205722	1.35462579527196	5.34013725353817	1.08099965132318	5.62124876306551	2.20184867460604	4.00497931934966	0.21731519944887	1.8459171727493
Meth.DRD1	7.31303245170042	0.534527138246555	13.8859191015842	3.79529150318954	4.23489581242332	24.1514019586541	12.9103314245893	0.000410893310323204	0	3.52081586205422	0.80211469044779	10.051057988619
Meth.DRG1	15.0386728421924	18.3875989930868	48.1757520910108	10.2094801759463	14.1066001971761	38.0179509876537	14.2521978457542	18.9166438278378	13.7678774800913	23.1501097088387	19.0811338556857	11.5420152236323
Meth.DSC3	10.2650961295489	10.327068636719	3.28469583306047	5.86431226925678	5.76534828959702	5.79828114817977	7.74392853179022	16.743932445884	6.31073980272688	16.6027973453804	11.9418476855284	6.94440535740074
Meth.DUSP1	4.80992935567546	6.8918819396297	31.9427800877036	7.3201455136414	12.4897163050698	28.0845263999251	8.68944086021931	8.47338812684341	9.26960939883534	17.5809957434178	11.5147709825061	12.1645196349142
Meth.DUSP4	8.55596751964827e-05	2.2700799659404e-06	9.54716965237964e-06	1.69518110191041	1.1868384516365	64.970634077856	8.91947355340957	37.3770684980359	30.3464248527941	0.00279828709348444	6.66617677500974	0
Meth.E2F1	3.84509432698135	7.36466085973452	11.7036025041179	5.98430061256555	7.24278108923296	9.98178029451986	4.88030942059736	7.2013754560659	4.59394600373001	7.04665403270472	6.18487593220689	2.59435620359017
Meth.E2F2	15.7595277939946	13.7272937985365	38.2842879945513	7.83258974191082	7.83674370693683	26.3274073149901	10.2395139957119	2.83802276586031	9.56258801852855	12.5508745638279	16.1121271302066	11.2870515226376
Meth.E2F3	14.1745698058235	15.6259144503174	40.3840701164838	7.42615666128826	10.4136824348478	32.1290538818115	10.2571153154598	10.8952060140774	11.0955424050217	18.079484901168	17.3797584049484	8.98097684559135
Meth.E2F5	13.3484960937967	14.3714666271376	39.1073988456636	8.68946357286303	6.53260060580417	27.8754285233719	10.931052487479	11.3412372614756	10.0145383700916	22.5128039767543	12.8040039038571	14.3183494957255
Meth.EBI3	1.0357242788646e-07	12.0332288447293	14.4681472962136	5.79365693622755	4.45760498493564	11.2394997170886	8.94227915213916	0	9.01974536742258	4.92712697526708e-05	7.3939112540595	4.97773878096074
Meth.ECE1	4.33515401550111	2.35938643908723	10.6586863976232	8.05527262394792	1.73248350917755	20.3351909788982	9.03905009563238e-05	0.556106411197029	6.42312671539198	4.21521670277019	4.19465700693768	7.73458579305873
Meth.ECEL1	2.86380322157279	2.5490801208633	1.27305766277313	4.17247590616575	3.07045852286395	6.03652835420621	0.185156464164502	1.88279325176849	2.43510699272452	9.32402279254963e-06	0.483019884948246	5.56423108431336
Meth.EDA	1.5499713173279	1.56540116662527	6.46018459779495	1.76610267781228	34.2628388981973	4.28599815468741	2.15816668853826	3.42265071651859	5.26884221591965	0.704850758848335	15.5153838993404	5.2368256799224
Meth.EDF1	9.65727188960864	7.62539966828643	17.4898465472873	5.07530817025425	7.92630784067106	17.6519791733402	4.85999327884801	7.11116938004689	7.35983799176488	12.2704775392506	8.94711963334712	4.43001675616713
Meth.EDN1	10.0710223373	13.2045096390426	31.9066656582144	5.03783239578585	8.68597841243881	26.0850063108156	8.05399220700585	6.63096919962013	9.09721298399871	15.5798075097497	13.3919780323971	5.5831883245748
Meth.EDNRB	0.486626757701374	4.56858472744329	3.09887888722437	3.76174133308662	2.48504629009634	2.56008855928216	4.05005606515012	4.61926653319416	0.893197728672723	3.09638592535042	2.43911082959212	1.73403569063797
Meth.EGFR	22.9401183522161	13.7139068125977	6.07026091942735	7.37945430769286	0.00789794085957915	5.14678005473615	2.90094861620203	6.16917484015996	3.91830494776951	14.043336828361	13.053537846048	17.810175993979
Meth.EGR1	11.80956154081	14.0974988493419	41.1717678777659	10.4138309200323	14.36301987315	37.2284692240775	13.3989847736496	20.4840762570163	9.22940774590139	15.2247749405811	18.5645197667084	14.3904158142391
Meth.EGR2	6.24287233525777	9.18032232989768	28.7508848334983	8.4979736586065	6.34597420564139	24.3769506784712	5.45841267674373	17.1326226361778	13.1513753226926	12.2948107024083	4.49496949145853	1.16153279557799
Meth.EIF2AK1	9.27389191233638	10.7027302347868	29.1656603172382	6.3219015076118	11.191178187382	23.702291093683	9.14769314015465	6.91780882781464	9.30394602897235	15.2886399215891	13.1527370462321	7.42614312837942
Meth.EIF2C1	1.04281576894402	1.06534256385199	2.1250771508955	0.860047538803538	0.601416379915495	1.21485539754473	0.738211059535402	1.01159197376412	0.387151705378679	0.804455127909039	0.796487429388645	0.482941838469586
Meth.EIF4E	0.854741509400594	10.3101590170514	25.0464292660387	4.05729785725237	10.6363691832316	19.1829371601699	8.86934776351337	1.89903630124605	8.98681788523046	8.62452823972326	12.3411389174651	2.07379467377539
Meth.ELF4	8.66340801810102e-05	5.09802568110987	0	2.46858262761877	9.14500122457843	0	3.90861201912107	5.36212736334459	2.71477326960629	3.21613082321493e-05	7.34341548500164	0
Meth.ELK1	0.711235834881272	0.000135872559348177	5.87247115403311	1.4679220620067	66.2636363331747	0.889692040805307	2.48879451773267	3.02510696841076	3.10365198585459	0.000131590241230613	23.808740662809	8.98040232091029
Meth.ELN	8.97427449859394	10.6457028448286	0.991541517219303	11.3586453380733	9.18178127513421	4.83330691462252	2.21050301957155	8.2833760574314	3.82888098006362	5.12967909380353	0.849442661632511	10.4101935609095
Meth.ELOVL5	11.9821369121832	14.4422910420568	36.0985897139534	8.55725113922053	12.280945448857	31.6078582436349	10.6770427870519	11.7101514923657	10.4855002079508	17.3188762242072	15.6496000154523	9.95275719740397
Meth.EMX2	17.882045327672	1.96633242261805	10.9566392555004	7.56434719267894	14.2891990163825	32.8262755159881	2.36085145631159	6.0015201648443	0	8.25668165635275	0.97347916939329	2.11397638576842
Meth.EN2	6.36731238879119	5.60226022581935	17.5389262307948	2.26762115655596	9.99720416195549	31.5289209513081	2.12335931465931	10.0135488929212	5.37412640479066e-05	8.25813204322648	2.89247953131248	1.0759641263772
Meth.ENO1	11.004221994822	14.3579364382725	40.6151793174254	8.36757996195668	11.3219382435909	35.9709976698166	12.2976027270028	14.484601437217	13.7164110699011	17.1934736426829	16.5441408880212	12.5085469964328
Meth.EPAS1	5.00652878136625	0.897740045388655	7.239061982151	9.02161781508223	2.4169710125842	3.51087639479714	0.814946915218785	0.000144750530501192	3.67630303599972	2.42813948987024	1.14004049535859	5.64242310974984
Meth.EPHA4	8.01316865298191	1.6905312981328	47.9047954333586	9.06176824625443	15.0233781299862	29.688137299335	5.14238517482022	21.8109486974582	13.4921440529655	25.8769861923944	16.5248122067959	6.91646765275329
Meth.EPHA7	21.2670671165597	0.0111215099263208	13.927111299177	7.22856959819902	1.41234862466468	38.596658204459	0	0	7.44373041810682	11.25441272607	3.42852228325716	3.83279085147462
Meth.EPHA8	15.0373849465393	11.1198682512045	12.9329353418161	4.91390036021252	3.17800693121285	8.28589245501773	2.77991834210895	1.93948464974762	11.738390008012	14.41761092156	4.24818693297908	9.73421217979847
Meth.EPO	8.38294589415613	0	1.47982774226578	4.64259744124545	0.000148986977416775	7.43312742071599	0.773223513126804	9.2882450878652	5.79990165437851	6.89782268335217	0.941359093071024	3.00423334218186
Meth.EPOR	4.12748342804567	3.5129930169552	1.82519200251107	5.91537449538921	2.87705112596174	3.5898947457	0.239041590723357	1.30723022720002	0.810692748400311	3.85480724422	0.296034221687309	2.66340115763274
Meth.ERBB2	11.8335088188999	14.2942727327445	36.6472310440292	8.41841350316346	11.5377184218935	29.6186082239547	10.5550659812453	10.1791100824381	13.9897011548156	18.8429646200073	14.4009378958253	6.11852125327391
Meth.ERBB3	7.29420781303732	9.05417020945696	0.000332400044085616	8.32523134525599	6.37934291188228	1.1612072472578	4.65053579127337	10.6832540864338	5.05644453463959	4.10040654251985	7.85327315716444	0.000108227422062394
Meth.ESR1	7.77845406000656	4.06220251666269	16.0652239014229	6.16476389252563	7.0281276134975	26.6048076557106	0.451119898451675	8.83912653751023	0.726734237974961	6.06527710693026	0.092998547882923	8.52005497220319
Meth.ESX1	6.41971045433688	0	0	0	27.2635073482002	11.7731028573034	0	8.79889298197878	3.61572504850261	0.000187602575370487	0.332226638397573	2.77566977340875e-05
Meth.ETS1	11.9282226791139	12.8566893253242	41.8281512862351	7.52431992566087	18.4712492961314	34.2605307341815	10.5299359332365	17.1639831009729	16.966337446129	20.8532223700362	1.26879627407645	4.33605048467061
Meth.ETS2	0.00165030158700526	12.6140231183974	29.8918651540653	7.24115721432249	8.88339361874724	22.5944715616514	12.0226335166021	9.21408167035484	10.3651328917259	15.1518724169629	15.0637220756751	11.0311976580467
Meth.ETV3	12.9362696748955	13.9375646226772	36.2115614911839	8.18920439633076	11.7689101953412	26.4428131146508	9.49165062009372	11.8693215401767	10.5155806371044	17.9574442863349	15.8102320849893	8.7842475358161
Meth.EXO1	13.2038227733486	15.1946966281125	41.6250517825284	6.67585863724051	9.92612423039432	30.04682736757	10.6138584062451	11.0576923874609	12.0359602988592	20.1508151987916	17.585314573838	8.63594789740309
Meth.EZH2	17.6150412840219	15.448821419796	40.2262205048687	10.190089681606	8.74752052013339	32.8328475325969	14.2810129524754	14.3173075593389	13.8705246290571	21.4878463448158	17.4131665059725	10.2295906348838
Meth.F2R	28.6293489160189	0.721288658130344	11.5778171093495	10.2434715716557	16.9175227341376	35.403563983627	0.000124460558975095	0.00029849353658617	2.29953146369251	32.7528874696918	2.17829050344744e-05	0
Meth.FAAH	3.92311081426631	9.93628226951612	7.82808571551251e-05	7.06740525682985	5.84965858697939	6.69703813237095	6.58216278302218	15.2599773198967	6.97938743998026	2.02196746259981	1.97855805419651	1.25700174928971
Meth.FABP1	0.000194767039298701	3.89805145423385	2.4832772512785	1.62818770889655	4.98819196226356	3.94440859236387e-05	4.5396202925581	0.6743727845629	1.92695931704559	4.16438767311284	0	6.15201274818787e-05
Meth.FADS2	12.0528899501915	8.29497985810516e-06	5.84234823455794	9.88426757670428	5.4063080055402	21.9785448351192	4.77844943481316e-05	0	11.0906372498465	5.13132710755728	3.35348903152454	14.9621242764853
Meth.FAM3B	18.8917395409134	3.64005231130435	0.00369738786216026	10.4231698848086	8.60650885368336	15.5735766653241	1.79368584868898	9.30880443412254	9.01503025863801	19.5889090467945	20.2817719541161	22.0691048236666
Meth.FANCC	0.685806827072663	0.870425647215483	2.41995678368027	1.10338594291453	1.51204435808742	0.850167408594993	0.585259878796609	1.6086186052745	0.866746697476365	0.682487811625401	0.675922972739451	0.55911621540827
Meth.FAS	15.5748515114155	19.3896709724777	50.1275558626737	10.325454744189	13.6999161161592	38.5266895422009	13.7082334052383	18.2439106033416	13.3732187174979	23.0564472018938	20.207862406732	10.2226276777936
Meth.FASN	7.10126126227757	11.334100606577	21.9380360959394	9.72029261490223	17.9479509583592	36.4663882234138	9.74556737480528	11.9701495440309	12.6328575402796	15.6984646446427	16.745238991315	8.90728359423614
Meth.FBLN5	9.63899632712184	10.9159591426913	8.5226129263191	9.16497035809238	7.80435823662831	2.8325419371023	8.28645316433808	17.970671661383	4.72482021958807	13.5861919392375	11.8655299732125	0.000228157903474075
Meth.FBXO15	12.0549454574796	11.8897604799969	38.5085655212441	5.70193859276374	11.1232810405262	26.8165939785078	9.51926925966127	11.9735732929455	11.7340386306085	17.9748634047533	14.8857133346315	7.93968121501214
Meth.FBXO32	12.5482747546739	13.7409002699848	45.6111556978781	9.9578273545659	11.2529073455022	30.6159968431572	13.152576443852	17.7043133792107	12.991885903296	21.71660408118	16.5805109343173	10.7006592164795
Meth.FCER1G	0.630045832626934	0.522149856254242	1.73636482976705	0.263409883392147	0.391789530598639	0.980816949643179	0.420903269614188	0.73430401699721	0.580569308758598	0.849986791583504	0.401541269619972	0.64518616364314
Meth.FCER2	1.40031888760697	4.97344033552199	9.76172039775219	6.54279327248052	8.91987712662213	9.73921894047067	5.72724458403091	2.6320112720747	4.36705369621418	5.6806334140529	1.23570701781163	0.620191994466286
Meth.FCGRT	11.3525871754501	5.03751176792676	9.94017215224075	9.76748908920956	4.03444506023431	5.70888019149775	2.662905083517	6.09822206628917	2.89559774467767	8.58757000655208	6.41496521683127	2.91976917498493
Meth.FDFT1	13.5567318422475	15.9156222883972	42.3586239595419	7.20118615539419	6.68009024139296	28.7377393678277	12.1661403684271	15.9234679450087	12.1679116267099	21.6169420289198	15.8670133584052	9.90224180334886
Meth.FDPS	11.01777505293	14.3672220597864	39.6353079003552	8.10345452728278	11.6264752022506	28.71351681013	10.3218975350776	12.33878714128	11.1762620563935	18.7100306803427	16.7459378210438	8.36348460383142
Meth.FDX1	12.6515721227666	13.9344485259717	37.8265570505418	5.72383653458091	5.39410333862523	27.6271564820997	9.27566285055463	9.28373291050765	7.48320606384813	16.1314627662472	15.0067287819601	8.41759327448938
Meth.FGF19	3.32416833472342	1.74209632394254	6.04926161129609	6.97733110929732	1.31906602832784	18.5226342082981	0.482762128973776	2.13752494751503	3.08115697467679	7.26591363272893	0	11.0153507594972
Meth.FGF2	11.4989220473671	1.09495819273	13.0699370052366	7.96787479679462	8.18067922583412	14.3167896967447	1.12643120714794	1.05495662616124	7.12148358025993	14.7017353155502	4.28466295404178	5.46057285551823
Meth.FGF3	19.552925978712	0.981591258359601	3.87687433215913	3.16434454782357	7.95582851940205	15.8523356842788	4.33277896571494	5.10700166673887	22.2245926849345	5.32461569921404	3.10758466106215e-05	0.91345833977849
Meth.FGF4	1.31041695094549	2.54084814007834	5.62868206082781	0.304982489694365	2.07221963017554	0.724650792311597	0.843182657200797	0	0.606237241634899	4.41116863001174	1.57199005991733	1.08880891099061
Meth.FGFR3	13.5788079248805	8.19245476776191	8.60306322448001	14.5539307085	8.69696460444765	31.3342353534919	7.52343616481017	9.31347179242645	5.53065025664693	10.3687747607821	17.4343922191329	15.4949538681557
Meth.FGFR4	7.55378013166321	7.22630025668404	26.9535975077238	3.52311155817639	10.9841263262386	21.7626610060344	7.79107077493765	4.89275103277818	10.3667327277695	14.6420816928858	10.287929460562	6.71009750526092
Meth.FH	13.3592468882795	14.6659061464718	43.2108832356841	7.32873222215342	7.13851462511072	28.7601604159746	11.2204217991101	11.8347991838104	11.1584140964036	18.639454729143	15.3985260945666	9.02093735722567
Meth.FLI1	15.6807467114179	0.705970840333868	0	0	0.000745827010894198	49.939064967473	10.0889483189742	3.7080296023202	8.1808876046552	9.31972947776572	0.921965638286515	3.47644726258383e-06
Meth.FLOT1	11.2439290755641	14.1971577166649	37.352335510708	7.95049910607527	8.79876669083883	29.6100804013544	11.1778313301477	15.0693814089313	9.59683310974415	17.6103576741433	13.9023245216505	9.13186983071336
Meth.FLT1	9.250404447446	2.26006633805746	7.28182918141618	4.24990488745541	9.18145216380718	8.85879232322642	1.99896566321448	4.59414184631419	4.66792889296843	6.11754252512735	2.38698230770473	4.07910545988706
Meth.FN1	13.2860936832518	1.03716112229377	29.0126654991764	4.70112579910746	1.61185838355321	19.9498441382164	1.92554633899957	8.74460317068548	6.78339918438717	13.8913327586564	2.39356608143875	5.79747340905453
Meth.FOS	7.67886274017432	15.6072761595167	45.8812624363657	8.74712951753716	10.7980042592927	33.4721232779863	13.3644103533435	14.1707920113107	11.546529544447	23.4580122277473	14.9308153930258	11.9164090159657
Meth.FOSB	7.31216501240911	8.63290120537932	23.056334230306	5.92052193228062	5.47661341457835	19.1855307640428	6.17259329906897	8.51846798961871	8.1177428707628	12.9860664326703	11.1407819207299	6.03763237289526
Meth.FOSL1	1.32064629627586	12.6513990248948	15.9680009996533	10.1009117264506	9.86903847111807	15.0893721542392	9.00025112870783	3.38280194003555	11.9371386849841	0.064334796275893	10.2292707144735	4.94131173130383
Meth.FOSL2	13.3440461843764	14.7466556204201	42.8166189752672	8.76514170336111	13.350853981968	30.0644147822169	11.8941971743857	14.2422365318016	11.9997711922851	23.1043213503144	17.042383263951	7.78882656860332
Meth.FOXA1	13.6057237836663	9.99097349909738	11.7126053071464	6.97636303924234	0.00331828035206469	3.69700991939521	9.54623554797612	20.0491728238855	5.75063215815481	22.3180282922138	13.224057278296	12.2333438494854
Meth.FOXA3	7.2217320008791	0.537122741592834	20.0301609300451	12.5424942397868	25.2680121917553	35.4049722974439	7.49620305970217	14.9097704289919	13.1517644887656	6.53289410264075	2.17251843129382	12.6266501598922
Meth.FOXC1	15.1638869134233	10.4699161963615	20.6490149753716	9.80587598668743	7.24855579636301	23.7048504101292	14.6674717407755	19.490330997955	21.879343747901	26.9042694499574	17.9655963644997	3.33299833795841
Meth.FOXD1	8.34873032817854	10.1220765072117	10.7122432772432	4.52450057359017	2.43532509057592	5.95575554637708	4.26616883785047	10.6268927409979	14.6046662233805	19.5559985378584	7.21968275442168	6.07764638962892
Meth.FOXF1	28.7929965647683	1.48440421115517e-05	13.0160624609544	10.0493479855748	5.06327466211412	16.1550859913705	1.34551818030478	0.000106736234318808	9.91507949560341	29.0615448045543	1.57713163178632	17.3989108460699
Meth.FOXG1	20.0082697150844	0.628400340279574	11.5257521712792	0	3.15369307894177	19.8139253827325	0.284247463162424	1.59232391094017	2.25830987591303	4.975899994945	0.748278168951605	4.10853917464312
Meth.FOXH1	1.07674886880716	2.33863422099529	0.468050505212819	5.07131913690431	0.243038154505101	1.98578942567428	0.40803585314696	0.406689785694969	0.425009386889577	0.86883231504354	0.513711502902819	0.993519835271159
Meth.FOXJ1	9.04401901600654	1.62465470016557	11.1901256211813	9.02214957187918	4.66527175971077	19.4724785184521	3.11468696990751	6.65936527177244	1.23747530462739	5.70757669151817	0.679535348321058	8.66723357622624
Meth.FOXP1	14.3104545393788	16.6539300649614	43.5541017526629	8.49125240604626	12.5072398488829	32.5488158811086	12.8681931134616	14.2167346349412	13.0650513865143	21.7838297245149	18.085302368802	9.33582886858889
Meth.FOXP3	1.07669140217222	1.94068311483111	5.21788035364635	0.457374392246325	1.66583232635986	1.64736431871684	1.94121045113361	0.646154003882258	1.61296415421923	1.77169891841321	1.32122359291116	0.786624511157715
Meth.FPGS	11.8134054662398	14.6663303427694	39.0661602187353	8.73632311580375	11.7394467028893	29.9790531641414	11.4644638473451	15.9395608464619	10.6090153155975	19.7815357655844	17.2409649415378	9.2273146817401
Meth.FSTL1	5.54133392291902	2.37846516254636	1.23697670191319	7.96208174225841	2.70314501733591	0.013152017492858	0.000120741711978288	1.45518987521928	3.13341817869328	3.85830741603462	0	0.0014013036054738
Meth.G0S2	15.6915714355061	9.36123116516216	0	9.29875979032328	0.11266438953252	19.9962181129956	0	5.52683443764066	5.08466121540837	1.17121843270172	0	12.3883574593162
Meth.G6PD	2.28399469952149	0.888516984138126	12.7164591499163	2.52149319133028	59.3424556728647	4.27278587166463	2.07408392085874	5.22837474657901	2.43118892942548	0.000243661938389804	23.0484409387226	11.4985540842136
Meth.GAA	10.8790307159288	14.4166033864579	33.9633410914909	7.58264577272809	9.87420971837826	25.0190256873955	8.68958835114087	13.3363240427012	10.6380366622597	17.7378773719772	13.5532665116421	6.79685733561549
Meth.GABBR1	14.4706571308722	15.0660109400888	44.4677631357961	8.68442008848011	11.6385980742398	31.9155053318186	12.5919240368041	15.7555654016144	12.9051129897176	21.0996269353157	17.2234556921951	8.20249092333726
Meth.GABPA	15.1838659706944	14.1238732583917	41.9953025186474	6.33923818286941	7.45818888462717	29.3444777546233	10.7072394881185	10.4768900553615	9.27403298896171	17.9812109426243	15.4896745317762	11.2746088478196
Meth.GABRG2	20.0478577697923	2.65121577078913	20.4269142038913	0	5.97846472198388	14.6561983856116	1.86030925332798	1.23698578099552	0.831445460696878	14.471260236846	0.000388099583931254	0.00060077379696056
Meth.GAD1	11.7380929253442	17.1980115756515	19.9763099158304	10.6595023244428	6.83715261029587	37.5827826771667	9.95869594931767	18.476087053982	14.3827282739918	15.0151743814156	17.2586875982966	5.85134350713451
Meth.GADD45A	12.7515970342745	12.2310565250047	33.5103144590413	7.50183111067847	9.28561685237722	25.4146329441762	10.0835934711543	10.9135918381545	9.71545387698671	15.4575000481487	13.5008810322394	8.221517734958
Meth.GADD45B	14.1874932841921	17.1564075586438	46.6298436421014	8.37396691977536	13.2777116859545	33.5232401453699	13.2126574697062	18.4401193106822	12.450171767274	22.6524433251848	19.6788145281994	8.93772405858527
Meth.GALT	7.64494266605928	8.19921799148976	23.2852121393691	3.52283124603784	5.39359556649278	18.0272957092805	5.63171400511278	7.57047427576042	6.79941485803436	10.0995636086708	9.11332017593827	4.30451509611951
Meth.GAPDH	10.9506205954392	14.3970334488018	39.1507654646979	8.8490247009931	10.9979140702398	27.06422385409	9.81100975255006	15.7653426193188	12.0814334245412	18.9953126350303	15.3565771893176	7.30410950177018
Meth.GAS6	0.336324625499687	1.10228792317337	0.192054722934499	3.60928894459434	1.16721702602363	0.908051045310127	0.604105859631387	1.21040781307759	0.498364537742388	0.667402559499413	0.359472342565263	0.72507045231044
Meth.GATA3	4.61387661366199	0	0	0	17.9964212673695	25.8068303800171	7.10324526746998	24.8349898843748	3.38657414365055	15.2090909750455	3.41218701960283	6.60531247035093
Meth.GATA4	10.6442849478483	0.997096931413807	4.62903582162523	2.83396705206144	5.64467370662106	32.2340943469126	0.551412586666171	3.82227053522468	5.7170397001131	4.6181754390345	0.000196449045985396	4.44826771823675
Meth.GBX2	20.6214715154735	0.791764013734014	6.33719681600156	1.76264441127811	3.26150940757265	4.73369374721998	0.298568328484977	1.20424519166089	4.40884618443696	8.75242327149537	2.18551678212502	8.2734572166208
Meth.GCH1	12.1605888319231	14.1465256948137	41.381078613239	6.03514919540589	10.097996264326	27.4411307699537	10.6313585809302	14.4639794800579	11.3566832703435	17.2644966713432	15.1591983556269	7.81896271925362
Meth.GFAP	2.69125475334085	4.61849951214819	2.39801708617466	6.42923055673716	0.895109444074659	2.41791185137641	0.364625480014485	0.757592382272445	1.42105302199247	0.573861630115351	0.385612486500911	1.36343735452502
Meth.GFI1	8.18231743667232	5.66231126119254	15.9274297220036	9.769550060519	0	19.1597806828315	14.3532695221557	6.57185990152502	13.3129298382513	8.60504944005561	1.33915733298347	13.0783029445989
Meth.GFI1B	6.17233464547303	6.21375797195912	16.4173886796212	3.52155279627688	1.48362992427428	18.1038283771025	1.65635035663453	2.27690304717017	3.98557970287915	8.15795714909109	2.53439917027384	7.25311354893123
Meth.GFPT1	4.89650443651322	3.00539204247095	4.01303730335315	9.24171061071456	1.23450819613661	3.24888795364632	0.599660618888373	3.19699242369504	1.33502436775795	3.13641507676463	0.000158521328556413	3.03163053714372
Meth.GGH	13.1382328054448	16.846794175795	40.162144829941	9.56924458105849	13.2773567402358	34.4334282178993	13.0982868773991	16.7851699350033	12.7429095720757	21.7143025076215	17.6415154173035	10.8936543324002
Meth.GHR	14.1071130760966	15.382292554415	12.9738024819311	7.17041373048478	14.3251510059255	26.6449306415301	10.1942524682425	13.3598351167354	12.5295612582092	16.6400915297951	6.84525580362427	15.1905327142342
Meth.GIP	0.826561033019283	5.55072635159279	0.784735615607211	4.57665294804152	1.58094911320899	0	0.545234935447583	0.960283893372725	2.21462016838003	0	4.32408675994821	4.05174023638602
Meth.GK	2.4629464858506	1.14208698134199	7.48483198727718	3.50885076603216	76.3395659869691	3.79547158115407	2.92365687347285	4.61971705616636	6.59853390850488	7.8433364547418e-05	14.9940208225909	11.7552785227027
Meth.GLI3	15.6041209525913	14.6733106832083	36.8037730106009	7.58632452747892	9.3565261541043	22.3569872393278	11.1924956260119	13.1659689735889	9.6603750711778	22.3992129554334	15.4206612338161	11.1236799581295
Meth.GNAI2	10.8076825544135	12.2041543170835	34.2495376781745	6.95479502296379	6.24655584464607	26.5482069751517	7.87853310575055	14.1386901188834	8.13252516032197	10.396945747466	11.2531467262618	10.3548826639835
Meth.GNAL	1.00316931755475	2.25348194482912	2.25848755033812	3.2333176600131	0.842820380738066	1.87020572080102	1.04356366941979	2.7313411803393	0.32668278022617	1.07743622566202	1.48058787035414	1.34719081600803
Meth.GNAS	3.99628062692666	1.48847907228115	7.56256215660788	1.26196085757324	1.44271486253641	6.80499942956695	2.37714855167925	2.66009197819322	2.73053513849859	5.88183087415204	2.09070871889603	1.35405731508757
Meth.GOT1	14.7458718754747	15.7918945213108	45.9872307437514	7.36864337604749	12.6696662318532	29.3956271065775	11.1090049197574	13.9814155568229	10.8412340545228	19.7545826873766	16.6231736231668	10.428825783415
Meth.GPAM	11.3864161459754	12.6382435382901	34.6444844570591	5.29081652417631	5.34773299474787	29.3594951964298	8.45132348946029	9.0777206197042	7.97796098212425	13.6269083481861	12.5101553346838	9.8838752009543
Meth.GPC3	2.97552738667876	8.39411675176486e-06	0.000244170092577583	0.567089543893062	47.7826386072934	2.63627925435775	1.60309531585092	8.06638620620964	4.97011461824832	2.88132239174753	19.6645751242495	11.0228511553687
Meth.GPX1	2.48734907501369	5.21711573146541	11.6050278262349	5.98463957123796	7.61125785356224	9.96792834022441	6.00271362468426	8.9502393996468	2.823902884593	6.82136744407124	5.42644549305836	4.04332174484297
Meth.GPX4	12.1493676539614	16.7683798531054	44.4189942616231	8.38141806571596	12.8534324102093	30.9015313503829	12.6787596879166	16.413972336479	13.6343170912596	20.5696547669924	16.1211223643669	5.3305986208532
Meth.GRB10	17.3480903713027	16.0229486814649	11.2869568125975	2.34501363204096	4.30802406432965	10.4991595656631	1.29813222414378	5.46565987100512	8.40647900285609	8.8712870044929	8.86603772209337	10.1160823384042
Meth.GRIN1	8.91647589011196	2.67809573675653	11.7479967770309	1.03689815278817	6.25815258813061	15.2889727766737	1.66425047490947	2.39025332436185	4.4777306126872	5.80501203254315	2.30766156990591	1.75703309342772
Meth.GRIN2A	19.2506043449889	4.33674301895032	10.5263399121996	0.646729004836678	19.497843694179	46.4885551921944	3.77456416024242	3.8606854005389	17.2414631157919	1.20541696074272	1.4689947648941	7.72349082867666
Meth.GRIN2B	1.61972270732044	2.09512537094821	3.85969886815074	0.824817155710042	0.532351970442984	4.81514791990836	1.25937061968878	2.36749991941475	4.17364681726403e-05	1.10318029456807	0.896774459656228	2.12971055633748
Meth.GRM6	9.75472631762183	1.95960832137611	8.09651923673254	0	3.5057096469766	8.65338138824967	0.925719811318277	2.52407920358866	2.30673491846578	6.9421229294091	0.991066630163733	0.821179979928445
Meth.GSC	11.4873217578151	9.44006468603465e-06	9.20526505399614	0	23.6812718519799	28.983522230861	1.63791223086629	13.6178393978188	20.5181352835935	9.43436554322584	2.47332713156556	4.70886468372024e-05
Meth.GSN	11.1274449167002	7.17917246037745	5.80168293720933	13.7647379407847	7.46603866902412	5.65531210670523	1.76182960276001	7.55327173699185	6.46180628516868	0.00486123202069182	6.53359679185105	6.62865967739352
Meth.GSTP1	2.43668873634916	5.65535289749193	8.20632468838899e-05	7.67576402579609	2.4795473803854	0.00130441799974793	0.859637496070781	3.1996828067761	4.82485997549318	0	4.1837160921283	0.935354798945908
Meth.GYPC	17.9756575062127	7.16096775065437	23.5589857583639	3.18648795121622	1.8548414167095	11.0384040216201	2.99061208127501	1.99919297324306	4.0271836399618	9.81640812365645	0.05911418312571	10.2415120673056
Meth.H19	1.19357240607439	3.21718979375755	0.844178792415451	3.65421392941214	0.340638687360631	9.45757237042152e-05	1.15963552626918	1.78588882935823	0.27719427851981	0.830691482023023	2.27819314391635	0.777549334891406
Meth.H2AFX	14.146468669403	16.245940482016	41.6178177020193	9.71148299429043	13.8976392104239	33.867243203216	11.4360179718269	15.6270803635133	13.1646691150228	21.1543243846221	16.0722629452389	7.56450976557495
Meth.HAMP	2.37514380256008	8.02170184136166	1.19889937664532	10.773494269465	6.77496142167923	1.86471567756011	3.50570160952448	6.54116365806271	1.71368085594882	6.49274138139042	7.25333803464532	5.08557639951975
Meth.HAND1	15.9157200565395	0.392799425735826	5.78671377827987	7.25777702615164	7.11017823973442	14.213801454702	1.65625383680373	14.2056360372817	19.7783109437269	9.26642431308461	1.07175663095886	7.21033576274006
Meth.HAND2	16.8873510366815	3.28642449610374	9.11230621562736	0	2.63830096386945	18.1604139102187	1.8078593431445	2.33497083845138	1.94496063910302	5.33981210254962	0.817554782620296	0.366205684879963
Meth.HAP1	15.5777762073014	12.6008777565307	29.0011560618072	9.13868840721993	7.92907536829286	20.5196609388733	11.8203207498422	16.2150700656062	11.2709669343154	21.7977092303047	12.6326465380755	13.5634379836349
Meth.HBA1	7.54764609914779	0.345417297827828	0.000132635183569154	7.97530267230776	10.9830842733211	15.4406977132635	1.48527926328682	15.9798171124775	8.99836222813599	6.56513173418746	1.23427190253354	14.7455916167314
Meth.HBEGF	6.28919167972857	9.09126982100248	1.62559964015358	8.80049484817373	6.89137228616269	7.76278338118947	8.85003211134222	20.7265687992233	5.00468902360969	10.4099562365451	11.269961897663	1.28493368898497
Meth.HCK	7.13609796741075	4.89828999239115	29.4601805932965	6.12301285551107	13.6217309962913	22.7192578023143	6.26352012302522	9.74162247100999	11.7142932287345	11.7479843914795	3.76941772462902	4.87921095978109
Meth.HCN2	11.4096633466008	4.9982317750228	14.755214930988	2.69007933421896	7.87719827999837	25.2899249052876	4.47614288805816	10.1755572412541	6.47431570091491	10.3975747493573	6.03767140538977	4.67775250749348
Meth.HCN4	11.7854306579126	0.321743331148052	7.07807943116058	1.12710678577049	3.41314100047761	5.81940994121488	0.825968734721528	4.0013221468585	12.1928330813336	8.23020417835105	2.65103759884634	5.16551110735581
Meth.HDAC4	9.38574962395872	15.6249850431097	46.176346668057	10.7611442873528	8.99517043123784	37.2814269906253	15.2965491837904	13.8086280074346	14.7049074018853	24.8144109019913	18.3598436665062	10.907304099192
Meth.HES1	12.7327277224139	15.7667397307605	41.8566399941414	6.70052250976614	10.2095251274572	28.0709138659787	11.5806950320886	14.2000792157248	11.8695311233289	18.9740230816178	17.2286874941355	8.96160182859266
Meth.HES6	13.894562138635	2.13348770964393	6.5532596881691	12.3034520212549	5.36643946757079	14.3306370049137	0.529228604516269	3.55867631266696	4.36835010292646	7.1466630432673	14.5199371371199	4.31570545973485
Meth.HEY2	14.7732458056085	12.3493681350431	19.2928974923967	10.7735828415514	6.10079501291221	29.687702493381	6.24713023758153	10.649637911912	11.5673292889987	14.3359482455358	14.1059986239739	14.6196212088608
Meth.HHEX	0.000116711429830759	0	2.98959781497158	14.598111351858	6.75794670300269	27.5164008177759	5.38263615991373e-05	13.4627176085355	8.37013816846022	1.82848663359713	0.438324324956147	14.9223460109183
Meth.HIF3A	0.938661635404844	2.52060891552896	12.0851747797718	8.87429595097847	7.46383696453696	0	9.26252473573408	7.14868769268837	2.04235074407404	6.52105371781503	4.64225178206444	0.866910451208391
Meth.HIP1	9.01920566603673	10.8108755158884	33.4776443355198	7.16386040297995	12.2050764014511	23.874335330291	9.74536855049107	14.4130511230394	10.7937305139733	14.1376745696981	9.4244434089987	5.79994377010726
Meth.HIPK3	0.67593745134108	0.478335495140247	2.28434449955232	0.632622159714356	0.847711458172229	0.0635593639332212	0.712088363451624	2.4031415567735	7.67006929442133e-05	2.61695122176854	1.33434459768048	1.07634865158337
Meth.HIST1H1T	0.000702490189554249	0.436187173584401	1.45152731931835	0.515652208489417	0.683480857820557	0.495968258632893	0.553493596433897	1.26645100151883	0.584471988506992	0.683280432512136	0.444947195650724	0.000163653726788313
Meth.HIST1H2AM	11.1183873245793	13.301952435594	37.0960020481786	5.95904929996482	12.8120385623781	27.0365951838689	8.15475854899866	10.470405046227	9.59254561830587	17.7604396070701	14.4573707577353	8.1437182148828
Meth.HLA-B	16.4050364362105	10.2768049523191	31.7781834345214	10.1683259460926	21.0734391754022	5.95376582600001	10.9304311264959	30.4610017878121	2.61871990721949	14.0980898790019	19.7970550032208	24.9334163890822
Meth.HLF	2.79292458350634	2.17293978084948	12.0725712142845	5.30599223447502	2.10079596511633e-05	18.0976528737895	0.980115369188532	2.7449530418812	7.14025262642017e-07	6.05674614691031	0.00224590991645506	6.8892942827603
Meth.HMBS	11.92095959259	12.8359614961312	38.3051277019197	8.45196344734518	10.9975660612283	25.4242782952978	10.8097894182347	15.9605017056926	9.56347656594004	18.8428926140786	13.9739799037306	7.15630339730616
Meth.HMGB1	14.987657913131	17.074307898525	44.961526381822	9.83913682989515	5.35687569023551	32.9696799045061	9.17961974044501	18.0655890477463	12.742904783109	22.7099119020455	18.8128507214702	9.54244689375551
Meth.HMGCR	14.0296266656399	15.9010366817923	48.4705003085958	8.04574027700999	14.4752951103611	36.552295972888	12.0869136151779	18.1470290329694	15.1266698420883	22.01427976736	19.3499427189334	9.78680594318256
Meth.HMGCS1	12.2056898453736	13.4799343588052	37.6362474173854	7.81823269962658	9.29734576315782	25.6891330238652	10.709401084476	12.8437806096042	9.93103545458066	16.4569287810159	14.6846788687449	8.13026837235647
Meth.HMGN1	3.69604213323071	4.98422983816358	13.3840103793074	3.51752384006474	5.78210527792107	6.20361481038465	4.65111750463838	5.12540152415906	5.77990957961264	3.8464633822717	6.07408840303835	2.11537521542229
Meth.HMOX1	1.96745006926201	2.6104241520095	0.00267581583694807	5.19580972581514	0.00016192103691479	1.48481435322406	0.629411863835336	0.947336132554028	0.259668603380666	1.44213402399156	0.849161647335711	1.03457909532218
Meth.HOXA1	6.89554834367855	14.2074614931241	35.4739749263252	3.7115709804158	17.3196992713443	36.058395788018	1.95729539914771	15.6623655402101	10.9953242028241	13.2931761785097	15.6239200344163	5.72207691475011
Meth.HOXA10	4.28861867327871	4.18781984495146	9.94909873483802	6.18087467654334	0.0282906494484046	3.56362968844581	2.14521921015165	2.34772569726614	1.14536765148934	0.812649480025014	1.52744581753781	1.95760608088711
Meth.HOXA11	13.2049720031535	0.87235976092512	12.0298290656298	10.0480088277508	1.08210389773006	13.0050476299203	0.000164499587206521	1.19453876375079	2.22017914952071	3.79246881571579	3.60602754694323e-06	12.7641507044243
Meth.HOXA13	18.4660166677086	7.55235077372916	0	8.49255326687642	2.03231622186398	9.1396393402246	12.1619056027762	0.804802029555306	11.3532017211838	16.8358042889093	11.1389363325556	16.6435457402396
Meth.HOXA2	6.33608276353042	0.149926661974486	14.6114197094318	2.00700602292841	0	11.6224292040719	0.256836923606034	1.51751887186195	0	10.60275683113	3.11539318033587	1.19192903041122
Meth.HOXA4	5.66816964048538	2.94467062188028	8.12650694025547	3.51641374443168	4.62786258138899	2.41419758446476	0.136463097227152	2.02214660601273	6.02995752629091	7.38158097149796	6.56866728173833	0.000217312532437122
Meth.HOXA5	8.26740470587888	4.86497082836179	3.02872409258171	7.56841542229556	6.18605789418624	0.00011340245341086	1.65190820383374	3.24965545523734	5.77269614438534	5.23377952329684	4.28313712700281	0
Meth.HOXA7	9.32932351799079	0	13.3223928328367	2.46651579845676	0.895412153993475	24.7723344256554	0.287926037428359	1.74242249976788	9.8255994723585e-07	3.6477121433427	4.39139343874197	6.95480338022301
Meth.HOXB1	7.78236782598418	1.77222143168004	0.0107934218771439	1.02146682138658	0.000727087653998003	2.19837239839308e-05	0.146350260564669	0.213236167997967	1.89768975826873	0	1.55868138036745e-06	0.779237254568305
Meth.HOXB2	8.43787017725898	1.8404391162451	8.67248778197652	5.32378549105097	0.834686743287082	2.13467974584936	7.14349376018512e-05	2.07509520838833	1.83199643946243	7.59347508772134	2.90495842017631	2.72214946125602
Meth.HOXB3	10.5188821692377	2.76548347328427	0.159402512182841	9.25981328347213	2.13961735384037	0	0.202985776782048	0.867707428145418	3.27162631318364	0.634977336737964	1.31900145247393	0
Meth.HOXB4	13.5039588204699	0	9.35922481035748	1.00279462098153	1.72769595929711	27.4331308829232	7.95812131120759e-05	0.66411319396472	1.15855120897436	8.47362012820564	2.0206906588405	1.4016658199205e-05
Meth.HOXB7	10.1735405640877	6.47774208695845	28.9868377653361	8.79489231193493	0.376210734363197	32.8084696605819	7.90335827918484	0.000448073096318612	0	18.2038965091858	21.2886916077441	0
Meth.HOXB8	9.51802501034086	1.23327778237489e-07	8.49955440356749	5.34402004118332	1.12738619031022	18.1422451313277	0	5.31337378028735	2.92126022709129	8.32232275122201	2.46079937286287	1.53292140736524
Meth.HOXC8	19.4754850475867	2.46532233854649	10.835014582327	5.39611229320785	1.55870538939352e-05	46.3668998161528	0	0.000207081481808671	14.1780266801038	0.000372179360027244	27.5550835085436	33.1849414596299
Meth.HOXD1	15.8141399865638	14.8318654637363	4.01619600724844	6.56964805368623	10.054937107085	7.83695998687505	11.0994867918037	19.5476968886967	0	24.4020156274023	2.38922426901365	15.7466961709334
Meth.HOXD10	13.3471598553782	0.673120719855333	10.6696790010315	0.0437339258791664	0.000532544603801844	17.8851474240701	0.205340576431297	2.70744212347096	0.000118640963356064	4.39775161769846	1.51658627680473	4.24468829209154
Meth.HOXD11	6.46754746245252	5.55330620643644	5.37759387863601e-05	9.12491560972137	5.86365983494384	9.71970253999966	8.32814877112728	25.1334322875353	3.4286271323883	15.6426516784888	9.94918322970484	4.79678205509913
Meth.HOXD13	10.9978539360013	1.77712328365761	18.1198065670757	2.82634602038544	0.000253704850010363	23.1797791180189	0.557036077334202	2.91965616226204	5.26421616298619e-05	6.65916654611591	2.45080843388207	5.4727528103243
Meth.HOXD4	4.40857691495947	0.286107520915596	9.01686628016739	4.67270618162204e-05	1.71117986255193	19.3080896738941	0.25581702425911	0.796232781600522	8.44135433298689e-05	3.14066023868257	0.940521365840129	2.7970441849534
Meth.HOXD8	22.3538246866137	8.69076558586674e-05	14.109356817681	0	4.87336922281658	6.85085252851977	2.57360954859621	5.97017190037145	0.0126560697216245	5.5648278221757	0.756010549489951	10.4294866988692
Meth.HOXD9	15.1777755332743	0.000310092952780252	4.7963469097422	0	0.000118398393636142	23.680671233342	0.00653643999335886	1.47112751972502	0.217952471155908	2.34472048959961	1.38408374718683	2.4710040038057
Meth.HPGD	13.1363612513322	11.8821178942263	30.3118011026109	8.12056539191757	11.9483316009508	32.5851630444998	6.71111082645112	10.2195472606707	11.1769872887325	16.5849725944151	13.2342090629335	12.3765229723166
Meth.HPSE	15.0106169527981	11.5879679760472	35.726933545861	6.61181859895314	0.0139891927315008	25.6036745251784	11.0469671861682	10.3350907762873	10.130292303269	16.9831971143029	16.052391439755	12.1997801014157
Meth.HRAS	5.58232800721257	15.9661362814992	23.8626068216345	9.47535197517933	9.08164553819629	17.7276365527933	12.6547529567448	8.25360307266955	12.9963572142454	3.05880439759133	12.4800541886652	3.39147073109732
Meth.HRK	18.1902947274792	10.2965645234138	59.2467086302692	7.88202503229725	0.000542844590195103	9.67187084091275	5.86829553195379	11.2739684357431	11.2815818197768	16.0710440919059	15.5035599420208	5.46036387254506
Meth.HSD17B8	33.5309371493362	8.85242055304513	26.6356992071353	16.9340369908033	0.000270530597984231	39.160124077285	5.44897551507025	8.14371489153558e-05	11.9962753028703	7.19413834680639e-05	29.1942887630509	36.2352793647406
Meth.HSF2	16.2365977413726	17.869953228539	47.4054879538009	9.58798989101254	6.64984960654075	32.5492323702985	12.4562409306368	13.6342512427564	12.962998786349	21.4659467692913	16.9636867528203	9.80691000423025
Meth.HSF4	6.38710664633425	0	8.70436754722696	12.4742344788187	5.03909180433844	33.7342308936822	1.01971234877664	3.63298736070783	7.56213522958752	0.000124249613969126	13.0737276698005	20.1154769846561
Meth.HSPA1A	10.7197185551999	0	14.7134504372158	16.9957668991437	4.52358142338751	25.0318434009027	18.0029444757213	17.202967979863	4.07336025197911	0	20.7002667868733	38.5085658999722
Meth.HSPA1B	12.877228175651	12.5106086871538	38.0707579067284	9.25126236624814	12.3082580922515	26.7238475474268	11.8875372766864	16.5241612618356	13.5579048270626	17.2907573060696	9.98664763949732	11.1248929252554
Meth.HSPA2	0.365597280588639	1.18044044837787	0.0526704387793667	1.39718986518873	0.92658326953263	1.52079132327244	0.350400536101988	0.577036306676417	0.322019305782489	0.607469401047407	0.473111385177993	0.428054618348619
Meth.HSPA5	13.2771732171151	16.9316960284491	44.6622023762131	8.5957220737573	10.1547340009525	33.2498385087527	12.6431805980083	16.4215077446025	11.1774751444048	18.5945780965815	17.2910440443955	9.90790716760351
Meth.HSPA8	14.1507314775017	16.5058435573543	45.0966605198255	9.16281040188228	11.6775169352537	30.6849874105254	12.6763908378622	16.1584523044333	12.5673885149803	20.1817063506861	16.7280841210907	8.03074792570136
Meth.HSPB1	9.22412407500543	11.9101474149904	34.6275410779603	6.83014923692374	11.0584281658276	23.3531815610285	8.70312531829155	13.6075176904907	8.2983095248624	17.2128286760716	13.4159072905469	5.60382106018188
Meth.HSPD1	14.3578888041503	14.9430056362976	45.9053279860605	5.48960213259485	12.5217294799144	28.0380364211863	11.1014333002522	9.2088324146599	12.5946590224342	19.303162213124	17.0197400413236	6.21551335211735
Meth.HTR4	22.4581470793236	2.34230790206684	13.1375140873507	0.00727209355198776	8.75851618348942	6.642501564899	5.81831031072482	0	5.21335964209277	12.9473824512012	0	3.41607842183425
Meth.ICAM1	12.8168096819861	18.0010149725452	44.0649932683792	9.57104249140967	12.8798312103621	34.6382746823691	13.3877384684756	16.6315178609687	12.8631324902796	19.8289496123911	19.1393868659399	11.7774243979429
Meth.ID2	2.79213891048886	6.94183822973736	21.9718559827967	7.04615148329343	8.00852357411977	7.67618737534502	5.70515954713435	14.8583476098804	8.39397761257038	9.05473722864268	11.941399915381	0
Meth.ID3	10.4224010431671	11.8818776640192	32.8512208145047	6.9990343603197	9.05453459432872	21.5397548407004	7.87867155338558	9.58490669675886	10.0054253102663	16.3022094085989	13.2187066236152	5.09825986544381
Meth.ID4	9.58224565833686	5.78054434033374	1.31731084802126	6.5213390738483	13.827518735188	11.5245056169412	1.9744317572364	19.9392439606749	2.03188360461276	15.5160455406553	3.74684154315822	1.05860073588832
Meth.IDH1	11.3316368954344	13.6329862584631	29.5402767970676	8.31081997895784	8.60358505219112	24.0644253267559	9.70199847966716	12.3312023169124	11.2024382375367	14.2440081702895	14.2700441559967	5.58171720594704
Meth.IER3IP1	14.1883207004702	13.9086060531505	46.833952486104	6.67559120224051	10.3780622450727	29.5113493750115	11.2827877029587	13.5685801189037	12.6711240949982	20.8234237587947	16.1180785229525	10.1646698296358
Meth.IFNB1	0.0686411698612546	3.1960787943723	0.490302124885266	4.75885749945097	1.6195518370474	1.62157607577588	2.06386727968277	2.69030349686601	0.691458295151323	0.997892309018021	0.239932421937979	2.25641995569658
Meth.IFNGR1	9.24645139015783	11.8100110689886	30.43419044871	5.10123938211013	8.71340963866265	23.9243296880661	8.08342385552186	10.0949348382506	8.62913360540332	14.0888627880347	12.4790146532552	6.76206526637734
Meth.IFNGR2	3.57874759243569	2.69062395621874	0.000174058016949414	5.08420425218583	3.58181270050145	3.8202055671103e-05	1.35686479271866	5.25881860798767	2.79101768813867	0.00233894839691437	2.6804728850901	5.8299760225354
Meth.IGF1R	16.376140949802	13.3777618391153	7.53994926703148	4.04341137910821	0.000499657222225792	0.000316890521237088	9.70583879412725	16.8798096791417	6.11675546113695	25.4051374989557	13.0651966498614	14.9991331113695
Meth.IGF2	5.46749224927406	1.12149219870342	2.47363864640163	5.42415866472554	4.34054157086741	6.61399866381989	2.59994016121047	11.2293261774417	8.58707346307338	12.622814613525	4.12836298413898	5.90098394192299
Meth.IGF2R	13.2548021898394	15.6400307504042	39.6933917316833	9.0954393237804	9.73818306566804	31.2553674336339	11.7281064941175	14.3230789749016	11.4368077352999	19.3504702858936	16.6277896647299	10.8017164604782
Meth.IGFALS	2.4663409241512	2.43695633067019	2.5701421069497	3.16391627459934	1.57762770030454	0.0119035736521279	1.33151366683141	1.40248955885691	1.45370754809076	0.52045434314077	1.41705104927698	1.88107140216477
Meth.IGFBP2	12.0247921090839	11.3935875594127	10.1507543029939	4.96444923833537	4.69035146321176	10.0455751978753	2.05429883950096	11.5364109933921	10.976524396954	16.7656314313183	7.25277472698986	15.8143342362725
Meth.IGFBP3	14.4904250193379	3.83432529765685	10.5390729876349	1.71489437278588	9.05188021596686e-06	6.3438417170906	1.41114023373682	22.5120713008953	5.73282738052423	0.967800641122506	5.55372419069439	19.1944752537705
Meth.IGFBP4	13.7486504472087	15.412560625905	33.1169433229632	8.05391435706384	2.51258627894495	25.8715836963171	8.82599269265536	23.4362936415642	7.64501039722487	20.1248637602222	19.7935443483844	19.8115634433105
Meth.IGFBP5	19.9108450804503	7.68271925481609	20.7473405611091	10.1246589512893	6.03717405359393	12.9307205505528	0	0.00049210009938939	9.56794086983746	14.0639369738717	2.90988131614287	11.3695020722339
Meth.IGFBP6	12.0714054847907	13.7445110303955	33.5707459860567	6.85723878486713	8.6870459000937	23.7046441720434	10.1428078036836	11.520044660725	10.3420297410493	17.7113739974615	13.4323975068128	6.36854216120382
Meth.IKBKB	12.554391331976	14.5377825949483	38.5918683427663	9.0714288122766	11.1229405514706	33.8071977365678	11.5976257830284	14.7016402475264	10.6466629474922	15.8136573153995	16.5340814912804	10.6274793834609
Meth.IKBKE	1.81642333367802	11.5753549198225	10.7170903157583	10.0563658231156	5.26858787855236	6.24076481137862	9.16030234033814	7.05899978472609	6.13039426697268	0.862709935977816	8.93292356257497	1.22379927021235
Meth.IL11	5.04295224215318	6.01107700916732	9.54479737897004	8.84203507025081	10.4324618853392	9.83200543587666	6.7853668630128	12.8973285484878	4.72310305033707	9.03335406013711	0.366729131404783	2.67192687507117
Meth.IL12A	14.6240840974236	18.2701359793217	50.1650246650074	9.34279169365483	11.3832179209492	34.3474730463099	13.5437602977745	16.0081228816351	12.085491503571	21.5736665686957	20.5661544925447	11.1715290006692
Meth.IL12RB2	2.86629526599936e-05	2.82283203165835	11.137355337575	1.34982077013475	4.55857153572545	11.626808478375	1.94663758639935	2.72937628781019	4.44293419304374	2.62089804081356	0.683731439582043	10.6464427662441
Meth.IL4R	11.9644445234298	13.2981236843501	37.0143046952831	7.31032544124668	9.1242711399018	26.1566892264207	9.51507385992932	10.6497805490112	11.6593676944152	15.9494075347992	15.3844419525141	7.11783437824693
Meth.IL6R	11.5864246697266	16.3467699943492	42.6818937391914	9.04787804850117	8.66555119735317	33.7453126147362	12.2242948608412	15.5383575211902	11.5280248545223	19.4283742642999	16.4739899138499	11.3539536597077
Meth.IL6ST	9.45540713050145	6.91698186396511	30.1592767236462	0.831838378330994	8.21813804535152	20.8479725192939	9.29929040979498	18.4919924421279	5.70257118592744	5.32545412922398	9.37518357160905	10.6527657413734
Meth.IL7	11.6423298589446	14.4741961456279	30.7470664461827	6.13042787066262	4.693158622645	30.169889735351	11.3317569297828	10.1244926489113	9.33714662875993	17.5092630518646	14.7831518201615	11.1120725681277
Meth.ILF3	14.2879770462974	17.0731528235098	44.262041055807	7.69117950885717	12.8959493749039	32.1446656244046	11.350652137611	13.2912672394158	12.0511296718093	20.7919860127257	17.7657664796659	7.78358280185169
Meth.ILK	13.9760985986028	15.8915228462132	42.569695291923	8.26527544855325	13.5529197826535	32.9202345316732	11.3352179644814	12.7750334575845	10.73639404774	19.309302762923	17.6774052258193	9.32415230420792
Meth.ING2	12.9505840451482	13.3085107550911	42.1882617900141	8.7421333296045	9.16958116660765	30.0620254854513	12.5533690042385	15.2270011808432	11.6724939880145	22.0590780029534	16.6301237091877	10.5190311415121
Meth.INHA	1.16848851625197	5.54177055016707	6.38129416724215	5.77337207471818	0.00222513269055012	3.1267645519094	2.98660088626433	3.92112702422129	1.23245210665881	1.85588947669777	1.9144400466905	3.42264930513561
Meth.INHBB	13.6476972329348	12.1188394360617	19.6670878697739	9.76050026715802	1.2960499020022	20.8212275673435	9.50278841203995	14.8051352510788	9.08666904381779	11.3543401913066	14.2987264631041	9.71755017851697
Meth.INPPL1	12.9758401170307	13.677004418039	37.2129896394323	7.59746310763535	10.3197683765593	23.6959448342195	11.8464531580326	12.0875818077699	10.163953429677	19.6894844915654	14.985194843364	9.74517403960739
Meth.INSIG1	22.1791214795387	12.4368166507099	19.447270956799	16.9627912071547	0	31.2498396512289	16.359560745286	5.6154442834355	12.5049776485578	27.0096922498907	21.1664142630393	27.0141645374676
Meth.INSL3	1.31006053489346	0.909548021412114	0.000446580287050161	1.88029395404792	1.0964282450398	1.83327868836556	2.7008799033869	1.37334953206229	0.647311241094268	0.428769318729737	0.000218570296439642	0.95753587843487
Meth.INSR	4.9738720832759	4.16911393937742	2.46731177114779	5.56070135599568	4.78485107401493	5.60030849118441	0.353181700425568	7.13758810861729	1.49791873735321	4.72931541115954	2.06832830685755	1.90161289550175
Meth.IQGAP1	6.98632268910959	8.55417675570655	24.5920282416554	5.02830388599289	5.85174342885554	16.8113772791317	7.50419545785342	9.74723246256257	7.1114480216475	10.9724530736144	8.47835695497044	5.6021876214107
Meth.IRAK1	0.000105412554980475	0	5.9274802362102	1.28096059581665	76.406807537664	0.000176344391018723	1.6619996372384	3.4549944416754	0.000121312167620383	0	25.4095641516726	11.1567094186735
Meth.IRF1	9.81848570290095	9.50287121876639	33.5186226280941	4.63945479319365	11.0729464825948	26.4480331030893	8.53832598245781	12.0433940140287	9.26519853128409	16.6176643299556	14.9503061920869	8.74372878836494
Meth.IRF4	17.0458932050592	2.99223479827463	2.26407455220544	3.56565410452697	12.4791208516805	54.6013352551928	0.625474708320712	5.75075835954172	11.4262184832773	1.61900617038644	2.25662982671546	0
Meth.IRF7	1.56479342625242e-05	0.501895166488466	5.14973576668142	1.63737415153132	2.47213946576639	5.72540146474801	0.805758988264299	1.48380483092395	1.34844572272805	4.42350670389622	2.05088101424037	5.03561626371439
Meth.IRF8	3.7502822549185	2.3406196474439	12.5300670766715	0	2.9268580877846	12.8026506558149	0.563003080661193	0.449329986340833	2.18628410956277	5.80845152091723	1.7067859509472	2.79245079750776
Meth.IRS1	18.9135891448054	9.41131231840238	11.2240872567597	14.607545619517	0.000586961372255537	48.6430528352528	0.502166197434275	2.68564958497367	14.5609514115288	2.69560751850227	6.6016086286508	12.7118537507436
Meth.IRS2	15.3673554088286	16.652573409642	0	7.01101501086693	5.64547058117193e-06	8.27441687152705	16.6082888863776	0	9.07720352238383	27.9056143031287	21.6650538883621	14.9111147527016
Meth.ISG20	3.49834822279909	9.70221527738237	20.0334718821525	9.76357602399126	7.09934701878595	10.9229155787359	10.4716960140495	7.30181673201798	6.66076194641453	9.79482462043098e-05	4.45348801136755	0.872716811808824
Meth.ITGA5	11.3663930534139	13.3304764525097	35.4789613426056	6.21498071591175	10.4413073980211	25.3592487349238	8.23211075166313	9.97425578960362	11.0731821883068	18.2673642291674	9.55651755363038	6.72771671747015
Meth.ITGA6	2.56898213843779	7.396250356029	19.7918778347504	8.09852678099813	7.59692025858777	18.0028583539524	7.24201686230801	7.76838685076437	11.0776754222324	5.80273643463419	10.764661965643	4.35124327601173
Meth.ITGAV	10.8113370503482	12.3071648725664	35.7999619454622	4.26863608010016	6.7219445073968	25.5347226578237	8.07243588479813	6.87849336181292	8.40385603810516	15.4403015070001	13.0363779175638	6.56024942296029
Meth.ITGB1	12.9466394037095	13.1310601992833	37.0393601893036	5.80191391383389	10.6411188936541	24.7569412135388	9.55070789549213	8.58828862912381	9.94168810600838	16.5874218422681	14.4870703010203	7.54956441799688
Meth.ITGB3	3.34065279367601	2.77129868995454	2.91158069097059	2.22170231780003	2.14525354824823	2.03088761960033	1.08259704415435	1.54021175125984	2.60680995995688	3.59689361876764e-05	0.81234607988814	2.99651781776802
Meth.ITGB5	13.2769368676659	13.5114044873029	11.8418908125215	11.1496374919454	9.8707701215419	13.4332303457166	10.8522473333328	21.4353029691451	9.4298724362815	21.0297390823752	10.4889278172315	12.759912199746
Meth.IVL	0.371978240798281	1.01986787034098	1.9213141450741	3.90033537068332	1.0758826863562	1.29981327565798	2.8880985144697	2.52867528347275	0.559209983600789	1.46611196293805	1.91613822551973	0.901072630452318
Meth.JAG1	16.0789469909567	17.2156638798977	45.9725777764541	9.91568599305037	11.1563928564926	31.5198112147271	13.4945152626319	18.9404843141876	12.3421336121935	22.8628237155532	18.6633920824492	11.7986024775477
Meth.JAK3	2.3218126877831	2.71245475883585	2.80238090730456	3.18324445655127	1.12781988533032	2.04334014061518	1.02791799851096	1.53329734852653	0.000149660512590417	3.26333438922383	1.24847608853096	1.72332275841834
Meth.JUN	12.0162338567298	14.600160643621	37.7353418290679	8.37155155673306	10.1669837202271	30.2028834715281	11.5109322624131	14.6739806011151	10.4856798246878	18.1954325393231	15.7383921399711	7.98304160340201
Meth.JUNB	8.86610703606575	7.04036524239583	34.7418781958842	8.08705346664723	12.7513477031033	26.0454864811416	8.80021041609477	15.1822192175365	8.51094619542395	20.9628476239387	14.1096005111472	8.67279958574091
Meth.JUND	15.6445092988306	11.3433483799615	39.3700014872645	12.8629677484159	11.8364512650308	35.3283087985087	13.4080121808738	18.9517703890212	15.2580188143644	17.5471993669251	18.0560846324919	13.7308510783397
Meth.JUP	10.3403268294855	13.4587314031993	27.2416540234269	9.4969031697444	10.1111157009653	28.9893228990265	9.96296190458352	17.2652408584431	11.9747520756687	17.8982761616795	15.2276728575639	5.95899728747852
Meth.KCNF1	13.0919018661032	3.82458469694561	17.828151328082	9.39784930799406	18.5274975487298	20.9835502641856	10.7315370828045	24.1799920670962	7.99564023580491	26.5287542148326	5.24911427788042	0.000196373054841074
Meth.KCNJ11	2.37744432816456	3.17760170704134	3.20442518423216	6.20031103773903	3.68701261803238	3.85689318615428	1.17544733370719	1.14048144308244	2.8711633490889	2.00514678064611	1.37874453435016	1.10293552277596
Meth.KCNJ2	14.4825096833858	8.6762511405709	35.0499289774779	0.431104335180551	6.1910797669836	13.7237615926976	5.17313386912019	15.1851390614704	8.39070847408533	16.6628504185106	14.5934685457477	8.99988839554145
Meth.KCNK5	9.69739884550306	2.20013330650418	2.73695511566815	0.300254068958061	21.972138335132	20.6684618699161	2.89693431748663	20.8448467533348	12.6490448421139	6.96889037780357	2.46888643964562	19.5701401882598
Meth.KCNQ4	7.29732558165379	7.3374612065954	4.05020488651944	8.23820443982068	2.33783662526109	2.13421247465501	2.01863606035267	6.49290615512016	2.44030386653201	4.13997362455017	5.36628700980194	4.05758978965024
Meth.KISS1R	10.4206678789536	5.65937540280362	12.9656002407379	11.9915425784696	11.2712512325519	32.6195206988798	2.9271216819706	14.272571100202	11.453062716662	12.5777905457099	4.98497185260483	10.8030447794354
Meth.KIT	18.6973465857375	7.1295208841581	19.1107349333141	15.2770581386567	3.83977919020868	38.2704497193357	4.78094648508775	19.9680869664383	23.4787755365074	8.63826780930262	18.0108714586533	6.74901498794927
Meth.KITLG	16.2586278901471	6.76455127815821	3.42292817155605	5.09648170915449	0.981197451118753	0.834303697316185	11.7944063432651	17.1921985782705	6.49867788308123	27.0996925097089	15.0698902704093	19.3466158751771
Meth.KLF1	0.604024174595137	4.26014228504497	0.000543792384645878	3.97297159792104	0.256509850284464	4.73350076515933e-05	2.86398432140223	1.19442879015239	0.639525656270303	1.31852044095172	0.000161381252183757	0.000453223266813621
Meth.KLF13	11.3272442448131	11.7326943116504	33.0171506637032	10.0580275851453	24.1062818599037	25.5833331735873	13.8009688605105	10.4276939801896	11.4778652576513	13.4835891373077	14.4619405720474	8.45849408482581
Meth.KLF3	12.8398517818229	0.166423737766266	15.2537977426943	9.90064843786633	2.66465953426958	12.7241983061394	9.17251785480715e-07	0.00015776160860815	3.68846925282396	14.965670174251	3.33410008649761	15.3261015116784
Meth.KLF4	16.6922246052388	15.164696241691	6.04843894962625	8.82821594592378	0.000446322910553144	13.3020702872239	12.6111476772221	26.196442617828	8.57373129667095	23.3588452157907	12.4457759833772	22.5348085253638
Meth.KLF5	12.6493432991464	18.4495801329411	48.0424618434023	8.84677038271819	9.72624403275188	33.8118202862742	14.0503365772512	16.7760071559579	13.7390876694329	23.6333467005182	17.9257572603687	10.3009134836466
Meth.KRAS	8.61171025771253	14.2588937595983	38.7940302859458	8.11457272605892	12.931228827732	29.4399591444774	12.8756148728612	9.61283438691832	16.5999266224014	21.9339712979916	15.8777948844136	6.71637187276359
Meth.KRT18	18.2465132855658	18.8958900922061	26.4668954718866	7.84781630138966	3.76704897249311	21.579385473932	14.3541000013671	22.2669016453323	10.6918551023482	26.4844731007404	19.3453770732711	20.1690513591861
Meth.L1CAM	1.6857774950088	0.942476284959572	15.8357064736761	11.6178453271965	49.5868680527962	17.4027221009018	7.6682432802565	14.10510101911	14.7642616874725	7.86166030514364e-05	13.9930612803844	11.9250333535096
Meth.LAMA1	16.3273879953213	6.9056820804835e-06	0	0.42471366345001	12.0531822923956	3.67366613558951	10.1796740860411	0.0542304321919322	15.5946170462131	24.4919674123467	3.64348867188203	1.29501067940588
Meth.LAT	0	6.02969028296694e-05	11.749076465098	6.56208035824108e-05	2.22767782477326	18.9384310867687	0.381439709002903	3.65109940656392e-06	1.79012748594648	6.04238406402945	2.17286586805629	4.61281889771694
Meth.LATS2	12.7875111300294	16.6140330334421	3.63027856828152	7.82650020825165	6.29137679910824	22.3584951555086	12.6295530724007	19.6996209301816	9.23735926074268	26.6339879068261	20.6345093633575	17.0022125205663
Meth.LCK	0	3.45894973244695	9.57527409651058	5.4594290156322	0	21.2932864666568	0.541141233550734	0	0.867016563291139	1.52142974452073e-05	0.506171983090293	2.13686600607568
Meth.LDHA	12.1216148849224	14.6968990228168	38.8977202112985	7.27555076444818	10.2228662694429	29.1174863877105	11.1850665198507	15.1884391253681	10.5567787976851	17.5224907438404	15.4093559063526	8.69293594320171
Meth.LDLR	10.1256266874913	13.391718782723	32.9141122306767	5.2863697816459	6.86525328392168	25.4315742397858	8.42013604304683	13.3268852311305	9.23477661254508	11.6129323144254	11.976046050238	6.39672453532899
Meth.LEF1	12.762202251022	14.3953422551491	43.2060004905554	6.69795862483157	13.5239882160827	28.9431736882583	5.15778143735698	15.3973784558452	11.2023129137044	20.7756103175544	15.3900367962092	8.06046990049277
Meth.LEP	6.26654314532479	0.561547728873554	1.63267874650001	1.75842675475784	6.7614202733051	5.55938402878123	1.09886351260937e-05	7.58116327212674	1.19260172749867	1.07502525168068	0.00107168288271244	1.49751315936907
Meth.LGALS3	12.3760180296126	16.7029892135015	43.4217068186256	8.13132403955985	10.3099454818416	33.725086635321	12.3634997649608	17.3641729109628	12.7598919666393	17.4621166939351	17.5321851526204	3.13587277875042
Meth.LHX3	0.633915222401293	0.659459845000777	2.51685692370315	0.630868018992448	0.970976379404907	1.25890851615411	0.823372410556282	1.57644487480528	1.00266191481063	1.02685019821052	0.834600522783697	0.513277674289649
Meth.LIPC	1.34763501741474	2.37178431256169	0.853015575043943	4.01342097184673	0.000158959332904769	1.8926890641877	0.619264970458127	1.1182472255327	0.364954723791579	0.928201765719021	0.762391542600416	0.820340490128239
Meth.LMNA	13.0685065095894	8.90448870101327	17.3954985929289	8.45658676748628	3.40781037564797	9.53155994782862	3.86838968672447	5.6526822149466	3.5782159734575	4.5712354368277	4.84894990469125	3.45527728103168
Meth.LOX	13.8863369707763	12.0138494985404	13.0165365145578	4.43508290744663	5.06765423087546	8.44372697009513	7.8208469780236	12.4052863779472	8.87281021713474	22.5281097721517	11.5522931256605	12.96569425864
Meth.LPIN1	9.70163036197813	11.9233235300307	25.7877936987513	12.7676142816633	1.57458224821371	24.0610433199399	2.32123509773692	10.1976394394415	3.98141657586784	4.19898073154589	10.3993231856512	8.96828421252263
Meth.LPL	15.8992243699576	1.49632422393526	11.7064502158141	3.08701268267856	6.72649155724657	18.6752889378005	0.000235551282637325	1.20634588257638	14.9401380807744	5.31924076599224	0.0137304124723106	3.73866970236271
Meth.LRP2	9.45171993364069	5.46661042620197	15.4537343605264	8.21225870412433	13.6377194781865	34.4939501137367	0.641552696962838	6.19887262184475	12.8400522507108	13.6145791989443	7.9431580997284	9.39727116142309
Meth.LRP5	2.67688088128195	3.36593799441403	1.4487421541114	10.0955437001341	1.85859075077535	1.28569480685232	0.621044982841962	0.0740270546590084	2.18048778087497	2.62229289088866	0.415204508202636	3.3514291631785e-05
Meth.LTA	0.000126418654760088	5.9085318593922	11.205007044772	5.41114665719133	0.981298043324899	16.5929673526861	1.3428617933255	0	1.34964337649001	0.00014927579894061	0.909996900074935	3.72343595698609
Meth.LTF	3.64324448176578	6.12811839146808	10.5601412408904	6.20477074930241	4.60995263664962	12.4636551428257	6.7311991742595	9.00390628010897	0.825060699152911	9.05110782774368	5.90714561391722	3.18589169462437
Meth.LY6E	14.0007367583266	16.1759665728649	40.3315196833787	9.61561877794404	11.0388197075952	25.0550952889187	13.194609788072	15.6304554760861	13.2529825927858	21.2513705029422	17.4286748614104	10.061615764315
Meth.LYN	4.11730378420562	11.0058094513689	9.87135104641377	9.99925107898173	0.0906868391488193	20.2140557198776	2.02819181974202	7.49756273912668	1.2015748104097	8.30658618799176	10.6356414539178	4.96261231876164
Meth.M6PR	13.1390355367745	14.2774620140402	42.9861505237013	7.62630969554733	12.2318264647764	29.9040796514266	10.5147078392389	12.2430486457954	12.0034532291873	21.2417029986576	16.443362079579	7.27122533195959
Meth.MAFB	13.3669135376807	8.49005321490229	2.6700501377013	4.4435258905774	2.28330078207565	5.56587974194023	10.657424497328	11.8370991133907	4.90442285922699	11.1074481250012	10.6779682558917	13.4641485998607
Meth.MAGEA2	8.81412547659546e-05	3.03485266093707	3.52963035490411	2.44006405404177	1.93813210775838	4.60849205009077e-05	3.10035492403073	0.0675042273227621	0.533487703782054	3.80426707643482	3.63748701293584e-05	0
Meth.MAGEA3	4.94947640922512e-05	4.50157993271316	3.39100771508405	3.39893817219656	1.27380635661474	5.20990309545442e-05	5.39903996189212	0.000126177290535999	0.361918095049943	4.23910682081705	5.75468976089192e-05	0
Meth.MAGEA6	0	4.35688053404375	3.59695623708196	3.05999975281722	1.37902980510274	0	5.09376473775343	0.000100376727014086	0.541251388477447	4.12908879971046	0	0
Meth.MAL	6.67204480173828	2.87093165649364	13.3260637898679	0.975489635421674	1.89703273371726	18.334663879068	1.03112332133821	2.09534558900037	2.0867323434038	6.63983074907835	1.37928598700187	6.73031377430015
Meth.MAOA	2.4013928851909	1.92773046653809	6.21447033661138	1.64351511703339	63.5680715254885	0.859449363798009	6.07804701070637	1.8707545329574e-05	4.12150742792938	3.34592591835307	23.9658771117414	9.31751269450326
Meth.MAP2K4	13.5218083428765	15.3704360795367	41.3291668610788	7.75935878864008	10.0793436088831	28.8483790074153	10.7495586653581	12.5861094064251	11.0652240356942	19.8207779480778	15.3722841766892	8.54264854418148
Meth.MAP3K5	8.18084392246688	10.2510086380184	23.8255348617053	5.62889255331555	7.65660855012014	6.39080170056114	5.4780318130664	6.50525360681067	8.44493331887743	11.1690249886725	9.01233838366163	2.56902524738511
Meth.MAPK8IP1	11.4932292707228	2.05363715457481	17.2923929548688	4.85240926135541	8.62428613160387	17.4741165190948	3.78533177514083	2.55041014337301	10.1226131897104	15.5535816532196	9.30538293229648	6.91492771658089
Meth.MAPT	15.0428156316627	15.6435106091288	27.039168406222	9.33669262449002	10.6543282338251	30.9165043865473	9.14791520803428	23.3223687469769	11.8333999613235	21.2202066253819	19.0679017052424	12.332068919937
Meth.MARCKS	11.9078557723184	15.2937025810196	35.1388704656411	7.0612490835574	8.23680842967689	32.3437234147852	11.4534191854575	15.3652526522473	10.8712109375697	16.9015445521608	14.9415423156476	7.42836766938304
Meth.MAZ	14.9852920660029	17.7351950840067	49.9647114142421	10.1494315514061	12.4841706038336	36.4583674513487	13.7478715266221	19.5205479775289	13.9671292055454	24.1148737798641	19.7046028371143	9.56417924794929
Meth.MBD1	0.587835835024424	0.494743871813802	1.04941448537224	0.189995666611326	0.0622644469567473	0.677341435965208	0.446265953303847	0.278131752106971	0.286911156669481	0.362224569534418	0.493509866161839	0.560196671800406
Meth.MBD2	14.2573058397016	14.0640560123633	45.1714838723622	6.56177523460638	12.0357224851741	30.4766505060574	11.4976473304149	11.9962869821193	13.1339001598793	20.3002346789842	16.5466694833795	9.11752969632165
Meth.MBP	0.761949711602371	4.66615130895955	1.83318062861029	4.00386015704948	1.28695964949573	5.59469880123488	1.45770443482054	4.45557963446816	0.424911593446781	2.00618813247125	0.617767047595281	4.08289606757122
Meth.MC1R	12.9845668773914	9.13106390049151	26.0877424200503	11.000838052748	11.5896295023703	36.7588771932469	4.99824290911768	17.2004501869337	10.9531647664873	0.000117280851974499	10.0357188827263	12.3745661865267
Meth.MC2R	1.07412354962123	2.69313984696534	3.58284176779058	0.425002247707812	0.902763362810008	0.72123893282002	2.83989086728968	0.433811468477109	0.498987783511156	1.60680841554595	0.257974832951659	1.31682027086221
Meth.MCL1	15.7189279158334	15.3801520177869	45.3940190859175	8.19329898604667	6.84826020664281	29.5617856857533	13.0963599993354	9.05103567114512	13.642009457787	22.8826623375028	16.6400367210699	7.72015301118216
Meth.MDM2	11.1748409951157	12.8837596659578	35.0279615497045	6.96024555226727	8.82142689679701	27.6636249568894	9.33049858263352	12.0747951277412	9.54881989130457	15.4752397656299	13.8385962264982	6.94541570669296
Meth.MEF2C	17.1311128619525	15.865394569079	34.9421819047486	6.11854979616632	1.80074508660707	30.3699943029104	5.88026479841189	20.4179986403149	0.00100358392635191	18.7014532265316	1.15797569959345	1.78035099621534
Meth.MERTK	2.96424332476183	2.15185786742358	0.000226736993790509	6.36899172016365	1.8896133467955e-05	1.75704920455931	0.0411858634335894	0.000109334989749672	0.66791978410588	2.33895170027981	3.36650694740295e-05	2.66653486396454
Meth.MFN2	13.567168384175	17.4016667504768	44.5338082906046	8.97447253493522	11.6347149551042	33.4908149528805	13.2573161942935	16.2575602291437	11.1748506227096	20.5141247287735	18.3116658149876	10.1407117163094
Meth.MGAT2	15.1322330552711	16.243370958265	49.0455190597556	6.90235924537084	12.1077408773176	34.5869851492514	13.2299009576906	16.3110718823178	13.8450951329034	23.5420245018679	18.2374999010456	7.59229575835753
Meth.MIF	12.9060024244737	16.7888977186906	45.1256420677055	9.93355997459235	10.3900581606084	33.7083369973493	12.3381456825391	17.9413126506882	13.1966458457532	20.5249062427326	16.1237913741894	9.01048516250508
Meth.MITF	14.8393086788915	13.9542270117126	24.7219553040849	9.09783735134211	10.3084238955179	29.688858204593	11.9610777209508	16.4069475729804	11.6015818955813	17.6611005794712	14.1732436311369	11.9503577518499
Meth.MIXL1	3.41715279346247	4.67473716023657	9.15235256766678	9.67403241037279	2.43311798389632	8.2153168778076	0.513574532283542	1.76239624608295	5.63778788264714	4.952476342527	2.05340969459986	6.7551657682256
Meth.MLC1	0.486485991988874	3.53356249467567	9.03937292875761	7.13600588430035	0	23.5389752341896	2.87343497252421	6.41832471337598e-05	0.898210124050881	5.00844261287772	1.96945945508491	11.5979002182178
Meth.MLH1	4.16103495089565	6.22992968220017	10.4534965029896	3.80983388265121	7.51949535805783	6.610031668988	5.76469289740299	2.07952534709923	3.069320348704	3.06983947690255	0.0134448648123339	2.82930838672963e-05
Meth.MME	12.3516105745485	5.52037011229768	9.88516347015515	0	12.2219682241207	37.7947683121813	1.93552342447284	0.464605303548766	1.97576791350747	11.9456544192614	0.0594823243987431	0.000304895788571503
Meth.MMP14	6.66540826268178	7.76088195545199	0.406776030127408	7.34204701278832	4.0936041632099	5.3971309155896	6.69808555781481	18.9675578312058	3.35549760085542	10.8102729121348	10.2814422706621	1.36981362027477
Meth.MMP2	17.414164651273	11.5243841228884	16.8528614828791	0	6.58872685580057	9.41763488528372	1.93291055290996	1.04538917447084	2.05506534140035	17.1331396209493	10.897056476084	19.6840646082555
Meth.MMP9	4.84555247367615	3.48360101408803	3.00167866670689	4.00715085995238	1.10186482129539	2.45087654151371	0.408409906104333	2.51271503708021	0	2.07692373430861	0.00216712153694486	1.79665418887167
Meth.MOG	2.09174324895348	3.33348958930541	0.000171663193441336	5.62303936991116	0.537733881134193	0.000572011636123118	0.537241475087117	0	1.50971313033548	1.78400362327233	0.00418957335445188	1.61059042434391
Meth.MOS	20.1545933057738	5.52923788977415	11.5622908281181	4.65199052003407	12.0437685489442	31.6868173094336	7.26540937934837	0	3.02666085169439	10.2183578415487	2.8593893998707	2.85751106197235
Meth.MOV10L1	0.000101481241098466	4.84343635075951e-05	1.77097171420853e-06	1.29408104674224	0.998940790011118	3.57591664803132e-05	5.17795324056594e-05	0.235429804342032	0.190379411376708	1.74737499108204e-05	0.00191108274078079	1.89302323516679
Meth.MRPS12	14.5776328260033	18.0261214098537	48.4918087401509	10.0415847656714	13.2213062126218	36.3166428109204	13.9153554126082	17.9572204917295	13.9172397514707	23.3084658262373	19.1112513397126	10.5998294320716
Meth.MSRA	15.353016209819	12.0117719406494	34.8467597776581	6.50738200983471	8.8531894956361	24.9190262691766	7.73547404656309	4.71886905017741	9.2616909126032	15.2369045805314	13.2581343506509	8.59263952998962
Meth.MSX1	11.3113130745228	0.462143660522634	12.234466568811	1.7009732259711	2.46203437527347	18.6604911503662	0.20282978306416	1.2281957516907	0.000231943937612489	7.44765220522804	1.44476362263056	6.21482076130468
Meth.MT1A	1.06431581815256	0.578333327010907	3.43351298170087	0.470948890234703	1.58896668526311	3.67101918029788	0.17432793781902	0.443480112496712	0.688063012909268	1.48610933168643	0.452281825191702	1.08452404879024
Meth.MTA1	11.4254786761655	12.7416016034521	37.4097485173105	8.66990661976848	15.6654470312533	30.4344645072912	10.081986776306	14.3908250762444	10.73865547955	18.770043523572	15.1528944182692	4.82723650058534
Meth.MTAP	10.8014029489905	8.75924567451377	7.42364420186803	4.25220531692288	4.08054257355853	3.53267205898706	3.76855403671921	1.23127579779124	8.28817003815964	5.83440209488924	7.08791059483312	3.33739201916069
Meth.MTHFR	1.2675009565493	1.4102258533507	3.98928073866521	1.46326983164143	2.98797706802804	2.38016141585938	0.813729228940631	2.29948391269816	1.04379438751271	0.471363855402669	1.02872564171774	1.51164743916997
Meth.MTIF2	14.7840881532452	15.4758257077548	43.5021350965954	6.71468578116967	6.79302288387908	31.1218926582077	11.2685554941546	9.25451921479838	12.0016262295665	20.3647221464061	15.2003479068416	8.61201692713469
Meth.MUC1	1.14290553741257	2.03405418479194	0.584958373977978	5.59690621943985	9.70289714294191e-05	1.53925452993222	0.940691560083499	1.55767545419495	0.585260727650153	1.22443314631328	0.365975541880625	0.453538901057441
Meth.MXI1	2.27061947585462	4.2910287266947	1.46837109459275	7.1765940151406	0.529876983822804	2.25330859634384	1.93202135496455	0.82951921315866	0.00117574247367457	2.76541694957737	9.56861662758083e-05	6.5118770777672e-05
Meth.MYB	11.4200035087317	12.9264829179459	34.3554083249209	6.0723012211865	9.92893860884086	27.0012489396608	8.84668310703635	10.6836507154874	10.5777274107462	16.5495130692144	14.1871615303753	7.73492892465951
Meth.MYBL2	3.23225272293859	6.72176886817747	11.8462535472999	13.5141265876942	18.4085082420431	24.9801851904059	9.87408810021289	13.2983685198499	11.7130983620645	9.78752826741534	15.0919976996009	8.60351545126813
Meth.MYC	11.545705105016	15.7444905101234	38.6599054795296	7.57623733431291	10.8628176606731	29.7271147634275	11.9572844866194	14.370658791545	11.2531783386931	19.3419579057829	16.1797126685138	8.33561535403232
Meth.MYCN	16.1528003045658	12.4058951932337	14.5294616226685	9.38773356216621	9.86569659384269	22.5792502842125	2.45690927206213	16.4838335268349	11.6970230900659	22.5217659056281	18.8486621392605	15.3465645102618
Meth.MYD88	6.20361643971174	9.97632779921357	28.4347651002721	6.28895038912536	9.0048818854638	25.0730065211937	9.2838472191769	9.59445649254726	8.39898856375411	13.0937263291771	12.318800773401	9.3331096071022
Meth.MYF6	2.08262354075246	9.15523257398893	16.4234629015172	3.81082737301591	1.5412717038154	16.6596262531375	8.75657630189333	6.10370195862343	0.000107175383942407	7.42467102258594	0.30198813255188	6.39491127246209
Meth.MYH11	20.8963673738876	1.35433628374573	18.6411454729922	17.0246261683763	10.8779396578685	44.3135367078391	0.276620002206881	2.04409220452087	31.7616891226335	11.2393537715339	1.23285867170124	3.80168886149042
Meth.MYOD1	18.5641297360379	6.95724639581249e-05	7.38849038391359	0.00179059362043633	4.86932665281429	13.3095063096341	2.54947852691732e-05	4.85363726248293	8.37320719919067e-05	5.24628765079423	1.25536231742898	3.99707001469044
Meth.MYOG	0.438158356268917	0.44190543500872	1.691971142661	0.174706366614675	0.320203661266493	0.00193509052921635	0.15747942166618	0.0545022816569695	0.305872218011686	0.427632671536807	0.0497158355246212	0.00199170509356004
Meth.MYOM2	4.83379526073042	4.89955019454735	16.5550313025721	5.46851046974927	1.602851518394	14.4646233747604	5.26707643423238	6.00700845324966	0.000220875496804303	11.4598290961943	2.84909895319887	5.48259918946995
Meth.NAB2	12.8738447437963	15.4169017095034	45.5907633770439	7.36779151025868	12.1078546939761	32.8722729484372	11.4739677051674	12.4444532217619	12.9696339171137	22.4380719952566	16.7314209989846	7.59152136267995
Meth.NCAM1	9.12411150202099	3.01798452585155	19.8865786703933	7.08894882076015	7.49836200526978	20.9852741153266	9.7379386115302	26.7151835975805	11.773686413819	28.2331412187507	1.3171885544227	5.24301681567889
Meth.NCOA4	6.07718080428566	12.0492500604182	13.2604837077503	0	6.10925032646711	30.4821992823583	6.00859938422883	12.0895876656336	7.85513088817006	16.1718063501532	12.6605993120045	8.86867580369091
Meth.NDRG1	7.8918002183825	13.2824929968367	31.2834015806342	4.22206834180778	7.66276387052836	23.2210694894638	9.18053716256756	9.37085513267196	10.320863029889	15.5834240408187	12.9508795940251	7.59580188059961
Meth.NDST2	2.22569880491839	0.813563077785817	4.08185540456607	1.75297894673761	1.3706416343162	0.565932592169141	1.01493527416315	0.483736300431478	1.14465578350579	0.544332441360249	1.70387444946078	1.42694176386313
Meth.NES	21.3042336140439	12.0844455466579	14.5579353869097	8.60119822014571	2.52585324666991	13.1564588886856	4.41673575553923	11.783952935816	11.8264769542531	0.000100131302467569	7.23217675975474	18.8005043054385
Meth.NEUROD1	17.1357427546094	0.698936708681108	11.6958237909307	1.09292221637139	7.83066058515548	35.0082004756946	3.48195891962226	1.15607969546843	2.16254560364861	7.10100026676049	2.01275457635039	0.0394414617561973
Meth.NEUROD2	11.4443858409301	2.28550457138104e-05	14.2470527721673	4.6401035791142	3.34701341795377	23.2159188140445	3.37850437161438	7.6314938575433	5.31538186061901	3.22832979107	3.42580263946976	4.87305579649649
Meth.NEUROG2	7.54180545711517	10.0570643086008	25.3656677206948	7.45371270015513	8.13026918052935	18.5926201913595	5.62730449515816	11.6341443968185	9.23231162831369	14.2710502710135	11.8092285278469	4.81548680313855
Meth.NEUROG3	21.4356779109072	2.82833824826201	2.5581413897767	6.92143192791452	7.69675864437426	53.5362850230427	2.3290117757708	1.61378105210975	6.64887527937971	7.55604934956897	1.55361822392357	2.91546192904717
Meth.NF1	13.0831408688175	11.8211289285031	28.4300674493405	7.76263747339494	5.83759228585188	21.2749685285758	6.29416621743402	12.34439077919	8.23229606614817	10.3054407293212	9.55473928702083	7.43729573972177
Meth.NFAT5	0.00967589909229279	2.69503831875436	11.8748763934562	1.92155435467256	3.08512898593835	16.1340009635475	3.92640026953294	0.00136717742440026	1.64649389314241	5.67493740886975	1.77757810612585	6.91367089127338
Meth.NFATC1	13.3277823905829	15.0949533957184	43.8475387950456	8.20926964262772	10.6679178579671	31.585860651211	11.4344809999903	16.206582630865	11.5953223842955	19.9573173090795	16.8635091300888	10.7571779618815
Meth.NFE2L2	7.59083989053111	7.05940441012112	18.4038829031776	5.36972599518748	8.13439494971916	24.9294664380075	9.01668716519588	10.617534481983	12.7892321666056	12.2970847286141	10.0596770186337	4.57110013999304
Meth.NFIL3	12.8925780893679	17.1180856343838	44.0453862253626	8.90828736172032	13.065264556353	33.5446719213516	12.9714822496784	16.4120754980313	13.4936392330809	20.6452545074133	18.1177427857436	7.69209727770192
Meth.NFKB1	13.2252133473283	8.19111303284861	38.827887762088	8.13584606933584	8.78270052532856	22.1732058458073	10.0514428816626	14.041132602717	10.7172374947826	18.1453821933491	11.9152284421321	9.82763972814009
Meth.NFKB2	11.1553359874099	13.3575501056592	39.2788359643054	5.76718359753281	10.1352049519558	29.3803311088267	9.19252328620871	13.0363623178781	9.86934343716034	19.3957308039845	13.925910146616	7.60340915354922
Meth.NFKBIA	9.44911448598443	15.5108866187873	49.1481209067975	7.85492021966315	6.55866048429149	21.6643556739107	13.0744301001546	13.0861475192316	16.6274854529848	27.3675640531807	11.6460033378831	8.70509654506506
Meth.NKX2-5	5.06727451835493	6.48996449864084	15.9827570921417	9.78829409038483	10.9227505287376	27.0638188729515	9.34607813648773	18.595504992955	13.9894538529826	4.37521502807165	2.96514564395193e-05	11.7470737466215
Meth.NKX6-1	13.3930185652284	0	3.37864368310607	9.19156577828951	14.3095780490417	14.3070582144273	4.44502670340837	3.98708876255377	18.6425912394154	24.8333005259614	0.599981230682486	3.71557332126076
Meth.NOS1	4.0212547192439	2.22909462438444	8.10919341556563	4.63823730212654	3.50142745487111	6.74637938623689	0.510052431468179	6.35744177210776e-05	4.09420781487899	5.00292951455658	0.995763890755877	4.81978634725998
Meth.NOS3	0	6.33037305970671	0.305740729836737	3.25862057515032	3.29065673102218	0	3.43377418871136	1.89190535781309	1.25487258032098	0.000102532186874008	0	2.81656050968331
Meth.NOTCH2	8.60635744464969	13.7097144059138	22.5477258947587	13.753455354849	10.370036787466	20.813791379957	4.98471077229138	20.6506910016026	10.1254288807877	8.26677824485273	8.00318042642765	10.3662693518789
Meth.NOV	10.9350976724372	12.4052737215757	30.0252949485434	6.59157765084826	7.92045684266269	20.2622773228478	8.26858917451104	14.1772262676682	9.24209353547047	15.4071239811205	12.822340897517	6.91912868751797
Meth.NOX4	6.7808618197951	1.71655278201673	17.1869150177762	3.41221762683522	5.75913910358372e-05	18.6792081806329	2.59536479940836	4.77087663570857	0.243651552518053	12.2045623661902	0.446762774118814	7.91661458481687
Meth.NPM1	7.54438231106938	11.9675546407321	29.7532442582329	6.16211600547513	7.87026282556957	31.9567370366457	9.72487196070508	13.8166976187294	15.4833636313668	9.08276126429828	12.9977775824265	0.000715734545893345
Meth.NPPB	9.95477098961118	7.4981479221473	1.77031274225276	3.95957675533977	3.78474357400978	6.37909061684231	2.89513774906837	4.79348791284194	2.39895845203702	8.61745352839202	3.76992696548602	2.26578409832861
Meth.NPR1	13.2097845627563	14.3476158947735	41.8713696786984	7.7158323453343	11.5030990586745	27.8435415637692	10.9442565653897	12.2086177545833	10.7997959473927	21.3531447470216	16.2733256564945	9.65512429507043
Meth.NPTX1	16.6612166415879	2.03550105010628	14.1904836647287	13.2750649521681	10.847817995417	36.3983583947444	12.1462755369076	3.34040067756028	28.8155690950411	5.29794585513466	2.64595080029179	3.97059556994188
Meth.NPY	14.0319948116742	0.9708679710291	10.7240065830942	0	0.000418984759795771	30.0894760293164	0.781157080740691	4.77996423621827	0.87230031431571	5.62774506157998	1.59737570382774	3.53251015944956
Meth.NQO2	13.818562296717	9.05667563455921	16.7075925157875	11.783844345614	8.83065095475832	10.8161118165068	4.14868153642309	9.79688107515821	6.45847571970385	6.75764934561843	7.02908245853444	7.26689084593823
Meth.NR0B1	8.44302047414589	1.78695556620033	13.7840806100275	0.97254677327698	13.7749951707208	11.5797005240465	1.31158507407143	4.85598753820335	5.42276713099791e-05	3.36973744032807	3.02331586204158	2.6070365438408
Meth.NR0B2	0.301239230908616	0.700445745232706	0	2.42256140120652	0.00018037211886046	0.00428176515626208	0.148399241515908	0.000500411103292002	0.00917309829880684	0.709343912413033	0.223371957836997	0.000929109060490223
Meth.NR1D1	10.7978197938789	11.9056822042125	33.4388462347851	7.22571552563557	10.75733535955	23.9611350239925	9.37187259012064	9.72975350596594	10.2488962837972	16.9948900410159	12.6330707069578	5.15146431437464
Meth.NR1H2	12.2560677280321	12.561268433425	41.7370345628959	8.05607819807379	9.71883169266468	28.485755919358	9.98960696808707	12.3131074095157	11.3847602650318	20.7775352876927	16.8488430409904	9.99565316211981
Meth.NR1H4	0.635538656709455	5.65457281355691	7.14414129289109	4.92646849092438	0.832009175701913	0.00101663585374836	4.79103338917841	7.95964882717277	0	3.51171568115625	1.31628641507532	0.000246434196457787
Meth.NR2C1	16.0277305886795	18.1152073342041	45.3904882456567	9.13445780665312	11.7748260372057	36.3652074118753	13.2311853556585	16.1886286276581	13.1247729901213	25.2750138768714	19.0043724818009	11.9946720620805
Meth.NR2C2	10.9528900563138	9.46825119697518	28.6919516944363	5.02480841339619	6.33574886011665	21.4717830439055	7.10111647138469	5.89406503925826	8.45907727522142	14.1740907902415	10.826858486768	6.69566241856818
Meth.NR4A2	14.3289005128763	14.2672543626047	38.4940153707815	8.79443487211915	12.6086299138317	29.8642646448787	12.1414740350489	14.8413304571872	12.7753899864923	18.4222754213821	16.0263457504805	8.17218738726246
Meth.NR5A1	0.00555364995208254	0.598380294520147	0	3.73371284998206	2.45505279855436e-05	6.69324813576692e-05	0.480692554192772	8.15880522596976e-05	1.86453865826627e-05	0.48679752120892	0.10901718195552	0.0002208487055324
Meth.NRGN	13.7291282781028	17.1626032274807	40.813365643265	11.5704463871936	12.1375672477274	37.9012952391618	13.8880388827688	19.849561799078	13.0139419907423	17.4779891218547	16.9579829957116	10.0362748420414
Meth.NRL	11.931262324431	15.1399425743727	41.4500130966097	6.96182345350422	9.95694647478005	28.2385787339259	11.3742183361268	14.5842573335443	10.7014353068865	19.5687531914307	14.5197422331914	7.90923175760084
Meth.NRP1	20.3365349933799	16.3896440445452	11.8797801346298	3.87330022785573	2.91631988528042	1.64316385726435e-05	10.2241982627167	13.8152944783527	8.93550977133665	26.6730836965123	16.2703182693236	16.6203350630485
Meth.NTRK2	7.39352204137887	11.6462752283432	32.793898057382	2.21292277529563	0.811482103176292	20.1381273669907	1.56819360015152	4.7950343219179	2.42489756099902	4.00955645112714	0	4.49674381008113
Meth.NTRK3	18.6286635006561	2.34656224533711	3.73248683260117	1.972238618459	6.80699780158363	30.7102526289634	0.0311660024731566	2.01734305587865	8.76743498602436	1.51148203561134	3.03362874167827	0
Meth.ODC1	7.40506344418171	12.7160207327061	36.592086552876	10.2343472175234	12.9963232080158	32.8818640149002	12.0240892005753	15.5708712284344	10.1913412711645	22.1156782401833	17.4851140746946	12.0543706789252
Meth.ONECUT1	13.8928682908222	12.4489053542954	36.4354021980961	7.94087924914742	12.2110216106738	28.2934155628976	8.25248270576735	13.4166333205858	8.93407240299293	19.1294552686903	15.1438656648452	9.20813873170374
Meth.OPRD1	0.0603982083397104	2.02927668676609	0.0251369841913061	2.54452959508701	0.520672744660548	2.88326509828045	0.475363150790844	2.21086577886068	0.000114972810667216	0.0539108429215722	0.522132497605332	1.63877285859829
Meth.OPRK1	6.33826331355254	4.31323372538648	6.43718642177055	0.632014205561877	0.924023081827098	5.42191158174452	0.812068771407768	2.36792492892937	0.582544913669966	0.820678679378746	0.729670550685581	4.55244603637207
Meth.ORM2	0.643715226009258	0.62688913832968	2.15192567880703	0.615322582109173	0.525571056953179	0.701966576569101	0.539613662012952	0.642842627128153	0.801628799519303	0.834752300435217	0.422863003301739	0.538700562342669
Meth.OSM	0.878041828966839	2.92157109039584	8.78624962963498	3.95423272435751	0.000398588651267541	12.957615477252	0.776542874249624	0.614370544212749	0.407638000529325	4.04468621706924	1.44680288648788	4.54646279256976
Meth.OSTM1	5.54088337897182	13.3955993623949	19.0995209043366	11.9391133176436	7.34261884116772	21.5038919534233	3.91512074470212	16.3894155783643	10.3904168364055	4.09558231596762	10.1436437265326	9.3455262328147
Meth.OVOL2	13.4275537646023	13.2443126214069	25.0738499621146	7.04391499048536	6.99453311953932	16.5080429128476	11.3296438415226	15.323319835991	8.66408751460866	16.6601136726754	13.8872658418257	13.7228131339536
Meth.OXT	0.161439941031742	0.58245825367427	0	3.3423651387975	1.14798979494276	0.350008050435304	0.147080501421937	0.0200870555225091	0.735199034051958	2.84802772604962	0.000524390114193945	3.93433314036919
Meth.PADI3	1.53998071902435	4.12602878072383	1.61296318473238	6.49400493370825	1.46707298366897	0.00569301173365571	0.520956927948185	5.75518443546788e-05	0.747567484411165	1.05359349863099	0.0913571603755399	0.000414548342610495
Meth.PAFAH1B1	13.756708849469	15.8735906850912	32.686525075392	9.49295236731993	6.08794262879937	20.7521989985446	9.25572452643858	14.910559404358	8.49520821390441	12.379011086868	11.6391991249127	7.54308627365846
Meth.PAK1	11.9662817435019	12.5717039406999	33.0479023958596	7.90546151246813	7.40018758412069	26.5038014238499	11.1079719175639	12.0234355316747	10.1308983699717	17.8342441900166	14.8265220214742	7.30715036962664
Meth.PAK7	23.4920369807989	1.76103701609387	0.000146516051002498	12.0411503286426	16.717177053025	18.2402163531754	1.38612331793862	1.19733891438713	3.58368808487352	31.9975857523239	1.53465271027502	0
Meth.PAPSS2	1.73061217496946	4.06018914946704	0	7.49526453333841	0	0	0.00270499075635466	0	3.71238473877545	5.98511062903367e-05	3.98567498080584e-06	3.01141365833951
Meth.PARP1	11.7632728287066	15.4818894607736	39.6232035190867	8.67210873157828	13.0516945027742	35.5538372223426	13.1636464972382	18.7173740879208	12.6975006873562	19.303952121038	17.7508416569843	9.94807513167754
Meth.PAX2	11.3284803637447	6.18360849988701	10.4264401130557	11.8017212553586	17.2115887823985	19.0452909892443	9.01398109122483	18.899403962573	11.1894966035282	20.7919663306176	2.11554899112721	14.8007516554253
Meth.PAX3	8.20514824652041	0.0543794236972967	8.71101814481583	5.35362033495437	1.21268396044873	15.4431262013318	1.60532270884901	0.456384158825294	1.36004169230376	6.64511455700398	0.000494186892513409	7.80726344070967
Meth.PBK	16.2165661914365	11.3244328979244	55.7147696382491	5.18611671113549	9.35468551614895	10.4852143293801	7.35303584344453	3.20311915982792	12.09672110148	13.5905423369753	12.0227871725541	3.21433468616762
Meth.PCNA	10.6260454619155	13.0518237248806	37.2103156524514	6.39634920786585	6.69533455997883	27.6863668422629	10.2010435486252	12.6869842993675	11.4314799493658	19.2856607801503	13.6819869566183	6.43007139168173
Meth.PCSK1	10.7208233993602	2.19568157564354	10.2622049950659	0.439507037205697	0.000407618059419486	14.5496532829483	0.0494822147467261	3.03716721380692	9.17227878994519e-05	5.12605362797721	1.55682428322465	2.27479755471902
Meth.PCSK2	16.8501388393559	8.58270190723196	33.1395437505768	1.08431993301652	10.9156943742407	26.8068315230768	7.77027447933849	7.9830937238508	10.4870938777658	16.5641716733579	1.56508714842412	3.40006939117344
Meth.PCSK6	9.45490842399151e-05	5.73077499572463	0	4.73598857554549	0.286849964192374	3.49562347425267e-05	2.90594422178344	3.60060910682845	0.729553189566281	0.526563266917864	0.000244322264700118	4.21618546575099
Meth.PCSK9	19.5559273615162	12.91821442992	21.8586927586281	7.14103325892329	1.0427293185444	9.03618403902344	11.1262295939386	18.1910388208754	10.8590086355093	26.0084166658085	14.7209802954161	16.1329186732447
Meth.PDCD1	6.40383929569827	10.4621155289509	14.223961568985	7.26335590374533	1.68011812197709	14.5315403181134	8.43504609878606	0.927930264862702	3.19479230585681	0	4.79509333384773	8.28370921304995
Meth.PDCD4	14.0502097382196	14.1661495154764	43.3833710052683	10.3216763911635	14.4810551634231	38.4324405051023	11.4460855224176	17.2276431873831	15.6748675712296	21.9093312223203	16.250611747749	9.2327732384714
Meth.PDF	0.609675270360804	0.803284447923343	1.44619763877434	1.01665206424989	0.815754741657019	1.83520353302624	0.72494957974832	0.539080141777217	0.73712569632519	1.06900248435236	0.928342586760962	0.54299580136232
Meth.PDGFB	15.3415107787147	2.86704760787811	13.7609420080358	7.83392018716263	14.954207314959	11.7792980795993	6.41910465852401	12.4569501697013	10.5592333254136	25.2818624898498	9.78837579084458	9.58554793386122
Meth.PDGFC	7.53946385943558	4.12025017880969	1.07984525764216	5.22175590096447	6.6099328288414	1.37008810434073	4.20227338877494	21.0223282357696	8.75555540623313	20.9731984748961	5.1695002161982	14.7984392917462
Meth.PDGFD	17.1854980528791	1.68846093243914	13.2631586099288	2.72955242180607e-05	2.84722008115525	36.6611237933983	5.12105763137481e-05	6.13667144919217e-06	1.32042539751603	22.7468807127452	2.63314572476508	4.24121227890971
Meth.PDGFRA	7.25510231612802	3.23043814790133	18.605705183574	1.0717810448833	1.32133863090257	16.4267454450077	0.606513715663151	2.62309528211123	1.95721438101831	6.03840447174026	1.84572368544762e-06	11.9681467994626
Meth.PDGFRB	10.4624596239291	9.42696300601361	8.64149945894163	10.5343487948749	3.70216165022427	8.83160338531615	1.8713918773457	2.31310945336018	2.68723739467173	0.664693575513821	6.14479351978054	4.34954732125915
Meth.PDPN	19.0856550765636	17.5941729900423	21.2529021978857	8.67219271033403	1.17342481932578	11.6161327051223	12.5460289916388	16.6959945591505	3.82829741175284	18.1383147111142	15.4190075191532	15.9817185258509
Meth.PEG3	2.56956313311061	1.10980402060794	4.10170473720478	4.24722478859819e-05	0.368715448344651	4.32313114410275	0.115100364524132	1.1874846984827	0.780529627834575	2.84427618418602	0.44866376699648	0.0494898354460842
Meth.PEMT	13.0451229334013	15.633383013808	42.1919759654154	7.11914044514528	10.5109979952581	29.0859750173646	10.6989553713363	15.4293668759184	10.5129714612896	20.9555045490393	15.4842807852184	8.56137027717148
Meth.PENK	17.1285914471082	1.76604642349292	6.32044031859892	0.285503275644877	3.39358269627069	16.2142584080617	0.570942585015105	0.381510846365533	3.91509491326399	3.70302256536216	1.80888670308246	2.61392721502693
Meth.PERP	12.2886121114409	15.9867037811409	36.9149893089073	5.4923581281783	10.7387857258366	28.3295153520214	10.3968363933743	10.948390207704	11.3198007256426	15.6618126388098	16.2447354695026	10.0124194498045
Meth.PF4	3.6339059279701	2.39608447773706e-05	10.2424422601222	9.27696133432019e-05	5.24730346559401	2.7262157201474	3.22153485562877	4.85107139159245	1.910606049169	3.65285130794795	0	4.05707474284748
Meth.PFKFB3	13.2892406087533	17.9099170259227	17.9071404682344	7.3472866911595	0.00391632911641542	48.530773625511	12.3865374427991	25.6094880565937	7.06913821561891	25.1884231359922	19.471977206849	21.4382088465156
Meth.PFKL	10.0953330409724	14.1192013119621	35.9295882501507	12.0017931904887	11.7161460003286	33.2538040815854	8.76784509174169	17.2070344983066	11.7342810825608	17.5305608075336	17.4885910372853	12.9543995716926
Meth.PGAM2	4.6227207726827	8.61970769344374	6.06416456409842	8.95771747272436	5.5010723676748	11.3111282475555	2.64300595529551	8.52604518348305	4.81001079559965	3.20616386421151	3.91062906678679	3.5058087924067
Meth.PGK1	3.5941387252835	5.5849129487896e-05	9.18306586960263	1.47054390876519	50.8668311213736	1.28009814169871	1.70640518471622	2.56570888255397	0.845084585594344	0.344625217804921	18.8073121809924	9.16827367845548
Meth.PHOX2A	21.3481443065265	0.904811652879622	8.95649192282763	3.10104154382415	7.66473543558236	27.3418324021764	0.382259900263385	0	7.24727540639857	5.21114453712257	0.0792536465100371	7.43564036844581
Meth.PIM1	17.0601257061488	9.5090555795678	40.5336446911803	7.20381994221252	0.00229000778057403	20.0046933398345	9.12236136494206	4.01063272043845	17.4726030598033	22.1847566136522	0.542289332905309	15.6081428954024
Meth.PITX1	4.39133428043401	11.5515301355189	12.3171168969154	8.10904166893713	1.03050413511847	13.931870744895	3.95771772800873	13.4625132136167	5.75208431389166	2.14433382394062	13.2954458303364	12.0226272247231
Meth.PITX2	5.50701710036954	1.40758479670885	6.45922244056063	4.66679893395334	1.9719391051288e-05	18.852590872817	2.16712262630372	1.52817406931581	2.59001502132122e-05	6.79411219240323	0.703164120126286	4.86241003518345
Meth.PKD1	0.281168815397051	0.347606676429792	0.000279951423825034	2.65340212276074	9.72480041619064e-05	0.103844345351908	0.175552846780764	0.0876538913834948	0.000476631973897864	0.515235450561249	0.00587200553593331	0.00700989499600896
Meth.PKHD1	1.84190681213746	6.02413882405559	4.02869561142921	7.32887429226802	2.09991261849203	0.000641049981109785	2.81759308576892	2.56792422406968	6.01745720498424e-05	2.05294302062352	2.24765040656948	2.77238379816465
Meth.PLA2G7	12.3372972178779	1.0044611962726	9.23539967840914e-06	1.04852395991265	25.5323938702441	27.5236496590776	5.28461454854186	17.8338458119815	32.0232050443037	2.96912085270893e-06	2.22737665243393e-05	0
Meth.PLAGL1	1.4552585751113	1.88624516662405	4.71412087428596	0.222328290763811	1.26329895469698	3.78080963302313	0.792901299679949	1.98033645483978	1.44276629126404	1.92246469825893	1.91116186873818	0.828360831470555
Meth.PLAT	6.96578867955403	7.47593043921039	2.81826302430785	9.03745860759553	5.48450423968593	0.385722777883059	4.63463160205646	5.22042823808378	5.18690691883212	2.68125205453835	7.19812159284091	2.73032995092028e-05
Meth.PLAU	10.2177092380328	14.4855087150509	25.6855141384939	10.5506942669369	8.10439183642372	20.2339768773768	10.8305354442159	18.3861687813189	9.82702809740739	18.6501280747069	15.3804767314693	7.59306063444028
Meth.PLCB1	20.5538348535442	0	7.47975891483974	8.93175351965366	9.49917704154924	38.510068750285	2.79469708921977	0	0.000310716064321045	2.32963912426151	1.50773719194219	4.05048101322825
Meth.PLCD1	4.6170209844395	4.57748549276064	3.87205803938619	4.84040437940265	4.13719589083887	4.61328881489605	1.0670497476647	6.49609960512958	0.788924607896307	2.7306812825784	2.89209763234962	1.30204468160311
Meth.PLCG1	12.0981373753579	10.9168094686274	24.3621903373918	10.4296027159536	12.0885185750038	25.035693665335	1.4745046579378	7.77855122534315	9.55431883179664	8.78719753217362	9.42344131630962	14.0693881569074
Meth.PLK1	10.2966876077246	12.5019615042861	26.6288492673076	13.5351929261996	5.8485875327629	26.8886484635696	8.86061600724654	18.7694940698489	9.7827828997011	8.6789915901661	12.1179861965477	12.6987929494516
Meth.PLOD2	10.4665811063892	8.97263492457195	8.00585579173996	5.17310257377305	0.863882236163088	6.28987306095471	6.45117041125674	5.94720228970964	4.51647599697007	8.96613716604349	11.5895141539996	12.7133185008944
Meth.PMAIP1	0.554353354978613	4.73314929433867	12.9927488667897	9.19002161823074	2.0952800657806	4.13214062462496	6.880156538367	11.4428235516513	0.000416861748149561	3.48738010437826	5.9452682313181	5.62458565365003
Meth.PNRC1	13.5693198973816	17.0924095131686	45.0887213286671	9.5090036435506	9.82824033510365	34.4897276906388	13.5043921184258	17.2308142587611	13.1098868112068	19.857804958174	17.2759858511722	10.2565642815685
Meth.PNRC2	13.1720663911962	15.7267885057273	43.5257230844333	6.95225574896815	13.0165360868404	33.9625972002493	12.8885923449253	12.8485092792805	12.9672625951823	18.9540418226421	17.533961895168	8.9409007521993
Meth.POLA2	14.7388362987153	16.9793154163959	45.7799333982576	8.72154175819107	11.411128469415	33.1449660335088	11.8074065122946	16.432982960184	13.4959846810092	22.5586950054722	17.3743098784906	8.70575295806839
Meth.POMC	1.54663748617799	5.50538814656873	3.40767907229215	5.83836436397282	4.68341473045087	7.66192683636342	3.88104313174724	6.67792066384465	4.48733307113528	3.46082218971521	5.58497172079489	2.33919190389808
Meth.POU2F1	10.446363581014	13.3375252934611	37.6545071702122	5.17606209029644	7.94311829681296	22.9827198485444	9.7481232243408	9.15897099523254	10.3855656174008	16.0262725782504	13.5535892826846	6.02012376734272
Meth.POU3F1	15.4714566977455	2.83417249414854	10.943027821536	2.12649542379712	4.03526685206841	2.518238109179	2.16697286825353	6.15810804352304	3.11552234072282	4.75852562649645	3.03125514316029	3.02525052687089
Meth.POU3F2	7.45791135498953	15.6652232114013	0.531610526443742	9.65014992094303	0.000586045126413501	20.6355687109169	4.34464844080423	24.0496169943685	14.1499292380774	18.0595870829519	13.4010288804024	16.7321913322309
Meth.POU4F1	8.64119588188107	0.865242281452722	2.78724082574709	13.6051916455428	5.41857810437352	49.2842834454845	0.276803387758417	0.00408847276578575	25.6751256172028	0.0424612022484322	3.0297894625424	2.98483259772893
Meth.POU4F3	19.276375714129	1.54766022673817	11.9181374173246	0.954188086451347	5.09136611814846	23.1639470532866	2.68066727194138	4.32879672661931	0.388516785523467	7.55678256992385	0.51644044986177	2.96677044811159
Meth.POU5F1	0.742279263930348	0.740833548400449	1.82804969499414	1.2596590517904	0.829759293527336	0.424962940278903	0.52843726840715	0.545384572557582	0.602915785545832	0.858914699547231	0.273219439031231	0.653950021221989
Meth.PPARA	12.3459733000166	6.83119981257288	21.6349593996463	13.001780079111	7.09495718274032e-06	35.7982045638059	6.83299738323145e-06	7.56058370762135	8.79152810347971	1.69310885921825	4.96182837823039	20.3547424478038
Meth.PPARG	14.5746591439872	0.070926122958609	7.93085517193443e-05	1.7790660148787	3.28220536800069	55.1181733412257	2.20332734190478e-05	22.6670983351231	2.24325715606186	6.86123814165021	20.7765450025728	8.28398250194398
Meth.PPAT	5.17649670916707	4.15870285547356	9.66669870042874	2.58335245039535	1.2000963014022	7.22191788048093	3.07341769241193	2.15706536317522	2.51321576931277	3.83594223200319	4.23590698638506	3.54985477919858
Meth.PPP1R3C	14.4968545655606	10.9683437181901	11.7476681075176	14.0485592821079	0	26.845864319702	0.0763872057943473	24.1962652045099	0	26.5327855282884	0.819091239801857	13.4868625419033
Meth.PPP2CA	8.84022691373422	15.4661040579273	32.3204086441324	9.78525547531893	11.5176253140644	29.9801580822323	12.3029338953737	15.5546112417937	13.9096939415299	14.3894901078393	15.6925170088353	8.67144044310347
Meth.PPP3R1	13.585261782286	17.8076814937377	44.6005595872566	8.54823592603149	10.4979573338051	32.9550334818861	12.6470113598922	14.7255176273129	10.2464829078092	19.4402054430207	16.4473839419764	10.6295336830637
Meth.PRDM1	11.8771498172851	13.413593607043	37.4149757811169	8.4832301338445	9.82449191050393	27.8996015806718	11.5282406333997	17.5148518079966	11.3748434576006	19.2299447464553	15.6791523184246	7.03555007347063
Meth.PRDX1	10.5544567490198	11.7455668264959	32.6099063847382	7.02792475049217	7.49248003381374	20.7180504175942	8.46949006507115	12.0926082900168	8.39640472744724	15.3202028731965	14.3103603134057	6.15522733346478
Meth.PRDX3	12.0209320138918	13.7332547582178	39.7110597065563	7.00246234189054	7.60138578330331	27.0315402308894	9.51764183622598	13.35053970689	10.6050421052391	18.5064000230371	13.7892311860376	5.55252686520822
Meth.PRG2	0.00125258910382015	10.5532843021817	10.1768318893817	9.18947056229992	7.50353496966731	2.17081200894162	8.81682083947997	3.48125282821219	5.84265268585062	7.26038848374196	4.72460598865391	1.19017876508403
Meth.PRKAR2B	6.89495153794657	6.14995131224375	8.57830134339177e-06	9.27861827936422	2.76543714552152	0	1.65516561453038	4.71840733189699	2.26224472970744	2.56494998318433	2.66687712448957	0.727937147685998
Meth.PRKCA	16.8230048872051	17.0992399477591	42.6584148961677	11.1499574451334	6.6232286060491	36.0127125760969	14.5781686244162	18.2843265351358	11.7905823021346	20.9996394710977	18.8301853482373	15.67216595071
Meth.PRKRA	14.3165512643993	14.8729154774107	39.9780972702805	8.72006489618122	10.7903498476616	29.5928087848693	10.7541215987118	13.6398055991352	11.5320076964712	18.8606325333656	15.7605199559727	9.10994777444125
Meth.PRNP	10.687276806566	13.1214730580327	40.9492182500558	6.69893451648777	10.024637100226	25.8941127618842	10.263118907732	12.8380593237705	10.3084658593006	19.5112005006262	14.7488965345871	6.82708660935067
Meth.PRSS8	5.30554399440913	6.61515884592925	0.000125613655500655	6.38731025777415	3.14084855340307	0	5.03425258386127	7.12391560866074	3.95765178577289	0.469118375279496	5.40891306037659	8.88284433562415e-06
Meth.PSAP	14.1004510483612	17.7054654605528	49.8114326457672	9.53071503602795	14.4915484334502	36.4860302722517	13.2687485373661	18.7329517473013	12.5309116499132	21.9549435360363	19.2197479674885	8.86938682607832
Meth.PSEN1	13.5083501063829	16.0716334254655	46.8283535470861	8.23278804270876	14.976521122629	30.0875931053972	11.5880586201825	14.8480353632689	12.52625793658	21.0779092620011	9.24607016902665	9.01626074442233
Meth.PSMB1	15.7910479186452	19.3544837258767	48.2956931707001	8.61523111316965	10.6631326225063	37.7112811941053	13.1584045493329	16.8853752275274	14.7472407680789	23.0830626512758	18.6347879675631	10.2137426983006
Meth.PSMB9	9.25376733280079	10.7176494349272	27.7543587451456	4.09924124908285	8.92214820721369	23.174046127868	7.36111333666199	6.650822363478	8.931041273899	13.9050957565149	11.4509072132037	7.59303206568413
Meth.PSRC1	12.7993489499722	13.8956947871317	36.5406930159998	8.50139736582471	14.9103927537758	28.7364845540168	11.9715258710536	13.77023087088	10.8112291790548	18.7832748949081	16.5859275076691	11.3168642752558
Meth.PTBP1	13.0852661669294	15.7392749687853	45.2467951559291	8.69679306359017	15.4243904364842	36.0481137038727	10.783726719769	18.0092004568693	12.3958870984755	21.1601606080857	19.5398104571805	9.601496013515
Meth.PTBP2	16.4027042847328	16.740612270004	46.6607049735262	7.22788914097613	7.95971463505562	32.4836691478532	12.6024111693492	9.11491639615331	11.6680029345918	21.2955954461948	17.7764430822621	10.0411971603691
Meth.PTEN	12.0371811033253	13.3496906562156	39.1085006500876	8.99089776745494	8.95793597899845	32.0527837487183	10.6499298637775	15.7301931733543	12.2649492700704	22.1821731481799	14.2733385595862	7.59593846473666
Meth.PTF1A	15.8228734366886	0.853503922291819	1.27854873942673	1.39607746159817	6.21512446928337	16.654268173139	2.58207799970408	1.46548683668866	5.54029115112794	3.95542547018751	2.71093098698418	0.000703712159122681
Meth.PTGES	1.98309811359665	6.21136715106403	5.77048170625749	8.24894302226927	1.37281652330954	1.9405547293793	1.16356912751196	1.08904485382658	1.80780603937512	2.63689978035982	0.549826907391184	4.6695933540182
Meth.PTGS2	16.6852316562518	10.8180762101914	38.8922983561979	4.03960997655479	7.04754660218354	2.32294356852088e-05	7.30172141354003	1.91694948379469	0.000113576200476736	14.3078211460639	6.28023884985073	8.87966847433242
Meth.PTK2	10.5356459315034	13.7144451821044	29.3529150363356	9.37486184980524	8.81214246587121	28.386340278391	11.0052183476477	15.9297938662737	11.2565640964107	16.8161740414965	14.4724395157832	5.90316865637552
Meth.PTMA	3.55444555478422	4.66446761483333	9.39543700586616	2.83194359613831	3.98309599008063	6.51847135829897	3.37669473252994	5.97909705031862	2.45453059788754	5.05372600142545	4.60600035641883	2.7227935975976
Meth.PTPN1	7.01886304608405	8.41330608253921	23.5588479639201	3.87919644296207	5.544380686638	16.7250596999842	6.12507273857074	8.02208301899213	6.73110089736594	11.4374624155852	8.69833559626568	3.49956902716133
Meth.PTPN6	3.46839503495701	3.1517169585167	6.97327920069213	6.88504212636018	4.09442593402227	8.6034142465653	1.51801715837958	6.31754770733477e-05	6.60573082840092	0	4.3755698090992	1.94231041504125
Meth.PTPRO	18.3591462575288	3.98903551004105	5.05273205207669	4.79326274799818	11.9252625073862	22.3409087447715	0.756402790977595	1.04698335322376	6.47924191263629	9.1176354449851	1.4243155603916	0
Meth.PTPRZ1	18.2155825516049	14.2061582663616	15.3475907885325	9.24179795474614	8.24867917980225	10.2275822124081	11.2325847226809	15.4338212039403	9.2090693814849	22.4659612719409	13.0880159517425	13.406844766144
Meth.PTTG1	8.54843304431646	7.61395888622332	27.918289356272	2.49505984980763	5.84975570408755	17.660984477247	6.31421742168181	4.23169710736456	8.06541654030554	10.5819973652911	10.0353036124981	4.51070240754707
Meth.PYCARD	1.36342222214576	9.45155826382804	10.4256561125755	10.0379843307833	3.70673451774077	17.7878163636706	7.40705299977489	14.7509941820232	3.06400294885507	2.09650834171249	9.6734258084229	11.6431597233768
Meth.PYGO2	12.511645503254	12.4566163182254	36.3996506699367	9.35303915752377	16.7101730084219	33.3707032988205	8.65329909408749	11.1557658380143	13.7171959772288	17.1789802199052	15.654286856216	7.98841292358097
Meth.PYY	3.31343784008921	9.53624866375779	22.8267400855073	10.1345069309037	0.689100208377156	14.9147444974578	0.981822257312667	25.6573351615065	2.99108122329769	1.81351730686508	16.0157579901238	17.3395112444579
Meth.RAB11A	11.8421426013372	12.6787348421936	37.201080352552	5.59371741531313	8.44568822397942	27.3091009394915	7.80702747886675	9.48262234079933	8.23284789741929	16.3434279459487	12.07839722166	7.68726429129153
Meth.RAF1	16.0394853247098	15.7558558507664	44.7981102377401	7.21058546958429	11.5019858337348	31.4600343931536	11.4111133506183	13.9800423064374	12.5013180212516	22.5912861764349	16.6978634699995	9.76967395391225
Meth.RARA	14.255488937495	3.71322654520919	7.84231416878777	15.0212402188856	0	7.99707052921169	0.340001683170948	10.3472804655593	0.00024433040067133	9.8002300267139	3.14086386062464	10.9785246001167
Meth.RARB	12.5336270605345	1.43258962517565	12.3714607942333	1.15866419573215	9.32443276610046e-05	21.9025576404859	2.40866905967766	11.747458291547	2.323373969028	6.37234804211926	5.46037553765031	14.7078147100332
Meth.RARG	10.4369445244158	12.377044800311	33.4509475581512	6.64229760582603	8.80588636627646	23.6567078753474	9.59463869959291	11.5163604004598	8.54161442101483	15.0788089617524	12.5056288967163	7.24430132662996
Meth.RASA1	13.0467159836757	11.9939721693671	40.2890251885339	3.84977404211426	5.77129520950745	24.7995221069507	8.91747628492544	7.89693593836108	9.41499169455386	16.2114911553778	13.8751235717027	8.79916482928706
Meth.RASSF1	1.16349272779639	7.07784939548679	7.3369162204071	18.3324040245281	15.2705894081514	52.9806662429638	12.7033568280203	29.3699429391579	4.00775689852926	0	10.9370274790223	14.22232439752
Meth.RAX	16.2893453098223	2.56036245130003	4.54477962772629	3.42825552623552	9.39073573353336	36.2304228366989	0.560348417504626	5.49375306523354	5.18931398742187	5.12036881925641	1.4493715416142	1.36290909344535
Meth.RB1	4.00391884283085	3.44790821034945	0.281088350577563	8.35271044733379	1.92304644076612	0.88173291611655	1.46724148628984	3.29402457680177	0.983232608190542	0.515440061003309	2.98879447422223	1.77252840000578
Meth.RBL1	13.7617833408064	16.6704002154471	45.7141979086084	9.44573255665	12.5080960826516	34.0352631976959	13.2832441112668	17.1706220083737	12.6923655063068	21.6112965317958	18.7192303399745	9.49564169896612
Meth.RBL2	11.2477958574609	11.8621173306196	35.8386072133177	3.5408571133165	5.3444940614725	20.3648030856176	8.13204829342264	6.67808021386492	9.01973563067066	12.7421089162404	12.2064595396348	4.88875377319643
Meth.RBMS1	16.4460464993588	12.1357561446702	35.0074293968349	6.61875864574773	5.58810358914947	19.6004467367566	9.4769087459034	8.00970103702668	8.42103222646503	18.0571419110836	14.0283922289967	10.2174229573061
Meth.RBP1	1.36002199144317	0.815818034676345	8.72824142761328	4.31224274436678	0.319588881941702	8.22186179264664	2.92964063639802	3.72516178794225	2.68913467261202	9.30324417510136	0.502631706437443	1.80012972271456
Meth.RBP4	14.7672083239381	3.42053493852106e-05	0.000154782210933143	10.8724018632476	10.3881996913191	12.3281635791941	0.591954086315322	0.0259620137454824	4.27797271881558	23.178001331849	3.46337048870107	10.3657646190013
Meth.RCOR1	5.67649442736546	4.96306536740976	12.149498825512	2.1317149885909	3.62969319806866	12.5453054198005	3.48621375651094	5.07201476383693	4.50718575284974	7.30878590658548	4.8437162523721	2.51624560129205
Meth.RCOR2	16.5822792267358	18.4680327875708	29.2453020717533	10.9835394727462	7.23183837302097	30.5141973286166	12.0869010004895	21.8727200567272	12.2196246460905	21.7530913650269	18.4554599823614	18.8714093903839
Meth.REL	9.36158798818909	9.74617873572961	29.8662472597503	3.84321527997485	6.07814838631897	22.0714049564736	4.94082428210834	3.43323752496206	8.49652028851531	13.7414847843131	10.4554113736338	7.08019479288943
Meth.RELA	3.01423520831848	0.811062173061631	2.42587846065718	4.51117884028748	5.66325502658269	3.02750446141044	1.6070167617178	1.99246225588913	1.86036984356283	3.52597684608936	1.92602928083265	3.93403927366173
Meth.RELB	1.24529831148228	8.15935976976492	9.45816912379486	12.9420540980864	8.50811823344671	11.7116302809476	2.05820117755025	9.12765665931737	7.45426120580996	6.0387231395511	0.00540603911121835	7.555607788398
Meth.REST	12.0449430004686	13.1405831691355	37.3764515453711	6.63128763592382	8.60506257398083	26.5066310596	10.2398712890545	9.54148909755355	10.1671718143162	17.3577041480447	13.7605049277212	7.28126870779505
Meth.RET	16.7177960550749	5.66667438944266	0.00167361796904348	4.41189628215345	16.5468255810806	18.3826151379392	14.1115852451092	10.8388861451319	23.7175389000163	32.1174285107579	0	7.01267347385024
Meth.RFC1	11.4145756783547	7.58436225228197	32.7713826116437	7.29752581480675	8.68350927660505	26.1580056591872	8.53504451502389	12.0256135891242	11.0128754634299	15.7799682451685	15.732371024286	5.24348371546151
Meth.RFX1	15.5696002505923	17.6244417088265	47.9907534590986	9.78848006598412	13.8441792269441	35.0990496062348	13.8742128186853	18.6449002779039	13.4019080623575	22.7298493801977	19.3073743934501	11.4767135025038
Meth.RHOA	16.1116404878523	18.0832388750953	50.2766286337651	9.02243265790574	12.5240693107138	32.8287139300289	13.7528924347591	15.7703307582883	11.4202731681542	21.7544527589913	18.6612308889445	11.5786219656867
Meth.RLF	12.3314350717068	14.5193341330767	37.8612742766605	7.16317187627289	8.47908548587608	28.9680450276301	10.6707888356278	9.48094550797877	13.1686170624552	18.0302934284152	14.20407806397	6.23854170599777
Meth.ROR1	14.9087892351808	13.5754923972765	18.222917008547	3.3075529725268	0	5.60285266957971	5.86352632159771	12.9856137456471	7.58317045446408	26.4165841515915	10.9678128232143	19.8880600654864
Meth.ROR2	6.65124587997589	1.86685029802136	0.000252704055028469	4.34893879001711	10.2423809941574	13.5896539251845	8.40571693442393	11.4754273712268	15.7641839550307	12.3277400067847	2.69036761886557	5.68873432696692
Meth.RORA	24.5121258168822	9.26372348292631	28.0766269119538	2.75991541455839	0.000431564540077997	22.8828550429452	3.50722543497107	13.1669523363592	2.75489373076498	12.3655580312508	0	2.42995886404909
Meth.RPA1	1.22925608235415	0.902496211307685	4.60162708779822	1.43968016945032	1.22344378675063	7.45933440645608	0.979666692639961	1.58535547060056	0.803513513160096	1.03182203631368	1.27243527070213	1.9280079409139
Meth.RPA2	12.7863361236971	13.1034835790214	37.3775279261011	8.0697602385064	12.9560318933351	30.0190210309205	10.1540340299282	12.0342400552814	13.3874850859848	17.4993897777437	11.546473286611	10.0225664101132
Meth.RPA3	2.39106862050981	5.58413681967023	10.9089965233379	2.85630753358474	2.58041447062329	7.11224667466505	3.7290191687231	1.63915961429371	4.79261495162937	3.25674043238812	4.72954247587316	0.199173427550474
Meth.RPF1	11.2515079871386	9.57882699136782	33.3823308290258	4.79717091302712	5.80009941549823	23.0183656190736	7.68991428537695	4.74399515377107	8.42671074110375	13.5348544751265	11.0363027607504	8.21568595711464
Meth.RPIA	11.7374040317086	12.7162005080577	39.1549708835116	6.71963698015362	10.946208927883	26.6932374650277	10.9645941009124	8.94855514369056	10.4868673366704	18.3879696869472	14.5793735465613	9.67733503858473
Meth.RPL10	1.24088247211187	0.000231462570066452	8.90985836646568	2.56642772901573	58.7394650440002	1.41211821473425	1.97110446195334	4.28212324288084	3.44601571227389	0.0817289724774893	20.9073074772872	9.01072481029931
Meth.RPL32	14.4056734005076	12.6258655236805	40.66681185046	5.99005068421574	11.0149899628656	28.1653323825438	8.74966742084814	7.48253228294835	10.4247469913204	18.9039052448202	14.0041976226688	7.98511327018921
Meth.RPL7A	14.2449804157089	15.3486904904315	49.4153570132675	8.48104785017013	11.9549609803948	25.4756134500352	12.0930054081656	14.937419573157	10.7069074622297	18.2460055641168	17.7214607739862	8.3137545363787
Meth.RPSA	11.9889541927993	9.9268649333992	35.2264144268688	4.59810348677131	6.13581335688933	23.9583582255647	7.19636943999611	6.51839614625913	8.83920759366782	14.1722170896604	11.6329190961165	7.73214244745676
Meth.RRAS	12.3331794234834	13.5914733914577	41.4706116328567	8.26178036492685	12.5707029962683	29.405897255323	11.6790359746386	14.8560917011651	10.950907596275	19.8417442075061	14.7857106215438	7.41281607337691
Meth.RRAS2	7.14298039814927	13.8704449373303	27.6454018071059	9.41407572623658	6.60392731883663	21.2156690294873	9.81755109888977	14.0897614656483	9.25925604017656	10.7354975781346	10.0515552541662	5.06352143706248
Meth.RXRA	11.7213743218041	14.7080212347047	31.31010680696	10.0151110281195	7.6804166202081	27.964592408025	13.9408834459167	20.3296670278587	7.70634551791678	19.2875497594232	17.6245222987956	15.4173333230384
Meth.RXRG	14.6545307233815	5.42035664905176	12.4310625922653	0	0.386084276457845	22.3954106900644	4.00527879645229	8.34559554175266	0.821868274521818	16.1011338945918	3.33997434767886e-06	2.85437326729881
Meth.S100A6	15.2510536230971	13.2517001398979	45.9221133309826	7.95445610156217	5.29636394356164	24.9453846882672	11.9982391912329	15.8125839492932	10.1756464882373	21.0694373081234	18.1965011064524	14.2484505062951
Meth.S100A9	1.10766999546374	0.637137505137338	5.88065232386551	0.993633992241536	1.53255986031358	3.89249986012907	0.561468979206273	0.690056858288519	0.900655323940802	1.51097896347461	1.00829028098789	0.0280879557929468
Meth.SCARB1	1.10119240746966	2.06629340874124	8.92861614919251	2.39353021174427	4.56852767464459	5.32591188656862	3.73448356792253	1.34054559114493	3.56962326406179	3.83714360657984	2.85336042762735	2.53333900550595
Meth.SCD	17.4050666972556	16.1454769481135	43.7855015154654	10.2932130305224	11.8760401240347	29.2692848411534	12.8488921132028	21.7347081139936	10.506217751041	10.9733294291701	15.4368682768578	16.0019539883382
Meth.SCG2	6.72135895637177	8.44606394843856	22.2583118537975	3.33158741342052	8.1024774053729	19.7412128971117	5.84319900657181	1.08849640932135	6.00339021397063	9.57113029921656	7.32704605977615	4.96932652949766
Meth.SCGB2A1	0.909756156177259	7.24591110415033	8.1166579804687	2.86167447117231	4.00393738190879	2.89015536177928	6.57683232482856	0.0033923788175532	2.46766437018504	1.10976362768643	1.41782871153327	2.72958966368156
Meth.SCN3B	9.05882490043725	8.63758098454209	13.9157902033108	7.44561421594017	9.23714649264081	14.4227464972278	8.77920256751034	16.9202389124756	10.1694489873339	15.3694080858907	2.10045732490039	7.28164117194472
Meth.SCN4A	0.000147540132509182	0.916907925712389	1.43816213154771	0.613263878665174	1.36794625956999	0.775576547526946	0.379392527240047	0.000183181215423314	0.711388049303019	0.243429699288179	0.209615311901619	0.199791600336841
Meth.SCNN1B	12.2152194391532	7.51401585357132	20.2457636733281	5.63467753653629	6.14320053582525	19.7138758910391	0.389511861281558	7.75507605984653	6.07886644777988	14.2180932998047	0	0.0201806429936589
Meth.SCP2	11.4147930012689	12.8297231148781	16.0946659006903	12.53220366187	4.20600998920951	20.6231498505809	5.56070754709429	13.8858684816961	6.70975463296069	5.2060965076429	8.24462566560048	8.70308612348852
Meth.SCTR	0.267450488416768	2.60845503788507	3.90682990765707	3.84235171501677e-05	3.05619603326512	0	0.665638429839147	2.67490075671577	0.000136711980161933	2.23679863501169	5.57542322510379e-05	0
Meth.SDC4	3.28720639721898	11.904207360457	8.68488222844833	11.8506076790157	6.75670876260936	6.71684784760054	9.49278224078988	10.0138627784243	6.56334056176546	0.629353228364241	8.64345688570603	0.392923569354871
Meth.SERPINB5	1.88154969287792	7.24145291716699	0.000166168474417707	5.41097359559624	6.15371146676697	0.000206976042064846	7.09384951862337	2.39193929584915	8.33243901256546	0.0593489880946581	7.65487111912077	4.9739443052901e-06
Meth.SERPINB9	2.36236389850435	5.19866307321459	6.68938833653208	6.44103870835131	3.75120903237572	8.12966717803184	2.84223120144551	2.88136980802288	2.79883120628419	2.31334154066803	3.75105858287189	3.9308720037702
Meth.SERPINE1	10.7354164837265	12.5790104245878	25.409600056223	6.55790028739061	7.84800380289181	16.5671824461612	8.90411280311536	10.8060258166066	8.42414379123279	16.1257004797151	11.6736931976384	6.28206865668056
Meth.SESN1	10.5259691141261	12.3707812171614	34.5137415882145	3.11727312651718	5.89662370455378	26.5109958946582	8.37541081173557	5.50430084140375	9.92985135384715	15.6888037016583	12.8997606192869	7.33935310941687
Meth.SF1	12.4887110556191	15.0248627552805	43.6591285115325	6.42743956040492	9.37088237692952	29.461749044431	10.7625787755679	11.7775835204338	11.6693217715451	20.4220870016662	15.276758507273	6.20758123092493
Meth.SFN	1.01880821555879	6.0730819197256	0	4.79919182778183	2.99899338964164	0	4.2258318742898	4.91567616215891	4.58370240329019	0.00010589683023516	5.50283833228386	8.19606500792704e-05
Meth.SFRP4	25.0795860449322	3.88800713372759	11.5411985481988	3.02636220126677	7.37943210400425	22.7102460271074	0.407641265593089	3.72983945008505	1.54608719194203	9.22867343950772	1.41022239113434	9.85457110227879e-05
Meth.SHBG	0.904845127154021	1.45012711772375	0.827639104125188	6.72145456512201	0.566998063616121	1.51934132479064	0.912590646750846	0.3985801676423	0.900202321813505	1.9308035672385	0.457639259240184	0.935318070696287
Meth.SIM2	7.20464652924059	8.46094668355289	7.7571112307918	4.98006526544041	0.000248298475119761	18.1355701239467	1.84365591929175	7.38719532819672	3.56580599624377	5.44321978610079	9.12881692186424	18.1620025958508
Meth.SIRT1	0.496916982130064	0.808364522602732	1.2985928419837	1.87355805677843	0.821024091481176	1.12336482544578	0.783773402108459	1.30926824840672	0.44390196293162	0.573258254994874	1.00502685281029	0.0131789422207105
Meth.SIX2	16.149411959963	2.12049948579069	3.22596064045847	6.26162567489883	3.08627145747669	2.88465637348428	11.6800215693741	25.3029730949118	11.4913130021453	32.7286723849503	17.7606778804939	13.3120418996627
Meth.SIX5	12.3630185268328	14.5172987086035	40.2876393259628	9.4350816270613	10.916866364465	30.0694556324191	10.5072804290269	15.9802843065664	12.33599361653	18.6308065730534	16.8831187319656	7.01190660720322
Meth.SKIL	12.5035708664186	17.7723702570232	44.8791353119771	10.4696873968693	12.6047387925439	33.0934135739196	11.9692020751642	18.6484109369772	12.9442682203182	23.2216480807149	18.8913246677419	14.0007213129576
Meth.SKP2	10.3294160031182	12.2807027894562	34.268713055303	5.4952575162118	8.56890535989859	25.5740674497909	9.64551814103442	5.90568282332333	9.98270071040614	17.3739395357985	13.3483389248515	5.15077383846503
Meth.SLC18A2	9.56727343596736	5.6345519709233	7.95611040070769	10.7894010666975	7.806174008955	5.64752546833937	0.000660871080578872	7.39874299365634	6.40343638965384	4.35753102628529	1.72808600043631	3.07725630182511
Meth.SLC19A1	5.88786700523569	6.8132378144171	6.53176114484848	9.94362283683777	2.24646716498075	1.70480526713296	2.90166471028622	2.67614725056923	2.41194817613686	6.84614327192188	1.81107636151294	9.77473427317037
Meth.SLC20A1	16.125045980111	15.8433104312439	46.083784625262	10.271191943977	10.0269975485112	35.4166504762141	14.5208048995062	13.8332396909918	14.5112083033678	23.3023819008589	19.3104437418218	11.1985999699882
Meth.SLC25A1	2.08801040180552	8.68193147004845	9.37317370352935	7.19711325485191	9.40046511902849	12.8920618717354	4.8145107146406	8.35980828205549	8.15185140358825	6.65046383428471	10.8591764823072	0.107677912740284
Meth.SLC25A5	0	1.64976092023982	7.45228815981148	2.48878042430942	7.83243058959784	4.64142714403891	3.25221363378466	2.7051650339976	4.08632062688219	1.18929850573193	4.09235318838959	1.52576576831967
Meth.SLC2A4	22.3567958694332	16.0308339476402	36.4771635495374	9.21863884856152	5.07997577225145	21.7974534584539	12.8258994311007	10.9289376749485	9.36499155633506	21.6290576280623	20.9575588435171	21.1314789489284
Meth.SLC30A1	15.6094395345765	14.8372729348643	39.570305125937	12.8785520400478	18.0829127940937	33.4629303288963	13.3802448542296	19.9644542795973	8.20858871243169	20.6237856363141	15.465385319247	17.1668217898519
Meth.SLC34A2	6.76490742110172	2.50296814229758	7.59879490336472	0.000168593556439775	7.49500732862394	12.7241923228549	2.51579048772106	5.85987350543063	11.1919239820838	3.06922568814521	8.58370706900859	2.83318815921449
Meth.SLC4A1	0.66103454553334	9.87141095482219	0.00724175908671139	8.29861700022663	3.38966995665016	5.2256167088891e-05	6.83205900532212	2.12941260060883	2.39762951136208	0.451554870756423	2.63039555620499	3.05593851845794
Meth.SLC5A5	21.5953021965917	16.2702115233994	7.9568485046721	12.1793961891389	8.19677550834927	36.5418415729713	3.4551145666516	11.3402405120707	10.8669637286163	12.8597903537788	5.34505542367477e-05	0.000179225137797599
Meth.SLC6A3	13.7274425182033	2.73402874669755	5.39972278402562	2.54097587514155	4.48003475878555	16.4528566623224	2.23458897428439	3.25630855761335	5.1734409888975	3.9838456037285	1.51526214425545	3.07343264701315
Meth.SLC6A4	9.90032930117918	4.7897969294493	6.96561327126469	8.09830747361833	1.77144951052544	16.2419069449338	0.300258280470656	2.37546984812043	1.10494700657938	0	2.23732405851707	8.33804493130695
Meth.SLC6A5	17.4362122501768	6.88711427475841	26.074650721332	8.09467944282159	13.5431647451749	18.7134779462792	8.75102967191898	10.9746735724845	3.7981225026776	19.496749812612	0.307096380905375	3.51838943931196
Meth.SLC7A1	12.8863166099764	15.6387308350393	42.6855170165888	7.6207236243183	13.4940646089418	32.3349393715524	11.7142084366003	16.8219641261463	11.3923104913726	17.7784423371361	15.55712856457	10.8923735463309
Meth.SLC9A2	6.97970274273131	9.71786138453553	0.664593508402239	13.2193818112129	3.47839129442619	3.39409045223512	4.17453658676617	12.0007104538629	5.64332612280712	0	8.62156253551556	6.77041072459334
Meth.SLC9A3	15.7009358421626	0.484048455764136	3.18440266695883	8.07730053945389	7.27148590219862	14.4985744702788	1.14638149975421	3.38684479776345	14.2947211260825	8.86828495042093	3.72183475667333	6.44840157088242
Meth.SLC9A3R1	11.7209818178304	18.267731065897	26.6160236552803	12.5826572118224	7.29665737652125	19.1692049726252	11.8137276223807	18.122597181043	11.7955364614594	9.52286852964563	15.345954113227	3.3586421295073
Meth.SMAD6	11.8262631988256	14.3087123245349	40.7268386865265	7.15517782432136	11.3478271792843	29.4170984451253	11.0207062827584	13.9474868631009	9.4609973141605	20.4256495669038	15.8419344346729	8.81148470397636
Meth.SMAD7	9.93734269205141	11.8424852020099	31.826946659796	4.04453585742035	7.39730603812913	18.7955289467341	7.39584784073183	6.98813279679899	8.59986667106639	16.1643390966522	12.4292332181329	7.3647593611259
Meth.SMARCA4	15.4602264209212	15.749505052739	43.8478384867522	9.6520546433694	12.9419461359165	29.7184978147753	11.9260437485884	15.073012616631	13.1494855944406	21.8986116850039	17.0661222938553	9.95478688271745
Meth.SMARCC1	14.4883001210607	14.0227450836921	38.0484091479303	9.92772797534154	0.000783203753516121	30.2173494778404	4.5077226611009	17.7086980835832	11.6466212133712	19.5620390867388	16.6434991971774	10.6416124525549
Meth.SMARCD1	14.558983948672	14.8310658351713	43.0279168638197	7.28713525215749	9.97733045446894	28.4594554503361	11.289252188827	6.81292188156914	10.2940337850946	17.8577762291219	16.2214429725235	9.48574848146861
Meth.SNAI2	13.5202989981394	14.9941298511914	33.493486601906	8.37428187703349	9.3393658010818	24.9011567716887	11.9245508024509	15.5643148102543	9.84104664123704	19.4937967402496	15.4054239451189	11.8042454501782
Meth.SNCA	6.6685900008485	4.54207727793512	16.6809263549159	0.00016424919431862	20.4108401285899	27.672121248135	7.19423307691912	11.4144100245687	11.9832876924506	9.04562576761188	0.667713665622377	0.000239223341397768
Meth.SNCG	4.29196779270028	2.01038582683264	3.9292536364044	6.19576796514116	1.60181676988089	1.11395481013167	1.20217873706421	2.3997920317302	1.27778957485034	2.93110017653999	1.84829046731287	3.65105380250194
Meth.SND1	8.8712717154846	10.1418631382415	28.194229173856	3.60576459602922	3.07931420941491	20.8257652804116	6.43240498393613	7.69805565557968	6.56073413141542	5.45216957652114	6.20195095576506	7.73305379728861
Meth.SOCS1	4.85845219065231	10.2289715072711	30.5472398443719	8.7069129091329	5.28867758980311	27.807348126374	10.3636188208397	13.1138952097322	15.2543546828691	22.8139823907392	14.8773967220863	7.05361612354104
Meth.SOCS3	12.9960570685954	2.55024695600696	22.5796564879377	8.68000825313951	0	28.4906648404975	14.3379708497768	3.51487852750889	19.6859223736576	27.4698584261821	8.29395149563416e-05	21.7926927681477
Meth.SOD2	13.702447622078	15.755499150421	41.8615740288762	6.80491949653076	9.88440826297964	30.2359689778065	10.0860217037309	14.212894610815	10.7693680742408	20.4377763551397	16.4495150879038	9.57769570375521
Meth.SOST	1.89307426652288	4.90559359826443	0.00627017986679993	7.02487206516272	0.000213375924636876	0	0.126463805076401	0.342780219325703	0.90517142199026	0	0.00278115238260633	3.95034283272097
Meth.SOX2	9.48212271042107	2.82970103557847	10.4142855402379	2.22801837271589	2.85744145447234	9.85028365960158	2.45221788864971	5.94079111081565	4.9932459693092	7.55033579102088	4.83929196551662	1.00264768784841
Meth.SOX3	11.7281532033577	3.36245123258299	5.60616200701626	0	12.993149782422	10.1962515154106	1.62311639202076	0	0	0.664249269637948	1.52145858325327	9.9873459337677e-05
Meth.SOX5	11.3267946352082	7.96021696690844	7.85709773472704	12.3586850027392	21.874791415	44.0090235522893	6.00067918239892	29.1923097794815	15.4523457624912	21.0687314961882	0.624093712566843	0
Meth.SOX9	9.45541280608981	12.3680729373541	4.48721000809242	3.22232765219791	7.59714048084986	11.0578118532552	4.90964075812372	19.6574011730588	9.29807861717726	15.3237313141801	10.9266099971856	1.86463223362744
Meth.SP1	10.7781915542856	13.342086902897	34.8279304959096	7.27163103401663	8.98550130391996	26.2144753673802	10.1901982666783	12.7450291512495	9.9982051949148	15.5553807347387	13.2811308487342	7.68528405145513
Meth.SP3	4.10158144004749	3.53378140797407	6.76882729460816	4.16295854595401	2.65512510356355	2.07529961062699	2.22090110542061	2.32162800984712	3.58005607247928	2.04236637623295	4.22598500151401	1.36293188990336
Meth.SP4	12.0485999899139	15.0620028505907	35.8214284128346	7.28284712795447	6.81315371474047	28.6552042261415	7.94764069300438	13.3771398769599	10.3143581871295	9.7289876121678	11.1194601514003	9.3905636064658
Meth.SPARC	29.006890467675	11.3576889749647	29.2217381454167	4.98225670929806	0	25.4661773640199	0.846135348891465	0.927001233803303	0.424199450824362	15.3649281909862	0.766012016869816	0.000133301907879206
Meth.SPI1	2.89358951029518e-05	1.30160669062405	5.65103925364048	4.15186328229683	0.758116947144558	9.65525271068197	0.330642227503302	0.409058669243434	0.0823783130841009	4.39987211418111	0.38091698524459	2.23182903856621
Meth.SREBF1	5.01373855617856	3.70284622986466	0.000481189289362099	6.94562859362177	8.47092639032633e-05	0.928217817727263	0.80503302566781	3.27145584229096	0	0.247086120838475	2.1629612115309	1.14919078023945
Meth.SREBF2	14.3470560321892	15.1050015946555	41.5874322067901	9.45280696738709	11.8928990955978	31.2070156847804	12.1852628391736	14.8565729856084	11.8274376518976	19.0918503042981	16.5152298896592	9.41113204607659
Meth.SRF	11.1701120687176	7.75845824475883	22.7420717091153	5.80227203652352	2.91945703683355	16.1145332253121	4.79676550237749	8.37258887316967	7.39727344972742	11.1234047606821	7.689011014024	6.35007264647867
Meth.SSRP1	13.6403043211248	10.2931864823311	26.1207598338216	11.4583316250795	10.9233125095203	13.9871789273741	7.06840682593826	10.7497661933782	7.33777420614925	13.3867262029479	9.4973260347083	6.49670002402199
Meth.SST	15.8431886904169	1.16202599392734	6.83474737724899	0	4.017725279243	24.8847917061506	0.316741575913578	0.777991874602067	1.30389128847385	3.64039762680311	0	1.17238437439625
Meth.SSTR2	21.8267221786798	4.56906970007841	8.53773613272448	18.2609482487019	12.1602385877759	47.3310121610096	2.56229610386793	0	28.3393425728923	10.0960622562989	0.00029541968516671	0
Meth.ST14	0.777553459137446	4.49448420537302	2.78385108655605	6.40908263026483	5.38093205208593e-05	2.8927764145919	2.62753608777675	7.40683119794676e-05	0.210906765109152	0.743311743437294	0.326544021147606	2.44735928662114e-05
Meth.STAT1	14.6817015209622	16.3553016562677	45.3373456627248	8.41238744449471	12.9394561770892	31.4865715027998	11.6122250165763	15.6212547481502	10.3947108940923	22.4376920318124	16.9954220227227	11.5121433856858
Meth.STAT2	14.2342301412734	15.6460506417345	43.1637080178539	6.82510263066577	9.43843952173771	29.3832822725653	10.4978122230333	11.577790179159	13.0187736459262	20.5566522984591	15.9086920680268	6.44988679525823
Meth.STAT3	12.6444101532241	4.76383448860672	20.4041439758891	3.55194947361888	0.367435471666806	45.0611855539051	0	6.15704351256892	10.5523146059572	4.25766265406469e-06	2.88192388773593	25.5971260074995
Meth.STAT4	0.446395869152955	0.461050384085147	2.0283538736571	1.15076121165388	0.317569818455036	0.375177922409367	0.455654420406526	0.386407014043537	0.264875539193131	0.455244024560434	0.472566229903132	0.00432032914448175
Meth.STAT5A	1.84293778521701	1.90424484777915	15.3616058103471	6.14065203134489	0.000187690909836457	20.2821607273385	0.343459633026524	0.625246616673261	0.687535901431365	8.46813118451487	1.26399375412589	12.549594495725
Meth.STAT5B	17.9219018966673	4.95044922155529	28.0689659859695	10.8634399190913	6.7046449188123	31.7042977703568	0.622013194395915	2.37466625477076	0.594052880154272	15.4724049156326	4.90126618035594	8.76276851361732
Meth.STAT6	7.1812874403474	9.01661712808964	24.6713612978448	5.19346432474132	10.5857084074731	22.8178121241164	7.48615399832691	5.76116664803984	9.12408097094184	13.473573311605	11.2107376742576	6.57610710527895
Meth.STK3	10.1028945187496	13.2932178451837	21.6842249936176	8.83570631850322	6.59782470188314	1.96669278908263	11.2894793653105	13.4532457360565	7.8115169743725	8.03871291536005	9.60173563751513	2.65404499187385
Meth.STMN1	3.60749396288898	9.21175626022815	1.74288294688902	9.87579905945683	4.77909679636664	4.34321735529026	3.68361302990115	12.2817970325943	5.31021249923492	0	7.16170344044026	4.25293587458494
Meth.STRA13	11.8385901478471	12.9036157626518	34.9627033480357	9.57638436827304	12.2781112076169	31.2012856031293	10.6360164961113	9.81973064237974	15.1468644058872	23.2016197261159	17.6488631135079	3.84681417082581
Meth.SUB1	7.8867723781992	11.3337118732548	29.3424990780919	5.85512818935973	9.96757717362474	25.2498701314339	9.38846661719836	7.65520125059245	9.43008155644027	18.7112617879228	12.9010957628083	5.05595438841699
Meth.SULT1A1	17.8854392617243	7.37793186498151	29.0046432262828	2.05235238882076	19.1956544053782	4.29697106288498	8.12865457009617	8.41042137193442	10.0280332967963	26.5453672669435	6.99018677261525	5.51896906307048
Meth.SULT1A3	7.49838757003358	8.75925455092509e-05	16.3610793890857	3.50306604525589	19.7806495673452	28.376735065311	0.7855549938011	0.409340989030508	16.1698449174041	5.9058123177479	8.49456738259038	6.93194418129491
Meth.SURF1	1.82162869569722	2.02863109171606	0.315330530821295	2.60979103890055	5.81591895618014	1.12592736342031	0.863374345004837	3.25828114534825	2.88159091693619	0	1.970286315915	3.06635097561233
Meth.SYVN1	11.3152177746792	14.8865396498425	41.5329653480206	7.31199307884727	11.0574247028669	26.4586481202267	10.2801694345054	14.0551901380768	10.4064265359982	20.8235090795309	15.1731592588727	7.48006422602392
Meth.T	20.5908640052966	1.81618493550753	2.74596707410291	1.49273098893919	4.23073305843517	33.3200431397645	1.12072703899013e-05	5.30780482850708	0.294410680586641	2.14537758259473	0.552238966619327	2.47983780916427
Meth.TAC1	13.4265684023869	2.7309099539039	14.031305039443	0.160745499133547	3.03025382796977	19.9497250502627	1.25035413671804	0.56761907063615	0.334287082335557	9.94899184286826	2.1371991926521	5.27771746776259
Meth.TACR1	14.8226642329171	1.85206095924227	17.1214358240535	0.00232222461530189	7.3973314754669	7.9479997017663	0.820567217260147	3.08454040314814	3.86361134015385	6.23722450412208	1.79104703525945	0.462917827001384
Meth.TAF7	6.64533807035434	6.75177551079542	15.0806941900128	7.36720225565282	22.5591255208554	37.0631710077391	2.89480701402094	1.15910882909499	11.5893302176368	11.063712255865	12.8705198055939	2.55288937510719
Meth.TALDO1	11.4630900886754	14.6119066537648	31.6169377933053	9.57074367730661	15.3194227193768	33.6744202963576	9.78679080306195	13.0401597065474	11.8848850910333	19.6725383181833	17.6017701014787	9.64005590297623
Meth.TAPBP	6.28830768508412	7.13584436285239	22.5713760756582	2.99151757616754	7.14369835450373	14.732879222401	4.78176327267638	5.69629430688313	6.35090084057446	12.4755615083995	10.4870496758572	4.26596416115094
Meth.TARBP2	13.8470229580289	17.7463918805194	46.3867273500863	8.56230815373672	13.2679234282502	36.7043721424069	13.2807770934558	15.9987098267308	12.3673121974079	23.2095298459358	18.7666838202734	8.87061703563005
Meth.TBP	3.68820421599777	9.87170988320515	9.02997950585135	6.05940199194649	5.82081822892306	3.97328637728348	5.45026713333634	6.33144239610212	5.52203866076285	3.26613736868594	9.42553784982649	1.0212555186665
Meth.TBX2	6.60590531549947	2.18959654780003	5.29740064496669	9.21249870934234	7.59963167274372	9.30812573248609	1.01535869460299	4.20808720768768	7.47748188531889	10.1706980415255	2.04039139637532	0.985128080454706
Meth.TBXA2R	15.8040509079488	11.5507815716449	37.3952570080828	9.24801325539677	16.0615613417033	26.0104780247124	11.437903516078	11.0150249389601	3.72951514120665	28.5822709739761	4.0563867043258	9.84121832154158
Meth.TCF4	7.77370488895171	7.16338420748653	21.3449649056795	2.23640030960073	5.71539867257849	15.8958525661703	5.33536470257191	4.59870995618021	5.95500417595579	10.807639153684	7.55655961638904	5.63296155475463
Meth.TCF7L1	11.333445017458	0.0150566371324192	14.7982173461464	9.09802815474046	7.03492612310831	21.7674756362978	6.36249179284494	24.8767449454224	2.56702146841759	30.5383756375721	14.8898371268269	22.960388730131
Meth.TCIRG1	1.56588673630148	4.02942414302355	0.000163184523908805	5.38865791616865	2.76224660310101e-05	0.948114456802068	0.353191156345697	1.21216609450761	4.39842808284115e-05	0.538792831437615	0.300055721713145	1.35001939729913
Meth.TCL1A	7.99944071144564e-05	3.7303216231988	6.55326991864712	0.00890912578188176	1.5038540389782	9.44740420987073	2.91174635640891	0	0.944482623487868	0.802816147066848	0.417974022993357	0.000125894156685927
Meth.TCP1	10.50806142758	13.5736209468665	38.6394123168988	6.18928872863092	8.62158222719154	26.8663054995122	9.22372093523417	12.3242220187014	11.7250802696159	16.7516650467659	14.7638290663897	5.22207959547858
Meth.TDGF1	1.34688115221523	4.82732585747904	2.92315202703498	4.73194361623597	0.762155323210345	0.397712348128194	3.64485379656416	1.83975991341631	0.457258099902455	3.54709915499747	0.000802937270284989	1.07243591347663
Meth.TEP1	8.68889068696303	9.73181733270836	27.8770988016284	5.15906847362236	7.35743953770841	22.0734240583421	7.7844961974733	8.67313011416883	7.51377776918418	11.8173223561082	9.61989334635325	5.96681893889066
Meth.TERT	2.91739646400739	0.512700906462578	4.30569388078503	3.70298816822082	0.907889155739873	2.04385832938485	0.317341872251571	0.771895340127273	0.278695244131414	3.71632062416325	1.0850687624773	0.444013921265494
Meth.TF	7.29429150879465	2.44279252302638	12.6317495032496	4.47048907554561	2.22580554353362	6.92092820382403	1.02740857933251	2.92489188600823	3.49466987602713e-05	3.39765814955548	1.62793219442795	3.79091580278918
Meth.TFAM	18.0678837359803	14.2594640294087	40.6751099855366	7.17140597441876	4.96306412831917	20.6700041598676	10.7912110641303	13.5161044236816	8.89002978157831	21.7748783591253	13.986527170109	14.3225674115397
Meth.TFAP2A	12.9502145386445	14.1368975534002	13.9083256168627	8.57834111477299	6.3219165645015	10.1968324632109	8.84782135837741	18.4678919437536	8.41794161434167	14.8327456809318	14.3055786667156	7.81321413619388
Meth.TFAP2C	0	8.31413217693315	9.62429684046809	8.49000605985709	1.25102785796383e-05	14.8824457522948	5.71814142647845	14.1246766168176	2.21097754662336	6.57502651034636	11.3201290459974	23.0566516966572
Meth.TFAP4	9.78395205127324	14.2010708938955	46.0774203044877	10.0784989027267	17.6516027315164	36.0675445574433	14.4093562450452	15.2571906589849	12.8688748218489	23.4245229602547	19.9637352773855	9.6208002173777
Meth.TFF2	0.91703852360331	4.66851711427261	3.51118406881326	6.94817637474924	2.60738916333529	0.962062093210167	3.81803120890859	0.670984802284104	0.718195166827173	2.88546386055793	0.591990384206595	0.556040513990076
Meth.TFF3	0.250680006473453	3.07562427373467	0.989661223586926	6.58094125645575	3.22739413631524	0.0923857310554521	4.36171426190635	0.193792184924935	8.67606543335919e-05	1.78583543620522	0.0140240720341434	2.42973986940041e-05
Meth.TFPI2	5.22434096432342	0.0267066056598583	8.33833145342703	1.88207684862384	5.63162823272397	13.6980118758501	4.61283340909365	0.000218116691696709	0.687010875025755	4.55207323922102	3.75667746630102	7.20520451177621
Meth.TFRC	10.0990286848615	11.9713607766332	29.8109667222305	9.16004633153344	10.8163802510517	31.9885935688811	9.48666606584887	9.3644826670661	13.1128143153293	12.7525246055122	15.8352485308935	12.8455850827032
Meth.TGFA	12.5836991155092	14.7815665388876	27.9397797850713	7.97748146199443	8.01615991734162	21.8891396879228	11.5816528364222	15.5571649721267	10.4079157952441	20.2810009771801	14.6165549148473	12.3223869215062
Meth.TGFB1	0.295061899585644	0.340075262487036	0.921412221187872	0.324834969021467	0.0719299966955603	0.666801008503203	0.154545241481456	0.281335483281635	0.190738708067555	0.337537727718342	0.198054247468702	0.248787441145684
Meth.TGFBR2	5.19633152376744	11.8301863687455	1.29995689594917	12.8493127416976	25.5495082158336	48.1109754540648	7.39098444290183	23.0862763410832	11.4285130107362	12.1695465980923	16.9452499526652	0.000314908674608735
Meth.TGFBR3	9.5441854381674	5.34684083980381	10.31764951842	10.5171419030772	4.21725046616017	13.5167468818064	0.299954885295118	5.53039248054722	2.69629343440372	4.13431261684603	6.26671859229527e-05	7.69253972426152
Meth.TH	1.08012424408124	6.28665196512181	0	4.8301393498298	2.72236244247629	8.2577623772417e-05	0.0116551626923377	3.53862759592615	0.236137266210702	0.523546725336298	0.871994779861551	0.939624087457383
Meth.THBD	7.44064908650159	2.16510963205688	10.9069810642191	5.34908787552043e-06	0.0252768134943659	9.12485857758267	8.55184028834399	27.4115603209023	10.3644551875795	7.39014311992702	8.8099660505817	22.4708736519327
Meth.THBS1	6.60096967498117	4.14435927227771	23.9118754123866	4.86935289195815	12.7382349760689	11.5185697427245	7.08383144348212	9.32888472069363	6.03403893865427	16.4349776131026	9.03395257124011	4.23329355691236
Meth.THRB	0.663744260730841	5.99118483287145	10.8597542249688	5.99304742439331	7.67212508463397	15.3866434845667	4.50649565730054	7.17244751011714	5.73058368827283	0.967174368099646	6.28241888540374	8.47452593340808
Meth.THY1	1.04759899495969	5.29757995981622	5.46611690848772	4.41389517674438	3.27989936187107	1.18628084528918	1.59615843009013	0.000100024499906856	1.22800190684742	8.952185156586e-07	0.000132678581302228	1.12350336850912
Meth.TIMP3	6.25186085673586	6.41213301232532	8.97736918161915	5.00686042857076	8.17289717732564	2.23173907864679	1.45635851005331	3.38839810489947	4.54726048221207	6.71196488620098	0	0.000182911930465391
Meth.TLR10	1.70039070060957	3.23294546564474	5.64989398351501	2.54913370163558	1.38124511321398	2.66155540783462	2.05235605010676	2.87849050945886	0.531867387948353	2.94099591636186	2.23403438501891	0.598406305741676
Meth.TLR2	14.0900245303509	11.883016733629	19.4129456773601	9.61109924752323	7.06981985334116	15.2227172169976	5.63225489591015	14.2199737816316	7.97331433706655	10.5752185467072	12.1417114285086	12.6359304248141
Meth.TM7SF2	1.26769551420647	0.409231781987648	4.03096145093941	4.83166490207467	2.59058778760133	3.39809588457931	0.92312610524165	0	3.14871398386808	2.73372082662568	1.26318880693893	0.691800865051256
Meth.TMOD3	1.91113381657508	9.91566877899315	10.2008703582354	7.64517744098135	6.99833822137735	5.01905496669446	8.58917185130012	5.65030521602109	6.45988513434501	0.876869328606433	6.75228928991365	3.70581949645276
Meth.TNC	8.71490145943289	9.64428504095688	24.0642597030545	4.84850660467099	8.33611922117029	20.6750446309559	7.27537177059686	9.1542734009788	6.54081487507877	14.8556980409335	12.1889508682842	8.10206632134568
Meth.TNF	8.3743611679173e-05	8.93442779723858	16.170823007785	6.86658791168025	4.64061204142155	14.0876716452813	4.13906372972857	3.12231402191407	1.35985254662731	1.64206692259716	7.21099511447275e-05	10.7435951704184
Meth.TNFAIP3	11.2684926341237	15.4442495172505	42.1269232590595	8.52316915439017	13.3971309667002	32.0893604978398	10.7695862323896	17.6764744589373	12.0195302178442	21.0446337200184	15.3744021301849	8.89738515120292
Meth.TNFRSF10B	15.3382604361722	13.3106085923747	44.9646623103334	9.25443058888207	7.80481595072221	32.1892408838767	11.1471971134777	12.1995855483374	13.7551245314852	20.4450883863688	13.7672478197484	10.6035719313835
Meth.TNFRSF10C	8.48380921816065	8.50865778339234	10.3536164844622	7.93495161025812	0	29.7576476709866	0.671190665043193	4.24920780921097	10.653747742545	0.000147807189789599	3.43894130853013e-05	11.384756325839
Meth.TNFRSF11B	16.8237572307747	6.40222046258372	13.603213032186	7.24872613320866	1.89677700171869	10.7139620265223	2.83475744290202	1.92787828918696	0.339085804207629	4.58226664364443	1.26747019000561	4.25801672113884
Meth.TNFRSF1B	3.67493269465255	0.57563467415466	24.8180070289427	10.8351650645561	24.112140638804	32.4443298259289	0.355343991259098	1.90674003330835e-06	23.3435984350347	5.87167131007006	1.16709087015609	12.1620630669943
Meth.TNNI3	2.3518543933939	4.04925928536954	11.6573406161228	0.681309378379965	3.68492399630516	4.95319937078871	1.32087828812897	3.66485106395347	8.2113250386371	3.68772440729719	2.70494013425006	1.14507295111661
Meth.TOMM20	12.70668042723	14.8797320425043	41.9717947518248	7.59075937207491	11.429236379887	28.7071204623819	5.1354323525048	17.7460531910583	11.4263695796762	19.5377337044646	15.4827765132997	8.811769384435
Meth.TOMM70A	15.297326837779	13.8425494103641	66.9803219154274	2.91886820398376	8.85444492181304	4.54017313073173	8.25469116020333	4.05438943534915	16.0380526475884	16.0430526617979	16.4600475314353	0.000220571416504863
Meth.TOP2B	17.4786402159505	16.5336081974678	49.6000951003337	6.66941948619321	7.50788490190366	31.1672999988985	11.8825475338233	10.7201260280911	11.3992292416526	22.6525293358703	16.9654607570219	11.0073130961861
Meth.TP53	13.342575023661	14.5127437596568	41.660467560591	5.70992685835595	9.84889883140732	29.519735691704	9.02653279127446	11.2510722116747	11.1780996508286	20.3001290584046	14.035779270506	8.44399465247552
Meth.TP53INP1	8.17054024928436	18.3642808851965	16.1885189246147	8.25679269919934	9.76627163998652	18.5205826197935	10.4699654418729	6.48745953578069	8.860649603031	8.20876002386385	9.11414143919729	5.98213097976062
Meth.TP73	5.09175635383079	4.45996255703182	2.59327441457967e-05	8.37143742565851	2.44423356795991	18.1298237765702	1.65154089769255	15.386619895259	3.42153512253059	0.000106059263010535	9.19480209428588	12.2952897125901
Meth.TPI1	12.0285642367997	16.9552686811351	46.8625181712674	9.56985479019779	9.24303448141285	34.5423560938448	10.9550204605469	20.3300689089872	12.3581875887562	15.4453462867116	15.8079286530711	11.3402764177453
Meth.TPM1	2.15966267940245	3.34747413712951	0.100957356547346	5.44488903741284	3.21961020297607e-05	1.50597172329382	0.000517904049074039	0	0.000265232838368053	2.68072119546387	0.481083896151829	2.2962078630516
Meth.TPT1	14.481062372959	12.2977124719764	34.9305147194947	5.60860277186353	11.1531206199828	27.7275561882407	8.51277460560787	9.82198437023047	10.4030260059352	16.1951884712525	13.9841847489934	8.94160270432833
Meth.TRAF4	12.5555707693129	12.9301547338484	38.121075431279	9.99090302710519	8.9784807163104	29.3551214266773	9.65365049671964	17.3986199608879	11.6056792897297	20.053787243605	17.7916175206397	11.012445299941
Meth.TRAF6	11.4172670326235	11.417854570575	33.937663017628	5.58648383893541	6.95332724963343	22.8965515109209	8.97362123632454	8.46546112462141	8.60781230373469	15.1362812814353	12.1230658420671	7.53393567135141
Meth.TRH	3.2221295990158e-06	2.00661814446105	3.5449080568505	0.891907736047725	3.21882550662515	1.59729351400285e-05	0.937886824682385	1.16009735276427	0.202148969726994	0.65629028565968	1.1677174529032e-05	1.84755237766855
Meth.TRIM25	15.3275477229317	16.1947778877159	26.8763849194323	12.5990374218595	13.8696095464352	37.014617174527	13.2651618994336	14.7296854775641	11.8198098812037	18.1907069110994	21.1015222685989	12.9850419716481
Meth.TRPC1	11.0310109345016	1.66879999554333	15.4997982856081	4.44494908285702	0	25.0717759010532	2.86402898923731	12.2605079741879	2.92326550960201	13.2790614333586	0	5.26641088357219
Meth.TRPS1	17.5039080949394	1.52498445321487	53.3974090434153	2.15933998096408	14.896851007611	4.87446340417321	9.8579986735698	15.7255815104323	15.2956904199818	26.9017590057986	12.3514891953497	5.17150710163944e-05
Meth.TSC22D3	5.75562595360616	1.87024541015844	10.1216362575217	3.25476051004163	11.6131753043253	11.7552292571324	0.392104006235247	9.21923873069997	0	0.00010549922325142	4.2722075461107	5.73756761594578
Meth.TSHR	4.70784162352748	7.87396811909893	11.1296319907805	7.71142302080884	1.348206149079	10.5845168310351	4.88541334414039	7.41174402436716	1.16813582080277	8.17688176986669	4.11359079740708	4.36234226484829
Meth.TTF1	2.15347964037038	2.96433167749603	3.16367340716151	4.57284700630867	0.00175260829199369	3.56108124423088	0.820331905399344	0.885872821409636	0.270898196612477	1.4463608861688	1.13087617967873	0.923087019807633
Meth.TWIST1	13.5229171925398	2.90991819166941	13.3145427411926	4.30421531160481e-06	2.99637397361246	30.5622934280647	1.08224182002909	8.60230637728064	10.046390018436	6.99843630818346	2.01479170748079	4.9224106470218
Meth.TYMS	10.603029521333	10.9283495077651	34.3501777091374	5.07471361685257	7.97990314373527	20.3102667115232	9.97929701090955	8.00615030541839	9.23770899568517	16.7789928810173	11.8864946707335	5.94670796075703
Meth.UBTF	17.5545921690414	11.0146698518581	40.2400875800247	9.15618563008324	15.9571322893353	34.5634331664331	3.7404986547819	0.00108174793546649	9.85487964131266	10.2375339874903	14.9938943108002	13.6332332398207
Meth.UCP1	16.1229119953105	0.618040727674988	0.00382419596807218	16.0159740135521	7.10731263858662	21.0286052391451	1.79260417565308	14.9974655885263	0.234602046069944	6.97597668221	2.19102321928555	24.5642143800127
Meth.UCP2	20.0561037155463	7.99743435819263	55.3810457337793	6.37815778850325	3.77209432053157e-05	17.7959397386052	12.3600394654523	0	17.2030408026079	30.2651827870976	13.2300886110591	0.000257143621082989
Meth.UGDH	13.9420736533404	3.74119418216644	13.8498530739556	2.2268437114371	10.8717549928185	20.3281121887094	3.39718164514445	6.18809520909456	2.21757401712362	5.74132924150531	7.1731597884274	5.22060042693951
Meth.ULBP1	10.8290404213582	5.97124204664336	42.0950333377411	7.8555217117738	9.47712879315871	25.3137957897022	12.7913679844473	0	12.8410928849734	21.1526488051947	15.3853676103441	6.11198320429571
Meth.USF2	11.976073018049	16.4945335695012	37.7182108142029	9.60615917723376	13.6943288909541	31.4913418559112	11.5371761242056	13.3549135482913	11.3860098892014	17.6472064809285	18.51705171689	8.07719896788378
Meth.USP18	10.8451757728851	13.6610321701668	21.9360084685912	9.12667367050695	11.6610454878396	10.5862134776826	8.86305020286217	14.882108278635	12.1886106244152	9.78977327486405	14.4100923819554	2.45324919650175
Meth.UTF1	15.2461855005537	1.46084855358301	5.41285853191463e-05	4.6342768806906	1.89554993316676	17.0964672398098	3.15150791986088e-05	0.758592969155364	12.2277169033053	3.01195804752723	1.55568007603426	3.36816098289702
Meth.VAMP2	12.1932306689548	12.4228438574856	35.1929779901538	8.29402991882804	15.2873912809911	28.9598820648951	9.51840962919945	15.5544099086667	11.1872646095344	19.6504858554987	13.691440809074	9.1064355686142
Meth.VDR	8.11839256193998	7.80579059521149	23.5628057894463	4.72350006451153	8.80562271282109	19.5210052200626	6.10967839045772	6.51638847084184	7.93721097761154	14.5551043251624	9.9766258327848	5.87647830604116
Meth.VHL	12.5552002641119	14.543141224199	44.2500228495016	9.68648037175761	12.7634972886218	33.6929956814096	13.4510986359096	17.0282407305788	12.9720510765757	20.4254676044378	17.7644782786553	11.9870268220649
Meth.VIM	22.9083460697355	4.98468167190383e-05	0	0.52026758232084	0	64.0672297165797	14.8058283560218	2.88653454961276	35.3733908466169	28.6206611944172	0	2.62142120319195
Meth.VIPR1	11.8498218208245	3.59566682257726	29.5147077778319	10.075860645348	2.88673307518112e-06	17.7576336482148	4.36986255625914	12.249962208777	5.06608236695808	6.75469048947542	11.9019833498944	15.8921692488139
Meth.VSNL1	16.1810071535051	15.3635095182053	31.5276714175061	9.45944360144813	11.1763136568802	21.7605321501846	13.6124785181018	13.6565894767442	11.0882399794024	20.5953578504389	17.8727459442277	12.3737427200978
Meth.WARS2	14.1323927061251	17.5569681570453	48.1128460567606	9.61113394843577	12.5628638677305	35.9088062202742	10.0923099452112	15.6958655269995	12.7958500793481	22.4897807866871	19.468816085623	11.1547585745393
Meth.WEE1	13.0558283703091	14.6805097069861	42.1133090347526	8.52995534564724	2.23535859447013	32.7250101790576	10.1898965998521	17.8155375077405	9.43363914798097	5.83048434062263	12.1967751703245	14.2170889992297
Meth.WNT4	6.6590084321618	8.25149039260044	16.4266252115172	4.58757354657822	6.03442063895218	12.2744033897061	4.88294328431901	6.25572791114312	6.59692567815269	8.20276699302375	7.65667255670708	1.66710178922175
Meth.WNT7B	10.0405246231332	12.0745623323181	24.930653291183	9.88743292435366	3.14910245422995	18.60860224619	11.2049512576142	15.5892037248793	11.4309487244184	9.90514020372903	13.7792820739052	11.2444374509247
Meth.WRN	13.3210566290451	0.0900321521012711	8.09088709168406	9.24534879682037	6.81241528785041	5.91622255507101	1.60583492898337	4.11539161849333	2.83850585832406	5.72834178445658	0.896595460863273	5.12170586660695
Meth.WT1	16.3570054522642	2.94125637018089	1.64296346508485	2.56329948607566	8.77094448300397	16.029493190582	4.35059659980354	0.00211311830683812	4.10318400835826	7.13959485146446	1.81776796498816	2.13447509186584
Meth.YBX1	4.46760409423515	5.98228213809771	11.9512632360856	2.92003099968292	3.44825785294446	8.98576801028186	4.09209005510381	4.88468778930911	3.43045914649374	5.97798842311666	5.2180347866555	2.94641489629249
Meth.YY1	5.99447839808614	17.4589203667604	43.186056653352	7.15789167134056	11.4429112100235	32.5016244717115	9.96070337107719	17.1211210170904	12.2780024691627	16.3048582963208	17.4419474611382	3.23053677238125
Meth.ZBTB16	0.46029656863584	3.11370220505228	2.02878443279619	3.32538053397183	4.6082808271673	2.72897085447452	2.31895251444258	7.48573093101355	2.98055167736129	6.71740306392703	1.93324737920084	0
Meth.ZEB1	4.68582062112256	12.9891680835916	31.0482604807063	6.54364158448277	5.99715014345328	25.6700370671298	8.4835181766188	5.12292341743143	13.9474890144998	16.0073532718407	10.5517506581105	3.85016644693592
Meth.ZHX1	10.5061284638149	13.5778475213637	35.3243031253743	7.86482572600131	8.05756277317015	26.6094619499277	10.4236523600451	14.1798829580995	9.82034502309171	15.5140150104313	13.7106508828266	7.66604622089039
Meth.ZNF202	13.9462002410321	14.0620337298119	41.237315701132	6.34840602711274	8.10138546139795	29.266564754195	10.2765867797524	10.5377934669994	8.60163303379381	18.251113939029	15.4001709812074	8.45614275149906
Meth.ZNF267	17.7286137800577	10.179637067056	31.8634776903775	3.69824065339736	7.43119469832826	30.6862761501905	8.17784282512599	5.10505633599985	5.02479850870884	18.3793895181543	5.97890503948876	4.04542178237408
Meth.ZNF76	7.63538865460894	4.8731503806623	11.8199558599846	5.77716673216924	5.3265571153881	5.64206641135068	2.36386118100055	3.69905677656123	5.70160709597635	4.52172842701415	4.5670746306828	2.412901293704
Meth.ZP3	1.63617593064928	9.7741083932203	32.6181477992561	10.4425856785686	0.000822334699784703	25.4567150095026	9.44685606940354	24.5224918852747	8.63629144915943	13.2846777955449	14.9210769605292	18.3375449059144
