# Supplementary material for: Preferential Activation of the Hedgehog Pathway by Epigenetic Modulations in HPV Negative HNSCC Identified with Meta-Pathway Analysis
Source: PLoS One. 2013 Nov 4;8(11):e78127. doi: 10.1371/journal.pone.0078127 (PMC3817178; doi:10.1371/journal.pone.0078127)
Supplement: Methods S1 — R code. ZIP archive containing R code used to for the analysis in this manuscript. The README file in the archive describes each of the files contained therein. To fully reproduce the results, the scripts should be run in the following order (1) Preprocessing.R, (2) RunMEGAPSReplicateThreshold.R, and (3) Postprocessing.R. Note that the CoGAPS analysis and associated gene set statistics are stochastic algorithms, so results may differ slightly from values reported here though qualitative results will remain unchanged. (ZIP) [file pone.0078127.s009.zip › CodeArchive_S1/GAPS/ExprsTRUE.MethTRUE/NormalTRUE.HPVPosTRUE.HPVNegTRUE/nP12.nIter50000000.SigE0.10/AResults0.9222296197.Diagnostics.txt]

Diagnostics for A created at Fri Jun 22 14:19:31 2012


number of genes: 1864
number of samples: 69
number of patterns: 12
number of burn in steps: 1e+08

Initial chi^2: 5.72243e+08

Iter	Burn In	T	chi^2	number of atoms
0	1	2e-08	5.72243e+08	1
1000000	1	0.02	2.0058e+07	5216
2000000	1	0.04	1.75655e+07	6376
3000000	1	0.06	1.62891e+07	7181
4000000	1	0.08	1.56672e+07	7668
5000000	1	0.1	1.52999e+07	8266
6000000	1	0.12	1.51001e+07	8631
7000000	1	0.14	1.49672e+07	8983
8000000	1	0.16	1.48651e+07	9308
9000000	1	0.18	1.47664e+07	9722
10000000	1	0.2	1.46249e+07	10132
11000000	1	0.22	1.44863e+07	10447
12000000	1	0.24	1.43141e+07	10829
13000000	1	0.26	1.41738e+07	11041
14000000	1	0.28	1.40798e+07	11248
15000000	1	0.3	1.40152e+07	11366
16000000	1	0.32	1.39539e+07	11524
17000000	1	0.34	1.38862e+07	11594
18000000	1	0.36	1.38112e+07	11698
19000000	1	0.38	1.3742e+07	11857
20000000	1	0.4	1.3681e+07	11857
21000000	1	0.42	1.36334e+07	11958
22000000	1	0.44	1.35897e+07	12072
23000000	1	0.46	1.3568e+07	12244
24000000	1	0.48	1.35378e+07	12364
25000000	1	0.5	1.35188e+07	12477
26000000	1	0.52	1.34989e+07	12584
27000000	1	0.54	1.34884e+07	12620
28000000	1	0.56	1.34811e+07	12757
29000000	1	0.58	1.34734e+07	12834
30000000	1	0.6	1.34671e+07	12936
31000000	1	0.62	1.34615e+07	13060
32000000	1	0.64	1.34554e+07	13139
33000000	1	0.66	1.345e+07	13320
34000000	1	0.68	1.3444e+07	13387
35000000	1	0.7	1.34348e+07	13556
36000000	1	0.72	1.34271e+07	13587
37000000	1	0.74	1.34165e+07	13800
38000000	1	0.76	1.34126e+07	13973
39000000	1	0.78	1.33984e+07	14060
40000000	1	0.8	1.33885e+07	14244
41000000	1	0.82	1.33768e+07	14506
42000000	1	0.84	1.33678e+07	14735
43000000	1	0.86	1.33617e+07	15043
44000000	1	0.88	1.33531e+07	15460
45000000	1	0.9	1.33468e+07	15964
46000000	1	0.92	1.3323e+07	16463
47000000	1	0.94	1.32976e+07	16829
48000000	1	0.96	1.32785e+07	17199
49000000	1	0.98	1.32504e+07	17700
50000000	1	1	1.32314e+07	18202
51000000	1	1	1.32135e+07	18726
52000000	1	1	1.31983e+07	19185
53000000	1	1	1.31805e+07	19670
54000000	1	1	1.31635e+07	20134
55000000	1	1	1.31453e+07	20619
56000000	1	1	1.31247e+07	20946
57000000	1	1	1.31091e+07	21267
58000000	1	1	1.30921e+07	21582
59000000	1	1	1.30762e+07	21897
60000000	1	1	1.30675e+07	22210
61000000	1	1	1.30605e+07	22581
62000000	1	1	1.30519e+07	22967
63000000	1	1	1.30424e+07	23165
64000000	1	1	1.30349e+07	23348
65000000	1	1	1.30285e+07	23600
66000000	1	1	1.30237e+07	23752
67000000	1	1	1.30208e+07	23864
68000000	1	1	1.30172e+07	23980
69000000	1	1	1.30143e+07	24095
70000000	1	1	1.30113e+07	24182
71000000	1	1	1.30087e+07	24213
72000000	1	1	1.30068e+07	24305
73000000	1	1	1.30056e+07	24421
74000000	1	1	1.30049e+07	24415
75000000	1	1	1.30036e+07	24402
76000000	1	1	1.30025e+07	24424
77000000	1	1	1.3002e+07	24501
78000000	1	1	1.30009e+07	24494
79000000	1	1	1.30008e+07	24501
80000000	1	1	1.30003e+07	24588
81000000	1	1	1.30003e+07	24610
82000000	1	1	1.3e+07	24623
83000000	1	1	1.29995e+07	24598
84000000	1	1	1.2999e+07	24566
85000000	1	1	1.30051e+07	24631
86000000	1	1	1.29986e+07	24582
87000000	1	1	1.2999e+07	24560
88000000	1	1	1.29993e+07	24539
89000000	1	1	1.29993e+07	24586
90000000	1	1	1.29989e+07	24602
91000000	1	1	1.29985e+07	24679
92000000	1	1	1.29992e+07	24684
93000000	1	1	1.29988e+07	24643
94000000	1	1	1.29983e+07	24640
95000000	1	1	1.29986e+07	24684
96000000	1	1	1.29985e+07	24654
97000000	1	1	1.29983e+07	24652
98000000	1	1	1.29989e+07	24612
99000000	1	1	1.29987e+07	24625
100000000	0	1	1.29988e+07	24555
101000000	0	1	1.30061e+07	24603
102000000	0	1	1.29993e+07	24645
103000000	0	1	1.29995e+07	24660
104000000	0	1	1.29993e+07	24696
105000000	0	1	1.29988e+07	24668
106000000	0	1	1.29985e+07	24705
107000000	0	1	1.29989e+07	24717
108000000	0	1	1.29988e+07	24637
109000000	0	1	1.29984e+07	24688
110000000	0	1	1.29983e+07	24676
111000000	0	1	1.29985e+07	24611
112000000	0	1	1.29985e+07	24654
113000000	0	1	1.29983e+07	24665
114000000	0	1	1.29987e+07	24614
115000000	0	1	1.29989e+07	24622
116000000	0	1	1.29988e+07	24611
117000000	0	1	1.29992e+07	24573
118000000	0	1	1.29991e+07	24598
119000000	0	1	1.2999e+07	24498
120000000	0	1	1.29997e+07	24518
121000000	0	1	1.29992e+07	24473
122000000	0	1	1.29987e+07	24633
123000000	0	1	1.30031e+07	24642
124000000	0	1	1.29997e+07	24775
125000000	0	1	1.29998e+07	24709
126000000	0	1	1.29997e+07	24661
127000000	0	1	1.29988e+07	24749
128000000	0	1	1.29991e+07	24748
129000000	0	1	1.29991e+07	24734
130000000	0	1	1.3001e+07	24759
131000000	0	1	1.29993e+07	24760
132000000	0	1	1.2999e+07	24703
133000000	0	1	1.2999e+07	24712
134000000	0	1	1.29991e+07	24701
135000000	0	1	1.29988e+07	24652
136000000	0	1	1.29988e+07	24675
137000000	0	1	1.29999e+07	24646
138000000	0	1	1.29996e+07	24619
139000000	0	1	1.29998e+07	24605
140000000	0	1	1.29992e+07	24575
141000000	0	1	1.29989e+07	24652
142000000	0	1	1.29987e+07	24694
143000000	0	1	1.29987e+07	24662
144000000	0	1	1.29986e+07	24711
145000000	0	1	1.29989e+07	24667
146000000	0	1	1.29996e+07	24578
147000000	0	1	1.29988e+07	24646
148000000	0	1	1.29989e+07	24666
149000000	0	1	1.29984e+07	24623


Summary
<number of atoms> 24652.88 <chi^2>: 12999272 ; chi^2 of mean: 12975120.6947466
