# Supplementary material for: Preferential Activation of the Hedgehog Pathway by Epigenetic Modulations in HPV Negative HNSCC Identified with Meta-Pathway Analysis
Source: PLoS One. 2013 Nov 4;8(11):e78127. doi: 10.1371/journal.pone.0078127 (PMC3817178; doi:10.1371/journal.pone.0078127)
Supplement: Methods S1 — R code. ZIP archive containing R code used to for the analysis in this manuscript. The README file in the archive describes each of the files contained therein. To fully reproduce the results, the scripts should be run in the following order (1) Preprocessing.R, (2) RunMEGAPSReplicateThreshold.R, and (3) Postprocessing.R. Note that the CoGAPS analysis and associated gene set statistics are stochastic algorithms, so results may differ slightly from values reported here though qualitative results will remain unchanged. (ZIP) [file pone.0078127.s009.zip › CodeArchive_S1/GAPS/ExprsTRUE.MethTRUE/NormalTRUE.HPVPosTRUE.HPVNegTRUE/nP12.nIter50000000.SigE0.10/Asd.0.9222296197.txt]

V1	V2	V3	V4	V5	V6	V7	V8	V9	V10	V11	V12
TP73	4.22841996431821	3.40623236858861	7.34273043507429	2.73824190833411	7.61704206305915	5.55735097021393	2.38303153979912	4.67177135351885	4.44818842218129	4.84543268880289	3.62165288951129	7.18021004935274
DFFB	3.87733491133262	3.27920471671491	8.17519981108827	2.76063946596241	6.32588762880296	5.58787330227221	2.22835310206802	4.64146536566457	4.51054701984841	5.16850851676151	3.53915216707913	9.92345567338584
AGTRAP	5.0769627880737	3.94521450493716	9.67737846877237	3.12821797722334	11.6096060022357	7.18601662787751	2.96431348361355	6.11856244294037	5.2834256257486	6.15862424801426	4.37809224419339	6.98785627415425
MFN2	5.54341076717277	4.51781354663645	10.1971652501505	3.41735562590028	12.0212627074517	7.44771542027226	3.0028901417516	6.15873855819148	5.1208326660032	6.2962603977803	4.55662352194932	8.42345569562293
TNFRSF1B	4.70985033240497	3.56123886859508	8.81315703252982	3.1029485804621	12.2593927714865	6.42397975248174	2.45359627476316	5.67448634614954	4.85181145609477	5.71889320020342	4.02240199759062	8.82079006929019
PDPN	4.73213865495061	4.04040515008541	9.42514569349542	3.30792373083355	7.5189329133817	6.63584824462428	3.21077836442318	6.23920016210907	4.97162698514716	6.20398224484354	4.61423610422175	6.84230540826457
PADI3	4.68832066209067	2.9957141721105	7.82289483945784	3.32940418068126	9.84499575583494	6.10787874898987	2.30362423452136	4.74554123054119	4.59358114076524	5.0426137877467	3.54377044639743	8.84355013466096
EPHA8	4.16311020459975	3.27589017999408	7.63147914108585	2.82681549413371	6.43277599337482	5.9536942615515	2.42322726929837	5.0407011097948	4.6915116653629	4.96675944316467	3.82691768561883	9.55636562982762
LIN28	3.84752723185355	2.69023310436911	7.04851202103797	2.48180801764623	5.80699247473708	5.57635146310398	2.13127516878481	4.18429645890881	3.48775832799676	4.22611705542358	3.19465744570045	5.00364490100002
SFN	7.95184204506421	6.07614399058796	12.7494790798764	4.44015407044371	18.5750573263168	9.86408960987955	4.30727925147361	9.14271585919363	7.81559318226807	7.84311738103331	6.15053999521566	15.726648730576
OPRD1	4.70241223288695	3.45759630751914	8.61841739969799	2.8750710534395	10.5275891032282	6.33183993070462	2.6054859828337	5.06265239404425	4.42657475228155	5.23735620898546	3.78271944706645	7.46609720202734
LCK	4.23479022041619	3.31528628049525	9.04331890373875	2.8161447241437	6.86070952857543	6.94995056359333	2.32107093128981	4.7398325853467	4.74418434557606	5.04682853574358	3.67696979078159	10.6860553249693
EIF2C1	4.74539217148162	3.93448452767227	9.28995665527451	3.35849069863708	6.74971029164885	7.36450430094378	2.88721005049881	5.80128583723726	5.36158569940037	6.15926263375368	4.35886921663675	8.00624426549566
RLF	4.4184980184421	3.6436841160206	8.31883939887765	2.94951307898857	7.57737352796559	6.42481861444309	2.63496980622516	5.2968692231648	4.38917185198098	5.31867880227435	4.27811047638236	6.19340643204911
KCNQ4	4.2842084662933	3.21874742490067	8.15439275151648	2.92056148070672	6.78709411637325	6.09780733151089	2.38157155321475	4.73412098455175	4.44307166249303	5.14111639658351	3.76977665155888	9.04394927109474
CDKN2C	3.50760965019955	2.89155537996249	6.37423786911404	2.28508395162101	5.20425831670252	4.99129811313363	1.94527720942801	3.94335013887305	3.45324246645457	4.01590327295809	3.26031292056878	4.71802979236341
SCP2	4.78588341720486	3.81308455700561	8.38548785703171	2.9916466101568	9.07745432237483	6.80882726606241	2.71486759881733	5.240918596472	4.31703418777468	5.38862820939292	4.02956742263015	5.87770498684191
PCSK9	5.02996158476262	3.64639922203765	8.26940317769368	2.92460698742803	13.0256942312546	6.35775098875753	2.55071943392693	5.39545155121121	5.00476571311745	5.44583595661741	4.24306088087245	9.26708431386293
ROR1	3.94460831498875	2.99440483058947	7.23330120518605	2.56084041752148	6.35069807808127	5.62057410410252	2.34820439381918	4.92123887495115	3.84128188890446	5.05377613906543	3.40300754863934	5.50076400787029
IL12RB2	3.44376529098543	2.55069550589848	6.88736492508649	2.02913505848127	7.97536210888208	4.79544133278954	1.90596738402502	3.8604212527922	3.25610673484854	3.78530083714038	2.63927812459952	4.71857488559144
GADD45A	4.46384190654246	3.46867653526984	7.76912641784416	2.65055275424494	9.19677833125556	5.72512624460452	2.53719043114364	4.6822838618722	4.13311909789981	4.97329592157704	3.56643434364357	5.66765069871301
CTH	2.68559233931553	2.22544313525328	5.01764787919138	1.82278472282841	4.57290515862156	3.79320482504608	1.57787537344373	3.23235454143297	3.08633433703011	3.23779730182838	2.40569601211401	5.62741270142087
ACADM	4.70752772910144	3.8822103005844	8.07647158089489	2.83190018468241	6.58898049979216	7.04753033691607	2.59811256327696	5.37569166916628	4.78933228388085	5.48104233054036	4.24412437111293	6.41226306347905
CYR61	4.83053887689389	4.32367491973994	8.39957040325123	3.06414905802031	8.87222252711696	6.62536718420601	2.87133988529688	5.46514890754663	4.58884394981527	5.72060273674009	4.42536207535869	6.76002615458261
PTBP2	5.10794382451298	4.12981926386191	9.03994137361758	2.86714132717615	12.4920932578646	7.17639915087983	2.31413381827546	5.21420170816428	4.71573311933483	5.76644315354688	4.15147879374628	6.47807631193791
CSF1	4.18720716012973	3.27801084151199	8.58401262995757	2.8627156929047	6.95871237869317	6.44209537706018	2.34117709808006	5.29541450408314	4.93022407375888	5.49308190346737	3.91943559390416	10.1193027856693
ATP1A1	6.65199409658234	5.32892341994952	13.0756077074598	4.37832298487949	9.52587494351833	9.50261923331679	3.82133340558524	7.74228754805628	7.44448298270352	7.70198886925256	6.01022283095192	12.9901163221895
IVL	4.83366680057862	3.72525562453455	7.16593867938491	2.355651447125	9.46083803942749	5.77713134970926	2.4759656548548	4.63015969906763	3.19916650685179	4.637856324984	3.65584448420431	2.63141611149968
S100A9	7.08426781440546	4.96285585539318	11.8683778910398	3.55085360867596	14.2057684247827	9.75469473432294	3.83688233306472	7.37698083867121	9.16722358971791	7.15931490602764	5.91209312791679	12.8203815433972
NPR1	3.80361807958953	2.74620751238127	6.93727349168452	2.51157758285907	5.3903120500185	5.63195591805087	1.96802582661229	4.21192322288729	3.58575442644378	4.44499055762178	3.26346695857204	5.0100042523423
IL6R	4.82307507084371	3.78953335151207	8.88985935866406	2.86248935800209	10.5547356218755	7.13248472030238	2.6297297505429	5.36825602077946	4.47240811743022	5.62206490542088	3.92628263578433	6.52987327873181
FDPS	4.35156035891791	3.11664014869579	7.63648057676409	2.66013499561176	6.71274002723441	5.86293773059769	2.41890036225506	5.0519042792329	4.71497236635332	4.86383727642969	3.86712021485132	9.25241549000782
LMNA	5.83873945532739	4.90542452491509	10.7515331269712	3.74010674520955	12.4270431130524	8.03870026067707	3.30424555862481	6.87914907828442	5.49169579286229	6.74331449952365	5.06649212865625	7.54060870853895
FCER1G	4.14662928461467	3.34893728260919	8.43742518854989	2.6332666423828	8.92240001286724	6.54906592816665	1.65815249120933	4.86405385395306	4.22787034797037	5.36985150661253	3.67630241649544	5.74626469660687
ATP1B1	5.84428131569569	4.40669440473306	9.7472915143322	3.62602598087251	8.35829878015348	7.30594810196449	2.88093536361428	6.08401590857021	5.16518829945515	6.24799966032481	5.01650035648334	4.07765623947348
IKBKE	4.14137903022296	3.19243476349468	8.26217266219812	2.78973721335908	6.55924367230022	6.48127905066065	2.46591701215249	4.89291785456108	4.41273899982468	5.43024433852333	4.02053070750561	5.79859049028191
G0S2	4.67672272059115	3.33272123325135	9.04866679031035	2.74731839738523	8.30254442888828	6.98177736415278	2.06889268335283	5.14377646127584	4.32429953610444	5.55037238601003	3.9773485175646	9.00941894483753
ATF3	4.4121427715183	3.61702367622475	7.50990551078503	3.04938623164098	9.17186806797242	5.79144429077697	2.30193860895608	5.21891046841653	4.41580437771346	4.98060404137925	4.19213932763546	7.91380518868918
MIXL1	4.99950489359577	3.31902802412071	7.96178257103075	2.90050371003415	12.4961099166427	6.50751928434203	2.66145216238115	5.41869037641686	4.66926583272542	5.18846428200974	3.59702165683849	10.1768396401687
EXO1	3.45522070802733	3.24683671182201	6.65175793526372	2.42521897246328	5.54756553411309	5.11665539675916	2.16288455065442	4.66276217130941	3.88799549403117	4.57160711879	3.68351462460415	5.13857019052816
ENO1	7.69302173468699	6.44715488265759	14.7954502347889	4.83058881805143	18.7611005371223	10.6770542941077	4.17742420715739	9.22020301576926	7.45561361050407	8.97260247340404	6.55631004436257	10.4462775059447
MTHFR	4.42731145896826	3.26526203055315	7.68895144684234	2.62747307973511	9.86146967283373	6.56235462540353	2.41729008145834	4.80896464288017	3.88569027397334	4.58866760034785	3.73053684798972	5.5736186902613
NPPB	4.56857655676524	2.97884964122535	7.66029349926189	2.58327203603781	10.8052484958383	5.86430565088767	2.32886396762439	4.77478091750989	4.10002797525552	4.87675216482479	3.45059885090827	7.44027652765657
CASP9	4.23444567839615	3.31900303710033	8.12118611258694	2.9850175759954	6.56368740016349	6.11324716194349	2.4163000021972	5.13556566897877	5.05613873930726	5.22982349215856	3.82685758807199	9.23056423481363
ECE1	5.68544370517949	4.54854401300232	10.6250359637163	3.78024706305588	12.6717642203349	7.98197868545175	3.17497792111743	6.13973384411135	5.35283625498215	6.88215276187958	5.02790970363086	7.36731163561896
WNT4	4.41133435185727	3.44020541431532	8.37580591426708	3.20014113726151	9.5779741359939	5.94835570692732	2.70249302265688	4.92955926251897	4.357975096126	5.03117542787325	3.95802376976122	5.64353704639149
E2F2	4.51909255013413	3.37823186839998	8.05742035782881	2.74024385577939	9.14437281139093	6.27237081138184	2.32357044965723	4.76092990079404	4.53388843450156	4.67356221393941	3.60824242751417	9.95506964664346
ID3	3.92425717160547	3.39466787141985	7.28885031659836	2.53963704961577	7.72854163531846	5.51613447864192	2.16140770183992	4.44489657484959	3.56870818017462	4.92791001332307	3.47049310793385	4.83202988451224
STMN1	4.31180959238215	3.60510202649287	7.59140905093351	2.68514888867513	10.3308860680008	6.18336793261718	2.37270558644197	4.92720527816734	3.97194097980814	5.25171623807157	3.85687755092075	5.27217838049751
NR0B2	3.48777318747483	2.68526513992516	6.73839506838541	2.25689192575005	5.390363689311	5.1408033865319	1.97219421093716	4.00099858523606	3.59321861741972	4.20543492186723	3.12836016340849	6.64452185396495
COL9A2	4.27595028885834	3.23229366443911	7.71482715129215	2.85588323762968	7.07524136138517	6.14236653985625	2.50884723300009	5.0610530721672	4.5252135423128	5.22565940132889	4.03047801603286	5.86139859330345
CLDN19	4.63193657102345	3.69216682112832	8.56507080621093	3.14190114764506	7.60040918279688	6.59288636273809	2.57602214197196	5.29059861924935	5.04219839951552	5.43282619966476	3.93804529664603	10.4329233084657
PRDX1	5.62834570451313	4.3748968137516	10.4952655173997	3.65721586292524	8.77670337385637	7.76716131725637	2.9817517756312	6.20485626496486	5.93629800673673	6.11303389218779	4.71591199821786	10.4589859271401
ORC1L	4.31067783611699	3.27826835012706	7.57063255882862	2.36274679510116	10.4996735078959	5.68512059427016	2.1498233960997	4.25493130835868	3.69260924458172	4.67059486554194	3.63970265810936	5.02523320727225
JUN	5.14853702012394	4.15685495201498	9.5581027106146	3.33265449357488	4.38862658457242	7.39166556503062	3.22285480536258	6.4945273560801	5.47914147582389	6.27197065674854	5.12252023293268	7.58706321652507
DIRAS3	3.54186750253349	2.82202175744097	6.78165578834387	2.45056438534752	5.54696638301521	5.07176521695955	2.08840481702821	3.99828851976048	3.52660586633489	4.43588882993665	3.13393440753301	5.77596798621493
TGFBR3	4.42186732210263	2.83183879472429	7.61230800476711	3.20666499945712	6.12130927794626	6.08489676490472	2.45950801396352	4.97672563259363	3.84750395148018	4.94591209723889	3.65809181303779	1.17185872808188
GFI1	3.90508604686702	3.11828810144857	7.47369374806634	2.46835849152803	5.8836118421923	6.13104465549821	2.22376838726845	4.48391280143762	3.9046300163885	4.71062090977851	3.7113515969133	5.51094639927536
PSRC1	3.78792501936511	3.11742689981191	7.12893430230067	2.54131265858854	5.72695423468483	5.26078871618274	2.22874133136176	4.31854313775114	4.32233675414716	4.47686853833963	3.25430287080209	8.91189299324584
WARS2	3.5612155974813	3.12850054324717	7.19540925013529	2.3743264631641	5.67066324293271	5.09831426563182	1.97236683472717	4.22624381724152	4.66037645923405	4.36342274326809	3.34020711994113	9.3982803724816
NOTCH2	5.39151994897857	4.09036887986232	9.74645148579512	3.51413207951586	7.69944553957519	7.53265177531152	2.95670623202275	5.92659527769702	5.35414759741385	6.34859749058102	4.94614465471676	8.38458319138574
MCL1	6.33616116453816	4.97431560853578	10.6757228047418	3.78298675005192	14.9058498875101	7.99537471488323	3.30974634601501	7.28949873949788	5.76850493308372	7.31744099942429	5.26104362500195	8.69683940239744
CTSK	5.2195837751179	3.99769091890954	8.62845319779648	2.93817164333377	9.88442343739671	6.75296301475314	2.1998943823234	5.84382127165613	5.63660798553233	6.11563263424203	4.33301434193941	12.0109694500453
S100A6	4.40468759206529	3.31174618869058	7.41561947124537	2.88597822361286	6.22761264895465	6.04900598804513	2.20230027792728	5.02163926311831	3.84009818183311	5.18447952047126	3.35662679686374	5.59427841397205
ADAR	5.66068054291408	4.59914339678838	9.97999847882401	3.66650884667146	12.8695809330698	7.68157097681506	3.10653437700668	6.3998110779401	5.27257309620605	6.675583216267	4.93008915438538	7.26156452710131
PYGO2	4.48982558027596	3.31136813811643	8.05116118193995	2.90263197529578	10.0592322556358	6.43659406761841	2.17065172705845	4.97627862874656	4.89246799564738	4.99133288780828	3.74435019697666	10.3170973292336
MUC1	4.95053007975606	3.66120022354624	8.8023892998151	3.08539622346541	7.35077401483601	7.22709766284733	2.48128797918514	5.43029020221254	4.53776149914642	5.85356442832269	4.62354012048613	5.91125289486553
NES	4.17641748363144	3.44028050210913	8.02121477942602	2.88914950003342	7.00061242219331	6.00033689800431	2.42699862274577	5.10939657419959	4.61350278837602	5.181487132878	3.76191372929733	8.58551454818086
CRABP2	4.22691927055503	3.55746540132687	7.24580025898504	2.80957645314984	1.02981213463916	5.99584854001622	2.62928104977491	4.5777982668854	1.7052106116397	4.91127391355743	3.65830858170347	4.63945885959366
ETV3	5.28920209862644	4.3271816640668	9.47757862894578	3.07341572809436	12.8992303010045	7.20906945548199	2.71780966422713	5.77830990361135	4.63788473604266	5.99013410838895	4.73842685890383	6.47387246561128
PTGS2	3.98742823817978	4.31263594727516	8.06330063789329	3.26454440862365	1.65124353581776	5.94074070932958	2.91654967547317	5.56076381779477	4.37120361281014	5.6697166677599	4.45263946470732	5.73054943951086
MYOG	4.16933290824018	3.15463798479528	6.9621063255689	2.58940045559189	6.32089641785177	5.47845117175542	2.16067350478838	4.51279360933262	4.28187403626996	4.90808528509089	3.82648632151794	8.71121911305154
SLC30A1	4.16124381158508	3.41432837240363	8.04476068670063	2.63364836530617	6.50742372150177	6.04998216583602	2.5572177429767	4.95562259603558	4.23168643220164	4.89256199785775	3.61891669022783	7.03110012312554
PARP1	4.33772468017784	3.8464997872324	8.91093225702989	2.83046196924296	9.09738917427184	6.82173851736785	2.47595703779236	5.33185670406539	4.73470932893872	5.43015016374174	4.24399719089102	6.58863204722295
ACTA1	4.59083127740703	3.76062552158208	7.98314117805666	2.87285514860497	6.51382726598589	6.75831051991362	2.44452404616497	5.2114765314264	4.44057261895466	5.45053745882685	4.07989500513357	6.55786688006512
TOMM20	3.5656353025444	2.88012244869152	6.79331723012819	2.26084634048667	7.12947549697665	4.88932361510351	1.86607319888374	4.26499794446779	3.33074890576842	3.99289593611268	3.14071941803799	4.51752062528581
FH	4.20971034866336	3.36757972760304	7.45853073427124	2.47888663510501	6.29722410291064	5.88775593572364	2.24798842676814	4.8801060496104	4.53906251826728	5.00108034655169	3.79480644419859	8.26484134229503
ID2	5.75066857777755	4.58214709120446	10.5402078228429	3.36964089891657	9.00451098182088	8.51972482437226	2.88073799204317	6.42664351902328	5.55545828037443	6.61663122265683	5.06741456718289	7.16037252394335
KCNF1	4.44726822811594	3.14974616678264	7.27915729804704	2.67812734997739	6.7078621288234	6.05834574067381	2.44875495837376	5.00131068882968	4.23455436803243	5.15385295562557	3.79877307871368	7.21404334679999
LPIN1	4.47235798402411	3.24158160176184	7.68529193578987	2.69408152845506	6.41823542861547	6.27005162840244	2.39866135108925	4.80966057970718	4.03998963701216	5.0516715031752	3.69898673183305	3.65996866153075
MYCN	4.95542629067507	3.36443545991427	8.44757417889121	2.85792156012469	12.4108272273995	6.5842740739179	2.42400606795798	5.31186867108692	4.83308899978761	5.24228204340373	3.81803667091477	9.73806884984096
VSNL1	5.55395709074685	4.49034602428443	10.4814578103467	3.63231363798803	8.91506203776572	7.72706994128252	2.98503772175921	6.96426402913173	5.69320441099902	6.29671561999928	4.74609723218979	10.8531423980677
FOSL2	6.04655084686095	4.91108234654931	10.7730994715522	3.82769270070396	9.300685670925	8.0652536954654	3.39638598193675	7.08078566581028	6.57598624297044	6.93159070988753	5.37641542028326	12.0735592448945
C2orf34	3.57637472340843	2.92780497594808	6.80709670512884	2.22310791876204	5.33260596920442	5.30024829619824	2.06371134640522	4.51239066427999	3.6699084334499	4.41106328037512	3.31000258468271	4.74965599932257
EPAS1	6.0809611906204	4.50311063740321	10.7293783287051	3.73341537385635	13.3834146476912	8.35304444799442	3.23240756783641	6.69526457161116	6.22868433298806	6.76994470052262	5.03884974348402	11.6586853520241
REL	6.69973149157439	4.16606644464473	8.74617001959777	2.96847327774647	8.34904216199669	7.1722023468871	2.71165293304998	6.41923574672523	6.07919613814629	5.6493383051525	4.50654991344606	11.1963811453003
CCT7	5.24576151554129	4.17408953661999	10.2453998448614	3.96271362251209	8.10054004717771	8.27452855946653	3.21627052287217	6.65756757642877	5.19953198025962	6.88955291535664	4.82552191660756	6.96251280066264
TCF7L1	4.50664916067764	3.19611275306742	8.25658862985161	3.10722974798328	6.63550820566737	6.3338325596851	2.59727205131357	5.29730940132972	4.59180462930574	5.7747031164028	4.05243796307005	7.24179294970483
RPIA	3.69753984930251	3.09504923739527	6.94109982738166	2.57294547886999	5.50768343072445	5.57174327181962	1.95248466513674	4.27179869446801	4.19412993426361	4.52153736833982	3.28410453435967	7.39774984331798
MAL	5.82509445995157	3.34723256494345	8.33704526620532	2.86521874846472	7.40986015131294	7.799665607631	2.54864028009109	5.06460782252772	4.10535089037638	5.72868583986684	4.44111886164371	0.820683462165868
SLC9A2	3.28456986383609	2.49584443767755	6.15245696445744	2.64148308373946	4.86499866866274	5.11556577051821	1.84471518624216	3.75856075361017	3.01747633333089	4.17018607434049	2.80426956355966	1.14920037742625
MERTK	4.30471487601647	3.08666271708678	7.9871225614963	2.48158523302941	6.51190067984033	6.0869249905301	1.96487554189986	4.74982416934876	4.97631589450632	5.19679162059203	3.81914286128599	8.92017060409335
SLC20A1	4.86344462399336	4.43562034915577	9.44313185039347	3.3535596918616	11.3693090511327	7.36236266075148	3.11380567102704	5.64994932803213	5.05325741236517	6.25458278728686	4.48626690980598	7.07312193379882
DDX18	4.43835680993056	3.74392731535199	8.00659172743198	2.57202289580241	11.4312860337603	6.10081996639661	2.19823848208498	5.00757161899917	4.07729043755861	4.99057624190369	3.67312974699142	5.95372821916317
INHBB	4.45140866730462	3.4496504443815	8.31539297504757	3.03811807245456	8.54410941250393	6.52334541721758	2.76551839644301	5.4531954823902	5.02115084141072	5.40411446454696	3.79684247401138	9.69445247571505
GYPC	4.34871817375453	3.58513601958609	8.81847996211776	2.89124699886465	6.97582837714105	6.75843944299892	2.24960594576368	4.78818656914005	4.77407478249695	5.21314116735152	3.76670696117473	9.47473821739696
CCNT2	4.8309758923801	4.05793193085176	9.16654290332075	2.93908742039523	11.1947587632021	7.26916443573774	2.5953926356783	5.42642049042418	4.7337975852248	5.97323766715663	4.17060841094449	6.21181763186942
GAD1	3.18730953104988	2.85192904549308	5.77341810342161	2.23511821273254	5.12268299646471	4.53760391065158	1.84770222198796	3.83158136358455	3.52488099377258	4.07483713384395	2.94980984821165	5.99773303456074
ITGA6	6.40376304862464	5.37649257560632	11.5341113006759	3.60833129794301	14.2653879766281	8.15903214690148	3.82782067891527	7.33190035513693	6.83473863847444	7.31441403245391	5.48014798498007	12.4921506582413
HOXD9	4.79940285024776	3.68788499029285	8.17415808814574	2.83606709475316	11.4961968540246	6.20937603206029	2.58343853434166	5.47682147132125	4.37855975345416	5.74570103577418	4.08740358665984	7.53680922439695
HOXD4	3.89303842528022	3.07561677713602	7.15797479159115	2.5212585000991	6.84469660652469	5.65987724505202	2.34392968465676	4.79346305990556	4.25675529167009	4.84613523045841	3.47483321091222	7.31109611958351
ITGAV	5.30530549301071	4.40528307464181	9.37239980515939	3.29338276322848	12.3223267738865	7.13813839575935	3.20779704143567	6.40623692710501	5.44356767483566	6.73087382270648	4.9330085576744	7.04797135108073
CASP8	4.6130059953607	3.58295749067792	8.34635741695611	2.75631487193528	9.8945042652901	6.42433461049438	2.43223166070456	5.2370816383504	4.24745939328989	5.04415388593415	3.89260913322135	6.38833841719596
FN1	5.08468805251057	4.26297927002563	9.96241255771246	2.91403483983984	11.191099037351	7.01765817446111	2.8456103175976	6.21582234838987	4.74654416537179	6.04410398399023	4.42926783868278	6.82961268315291
IGFBP2	5.81639388702157	5.05194351747178	10.6578979980052	4.13251220380532	10.5915423109942	7.7461825897988	3.23158280070016	6.55214080166223	5.79574527810869	6.54720995902719	5.29207716730713	8.91136536044417
IL8RB	3.28675810433849	2.28642970708438	5.91684271567125	2.09369062606371	4.65611937355773	4.87637831635221	1.68424161492901	3.66504828044352	2.90862074941505	3.83681709135537	2.60739942638089	2.91376299927939
CTDSP1	5.53175036361393	4.32552329319148	10.4622861113982	3.56229178270452	14.232283321285	8.37186501433202	2.9839516114654	6.31553816721264	6.04819609729769	6.49960633381624	4.70397882504794	10.719231987812
DES	4.92338287085944	3.75155014694207	8.56098055487145	2.76294100523676	9.38456358241339	6.73470319763839	2.34758992762812	5.18144079450408	4.95484646115848	5.42295707194892	3.87799263763154	9.74641163705232
INHA	3.22256309038973	2.48112495385978	6.22455088973311	2.23697168629229	4.77560961712204	4.87199610954291	1.82060777961115	3.66963582596862	3.16522460431032	3.99409107914536	2.8106927143452	4.42743914227266
PTMA	4.26132249440337	3.42727552771173	7.63985493135276	2.69574064766429	8.43412809997897	5.9282923947041	2.36353659371046	4.76067047816264	4.523890309575	4.83750889537777	3.54220455289123	8.71210036045698
ADAM17	4.64522862566101	3.62889812048709	8.47429696054289	2.80957618441929	12.3584915329166	6.27720568330664	2.64682480972112	5.7083106010395	4.68183950137469	5.3175236695415	3.928876091407	8.20176786442466
ODC1	5.6334402082821	4.53562231083362	12.1081144271342	4.0051993491707	14.2266930680152	8.7345934459602	3.71084171814689	7.73998336433039	6.48931347736213	7.36762609939634	4.88825296202278	12.9549945326869
APOB	2.83916388057262	2.04044874637926	5.62552920648726	1.88445262118327	4.66421865508869	4.09289611802313	1.62176400468587	3.36955817900561	3.0975002993161	3.48503481582493	2.49159437542616	6.7178594938867
ADCY3	4.90193691415452	4.05832974106812	8.75487613881099	3.36166712790591	8.39950234336938	6.84050539104225	2.72267669229462	5.54098940955211	5.75318328182731	5.86478187792968	4.31764938600868	11.5040786704677
POMC	4.62780374475528	3.51709253720316	8.07153873664277	2.95808091857166	7.25799341831996	6.77190066004639	2.62412029056878	5.53215668122988	5.1055895451376	5.44846051899419	3.9177815616357	9.82294615204112
DNMT3A	4.34737913351249	3.39205428004972	7.88891189889889	3.00304387043227	10.5995641547123	6.23133974861161	2.3858544131242	5.50533056179915	4.50246159993485	5.4581207498285	4.05858972325066	7.25835295378501
CEBPZ	3.92447543927055	3.04202350645277	7.41935202546643	2.67881958212332	5.83055667271874	5.4063781760557	2.11040951024943	4.5286134182465	4.02829093924392	4.74248430026106	3.28482050041781	8.10786079215577
CYP1B1	3.73207615757381	2.54770038000022	6.51151725484433	2.31817298226518	5.36885407749119	4.89935201357634	1.85771763290387	4.10030483152109	3.66245898955335	4.56770271742349	3.09164256349968	5.3719860830508
SIX2	5.46120147745896	3.94501709084215	8.94594280933117	3.22152498932964	11.6826177045198	7.07160409399359	2.81754885162798	5.64435485471031	5.70641528320103	5.87221271222299	4.34138502110886	11.0869259618794
MTIF2	3.952696870441	3.46235542945769	7.30261691504715	2.44716340701232	8.30220674287561	5.45439447215577	2.18871067286343	4.89946890753049	4.573597173511	4.59647487598625	3.24553385995274	9.07843696808093
CCT4	4.89859354488218	4.09937637595604	9.38781707228462	3.25504626269971	10.357931601305	7.15084564663441	2.90308145628117	5.91216587994665	5.16270800722353	6.30127152253391	4.61284578635051	7.14269669806442
GFPT1	4.80691920202114	4.0954503359861	10.0321951980739	3.59507169696827	7.91349967560162	7.38653010804672	3.13562352424831	5.82564787424735	6.06596636671438	6.6624099672787	4.42664509843008	11.1975832242875
TGFA	4.12000836644635	3.34309928102693	7.93404457302233	2.65710897352695	6.69554295347415	5.99369585222027	2.75593366897121	5.02897283576413	4.74155436661588	5.02476315974319	3.71564513391443	8.80331820104403
TACR1	3.31623617866137	2.39066790164293	5.74176766990433	2.11686544296602	5.15904331965566	4.62703254630468	1.78495559153835	3.42210084475732	3.47186267579441	3.63110927273509	2.70473986757843	7.89993247990002
CD8A	4.13480665922633	3.17436775027968	7.98576118089733	2.5771148662387	6.54089909789531	6.63475978242457	2.29781655834642	4.72721923599078	4.17082096961319	5.12284446884433	3.83732084111037	5.62063297870667
FABP1	2.64031809175017	1.90495967379981	4.63123881928673	1.81598680604198	3.9664804304225	3.79413623992529	1.37576166399239	2.86527235629564	2.71632521190237	3.11582255526805	2.27305935066882	3.56813438473837
ADRA2B	3.86951245870808	2.90178674578575	7.23499731274812	2.69575762758296	5.88377691848601	5.51351025916101	2.13441345027356	4.83333096485076	3.96417397765466	4.79991514096605	3.54860066831408	6.91472271426695
SCTR	3.62050165106764	2.87936621582163	6.64854814393468	2.5467609119158	5.86227544407318	5.3250275485805	2.27075252350382	4.5710675747356	3.76222010301038	4.65405305982581	3.28136682116557	5.01343333448034
NR4A2	4.73350697047519	4.06162609343503	7.86280185119747	2.9752926494817	11.2567808514474	6.01934710837791	2.08269502298677	4.94773636949495	4.1643363676395	5.14848453691142	4.25163173261555	5.5942813706465
LRP2	2.84492774472111	2.0296121675395	5.37870265308007	1.83407766981636	4.43484063715296	4.11808492494404	1.63251863807673	3.41302520770778	3.01513880413995	3.55995194186712	2.60864593774961	4.90970286969404
SP3	5.13411974026985	4.32040902514005	9.73390440626444	3.44418176079028	12.5441155741975	7.73726497793389	2.74537001125439	5.94257175490614	4.9294544133876	6.29786841212166	4.46646941348891	6.99696231469461
ATF2	5.64186070953568	4.61378314985629	10.2262607130381	3.73377780906255	10.6217482114112	8.11654032182908	3.24169643637349	6.69627004730723	6.0482228548181	6.97537131494314	5.18385744885369	9.72614917650242
NFE2L2	5.74324086726591	4.24815437522875	10.5151506183456	4.19859391252951	8.67494155651692	8.01705437234432	3.09531190715744	6.73000607821468	6.14701571430261	6.64716181078224	5.16974030746136	8.50298828727884
PRKRA	4.41566352470217	3.52669348563142	8.51955558002297	2.9906427803149	7.09373521446483	6.43188117565092	2.49686799371797	5.35615796577116	4.66945862129328	5.36336915219458	3.82224600397425	8.43733271089647
NEUROD1	2.58569573352934	2.07049936781562	5.10353321310696	1.7370957713553	4.14339184091913	3.80549121418295	1.47601615127515	3.06703497412166	2.98397808251858	3.10679536822751	2.26933529862118	5.81220676172864
STAT1	4.97606627847403	4.89278782264753	10.6302866801428	3.66834187364405	5.58980680732971	8.57418897276544	3.31862406888132	7.01393956417852	5.6522883161319	6.88570208979765	5.31881054104997	8.30398820784794
HSPD1	4.89941167455479	3.84862753596638	8.70834196662387	2.87203052690432	9.68067150010846	6.90566667491999	2.59773436573047	5.52125399256294	5.3789716331687	5.60341778160365	4.05017497173312	10.9156165050504
IDH1	5.46117778386011	4.23891871227206	9.74624945586603	3.41854248110487	8.07215950791975	7.81562629570682	2.90153506433009	6.52660969118755	6.41147081762353	6.69626802956204	4.92864858015009	11.9637125174514
IGFBP5	5.91066076354425	4.57829788882687	9.12947198445837	3.00205041233238	11.0020089552305	7.38970779631377	2.31182660589757	9.22401374483405	4.08808243679292	6.76259867262049	4.57435968133417	1.45625402578694
EPHA4	4.61280569767132	3.10929525644211	8.03606923468767	2.9939861461474	7.04465781374141	6.44705566316668	2.42956595163146	5.28996011741683	4.33247822595386	5.3899174071047	4.03990969307385	7.45120438156686
PAX3	3.60577652520987	2.5224919854173	6.26786323003051	2.3015418309591	5.22796769322855	4.79617310573703	1.84314082215301	3.94657146744742	3.39294562793916	3.81961890227208	2.8345343333177	6.23266575382494
SCG2	3.21526568759421	2.33678385383763	5.36030352078686	1.97245501232038	5.34761082219743	4.25569142362648	1.81294307744281	3.76362786153633	3.63706428028429	3.78047591389625	2.72517879703925	7.10497041369532
IRS1	4.72952351553256	3.45408701315407	8.83041842738732	3.00256761472122	11.014910029417	6.74136483539037	2.46375354159111	5.1233262491141	4.1186570491644	5.38627084013705	3.62287838857953	6.41280573510298
ECEL1	3.09901114163292	2.60770531748402	5.96505054158043	2.17707516153441	5.04986195117683	4.56963720977851	1.80511440019176	3.68039220647586	3.3874150109561	4.16969107029841	2.8841725572958	5.81135302538807
GBX2	4.33946685945483	3.17860556902868	7.72070941671993	2.8704226061418	9.08824217653841	5.68777745922915	2.24331645030518	4.89652349514381	4.43472096466851	4.68761252584836	3.61557342140849	9.09729457731994
HES6	3.69304026578767	2.89280774474066	6.94009949102613	2.39954578723236	5.90165327903565	5.0244984363314	2.1506596095835	4.20904374704974	3.903620786381	4.14532983928359	3.26018043047156	7.93050699949529
PER2	4.8373930198061	3.67709944220707	8.10659791265353	2.98315344910625	7.17614491988936	6.66540103757179	2.35952680956996	5.14088518683956	4.45377256643098	5.21851454072583	4.16421838081645	6.37217971422084
HDAC4	4.4987352790887	3.57245902554267	8.86336884590916	3.00429782379372	7.00337780020057	6.81803435610113	2.3858836141717	5.42141440828467	4.91823395096628	5.22556474585978	3.89594965743645	9.71394227738396
VHL	4.0298866162665	3.33591564552199	7.61572896606613	2.55565309239453	8.18358642324879	5.72581990497845	2.12387707319407	4.4181068948501	3.9280033522365	4.85500172163926	3.6089812098941	5.33278325703631
PPARG	3.47202768356736	2.29846183407761	5.77068068547606	1.84633934636244	4.69651044572469	4.60895312042407	1.68710783796801	3.68862266954879	2.83063368900304	3.80046461148431	2.78882343251033	0.70221060505162
NR2C2	5.20205170033987	4.02317403264781	8.7025750455556	3.16935526856686	7.71237387893756	6.86799303600874	2.85306785655024	5.76735137735995	5.04853700117258	5.77663850651678	4.569817548322	7.0156095510708
RARB	3.81697260199073	2.47099817773763	5.94069655028978	2.09892463215816	5.25119936094107	5.22956428793024	1.78060536700459	6.91489253409943	3.46649500636727	4.19331740147082	3.26788499024629	3.96637087126366
TGFBR2	5.62905471936491	4.57840236922994	11.2842990556537	4.79140818019084	12.0650811458643	8.86982067165967	2.9019011126156	5.89195951630443	4.96958563145248	6.85459944188858	4.44740328591259	8.87840021446547
MLH1	3.93543999923633	3.20757630184444	7.08991295925662	2.33606597462556	5.79484274845226	5.86989810700316	2.13790235310306	4.46888358674385	3.7101303708814	4.74305828619613	3.26581038863928	5.19270278331358
MYD88	6.00594188632264	5.04762552488013	11.0895955742002	3.52139900608428	16.250741955989	8.60941100795922	3.21204025331693	7.06278955465085	5.40668282753822	7.12841300495458	5.02528055985615	8.13204918054329
CTNNB1	6.47066594205527	4.89624742733559	12.1365341056529	3.94376528747179	13.2729467001136	8.98894533025618	3.51814544905972	7.39401856852208	6.10684461092632	7.51184854446886	5.27587673428978	8.64117376675962
VIPR1	4.25361850673325	3.42123970836189	7.39603009215334	2.83020292597351	6.53620087743551	5.81479183991997	2.38555629730492	4.79420873022612	4.30149825614921	4.97906606248685	3.73711752303001	7.4034279872351
TDGF1	1.77110150160154	1.46030356633635	3.27913034070183	1.07830408614628	4.1351663271445	2.53717184848556	0.896621984964286	2.13992548749107	1.84082783349217	2.19067935217001	1.52884833650512	3.90404876888869
DAG1	5.18943353285288	4.11949469799652	9.78677844322138	3.41070979714079	11.7580191918441	7.22011367694735	2.73579807524623	5.52069498119302	4.86119062991698	5.62552060335067	4.22099777604197	7.60677803505644
GNAI2	5.92846863388517	4.53812532749944	10.9632192804006	3.47256550735859	13.3263542002958	9.03648015042864	3.16982011647276	6.44549971532347	6.41416405542163	6.74647550242754	4.75113059948526	12.6421293974599
ALAS1	4.90850876534373	3.89973702632785	9.37131527094196	3.12764857473238	12.7717135228326	6.771955795	2.53845911899603	5.41626451895006	5.42691134203345	5.43632870883211	4.1230026951292	10.4667503357774
ADPRH	3.50993232520201	2.55125652734116	6.24596443243213	2.25948661478392	5.68826508696877	5.17352251072344	1.92606871441364	4.15053415656515	3.70966676882807	4.35747326866856	3.19981343255868	4.92369854736694
TRH	3.94683594195678	2.80666757984096	7.27406022067703	2.63364062215842	5.93120407821497	5.47720136701845	1.99308170429457	4.41247294247303	4.44636941654563	4.54856362818267	3.46068499537076	8.75961612455827
TF	3.93241413438693	2.82988581026821	6.40961200023972	2.24911680189132	5.31471980247724	5.11748678876594	1.96649431270971	4.13040584697629	3.73706318988695	4.37273127440039	3.21164983928371	5.44305126096291
CLDN18	3.99446902366018	2.89204163559802	6.99710679951179	2.54887379876799	6.60320406541233	5.65635881145846	2.0433354213694	4.53574359372584	4.39986937955336	4.46247240933873	3.42651536750828	8.96123752547238
TRPC1	3.41431057558691	2.28680139888365	5.91226440625897	2.04712610056758	8.08852936970544	4.44431681268186	1.86262272628134	3.6007641044411	3.35881363757672	3.82935031169723	3.0796120920138	4.61651200715045
AGTR1	3.28051718797429	2.65993285431535	6.13474721265823	2.21784962268656	5.24835076844562	4.55288973825585	1.79657274856994	3.79631829616973	3.58947796954227	4.08218632967621	2.77382188131298	7.58740624647541
MME	3.52541474959188	2.73069092857364	6.94363121785198	2.17060612511982	5.47242633291951	5.34284208844374	1.78368460871655	4.51152882090579	3.75487514841339	4.54441907462452	3.26068878580511	5.58755384811749
IL12A	3.55460657473701	2.5643517687667	6.20528818286633	2.23537820342898	5.45222924177451	4.7984152172074	1.87998874042734	4.04652806094124	3.59323422759501	4.12112023519775	3.02938777503762	7.65895074926562
SKIL	4.41831425854275	3.71495682874343	8.41384852565114	2.63317007366616	10.306820549074	6.12468351152506	2.43531349519811	5.14071054196536	4.26271310808381	5.43652928198579	3.9749728215076	5.63463302699526
HES1	5.34395437527674	3.78392653663689	9.59616090685631	2.93987551887308	7.70610234806502	7.90535981357491	2.86739248485866	6.26894788248742	6.13131679791575	6.34968402539904	5.1217247236179	11.0016692651489
RAF1	4.86882480686786	3.98608097402129	9.43315182692276	3.4139564170886	7.65796995629764	7.77646222803639	2.93641603090022	5.70995317449889	5.26120179161441	6.11643352673627	4.47149052167963	6.92698928537617
THRB	3.83983026103334	2.69853513708559	6.67014811569032	2.2609257739157	5.63028606419078	5.37166182723813	1.9819792128861	4.48045093999561	3.38956581076817	4.66856759716679	3.34696032591157	2.35547038750498
TOP2B	4.05619780484895	3.51840304099302	7.72508135318241	2.45178315615055	6.26322087605185	6.32069963820717	2.22351461462052	4.51602737082456	4.24285708672806	4.98595221507689	3.58766246971515	5.3858824954999
ACAA1	4.45583637366917	3.40860657193725	7.59524572331398	2.69303690157859	6.60832325841373	6.51813069127812	2.44682581598274	4.88826799638912	4.46813108943089	5.12850999531489	3.67340633753086	7.10962584521781
CCK	3.96219482917848	2.90955807197032	7.43546771778472	2.64805787451079	5.75852710515734	5.60477752998172	2.30662186410998	4.72302597427366	4.10708044000538	4.62692306671282	3.59234735675211	5.33141883527378
LTF	4.37318941539529	3.43003236182283	7.98221262392147	2.53658253980975	11.9460455968053	6.61631063662214	2.25321784694112	4.7706691698816	3.9472916748083	4.91269342501859	3.64224166234963	6.42362969916097
SMARCC1	4.85035535545763	3.57707583392725	9.18167830637669	3.18695976370472	7.25739187332041	7.35142179532293	2.67686507715206	5.60160252229603	5.09640604610961	6.01474893460128	4.54319498220993	7.94170227924262
CDC25A	3.66411883326037	2.92665571915355	6.4966554758388	2.38739409678797	5.39224292091028	5.4246940652281	2.06438877058654	4.32898351140081	3.49245817050641	4.40506282737194	3.29673427685193	4.79970886071242
COL7A1	4.8045488287676	4.19865076655857	9.26671550379936	3.39929561610542	11.5375848169563	6.91832845613026	2.90431571896333	5.83927864100867	4.78839843971747	6.10933725045522	4.591776283699	6.52598879837579
GPX1	4.66666971569952	3.41355828339236	8.82026262308773	2.9428355526295	7.04059778697872	6.49645142078261	2.51026247685279	5.24711866756458	4.97557694590392	5.31560407746429	3.91984899656578	10.3248325389899
RHOA	6.47927666916759	4.78248884852191	11.5163155421358	3.90695632977572	9.37369542765966	9.68573563068471	3.51229474871621	7.36734969101724	5.96736938375815	7.64173492756989	5.4869593258368	10.1803866903075
RASSF1	4.01597317255319	3.18880786240388	7.92255857251107	2.90937310329043	6.56626098017019	6.15479818448763	2.40898969393019	4.94398546253748	4.51229423753155	5.28351565229405	3.95641313847482	8.38431325738151
CISH	4.23712729493372	3.16125478952972	7.55311177194131	2.75859249353037	6.35968657137979	5.8227734242101	2.30195519457338	4.7602806155691	4.43736693951476	4.94314042702857	3.5445107964936	8.5679175317792
FOXP1	4.80115092898131	4.08042988612447	9.45663931155647	2.8952059095038	7.06542588540911	7.17794865660918	2.74436329238074	5.27657126694291	4.62596842475472	5.9088961262141	4.08407837008449	7.75430019638103
TOMM70A	4.0420120537452	3.43105223429272	7.40348903639834	2.48562420325981	5.96144664169051	5.89945921773166	2.25219773150211	4.82224242020476	4.49006064247127	4.670505680632	3.60256816422982	6.38129399407652
CD47	5.59169280270431	4.72208646586987	10.7754145719437	3.01897082846544	12.9777297536927	8.45849068277364	3.20766266620389	6.75047858059804	5.66437912010508	6.53120102566825	5.03865238311501	7.23246533576084
ITGB5	4.95535781633681	4.39567081036165	9.31641333735214	3.20989901605958	9.17465532380083	6.63804142162813	3.06935868375137	6.53527229382586	5.48246992223722	6.19776618017972	4.49930992036495	9.44866006317967
RBP1	4.48558709820945	3.10054455792362	7.8477049276187	3.35045595649433	4.68522238909677	5.87273276892238	2.73314523719921	5.5349142281143	4.49611191855851	5.2070998736857	4.00386896175018	5.74460160459648
PLOD2	4.61882548970118	3.84256906948273	8.74789561348251	2.81658506754216	11.4564930997332	6.2501177148219	2.8448449921476	5.4279540023022	5.2737862468338	5.64137265503633	4.11148909330799	9.18667417543468
SST	3.51014691118352	2.5890726894971	6.32113963724613	2.23679921293459	4.97226927339452	4.80456463429372	1.85153803119452	3.92956887973287	3.56631284243214	4.07173767131143	2.99712903473816	6.15970212807193
BCL6	5.05547688300146	3.86278256538297	8.72783537313068	3.35805136320121	8.86732481782492	6.71900532826712	2.25829669708323	5.95239864116528	5.33471603225578	6.06485907724534	4.29797574789259	9.58720036819183
CLDN1	6.7104453189237	4.10806525292134	11.5957778616075	4.05197500795273	9.85295136359403	8.99553015405447	4.18044981276643	8.09898650495477	6.78349897668391	7.92970592585262	6.27468496013844	8.94491063874764
TFRC	4.97095615098747	4.37347048036076	9.80265187988709	3.4338088710798	8.22084636744918	7.61814230189401	2.85104263988878	6.29940212222456	5.44338293777445	6.60038892051387	5.18613514771814	6.94651816355347
FGFR3	5.70443935510064	4.06715828049634	9.26775471247229	3.4577598271902	8.82250769556789	7.21085247412529	2.98808779734701	5.95773189499515	4.65995850158583	5.82116320441307	4.70569291836186	4.30812003170891
ADD1	5.73490495894153	4.05519077380558	9.30340204165032	3.30632293164977	13.9296301927629	7.10850665373247	2.88429637292181	6.08292553560395	5.9422366047804	5.8089625735116	4.47340275477182	11.5059718759912
MSX1	5.10716282568949	3.6251480457358	8.67861790012925	3.01122619183186	11.8665268873964	6.65212340490416	2.5761159773299	5.59927323340932	4.73915723510409	5.59110790152766	3.81986661005488	8.04006679789033
CPEB2	4.20694963205407	3.52619296065098	7.72344011044707	2.66869904886325	6.32959730962356	6.2774781745185	2.77969009969526	5.21984929929362	3.9397918993797	4.8439754497134	3.75644830405833	5.55848864929349
SLC34A2	3.5026298006527	2.87761017271415	7.28010700345268	2.35477260223056	5.58303829799496	5.20871064516444	1.91904574083648	4.06204420255354	4.21100392028668	4.61262503587693	3.26124102939658	8.04410700788605
KLF3	5.63997608154111	4.86408422493992	10.1047884960937	3.56046603169346	8.06651831619637	7.78567085924566	3.0944374393678	6.2741230820733	5.9045677928383	6.38580821619626	4.85874004086067	10.2492720257898
PDGFRA	4.61890704286553	3.38806487466295	8.49960509863461	2.78199754150053	9.95565829908064	6.40886119944468	2.52749202792875	5.19290280001463	4.88954868458829	5.36800325778403	3.95749156083459	9.50491262782824
KIT	3.29453628596992	2.25956815409631	6.03350463036635	2.1044477608257	5.3688729435182	5.13707957313098	1.80760814350479	3.97113146357178	3.03105263619658	4.19306438668852	2.97933168643658	1.80821866340048
CCNG2	5.06064411929249	3.72759409897882	8.73666957064006	2.70045706150522	11.3484745967243	6.91368051449593	2.59269301952774	4.93779392789406	4.387373746022	5.26926579744252	3.86740934214027	6.11952474335739
ATOH1	3.48789637769445	3.08451955772788	6.35027128277328	2.22310425175888	5.57207918068537	4.98224113209477	1.8725035575166	3.83704254652209	3.59872272992261	3.85031429643294	2.90781839769311	6.10598185690697
COX7A2	3.45987708576848	2.90777918696561	6.44268000208292	2.14229365596927	5.14721321480048	4.81561747433004	1.88640205351183	4.09593732835507	3.73432121970986	4.36923813329948	2.98160537683852	6.52194203739718
NFKB1	4.84504679777866	4.25907478229649	9.13140645777146	3.04023302862664	10.9883184029465	7.11944037037399	2.9169792967971	5.91144622502722	4.83122629322871	5.75915486875311	4.56046856808528	6.60786349717799
FGF2	3.31107254077911	2.55510939112471	6.50012982044805	2.21499309783437	5.1764275763103	4.86583567025097	1.81132625899261	3.84927282873537	3.59443843619273	4.24855157225739	3.05679949023822	7.3781964307147
CCRN4L	4.88435431123514	3.77159776763338	8.57298349761563	2.78820314831771	10.7843190512419	6.31679910260531	2.55732414041136	5.57807091109733	4.33107401783352	5.13366193041877	3.79369874797246	6.27083586218343
TLR2	4.18593925181814	2.72556228334391	8.41232848979973	2.50124312147193	10.9649088228738	6.53373944953459	2.31438099251732	5.27958825044934	3.9735156018473	5.05133889642212	3.54053443311169	5.35584056221096
ING2	3.86689312109271	3.11113937634238	7.3710078440441	2.47891985086998	9.28216724976859	5.38578963692993	2.15645295206566	4.36884716020327	3.66710007547431	4.34134999329985	3.27175293921345	4.96225067717332
CRMP1	3.91388026111936	3.69822595415681	7.75733579782644	2.73658511383192	5.90377423586073	5.97946433967272	2.21771384324518	4.70264132353353	4.1138647341614	5.39187267049334	3.59470887838807	6.19164519977145
TLR10	5.19551398935025	2.01503067163304	5.482289516209	1.68778953148438	5.25087998391407	6.1129205160519	1.56454987023633	3.39787935276571	2.99305048909827	3.51884468871443	2.53265545794009	4.15612197088739
RFC1	4.65795968533579	4.12588941771912	9.07168725235357	2.98423084021591	11.9886220183937	6.76012525663837	2.49598131674771	5.57414815946603	4.54030178655705	5.60847919567634	4.3154303658849	6.456560617074
UGDH	4.89912928939209	3.8537218608302	9.42532100290187	3.5780573949281	9.77256845497845	6.80848981492474	2.71659237523466	5.87682030532899	4.24806119210586	6.24046746221394	4.26468997357989	4.97722344909125
PPAT	3.48677017730493	3.22203181501875	6.66983518181451	2.43999093835802	6.54556922609468	5.03614833269074	2.15600679300663	4.25331802747134	3.423093996852	4.36533526199637	3.3045603043754	4.60589157965675
PF4	1.98226497375987	1.6047976279452	3.14593571254505	1.17410252929238	4.26611601194831	2.43784807476905	0.970249722864115	2.04860461672529	1.75099478084438	2.17135504957144	1.53835394118788	2.51711093351213
CXCL5	3.95253267044177	2.91581263591637	7.1956485015114	2.73395610674966	6.49979122538035	5.43208811936268	2.21908706081055	4.82089811954759	3.93065438281248	5.03910298573114	3.70958733479681	5.11376779055465
CXCL3	3.65147017738213	2.6454640657539	6.46501766080576	2.2250806106571	5.7057075516032	4.91941883511361	1.82884275584741	4.18850545203202	3.71621733509104	4.276465620433	3.15776025731218	7.82961209361309
CXCL2	2.70910458369102	1.93166463825847	4.643052409631	1.7269125246497	4.0372916581931	3.70544814365767	1.54138119834703	3.19056498407746	2.51640342078564	3.17164839294049	2.3822921538576	1.83153716975618
HPSE	3.73273170998818	2.88791525343461	6.61134806819947	2.53814267685142	5.88183802613611	5.19126108213549	2.55199216686013	4.7031313262259	3.6249129037705	4.83183567792717	3.43369642234632	3.22190298537102
NKX6-1	3.72161017524076	2.82808177785894	6.98593315761679	2.55576403961398	5.60141519092243	5.17906877924	2.18685976441345	4.38137539060987	4.17479895074979	4.47199859382029	3.06769736235358	7.82909869921504
ABCG2	2.89993569869369	2.17094444906258	5.43127480937913	1.90680093822155	4.61749948715238	4.2317167781537	1.7480480175203	3.63140162450494	3.33387085514044	3.7712740687911	2.62408421206207	6.90966514173927
SNCA	4.20687995508852	2.87827181617477	7.72487399029875	2.63681168277533	6.71223451428603	5.77427371687579	2.39318236623431	4.79879343381459	4.38917207815256	4.99087791519403	3.45991694268986	5.90729646752429
EIF4E	2.36820608620017	2.14665512797911	4.26787921845816	1.53131976831283	3.59768223708713	3.60667568351689	1.62438709190651	2.85942965723645	2.45177435135701	2.74370123894071	2.23167678992436	3.27606279502596
ADH5	5.24884081037445	4.08841502551817	9.68209194311657	3.43006561297103	11.904239381699	7.38482449233902	2.6462360756012	5.4641583091698	5.06319705622754	5.89499525724639	4.30782076973789	9.62390818821004
LEF1	4.48181983179378	3.82060995198442	8.49648997995154	2.70858397070711	7.48923606884966	7.58937256414489	2.01587653454535	4.83642998198479	4.47898516139672	5.36823535438885	3.845017154068	8.14946188725432
CASP6	3.01906521954702	2.96232698567035	5.54069118461608	2.04549766657501	4.42118582763737	4.12190467538115	1.85671763659445	3.71804688626165	3.29666603169572	4.15276951026951	2.70968593473843	5.61667088224561
PITX2	4.68810792319106	3.26311126633127	7.09934212615102	2.65721540570899	9.37524678031616	6.04818685675058	2.18404794759201	4.92799713193868	4.58944396187454	4.70739430907024	3.65984273323082	9.51988438250336
NEUROG2	3.53976262208383	2.58054656345159	6.65699986900024	2.15817587061799	5.64406584774372	5.01741492359988	1.91378185318057	3.91209421936255	3.49569418235545	3.89606988024381	2.90854857600609	7.48053317362961
CCNA2	5.63046925716901	4.42255636351294	9.87680856961412	3.10499601202809	12.6560325917343	7.18534222920562	2.94927189294339	5.80850982064274	4.93683171669913	6.00297140870843	4.53341859695905	7.40300663297538
CLGN	1.98045353735002	1.54894853061451	3.66877272964346	1.26720191931703	2.95758563385606	2.89539559625433	1.08784886632064	2.4451154875387	1.99850961975599	2.37667304031567	1.87440355452891	1.80621063367663
UCP1	2.87636288450195	2.08196578138875	5.24172557794996	1.85722292755018	4.54359974488919	4.04642471222235	1.62203128551193	3.39468166910374	2.87323232015145	3.46556797830285	2.62228593464573	3.8201052543786
PDGFC	3.3675990282811	2.64966073196992	6.39805466913046	2.07722883457347	5.1029238980317	4.74510669023324	2.33006682167286	4.311287874668	3.46882565147661	4.64612552631437	3.20376633367294	4.74588744904771
HAND2	4.60977590162645	3.49241237527893	7.86383179636378	2.78870181829199	8.09825821367525	6.42313376266301	2.34144654669882	4.85897835891157	4.7574699993155	4.90649616379291	3.56729711350201	9.18737098584503
ACSL1	5.14622055662625	3.99638059535577	8.96324702281454	3.04934384766328	11.4842689681422	6.87334910289768	2.7941568036958	5.82503783313474	5.04174693123366	5.52169173444875	4.09071848323216	8.85738203022999
CCT5	5.47788812914032	4.92052572108919	9.52242462033036	3.31324548800074	11.7747545551189	7.54890468957946	3.12342791179574	6.36856754009053	5.28110623831363	6.86861000126117	4.46683559229484	7.33165758451708
SUB1	3.86582256798031	3.10318731984514	6.42737282667691	2.08338213410521	9.02184706637658	5.23044050225288	2.09425012462065	4.65463886435095	4.3074775901572	4.16302369888917	3.19129076061193	8.42056815045281
SKP2	5.4341328829215	5.00318564708248	11.1751308884357	3.59121558533975	13.3333855346088	8.30863229879887	3.02365993148523	6.27784751832801	5.33542683535156	6.30341170832613	4.91458030762588	6.97459416299038
GHR	3.4172059844396	2.32212535932426	5.95308246885664	2.24373793627808	4.86846422694286	4.83666191452345	1.61779197063072	3.87815415297137	3.23204487113642	3.94464336274505	2.74224509404697	4.4225594549623
CCNB1	4.4265801518299	3.86139026910128	8.24552330627378	2.67035310547431	7.17731282928265	6.36711296179464	2.66718323759857	5.35082602363257	4.53051204309438	5.74317468280688	4.35140138099135	6.10562747378664
HMGCR	4.96470327414458	3.90414637670127	8.8572988482494	2.90098084756358	10.1384779159752	6.60817382455086	2.87225813666384	5.29251806263485	4.49527264175773	5.34563975171885	4.36318155137582	6.36282708546588
F2R	4.52873069447066	3.5362499737581	9.1586300230401	3.74056509138011	11.0017848220992	6.20569702601612	2.31466168038252	5.1244725879792	4.06966574417786	5.56513760234659	3.66890828321997	5.69544977162337
AGGF1	4.13861571934847	3.16796222909953	7.54762011573685	2.61566015647184	6.09044482378202	6.33369569974004	2.24163300771407	4.8755692702941	3.93285129812614	4.87845347484622	3.5888892339434	6.26708147120063
RASA1	4.24412094336753	3.49249749082798	7.96047736641814	2.73955891804089	6.94415335694013	6.52554625481597	2.5195442228604	5.31141470215644	4.37002395018894	5.57610603051628	3.71471761548508	6.20581347939325
APC	3.49450721370703	2.96751494654802	6.56326557040643	2.45982339948977	5.2204652561212	5.15069146020008	1.86974215009566	3.98326272022069	3.60935757451086	4.36048489939272	3.18124169402698	4.9175888838994
TCF7	5.10263073254239	3.5413889046813	8.31148570130295	2.71682199679294	13.5253563308176	6.87993588099243	2.4429309455395	5.27299112536017	4.67147589524769	5.25490536559571	3.84051071884802	9.33981080286426
EGR1	5.91425167393043	4.70167469066273	10.4996534359056	4.08165913329885	11.0439403794171	8.39638801737248	3.12880290125072	6.85217394767283	5.84977792230718	6.59090197132991	4.91829183830508	7.8498830262962
ADRB2	4.61992407695111	3.2658591793978	8.24048540571362	2.67621152221308	7.37411879945164	6.87629184391996	2.49621163059471	5.32721514966211	4.98893226807008	5.2749581573661	3.61749239648125	9.29025061174795
ADRA1B	3.88686620526857	3.18457350765473	7.80222653357529	2.73322042830683	5.97885235708635	5.8865810685791	2.43850353639943	4.65057199944328	4.03706217869633	5.04109566282584	3.56792763653954	5.18528855954146
PTTG1	5.65166953442932	4.53409335287452	10.8011139008493	3.39085441433195	13.3214608829282	8.10404852854365	3.23777852283895	6.5712299013988	5.87376456747749	6.53462620357974	5.05168160057306	8.4106313020085
GABRG2	2.66263719240682	1.97058170722681	4.85565246045008	1.90662757787298	4.17050372230155	3.54991367098074	1.40844819530332	3.07516732775454	2.83725226121899	3.08599722283623	2.28359886353782	4.66533329742383
CCNG1	4.69959861792142	3.72045230583394	9.80713218340637	2.90132250618077	7.60473001415522	7.1997270272055	2.82469829453019	5.92720418741145	5.71158614967046	5.85632052614672	4.34281211649015	11.1326158075863
NPM1	2.2418562490304	1.83370081126403	4.0583921272441	1.51241542642074	3.55438536278163	3.33042455914364	1.33072354785385	2.69760537869634	2.30393242636001	2.76707594561345	1.92425516748676	3.16810362238592
FGFR4	4.17733376933098	2.99125405039581	7.3418767701988	2.7488047530881	9.76799135148674	5.79909411902965	2.2300002940582	4.56980109293377	3.78277447174916	4.94046247808693	3.4096246056064	5.37716512129492
SLC9A3	3.76616246834665	2.83327109628026	6.52143099367796	2.46750374615991	5.67266677147051	5.06342295861668	2.11837487802682	4.52526272654231	3.56631082914064	4.26882211598068	3.31460243940834	4.60299695095536
TERT	4.14910003125711	3.29950058970228	7.68869609505393	2.78189671501828	6.36408568139225	5.81789655545476	2.41188499620327	4.95878190034098	4.43814495133037	5.0609554359806	3.52931237698797	7.12156284048084
SLC6A3	3.9736351816266	3.09213208794574	7.52229865718372	2.72685945240952	6.34114265769489	5.55951584256945	2.28907927530196	4.52794733639356	4.27654950517446	4.68807639280397	3.34015256417642	8.52222457921389
DAP	5.2997337555874	4.24579552470056	9.63947504733408	3.66747012101801	11.5176550199744	7.07486589817588	3.06289081029379	6.20991956233039	5.94219112410221	6.28218613350342	4.53855692586234	11.2241643129239
HMGCS1	4.8728122951838	4.0008621411019	8.32753363633444	3.0458138757273	6.96878456760484	6.83356321830089	3.09553324425584	5.77341708755911	4.57515093389357	5.73866034434647	4.48665414671436	6.16443106078874
IL6ST	4.91657567761273	4.1036924183574	9.54511430579596	2.79456839021074	11.1240784519254	7.81842214994319	2.98434800974104	5.55222527449482	4.95503626075726	5.93248323637397	4.46529714981849	6.90977685977355
FOXD1	3.6454179738431	2.94015035322213	6.904690426627	2.45048563564796	6.69019208349761	5.27345667275111	2.33860214679152	4.32779839094664	4.49583178182452	4.68366222629988	3.56568181713819	9.19961036511543
MEF2C	4.45301852575288	3.57014520535483	8.16352551988975	2.4641631090535	7.30729338930291	7.44229413270226	2.29024069532509	4.85693215308105	4.13724536771599	5.44889765382117	3.83059780372463	4.13243956553174
PCSK1	2.72308099943797	2.13346172204768	4.84498730637589	1.80705573591996	4.49343783738104	3.86753308396662	1.5570649275859	3.20513345453387	2.83189906493725	3.46814077549817	2.41442828039586	4.46902463711531
LOX	4.27176356568612	4.24663128691509	8.10839449708246	2.52707674807987	9.86634462831655	5.88538756239652	2.22505137756999	5.47138946745274	4.6278510004611	5.65988640739608	3.6186981558312	6.07036842385244
IRF1	4.49499502548032	3.63588203848609	8.62321450084861	2.78814741375461	9.09813278405968	6.58339432465871	2.33659072048564	5.1311347206008	4.28356483763676	5.29469671355347	4.05138941554182	5.73256669063079
PPP2CA	5.50404785349755	4.16447608856175	10.8735929411192	3.51467773054768	9.79380774813403	8.08926738562301	3.29978853170657	6.45664325499266	6.30153124400063	6.57770258349156	5.05596913365973	11.6508158669778
HBEGF	5.40741733981644	4.2455478495435	9.42109461341234	3.15165095566921	11.2628308566811	7.3103856709915	3.17419910897368	5.98855808826956	4.4677009009581	6.1779603750823	4.56540090714008	3.15338207556698
TAF7	3.68385833275263	2.98184829396369	6.94890426117728	2.29291425630088	5.57408866778804	5.18881730088419	2.11329467353964	4.20654413798141	4.06848349141113	4.17200878368644	3.39720327824468	7.3894316985619
HTR4	3.35508521133077	2.35381034036278	5.55933127817109	2.15110308134444	4.98474068651084	4.50315980442979	1.77192000804064	3.66791007643626	3.19411486887085	3.94511057947732	2.80517644772746	4.31020744170432
CSNK1A1	5.46507040226685	4.18221474820451	9.58250513710501	3.24858362691034	8.50049112416921	7.63108855862647	2.95854108848866	6.38636220773476	5.1221020789139	6.18189678779709	4.94291716433255	7.00068799541154
PDGFRB	5.11275427646558	4.07114930381649	9.53841350154961	2.93051608212265	11.9386329140508	7.05101489537814	2.52585823329929	5.62107779411044	5.48241832008907	5.39003841207749	4.24472190906643	11.5314885391504
CD74	6.30821653694187	4.93023662616539	12.1786135440919	3.77400363927133	14.6894743077183	9.91441971051503	2.85537997114449	7.07048806362236	6.62040251522368	7.74606049766552	5.80274466005341	9.06987172896619
SPARC	7.05427975971742	5.41903435573808	12.049829430814	4.19934625693855	15.9965771584588	9.60761645699277	3.15693398507413	7.89078879138079	7.70827605914914	8.06583023383858	6.10523279726605	15.5378837302966
HAND1	3.73619170447248	2.71811001051354	6.92311787449026	2.41956784732301	7.30080128481749	5.46477653080167	2.19432403495579	4.27428581395401	3.64533308609708	4.48096422932021	3.45995105842909	5.01402931302674
DUSP1	7.59220034213362	5.43128120310271	12.4148469367963	3.96593877342867	18.2557596642319	9.69580863503077	3.56452262596709	7.69773562843773	6.4182794539093	7.68137667825836	5.97759936668713	9.36130188023252
NKX2-5	4.10671902024448	3.25842403852963	7.98815887959931	2.80834215456834	6.71936881796566	5.98735933293722	2.3288062874341	4.77071617904671	4.89817477780171	4.93848971988346	3.70235520246919	9.67519505410772
DRD1	3.41825214241082	2.49073771205644	6.0997660126227	2.2886416288185	4.67915370970212	4.88640493572719	1.90057468007908	3.67110526742615	3.0507580394123	4.03254059739659	2.754074760669	4.14959408040001
GRM6	3.97843951793534	2.76928696675285	6.94854019232498	2.39050289988597	5.84465406282676	5.74735305377903	1.98465823388533	4.32260846413188	3.6787020671478	4.23195474471376	3.0661658083265	5.96826133206802
IRF4	4.19844249531842	3.18923427977977	7.83137907069631	2.5657250837324	6.50443015751657	7.0585890755025	2.24644017669741	5.04644960870097	3.93418059470953	5.33013662408362	3.87388881403432	1.39577994485567
FOXC1	4.60953425912736	3.5605930558812	8.47409386697216	3.01801422096277	6.93553951188442	6.6448312443448	2.7611665264232	5.58973456737893	5.22146692708066	5.61088023412114	4.19669582841102	10.06916892476
NQO2	4.71205136177158	3.70793936003579	8.25481516738022	3.1224765901087	7.53263184462779	6.39520748999729	2.58005544311159	5.84523227348922	5.00375585682835	5.5350816825722	3.9645094437582	9.64768204644019
EDN1	4.22116342888445	3.35618556742724	7.95721246127748	2.88432148247594	6.76314345511373	5.7025637308335	2.44043488811302	5.17231397471318	4.4826879805063	5.15510839505769	3.98592125363602	8.09796026538052
ID4	4.00048434739509	3.06504251835498	7.43381021574672	2.81712364357252	6.08540782203597	5.60978776754905	2.01034558112873	4.56684801801773	4.21096988777325	4.59656550585323	3.60793249072928	7.82070492376336
E2F3	3.84907947269824	3.20826363676688	7.03192044107719	2.5058573711061	5.76522432723208	5.50034219828231	1.96783940742769	4.59370399993513	4.21006514276401	4.84071126000583	3.54456356527318	7.13867229818102
MOG	3.21555892238199	2.25319232320198	5.77673238964246	2.19703181642863	4.71780950888423	4.50197150431141	1.77292023368117	3.72339641017317	2.9984539976634	3.80898075970955	2.81068883616347	4.15418615829801
C6orf134	4.18376866327656	3.50841722088837	8.20867760614433	2.78462172234536	6.59045773958966	5.94953528997603	2.24626400903812	4.8020352580561	4.56501811174995	4.96173306457679	3.60731319788422	8.54529699161539
LTA	3.83185368478783	2.79023244415945	7.1166459058449	2.43585775468908	5.80496643685719	5.87146596063314	2.1083477618792	4.66700200320833	4.21473337220766	4.80959169381744	3.51837093138115	9.13699430380761
TNF	3.61832303157469	2.89196354585696	7.69666263872998	2.45930961538798	5.57853606063224	5.5833209037914	2.20440472883742	4.45142218063013	4.03888458991643	4.43801091941972	3.16418550408029	8.0049064889116
HSPA1A	5.6454560838693	4.73681190602742	11.0044070790067	3.75780708232818	8.60831666390556	8.26573083752858	3.24566420136856	7.14677212788437	5.98134852465772	7.36640954472811	5.60471017649179	8.67714253598452
CYP21A2	3.72679877904868	2.66701080939102	6.50539443873549	2.46230542116381	5.76038109529403	5.08426685582562	2.07498016000635	4.25599696522766	3.63570160905829	4.39208866807242	3.13406156728966	5.69586116570194
PSMB9	5.78021351370288	4.89335819436372	10.7333685277928	3.4469272281276	12.5610034118026	8.44171649094854	2.95596368525195	5.99382399880388	5.62756277513972	6.86054906583057	4.87818996256952	7.52766414337132
HSD17B8	4.12742098112221	3.30608299330456	7.84590183271699	2.68908049312527	6.14102910667016	6.04934881491114	2.34021335153886	4.84236485081858	4.61950022298625	5.04116159234142	3.63458993501853	8.64209835814751
CDKN1A	4.85092346981188	4.2064710756561	9.4155302295959	3.44332630910678	7.69040662125915	7.17213501457464	2.92587431527629	6.14892558964251	5.49859591012541	6.07585316038629	4.58411122907366	9.43741447463556
PIM1	5.65036595723266	3.96859577119701	9.86538777127158	3.35825717591894	8.76928440159609	8.24008593684153	3.10657732116271	6.52225803486847	5.65824875626765	6.6808684477568	5.0358394780761	10.0295106284598
SRF	5.2406599065653	4.25593523674776	10.3812695548311	3.4391766574567	9.68729134297663	7.6301117247656	3.0247793793157	6.20510823532539	6.13105639286175	6.40921853184226	4.66153080866082	12.2623769640176
PNRC1	5.66305628110747	4.52618334657091	10.3777306838198	3.72007937922278	8.41756565867556	8.57873758103371	3.1718695774957	6.60941928794415	5.84422757659152	6.81602132864558	4.95042750210444	7.56359395440283
POU3F2	4.16950345627301	3.27128815012268	7.66376650127184	2.83170894317179	7.5734495375695	5.74810256624326	2.37170001466122	4.65241812811242	4.65834113510131	4.93045565657526	3.65317592203828	9.18244515284932
PRDM1	5.1213382925509	4.02573500496966	8.70532785334801	2.86208383876164	7.96078360343905	7.12820849305757	3.00218244082309	5.7995558770985	5.06865687393931	5.77872797786587	4.39534351941502	7.53746286302499
MARCKS	5.25597346638517	4.14805762844696	9.91965011885161	3.30506040981357	11.1662079915907	7.2466789492578	3.05863622430779	6.42911234004975	5.49341209797787	6.31535463053295	4.61651871245904	11.1609550448055
HSF2	3.69928845331286	3.11711219142034	6.48878773013298	2.17515765158165	9.26074383014091	5.0629197415434	1.83605705978662	4.39967218802296	3.46845137134471	4.0630222271058	3.16740054553776	5.88155023155291
HEY2	3.56694019779724	2.74172556949348	6.14299245617682	2.22133141981371	5.03787795122357	4.8708688287878	1.80951870267792	4.22168722227588	3.75761879546946	4.05453027767761	3.18689099000526	4.67247067879315
MYB	3.61530366694197	2.71217233457034	7.07200643815164	2.23308519415227	5.47292255127754	5.35902074474477	1.77190596260726	4.07914324843407	3.89063324708196	4.14976790026656	3.56846972477117	7.28017383327656
TNFAIP3	4.83211110731556	4.38678171831767	9.74153153653355	3.17964653478294	9.71324097716894	7.49842950071511	2.97656374838914	6.10366194371114	5.47950954376288	6.8504640669462	4.93371659313011	7.83060052611116
ULBP1	3.73548366690459	3.15249894713231	7.48442907011824	2.79981151797471	5.97822766055142	5.31384059326474	1.71948189511881	4.56894448948311	4.41585073786935	4.58567548974984	3.43172937288157	8.68743357835034
ESR1	3.5012297762746	2.77620792550011	6.91562547345848	2.33430450192333	5.66624917962677	5.22159367739418	1.98169709706068	4.23784440404276	4.05326330158275	4.43770147743932	3.13245063294742	8.28468831439818
ACAT2	4.13529285548974	2.97642608254271	6.81473871785328	2.40972930828912	5.99759308806378	5.43577318102945	2.27887801148706	4.69426454233046	3.92769183300465	4.50822077569087	3.6667198685048	5.21228891322085
IGF2R	5.38332708014417	4.59786300290835	10.4717344488236	3.51463516594944	12.6318125043554	7.25630809894299	3.00341578061832	6.4693937212607	5.71307205534273	6.56670815468511	4.61021932516096	10.6565706991083
TBP	5.28848870540383	4.06247957552983	9.16863365945643	3.04800034033705	11.8689686341456	7.08679969896011	2.76104843133387	6.00017294162848	5.35716177833673	5.88360068274748	4.41920262429937	10.4702115987916
SERPINB9	4.04818543479189	3.14123359724975	8.23777575701474	2.41892716278384	6.93453713381323	6.88437500853265	1.89113012508248	5.25383073462464	4.37175733402054	5.31624940242375	4.04908626709359	6.02689605989193
TFAP2A	5.89396642904924	4.99866307540407	10.920399914883	3.58906196851513	14.232952947894	7.89848805318193	3.28453037017689	6.97477065301745	5.32407461497733	7.06896811459929	4.99196917694737	7.15897932327909
ATXN1	4.48331627653591	3.68075711110645	8.9273991317172	2.64850459906406	7.01383811817203	6.94424945269005	2.55830449498195	5.54915799443728	4.57103817949565	5.91356335864024	4.0228269596743	6.02910932116003
DEK	5.10777659678946	4.00602405469976	9.15791580038206	3.18241038625377	10.9456832312485	6.86192823602746	2.70491582017336	5.63139603187772	5.1587339864252	6.10289693222694	4.70490688231191	6.50384645574067
HIST1H1T	2.84168958061478	2.25849282791521	5.9524560213118	1.91078704298973	4.52963814277064	4.07379675334839	1.64677726124632	3.54408620020495	3.1940573191814	3.60567035474582	2.47093386959485	6.2921105108742
HIST1H2AM	2.90900580588917	2.29984537441002	5.36182195726161	1.88478332818406	5.66951125264782	4.1504917989816	1.61211898399584	3.62874816243644	2.95596733702232	3.62328686646038	2.76814700097475	3.87538322564349
GABBR1	4.9642152004328	3.96882703668737	9.69698634787164	3.70134749054028	7.68408440064535	7.07844144104131	2.73725487954395	5.86601193308002	5.79575194546259	6.05112851172276	4.31118502414621	11.3201380495901
FLOT1	4.73108878994252	3.81446855998787	8.65856624762696	3.0678499624056	7.39714609022013	6.50923778195697	2.61222889729368	5.85449282112238	5.39846305008856	5.46558163617744	4.24141497192253	9.74677098580977
HLA-B	8.36219336528965	7.00981828709008	15.4937273132377	4.92396329790625	21.8262934883014	11.7843363357782	4.06570209323535	9.12493520468593	7.94459276242143	9.36426244923765	7.03397588337673	10.7413638103995
BAT1	5.40761434909996	4.06752635656365	9.53509918776152	3.12973300448723	13.4253535243673	7.23154204996667	2.69900262681069	6.10331463477648	5.24160758123906	6.01750631026325	4.23295127931053	9.28783099405592
COL11A2	4.21513528894837	3.11200376977012	7.23068187826593	2.67990721619396	6.36320520197738	5.95857861316963	2.27697788623461	4.88912938301092	4.46828130669264	4.72727595182048	3.44699804374173	9.31650100827279
TAPBP	5.85963039647184	5.12922861102621	10.9934233468139	3.96994029696211	9.45076436734625	8.56270465420858	3.40722247050365	7.13571026344331	5.88421718839061	7.67275292631624	5.42102676043485	8.1919601220692
KCNK5	4.01585938783307	2.79125232236181	7.19353519324949	2.42179570622703	6.15762107831674	5.66012330223047	2.10972709799342	4.5821148539571	3.90886830302386	4.52278201216188	3.25049826468892	7.41224745489912
PLA2G7	3.53120545865185	3.20427939946814	8.09764080488249	3.49098603603993	8.1928907144315	5.63310789491383	1.76842615741451	4.46483975583575	3.96986230125437	4.95162747549501	3.27792066298799	5.80803473342592
PKHD1	2.99568023999158	2.24526227760034	5.09718258117513	1.93158634991792	4.65056464881076	4.06815133803715	1.66786336188035	3.48024174040346	3.00652521371176	3.6642644314998	2.57541677397003	3.83465403276962
ELOVL5	6.17693310047493	5.29096061249715	11.7974423870896	3.78532000098278	15.3729398566177	8.8424643433039	3.4574090100542	7.11643309278161	6.16528058370543	7.60509874661076	5.38800180331061	8.05091487911775
EPHA7	2.8780794260778	2.07424715470477	5.01335213175792	1.83551546071089	4.42659618740422	3.98163112939592	1.47003095707956	3.31560008457328	2.81009022610323	3.45870485755382	2.64855984848958	3.07417427177651
OSTM1	4.07403654932524	3.48761378717866	7.83729056810596	2.78821819875602	6.72499222492184	6.2883140378327	2.72393241251427	5.27840712830413	4.167607318017	5.49157790353341	3.76946029859962	5.83661677772925
SESN1	3.47512176502731	2.55308301416694	6.09173088203924	2.16847138401696	5.20394729900373	4.95613833727807	1.92528094094736	3.87271656615705	3.43319998795021	4.09659028091257	3.04496160177646	4.53866496202021
CTGF	5.55674870578417	5.02718285126136	10.0432294632329	3.15612564804427	13.2497439243357	7.65389937119561	2.56420158398469	6.04900694328949	5.18975727500589	7.0842396058632	4.88015749032183	7.17744135689599
MAP3K5	4.76935975717449	3.94129643218603	7.96030129277648	3.03662414806768	11.6889650978001	6.35947169454874	2.21657728425948	5.24920161045597	5.23159117528815	5.20341500961803	4.0867428200513	11.4197099423428
IFNGR1	4.48147009461389	3.5936147556005	8.97808315787299	2.72423943696159	7.71189007878301	6.74693874210351	2.67291545003337	5.67890775543148	4.70083806338901	5.569524848054	4.3429740126895	6.16780290155286
PERP	6.61924841059681	5.9826766823058	12.4061290435536	4.75618465405129	10.9764030333344	9.54397017496285	4.19505877880566	8.50140499868284	7.9155802599901	8.39756921942497	6.70109508560854	13.2298925962956
PLAGL1	4.53726881825207	3.66084487291276	8.31940894656567	2.63943502414149	6.73842033835444	6.34649491335098	2.0009212643844	5.48633139854884	4.5754149234595	5.34494183837965	3.88940693736091	8.11422147803454
SOD2	5.33157033346457	4.33645626843213	10.3589175261766	3.39347168434133	13.5033916613453	7.62741936003853	2.80769034080136	6.62928466741779	5.2294863973307	6.66736091741611	4.69235372477835	7.69993983503534
TCP1	6.38364215487379	5.02382359871663	11.5147008023956	4.14333009962252	10.025885083347	9.12548392667647	3.54634229392327	7.71881171829838	5.8608495631214	7.79572667674465	5.65459786888237	8.40172794915797
T	4.49549589230906	3.25158220895157	8.16523440337821	2.89749109729941	7.98227321010592	6.19603650829939	2.26845686977837	4.85002531977136	4.54917556916983	4.96351308299734	3.60403089324436	8.57378338082102
SP4	4.39505491803101	3.45191742885249	8.39804629134923	3.01726358275059	6.91761823079535	6.87021694791524	2.34270434441869	4.96677071489391	4.59336478506094	5.41826534901941	4.18497833950817	5.73198977245881
NPY	4.00018075627525	3.27593797582608	7.22495680213345	2.61913955612286	5.96603551327819	5.66047371481165	2.28112097114078	4.75747102836614	4.03609601354767	4.57358214714431	3.66737298663809	6.04723908216637
ADCYAP1R1	3.84669870256722	3.09945802147056	7.57315842781515	2.78243933665894	5.34035784112862	5.66254688131561	2.12793941895858	4.53398669709808	3.96600433655976	4.67700771792101	3.3145016709743	7.08833360550585
EGFR	5.40653658795617	4.54148882556891	9.6258210108905	3.56401627514029	8.20168987551242	7.56150372339454	3.2841101832541	6.93169327025749	5.42561307331114	6.91796040426134	4.95023527262295	7.26896131177139
ELN	5.44165396050723	3.87521320342085	9.15468166994531	3.11986624468187	14.2173937119991	6.90122603115137	2.62285357580498	5.84830056121389	5.43576965639809	5.85178719533729	4.08409928931005	10.2388490032594
HSPB1	8.20093480636876	6.63871065007649	14.6519177564711	5.02205173596562	18.4119776875952	10.7131295515557	4.42322722951938	9.08320137782668	7.93820980896413	8.9666210844825	6.84016182131113	11.2299120301998
ZP3	4.11252978789332	2.9786668682061	7.45855511167266	2.81622898237211	6.05131827734897	5.83491034691841	2.47707404233095	4.66636344671636	4.48880839904231	4.84365573078059	3.83771083303876	8.13104199599602
TAC1	2.52339357650544	2.0465395632026	4.51110219893359	1.69178056304404	3.86197777253577	3.56037533213344	1.35617430363572	2.7550113754255	2.65516004679495	2.85608677746147	2.1427232938885	5.33736925893618
EPO	4.35731648401666	3.36034287355874	7.98058267149472	2.75577840400741	6.40581318022001	5.95988826039551	2.23942022053808	4.79053223087224	4.46987161638047	5.06835850413803	3.68419940791352	9.50615295098453
SERPINE1	5.27333222112476	4.23539595679123	12.637677113835	4.6133926388181	3.90283491357999	10.3628153191736	3.59166987086149	6.96986352872672	7.80499081794791	7.66175516088782	4.92534077989183	8.01181091337771
PRKAR2B	3.70572321012973	2.4776714220144	6.6798156423421	1.91910125325253	8.60092470156986	5.56137899064556	1.6851008901533	3.92068047903669	3.38131310320531	3.89686143740394	3.20697856382964	4.86771672614738
CAV1	6.17488379544039	5.4772493629173	10.8883040536355	3.3798570099759	11.7828228445705	8.45028873502772	4.05392481064945	7.91007686604742	8.0895450533241	7.63605793706371	5.56394354250914	8.64382833092048
PTPRZ1	3.83114530717097	4.08285153841415	7.54925175039982	3.20459510685089	3.13499620830861	5.50963687940031	2.65911633178053	5.50953646514452	6.91554580399989	4.86983104306833	4.50516099814556	6.46903021349046
SND1	5.2607075637634	4.13225461203881	10.5532078656391	3.37645757755061	11.068339535981	7.76448135834865	3.21246815932054	6.08587904893739	6.27004599686836	6.52490566281397	4.53040115951365	12.4810245210326
LEP	3.17389048307264	2.46390650183242	5.85307426632192	2.1088145284485	4.72303657652626	4.47974186561754	1.79566572571994	3.65897578524019	2.95982373057111	3.72487991277744	2.90135913218802	4.02495222055007
CASP2	5.98836848789355	4.86145107084419	10.7927958582225	3.52327169539689	14.2831090352619	8.07400173481544	2.86498065565653	6.41342848759466	6.50148533082098	6.55088832996787	4.80982458673704	13.2960198698341
NOS3	4.16131165861674	3.28749769619013	8.45170921735094	2.87398721878495	7.21878982703034	6.28903078997609	2.3117712159332	4.84748784664927	4.78995525792719	5.00504428301119	3.58818360958398	9.8563962202148
INSIG1	4.19283224795587	3.61266738694905	7.75520959478784	2.56802440192242	9.49170459198243	5.98601961274505	2.48434436416728	4.87463062265716	4.79377276616881	4.94700297393233	4.18272734338957	8.06734693466707
EN2	4.54319834235605	3.4507941359505	7.99110242406895	2.68691268985157	10.9873324091974	6.25698141382522	2.38463806621771	5.11769580781249	4.39520761695478	4.89632959990174	3.47276750768929	9.8351325078135
ACTB	8.02077495658974	6.37101182191611	14.5820888631497	5.34741060974576	11.4594036980128	10.6782706585974	3.56191092672361	9.6397425390134	7.76169011426773	9.50877118679504	7.14887856483947	12.0388242950653
EIF2AK1	5.0729248914325	4.28393788034169	10.0200359724312	3.421957308537	8.40215345674819	7.50119231998453	3.02142184180816	6.30593994856228	5.20400751548693	6.63866283165077	4.59351765955737	6.98201165477038
TWIST1	5.0217988242668	3.60809664519774	8.33558071568726	2.93110682681681	12.1086793547378	6.69775271827509	2.55448936108377	5.17203794929664	5.03446606680764	5.65253646762495	3.86062073491754	9.54745067813384
CYCS	4.39588103618761	3.65634526588271	8.03529683905106	2.88321364354809	6.8942900898734	6.35865206745822	2.38843634735957	5.0814189049959	4.6188123008576	5.563685553929	4.19134230801872	7.2448354903696
HOXA1	3.49247335122009	2.92889325413945	6.65138627153268	2.41824716244843	5.24122773844765	5.18415288049063	2.02000035169995	4.16594618164721	3.84748880880704	4.4411824387942	3.23244379976722	6.78707399114495
HOXA5	3.76660155230539	2.9330736327907	6.72688996850694	2.39031274113203	6.19009750193177	5.13744978685721	2.10115075999149	4.4745366176615	4.00403023764379	4.61958243327445	3.19089059948912	7.93558324297916
HOXA11	3.02709178007213	2.17137656228405	5.52825948905066	1.998300641169	4.47707785419176	4.48013231467527	1.55806228990843	3.68313706172316	3.20102472916681	3.78860060485299	2.66854020174782	5.81055136848832
SFRP4	3.57089182849386	2.92363453517786	6.65232403258817	2.06025223840884	5.85545373924372	5.00672841402911	1.70532510345887	4.1790933701384	3.76538532250584	4.4767974316309	2.99685977983538	6.63780366879173
GLI3	3.98589216553273	3.60855436594447	7.16609959123848	2.41400580922579	6.49753386547091	5.40508602201486	2.27036348197516	5.30238119472293	3.93058276742125	5.33907976004617	3.63019278495838	5.47314723284923
PGAM2	4.05903646721173	3.00423919473926	6.82426916596371	2.72316939754731	5.96235938015377	5.71943570011099	2.21564027015966	4.45180223659953	4.2460592998256	4.50435609692471	3.47998222797463	7.10031475190258
CAMK2B	3.8151280285406	2.80749345306322	6.66216890137462	2.48758277176254	6.16289247642528	5.33733465759797	2.13182147788172	4.20923203602885	4.02709991670159	4.6095319290259	3.27776692255286	7.87894123645552
IGFBP3	5.85035076294739	4.45401945363595	10.0620849706642	3.30825798267062	13.3977569512974	7.6541737175467	3.39732427370671	6.56664831503889	6.08085439889607	6.63720782411866	4.92643797956214	10.7747337314204
GRB10	4.14720618830027	3.66323016356254	8.40030997288845	2.89382858059225	6.82054334667352	6.1670298559906	2.27811493044968	5.46107074103751	5.01953076711953	5.92354171868879	4.09024104916223	9.43247446007703
CYP51A1	4.21721894439224	3.13750884700965	7.08879530425262	2.26024739925218	8.31458051739239	5.51915687968362	2.45463834255426	4.57076753182428	4.04969632004659	4.52533058837988	3.51110145200743	7.4856308697203
CDK6	4.24661520434183	3.93251994348322	8.22273288694843	3.09899071744718	6.74468389776415	6.45677449575797	2.96855736583621	5.58055340278409	4.37346042781312	6.03679185102157	3.92374355027962	5.89266181958472
CALCR	3.07341349469842	2.19234556715547	5.21004333865036	1.93807434984217	5.51535957754079	4.07624373710759	1.52077004819843	3.29884614944972	2.86931580316884	3.24368229150834	2.53100945751541	5.00322873593061
TFPI2	2.85464801592708	2.08116515441695	5.32454235450246	1.87448548599215	4.66954796313327	3.89496167087841	2.37126076592373	3.40528493185023	2.96464558967153	3.64542872662585	2.61987247042815	5.87823736500471
DLX5	3.80395385287641	3.15452590964059	6.93765896955262	2.29933781260074	5.74792753951435	4.96588841579889	2.04484177630864	4.51881417989838	4.24455733487972	4.64876640025752	3.18091960623324	8.55022187734604
ACHE	3.94404216028016	2.63222767012075	6.9005587681397	2.27047835654309	8.51158025786562	5.47942120296382	1.9617011753603	4.1695789985626	3.88153233594704	4.38469533659002	3.09292290045648	8.44716642464292
AKR1B1	5.47336512311457	4.12934468810636	8.55571352414429	3.05443829115692	15.1953505568059	6.96965161728069	2.79155115557601	6.1722904777192	4.98898155540922	5.85614699968425	4.02329364597431	9.79594159110363
EZH2	4.36428584319108	3.7736154835895	8.20540505505022	2.91091672630639	7.04800898988678	6.63181781331951	2.49574147541924	5.26478333986127	4.76616562943796	5.40708507905707	4.30717274489073	6.40314698368133
CDK5	4.03492840236695	3.45823560991012	8.33821591721768	2.93267398508544	6.21935859453653	6.42571564088289	2.50641843922832	5.05413881500551	4.13378863116037	5.27994410452679	3.76690977306533	5.20542245271484
MYOM2	3.73869709422519	2.56475463857989	6.24220229586338	2.39377351346649	5.52654503082662	5.19589451395337	1.91559978041861	4.07633918391626	3.93079912038885	3.99755253064875	2.86146187746655	7.90787569301292
MSRA	4.04511306346157	3.12898942200948	7.22706375337096	2.71856822623118	6.45216062669626	5.81619284102043	2.26331912178709	4.93393620804237	4.28963252332357	5.09940212788866	3.62350699766138	7.39478223043333
GATA4	3.93548109481496	3.05093280100336	7.98916340369459	2.64208667900582	6.55441532601629	5.9985753609826	2.16732265699852	4.48364024994623	4.21204210893836	4.51970935696224	3.46922296982066	8.56301631026876
FDFT1	5.85938106372384	4.46361902180842	9.82270158598272	3.84961820419035	8.66170785548852	8.16986446352764	3.15816974203179	6.65040622993526	5.85782810065498	6.82767731852261	5.21403352826531	7.54963436430167
LPL	3.42687103488055	2.65797220790914	6.3780021207302	2.2212490509795	5.31999952825657	4.76194742205884	1.94828365224391	4.11414778105735	3.7267919203048	4.29734240925481	3.017106238144	7.23523049141788
TNFRSF10C	3.1810129593102	2.41580948481076	5.51863818172809	1.95634316144782	5.09801871565323	4.48580950339717	1.66692126166284	3.698639849285	3.3146875433614	3.86375034088445	2.61793856441955	6.21971666100335
WRN	3.797418829835	3.38810010899321	6.87856722476433	2.69310528822992	5.85790348385217	5.50197790429233	2.1264724002681	4.9097859608469	4.00804509854862	5.36700029441627	3.61719516886619	5.42929957133622
IKBKB	4.33632744665041	3.6185823886046	8.37243989963251	3.05446498030002	6.83494261493264	6.87467487611891	2.45779943483389	5.33577216766658	4.82510017728414	5.69775681309643	4.23630406071454	6.35430570887937
LYN	5.66273483910534	3.5533442654554	10.9484925184233	3.33344827148669	13.7969389136612	8.76225471590899	2.80700063790157	6.47787606944673	5.36887785327752	6.39549725588099	4.73492946855242	8.26342502172641
E2F5	3.30717552381304	3.02746739914004	6.76994418846576	2.11840882927039	5.51457261952154	5.31929290374747	1.66019989849852	4.01377602297239	3.76869708919736	4.51698009536037	3.04258045730572	6.98252690477373
NOV	4.16052730681376	3.23542463294434	7.65558289280718	2.68451393549949	6.48758754513869	6.27171783524654	2.40115065305118	5.26903925877074	4.35873422193388	5.42652724444456	3.94209001418687	5.36520572230673
LY6E	5.65306643577003	4.65974497611383	11.1641658585316	3.74518128977833	11.2570372926478	8.22742720640337	3.30397981000579	6.58922667615641	5.48855266486151	6.74162660476996	5.13337081231402	7.3523328785377
CYC1	5.94626762739183	4.75216915355966	10.2388589214058	3.28525127409542	13.7749594853374	7.79184676128886	3.06815895949452	6.58738410137346	5.84095869376764	6.56293025996112	4.70354508133093	10.4824703709805
TNFRSF10B	4.09138564828769	3.72404112436825	7.88224349077448	3.06491382168246	6.65610415152642	6.15387032097557	2.58818254736856	5.53769425962554	4.50658673152027	5.8123202667919	4.39361612866803	6.10339115223199
PBK	3.13098362909884	2.5214143902908	5.83861909902425	2.01451965569201	4.68981109634473	4.6430711789759	1.69747588931768	4.4880090711869	3.14867673697367	4.09760675496268	3.05164173642743	4.13622528817041
DUSP4	3.63425470747747	2.8364314971448	6.92844873896106	2.47036166109398	5.8619493603341	5.39559550432881	2.10478525956363	4.49907308114955	3.74437733719303	4.72636341543568	3.44436734000744	5.22104614221799
PLAT	4.80405122849594	3.89875047777799	8.59754230662177	3.64696962296457	7.46230680863916	6.37014787843286	2.93631522434309	5.87468952316853	5.39942342779927	6.32657140740164	5.23656328342608	7.37446219783555
CEBPD	5.29557537894064	4.61404231541654	10.5326506060387	3.96434531586182	8.2972438725615	7.68397972959451	3.05606585813776	7.12334138293346	5.76864522063568	7.11033426655156	5.59967627967976	7.94123664788622
SNAI2	6.29783425732963	5.70666830866778	12.3255173513085	4.44681926724365	9.85613959982025	8.96676594515544	3.77737647098028	8.09252828287518	6.47290364381635	8.55176448425648	5.91817981784881	8.57726988218677
OPRK1	3.31905539111589	2.76616084529848	6.53925627423433	2.25518747257888	5.03904942179867	4.83455893522086	1.88876480480951	4.05717976219887	3.57559013023612	4.15368691225526	2.84322353600759	7.37159080870258
MOS	2.84888198267761	1.9846228118051	4.80610715230473	1.95039248656701	4.60762383142172	3.80538420318335	1.54040374160563	3.11233708515584	2.58192689465675	3.1498025681191	2.27551922217047	3.57593115036133
PENK	3.82583255886058	2.67506844289381	7.09258803368385	2.49162758166355	5.9081327480459	5.50681380932942	2.13241945736367	4.3547523734233	4.0638021328786	4.36207636895143	3.38368645673706	8.17699764220194
ASPH	4.87006380822155	4.10653047165776	9.46059047045849	3.33347430903158	7.80055204731413	7.37963907274098	2.75620065997355	5.91634163130007	5.24745292604373	6.04871889305043	4.52234951850499	9.24480321870062
GGH	3.77102850248881	3.1343774372659	6.60140139634529	2.18337783291053	7.42886261719153	5.08717214169155	2.20896904163556	4.25802721071761	3.50259792096536	4.59339533283651	3.31719630163278	4.94003422104609
CYP7B1	4.39108872070879	3.21323859961181	7.71932846874713	2.31434871627333	6.36955678124428	6.09860732810193	1.75104554031102	4.8249889990751	4.10307290290704	4.92063422533912	3.70268459288428	6.06702795761734
CRH	2.77764607613424	2.16512593215475	5.24334429449605	1.77300746201357	4.12016584124747	4.02717367331481	1.54837747386699	3.26160622461834	2.729654123149	3.25662565415389	2.50589550135878	5.28840303642765
COPS5	3.61760155892148	3.20943282972732	6.65245042361811	2.30457866405528	8.80236113630525	5.198165336175	2.07590395476721	4.62452160318729	3.70511433280146	4.30787450531727	3.27126223432212	5.45020285569146
IL7	3.29578944922534	2.853213589518	6.00747910493067	2.05910026829905	5.42714938366233	4.96302117494997	1.83602283689347	3.84649255396231	3.3813087471198	3.896795468009	3.07336682218702	5.60040847837826
CALB1	3.32724470710569	3.87307177901589	6.31400461343811	2.48887185091026	8.46753935689368	4.54277929429448	3.0567391997237	6.70902332468894	4.13461902892092	4.47779179907564	2.98068092859399	8.5469092052974
TP53INP1	4.56362586092629	3.87325913197802	9.24850864761185	3.34160716632704	7.84327914492696	7.12159447497643	2.59931756166471	5.47727910122051	5.44946667653367	5.64117844071614	4.38227028112815	9.54923240585592
STK3	4.12227773808996	3.74226933783518	8.28758457952609	2.76653361368655	9.43117190098612	5.66341390631788	2.6255558585739	5.27429188744258	4.0449881347453	5.14143006128218	3.72271626783504	5.48765647544088
COX6C	5.19500329029892	4.29676525758971	9.55611926083148	3.23370979931354	10.6819940577811	6.78566151975672	2.8708266325457	5.88024399458656	4.83204026747772	5.46310978565601	4.39246164827554	6.62052080935515
ABRA	3.31302303028387	2.44966439564746	6.10641907325291	2.25348857735701	4.80524118198196	4.53541739620382	1.84733752341892	3.66647466574498	3.41920652706248	3.72814349953532	2.93300305750655	6.590628297726
ANGPT1	2.36924463816342	1.96352798454089	4.37843837415854	1.64643205819675	3.84599313031172	3.42499539739706	1.44811241895851	2.89991954944264	2.43461069788536	2.92353195676016	2.12908708386425	3.64345140500333
TRPS1	5.25630141322904	4.15901805322548	10.1257616737626	3.36285035311932	7.7790236280616	7.33267946187775	2.4765594664901	5.55061422698764	5.77919284712452	6.4936741658935	4.31375736636627	10.9368158017775
TNFRSF11B	2.91345266762085	2.45624824414653	6.11966404162666	2.14603455631929	4.69888094219858	4.31127975114781	1.65073984038645	3.75041034846879	3.31337307810015	3.75017521883413	2.80696846386158	6.8900558615609
ZHX1	4.59368098447597	3.58743333305231	8.03957349208629	2.54590570295574	8.95438301062284	6.22213419737114	2.61225555808383	5.37909945876604	4.26387335442539	5.19144544444769	3.75478145041689	5.90926864375154
FBXO32	4.20746980696346	3.25823134128814	7.80855238950225	2.45790486721361	6.37895152189584	5.85597790317983	2.46742548097946	5.04130645457295	4.55899163709294	4.88627105687206	3.66282846915488	6.28706866083396
NDRG1	7.39095986631447	6.12462594595767	13.9744615450919	4.94971743555846	17.6833361369529	10.1079813791036	4.24202055769943	9.20474766633292	7.0223477537569	8.89438620977847	6.38760587309695	9.27580578927473
PTK2	5.15284108283706	4.25444704300586	9.7763576506168	3.24469613777138	12.0798124786854	7.09778734645565	2.86268413438042	5.58474080554748	4.97549104849235	5.77470217447773	4.48295770007506	6.4907392831766
DMRT1	3.27827038638989	2.62735825954193	5.78419450449546	2.23801916282985	5.06633484150033	4.66897019942248	1.72886243881124	3.83776504094266	3.64567650969858	3.9351958417086	2.94276230098597	7.73021849458604
MTAP	4.15431214425123	3.5950903331587	7.26868793011614	2.61810919194871	10.4746155484315	5.55053468502591	2.06664685448819	4.14757116673699	3.69302026934848	4.63790835236503	3.61089680853404	5.15392189738181
GALT	3.9410146017999	2.98348044221654	7.39664758027486	2.66997288042743	6.26702721570021	5.95294446464497	2.31484962682016	4.59932459078809	4.32379550690384	4.59706792612517	3.59948843448798	6.68729810503827
NTRK2	4.41618145061025	3.68640196078774	8.00803605183025	3.78792291752756	6.87966257057846	6.1869140469749	2.09447152164323	7.36453200432144	4.24360366112136	5.13642039342652	3.89808083576135	2.155957286205
GSN	6.05065888564567	4.33707441557272	9.95224573917883	3.82916669098871	14.8283555678876	7.72796253165077	2.97033857109214	6.68721417443954	5.51757435050801	6.65950567935217	4.60185908374087	9.75837366519662
FPGS	4.89694586360945	4.30717411693321	8.65738950822825	3.26545052802871	11.9788708345064	6.58930536093908	2.75881909496939	5.42953898488765	4.73468712017601	5.59242424612078	4.29651401498865	7.1161574731921
DNM1	4.64008964468316	3.34257918502384	7.83264815649903	2.99385496046082	10.3835751367385	6.15990023240916	2.42592722028003	5.09378855336404	4.94412475038331	5.43417845953798	3.82263644826902	8.72554427455311
ABL1	5.03017237577175	3.93658041036902	9.14453704621392	3.2920630359374	12.5523822986935	6.63275766634189	2.6537816291222	6.26973301729691	5.7652287821269	5.9682912028908	4.229046558743	10.9556795876232
GFI1B	4.12314351278926	3.30769987310506	7.5032416639196	2.88875060528646	6.63435022603013	6.14656124901586	2.36139366426273	4.8311949869416	4.43693706956544	5.38166711063055	3.55923421519657	8.05187936421959
DBH	4.17588957887998	3.04764004168716	7.34024582758086	2.45770302565538	8.92847276191945	5.69747985761337	2.24252280555452	4.35307438304043	4.09565826536077	4.38831040723395	3.37525340344267	8.01086725433935
GRIN1	3.43263580387591	2.76926650463827	6.10173223743905	2.30967586144531	5.70301971654881	4.75871099125179	1.84870168484627	3.82202539701312	3.59823950454054	3.98011230882445	3.00551657529409	6.8526019020416
IFNB1	2.17042477606349	1.57300402748463	4.02753331576586	1.53360528271938	3.34829714893199	3.25042095555744	1.23626954463767	2.46180980959046	2.23255502965996	2.51009492154802	1.79759192456704	3.81703764488278
CDKN2A	4.45589290150155	3.71086539968429	7.78369481647066	2.87349476991462	7.64699252844548	5.82919376437028	2.25400274390044	4.70790995504101	4.42747345356894	4.95647311801102	3.92758319475503	5.84294283833287
CDKN2B	5.43931561789827	3.92513254699898	7.91591285799434	2.89544341681215	12.9961922930715	7.04468705057599	2.65631281070154	5.20858788689354	5.39143979858109	5.59414756755042	4.00120725713635	10.4285241789135
B4GALT1	3.0536237099123	2.25728860434241	5.29380460680007	1.85316228666988	6.93640058476678	4.13834661035516	1.65494689086717	3.36112537862602	2.65919114104988	3.31562020742477	2.47456921822593	3.65492006593307
CNTFR	4.34690156885574	3.09681449144468	7.43853903834852	2.53455918421621	9.28227489968229	5.76275948593158	2.15046288672933	4.81577188217884	3.96190673806166	4.78066282637452	3.31652527493651	6.62016636837317
YBX1	2.54824349427455	2.12767722096401	4.60322730050789	1.62996167637283	6.04323420046498	3.45671525621808	1.336915591011	2.97499842640341	4.10807492779209	2.93391379772242	2.33116915808377	6.21889919141545
ALDH1A1	4.39781713883242	2.58762112075767	7.75267218758012	2.90756682827299	6.09965287607185	6.33978656159816	2.00392888916169	7.77424878391466	3.66765264965667	5.10734077223851	3.6567884687719	1.83382393772635
NFIL3	3.95960580449269	3.09742605634118	7.03688266927538	2.41070365295532	8.94055766131116	5.13350150850834	1.92735643042672	4.4905302352426	4.14437792136082	4.63122606622358	3.19603270488356	8.09846446415294
ROR2	3.70343100212402	3.16879298983899	7.59581945661678	2.97501423761358	6.19887731786529	5.38687302736651	2.16128100169146	4.66036282992548	4.27594890430184	4.73306310574384	3.32487550886794	7.64643466049724
FANCC	3.61859854837542	3.13604620532158	6.3021663205629	2.37878929929905	6.01363480868903	4.89063859725747	2.18041598958401	4.42855186141829	3.75620822399002	4.40592681450017	3.16235208753012	4.64086898637228
ABCA1	4.17741929930393	3.71360775127568	7.98214278463063	2.8252163989716	7.5619763453461	6.02874774610874	2.54422676962495	5.48108646487599	4.79283933642246	5.54514284248229	3.93100825564534	8.91309738521173
KLF4	5.22941808896822	3.89053970869298	8.48819236568946	3.35883188789763	12.422830060693	6.78218699595215	2.39925319706749	5.52412771565165	5.23831679143825	5.35425173725529	4.42111292866735	10.3248716508951
AMBP	3.63861633049826	2.78540900339014	6.84127113337506	2.3379567612735	5.7929492167925	5.1362016659432	2.0073487724426	4.26940890109114	3.86439499399037	4.23410153091414	3.15507505907743	7.85274814756698
TNC	4.66907703685202	5.16843535934946	10.0478283798476	4.19379322749147	0.967712663059015	7.99271036582729	3.32731319199778	7.06352159988376	7.8977294688189	7.64060618048044	5.51382055326713	7.8316946240019
NR5A1	4.14949008525781	2.929663760791	7.09667760106539	3.11694705940025	9.90134988316392	5.49168119948363	2.03906752846268	4.67191860656671	3.90341116348054	4.60001919316196	3.17057911467118	7.46045182047359
HSPA5	6.2293485847314	5.22061538274447	11.9673434464982	4.27688221650509	10.3307970560111	9.27422882921986	3.86173627801453	7.80892766989857	6.92641409367631	8.04329682714091	5.81332827263279	11.5706817023936
PTGES	4.73459458768041	4.10014194860329	8.89510698951721	3.08063414340612	9.1782370897825	6.75205045623727	2.8402096444032	5.38477420105011	4.55974311917758	5.95410109544342	4.19370472889799	6.50599247329264
TTF1	2.65874552530083	2.32408784520267	5.05850549960495	1.93686794166436	4.60387579588899	3.98916417608417	1.52390755899957	3.18524347562423	2.64512518174634	3.31978309408043	2.47042612607274	3.49818379151658
LHX3	4.13233919457778	3.26544084144234	8.36661019891278	3.03604382003998	6.4566498959489	5.83632808380205	2.26341048082775	4.93338401005345	4.76409231244764	5.31680095332544	3.65350478067553	9.1209682644444
EDF1	5.35146352498697	4.2242831645835	10.2061703493086	3.32635840903773	7.90872014383251	7.52214481326733	3.03807324551115	6.42129329370713	6.04888256186792	6.52859978920075	4.68792469210252	10.1626129740311
ABCA2	4.59783597861359	3.50798372368819	8.28300564818312	2.88003915002402	10.8434995280336	6.40812239192685	2.58312049783801	4.84847437562889	4.42595848918697	5.01568116302539	3.94946228945213	6.01328667470268
PFKFB3	4.82784720570287	4.13456908739434	8.89179861822774	3.42209786990449	9.24196863238601	6.54421674233517	2.85136190989232	5.82042261469136	4.93731887241856	5.92732139476583	4.43692699813183	6.84034831525851
GATA3	3.88576239860631	3.00361635247424	7.08055130520845	2.49744737910447	6.09474345201953	5.49958473961801	2.20281502597164	4.46569197984966	4.42567925310098	4.6660788170922	3.42416856343744	9.2126689894318
VIM	6.79099707177946	4.95087169060775	11.4863253363917	4.3181537440198	17.1545290512504	9.43419504976566	3.52104872802367	7.28961043684961	6.59190715038718	7.61858093488953	5.44287180249472	13.6629679484952
PTF1A	4.27158488678973	3.31410661406921	8.02660058852503	2.89486206084942	6.40526554791923	6.25254023636807	2.33939475878987	4.95061606508653	4.48657019293201	4.96125812048526	3.73191324496988	8.5856491549885
CREM	2.69646029771309	2.47947624571328	5.25504444617981	1.81141335223195	4.43502994602568	3.82305827332039	1.4233294490518	3.08217369119992	3.1724359367267	3.33976215127736	2.45174874418835	6.69749443324362
RET	3.44373781156049	2.82043999108143	6.78622994357197	2.35265934949036	5.48412633995654	5.06128526154347	1.87745245312826	4.28041481548793	3.94232509260798	4.15652676174739	3.131269900649	8.42949068531396
ALOX5	5.05605284723121	3.36015122716935	8.75539126042834	2.62810466268581	11.8950181471412	7.62754824497373	2.16165196218347	5.11406218095279	5.2241514445411	5.52260807017904	3.95347315833112	9.82775800816284
NCOA4	5.94126140081894	4.3046713020322	10.0744637024615	3.08192048477895	12.9101313444206	8.02172055453917	2.83137103994836	6.23842130106914	5.85704548822533	6.09207766081916	4.73004261989931	10.3174890966205
DKK1	3.53174310851628	2.46898324286923	6.83335579335678	2.81661028877569	5.6687436204053	5.16248323625461	2.38038759238657	4.6133162236267	3.25484519536836	4.85703174185241	3.42438435653809	0.617886932848265
TFAM	3.92014843640992	3.70814599613065	8.56205245279641	2.85883410945489	6.56633524902961	5.87129820032945	2.1665374974902	5.21347323574775	4.92857404040822	5.14858052525778	3.54865230846431	9.67942630373548
SIRT1	3.48001753329355	3.10353700514543	6.91141889268769	2.51081283087294	5.62021640331583	5.06211280784689	1.84681238393035	4.28007596583613	4.16978795523716	4.30122298708886	3.1601242162755	7.88166465615797
PLAU	5.53095123226139	4.51895176303914	10.8315502838724	3.31436058767387	12.8575302983063	7.28507268903916	3.51632635258797	6.61425450131502	5.03334957058641	6.83392208288008	4.55732184291257	7.20952696636393
SNCG	4.06653286963666	3.06956131448864	6.97882161700001	2.77686609925945	5.92999174871723	5.80653546371111	2.22877566142035	4.48342488611947	3.87295907233686	4.9485852068936	3.49344680147771	3.451557591115
PAPSS2	3.96173816107982	3.30076643202015	7.84372586080845	2.46408586442668	6.64660739467521	6.15935195170804	2.08125903742282	4.73563012425795	4.64944881076293	5.14922489430492	3.88777471683868	9.25294617712427
PTEN	6.31336641547703	4.5751142987193	11.7321853043481	3.84349264759006	12.2997294676647	8.96616392037164	3.03965304417726	7.11929773400523	6.73002994124114	6.67332207499265	4.98555479239949	12.6905815903487
FAS	4.18891503251436	3.33993948400093	7.97458788182221	2.3515557259132	6.1912927852956	6.33403902648316	2.30664991961683	4.77222079118283	4.0198577626868	5.15868586347036	3.89803024417335	5.63329519314808
HHEX	3.11428577724712	2.47345224380437	5.97865220389588	2.11327839874124	4.90190846204445	4.91600874325893	1.77394296772146	3.73397185305535	3.26819929012561	3.9943446313514	2.71391538263436	4.96982768062841
SCD	5.30494865798697	4.50724249967858	9.84583225230924	3.17507111641397	8.27009359542311	7.73775185229557	3.20531557455443	6.68006144994467	5.39267417748765	6.72974797585637	4.94937183938294	7.24226324746941
PAX2	4.40974441988813	3.07622438444864	7.55424459015474	2.6803572916888	8.07065613842727	6.12028829434204	2.2409134056055	4.55249220261998	4.23252543532586	4.84118356578597	3.45375638647739	8.53946569627668
NFKB2	4.83578189544966	3.99970478228215	8.39061161051221	2.96041757572845	11.664150525876	6.66508265461565	2.74057907950946	5.52048493186859	4.77621899539115	5.52725661664088	4.1472088671507	6.48382970315867
MXI1	4.80822940377737	3.69783087084836	8.45234368228198	2.95993376167244	11.523309974966	6.10430271109046	2.47926938196677	5.5322856451819	5.14493639982856	5.44856171232958	3.83049785795533	9.83271459980912
PDCD4	4.9867748298261	3.54445271278601	8.39609816664126	2.99106773751051	11.5910400695324	6.90009753381404	2.0812390502955	5.34252424721213	4.96633308808505	5.05155289673118	3.61912340179094	10.2240242596532
CASP7	4.35960132927509	3.5820319366006	8.81251701425413	2.78992199625458	10.4378024610163	6.03284870494461	2.28575687725815	5.16398206849066	4.44787675193246	5.41213918556756	3.83446490396863	5.74532225314473
ADRB1	4.1999738775012	3.20923557887983	7.72456320982921	2.87521010546306	6.56925806466367	5.84798808407822	2.27071289819584	4.58480729871864	4.63083689012598	4.8842112939249	3.66244626990741	8.91778779005165
SLC18A2	3.28812187378654	2.41253200003895	5.91843474443899	2.12528363013215	5.04236425229186	4.52222182649131	1.69042517358298	3.73421525834181	3.04960952711671	3.79254822899882	2.96845209082001	3.27888383718177
EMX2	3.50405556864735	2.7351247875582	5.9301490146175	2.19650643487152	8.81466435716784	4.6743808883792	1.7234668476035	3.9101120897527	3.62233471996792	3.87623846112037	2.80308575610948	7.31701500234828
UTF1	5.15596636688666	3.5825003174977	9.20018802370687	3.30147646771194	11.574315534747	7.13667390496832	2.72116217859131	5.50857817701367	5.28340224356132	5.67725781737724	4.09500440674327	10.4184920136955
CYP2E1	3.87971145032641	2.86694451312153	6.84365318688743	2.39852253439257	5.8718472867915	5.85661944475816	1.87589617514291	4.23283452102494	3.77285671907301	4.24703913357057	3.53732113923929	6.51047746005317
ITGB1	5.27093346139176	4.53408444388946	10.171185878747	3.76042310633604	10.3705686073646	7.67985873176554	3.20678283913255	6.4852902940353	5.72369685861089	7.16150217919141	4.90815775551915	8.62042120790113
NRP1	5.62394728948001	3.79780616847434	8.46364099674322	3.2146688340024	14.8327633884197	7.01421509534182	2.28283589269709	5.94737941965581	5.57401851976708	5.87614237988299	4.02038183423174	11.8436184279087
CXCL12	4.16850997236292	3.15891547500056	7.64237696495449	2.39153940277118	6.4811622507733	6.74161889251125	2.00778946050537	4.60962360735868	4.38961636192777	5.10964478422782	3.20516800739317	8.96650397649321
EGR2	4.41124206985327	3.36143081208896	7.81392741908014	2.71935336179132	6.45296373740174	6.41107334321079	2.3369268153771	5.23157186872838	3.82347471763637	5.24739508819359	3.85234213880168	3.63337049504723
NEUROG3	3.82078428084427	2.99675107626962	7.13260748389468	2.61134767304877	5.79421518662123	5.25850195623262	2.17100612350489	4.52470131391573	4.20816798552708	4.46822824373377	3.29930061951528	8.68398588015875
PSAP	6.31018370630321	5.05301449192608	13.0683364116181	4.8345910118292	12.736912873016	9.76515936645693	3.84651148844958	7.15948976855072	6.24210353787659	7.9946403802786	5.61050761464036	8.73724226319738
NDST2	4.75853048222073	3.81808475871755	8.88302249519509	3.13107466436844	7.82149454625654	6.83507501875199	2.56592219492881	5.28407489426502	5.53404339891993	5.64142936382465	4.11534158021388	11.1491622709617
PPP1R3C	4.25209223880249	2.88312637643731	7.12722177874179	2.47920196478084	6.25225989276803	5.8386562160098	2.15765778502748	4.44420027593737	3.57790962931873	4.73786591283552	3.52721132417611	3.9567255978062
RBP4	3.58822579826146	2.60825562589715	6.4658689117779	2.25840527720101	5.33725363720723	5.00774177359821	1.90527388691738	4.05339295691799	3.50311447989438	4.0585810661586	2.93911073359868	5.46110573329961
GOT1	5.0916775753583	4.0093030596874	9.13749960184257	3.07414449070583	8.32218073274368	7.46396010793224	2.69926189000447	5.69667026715028	5.75640361048479	5.75991358466707	4.59351369034438	9.98301305563713
CYP17A1	3.56028083201093	2.68834277734852	6.86260202910288	2.49621025950636	5.19623987673211	4.91893603434198	2.00271879501515	4.05113429083089	3.83623895521047	3.88279063703583	3.13659695931561	7.42955768943556
GPAM	3.58493646350858	3.13794367148878	6.51152069105715	2.53985748672511	5.41201984735355	5.29650396750318	1.94104530921315	4.35911507264727	4.00144827626545	4.54579518866029	3.09517216958374	5.99929378924248
PRDX3	4.21597104819978	3.35224482107469	7.92816942504237	2.6938732870673	9.00094658722277	5.77440941756807	2.27516232102626	4.62190122548897	4.3511286064788	4.58196057203044	3.31914700652863	7.47852120493052
TALDO1	5.80678639591109	4.27517781655029	9.74423074242681	3.88580289052878	8.57701146006256	7.98784006473893	3.17422717691175	6.51482036946055	5.24169232736149	6.82955269074024	4.72578989349775	4.92696897383486
ILK	4.59536086765133	3.9008634407692	8.6180490700616	2.96807360454783	8.09195314881149	6.91782247785116	2.89210579979617	5.71995463575859	4.51014201431472	5.8612448176444	4.16913341729903	6.39744448059779
WEE1	4.68032035310579	3.97980085955161	8.8290934582897	2.93854125423277	7.36812615929783	6.42145972609921	2.38351092028159	5.44515380040841	4.98155886074543	5.59746589821948	4.17021657551584	8.14703482429448
ARNTL	3.62707048966105	3.54735281056351	6.84915375963554	2.30917715198459	5.68483796722275	5.43215480341348	1.93156987253883	4.76699515929972	4.31280986493717	4.62961663922978	3.40034328508291	7.41178527974113
MYOD1	3.57251340109831	2.8968719813415	7.20159683955105	2.57720264904425	5.82990674636637	4.89613436216074	2.07765614652262	4.18535216192644	3.79153765020012	4.44371688410357	3.19034647030576	7.87682186144885
LDHA	8.39533858124718	6.86889159136245	15.1751719889378	5.11879978700693	19.9509280406068	11.3300411001875	4.514989932684	9.86966532574055	8.27976117013038	10.0824180735856	7.40072960251523	11.5127213647039
SLC6A5	3.48366286028309	2.36306879578153	5.93323332012089	2.26783675948251	5.03008431822661	4.75552294684232	1.90946226905259	3.78755571331596	3.27173657121447	3.81553009575105	2.95249279094155	5.83107669519927
HIPK3	5.61435963449359	4.50863683674269	9.57257762790344	3.1559473536515	14.0738905272922	7.45527867604843	2.74104536054776	5.85953826985082	4.76487876091763	6.02112539800571	4.36949245860871	7.04249654596141
CAT	5.21344842518964	3.92674691925606	9.44735805569555	3.21581185586774	8.88371545955815	7.50923771490382	2.41537398164693	5.86696071456476	5.41901562831689	5.87895653762536	4.29213310501132	9.4472378618241
CD44	7.20591944407699	5.97166422980924	12.8285196477093	4.68924718170076	16.3080955843036	9.91659821125676	3.82828427176435	8.3002242597496	6.11039336675333	8.46935958809021	5.52694136960211	8.83011781787367
MAPK8IP1	4.47243864316518	3.30587188680619	7.62302599570639	2.77165188954964	8.77779804751995	5.94890118109599	2.33739924401134	5.20118667597451	4.82890522596327	4.79333737955227	3.64898546248019	10.6435262700484
DDB2	4.62480749097732	3.95544399433936	8.6689574314853	3.14287558639017	7.38269022254862	6.56258027474241	2.64699407303728	5.36268380070186	5.35388267850291	5.71174743251787	4.2510569767596	10.3657264064158
FADS2	4.44652423279906	3.38832238449138	9.25051187842162	3.51172157172056	7.00881503208552	7.14112855065263	2.37452427940487	5.44961278290645	4.8869315933636	5.90609898932514	4.45070338808433	6.86163261968104
SCGB2A1	3.39434177963558	2.63780433255949	6.28416112423483	2.22851334440724	5.51072762819145	4.78536221077627	1.80440713915223	3.92191213580298	3.59315017225744	4.1217894272812	2.84371968827576	7.28497468662004
COX8A	6.17109159082781	4.64450206659805	10.9621202751451	3.91963999849526	9.40388343854329	8.62175847255108	3.402666296696	6.87842960134833	5.66564433082902	7.2014126958418	5.158689380449	8.23049090735788
TM7SF2	4.35746243169304	3.23692160778366	7.47333295780368	2.78771973303485	6.19555635770674	6.37325428498967	2.41413427796341	4.83727770311599	3.77730582928226	5.39326560637205	3.68942996269265	2.03156668254675
POLA2	3.812477955617	3.35559574803829	7.66138246524577	2.74946627379313	6.09889977535506	5.68557584939082	2.20924642093621	4.79743951043222	4.56799141709294	4.94030021855801	3.77384029876996	8.22385625150655
AIP	4.24105067273721	3.19622864282239	7.02961111553531	2.41673992245531	8.68507447700512	5.77553045389485	2.10592543576702	4.52442900503304	4.53353082711182	4.53939966295695	3.54873196645089	8.76542809141469
GSTP1	7.20788039511038	5.82048530313928	12.5849447530575	4.85866988811549	11.3244462002475	10.2197062820235	4.20303284325102	9.05409234715132	7.98516512457211	8.89630871832469	6.49622552913488	11.2491262886512
TCIRG1	5.28229578240531	4.1941318225732	9.61141587162375	3.46153895392849	7.9694613202887	8.05487527861423	2.80433202759176	6.29753323612748	5.33730835168997	6.2379605335059	4.59480602581769	7.12723007318387
LRP5	4.42757688272679	4.12254927870482	8.81040027302293	3.21654518586562	6.92330936858709	6.40244076752931	2.45266125712828	5.44711057096298	5.18392178453306	5.64825914975667	3.88992564287756	9.98386927201327
CCND1	4.78285149811543	3.8224199869439	8.38302117231552	3.20274784965771	6.94238786202123	6.38487999797441	2.82538862856952	5.92274444951577	5.08913029626019	6.38631422996945	4.07734529370774	10.7847576118104
INPPL1	4.5169333622729	3.76710307951839	8.77483530270811	3.03784427871517	7.14613966822529	6.72656311665576	2.68103155887831	5.30329669751432	5.14223975183778	5.51712956292069	4.01573791899718	9.57245796462565
ACAT1	3.44131843686193	2.97136500693602	6.38138374741942	2.15897829071587	5.04728877073029	5.26060256516402	2.02437950221131	4.2646689417032	3.31490192566851	4.24157256723462	2.92947258630322	4.44466553042325
FDX1	3.61012679671083	3.00627146438693	6.77659236892259	2.50359878688817	6.331158909206	5.33175290248909	2.09231364525966	4.31691739623648	3.9555287701752	4.57660308104884	3.38071970477385	7.75121455929893
NCAM1	3.7389393990372	2.91988128162468	6.83518466249026	2.23313317399591	6.99356588408423	5.55864423371189	2.0864441772992	4.34630405464103	3.38424534985205	4.60803720548276	3.02473092002473	3.88762496096794
ZBTB16	4.93554139827425	3.2396359198824	7.99262980889421	2.75238575085852	10.8075334251425	6.7401329716088	2.18386175111835	4.7521532296866	4.48286218528179	5.00624792762879	3.56676174969559	9.3671855735532
HMBS	4.43917172109238	4.05188252695367	8.88678073841888	3.13970024565332	7.1190754592102	6.71626666446495	2.8152689353678	5.51280460287272	4.70209870969124	5.48745198096742	3.87532599266574	7.72065032918869
NRGN	4.12517388208783	3.338201920382	7.17765902795734	2.76378151220829	5.85205438654985	5.66401248190189	2.38001069849902	4.77651130548416	3.90178007994847	4.96077460016039	3.56952144448407	4.19496887626897
FLI1	3.95661245612359	3.01313338262755	7.39465114421697	2.36445040533796	6.50322279417267	6.47891327539543	2.01833992921508	4.39291551934824	4.3644734290344	4.74927842316261	3.42071527718211	8.07412848196018
BARX2	5.19646012416499	3.6875640960614	7.86322923935325	2.88203381800573	6.98246183528654	6.57882879541072	2.51654788082925	5.54685086176713	4.17355366654063	5.66831468012459	3.98866190526966	4.32343160535759
ST14	5.19046192525714	4.37938534779956	9.33909976114096	3.43804171250377	9.51824012442092	7.3497800918744	2.94639020127602	6.01115072527608	5.83530600520666	6.08263293699951	4.63030154743551	10.1385376582912
HRAS	4.5739984209537	3.8805658511841	9.29230586971402	3.18895434198159	6.92900594801513	6.60878135388224	2.86253479747958	5.70172691137016	5.55117718414601	6.02951219109168	4.22448534683529	10.7474841385066
IRF7	4.98249915427808	3.97741977781213	8.75281154974416	3.08544999471959	12.1655182372167	6.59567786315297	2.52506419402047	5.46207061748225	4.70518699159495	5.51024720239718	4.2243768052103	6.62049161207243
LRDD	4.60543122127587	3.65744815052008	8.73927617661347	3.07147240447499	7.08887600410007	6.46634049407171	2.40630027110177	5.18869155291095	5.05542715936783	5.29713235800375	3.90459534623957	9.9296935992947
CTSD	6.93280856809607	5.26430331567944	12.2290413097654	4.3056536340227	13.6770821205549	9.16890687565129	3.75274227357163	8.01230163686784	7.43928630648769	8.21989146232477	5.83452174809631	13.6991456477381
IGF2	4.73616790334591	3.61225862311862	8.01823200251156	2.78264426052982	8.23754041040426	6.26761699507915	2.36292712272661	5.43117889071064	3.99036424125052	5.27514310617228	3.91248166655644	3.17742504460059
TH	4.20646725938369	3.54203043931222	7.60886379349138	2.73482619011201	6.39447134191872	6.16807927459502	2.48893982725498	4.76616908154141	4.60580946861938	5.05236613498085	3.69521535514969	9.21666095268714
CDKN1C	4.13410393533916	3.16398403280496	7.3453072694047	2.66572863286018	9.07772436391512	5.62982969226185	2.345634783942	4.6065416318706	4.47099670122572	4.68528561970887	3.64092526814388	8.87151870982221
APBB1	4.1036688745803	3.06909709442388	7.17203384563859	2.67546855684128	7.06069624171271	5.66710693163938	2.06420964412543	4.5427058308877	4.34678373453741	4.65412663369009	3.39079346262001	7.56471538420868
RRAS2	5.17512758629207	3.95775115536163	10.3414400770371	3.47370947221053	8.00041778209143	7.39787625190216	2.95746761808315	6.08696152187656	5.56437056600246	6.09338601356565	4.43155526887443	11.0495888926863
CALCA	4.27519011072858	3.18723611815351	7.60964576192255	2.63730276181977	6.09462310410764	6.21028156181636	2.3182364755041	4.88457138506861	4.14540217669476	4.82539244541857	3.75836192971491	7.64924157607123
KCNJ11	3.4254239502453	2.4563402575903	6.02341095784108	2.31147671276572	5.43571911210555	4.65907852219276	1.86271977494854	3.69389844022787	3.35140609364209	3.67422326171336	2.7994454680683	5.52027971621225
BDNF	2.87489992102812	2.18827646545979	5.74464707670274	2.28495666127073	4.47015065342964	4.05253274105322	1.54029817563495	3.39077368639546	3.10705392759639	3.59336920508513	2.51326295304955	5.96567900503934
WT1	3.75276496001844	3.04738837745798	7.11733393781043	2.36134869964586	7.15041247134625	5.27639837264701	2.12436413055934	4.33806023867074	3.78447241189434	4.44444077287394	3.26032861904526	6.68346557611773
TRAF6	4.47980316119059	3.77587697630554	9.05292404046807	3.20560249526545	7.08104398101391	6.67082340753517	2.63405094656319	5.68661891830007	5.49281823190479	5.45876256034812	4.18673309407942	11.1154503761626
CUGBP1	4.96099857180798	4.06128897259325	9.32797756082612	3.5788368247695	8.82622075172133	7.18843409980788	2.8654075550289	6.11789548956839	5.91325035389104	6.2593474694613	4.50219585117516	11.929822963704
SSRP1	4.43396624011716	4.33704753797584	8.75540974177144	3.1325068885333	7.46308232345063	6.4039342384662	2.63736828141242	5.71743479437815	5.55583299433122	5.66722034938597	4.22400286051081	10.1312791049296
PRG2	3.93762815124128	3.10799709710226	6.90847802866886	2.55492263290684	6.28563261276368	5.46174678602624	2.10092734709515	4.58157002928508	4.38735434398127	4.63333845206755	3.30140779591306	8.58432511713709
RCOR2	4.29050325993542	3.38910617658138	7.42047555800502	2.82582280982839	8.01480997788293	5.67434927598431	2.34955769739251	4.92451275394018	4.17048204582341	4.75025842387919	3.48696227061052	7.17179146216804
SF1	5.55954161707858	4.49383601718734	10.4480136336753	3.53651873731324	8.63570098630637	8.16157510996619	3.12398703012652	6.51452222870316	5.61296716772902	6.62906091169258	4.88029434546291	10.0985694837154
SYVN1	5.76931866668842	4.58275261803662	10.502843056629	3.47261077661983	12.2491353041267	8.30581370074769	3.121827868107	6.23084826782716	5.47052914282853	6.5653177424273	4.97955022264899	8.47162264662625
RELA	5.12186163611071	4.43918091845575	9.10623028378968	3.30504914396685	7.39778047499327	7.47075274888737	2.88985384843358	6.23008115565254	5.77523650431756	6.51880248376418	4.74912224335643	9.3575322976844
FOSL1	4.34782512353508	3.41682266270601	8.18908664404373	2.9252726093999	6.74384319874308	6.02707644419422	2.60141299980193	5.30427295610232	3.9821962148071	5.55688215967276	3.85424757551372	4.90324899331011
CPT1A	5.08756873761125	4.00852756410647	9.41972825523011	3.18465368775216	12.1948194948351	6.72669573077829	2.74493145465759	5.82406680301323	5.0179549781859	5.94288037284248	3.97563280650792	9.38661424155788
FGF19	4.15440152963578	3.09964677378127	6.83640615782613	2.56988330785511	8.54228688546683	5.38634119137012	2.27308680071436	4.71271839582683	3.99651900698997	4.52616997890783	3.32811447380424	7.27031870426203
FGF4	4.41718428453406	3.20002299809768	7.62363072152524	2.83882230150533	6.47414835405052	6.0912378894825	2.3383410963529	5.06667504623372	4.25541098692925	5.39412212139555	3.65358409596549	6.60742545346698
FGF3	3.6874798428403	2.87859754511741	6.65649174998574	2.49592231901436	5.90801802719823	5.45609794412321	2.11907313482157	4.22799463868876	3.75139296512361	4.4579107038011	3.1659929433451	6.59466180778649
PHOX2A	4.18484801368578	2.98042020272855	7.61798307624672	2.54382820950244	8.71897701449092	5.70744317914338	2.24976917262638	4.61985144912453	4.47410521046475	4.5225227829039	3.31188679053323	9.00636036356643
UCP2	4.97714578615902	4.08876572032457	9.70117450950367	3.36218205217859	9.5589359624	7.91476240053303	2.6542662804405	7.18031145101999	5.7121552378479	6.20795289874684	4.49393836786923	10.8136356911407
PAK1	4.49133791690152	3.94601831801911	8.73235851522281	3.4140425900493	7.67661863092207	6.91897395206011	2.6793396506477	5.41703966193836	5.30136732123139	5.79383513319003	4.11056161092702	9.69383484651842
PDGFD	3.29353936629425	2.37484305330051	5.43517598068511	1.86061359050179	8.08335128953746	4.56740178307573	1.58014149846499	3.56526240371569	2.79565178870381	3.76679599533624	2.79478112255683	3.65387267089332
BACE1	4.40123244007998	3.82333749007146	7.70117504735698	2.5489836744492	6.61872243744125	6.10903003059312	2.40642016622428	5.14313278566254	4.20689615118985	5.35474393755718	3.96635560555471	5.145279684962
H2AFX	5.1542545551935	4.0574098144987	8.7346933205474	3.384351083463	11.2291411052769	7.10274880897247	2.83599449413924	5.58231022412153	4.86857210262897	5.71856928622769	4.45292894606068	8.45626684014436
THY1	4.56448625689671	4.03204663126624	8.81369474703745	2.80950515359766	9.88249155942947	6.74705046175369	2.19973160421504	5.62638914140083	4.79508854187425	5.93942261343481	4.20139306050143	8.88917709497705
HSPA8	7.83556720336149	6.14751610906431	15.2945344847831	5.30250265441933	13.9526858586041	11.2744056833892	4.27653402239099	9.22019179958453	8.62619587977363	9.28961625386964	6.63151657457668	17.0513383353086
SCN3B	3.27757932325905	2.86991284614411	6.48199653381861	2.2506718740037	5.31005582769142	5.15617774799898	2.02377520090466	4.11091211466797	3.4864360004132	4.38669713452926	2.95617974753191	6.31051261514329
ZNF202	3.37747333335384	2.8457099575576	6.94558755993302	2.40526679020449	5.24842465542636	5.08235712313327	1.87509449704902	4.26954021158379	3.76197540366941	4.10879707393955	2.87946760128236	6.71190489821316
ETS1	4.76687166083732	4.34287596154056	10.1793082062538	3.21288586904031	12.0242824618303	8.08684655271085	2.66663060384165	5.57277179600577	4.55720110191422	6.01151182107462	4.00405002143353	6.8444863919614
B3GAT1	3.72850656798943	2.92534017578626	6.39564648310352	2.55024746669681	5.62491953065407	5.2407891904942	2.11815800552473	4.21762161069411	3.77785006082228	4.52777070412118	3.06378768439012	6.93169371214351
CCND2	4.83608617502031	4.59485289245628	8.99559021011022	3.78476683263965	11.0993505150666	7.53288567428619	2.04407248057903	5.59929550956497	4.63758408306174	6.52494224770391	4.45151772879288	6.73293501030461
PTPN6	5.15897607202069	4.18962259936701	9.40043069301887	3.22922413256008	10.3305389208755	7.88370819122852	2.61842722478797	5.74095630136551	5.32866018524369	5.86495256981201	4.60444088898669	9.05445862310174
CDKN1B	4.01834169583997	3.43574415914207	7.89163202072577	3.04406259051495	6.4895672386533	6.39560055767052	2.10168600470976	4.84812123233904	4.50793698440677	5.06440699519847	4.24615219336533	6.12739522409942
PTPRO	2.614454258568	2.06718288440867	4.76455916444633	1.70762725222692	4.21897992640434	3.8458178887805	1.35936023538177	2.99774744525829	2.96333671054318	3.02366693038939	2.29657743516351	6.30038115178903
AQP5	4.19155725504015	3.33419758606164	8.07938108822966	2.81964800743393	6.78440419073775	6.42832964657942	2.5865625601542	4.85650131542366	4.83899174888416	5.13098446007595	3.68780061764342	10.4848397635943
SMARCD1	5.24058507695096	4.23390209888513	9.50792342312681	3.35032045228425	10.8477469374029	7.66166989861289	2.82134461421494	5.86211784739609	5.75687315544376	6.03681845558958	4.41307355954609	11.6593641211958
KRT18	4.57491653632377	3.24285222996937	8.97979845239295	2.9829300102899	7.55646444606939	6.65889093382634	2.67125072796509	5.57630322844662	5.34198534947087	5.45280131644648	3.98904172519323	9.67435295673513
IGFBP6	4.85916654121633	4.13849043364915	8.80621692251921	3.15636241133858	7.88739556857902	6.97288407656088	2.88820481513357	5.47939867830865	4.60815554326176	5.79093294959182	3.92946408311198	6.5777248480421
SP1	5.09754635234447	4.19191499240258	10.1251131452246	3.40193347469602	7.94420956895241	7.90841327040513	2.78800613180715	6.22321473699306	5.89523106614128	6.14760711962523	4.71633481469953	10.5884202350434
TARBP2	4.4326448319333	3.44186802006302	8.46561401561714	3.07984441320118	7.02696594738292	6.32155292761277	2.43935609509898	5.04173042032233	4.8375858221358	5.22323868536439	3.75721643647418	9.36880407639138
HOXC8	3.86739166068226	3.15963278687279	6.72288414361272	2.51373187364903	5.73210855382091	5.01675747162174	2.11738399490662	4.40420919520949	4.07370598113993	4.46577259259135	3.17356866584264	9.0638032560474
CDK2	4.65170728323947	3.48563196537528	8.54053350661436	2.9197756568145	7.61299219278058	6.68582297787941	2.68306431007834	5.32978788574471	5.84056664520523	5.56710487099791	4.62571649698385	10.7924627164303
ERBB3	4.70130340460157	3.47288643850342	7.59439430515918	2.99643455147147	6.57425575568719	6.11168067140259	2.6472971144987	5.24665071772033	4.05211415525674	5.19133577518322	4.0262152759246	2.02945845543163
NAB2	4.44050703224243	3.55300013828727	8.59724056241895	3.10330105781497	7.05818044522966	6.19071358417583	2.43067398853686	5.15907071868584	5.20767289494463	5.59736137083907	3.85112484742143	9.79789296836286
CAND1	5.20893395256696	4.44822248053623	9.38979574046764	3.36113763061946	8.76795607355504	7.41493445587871	2.76836047575785	5.98456309474934	5.0672847626536	6.31083478853499	4.15203470792915	6.86876083584159
MDM2	4.84283802381564	4.00702372403208	8.71453474190503	3.0436589594857	7.56250916492184	7.25134826111945	2.7538822941286	5.60629841844701	5.22224228099114	5.79812645113378	4.45044317148649	6.89770659553502
CCT2	4.71835382462815	3.85978480218951	8.47553135426945	3.01759644121454	9.29091696777302	6.86573961934765	2.67276265384798	5.80047047985418	4.72089152730718	5.96156297987807	4.19187654672671	7.47045348471067
MYF6	3.74400570165912	2.85828887700567	6.88342975183053	2.44063194209911	6.18405318171293	4.85756305261568	1.81838251764314	4.23428022108266	4.06567775145469	4.26053394590476	3.16992259986707	8.22082833107502
APAF1	3.48435837228748	2.83285339221365	6.74245220399914	2.20297173871713	5.54498274891371	5.29747322798018	1.87384836317399	4.25549084882059	3.75106325193863	4.46012677548625	3.27307450340432	5.9837509148517
NR1H4	2.25863906574237	1.64340527921208	3.93624702550003	1.40160601860685	3.29166777603991	3.15028673850266	1.14419050658718	2.71150082850905	2.34989496553668	2.69234782313448	1.91048508029695	4.56713107173358
ATP2A2	6.04631138288376	5.02576285607018	11.5241319481198	4.10547581298302	9.04808893294607	8.94943206026086	3.50784530349807	7.33996902982359	6.09601332281171	7.32467290768347	5.45362215694773	9.17710834954003
CABP1	3.57385974419091	2.7072861500596	6.43990838620004	2.39047986809235	5.41215547237851	5.03782669482971	1.98070303205841	4.24157342243208	3.90460861677016	4.27182265808612	3.04659572800209	7.83579602818143
M6PR	6.84343993782703	5.08701561915065	12.312937482051	3.75491735999166	16.838275387954	8.96357585597	3.23366680470168	7.85209938822318	6.95888518882828	7.35188087123771	5.29819458775169	13.4832526517033
GRIN2B	3.3274395092389	2.30056824847335	5.94955615170314	2.10564623729442	4.93507494152955	4.86703997186749	1.77995767060945	3.96261037394967	2.94237180199751	3.72927482158608	2.6855570311502	3.58849554826625
SOX5	3.60401704164376	2.46842021944532	6.12950959423292	2.32929316124617	5.18503515799375	5.18021199830887	1.78830879815825	3.90482572553648	3.12186070340466	4.14063693737078	3.05654552545999	0.990465865777123
KRAS	4.25598736062935	3.3274201568672	7.48894642880431	2.76935340979988	9.02674099978369	5.9644210997376	2.33215214117553	5.10494366335864	4.88727492530963	5.0702160750991	3.51985732791528	9.4493870478002
VDR	4.28102879794231	3.52208452496378	7.76418281039512	2.55718740324221	5.88520982264283	6.17457846215672	2.75142988332428	5.18889175989065	4.48805446187159	5.53316265983526	3.85101818833174	5.64766976781882
RARG	5.14183790406552	4.07343139953942	9.10103922835221	3.2451737841925	9.06065262387172	6.95554615798264	2.705897570074	5.97550864134706	4.88572039626692	5.73665034274245	4.16807081116988	8.01613328687231
ITGA5	5.35633853651061	4.03273882588707	9.88428626340519	3.08545986947835	11.8345028095175	7.00083333220952	3.31681358965898	6.54745635294481	4.97043219795478	6.5188239578673	4.66680336277324	6.80931857596521
DDIT3	3.58318716934451	3.02224286191428	7.10688498726516	2.70385381464508	5.66961357798756	5.09556698272913	2.20836341685754	4.420194113394	4.1472083605366	4.66166708572923	3.32083112798759	7.28555554996277
CDK4	5.42322412662604	4.58418579219619	10.7715319764947	3.73258270031173	9.86683465574823	8.33580236181432	3.02916290990099	6.37823162828911	5.86737635402049	6.78267095981969	5.21044377940928	8.83039078469714
KITLG	3.42268944021549	3.07513599781274	6.36316629036598	2.17942052361617	5.30262911690326	4.87212146431894	1.67716081387483	4.17165350683455	3.6555740663289	4.53664756607177	3.29612371882417	5.51436458128125
NR2C1	3.48139367868799	2.81054710725729	6.39589424684647	2.14502932610905	5.41866811854982	5.13766486666008	1.93330775810362	4.25427618192313	3.40404837445837	4.39662909242559	3.0482870320832	4.7754950575629
CRY1	3.41371738727584	2.83988435815679	6.19517602898353	2.22703062278141	5.13423378403003	4.55613519686667	1.89764166434087	4.16344024418978	3.51189734336729	4.12233017649659	3.10411150077743	6.57339130840283
CMKLR1	3.54295860335949	2.65591077287319	6.39729968087752	2.24044275301216	5.62413359966049	5.3069657889556	1.80645609495113	4.3226137716287	3.65430913021318	4.20390108145291	3.10038690186243	4.70346224493057
HRK	5.31524643568807	4.22187705025823	10.0497772351882	3.48885182277221	8.55375366915765	7.72304372435643	3.03127569341903	6.12509639414413	5.85624486819678	6.37346837475494	4.71356112637678	10.3304745728969
NOS1	3.41788909495138	2.78308493361297	6.67651024131896	2.94599300312991	5.42056192849793	4.84737043392136	1.86065704939938	4.18021494926322	3.41303897765858	4.42382105996705	3.01887336577247	5.41011301994836
DIABLO	4.38516083641763	3.84363039031417	8.22365994484055	3.15892630872991	7.3514076442162	6.43903243230021	2.5482604967768	5.37957225062744	4.44608628669073	5.47769467762505	3.95597680791034	6.12707278041329
SCARB1	3.90000841086042	3.03296467612868	7.43688845303029	2.69157042195348	6.19488918730848	5.88485314945472	2.47714438891055	4.99665031735782	4.00160186491854	5.12956166709239	3.60249476433151	5.45881435182546
BRCA2	2.95482762158338	2.44355841121887	5.41877350508883	1.89632414238143	4.57368254182023	4.23633081628619	1.47871826208675	3.52320972634985	2.75384610924933	3.50475818830381	2.69766175617376	4.06794747420381
CCNA1	3.3128534634139	2.40564422042691	6.06264322367235	2.01327132039718	5.04508165187875	4.52553932704156	1.81980514683238	3.96125413276723	3.33320571162738	3.9792942603421	2.6253171298983	6.53961693213773
RB1	4.99799654919897	4.26645089291279	8.90909126691195	3.08772123709802	10.9693757611683	7.00251213820649	2.68828938655004	6.06955701873124	5.09084906172583	5.84691248219817	4.77788784480124	7.05605925718256
KLF5	6.0038237983938	5.03821548829246	11.1818146044295	4.24244320441876	8.70866739461172	8.36496223573574	3.6499223893979	7.01385478930541	5.86530730728319	7.14217053039698	5.51318955816412	8.33033874818701
GAS6	4.53388326175	3.95824386451292	8.89375985414955	2.88730840941318	6.97064276455206	6.70292959109	2.74028081192557	5.5283209342457	5.28574348602288	5.5010813395107	3.84188630527659	9.72098097704634
LATS2	4.91410170295869	3.85582046352029	8.74764950553103	2.892849211445	11.2826952590993	6.29282386443573	2.46987338756477	5.61769270512796	5.45088262855623	5.45212622861524	3.70109370061304	11.6097226635405
CDX2	4.23056024562413	3.36896789379954	8.13473147378882	2.91085208941092	6.4248201812492	6.19637232508409	2.4780611935792	5.39351062712294	4.36744647967046	5.26319145023478	3.89038495616806	8.55495244240461
FLT1	4.19968213474967	3.40940581157557	7.42923073728927	2.49853498041523	7.6201836721485	6.09847603284964	2.11485189743958	4.6865175903386	4.41534748475894	5.01638220436849	3.7305351799708	8.2563809869938
SLC7A1	6.01480481286856	4.90514854378503	9.91764684125956	3.22879090872197	13.9412192021639	7.58338969479861	3.16955713206683	6.52437228200291	6.00785430788094	6.60182955439991	4.80080888446115	10.6471995233275
TPT1	5.12308895172221	3.69702004104469	8.96023217619917	2.73838571614243	11.5951102061364	7.05959034389005	2.61364697542115	5.81416634781558	4.44818049198757	5.55935766844185	4.23226702265201	6.20044753328898
ATP7B	3.61617873732499	2.71235123674672	6.90272462838917	2.46448248328921	6.1458879290453	5.06086551535736	2.0493491610528	4.237121417415	4.04691418075429	4.26803342480698	3.06035739973356	8.47746957212231
EDNRB	3.79141644610039	3.01236527367532	7.16998003523649	2.33547228285901	5.80324098165372	5.66048935948962	1.86709923340347	4.46570217288417	4.05550360209367	4.29386972812587	3.23955043717739	7.16962879501112
POU4F1	3.88015733549272	3.22900798929295	7.52437034200318	2.71970765409674	5.90049878783244	5.78519849552744	2.24575240742515	4.82636033167321	4.28059479527879	4.91587745740655	3.67217459455358	6.79652401940271
IRS2	4.3041943644095	3.26351370917286	8.01146876814652	2.90819484964782	6.99430060600275	6.12573700407821	2.38106146838444	4.87367834103665	4.79306106649231	4.94747042763581	3.62327819672308	9.57587228305688
MMP14	5.79046120388779	4.46794858474232	10.5820730728882	3.36621095855521	12.9852776921444	7.66841612039572	3.38435071039631	6.59073421102962	6.46283019739153	6.98299948352329	4.7598125500832	13.1289983508737
SIP1	2.70841683881134	2.20441245590511	4.6414659630376	1.54178897898845	6.37185621716935	3.54698823336321	1.38275409870052	3.10238480753999	2.45714240833226	3.13023226271018	2.30067785592842	3.55064106397421
MGAT2	3.99861022597089	3.02678859277076	7.03023582327597	2.17720630545074	10.5362023630878	5.27592003898504	2.04869131488298	4.48891034509747	4.06382931858624	4.25582833706471	3.04840928477594	9.03233433289676
HSPA2	4.94524082920183	4.30990253350647	9.40416943436791	3.27078041379794	6.84979028991166	6.91040766505709	2.97017432125814	6.5016371621847	5.03486335139687	6.01738019004734	4.7612713090685	7.16108179209594
PSEN1	5.29068527594348	4.52182359172005	9.9885928642426	3.48715024531407	11.2108089340375	7.74931798256025	3.22202100137534	6.76735099697877	6.0433305657862	6.38435775776917	4.59069583584671	11.9153769664223
FOS	5.36072576007081	4.68173237565098	9.6288820380687	3.47444010658721	5.32673277151014	7.46265916617964	2.69687780894722	6.65668772351107	5.46789758788413	6.15251752176917	4.86809926287702	9.05627314064875
TSHR	2.47422742410116	2.0277500868028	4.6650275058586	1.60601380211368	4.12353188523041	3.56319440981219	1.31785509670785	2.93537699373781	2.6261470901169	3.03879199769293	2.15480301608254	5.46918460196301
CHGA	3.05533611201885	2.5118412962432	5.54890590158876	2.12256890122653	5.14108504151608	4.50087966383098	1.6924607647362	3.51838282926162	3.63346402114737	3.85418869905588	2.77886552128447	6.7874755769414
BDKRB2	4.6158282093611	3.37507339813114	8.16833567436433	2.67760073577342	9.19373991649979	6.13436541151222	2.38571154408822	5.1742183417617	4.47660189401688	5.28034903559709	3.79911025825671	8.49086467758315
RCOR1	4.77298494151053	3.92019196292263	8.55013353313471	3.12981483915331	10.5068010028217	6.90025201608903	2.8121983903946	6.07653270738346	5.05977172391912	5.96948385817285	4.26243731008412	6.5805311812249
MTA1	5.19620544114359	3.70023237697563	8.62260914915294	3.19208087452802	12.4331983004183	7.13590830003411	2.6900099459525	5.74974875535938	5.11508426616298	5.87479115816162	3.92943332256387	9.12778341198993
TEP1	4.51984115126364	3.5304148430975	8.68752816871786	2.74017439523694	8.40247248364037	6.57534551522588	2.43812408545622	4.92039478067949	4.89033687671257	5.35934483819813	3.75797962038272	9.63402150843305
NRL	4.03134555649495	3.05386472847846	6.97035587277572	2.55081392335779	10.1250883512439	5.7826639074912	2.27871969189801	4.51896006738296	4.03119287397381	4.65547668964487	3.53507347239878	8.45406978737402
ADCY4	4.22613128053702	3.31338868160544	8.05673833642238	2.81433972078641	6.61062095012091	6.35866654070438	2.40760141975474	5.0606043571518	4.40766327535547	5.16679361042972	3.80615186318879	6.99183654281914
NFKBIA	6.1340860323317	4.98296486180434	10.9904127822339	3.52444156760153	10.8421510527806	8.49770379781332	3.27423979742136	7.06307894802169	6.09215774775837	7.34533883278576	5.79098693970475	9.32831263095487
FOXA1	4.83066707851544	3.50959986603889	8.31900026106813	2.9164644290081	6.82564660829323	6.63516570854706	2.42587782948182	5.72158580614827	4.21718465556137	5.39173993358499	4.37074158079256	2.18494337148143
BMP4	3.54904938108781	2.50378731443765	6.24315520213778	2.33519257745979	5.58463713607374	5.02972027001862	1.93057290030866	3.89842619375504	2.97366058132555	4.07802739725287	2.72651714154386	0.940422468153112
GCH1	3.77440817350403	2.81085882684115	6.56466405191117	2.16314891579183	5.65697716899129	5.52045869214858	1.95121216101473	4.32472691384006	3.95172041646987	4.07083865620829	3.30301407324189	6.74954593059106
DIO2	4.37807915118968	2.92293537373625	7.43484154581796	2.24741176730451	8.73587675495666	5.95525153480705	1.71553741774192	4.47228572165788	3.11999599535204	4.39150043099661	3.34893865208705	0.673559759526779
FBLN5	4.7530769555398	3.24295195888126	8.58865473952049	2.65052913769795	6.94403434479533	6.96352869694909	2.34527221697942	5.24051351420402	4.04191292283443	5.84568534423259	3.56692218430328	4.62579999055683
GSC	4.46843680510971	3.49668557653455	7.8738341490043	2.65514398333504	11.4588592825011	5.94297703568213	2.25869470068421	5.15500561118214	4.3062045553922	4.82334066202827	3.4103161550191	8.76390768552472
TCL1A	4.27031259880551	2.50736210507512	6.55595346567565	2.32103434068985	5.30176556294967	6.38582669566894	1.873973657415	4.2001277377605	3.17342846517726	4.15963523716811	2.92875219690609	1.5877284426257
RAGE	3.77083129606731	3.14309148143682	6.78356417463427	2.43923564607113	8.76768961239009	5.16863533555285	2.06268208395325	4.43144363088919	3.71637073044487	4.37173414953091	3.23204774691131	7.30072111130854
CKB	4.07891036308302	4.06301714152109	8.02070333927951	3.14000327787892	5.19578168879956	5.54555300547933	2.5078873682419	5.01768445712837	4.91255014409684	4.90306937325948	3.94293542192363	9.51962923277172
KLF13	5.58357494507755	4.35434587696431	9.6282101171697	3.27624375469939	13.8339681408358	7.70685852169023	2.86684726135471	6.11556161983504	4.98836803371652	6.33313133813914	4.48718711692444	7.23017950194437
THBS1	5.036628229115	4.73695850358026	12.2349424780105	5.61568448491208	11.0263231002689	7.74938045609332	3.79735197418693	6.776074452603	6.8405903945334	7.1341215597459	5.18102877005339	8.0717010203682
B2M	6.19986715976098	5.0696780086627	11.9429869309663	3.69221100040192	11.6669101890666	9.1201582125069	3.09482393343351	7.19948460133581	5.81916002378833	7.29170451532679	5.3286344458422	8.54167508292262
TMOD3	5.1115712146008	4.13681251661945	9.30057717196384	3.23487002188945	8.40936005407157	7.65566148649368	2.79500706830012	5.97918750912134	5.49827079340372	6.02693476642535	4.3715032567158	10.6928845313102
LIPC	3.09613906703986	1.95796726605674	4.91286692210357	1.70813810703891	6.34397518657862	3.97005040778812	1.49308464095076	2.95708886369362	2.88382123713536	3.02056866400982	2.24990074010786	5.66212265190403
TPM1	5.43929022361655	4.27204970023748	10.2678078422018	3.56633178004118	12.5307442923711	7.65326265201301	2.84882306490104	6.2080252345039	4.58936508823698	6.64691422182399	4.41639669466559	7.2256562422425
RAB11A	5.44152387675655	4.61775084474022	9.68586344708894	3.57527067749858	8.57147987223839	7.53923592581406	2.89840636597599	6.29381808070274	5.82019337743658	6.19499594804309	4.98984683196883	11.4959114593436
CRABP1	3.6930161336618	2.62875027655033	6.54638016450291	2.34163025027773	5.52221800542886	5.4154581421058	2.02031147257612	4.32059862781879	3.82236498109837	4.28120598248906	3.05437206591462	6.26426623030348
ISG20	3.88195261954758	3.16209657193116	8.2360122392262	2.72502067232653	7.05120328814548	6.09749840042172	2.20614159808443	4.79634029759801	4.37345496780682	5.02178726256329	3.52318838268291	8.87086492978359
IQGAP1	5.72000017929944	5.05292228915661	11.2726509699476	3.87529388430682	9.29339146347751	8.39034952814148	3.23771887161985	7.28019374447859	6.48981232829278	7.71395464869266	5.4585188211891	11.7410323250617
IGF1R	4.5895462272106	3.96638299735932	8.8175615631834	3.32608967151938	8.60078227950752	6.15792284820424	2.56617522457461	5.59690828256727	4.65462427725638	5.85594709890137	4.10265051250965	7.95274216537692
BMF	3.79112316865181	2.84648509336821	7.25009722432928	2.49461640157441	6.50071490888196	5.51481186987876	2.13665210393515	4.42784819748145	4.35248333135853	4.54819021373219	3.29819424488902	7.94838496731642
ONECUT1	4.2351040097611	3.31164104584819	8.35412585621664	2.98478371049132	7.10717033050879	6.52412566201715	2.53433101106304	5.05559555742413	4.34957753571538	5.28775607932152	3.7083613869651	7.13562107132443
RORA	4.71414062902022	3.24223853833326	8.16071825875164	2.739769770211	6.74312667305118	6.81703116167383	2.31197203806752	5.15655993344275	4.6776987913627	5.11497686653812	4.11677851349879	6.15958139316556
HCN4	4.11224113704895	2.84228463519102	6.7453821206567	2.53164064164026	9.4355279561994	5.80298336214729	1.97232180497807	4.47878429930905	3.63508996934476	4.16426318228472	3.13559928254556	7.3984141146948
CYP1A1	3.73939307559885	2.46872701337414	5.7027610732552	2.15917290004209	7.6537299910421	4.54063370178994	1.79880788212579	3.62563761248914	3.33315150523578	3.74136993078163	2.74438845916153	7.67152516858262
COX5A	6.61917662761576	4.64516919702867	12.2085708612688	4.03248158832049	9.05695427598999	9.15911782122919	3.31029392876685	7.26725095764728	6.22020021647077	7.49776555071697	5.2115003780064	9.45756436676055
NTRK3	3.82201442216329	2.58548286583578	6.37781154617449	2.35316506098846	5.11132675865743	5.17415166217007	1.90613803584703	4.07317052324151	3.12278514763741	4.12150304163562	2.89980581113226	3.28537785895701
ANPEP	4.15575147197575	3.31460784035427	7.80687603774892	2.967938771916	6.51144599240183	6.15589904297068	2.25099681495244	5.24495086854491	4.32886413491796	5.62757431965761	3.70700280447777	7.11317487970442
PCSK6	4.29700023131758	3.58216452036909	8.12244684112719	2.88819416973817	8.66774814559112	6.18431320716974	2.48415611003661	5.04982244502432	4.29201193487306	5.12979681800065	3.57790778461241	7.59903510761929
SULT1A1	4.29150552182508	3.0574033315716	6.98706352267594	2.49856981305153	10.0328167056158	5.61406741199317	2.09681896426739	4.32671806743542	4.38430370340099	4.2372241371184	3.21731646122709	8.72049919920035
SCNN1B	4.7101907673657	3.12853230424001	7.83935764678712	2.93858694046757	6.90204518361629	6.35880777142254	2.49868927329927	5.15227670949821	4.16844824732565	5.24167895534115	4.1435135406584	3.38310871295069
PLK1	5.63645393993696	4.45144681699697	10.253465783754	3.35784207590034	13.2755238004268	7.8620337122362	2.94471239484103	6.21110696683591	5.70891414156188	6.41627474808527	4.56381332018621	10.8328697668809
IL4R	5.28334098182211	4.06770652343405	10.5401186500219	3.24730113974355	11.4884557733372	7.47909310723964	2.98761973226576	5.69386983625857	4.8651307169841	6.00494679967689	4.64259093598274	6.80571637251067
LAT	4.2802263063728	3.1347004219225	9.11656221386945	3.08811343933454	6.98398614307878	6.65522614493694	2.43874884685558	5.10351655605726	4.83223113071374	5.15835831226869	3.65829585150309	9.793836166431
MAZ	5.48374631106057	4.39478741841034	9.6513391562287	3.27406531428779	13.4859510901909	7.42445583019201	2.79734785760432	6.0778979978688	5.40615950216333	5.93720037716856	4.1738787418293	9.33337147184563
ZNF267	3.8404728135796	3.4702140473569	7.63592906054048	2.45069030181113	9.64350567854904	5.78886518995342	2.00810187986646	4.70313186257171	3.85548177081269	4.80929684041302	3.6583975339315	5.61705157745504
RBL2	4.30115088511711	3.58354398521002	8.23907792666138	2.61633442420317	10.6845023622329	6.25584827385299	2.11632333554604	5.20791370324893	4.24168966817768	4.84155403157032	3.68022261853553	5.8754014221368
MMP2	5.09520895973255	4.67580040597243	10.0737140279607	4.14878920019135	5.27619386236341	7.20473838204378	3.21346826540842	6.20613531411013	5.92866236409408	6.96556212073157	4.70887353158208	11.3556651209205
MT1A	5.11601188082207	4.00221800426508	9.80237740176813	2.97320240558818	8.16979191014852	7.59798189837019	2.66203456406393	5.92256911889692	5.52651686749807	5.81378074364282	4.19138134024909	11.3037943777635
CETP	3.25623770720134	2.46169228824082	6.66216993785478	2.11973933264703	5.36467319877493	5.02082590471328	1.71948683642995	3.95093628472193	3.58753895711453	3.91329547328365	2.88886826409139	7.60668040631372
CX3CL1	4.57016695475548	3.62060702675911	7.98159141690971	2.95079701814433	7.13339676921798	6.07185038897206	2.3162975040414	4.83758424733504	5.1882191229963	5.0060960620147	4.05194873923545	10.2628877898973
CKLF	3.50746451657831	2.99436118753393	6.56045535724431	2.07865266076204	4.84969317074131	5.3712484496776	1.95941559113425	4.48316050876758	3.86138991584114	4.73930265835626	3.54356580130411	5.09537823979356
CES2	5.31947935288655	4.20810362710206	9.78660076147257	2.93374643734769	9.90855396375014	7.211538743822	2.78672315379884	5.68248650210614	5.29615995824335	5.97523888743533	4.4108297456367	10.2774657646722
CDH1	5.93918891053222	4.93183545283912	10.9807829047297	3.96615358295468	13.1370251876329	7.88529986226159	3.30364752361896	6.85329808052267	5.81339266549042	6.20268617984553	5.11490320385638	10.0075772219548
IRF8	4.10862317086376	3.28630702726422	7.39058411483135	2.40398646590987	6.79176994326133	7.23685283014788	2.0933109450687	4.65960508684854	4.20201452605197	5.33302068134371	3.59998897971271	5.78974845190608
FOXF1	4.68870024379668	3.38423738882856	7.84924914270807	2.88629526606631	11.9099752585363	6.31283695569401	2.39086390200777	5.12606459521829	4.64167224665904	4.7318497925431	3.66270642170035	9.48655170669427
MC1R	4.568497997908	3.37549044688909	8.31401646539236	3.15095069648546	7.53913525581901	6.39087427545103	2.53191286561597	5.51732857452611	4.69464519181262	5.4824713213852	3.90220981158613	8.68049903640033
CLCN7	4.77900993232905	3.99856552289111	9.5185517698491	3.16285609777921	10.4182729824084	6.98748534490418	2.67564421908927	5.6718414048545	5.57193259948037	5.7692689996842	4.03312465220149	11.977622747313
IGFALS	4.5766772048004	3.37461057335711	7.83228598103466	2.83094137023701	6.78368548722563	6.13992463414187	2.45102061529781	5.0431056454399	4.74048720527527	5.12689382385436	3.90311327148609	8.85341052177239
PKD1	4.39041704237989	3.83328211564674	8.37808933139709	3.11541837698066	7.24005595684306	6.03142673295415	2.48737132454175	5.33188622715843	4.96112187735371	5.37450838817458	3.89184428133616	9.76554193850441
GRIN2A	3.59422360626921	2.61723719526592	6.07174748113104	2.2155919702047	5.48212036740386	4.94376166600719	1.88614808357526	4.00423042662953	3.44353998985089	4.12232128765821	3.03353284406517	4.50707509092291
SOCS1	3.98241421040402	3.48552978353694	8.00309206973154	3.07121261876443	6.23171125433218	6.07236046716145	2.30754005642317	4.92427227915176	4.22361147026065	5.2435379142514	3.69995010664728	5.68229108011045
MYH11	3.92424983978775	3.06610077167083	7.27445042259617	2.85199599048163	5.81382248029023	6.4403823473944	2.13446514870873	4.43368124567626	3.36674281672482	4.79946740166133	3.45904740560779	1.34811093088543
PRSS8	5.07504360151182	3.74678820837871	8.88674854017817	3.05481873780091	7.28175561490378	6.74251110781582	2.97041141247533	5.66185951264539	4.87570424699487	5.54331202178298	4.68493969688436	6.42716146693242
PYCARD	4.78832486795644	3.93788536640389	9.1786488928136	3.22293873768538	10.5921832972121	6.75896679616754	2.81476627354981	5.86943265121409	4.54301206847797	5.62555174164569	4.2157013314949	6.58770194568408
COX4NB	4.47635270737698	3.36157942017551	7.97741011779944	2.66747685074504	10.1679136940083	5.85324044720609	2.31411719269785	5.23666459897073	4.63402984055811	4.91470849320795	3.58902642430946	8.93740403850984
CYBA	4.19801695856277	3.23246432473205	7.94027655609347	2.68417938980637	7.10035102058882	6.5553419202542	2.40352556083974	4.97328228470367	4.4501559547847	4.92715610647756	3.6144612277852	8.66353476339973
APRT	4.67767838169645	3.68951962096423	8.79622864134372	3.0758265870359	6.84807011401434	6.38361494642372	2.61308858678363	5.59424916961851	5.09328394419299	5.33765658822305	4.15952283003343	9.24881769101606
ALOX12	4.21437989194514	3.00587898737943	7.65219792402489	2.89584615781169	8.78477872205403	5.89907107396017	2.44154773465268	4.98345028155003	3.79703958795216	4.64645877642071	3.66583724661844	5.7925356807129
SLC2A4	3.54362336877386	2.7830417923623	6.59008098561909	2.39030871506484	5.46676130812399	5.00749053087491	2.08257982436999	4.31503310952092	3.64091517893824	4.4280076885955	3.29259619079788	6.08451155727415
CD68	5.9150526377388	4.71490888187979	11.4983300957798	3.5082649320706	10.3217830513367	9.03731904470634	3.29217161991043	6.58052533673665	6.25252077684419	6.88523578576263	4.90826147946986	11.2466536370647
SHBG	3.98001022226341	2.95020688743609	7.59502585350092	2.57321032755043	7.92021074842361	5.68399502443406	2.17417447925304	4.60521756300211	3.84500492652031	4.86468568023919	3.4939568477283	5.27684646217103
MAP2K4	4.91512157492061	3.80575623262626	8.73844795445009	3.13927844289187	12.2241609411201	6.46047841276261	2.43987395567034	5.63588522496169	4.43702474397908	5.33709537518392	3.69918485341127	8.16857353780564
TRAF4	4.75304736682788	4.01991235876531	9.44803234991597	3.46221220021536	8.26103016499934	6.87975067463956	2.76966965061671	5.68719446549201	5.25663114306117	5.77487085082292	4.2570954994671	10.2143665771035
ERBB2	5.45450373845023	3.96082259700636	9.43607226150626	3.50498500610813	7.95079923687252	7.38987135069497	2.95169676909746	5.88841199179106	5.26419711082438	6.24967128367326	4.52511484617048	8.25829800833957
IGFBP4	6.966873280149	5.0341500797753	11.6953011432591	3.96902836451916	15.7535015190847	9.11062115312236	2.91596344931416	7.3952514821902	6.19898647572476	7.60276372540476	5.59094994494872	10.1658150836837
MAPT	3.70126408134407	2.84524169954198	6.59658560886729	2.4277001650967	5.8878583827058	4.99669093793744	1.97282323729753	4.12922928653634	3.78169922799793	4.04474915680799	3.00733959779985	7.29341013772825
ITGB3	3.59835955142212	3.0023392288297	7.18783857824543	2.44738218199145	6.07225520766224	5.07325937752022	2.11917108305746	4.66812278765594	4.32672663056817	5.17538157920965	3.50302135504734	8.23599888269152
ABCC3	4.64386703566302	3.21193739162356	8.37524504782413	3.38958377254815	8.15783206076851	6.54988065775343	2.45048722497981	5.63627055620452	5.01875112886772	5.64431405519631	4.04148446535881	9.87855146985248
HLF	4.42666738878652	2.7026164734062	6.9872280898913	2.47122554642024	6.03245610966174	6.26449802613679	1.99280992635296	4.69533695761316	3.90160086837438	4.6478646089082	3.83770760789328	1.47300877324827
TBX2	4.06462337705624	3.28838973091137	7.66850544476825	2.80381166441147	6.327650434285	5.98266479280811	2.25261636106905	4.74853216040319	4.6134827398557	4.91237253516606	3.61470770053164	8.42749036968234
ACE	3.50016753019577	2.74121156859715	6.51426566026228	2.3701813411824	5.60475232008756	5.16593109776847	1.98534464314304	4.03722629421744	3.47995943699338	4.23334596669813	3.14274412446027	5.65747947413764
PRKCA	3.80994193882998	3.87927383364763	8.1614918988347	2.38832046374861	6.50617045498031	5.67598991453171	2.30025198816493	4.94782021422714	4.54692372688862	5.2133938590573	3.27386660289433	9.18968556423973
KCNJ2	3.73500576464397	2.98533340107671	7.04926976026376	2.42363622280105	5.70115580517267	5.50537539054006	2.02636422066097	4.62768754258218	3.74120512532593	4.72523134655845	3.45708759916634	0.972817012529418
SOX9	4.55870169274143	3.60654027789724	7.97610527434824	3.32049293229275	6.9499162208393	6.44742145695801	2.72594341488871	5.69551462735179	4.53193916555612	6.00262729641132	4.29352617733185	6.19975856791785
SSTR2	3.71301859251303	3.01672046014749	6.41522674326297	2.39815141820874	5.92664466627525	5.26758023556498	2.1256881163953	4.4784607141198	4.06815466766488	4.42884734952071	3.43307702376808	8.08893198653336
SLC9A3R1	6.17450951869826	4.74585875421261	10.8710448828856	4.074229477016	8.99911654385535	8.70446169765722	3.1767678048403	7.02185749701553	6.49794351424237	7.231705266819	5.56169309280452	9.24370147798321
AANAT	3.64634580678188	2.69759375790113	6.68227549014716	2.45235381267585	5.56695270390977	5.20011541400639	2.22129603248074	4.23433473812193	3.7459590601337	4.45613178790653	3.21484794996842	6.97328655767595
GAA	5.52134012325718	3.76547850043582	8.51788114345302	2.99111436505587	13.7623990599579	7.02869352144899	2.80572063715275	5.50034390548998	5.53925219671065	5.64972985105083	4.04376266896751	12.0070331274137
ATP2A3	4.14129283915896	3.25654799545216	8.73946029107567	2.90197309996104	7.16050563354978	6.8957773920424	2.39170480594201	5.16410680932897	4.85765731605027	5.27822611219535	3.87196069225116	9.49432180543176
ALOX15	3.92629642114527	2.66230409134995	6.30953019896522	2.29102188838634	9.82783739007807	5.17430225840727	1.88168786877893	4.228178561781	4.08242406907197	4.22212747883502	3.08515198555719	8.86588388620662
CLDN7	5.79541994567119	4.00258715103105	9.38916760901077	3.64736428320466	8.11770600284179	7.662211570651	2.81842492234185	6.01550782362894	5.91531181812127	6.04511802189242	4.7154850771739	7.4032641763025
TP53	4.75571077077503	3.79340672617687	8.58570432831045	2.70611795996446	7.24509778119781	7.13491030390667	2.37205328264827	5.0145541313303	4.76862608228917	5.45821020450819	4.39394909304569	6.40089157805138
VAMP2	4.54216789849568	4.07632961767516	8.80804198825323	2.79614728495959	9.31498746774267	6.78377654014014	2.40046805280106	5.41170214712378	4.22595737033925	5.30821827620789	3.86484172888381	6.07734287675938
AURKB	4.91870899541281	4.01561014981821	9.4546984801258	3.25579687133641	7.66078108735687	7.36157400619639	2.66071764172816	6.09385037227141	4.97007046667737	6.15203873267325	4.32284578953681	7.02393344642843
PEMT	5.94937192044409	4.48007454021114	9.44149342269377	3.33154516779714	15.7211589397443	7.35763855007941	2.90906315522488	6.72423505999362	5.88512434621842	6.51553610313297	4.50328038039604	11.2351272584423
SREBF1	4.82028541923167	3.82654994925354	8.29378804275495	3.28432423775358	9.26707506428145	6.73487859092795	2.58641110617245	5.78429145832023	4.75821236493162	5.76948236881774	4.27406256637711	6.4096421624226
ALDOC	4.53051228294442	3.80663580112717	8.89490120231636	3.37216430008985	7.03525327839761	6.81261769498135	2.66128381669901	5.348465763654	4.84225246196103	5.73494823311731	3.89120863549562	7.08257172517142
SLC6A4	3.50716490400399	3.01536313993034	5.82362026049814	2.23333361838933	5.09406636241565	4.51717458191016	1.87120236306577	3.93561245842778	3.21790613135481	4.1403038822186	2.77643654543935	4.16874468350017
NEUROD2	3.31265453523572	3.00043922521135	6.826992089755	2.50011914633468	5.38931613303579	5.11718012239034	2.13461608224066	4.46681971748104	3.79744443275008	4.18161296892174	3.19070663070932	7.17493002040347
NR1D1	4.79719028313355	3.52465171110491	8.7867814066087	3.05958580272017	7.50509335607186	7.04780809040931	2.99076229438143	5.80029658614723	5.25939087160982	5.78594383813172	4.32194534520159	10.2790405809526
HAP1	3.94031490831741	3.10568441049718	7.62155058438808	2.83360910086506	6.15068468222751	5.59450403551497	2.12718595721603	4.70094574849298	4.22680035115584	4.75480247959272	3.35783496179137	7.28335658342765
JUP	7.50222567384795	5.90169462273564	12.5869985111261	4.47586586373474	15.0882959810509	9.75378144569556	3.86193010746188	7.89454267215786	7.55853866522516	7.61637206439809	6.18673862493284	14.4280299995318
ACLY	5.51868138974901	4.56514329346	10.1799683914277	3.36819852172636	12.8183314412194	7.84792931299225	2.9691669101407	6.7253629039822	5.23618563361314	6.69109129694367	4.52516064108774	7.40416588708887
STAT3	6.49049784550119	5.72880964048436	12.4268901669529	4.50122325453008	15.6161718530432	9.06747942025759	3.60482968119115	7.76845637866826	6.31466377765208	7.45534849934117	5.61849458862975	8.70931844441624
BRCA1	3.48624610531934	2.76038619276934	6.16631168026959	2.07384638508627	5.13818822630911	4.69294985744197	1.64915743364568	3.82778707838082	3.95197048646848	4.06538000008494	3.10650748580245	7.26653065517639
SOST	4.28009609779766	3.40944656644923	7.80725177707229	2.83967716998697	7.78694271663433	5.93453680602027	2.36647359476697	5.10668415347765	4.85313053065558	5.16462003375857	3.67781653629992	8.91932191627693
PYY	4.76147643481511	3.87858756359155	8.44008989891209	2.96513920215264	7.24853449195612	7.03614568356531	2.71570121016646	5.82825671357159	5.2109122139532	5.93871208429651	3.95540126064564	10.311989962822
GFAP	3.77694022353921	2.85856394545274	7.58518056407543	2.63857924647119	5.94787731721237	5.7847035708885	2.11938049824548	4.3127617927944	4.28431643025554	4.90205231900092	3.35710973022685	8.94955407672652
HOXB1	3.76305013224773	2.55106384302655	6.01557660749492	2.2943022625723	8.57728700676213	5.04298303164082	1.89108610417706	3.97062735262425	3.35145708573632	4.14594301962094	2.93293325010767	5.53460398986576
HOXB2	4.25616122204722	3.22609923461345	7.76814693947567	2.77337760155232	6.4441337917185	6.13516508452597	2.26273543223901	5.07554200234741	4.51620980289541	5.39828839112082	4.11578807608846	7.47750789080078
HOXB4	4.13668658365545	3.30082140233097	8.20484409318669	2.93133150799754	6.487119969633	5.93574947897749	2.39974069900899	4.87973222618517	4.71860462582723	5.07571027491356	3.69573048300298	8.93210084777327
HOXB7	3.36501775708098	2.44712884212731	6.20088431056467	2.0479988565758	7.64676145738247	4.72621043768134	1.83668102062944	3.96646119068877	3.41470146242508	4.05069303359013	2.85315914729522	6.04423715275605
HOXB8	3.68962179542475	2.71095307371356	6.2207552675101	2.10274245274511	8.98278424564179	4.70372615081397	1.91002429945318	3.85349594203117	3.04619096215143	3.93721553975699	2.80622697512878	4.24453143900386
GIP	3.19291306317453	2.41138293174365	6.19162206946312	2.10434313829509	5.2761017912946	4.65128397806337	1.78214920301884	3.65021037902544	3.44937137656534	3.77233718659252	2.62580864727389	7.39363816550188
DLX3	4.08118289825559	3.19273079098133	6.75303900167474	2.40436987786468	7.88352531589217	5.55321633742713	2.25486676508829	4.52971219879226	3.53325087356731	4.42892243420245	3.16742960499004	5.37109793816861
COL1A1	5.4895042110506	5.49454038152351	11.0287964334529	3.97044098654486	8.14063273602118	7.88341618301022	3.2725521730703	6.95306625334061	6.06244432618479	7.71382212521512	5.7808529264063	8.74270120931071
TRIM25	4.85930111387494	4.24353664429108	10.0744495771889	3.49831672953142	8.21643569661025	7.47152284844241	2.83562842528531	5.86218073022312	5.71741599536372	6.44581867114529	4.51482243981806	11.2171653876197
CD79B	4.71979916329314	2.90956889621132	7.51468294140934	2.59265168257981	5.96302387132505	6.80924443109604	2.0697058793626	4.685117648826	3.51923180163154	4.59794630268525	3.17056427911009	4.75721013647416
SCN4A	3.25642972901402	2.70218582908994	6.56769506031822	2.23897584512816	5.10941342415497	4.87415164614812	1.91800029791277	3.93486812461261	3.62633733139513	4.29439309202285	2.96873504025226	7.11650698769299
APOH	2.32289719137721	1.66305641805201	3.94104838754569	1.43864825136563	3.38278177019098	3.09942119176221	1.14275558024177	2.4200178655104	2.21378489973656	2.54092671785053	1.87480784193668	3.87725085840207
ACOX1	5.29981142230389	3.85938791484768	8.49661396382485	3.05881068321649	10.3132284325352	6.89474396852178	2.50650845070502	5.4186047054127	5.68531915517971	5.36091879983569	3.99013051525494	10.1023837010694
CYGB	3.76779712182411	3.19978976245607	7.424633977883	3.02305461716716	6.12861852710978	5.87997327285537	2.31422836766666	4.82243171385072	4.25323019082413	5.34640261925658	3.83971360512211	5.78800010909965
SFRS2	6.10867048008796	4.76724064012739	10.7452441528524	3.69728797599227	14.8016690171257	8.0775426841963	3.03315758882442	6.33000661639569	5.24224956072651	6.74394536295415	4.97192275635665	7.26112197109837
SOCS3	4.5154386067314	3.62130300748958	8.33487617217432	2.94848757168328	9.68765278891224	6.44013790044611	2.35660950936717	5.24727450793744	4.12038046900713	5.65283097113766	4.05209755617371	5.98351556885023
NPTX1	4.02445884078924	3.10778914101236	7.43453029603828	3.29662617001238	6.27962767504628	5.28857063337649	2.36722667479443	4.80374163984836	4.06289970761677	4.71170824926332	3.48929470528866	6.67362702789471
ACTG1	7.50760565630157	5.9865838652226	15.3036724839453	5.22074919319952	11.0649778568572	10.989381416699	4.34661683886018	9.06209115964641	8.40542425907977	9.19272926732515	6.92566205571551	16.1683119704957
STRA13	4.15595869382895	3.43858025518453	7.46161998463238	2.75900470181558	6.41353833705494	5.83655771137836	2.42161883376849	4.8821909948018	4.11018962822341	4.74138328826306	3.29005662528137	4.34683242965707
FASN	4.6187252863093	3.88079208427194	8.23791319534364	3.08873008274439	6.79672829375879	6.20189042819065	2.76885202936481	5.76372333620346	5.27588015780996	5.66175803312726	4.3095358324128	9.71996367673519
TYMS	4.64559446211562	3.61268293296804	8.63969758611739	3.16329257383708	7.47321258371533	6.91002876882555	2.65602813030486	5.51473907364031	5.11056627155411	5.50251626249623	4.18275255935197	9.09958966103507
ADCYAP1	3.3150064079677	2.74759599639235	6.40997241846416	2.2992387890864	5.00327434584633	4.78498085513163	1.86984150059411	3.81240184004491	3.16939809371067	4.13860715875962	3.06053003702793	3.33969473473422
GNAL	4.04442814366039	2.74233841463393	7.56036767053858	2.39798310131119	6.04018904766407	6.05739061849355	2.35977562475757	4.601502573178	3.96049713722662	5.13984536571271	3.48757542380236	5.92734037122981
PMAIP1	4.39262372906066	3.34350616799041	8.35508362525265	2.39637833723942	7.00160287421862	5.76686559599524	2.21228713878167	5.38632580808573	5.34030906601182	5.53594918048132	4.09891989053627	10.2074160264523
SERPINB5	4.99189538883226	4.26620844220115	8.45424241640515	3.13427872929008	7.3498072068542	6.43890122566335	2.98647480956488	5.91334463046211	4.26489592330274	6.01486816240931	4.56123820266615	1.90440660057721
NFATC1	4.31345876233943	3.5320559286769	8.35959862460047	2.72857086138952	6.6693645929337	6.52912014676502	2.3758248366899	5.33942836559143	4.78027924032942	5.16686184778743	3.97092387501526	9.16118712704453
LAMA1	3.63993595183567	2.8732462392132	6.30164375919819	2.66420935084981	5.77020818824783	4.70148686990114	2.03600596031898	4.29068238634337	3.66387995065307	4.69136367996257	3.14185571915865	7.57423942598114
MC2R	2.29255735129694	1.85920807889528	4.21694335502437	1.54624794021365	5.12481802971873	3.11779596852932	1.31985047231524	2.69220540068411	2.61094058969662	2.59526602805981	1.9924756439655	5.32091547897154
DSC3	6.64968280140421	5.38069881143514	10.9948430031589	3.93763530757111	10.0581095991787	8.2801576322521	3.54326875700878	7.66173311382279	6.44559875121365	7.59319801578076	5.49248843268371	10.4142088421508
IER3IP1	4.54472404165297	3.52782039426523	8.46632140524594	3.05276125780639	7.13254828634326	6.76323729377141	2.54974707636131	5.46076722037575	4.77551015951224	5.64932482331872	4.24602347340086	7.10786585776324
SMAD7	3.96522422441833	3.32588158395249	7.43267568055152	2.71669658554046	9.18178693586015	5.98447611258228	2.33287497074226	4.98216748870244	4.06776503698861	5.22777645424219	3.62542606306299	5.98093392948198
TCF4	4.84533620753941	4.31434703810421	10.1514824749555	3.4466985157995	8.11860338515664	7.98954974005882	2.70756012460835	6.47960049097368	5.88811622933672	6.39369969303744	4.60894562944087	11.0838711365441
RAX	4.05522015552982	3.21554922826894	7.76368735991642	2.7932577380991	6.58476377236513	5.86012077735776	2.37664797875636	4.69948013150115	4.26178769291444	4.61957462392571	3.4888552422187	8.13588330925147
BCL2	3.94270635930532	2.96573189366466	7.52938662601072	2.59620593870434	6.1012374292096	6.017059577807	1.92958944505678	4.29541691366774	4.19426667151406	4.72242131529192	3.50640575033996	8.22533956313459
CD226	3.06513307828336	2.38088259975436	5.89151574459909	1.8447064152717	5.05138939151732	4.70433218741341	1.41062983055667	3.49969692401067	3.59542476745151	3.68045405021737	2.79861540682251	7.12080336964166
FBXO15	2.41596327216942	1.85073314267184	4.94030231856285	1.62914089259633	3.96764223620609	3.60084400975964	1.32039757754544	2.85412563568808	2.4817535264349	2.97957767334658	2.23889138458463	3.65397991405524
MBP	4.51701340648629	3.27712414305819	7.75025736640454	2.6490686254822	6.4934191510191	6.28943492209564	2.45249258706548	5.07307878609956	4.78682934130084	5.13743229300719	3.73502106993021	8.09000182010327
BSG	5.4284847096364	4.59230371483556	11.3152777457555	3.878063703834	9.24323806505271	7.74941933670429	3.45937607468314	6.83718122837627	6.5968141495234	6.71324892891494	5.26644887348065	12.7902885819148
HCN2	3.57424358537565	2.86073139692859	6.76864505295102	2.43165127484723	5.20483312982286	5.26614202818384	2.05191228329018	3.99006744371986	3.54759645325457	4.21885283011045	3.10933736131127	4.84986170283909
PTBP1	6.07458059065252	5.18148682874646	11.7224610219574	4.3491215983577	9.20196314988115	8.78712568100685	3.58911586076479	7.72699847273934	6.49857919474964	7.39881447169416	5.82468653803401	9.79291875292259
CFD	4.86035227723981	3.43236826212002	7.93184938097901	2.97485582285108	7.13163483961433	6.54850615213965	2.44442178059485	4.86380246924291	4.37074654498889	5.09186124048849	3.68905830973224	8.11523255511331
KISS1R	4.17360979756456	3.30916825381273	7.66557331834769	2.80293124738382	6.75860851170627	5.78112281557569	2.37806795901745	4.79434520614553	4.50757983442909	5.01182557731688	3.74604871592252	9.18017789437857
GPX4	5.34313881491177	4.32613592904845	10.7561422387949	3.57239364864904	8.21692996957981	8.23921737439363	3.13283122606838	6.433716816656	6.53475411989243	6.89530347987877	5.09474793347741	12.1808132630057
GADD45B	4.65233336099727	3.61485181005081	8.3276279275957	3.01782154742884	7.24885529731796	6.57085513060045	2.73034934719101	5.36393545537835	4.74209009271984	5.55545245890113	4.09788453708772	7.44958942870305
EBI3	3.29098056755265	2.657187891785	6.2745627292512	2.25389364218174	4.99319774260193	5.12522137082814	1.96784273947221	4.01100774181516	3.78363736514108	3.87304232034895	2.86803254509057	7.2602658946588
ICAM1	4.69202205393355	3.90664127783536	9.3671231617354	3.19485278042295	10.6669096913341	7.11793095049012	2.66182966194546	5.69176732754889	4.89891720220002	6.50735969792735	4.54694196446764	6.70673161034794
SMARCA4	4.95203351039525	4.03972029376962	9.65985972447547	3.30322366987547	8.31645357599894	6.97608674421355	2.59995242386091	5.45698569662339	5.66092210583831	5.97284637181404	4.39976081383448	10.5642708222154
LDLR	6.23932139551455	4.93785618298225	10.898696614358	3.62391398163205	15.811207626241	7.71274511937925	3.42255313479841	7.11013847497909	6.42895438215088	6.8327178514954	5.38532077799408	11.0613856250273
CNN1	3.65706981000756	2.97190363641512	6.80011161199476	2.32142776118024	5.50817151958902	5.45639707587684	2.02886563412268	4.22467545976357	3.43128148024419	4.5646329138722	3.31935868181904	4.20055374233677
JUNB	6.37541938367554	5.09698456886129	10.8756277119196	3.74156742698933	15.1748509040853	8.03909703800355	3.42543193564282	6.98946451075695	6.07092610340156	7.1030543484695	5.18430466156507	9.49594629311111
CALR	7.42074631165182	5.71669797787242	13.746914593288	4.86110043142237	15.198830678215	10.4915524240782	4.19278640557868	8.9666303264691	8.30222596831724	8.99169422667918	6.52271854243677	16.0328677625132
SLC5A5	3.98776165174462	2.91225651278169	7.22983062013929	2.57675818339918	6.11561698506972	5.42877542712808	2.06511815603017	4.0289600111181	4.17981646524334	4.50867174704464	3.344508627697	8.79483631039461
CCNE1	3.90040469361907	3.09208487745236	7.81362006940693	2.72930936833257	7.39282668319328	5.75222176610508	2.21111447999876	4.67157752772854	4.35730728760095	4.82164664844442	3.56957770778791	7.80376243677612
USF2	5.45128903899868	4.01130715212302	9.92667468180585	3.42165739179341	12.780319208193	7.7275028212093	2.98466510681847	6.43225356028084	5.28431067148404	6.29792238374909	4.52479554521815	7.26575480194773
HAMP	4.66271697725344	3.66151943678293	8.88913926604455	3.01411583633073	7.06528098323566	7.0835432013442	2.62358155203407	5.53632352363455	4.96536421965868	5.46284991592109	4.00531492120198	10.1586456344975
CAPNS1	6.26554151929561	4.50353026002692	10.5367053651669	3.6360285520033	8.95577963339983	8.39310271658554	3.52262157867484	7.1216828826226	6.7824111123197	7.21945075937149	5.3646807765675	12.2374236216113
MRPS12	4.27886810718603	3.55603560934693	7.89141511131086	2.59975283331508	9.35322337180646	6.14739120414917	2.3791960975672	4.94401280352887	4.65565559776789	5.29572529818022	3.52682186056589	8.8194407142928
CIC	4.44370088919694	3.51200068997344	7.8054116557408	3.0375112332995	6.67529276076471	6.35473840866969	2.57292962808505	5.21401288027657	4.80864234155177	5.44801103654255	4.00890945029783	8.31635435448079
BCL3	4.96881661784872	4.22970067398738	10.295008725565	3.39514778741286	8.27806139771111	7.32246850190452	2.90675703508411	6.20966944597833	6.14626842269094	6.4777144909562	4.64767432598318	11.6310172295499
RELB	4.0263989977065	3.3882299609295	7.96542017792646	2.89704375481343	6.27513198886006	6.36918739963631	2.4703491636951	4.81319639209308	4.26860780142653	5.25823420420448	3.77569034219294	5.66091802604066
FOSB	5.934534544379	4.59981032091218	9.91529338071163	3.48321163186652	12.5950159568914	7.7617012251273	2.5394012408145	6.05069774101711	4.47663975137165	5.83076038874247	4.40519677492161	4.50948090411919
FOXA3	3.25441011491057	2.46206994468337	5.83111728221377	2.29197335768749	5.4376844709339	4.68185594806898	1.94364664347845	3.82618054383176	3.6523416596687	4.01861616282345	2.93312338473058	7.03739307232919
HIF3A	4.36788613567309	3.49283458784016	6.90548292983664	2.31445224310582	11.223087865143	5.39306992443962	2.02025966346092	4.44837769950531	3.99249861676084	4.41261258428151	3.31830363641059	8.7017434294948
FCGRT	4.52419574893942	3.40100240935369	8.81886050404371	3.10726234418849	7.23517747083194	6.58937416526929	2.30720610611212	5.1889471161209	4.64817317614108	5.53255694424585	3.90193665607374	8.96178442572992
ATF5	4.20206446901814	3.04905036495008	8.02199552237431	2.54243479436264	9.50099638474189	5.96746641778841	2.23766869741661	4.95228286279889	4.02989489965092	4.94407840612728	3.61312787453307	5.68388738465055
NR1H2	4.66113565403942	3.685866499427	8.44884800705571	3.12667368627822	10.1325324839616	6.80099115306273	2.61415309017116	5.06780972641548	4.50683630101497	5.36940731456017	3.964180160292	6.26802620876459
TBXA2R	3.99434282329458	2.98221220943735	7.1440734620331	2.57034145047696	6.95132018534771	5.71199244546308	2.22729225053176	4.90029192648403	4.35102437957495	4.51175710553404	3.40000506215888	8.92103149394663
SEMA6B	4.19588469793481	3.32731484371394	8.45471394352052	2.82306289963442	6.62556795592332	6.27383109649432	2.37740617390762	4.84347303537425	4.24166567059451	5.23468715563962	3.58009686418788	6.84750922040069
TICAM1	4.77301723063512	3.80648341382706	8.80427622089935	3.171835261621	7.71584741201863	6.93153639823097	2.61234234573987	5.5210375728766	5.52667810355417	5.65956156309835	4.02879658383018	10.2810883743045
INSR	4.29088914755893	3.42037916477218	8.06629154754102	2.9671689625183	9.07841309970347	5.88500390674285	2.37934725339398	5.09169211736652	4.57742687500239	5.26674383703604	3.83362817121399	8.05549562494908
FCER2	3.65275616123936	2.88735967516154	6.36237682111067	2.36433525521265	6.07068254410511	5.8062395006981	1.95357235136424	4.43907298168783	3.61810158714336	4.37895945137287	3.30834803013105	5.81268556424675
DNMT1	4.93304056887188	4.23077260347803	9.41559370117804	3.18855752096998	11.2868243727687	7.29223238599984	2.72218355125296	6.01865112106707	5.34581056284612	6.31308266925279	4.66250500489104	6.67766630027679
DNASE2	4.44847960888274	4.0872537092635	9.07222445001914	3.14014182056897	8.09422967461792	7.1411280378201	2.73612868104786	5.65519567587667	5.56677101401098	5.76602230060135	4.32453980909711	9.90050423593092
KLF1	4.20026515257644	3.26037200828137	7.5312868366694	2.80766670079919	6.59599040278097	5.93083283751787	2.25365654584702	4.98030289234447	4.27873250018024	5.07890364641899	3.49482113606895	8.38468287404219
DNAJB1	6.79468658034892	5.06170837145754	10.707317457541	3.63788350955409	16.3374288081553	8.22922929417974	3.02834668134573	6.7502823629898	6.9722023522336	6.89624152431916	5.14390983808885	12.9183290137065
INSL3	3.95305337930625	2.91808465456165	6.86471863236984	2.56813647964231	6.29111396513696	5.3277550100674	2.19246479106985	4.75495087077372	4.36270389791951	4.4775279550912	3.35468119845827	8.64273255809548
JAK3	4.39588673541607	3.2312445091612	8.31436904548343	2.8395954951775	8.08977822565354	6.56995510752514	2.22748814318057	4.64280327011832	4.82426295112853	4.73983548580575	3.81457843520405	10.7427639088808
JUND	5.31367917397269	4.23608246442165	9.17816313835705	3.41182060367011	11.5166093343758	7.17630347770902	2.80786204085427	5.91559731283386	5.717738027759	5.82992556825867	4.76385183562463	11.337846799027
COMP	3.93633564161562	3.30943973379681	7.77669271739393	2.70500199419568	7.2610601176769	5.56951760111708	2.24877582666372	4.65150598582884	4.31879252949222	4.90771460547674	3.44807886720039	8.24632476572003
CEBPA	4.36645708143091	3.32349671007834	7.87681521995023	2.68609789208404	10.8732849730032	5.99337621152819	2.44273821098834	4.93840331345218	4.83425307906055	4.69131678646041	3.44804207878328	9.30844576706113
AKT2	5.40261567004096	4.78666492371651	10.6835973504931	3.54412713446571	12.7117327539034	7.76332819554925	3.05632534958894	6.18512966836727	6.62373969825644	6.54953211041403	4.51823953478008	12.6442783884143
TGFB1	4.59402668771539	3.87657570673717	8.73373595523008	2.7124443737012	8.78911726870112	6.84820072979893	2.8558554699711	5.34893539614516	4.57152075955864	5.97504465975557	4.11492336831848	6.26206834902045
SIX5	4.22446040942821	3.47029440144631	7.85694051682638	3.01137424613326	6.60756312712035	5.99353382149121	2.34030733404674	4.99911487830203	4.68579091675018	5.06955220021111	3.86341873411677	9.21523236367807
BBC3	4.38680498335032	3.62579265149364	8.33841676066692	2.96123367185487	6.95390574021702	6.36763309489145	2.53873617670377	5.38660426653491	4.54809098228092	5.51654732607747	3.96974253688118	7.27496738944757
RRAS	5.43768690282343	4.66767615424566	11.4394303383004	3.48728666317842	12.5173453503361	7.99170733999899	3.3724659878965	6.80414404512317	5.37045531285777	6.83663684466526	4.94626817372747	7.52807496022132
TNNI3	3.51790552303319	2.69547614260232	5.92258893740919	2.14268926918221	5.17938192438856	4.87297690392177	1.85412200381581	3.93015023029609	3.57479920902242	3.94085850173599	2.97151293396736	7.034687946109
IL11	4.38759137170453	3.59710751428403	8.70624783554815	3.10967942532718	7.20046595173479	6.17515475210059	2.56474768190424	5.46369501649214	4.72054881176595	5.39871559029313	3.88733182872227	9.35755328527845
PEG3	3.35496187372024	2.47482211959328	6.12741823828825	2.12817061148696	5.0266925060336	5.1402746891464	1.87353025685018	3.91612950452297	3.18060702153409	4.02781728736062	2.90138975705926	4.05052857030143
OXT	4.17028660185903	3.26551377545422	7.68105306076978	2.64120778034288	8.80510206716872	5.94694599993847	2.5841800370574	4.93934120202817	4.35835378459915	4.74933300446969	3.69103143078555	8.75174047939187
PRNP	6.86774002684927	5.85631933931839	13.1671384598775	4.43288436682319	14.0607216787788	9.36157643464088	3.96824184043026	8.11404557571813	7.71360702107439	7.95796445598644	5.78080815428997	15.6512558815848
PLCB1	4.04846086431277	3.39589320593532	7.77126579073659	3.03391302489936	6.70298235783901	5.65933039333543	2.03474642529008	4.99253712314425	4.35375978465383	5.06531454470573	3.63191042158376	8.43872214223053
PCSK2	3.46957508383935	2.62891662776775	6.3186286224579	2.2012505662562	5.3873633335992	4.6926554334324	1.83394021165959	3.88214831884256	3.32488531936733	3.89979027344435	2.89712175975391	5.53367777834279
HCK	4.30742510942737	3.30109332232271	8.20944339946517	2.76382642347803	7.01929347593469	6.53622237935827	2.19202563794191	5.03068075336994	4.57889720411333	5.32292177502011	3.78123620983055	8.4170512244937
DNMT3B	4.05363326709117	3.34558951636001	7.26412559697057	2.48102049883293	9.42932843171734	5.0809946850208	2.17395991693713	4.4472407479414	3.45893986006036	4.20799740343583	3.27976202501077	4.86394469754958
PLCG1	5.26769826326244	3.98929600846226	9.69582298622963	3.50790874226633	12.9913921036041	7.54889028487952	2.86794715512278	5.78273799360076	5.48959883117853	6.1819556888027	4.40652997337339	11.9431360448205
MYBL2	4.89453003623187	4.10970639496808	8.88582695997123	3.29656657189299	10.7573577774165	7.08953725510062	2.72307103349447	5.95513123158376	4.67832183056884	5.96550014227628	4.18922977421384	6.38097363279902
MMP9	5.18703239240358	3.58399852790571	10.5182914279511	2.81802553172643	13.5407565730785	7.89556083120585	3.58400419393308	5.884545588822	4.79643759038659	6.61196827033027	4.27963576778024	7.3271939216802
CD40	3.6482215284751	2.96225323006102	6.68209836822677	2.25890115381456	7.38681515504118	5.25056223656199	1.99390456213762	4.19016900443546	4.1442942716018	4.15362109884259	3.2194801138994	7.60526268264519
CEBPB	5.59121748070542	4.02995184724952	10.7482797644745	3.0917029206056	13.7788292588667	7.58749896425879	3.06658147736507	6.50388045498019	4.93996303103103	6.40684182214916	4.78757512978867	6.60569895639603
PTPN1	5.01569691529842	4.25605666311113	8.88629540323413	2.97566702502246	11.2842548041533	6.85722376473627	2.61568057052645	5.59100734203369	4.65654750796598	5.57433685437674	4.19297833570767	6.32099902998241
TFAP2C	4.29554100083874	3.45483592016121	7.43430196382249	2.87667581393206	6.18961049379673	5.18303778441714	2.46426838787586	5.32456707978674	3.92152235855228	4.74542398746137	3.75134323083826	3.56137035113017
GNAS	6.13643399757979	4.84266124901476	11.3757246389587	3.9869035249169	12.4108028481988	8.84031851738735	3.11863297129844	6.91924615190452	6.66158353666044	7.25904495445854	5.36498390985932	13.1358375082676
ADRA1D	3.60199361242085	2.74180714201881	6.29676356195922	2.32548648692717	5.61961628642459	4.9330688007729	2.16503041905607	4.32520078095827	3.78021429510691	4.32625238994835	3.36213896104987	7.58389195976623
PCNA	5.02232758051568	4.00085187468549	9.03862036594314	3.1220252128087	9.82906420777569	7.0577761181125	2.81133568968178	5.75751257283888	5.2094122411237	5.90115789989787	4.40055202021256	6.87129155869865
PAK7	3.15121379455292	2.47766747975887	5.78079314273812	2.16932836680042	4.79578098088974	4.57049736454918	1.79281846668392	3.79010539669465	2.89824560087686	4.01913634988553	2.79849152776663	1.41008347768457
JAG1	6.22529979452408	5.05342157285995	10.7625638287337	3.90009130559048	15.2856966831962	8.34310579146833	3.5688572385366	7.62292335757204	6.68921453390926	7.59107904448329	5.37435422258252	12.8192352292443
OVOL2	4.59959320518258	3.49858320181148	7.38955852045137	2.72356532543415	10.1215173351071	5.76451073672701	2.24635116172789	5.17999327626609	4.7162551983806	4.85430392118189	3.5384979321423	9.03698922659233
THBD	5.21512658620691	3.83044870504187	9.62704083113883	2.83312912927751	12.3719251351539	7.39522963103643	3.08844257515994	6.24185271083447	4.98768989835532	5.82828357487477	4.57836920755913	7.37067013746166
E2F1	4.44619337932187	3.64151808170305	8.15073357988534	2.98287954975316	7.34940194609459	6.38933097415176	2.50964239365087	5.3914396488176	5.10296165904574	5.62087790094132	3.85056134920862	10.1278402793967
RBL1	4.25021089516343	3.31902194636525	6.82779539651448	2.55833405864703	9.35685415543972	5.46170311140118	2.16377060424166	4.53950815384495	3.85537280183967	4.48319091103776	3.49319229178652	5.01280281745062
MAFB	5.15814160955767	4.19856444311095	8.85491172013787	2.66532309804403	12.8487594486142	6.73948284531065	2.7013660041884	5.83067797629028	4.58897691357665	5.67838502618836	3.76723560567571	6.26615025239336
ADA	4.84050458061863	3.72315217207344	8.90627388034287	3.12135421247658	8.44808258120734	7.25420773563795	2.76915132942284	5.80711678565141	5.75689943868981	5.87689375045109	4.40844912046963	10.2225289259206
SDC4	5.84270683417394	4.72442314140105	10.9925245366013	3.78644163116443	12.2850691848061	7.99851190463795	3.35700228215482	6.8198117973684	5.75537775854583	6.74897654534671	5.2956250237352	7.70861180151494
B4GALT5	5.54292063403223	4.34230749524392	10.1760720139207	3.75774623602341	8.53907869128072	7.24257100154727	3.03113062646217	6.39983749704573	6.43895418600533	6.48717370301965	4.98838619014019	11.3229834411442
CYP24A1	3.29089457405833	2.32106041529658	6.27175221217617	1.8424933069055	5.57605260242979	4.92895357832169	1.61171561780141	4.24975361044952	2.51074974025058	3.93600067466815	3.16448442409963	4.4964074269767
BMP7	4.95284907375279	4.26804626690981	8.43199706331398	3.03750418660697	10.2731405624663	5.93369241749104	2.32852404280305	5.15858953800578	4.23851645824145	5.12791893212844	4.13564119938087	3.58285214207382
GABPA	4.87268905626703	4.01583683994712	8.91844341282046	3.23572516934095	9.400531702129	7.17732641364961	2.63664566650279	5.72815724661097	5.00228724376233	5.69047655483219	4.43847725645483	7.0509611857603
IFNGR2	5.18868409401242	4.35025394603088	10.2582178217699	3.72194520997992	10.8249942614322	7.92683005605144	3.13904984713825	6.31684424272125	5.31077518888423	6.72157740984923	4.79831208024011	7.11532013555456
SIM2	4.15768602053932	3.18801012671256	7.8100554875621	2.93819724581373	5.87335277602387	6.28558817183816	2.21473103000898	4.67158490597387	3.80563375144296	4.91194191020041	4.07449401625141	1.14385879919692
ETS2	6.23315680023789	4.98627636584362	11.7112000219728	3.78965318149396	13.9765481420252	8.46391610563614	3.14011030092467	6.79365546085237	5.81321401484126	7.08719981743204	5.37402480676323	8.10696823100944
FAM3B	4.15831450888434	2.33467837895136	6.11151824612562	2.74936410654282	5.82753664999826	6.27216426131188	1.63425739307849	3.61885317506919	3.39154471845714	7.16073027207151	3.29025393961476	0.143565086077697
CRYAA	4.41214672255636	3.46591063996416	8.2609508034543	3.00198603620382	6.78577142678629	5.90130678910918	2.36726909125066	5.24480472595682	4.76725373228305	5.22708134928035	3.86701555603286	9.46746129821205
APP	6.61866100585411	5.50117018659388	13.12764806608	4.35250008294114	12.251969022386	8.97000025819415	3.88164444852713	7.51243995273445	6.37743626315066	7.610666207127	5.72038279624277	8.68882224351797
ADAMTS1	4.26405659811701	3.63629929067747	8.12074705612053	2.56583644248455	9.03168196911578	5.77234636875329	2.28707868268273	4.80307931445572	3.59742456060459	4.79837442932786	3.89848579679076	0.363093521640029
CCT8	3.75960045003233	3.16975988145439	7.1627876823782	2.48371004050232	7.65114262600698	5.73036481313526	2.15439866354169	4.47192658826576	3.66800818223346	4.52880672717802	3.36077363073521	5.03501919617904
HMGN1	4.68775817470895	3.57438920580067	8.61055729883673	3.05349012123521	6.73569977917016	6.6892929003334	2.52075621472923	5.3553014910626	4.67755433193789	5.36426328063724	4.00272206124949	8.82110328509692
TFF3	3.6770676225004	2.60763137510897	6.45159438475502	2.1912615416715	5.63198078914052	4.78286252369852	1.92821528303546	4.3030978270582	3.82096178717598	4.34419637615171	3.1919882303179	7.31631371125582
TFF2	3.14946324437475	2.38130704721984	5.87977514531822	2.11191930953809	4.7787570613188	4.79459945100908	1.81439608240693	3.78456033280875	3.19705969016833	4.14947654372033	2.88789797805231	4.21850506740185
CBS	4.20054898474786	3.15315788771922	8.08245085225318	3.36647089643488	6.2197592473478	6.05607729089832	2.08659743409628	4.78870281645166	4.38955067732397	4.85595045034819	3.69313909386779	6.95868375633692
SLC19A1	4.97667115670376	3.77897711272639	7.94714113969184	3.09532447039391	7.25670784540596	6.86652535274105	2.47367036815968	5.34971497834747	4.68539960971985	5.49692464321694	3.86810729666549	8.41695134171716
USP18	4.83269569980367	4.09857359520447	9.06932115373029	3.14224556111903	9.31747547786564	6.43512127103319	2.56238460043311	5.542528076734	4.82054019590924	5.58302662348707	4.36637083768328	6.16264114178438
MIF	5.44095513007872	4.87729976614714	10.1793860466715	3.88465063179532	9.10088485118522	7.76753892707881	3.41567611155451	7.15948130294494	6.43163144885899	7.17947633488148	5.40921064701123	10.2668170836056
DRG1	4.54455028051686	3.81135272483832	9.00828700358496	3.07065156726613	6.9131276498219	6.70801247439649	2.60394066288779	5.30075269045417	5.43908132889177	5.26622887837259	3.78407051856573	9.34702562544626
TIMP3	5.53560725790522	4.30226586591409	9.80956548020561	3.11011392958641	8.14003078934664	7.34937263829519	3.50199324568972	6.3661622273252	5.82481127816259	6.81021522982447	4.5506218550194	11.7225958930231
HMOX1	4.24165899766972	3.23445676788878	8.32926440821329	2.81084906774015	6.7280084348541	6.58498840999849	2.49163306659406	5.1754227623298	4.44581660826885	5.39550950019501	3.91489388341768	6.74652042824812
APOBEC3G	4.13981010825655	3.17809026432529	8.29395444015821	2.73758556862492	7.25885198225005	6.40112998199843	2.28475880853294	5.02597279439622	5.08268358142817	5.1313936405046	3.82844955434105	11.0510662078953
ADSL	4.58507627646635	3.54282001599686	8.70115620785951	3.04047481663267	6.87107430379439	6.46638485267266	2.61200494475926	5.51833312735302	4.88703884332823	5.58612664511161	3.98564940611971	8.96774360582265
SREBF2	5.54575735995121	4.59888596664185	10.0060996727003	3.62157235897128	12.7408597507304	7.64543230173868	2.89393740951678	5.98405775717686	6.03386082599956	5.98803439210203	4.48979259076521	12.4225758410183
BIK	3.67821004211379	3.02015297750761	7.26907517483921	2.53823890072057	5.82427234402853	5.21791305829279	2.15393365036144	4.31268866307163	3.96899266012744	4.64868207155951	3.47056182961635	7.18567487605101
PPARA	4.20384288557698	3.30172534452504	7.91573366750228	2.98349190598626	6.50291193734598	5.89273672003422	2.45201480355771	5.12788536169713	4.733091447424	5.29587865195289	3.68933672919689	7.91840598970054
MOV10L1	2.82801481665585	2.26464407341997	5.54300482992068	1.89600805066961	4.3248873107268	4.1038762768759	1.60996648210588	3.2691810680119	2.88672033756906	3.45911276082835	2.48000348141361	6.35529659818878
SLC25A1	4.59031415588919	4.18799253523473	8.64207970317313	3.34317561533057	7.46778805866487	6.78859772694785	2.9288211366823	5.69673912879258	5.65188986923173	5.87442762234981	4.3545888151165	10.6556613305648
OSM	3.51125808898419	2.72519439495548	6.44460555542796	2.19660026440522	5.35889331312272	4.88403436252598	2.00574574949749	4.0534842379184	3.54697579590837	4.16407185058412	3.19439769449507	5.94238838761593
PDGFB	3.40089915078101	2.95929102277314	6.58660470399018	2.36621147626852	5.70110984642192	5.26847084224067	2.27089864192079	4.44963390134522	4.13610954862018	4.70352343334833	3.24845851115707	7.20662208561584
CERK	4.84700117325586	3.81241331062612	9.47868829738513	3.68236920901354	8.21687052820201	7.58800467507027	2.71691132194917	5.55752048770861	5.61610626501532	5.93673881780358	4.10050227592699	10.8123040455592
MLC1	4.10778141305501	3.17050318712701	7.54708312924297	2.51997038393143	6.83433310085129	5.97278219278685	2.18102604475762	4.93099645008155	4.50486486023076	4.73989562694999	3.62261561049835	9.56562069917789
GK	4.61098284510923	3.89352000263282	8.65084064446641	2.74788858571423	7.07654170217121	6.63697527689731	2.24736912019019	5.12994275529538	4.874364755848	5.37906249556982	3.9728428225256	9.64152143126093
MAOA	4.90722744980636	2.93418924187367	8.04661505578993	2.79327210841709	11.8047589638473	6.40392683834501	2.67446887140828	4.91348071484466	4.02589832179111	5.41098425620697	3.9742550531765	6.04310078816844
AR	3.65957830918819	2.83942562981205	6.75556961528697	2.31825894678116	5.42437609333083	5.12212781825697	1.94993568681598	4.06360892194869	3.56854087948436	4.12403392145134	3.17544325782026	6.53951447909234
EDA	3.0794300663241	2.56718742410745	5.89392160008806	1.95078512719886	5.18258081230273	4.47261120831085	1.66164705614141	3.57929033455269	3.32143630828008	3.48471659323598	2.64782366808822	6.65157096935904
PGK1	7.22292998533876	6.11491370281377	14.3262824156585	4.79286693816953	17.8254182857068	10.4817687727798	4.22185164988415	9.20236372206644	7.54297777326806	9.21283611618164	6.86032048182338	10.4601195404355
RPL10	4.0486536535681	2.97356631412091	7.51706090656096	2.5213177311064	7.17900927788765	5.49430109940274	2.26919329006919	4.57593384320927	3.7666607394041	4.403099848678	3.37165046374155	5.90617087785416
NR0B1	3.29773653038377	2.33317171937111	5.56961733814416	1.99483862888839	8.0187231716319	4.37525038841791	1.72391370079553	3.76242963847028	3.47207878573819	3.49331452963222	2.3899940580178	6.91434401530122
DMD	2.84705068239395	2.34673673089305	5.47844805383778	1.8493074913433	4.38353799151559	4.0559769361747	1.49076686651822	3.35270739550598	3.00018498606908	3.63452109804472	2.42764761430477	5.57159482135128
ELK1	4.8956753328421	3.94648124735553	9.32810062146253	3.32981981182699	12.8030425508687	6.66164081827499	2.70750251411016	5.7817660761317	4.69186203820601	5.8573015948899	4.12208100182279	6.49295858634357
RPSA	3.93045409722651	2.92047101595315	6.8240965225741	2.49487889873808	7.26791759227298	5.20817151495032	2.18388969478567	4.05248917558191	3.54432696306802	4.48584982747356	3.16004481543839	4.9720048979524
ESX1	3.14638522581321	2.2623191285029	5.09601697341111	2.01473054347475	4.71118564988549	4.11349327507502	1.72398310256976	3.48928934163025	3.19540520479944	3.62531586213624	2.47223767646703	5.67182350365381
TSC22D3	4.61132598714134	3.98786113547874	9.58415658172085	3.03751895538592	8.17161385764729	7.45489040817693	2.67980329064731	5.679203710322	5.70225637355084	5.86476296119196	4.490240610452	9.89812075741546
ELF4	4.77759941188767	4.1277409209452	9.97240715896654	3.0783509663917	11.7888250260247	6.64861649550894	2.61915827966584	5.65763189103409	5.23295051730572	5.6863873872545	4.03567201251633	10.3787933009222
GPC3	4.2910013226023	2.86008587736536	7.6065884909029	2.92877403987838	10.5383317465086	6.19315117622834	1.95316515488051	4.49771200047482	3.28222570181427	4.77154027788514	3.42669803216752	0.17458414118049
SOX3	4.96675996935161	3.31504655517742	7.91393140099023	2.87995370364098	12.1013313653231	6.12543480457812	2.36026541272689	5.1692529782081	4.80784016633315	5.30605671682371	3.78667763428057	10.0384868974135
L1CAM	3.85179031874937	2.85727359906616	7.31384343663644	2.52620962446174	6.67170142141023	5.10731522233834	2.3094627380964	4.91976288605538	4.0938050082479	4.90225775545654	3.08743492080855	8.68271678034058
IRAK1	4.69722937147465	4.02247294249636	8.6427828011479	3.19404315673148	6.86733952065447	6.69462525710992	2.71177257221302	5.76367227035935	5.06471768419305	6.25722837133765	4.03142278770484	9.26764558896931
G6PD	5.23865779465101	4.15181748627738	9.7150663051183	3.45927167253426	7.85725677677403	7.58224825463191	3.02772320021753	6.28087390172015	4.55285436715696	6.50378270898117	4.43789856777765	0.789640652443094
ADRB3	4.06878500345243	2.69510931353349	6.97610246844156	2.61124908820723	5.38943248480582	5.51998808496435	2.12623164239501	4.68160604054818	3.67301075457773	4.57566341607959	3.27887818460658	5.16842905047523
WNT7B	3.57931606906878	3.08578987933172	6.63204857001715	2.68330602654397	7.97088755118827	4.78324887736208	2.06977334934287	4.22091096102565	3.08993547306356	4.27073944316939	3.2401052657843	2.80576916298973
Meth.AANAT	0.0501832813874419	0.0386378423092855	0.000584377847070598	0.0366290811071938	0.00017365573530667	0.0817077036419889	0.0283249953014107	0.0566032159372622	0.000991475318778523	0.000252109408184325	0.0455337581720448	0.0603438941522031
Meth.ABCA1	0.229500600244527	0.18515040038979	0.423569595962386	0.165020630409257	0.358978484075662	0.32279308220209	0.129303238098812	0.278466691620723	0.21899026615788	0.279213017818407	0.220545367064291	0.296810076943612
Meth.ABCA2	0.137493007340298	0.116692348935891	0.265550704683669	0.103620693963014	0.220612092948014	0.219083976027087	0.0884954237942759	0.16612721945383	0.135336673597838	0.169875085662595	0.141392619293116	0.205340764195463
Meth.ABCC3	0.158137334215462	0.145158051603628	0.154415090005407	0.0615312917589466	0.165897978426127	0.00108593200767785	0.107302621467161	0.21422517665275	0.127370873671353	0.163443875690092	0.163705443183934	0.175970971387531
Meth.ABCG2	0.162555196859401	0.181899304769449	0.360123717106768	0.163856642220435	0.293725961096343	0.267696395695481	0.1357241967971	0.259938347659655	0.196599107328831	0.217484481793459	0.17421766826763	0.261580563237354
Meth.ABL1	0.184897174228616	0.172387240373627	0.349348265396768	0.136094868696955	0.332128105114251	0.273194301074496	0.111237087069507	0.23032112476304	0.198573628571068	0.246883043467595	0.175191734245281	0.282613462454277
Meth.ABRA	0.0467665908897094	0.0413319392690813	0.0930325189709814	0.0338632310152226	0.0033096190874754	0.0736025011839265	0.0272066537397595	0.0572671008206626	0.0198188960580874	0.0602110031180368	0.0426939023186987	0.0746013943910774
Meth.ACAA1	0.206212672370689	0.18163266503623	0.430941909721095	0.148575111799293	0.333677584260753	0.350334882189857	0.121638150093227	0.251598896790679	0.203594642501844	0.26218210204922	0.188720257444582	0.300054017759192
Meth.ACADM	0.28197160725826	0.097375386708553	0.560410353557953	0.156279633185955	0.362906192033726	0.464245602673823	0.079526296221469	0.350216468723231	0.270217967986111	0.358868686252121	0.153280524846692	0.346123384632091
Meth.ACAT1	0.0519505154510791	0.0475472376438434	0.109072253444824	0.0393281252233219	0.097656847045153	0.0940900623176311	0.0316344467304284	0.0688567116874402	0.0524364350738907	0.0674480146887397	0.0527332041585436	0.0809485782982097
Meth.ACAT2	0.102318674662611	0.0748261360693704	0.173795432196692	0.065096479554355	0.140330127584332	0.150421946196927	0.0456935517531269	0.103860268876717	0.0840232291262148	0.111959456408268	0.0850019859306865	0.118720206153865
Meth.ACE	0.202936379782542	0.104629499270896	0.375921624861917	0.122414518219539	0.331248674774519	0.260852751469961	0.120628454072514	0.229724313096745	0.210662492353032	0.20366239003887	0.172674778412428	0.298866369051652
Meth.ACE2	0.108112157736754	0.105338365170855	0.202823841153587	0.116481556945213	0.160034901973016	0.137488822887808	0.0782778981480385	0.139655484475144	0.113277112188673	0.134998076133192	0.104193221362232	0.150585129282798
Meth.ACHE	0.223696226646939	0.148517193947413	0.385482177624526	0.155977131422514	0.314242730731009	0.305233372261736	0.0782955124048077	0.246526766179875	0.207668595879917	0.24281974640354	0.199233551969486	0.298128343063965
Meth.ACLY	0.127702498413397	0.12881716761799	0.203297686308196	0.100916125635779	0.206091024697948	0.152328082146412	0.095641462372335	0.16127378469176	0.127052977082578	0.144184065041282	0.130528859032524	0.155558959423333
Meth.ACOX1	0.222389029909645	0.194034445111161	0.435098588025533	0.159534718325982	0.338221435603693	0.325319817080763	0.136052580333838	0.282240245529649	0.221264424318062	0.26279638775755	0.222276958939814	0.323460241080738
Meth.ACSL1	0.18733752645627	0.180088906770639	0.350286698516517	0.154173383641397	0.319397505227594	0.272936404704402	0.109675462176129	0.24071478052828	0.20676907179821	0.244254280612989	0.206258256458906	0.285774108217627
Meth.ACTA1	0.0962370720803554	0	0.0980646872406509	0.0337126135761843	0.0870761581239388	0.0975942803432285	0.00739625687874079	0.0638843684011053	0.0521475541149273	0.0730431314365597	0.0498499305311745	0.0744566389886792
Meth.ACTB	0.202513330230629	0.198310077062448	0.423540303070802	0.160162285026317	0.362800802796137	0.327178381060713	0.135353693899209	0.257176932056892	0.190461446045396	0.26575868420974	0.202355044582348	0.317109960128948
Meth.ACTG1	0.173106757376252	0.159429264180497	0.309334439864874	0.000872584369549761	0.329250598575059	0.306420626700214	0.101154875496237	0.262624995194753	0.212269682121653	0.271735969919149	0.211914288644805	0.299769981350445
Meth.ADA	0	0.118571004642332	0.23277401190991	0.099718796596885	0.166862126183359	0.188343833599016	0.0775440112822587	0.131171501450098	0.148846017450315	0.160750026556765	0.125781602451039	0.189541625880534
Meth.ADAM17	0.242352784484001	0.201068314343446	0.470684125069764	0.183678792592406	0.400392248165093	0.369278601253183	0.151324052154026	0.305612012779671	0.255193228830926	0.299475076808449	0.234977524349182	0.345086482568347
Meth.ADAMTS1	0.200596765899756	0.172707556485093	0.284926607360446	0.140472257301306	0.238539744094175	0.196682955321473	0.132341450192971	0.269486198432701	0.202270151136184	0.28016339498198	0.188266721711391	0.2422414931017
Meth.ADAR	0.195485831069692	0.156904314430534	0.351685361961325	0.124996025155392	0.294826399933724	0.288228677749492	0.105894682715763	0.225901615607365	0.183950139979092	0.244632348660885	0.171998005555292	0.249952628463116
Meth.ADCY3	0.0446080949530854	0.043880239037184	0.0062353107418297	0.0312455476445602	0.0775783116187967	0.00154913525274572	0.0284749574634269	0.000933723138040995	0.053351857735818	0.0570611025024077	0.0640515929776365	0.0862713499825516
Meth.ADCY4	0.130169269098299	0.0538237211669493	0.184904838989373	0.0758737072205097	0	0.15953838272674	0.00271281453325761	0.115872790828814	0	0	0.0620065652112235	0.109667989044452
Meth.ADCYAP1	0.118284969674234	0.0482068226833115	0.125168089224581	0	0.0967135252850248	0.135411864097579	0.0316315008854079	0.0696401437761832	0.057218207220991	0.0768460798207504	0.0514145040126644	0.0878035693832081
Meth.ADCYAP1R1	0.181350515674397	0.0601329404202323	0.155004950337839	0.0392306115857363	0.140160083803208	0.185029009287	0.034468781747742	0.12195339981675	0.149820120194218	0.163319224008479	0.0646842781905099	0.177267786876234
Meth.ADD1	0.100535748570856	0.0811394600838799	0.206502877985446	0.0765418487800898	0.150915697150972	0.16382124789564	0.0713730081208527	0.125929927906248	0.102058456502037	0.133537683545348	0.100885990839126	0.147125474406699
Meth.ADH5	0.238160607488317	0.213228996332268	0.467921362180725	0.170773103524172	0.428141054701301	0.378215577319343	0.14264762941497	0.310325976375026	0.243605151910462	0.313780540334935	0.248111565504246	0.347084065572025
Meth.ADPRH	0.157077561816722	0.152065831519579	0.270776515369693	0.146426023888192	0.217536806089084	0.205296561233665	0.0629573751158498	0.199136519712677	0.143333291507668	0.197289837574695	0.11423576824383	0.198953640314484
Meth.ADRA1B	0.00109029962439136	0.0399432924190737	0.0786476392859297	0.0326822456759301	0.0701443369309803	0.000617198750687197	0.02733257319162	0	0.0495290893912998	0.000137924840398008	0.00027043224522901	0.0740588664884135
Meth.ADRA1D	0.0481830209003935	0.0418920388547841	0.0869121878685444	0.000582600339849987	0.0736699288394714	0.072076159038385	0.000650303335552712	0.0571691992621997	0.0055939576019266	0.0594449452316434	0.0428272496583463	0.0614295733918773
Meth.ADRA2B	0.0491185500271894	0.0391689640164307	0.0932112284503587	0.0337930052900359	0.0741220352870311	0.0732988865056154	0.0278092176481514	0.0592341758379194	0.0497504500873385	0.0627502167759436	0.0447110319716044	0.064944173170083
Meth.ADRB1	0.0659033718477014	5.9816618397041e-05	0.00173513906052699	0.0330622255894182	0.0857665080065675	0.0721672156090015	0.00943869016239987	0.0866989048442682	0.068184637185981	0.0681913873953538	0.0523962843664627	0.0805478987207658
Meth.ADRB2	0.263410795344646	0.0764658544380146	0.513692858646299	0.206332357324228	0.355894578893975	0.391208207274297	0.140467351541789	0.320447716631161	0.262365939597732	0.299386830021553	0.248191466879344	0.370525282154511
Meth.ADRB3	0.0831701100712526	0.0621136047995596	0.111414395771637	0.00184254816357921	0.103705754095348	0.0957462391702832	0.0303826707380077	0.0914975836681806	0.05814124127545	0.0731625978935528	0.000643876193018808	0.0910486487177768
Meth.ADSL	0.261530307307971	0.21026622877052	0.477129203201871	0.181148629896036	0.419714866487316	0.37414343000158	0.148095488738756	0.319008395629699	0.241882131180652	0.300809580265871	0.24079849589968	0.351628106150988
Meth.AGGF1	0.245220647874958	0.227431025831259	0.516010666231173	0.188433124376542	0.426223346114348	0.389236809677438	0.15583927134183	0.320317999860605	0.266967610998283	0.330776157512213	0.240843954373412	0.404761559540454
Meth.AGTR1	0.0976762154425921	0.0546545080681443	0.126469523613819	0.0388622236679698	0.0962935333556481	0.102248162558497	0.0368799374361307	9.67136118881451e-05	0.0634040967618546	0.0823295058848977	0.000346315457078091	0.0945726099813272
Meth.AGTRAP	0.195274699749543	0.196577099514433	0.428027326006234	0.153219636529458	0.345187286082547	0.32246734236965	0.133676893635365	0.281876407700404	0.218134630213257	0.263975959298627	0.20078277489278	0.323416340249982
Meth.AHRR	0.00497431945219595	0.0415561096477045	0.112155821214678	0.0330622174879865	0.0741586381263239	0.109380892956925	0.0290893481318795	0.0566427642664327	0.0522493722484582	0.0650071963580845	0.0463478382247851	0.0672710955081299
Meth.AIM1	0.205874497689036	0.162397188352742	0.394468476002372	0.111701826488494	0.28795542517108	0.319296266447818	0.11900515718487	0.248667148278524	0.22536891076825	0.275762619009652	0.206773674978516	0.292504654608659
Meth.AIP	0	0.11906448006305	0.244080182813692	0.117372912095005	0.155149999274832	0.171938780598108	0.0412047927974134	0.121115607258453	0.143920247327018	0.126674276154848	0.144291960731583	0.181277028491202
Meth.AKNA	0.0625983323661871	0.0546079250252587	0.124070575778648	0.0381281752321493	0.0940831164275444	0.091127035510305	0.039489072244573	0.077284795015272	0.0606864065834131	0.0742498789897586	0.0508481701329089	0.0852641397367211
Meth.AKR1B1	0.206210212801576	0.176644638713368	0.390531847975761	0.136044164318454	0.331902800806152	0.320700226276824	0.123992310062022	0.254295993625287	0.203573903880827	0.264067415645452	0.195907092994279	0.319601379659583
Meth.AKT2	0.260328713277696	0.221198598786353	0.492436909937546	0.183674514810896	0.410436332722412	0.401253355509928	0.153885636580041	0.311695603298863	0.284902992233177	0.319729068826004	0.237774766617125	0.388440138286104
Meth.ALAS1	0.0959286350522993	0.0898523628275232	0.198393321966067	0.120206442864774	0.130315770962618	0.158212928132754	0.0520866115808815	0.11134044215199	0.0981890085655704	0.107075134910232	0.0804186124097851	0.144692778597302
Meth.ALDH1A1	0.23167235914433	0.197053956540292	0.459633839412018	0.172646914946922	0.358700386989201	0.349797652154956	0.141285109534921	0.298587342248594	0.179904571782905	0.296918280641745	0.186826058296119	0.304044013993515
Meth.ALDOC	0.191250658370442	0	0.269814847479917	0.195452182299757	0.285646577003135	0.236949953363345	0.124579403900677	0.211566681713578	0.186741810738994	0	0.0914390442219431	0.28803979746081
Meth.ALOX12	0.0476533930012009	0.00303098786227659	0	0.0415051509007867	0.0778806711894494	0	0.00126794460288406	0.0582045408764047	0.0512951491685624	0.00149524398179494	0	0.0654401606725979
Meth.ALOX15	0.119416987043454	0.0590779849448085	0.196239372192571	0.0922007271147232	0.130230997054487	0.152956529366376	0.0338053030702026	0.0966163914344564	0.11337728677632	0.0941553208852587	0.105065798498904	0.137124043675579
Meth.ALOX5	0.0807458840497466	0.0550018340728852	0.14374125241108	0.0624101073966279	0.109398679490749	0.121482488209959	0.0427047720112536	0.100976400362457	0.0842543288618964	0.0885382330742711	0.0775591661449073	0.104770109242783
Meth.AMBP	0.0416027569598517	0.0507016210772313	0.00511427046985871	0.0422627637651377	0	0.00265233441978579	0.0338902798928985	0	0.0527808411019824	0	0.0466878865735785	0.0686940122541021
Meth.ANGPT1	0.169157283948028	0.13256661416441	0.295398538563645	0.135251357837498	0.00233062318609076	0.271468565713475	0.109478784802714	0.205768982795204	0.00520845117639756	0.201898569334827	0.135004809086873	0.1601873415343
Meth.ANPEP	0.0444596342382899	0.0401755251238003	0.000787886214445733	0.0544154597787635	0.000694626766246641	0.0612066600279528	0.0279600475239674	0.0266681161868807	0.0509332281077193	0.0594253654769707	0.043344532962051	0.0664906523844733
Meth.APBB1	0.168236848995334	0.123807826408544	0.38644745345504	0.15567493660047	0.253893616383595	0.326805952360396	0.0591006024384336	0.23381089360981	0.208272038526462	0.249900862220668	0.188784599418424	0.281378565058923
Meth.APC	0.0599032631520971	0.0722153063371719	0.116340829153902	0.053140748597961	0.0992991025593804	0.0895908694517571	0.0291935623081083	0.0702811593130649	0.0594756933050597	0.0804214839585796	0.0623198941741769	0
Meth.API5	0.191341966221977	0.150946481188325	0.352608378970148	0.136843083429709	0.317145184550795	0.283014391159022	0.11004911979715	0.232581569765474	0.202782178742212	0.231792758537847	0.188449484372741	0.276946773954819
Meth.APOB	0.0677301178519579	0.0712616467406731	0.123280391245687	0.0418181705372704	0.105412585276122	0.0980261511123603	0.0424819231069435	0.0842667111200044	0.0884251271392539	0.0790752408066496	0.0526572092936687	0.0950842941446116
Meth.APOBEC3G	0.0694864017016819	0.0520282591407054	0.139329011204157	0.0753655261644447	0.0925948836546401	0.133531753450635	0.0314912813652744	0.070753754815336	0.0664345335512715	0.0796454571207374	0.0565449996290117	0.10077150386023
Meth.APOH	0.0835925707180699	0.108046200807633	0.162716397997894	0.0834677377744076	0.134949935523322	0.114542754757914	0.0588584238200251	0.116619939959589	0.0842253344032566	0.10001310476908	0.0760279646318481	0.11376275720187
Meth.APP	0.198717789599347	0.148150653562281	0.298298973390958	0.116880991022292	0.220061270564448	0.216180882300618	0.147116258622376	0.240800882369282	0.184547956115856	0.272379136312222	0.136957607441956	0.221990903471581
Meth.APRT	0.194640731635681	0.129062592905001	0.343041191398446	0.146997021939784	0.294854967417032	0.274099819873302	0.130053873280268	0.220702392507827	0.183951502108882	0.22051878481336	0.146856832257914	0.280722079716343
Meth.AQP5	0.0695618010939834	0.0674620995631492	0.136434041717201	0.0578366201574626	0.0968536500211947	0.0941046602431803	0.0335105840111277	0.0881153399628196	0.0633990278884754	0.0801622017521035	0.059076016371412	0.095219311092531
Meth.AR	0.0732233939130822	0.0636886505757449	0.112117061052652	0.0442451639282259	0.102539275728188	0.082257673546711	0.0323316281022039	0.0920311118148091	0.091391840986326	0.0801176902232324	0.061434909024407	0.00112965640853801
Meth.ARNTL	0.20908485282699	0.0734405964412096	0.234329693640061	0.0745018546523835	0.205026962270847	0.236408528116469	0.0621549696386134	0.139684035924429	0.180673716933169	0.139590198066016	0.0901441283454076	0.188413923363652
Meth.ASPH	0.205120097964908	0.127016045754003	0.359181080804662	0.157021105679368	0.300794476574149	0.304668295829163	0.113922620994416	0.219429601340865	0.201074911772709	0.182384616707551	0.180204232711567	0.263823227665733
Meth.ATF2	0.174470673171062	0.16702251371706	0.330349168311533	0.128769036307609	0.296474405748286	0.251857569112612	0.108023346149924	0.227713267874302	0.178392787770517	0.223142239388144	0.171370686445007	0.256972435067941
Meth.ATF3	0.0524941781392506	0.0529211102523604	0.108580728042502	0.0479837502664963	0.0892286559100238	0.0810529076432366	0.033346785262579	0.0661601942383103	0.0624416875151549	0.0657508179927492	7.00289142209049e-05	0.122139668795891
Meth.ATF5	0.000431239615159993	0.0390836887874922	0.102402593515523	0.0348072569326144	0.0724871871834239	0.0737897905728306	0.0286459633233998	0	0.0521744011039121	0	0.000844940957540236	0.070127817277864
Meth.ATF6	0.276432705975296	0.238074146242625	0.504996505175925	0.203550521516308	0.432484152126303	0.402002524716823	0.149162214335857	0.293349294305951	0.275067303373943	0.346892697042917	0.248756976788851	0.362497328600871
Meth.ATOH1	0.162759751566548	0.133351808650512	0.201046385995678	0.0976104628774849	0.150683919874774	0.16271936258285	0.0547509075117887	0.227237580624106	0.171246513993925	0.200978669892305	0.106383659470987	0.185372376634799
Meth.ATP1A1	0.182524389527311	0.163038081472798	0.361650947183248	0.153216542223504	0.305191845620956	0.269713491175351	0.138546844643157	0.239813913983053	0.188038962906078	0.221309723902964	0.181815211289923	0.242290230646816
Meth.ATP1B1	0.190482568502465	0.17805075645724	0.337110701356528	0.147175125339826	0.302989881419544	0.272846498179048	0.127815248853522	0.225096511612574	0.19303930050285	0.248241738814658	0.162166245303066	0.258375073904937
Meth.ATP2A2	0.193465243415383	0.163944251720497	0.359190216718075	0.169052112362063	0.315679844541604	0.263560164815298	0.151407347581713	0.227229981507845	0.207437053831174	0.218091906275089	0.196652945623203	0.290669024268024
Meth.ATP2A3	0.179845132000408	0.157770715554664	0.378617493128451	0.168517616838897	0.290806992134928	0.296309919040522	0.0831059154434389	0.165680967686526	0.234259514187913	0.160547168517068	0.078265213578209	0.242112510713984
Meth.ATP7B	0.140739904374128	0.0825823696382117	0.259718160298596	0.124026827639511	0.240283542703075	0.204631706396278	0.0754663641797974	0.134846120777087	0.143073646802146	0.187685220981898	0.0771396945996907	0.210115491869654
Meth.ATXN1	0.208318579772602	0.182420049418545	0.390317986076174	0.147141901751623	0.326441773575799	0.319980378680294	0.127634687570342	0.251872966901381	0.210747987063654	0.259713626772406	0.206619152532838	0.315872999242739
Meth.AURKB	0.207929420021591	0.189760882652361	0.418675025474821	0.147417524010191	0.370174067533397	0.324787975141549	0.132162746042936	0.266754680957303	0.209389490925283	0.266624974966237	0.210291068931944	0.289915409445057
Meth.B2M	0.233981668276653	0.192355607701974	0.433589734853045	0.169414191241303	0.41252216960491	0.325352129313951	0.143868654565548	0.276986205078915	0.222370087845337	0.26686491256909	0.238542733699614	0.348614951508479
Meth.B3GAT1	0.107556346650692	0.0542376689159048	0.18003638619719	0.0677787371074509	0.116691437153545	0.140918670965854	0.032813490075887	0	0.116893365824463	0.12349344616898	0.0577764247160535	0.15894428291052
Meth.B4GALT1	0.0594548281749345	0.0503798311761069	0.118262088238096	0.0687393821169483	0.0837544900089118	0.0911297165154662	0.0314441479401509	0.0620605155701391	0.0529772469533976	0.0636446454868075	0.0511403974865997	0.0785423118065372
Meth.B4GALT5	0.243718252724123	0.215363455204506	0.455888026102712	0.163901913111062	0.405418537416983	0.362596910843571	0.151439562286942	0.307930362705579	0.247177128902484	0.297696071024729	0.235215367495598	0.354365233711367
Meth.BACE1	0.162580405436617	0.0987076706376146	0.228474666720735	0.0806648738889528	0.176559819866783	0.12160860351179	0.0757158816284115	0.213523151646946	0.132014250509522	0.217968117575935	0.146612973148042	0.180470313438514
Meth.BARX2	0.179898535744432	0.148671567828553	0.280345334159804	0.118747821850844	0.196795881487714	0.182461774549636	0.107795739780404	0.234564636676158	0.205816789948672	0.242538688491984	0.159992236596347	0.231405446462326
Meth.BAX	0.189672335277615	0.180157726692161	0.364777281312352	0.150185687906785	0.332980838325538	0.278813832824035	0.137083906011561	0.236245921653554	0.207628641942592	0.254752673370754	0.193092536639354	0.292633774169578
Meth.BBC3	0.212473065912392	0.182722220801239	0.429228305443494	0.143708403627304	0.34350793639636	0.311382179923444	0.127017289534061	0.26505190213391	0.214426549917071	0.250474978450908	0.20323614003215	0.308782068229926
Meth.BCL2	0.256184737408087	0.236203032939345	0.483709090316099	0.167294024960414	0.417002418669506	0.405305606990899	0.0630667172739122	0.3178632854508	0.254747652664897	0.33273153693569	0.218625964464519	0.363453841413005
Meth.BCL3	0.157889243140235	0.13731489594393	0.324566214583646	0.116854205242108	0.26025998441832	0.258904328431219	0.0954046704479805	0.205527504606381	0.173386355407142	0.183516438307425	0.165819682410441	0.250614531393883
Meth.BCL6	0.237715081055541	0.204469795881746	0.455662148388399	0.185258959646654	0.400580944304607	0.36493502117213	0.144987599353129	0.308848101195625	0.246606403290857	0.308085521179697	0.253199974594074	0.353457221350719
Meth.BDKRB2	0.130847248225746	0.14461041148968	0.200898693105143	0.11024454271014	0.218602113612985	0.147181453434008	0.0679851619230791	0.169280853970602	0.132150229296017	0.159377672281165	0.119123389390358	0.169219535318624
Meth.BDNF	0.191861283556591	0.100978087543922	0.314882281553643	0.0867022819266785	0.225614815321205	0.265119323715036	0.0644509485564625	0.165363833599985	0.199041985087959	0.179120992960598	0.0871899041736893	0.216735588572383
Meth.BIK	0.129404024191783	0.158143208947113	0.274294052715017	0.140183529500299	0.222911154742421	0.197812735102317	0.0445700270331608	0.156227745467823	0.125336289582803	0.154320092019409	0.117181038423868	0.18375140524377
Meth.BMF	0.206829864328565	0.162280959156853	0.364189208296083	0.151745008647445	0.342136419153137	0.292245886790761	0.139626619701552	0.23819895865284	0.205516485859173	0.24141104606258	0.197747588283371	0.280559393819407
Meth.BMP4	0.0632737834304631	0.0479011633460147	0.119802634379236	0.0851346870192894	0.0160812270192281	0.0866570293116924	0.0418037230740665	0.0808789806529717	0.0590509141454357	0.0786715775586471	0.052130891217423	0.0791702544186412
Meth.BMP7	0.171321748313321	0.158911785479011	0.275191196989448	0.10503578031885	0.212915819686392	0.177958954441892	0.084482072550763	0.237500436643171	0.168487324186095	0.186351253702071	0.17015568598578	0.194675433199745
Meth.BOP1	0.258220669779524	0.226887850312821	0.534578227731943	0.174162949733008	0.44697369553075	0.418355781980089	0.176779093796532	0.33226755189168	0.281912883304401	0.327291946311851	0.268045186496945	0.382191110837525
Meth.BRCA1	0	0.0434941273785385	0.0996330941906048	0.0419435249181687	0.0775120451014544	0.0720842510849762	0.0284840665473812	0.0570709915772329	0.0637789369989503	0.0639689313963909	0.0456513871201139	0.0727814398645163
Meth.BRCA2	0.0485941511865014	0.000397241978124741	0.0799297263895082	0.0341463319465187	0.0780577359652945	0.012429572099389	0.0286778555936313	0.0594358450298235	0.0510778728110734	0.0607357601725953	0.0469852391066832	0.0696327857285378
Meth.BSG	0.166418588898375	0.15299304916377	0.383542946918912	0.135152014784813	0	0.324741978709888	0.00186939956197681	0.209362302670948	0.19882084884568	0.00197539694004544	0.149739214417633	0.220310294853391
Meth.CABP1	0.133659019232868	0.122876209796505	0.24746949885812	0.099980067007616	0.222340866533867	0.205562457530611	0.0922153651473979	0.152952263585004	0.134384067231499	0.171824056887324	0.141756232297629	0.191626216303464
Meth.CALB1	0.156396098175131	0.00223858832563956	0.207999198374491	0.0486020014548869	0.185751071817415	0.203992761955953	0.0335959248351139	0.144670907003847	0.00147130815332128	0.12049940967074	0.0618750452543542	0.119664149111791
Meth.CALCA	0.0919705657403611	0.0493063941508066	0.118668157191333	0.0367568056891299	0.0950574666418873	0.110584344581345	0.0309304766931291	0.0759952824726444	0.0573755804436674	0.0765114176072213	0.0493094736676235	0.0839986006919835
Meth.CALCR	0.126854667189846	0.0704728890586798	0.176166910693526	0.0617402117318477	0.111582073849418	0.163827028563156	0.000310953506203094	0.11482331795401	0.0838068039616341	0.0912770438747861	0.050403834381667	0.126504114813215
Meth.CALR	0.226031281857783	0.196957309305865	0.439452319239816	0.171684059792704	0.369691079973166	0.355939320402911	0.139731444078274	0.265815234117867	0.205649959578747	0.276004626059231	0.208549209301065	0.316593626148638
Meth.CAMK2B	0.202487363953308	0.0758116672064919	0	0.0827124017831854	0.242298572798607	0.257201096543901	0.0617085901175643	0.219443667961599	0.235011028674934	0.188005739914754	0.166999404678369	0.277050908928812
Meth.CAND1	0.102232882453992	0.0932412900800556	0.19595124019978	0.0762173085738451	0.173453028603007	0.159269400986323	0.0633248984874225	0.130400682333081	0.105916074417017	0.129817946019926	0.106850759630823	0.148229011809098
Meth.CAPNS1	0.133022422529912	0.123105152878138	0.267462535517375	0.0998642906180758	0.231303713877043	0.220697436735511	0.0874348641181922	0.165502471156632	0.137112690902532	0.162781357790699	0.129823127509747	0.215515528273879
Meth.CASP6	0.125843668881461	0.126038610249112	0.187672143050227	0.0981568540851903	0.156110292995619	0.130816968448315	0.0338314851987698	0.140906938760132	0.118432722667317	0.128019742135252	0.120205839920977	0.144602427384861
Meth.CASP7	0.238352725713852	0.205388741832582	0.462254098834707	0.154605004345993	0.41688758701391	0.361454785215402	0.149751642529523	0.279014346953351	0.238025760956616	0.285051713925364	0.222139194843917	0.353440271830519
Meth.CASP8	0	0.147059983315325	0.300972386762286	0.137541810563913	0.348491101556654	0.209954497310003	0.112021954768514	0.194834290257095	0.169239998963426	0.202171636411529	0.173914853370268	0.225797926346443
Meth.CASP9	0.207833512634581	0.179164272723336	0.364521111143513	0.14059730612504	0.318455835983939	0.293143828675912	0.122281129642374	0.244863052518969	0.208487827188661	0.246492251603061	0.190498408868708	0.277880286204921
Meth.CAT	0.165495340987061	0.117368218797704	0.291089602842115	0.126317320851214	0.258352497711327	0.20272374339662	0.0871706800470696	0.256335511161651	0.187143436759141	0.256690203727282	0.197374453730828	0.232044138130351
Meth.CAV1	0.144494609636793	0.103854432878746	0.262901791366083	0.092020220583467	0.222800416702053	0.211607569326306	0.0789731540169653	0.159000769483143	0.139284440622077	0.172149383311358	0.13782629934346	0.193304431487328
Meth.CBS	0.11299936871245	0	0.223606345421685	0.0824158009792223	0.139654679542089	0.206266720625306	0.0611230748063551	0	0.098881339104558	0.123836616892222	0.0910053613542703	0
Meth.CCK	0.106857149030552	0.077163817516395	0.177535223084664	0.0524499441966476	0.159251998111017	0.117590407077606	0.0070616950861417	0.114022721662165	0.187598997935545	0.115567502687523	0.109590938033264	0.437095588354054
Meth.CCNA1	0.0765364111253602	0.0494069973484037	0.12306498137243	0.038930547092243	0.101873246826472	0.11574106358669	0.0467725175282721	0.0772286805791863	0.0564527979933285	0.0772408860656192	0.000437794627288752	0.0823817526494334
Meth.CCNA2	0.210885568758991	0.202541161820357	0.45170633052784	0.16867402711448	0.389111391024475	0.361079083799832	0.153463914534251	0.277905340439554	0.219335632172371	0.300004093200641	0.229694017501467	0.330552383929935
Meth.CCNB1	0.0478182558953819	0.0411812711837317	0.0946025748038611	0.0334355717587597	0.0790650345999052	0.0674242821373713	0.0278021115149283	0.0563828008145771	0.0597140355103899	0.0646516394476457	0.0429255175724102	0.113749978766872
Meth.CCND1	0.226168746295014	0.187941474776775	0.407379752271529	0.172550388804782	0.306332027531941	0.326499987800986	0.0974107427292603	0.21134224498132	0.249111840836493	0.258266328089681	0.214498205585503	0.30699363173165
Meth.CCND2	0.177430044230996	0.152857690517843	0.271670260052709	0.123520484477651	0.24176966549383	0.255882638996801	0.104281606764999	0.216751845816306	0.1790181953247	0.211703997537035	0.0899455124498805	0.222670961678482
Meth.CCNE1	0.20745840513891	0.183598333220359	0.388342616542717	0.151204493216429	0.346654067821895	0.307313772404396	0.130301417331106	0.259108867349609	0.21650307072635	0.248497717920601	0.208414768015049	0.310029960061651
Meth.CCNG1	0.173776809297866	0.131176519190319	0.298640751978651	0.117613105852066	0.266944876753195	0.265710662673908	0.0991812878182098	0.19359113262756	0.167660640466526	0.191934118612577	0.155891914241739	0.243757357092326
Meth.CCNG2	0.26453606168513	0.226322996200877	0.468168442486358	0.172062548791533	0.417557385031838	0.378880205265266	0.151606849686591	0.306286313568721	0.253668983633259	0.298323776209989	0.239871222272643	0.382446777432448
Meth.CCNT2	0.135975443221713	0.117085292073331	0.259038118404416	0.0919865704108532	0.230003965577206	0.213434901238402	0.0829769702535876	0.165703584531898	0.140766512160825	0.164533506605688	0.126500151019001	0.215813345359457
Meth.CCRN4L	0.23742756331506	0.197648643888446	0.439888950998921	0.173245734898631	0.375305764837275	0.355772785187335	0.152293607853464	0.251245565375061	0.228334563811033	0.275689225777072	0.195017950892659	0.322562815946917
Meth.CCT2	0.254114014125211	0.187716486434769	0.484199676851687	0.182984184671752	0.376993364456614	0.387118142088669	0.152048733286028	0.308199901319416	0.25570336268295	0.314142728697728	0.221360766201853	0.355545484831739
Meth.CCT4	0.240100038703988	0.213076642007348	0.462473608557597	0.173630376889182	0.397016224377129	0.385275165808078	0.146508363318825	0.306112494785913	0.252325077382885	0.290911520090253	0.226562287460118	0.356316714442449
Meth.CCT5	0.243083269436044	0.221931751460511	0.506952983414469	0.185759553856473	0.393797447087337	0.393635796078086	0.146841224047054	0.299696902262808	0.24203516282362	0.307275182814489	0.240332910373439	0.351055774553302
Meth.CCT7	0.204306103513188	0.175752275073917	0.415646152395363	0.140054980976734	0.36395334347906	0.330055263025123	0.127161822034491	0.238300643827019	0.195620604336791	0.262636824927354	0.205184013397793	0.303823331610211
Meth.CCT8	0.196886182443782	0.200588976734925	0.388039830320958	0.176166600900351	0.356380835550175	0.305971818987609	0.146772872946957	0.264463432593504	0.198617979999947	0.262118989075067	0.218995739511695	0.273350779845134
Meth.CD226	0.0489625532720049	0.0402449822886324	0.111165970110769	0.0655055291139551	0.000238675556064998	0.0929809823756386	0.0283280319240601	0.0601037011554648	0.00191304325315836	0.0647751083940687	0.0473488941761521	0.0605967858450705
Meth.CD40	0.0855036790727938	0.11595396084197	0.186110701214903	0.105411568771291	0.123288148645522	0.148312514328259	0.0749329807199255	0.115746454139116	0.110222778658893	0.127311865605086	0.0834832184215899	0.160448015125933
Meth.CD44	0.127421116422403	0.119143730899161	0.237569858383236	0.0987108894485426	0.217892538735972	0.197597910579512	0.0941750930335217	0.162670845854704	0.125296337575103	0.164980713896513	0.114996270174286	0.179583777820158
Meth.CD47	0.0505042560063334	0.0406301337671457	0.0860707669888185	0.0155831356422313	0.0868284594901134	0.0721400857222524	0.0528583493740276	0.0599441860009135	0.0460311407698856	0.0595743368410984	0.0453687806209039	0.00072600312820171
Meth.CD68	0.256619617536952	0.216581824493881	0.437583547969045	0.165827570387755	0.439708655827382	0.347837243385939	0.148433816660226	0.302849658590524	0.247404212747851	0.294005467452534	0.235055116619292	0.355992469457584
Meth.CD74	0.0489602830535554	0.0454042621938802	0.109254612007921	0.0772650837964315	0.0784230964516674	0.0828511028625804	0.028379357102514	0.0593063222487851	0.0472242194193298	0.0625885022375099	0.0455779740756004	0.00416766292608966
Meth.CD79B	0.047636045450577	0.0548334038295387	0.0988821885475128	0.0392662662819312	0.0810329276884091	0.0725037985506385	0.0284294910143244	0.000892040947624163	0.0466410949797503	0.0599885561581815	0.0448832413654984	2.06867194888898e-05
Meth.CD8A	0.135517173422906	0.0571191980493308	0.00726989160102676	0.0518292446066064	0.142753991910796	0.141415883541386	0.0338170768898916	0.0829427831820901	0.0897360412701982	0.0891663195224401	0.0727323063757149	0.114802426485087
Meth.CDC25A	0.178378324974972	0.167293658669797	0.360298196256642	0.145144186326417	0.2955900341646	0.285086050835916	0.122306470513437	0.226616049753435	0.182752213014169	0.212511512978796	0.163273626220163	0.265866998488159
Meth.CDH1	0.0589561175984799	0.0571578298664823	0.104213084932447	0.0518110374356647	0.0939860877350649	0.0809705636726475	0.0467055193502684	0.0817785587795907	0.0628584648181359	0.0706833332215031	0.0646946302764613	0.0772958208202175
Meth.CDK2	0.116746210413054	0.125738234971644	0.201552265101877	0.105860600134284	0.166383261645391	0.162740282481935	0.0442572505829839	0.121735425010699	0.105788029330298	0.124518044200922	0.101615424630863	0.153424396767081
Meth.CDK4	0.158485366280454	0.14486878812496	0.319220452014087	0.117109115931934	0.265269721714701	0.251460574843266	0.109277882963086	0.189562461598391	0.159969413623138	0.192954363114632	0.16004636702676	0.232679845677372
Meth.CDK5	0.165577162339188	0.155313383885788	0.272029280340772	0.116825314753125	0.2919264728004	0.22391568699077	0.0999414966522244	0.2087683069888	0.167803906272073	0.201256837261354	0.186197550182356	0.231075331967957
Meth.CDK6	0.247896373114138	0.215249888662973	0.472131002847789	0.174027707480783	0.404287561323607	0.393093014506435	0.145079133706913	0.318931735575804	0.245644780306586	0.324749113166425	0.231959768161455	0.351326048978227
Meth.CDKN1A	0.149613879753558	0.151423435092018	0.268187515573369	0.134940607161019	0.241432353571388	0.186706982106005	0.108067583863315	0.189142450185983	0.164403895632109	0.203692193970425	0.173649417210569	0.223961117117033
Meth.CDKN1B	0.158161035305855	0.134890852628676	0.307208495906083	0.116126580454227	0.283582216824223	0.249068063120819	0.107863094988704	0.189047835861398	0.162705820688702	0.189216065649024	0.155077502914227	0.245047430384824
Meth.CDKN1C	0.187646290631776	0.146252206614852	0.295384868864611	0.12551536252034	0.00483472540745176	0.216829663592448	0.115763961762468	0.209617100565477	0.176956934229326	0.00263416374852623	0.137360229588419	0.237594371921865
Meth.CDKN2A	0.226851870168496	0.196761180395003	0.467373436653901	0.158884918292963	0.347401334284528	0.360138137056955	0.151143071908128	0.281972046572968	0.221417274712997	0.270880076134351	0.202658390183945	0.334041218010456
Meth.CDKN2B	0.178852991662901	0.16361069073425	0.329369890427949	0.152846769527109	0.307634196317335	0.237525606469858	0.134681595499571	0.22888506546454	0.194251118579292	0.216245378855436	0.17925783778132	0.269304990195307
Meth.CDKN2C	0.229276775564719	0.194925901166146	0.423406384248756	0.152788002445589	0.366113054604402	0.346593786078845	0.136470173725989	0.271687599312704	0.22552684378162	0.282810939375196	0.229266950818569	0.326185032202993
Meth.CDX2	0.115004088532872	0.000316421378361549	0.118696040661249	0.000960488429126711	0.0948856073158769	0.124235267132747	0.0346023457753283	0.0796494695128016	0.0580211517899474	0.0814365402635149	0.0488469357415724	0.0806160629585734
Meth.CEBPA	0.163854100425466	0.143621921825223	0.240814122860559	0.102141517623186	0.00306914142264836	0.176089343212695	0.0889296812036707	0.218294992253195	0.165440218679636	0.210840884150239	0.158515871732435	0.197748255764682
Meth.CEBPB	0.195471469334445	0.168402341413428	0.39319636502324	0.143801668907219	0.336453457719331	0.325270370749162	0.124196674847333	0.241990014876407	0.21181779009701	0.248928650934483	0.175574223216256	0.288013233925182
Meth.CEBPD	0.203543802553375	0.169730235132902	0.365332915876595	0.155382191314379	0.295890971328725	0.30102157896856	0.132111495689462	0.245237249466077	0.20863920122514	0.24981873786749	0.168849019348641	0.291234673404134
Meth.CEBPZ	0.273161425965945	0.236056134515692	0.487202767773125	0.177014159976833	0.427415315016931	0.386109874046705	0.167997570547774	0.329116422745022	0.266950755547537	0.331841612537152	0.248643757672982	0.421081584459043
Meth.CERK	0.174322782361032	0.159441838744418	0.324106280018844	0.136091599379897	0.29593079619456	0.26900506194741	0.118019079490924	0.201975335294613	0.192554839565008	0.196686041747433	0.130552875292116	0.255080605995407
Meth.CES2	0.233688780511107	0.203661397313648	0.451421190940401	0.170802140563214	0.393599693314536	0.349609590408936	0.139331118013786	0.29102659533023	0.227093861921356	0.277227791640963	0.230341238167405	0.329966500526935
Meth.CETP	0.0507930499483353	0.0409780397666156	0.0912215849115841	0.0410599625621257	0.071813034937749	0.0710325601180762	0.0288112852704209	0.0599696485361757	0.00443480383623322	0.0589493863995296	0.0423460211232551	0.0606508693613318
Meth.CFD	0.0465184554513032	0.0423041560514978	0.103348726730488	0.0449088364276106	0.0744066636217248	0.079882076742844	0.0411365963500035	0.0637615757854302	0.0513207285215796	0.0625750385179294	0.048598701219557	0.0689915474501184
Meth.CGB5	0.0510256775593468	0.0429779107616268	0.103507924556487	0.0385434414223219	0.0743048697871984	0.0557808518276198	0.0294882353593431	0.0597790186492332	0.0547614024173798	0.00107336155387529	0.046152188036794	0.074211673780336
Meth.CHGA	0.120202972879782	5.59870426644066e-05	0	0.0828833296845915	0.170955090753163	0.122346103568875	0.0668511761884321	0.102282297881946	0.0907762517664074	0.156045713634147	0.0190693210808172	0.120208215107153
Meth.CIC	0.119742750212373	0.0774395375509167	0.240911529443176	0.0872199062382543	0.19113361421338	0.205404600613299	0.0598182498692661	0.124659323619916	0.125363769596753	0.151314373477636	0.115522774665314	0.177359303388926
Meth.CISH	0.171722593360309	0.173643103674332	0.286789068941049	0.153585506318307	0.291527719026667	0.234567209039566	0.109203653086482	0.177379302762003	0.165952003342348	0.200749758326339	0.16584467845195	0.229770745674514
Meth.CKB	0.15110801804151	0.111885315832167	0.263743146200324	0.107360954062286	0.2075942607031	0.204832804568627	0.0810263165489398	0.174150610608146	0.133209650098853	0.158146253545624	0.118599502011607	0.189332265103685
Meth.CKLF	0.186330673660016	0.160693156686003	0.351628030087026	0.137841833606271	0.321538704635373	0.283658028476232	0.127731123077625	0.226240076463439	0.184269566423084	0.228473915372827	0.190838511252931	0.277076859661885
Meth.CLCN7	0.000577770801288654	0.0498017201957936	0.106283657915534	0.0541385987552827	0.0833376210575397	0.0712045230727637	0.0311568148371102	0.0629225937853203	0.0529397517347588	0.0626479326142284	0.0488043130336457	0.0785715274384429
Meth.CLDN1	0.192988270640483	0.109929131988565	0.257374868202197	0.125888913432126	0.210533660444583	0.207581999083411	0.0877780634472592	0.0166281827553875	0.20241466449283	0.192722573906717	0.195305707168327	0.220891782963009
Meth.CLDN18	0.0474744786041399	0.0577423590627199	0.0830592012791006	0.0811621643907595	0.0486568325169265	0	0.0303543326386136	0.0652504175339346	0.00109956937456735	0.0635311161483808	0.0455076570300358	0.00200974673676145
Meth.CLDN19	0.041813984076142	0.0439455156339374	0.000572180569257848	0.0389505239839488	0	0.0610217486891029	0.0301894289514056	0	0.0583884952763119	0.0602811572709385	0.000388029237418557	0.0643806213212902
Meth.CLDN7	0.232785617072926	0.209722844581206	0.404124433138455	0.157184274628292	0.37481019089927	0.332407515321853	0.133507380780386	0.281670968007528	0.235524583174611	0.262326169216265	0.24753864131034	0.313198061720782
Meth.CLGN	0.26373142917257	0.0846351261459776	0.315392749635101	0.00098556710637763	0.262593004670298	0.33226945463297	0.0356639579972377	0.277887548321817	0.239769791276029	0.263838376708957	0.267716764720497	0.357438171784099
Meth.CMKLR1	0.0493283920988237	0.0593189112938321	0.0940271239889103	0.0379684498975205	0.0809050555412351	0.0801063579451791	0.0390831734718593	0.000183189701668217	0.0503283758696923	0.0709023149215854	0.0458458769909251	0
Meth.CNN1	0.0472900522296846	0.056301049307225	0.11124217447544	0.0570940624718343	0.0911264683576805	0.0721601698010196	0.0292943291768694	0.00431097838927808	0.0530060416283952	0.0016472408272545	0.0471069070515108	0.0730594925451481
Meth.CNTFR	0.112713944601893	0.118128441023096	0.251849439792538	0.0909219689880034	0.1985164083503	0.197974159675193	0.114046690604699	0.16085119889299	0.159993171498177	0.132645348437295	0.131526719292832	0.22513159735663
Meth.COL11A2	0.129390371350248	0.0647984172644829	0.185297825231895	0.114860350758972	0.132737844613976	0.155714672681446	0.0412981847611293	0.102120430634887	0.104711049344901	0.125375675110997	0.0661630227829293	0.120872927058465
Meth.COL1A1	0.130127204564484	0.113317875182753	0.249737956741409	0.101636803888321	0.206708163609856	0.167317691891649	0.0696517741923194	0.148952295902229	0.142415651676976	0.153194111955993	0.111789771684395	0.188253696430348
Meth.COL7A1	0.119105955967345	0.0983099106215179	0.177962185951804	0.0843874053136306	0.160005879603904	0.124541198712701	0.0894610001400673	0.163198452448839	0.101405870387347	0.142750315963072	0.0957374395156764	0.13411042568687
Meth.COL9A2	0.162673169863611	0.129466270757915	0.234666038604924	0.125933923119402	0.195850284121764	0.234226231116667	0.0529180189779263	0.00141299404354915	0.182520926651981	0.170833110347014	0.0922747672258236	0.212695862253562
Meth.COMP	0.0570853369670914	0.0497554103306362	0.121242393301846	0.0403648189107852	0.0878882363877417	0.0964812248138636	0.034471347535815	0.0779752462542362	0.0727248535884576	0.0751164839813312	0.0552214283342439	0.0817174795899547
Meth.COPS5	0.283043726811658	0.231329062268127	0.484673452904821	0.186822011102132	0.414364370619775	0.388536901973295	0.161985328035336	0.347483367811014	0.283539913913828	0.328188034426454	0.265392602251502	0.373550647259693
Meth.COX4NB	0.196243934946286	0.189022699433644	0.329220159794068	0.121749578868039	0.317192310552569	0.297436531535628	0.132459562234855	0.236169561716374	0.213025023117204	0.249817116747919	0.20442913006107	0.303086398000189
Meth.COX5A	0.225755860708457	0.209326609301406	0.469829125807659	0.172558629936488	0.390470927049769	0.357310680422807	0.133946635221964	0.298269131137089	0.240007456657905	0.299934911685089	0.220054994453774	0.331405985684139
Meth.COX6A1	0.216276832120022	0.195460506298294	0.415830653597657	0.158433382397833	0.370530211927449	0.319887871369323	0.123053385645983	0.265165419833082	0.221759102564126	0.26620071805889	0.205123075867732	0.32465454101237
Meth.COX6C	0.202483538251955	0.165832889414817	0.380830754780511	0.155533372908989	0.358583888098894	0.326216517234675	0.11434437052575	0.253500472652017	0.222214741987356	0.240538859129045	0.199558193166037	0.303797367297826
Meth.COX7A2	0.274536911323631	0.215170638613335	0.544960621770883	0.200791196959402	0.430831711530723	0.429790522624972	0.183861886654375	0.338934270316008	0.304837594251575	0.345237043528596	0.257645236638838	0.403708208458275
Meth.COX7C	0.0665584982807768	0.0623018785678157	0.127834135151735	0.0522203169738003	0.103996777876326	0.0984447745384149	0.0425918666376105	0.0915187057307524	0.0718260909912884	0.0815204976429827	0.0615815022310807	0.091832428949825
Meth.COX8A	0.242298924416122	0.196770108439787	0.479959490906678	0.16987843005715	0.428466267552363	0.368107176962645	0.151730158216717	0.308672399622753	0.24245163287534	0.298302653287561	0.229735826970255	0.368979933396887
Meth.CPEB2	0.0904780476483489	0.0867008372622724	0.170167983683963	0.0694098332927522	0.156479801948989	0.138863640526912	0.0554452948739666	0.116840384231295	0.0932681413683014	0.117203534461349	0.0918183777344127	0.137613921154076
Meth.CPT1A	0.0930406528616156	0.112591716917235	0.230939810968955	0.101661488703364	0.203722533510095	0.195659532981035	0.0491792552429653	0.12460912105244	0.147568184931129	0.151120066995626	0.132449658032544	0.189354885855923
Meth.CRABP1	0.15359240532509	0.000747385454559363	0.167521149055275	0.0407775048513912	0.131847120083797	0.150126913108108	0.0354762729088974	0.00157275112775032	0.149610150418569	0.111053113767321	0.061089743838183	0.126285050087001
Meth.CRABP2	0.158169787507868	0.140260703888007	0.245331270830114	0.125008583280266	0.216792542466966	0.180189554481738	0.113295599002141	0.191289116736201	0.1598758718264	0.183912245541301	0.149669518169707	0.195720672286293
Meth.CREB1	0.164683887425215	0.160492126985075	0.378795235440497	0.150271626144445	0.325410828384301	0.298219522996232	0.122395583906689	0.246625973975124	0.188843115358653	0.230230356027831	0.197414998574085	0.274410775499226
Meth.CREM	0.20402514311287	0.178043273917076	0.389832466096572	0.154987452401676	0.331997253373217	0.317938518654013	0.133069040970595	0.235691207373407	0.207599541021863	0.252687573180463	0.198602131923169	0.311238377322631
Meth.CRH	0.0640726454081938	0.0487699736279671	0.111933615589586	0.051789976783634	0.0893279533940872	0.0844705602085322	0.0327358524201673	0.0828489037260488	0.0684280902242953	0.0848640890876598	0.0531263025892424	0.0826599791944908
Meth.CRMP1	0.0617641040429165	0.049196857899124	0.0925627746278496	0.0346042762382647	0.0824679329064297	0.0866165705944944	0.0292090081988969	0.0688837532299774	0.0478958804828689	0.083661326471425	0.0506722185100776	0.000724206626914012
Meth.CRY1	0.233829315664911	0.187513024624749	0.376918667994118	0.149695167325916	0.28172081286162	0.288890733006227	0.145916757279868	0.286946527988752	0.219229388622556	0.30042011111793	0.220338971698347	0.302468316495413
Meth.CRYAA	0.0495722061432924	0.0426412927860015	0.0977964787834042	0.0364539403634731	0.0801519244809251	0.0682421793465286	0.0285953729966289	0.0590142969076226	0.0480768712415883	0	0.0462344917998491	0.0689016762539253
Meth.CSF1	0.192979151064473	0.149874176474867	0.375616966893105	0.132302132407436	0.317101603944231	0.294586122010947	0.133735277404337	0.248577634978738	0.182077893150015	0.212082669012755	0.171204762137834	0.266701311950097
Meth.CSNK1A1	0.233968479027266	0.201470322312341	0.468116586543414	0.179394235489235	0.415192920644897	0.402376617412084	0.138233806568805	0.303719489537205	0.245036692124002	0.288794081486073	0.225483745549474	0.385371929175947
Meth.CTDSP1	0.254517293137054	0.206739709716529	0.473750566119602	0.178381418144906	0.415712036164013	0.384062119794514	0.154142841625914	0.30784341224407	0.238299425033153	0.3021944293623	0.221782629224722	0.327788223969869
Meth.CTGF	0.188264642433213	0.181968347757995	0.345770789012517	0.137575590432701	0.258080966888854	0.245823564944281	0.118167412990249	0.239387040445853	0.193508453325489	0.235153077496834	0.151818453712641	0.244074370743068
Meth.CTH	0.165740011207032	0.139919920937604	0.316734803917396	0.128865719836116	0.27816341459951	0.250885532329425	0.101502284488889	0.196780247694606	0.160082648814942	0.184110647031327	0.167609098139572	0.218548837166544
Meth.CTNNB1	0.165367222426175	0.143530349990882	0.340555644146282	0.159827445168732	0.270525399486677	0.260811623589967	0.147244941282806	0.214663379296606	0.210377030635641	0.225688744077934	0.131008339442161	0.266864880270899
Meth.CTSD	0.200922412678509	0.167935132297578	0.382071714630373	0.146925792052453	0.326526774890797	0.313021571696326	0.126713673385208	0.242892600374907	0.199879494431068	0.25374393736927	0.191190107261357	0.288092678654637
Meth.CTSK	0.0692990576376146	0.0521913150097539	0.114699649110616	0.0388433529200319	0.100868461060382	0.0879990104814727	0.0295884672906535	0.0894904285760541	0.0594216067642038	0.0748704219035913	0.0493114727264283	0.0836168363865395
Meth.CX3CL1	0.101476950753032	0.100014705126004	0.148735644150106	0.0919503818028373	0.136208349350072	0.0942615574286222	0.035935280393697	0.112922942932265	0.0941134233013936	0.00304890371729834	0.0988335938150375	0.0990662833819391
Meth.CXCL12	0.0538122158587265	0.047194437191561	0.10999464352177	0.0377471525200957	0.0871615199499382	0.0863127921015068	0.0316265189928124	0.0652755625836599	0.0579629426900779	0.0698485415036741	0	0.0790864498960511
Meth.CXCL2	0.14099322965319	0.0685193906554373	0.201343182527066	0.0480722553133601	0.147764512677399	0.187437452276537	0.0731204735563471	0.166293550840813	0.184762145838731	0.16762456806178	0.0824883490867102	0.194684762512784
Meth.CXCL3	0.15286929227168	0.0787044664448694	0.217898584034224	0.0550457489598663	0.169446456501926	0.197467565741585	0.083576286650216	0.170562157647042	0.203997759832646	0.194941639260677	0.0932089621830878	0.197228210290567
Meth.CXCL5	0.0644849428568472	0.0415164106912391	0.107315865935415	0.0343807977135427	0.0866339770576767	0.0812880031414706	0.0293956189873651	0.0753633522653434	0.00205580725329726	0.0696261763462547	0.0461877491836638	0.0664233302021705
Meth.CYBA	0.169846786248472	0.134476862830658	0.390219159875646	0.168642552618557	0.000818239081272033	0.352381416372796	0.104135870464256	0.210700257926727	0.210815266734701	0.182142190510874	0.199463472261569	0.278797511308958
Meth.CYC1	0.186903331774224	0.100732610006444	0.338914574179585	0.142829678348542	0.292107325082138	0.286103142098093	0.134763920909838	0.233360188754267	0.214121442405547	0.247613576442412	0.194322771920656	0.302599188767741
Meth.CYCS	0.254201877291127	0.21583828881394	0.494584929383155	0.171018610631251	0.391847851218058	0.40761689006209	0.160286330787464	0.316802780247123	0.270833807162906	0.31962146520341	0.237641094458556	0.377410332080714
Meth.CYGB	0.0543234543361284	0.0439819372992137	0.0988452104840884	0.0476879951415831	0.0786174890951374	0.0823776431472759	0.00237317772430965	0.0604770728314759	0.0506023852620682	0.0612550964304573	0.0460852256942609	0.0738516731421794
Meth.CYP17A1	0.0434771552672296	0.0391756645209319	0.0684058700080654	0.0318630118886719	0.0704493201735301	0.00312010379198369	0.0276166537009508	0.00164607515657313	0.0483704590404935	0.0550368071847857	0.043589382421373	0.00228684431561254
Meth.CYP1A1	0.08856369134306	0.0582276856543028	0.154355011734332	0.0656063283262137	0.13205668037416	0.116175099440448	0.0537885811248645	0.10543541442817	0.0885579825825213	0.0978780618197771	0.0648274456719687	0.111297106352223
Meth.CYP1B1	0.167574857174404	0	0.306437529166926	0.106432074735115	0.211135247872957	0.263803808659886	0.0396072685656739	0.188593161801589	0.175024367020833	0.196757839630211	0.0932922073876714	0.197924670114151
Meth.CYP21A2	0	0.0449042736125743	0.0889550789102275	0.0419147471104931	0.0828497424583194	0	0.0294314094612225	0.0265849981783821	0.0525485464211277	0.00186038682536489	0.0503343971166653	0.0855546017752726
Meth.CYP24A1	0.170635946742183	0.0714707930483799	0.264636335422306	0.051788832031589	0.196642252190573	0.214988563856818	0.0347692720135412	0.176228563779868	0.191726228248517	0.172679290147537	0.164423730294962	0.20937894407084
Meth.CYP2E1	0.0667163035111233	0.0775588355930605	0.14457056886706	0.0617027113702278	0.105691306264344	0.0983094120732812	0.0306109603412918	0.0949037555501545	0.0601305090543749	0.092514161009374	0.0619003770942586	0.0979851408721951
Meth.CYP51A1	0.232906837443549	0.201696780819035	0.443045466748054	0.155207752237962	0.355189235232067	0.366243802368549	0.141533634004584	0.276982136442787	0.253443904697096	0.281644585032691	0.198045348635905	0.340296160115649
Meth.CYP7B1	0.154005375723908	0.165904897089485	0.271784054990767	0.135504742093601	0.420445187238352	0.185078220425485	0.0378307509633906	0.179636689107116	0.153529297848409	0.131377660422673	0.167957606294907	0.192102449053994
Meth.CYR61	0.199198521730762	0.176070290493068	0.275864170795128	0.125460301058256	0.00606048690008285	0.177802830586469	0.160911570361449	0.282552113380506	0.207348393200053	0.263100799369665	0.212631526044959	0.241860090299081
Meth.DAG1	0.231765611578315	0.205872717511583	0.465620463913837	0.184474070875525	0.393978731241935	0.368112596754433	0.156755544719034	0.280119316239662	0.240219545083253	0.275458698459593	0.232399393139765	0.324359164933918
Meth.DAP	0.233029189701824	0.193103909550002	0.428971454379236	0.160243335060945	0.345398638449495	0.334765893317901	0.136480482868863	0.275539818791548	0.230524264599235	0.210206382246695	0.192851570481128	0.323792356300107
Meth.DBH	0	0.0431797639674697	0.000410176067055435	0.0337805641190914	0.0720274758704175	0	0.0381760719181836	0	0.0837218429645239	0.0601776160415936	0	0
Meth.DDB2	0.182186603826399	0.1641360951175	0.342582530010303	0.142790349704593	0.288019632198377	0.255864496559988	0.135312578656287	0.229128283768486	0.191985582577076	0.228573684893516	0.172474860295077	0.25111616055024
Meth.DDIT3	0.171059687924106	0.164858496521815	0.35055782043343	0.12441802901072	0.288679254508491	0.270596043311462	0.104170165113481	0.20107748092155	0.167856724886208	0.210748098316325	0.163358702344126	0.254174247402939
Meth.DDX18	0.231964004112418	0.195744393549166	0.411712712833214	0.169258215933369	0.414288232592247	0.34402175280287	0.151386469324077	0.300090396983931	0.243209612610256	0.293341531461613	0.228600200937436	0.338785102421393
Meth.DEC1	0.0442870566294169	0.0538692473492233	0.0815717712302805	0.0360362862999196	0.0798521423483393	0.0280381133754516	0.0281902093931721	0.0608656597785628	0.0513299306261395	0.0592949213969067	0.0446669309887168	0.0653926382049182
Meth.DEK	0.174451667738629	0.152733700828649	0.339194250924234	0.129843163134866	0.316949957924299	0.257551499698862	0.110570772530917	0.21397183957871	0.182011437914433	0.212250825010511	0.167197666347647	0.262296454242643
Meth.DES	0.0628318552303209	0.0489659827330659	0.119379810482032	0.0613458132750627	0.0877692563567341	0.0814146332425689	0.0306126933222335	0	0.0579254684162217	0.0676287487751269	0.0581298052685113	0.0834336797490349
Meth.DFFB	0.188088486617165	0.147299969923814	0.389362004999319	0.136143534446479	0.330527191723652	0.307486883663881	0.116001422820528	0.224078262471019	0.202683466653511	0.241039970872438	0.190773486844507	0.289577918307444
Meth.DHFR	0.191376536063442	0.18204540526592	0.36526846343113	0.139953133265184	0.337339196925116	0.304123387868904	0.118037455070031	0.223631036301946	0.189189519781209	0.232544942115761	0.193936639050006	0.277474107647392
Meth.DIO2	0.0654437973884932	0.0678085376292881	0.131090577754396	0.0453968539573384	0.176687242943058	0.0989517231666069	0.0537416889577539	0.0809156155797265	0.00181080340601515	0.0788381918817581	0.0522026887903821	0.083260165301426
Meth.DIRAS3	0.0537748062810761	0.0445205126296707	0.105497945268888	0.0417640821374773	0.00273522646876983	0.0798600756022612	0.0321236024033891	0.0788367962436815	0.0566524685377632	0.0682041630265965	0.0476726846149559	0.077386172294753
Meth.DKK1	0.159433329869922	0.083340655094273	0.21339412626068	0.101948993827178	0.195090861313403	0.189464627869146	0.113160704908771	0.12670176833833	0.000172513139648754	0.189599603529306	0.110002927600321	0.136652911582484
Meth.DLX3	0.1332486871868	0.125813969548367	0.227175378776282	0.108610763622839	0.216245090004749	0.173436537517704	0.0939498119838303	0.165250169731632	0.132015570055949	0.164559668063359	0.140599652504751	0.176815745738173
Meth.DLX5	0.0990298078296137	0.0767637789949221	0.134561818375743	0.0530895735178624	0.12339311406829	0.101183739118774	0.0343053926038833	0.121541082621727	0.0954476567039756	0.118434277980656	0.094141547358028	0.118206401214302
Meth.DMD	0.137910357223542	0.139076616062313	0.194246199702546	0.125478280387616	0.183400544933651	0.13323720227875	0.11591584154444	0.177368245900832	0.121775404001197	0.171995189178944	0.109289607130688	0.00363459124394179
Meth.DMRT1	0.169178880262483	0.101886956408096	0.250319169769176	0.110541610151573	0.235521403806528	0.174919186722304	0.110458303959859	0.14978095245902	0.113344647921095	0.18871326933958	0.079230562288088	0
Meth.DMTF1	0.173267083750516	0.142351393983653	0.340043360792108	0.118086274906508	0.306885428819053	0.289032759513439	0.105943917963061	0.206989800416714	0.174876647306427	0.210478975862752	0.174555703259912	0.279066644170254
Meth.DNAJB1	0.0559730842231356	0.0666314359866969	0.00210847810196117	0.0677085456399267	0.00168062380049517	0.0644022433877956	0.0455974081244858	0.0700249804520845	0.0582505954450498	0	0.0564935043561691	0.0709887812158527
Meth.DNASE2	0.185060391826961	0.156018965428171	0.398247391153926	0.13357570264972	0.336394747372604	0.31519303991733	0.133436080122398	0.221320084235015	0.199052257261369	0.223025976000998	0.201550180931104	0.286319160168902
Meth.DND1	0.0553955820122195	0.0431598349856008	0.10215614551911	0.0319371808770691	0.131407276831389	0.0756479415523637	0.0287740146631987	0.0611461200409825	0.0458932035089646	0.0633417941609359	0.0464962719459718	0.020798501752747
Meth.DNM1	0.144312328121519	0.110824330551914	0.270218194606936	0.107882228283963	0.227286099774983	0.219420607531714	0.0894055447227439	0.154188847742091	0.130464146429999	0.171949054394546	0.131067276061816	0.20020947384675
Meth.DNMT1	0.151409522689147	0.119862180246699	0.279880788532195	0.111570304431525	0.236922545827825	0.210370051764888	0.108117679413968	0.184384215197465	0.146686366332441	0.168536675129675	0.137262736728399	0.214796314342225
Meth.DNMT3A	0.0936777521761869	0.0439627767543196	0.104149578846869	0.0374403120931123	0.0934141065252704	0.0887025912399556	0.029653964616134	0.0693019256617792	0.0550099734629396	0.0636271914047435	0.0481107930296652	0.0764452788893777
Meth.DNMT3B	0.0556824631367169	0.0613115535739236	0.112591476551446	0.0572650863533522	0.0866473653722836	0.0897991667762388	0.0298919699288533	0.0622147293228332	0.0542348242857043	0.0662273774297051	0.0492906959166806	0.0698408347751433
Meth.DRD1	0.077320041652574	0.0552205586709063	0.145072256506862	0.0428176870317813	0.111909344421831	0.134940748261306	0.0928912371966612	0.00573210170054992	0	0.0814274190260302	0.0646131120167349	0.0916943033351249
Meth.DRG1	0.237823875570944	0.198971486273872	0.438869176382542	0.166204970518591	0.398512114605277	0.367817922190912	0.135533104017179	0.277774307621612	0.223831787489779	0.269963410130889	0.221683303780076	0.340231702416094
Meth.DSC3	0.116520150017203	0.0917056973066331	0.149956413964738	0.0680825942677135	0.13337099403166	0.108180236467609	0.0836110409998471	0.159339679669098	0.111579744613417	0.15064747183203	0.115502500912463	0.138588046406809
Meth.DUSP1	0.177058977207703	0.15635363252416	0.382622259733916	0.168568830659315	0.29794468692029	0.328751021903768	0.125794986710767	0.25084919954687	0.182631480949005	0.265643775171786	0.190077622994217	0.28753427790194
Meth.DUSP4	0.00152468230159385	8.50613300643901e-05	0.000334901388012566	0.0351043225355346	0.192448948690876	0.255727367843338	0.0676189053400922	0.257500834169267	0.209362537759938	0.0211171924904611	0.100901799300679	0
Meth.E2F1	0.135548989700772	0.119340557980026	0.232045837607192	0.107126071408301	0.209108048513696	0.181103652454251	0.0764692261565805	0.1665438639172	0.128188572170841	0.156706841408714	0.125254257768327	0.162071647640092
Meth.E2F2	0.161629409781981	0.149038954200712	0.309125944400833	0.134083089417288	0.262962355945436	0.273573109458355	0.113961679308072	0.17395082606809	0.179582701998671	0.23287047833404	0.161021263188489	0.238510242279131
Meth.E2F3	0.233466698811612	0.211105922264997	0.478137018986334	0.179431191706962	0.381165189365683	0.369225717194049	0.144319610293908	0.29125531162379	0.239325873317464	0.301217683301734	0.248227119132679	0.353238678975933
Meth.E2F5	0.24639938090981	0.209287180765773	0.4580120422296	0.198929015049579	0.400963141047523	0.363654316333673	0.123823733058948	0.28946384379209	0.245884574893599	0.3125580715945	0.198048213111862	0.351962895877657
Meth.EBI3	1.03572427886485e-05	0.0877480060892882	0.170877229861463	0.0795836968358519	0.130379312062894	0.111244360314385	0.0718568928029727	0	0.0961128032785169	0.000897435716390054	0.0735056034463611	0.132612437203872
Meth.ECE1	0.0781390440134209	0.0497999607527402	0.155341682180041	0.0797707751588619	0.118871898970867	0.142143884548216	0.00125530440582154	0.0743828486882641	0.0913127102802936	0.0910840173891204	0.0690630173131855	0.119006394696951
Meth.ECEL1	0.0539685305914393	0.0446535773157534	0.0977740385423875	0.0352147126271389	0.0780608804072846	0.0719570573697257	0.0282384009730539	0.0631573713123159	0.0520287552025203	0.000334744577079203	0.0472724794253782	0.0709644322435172
Meth.EDA	0.107099947714073	0.0910006865685106	0.147174863544527	0.0548185151906979	0.265536008259334	0.12804419805938	0.0512600241030653	0.116621040192603	0.135172666119455	0.165880627299508	0.215625331433236	0.150257704930445
Meth.EDF1	0.12687768405608	0.100796630649131	0.205213936723001	0.0848098933502071	0.17804218672124	0.17821471489877	0.0593645164630563	0.128841450215525	0.114039811070276	0.141825302164621	0.10114082143151	0.165409121939966
Meth.EDN1	0.244653016583491	0.20163348500669	0.44921355771082	0.171165044930298	0.386799233821086	0.360741590246573	0.145496917678322	0.293808985924905	0.237437434517144	0.28356995072628	0.226870450904112	0.334250709845334
Meth.EDNRB	0.0616318965627311	0.0696124890706029	0.125726159961007	0.0498617161270363	0.0963687101332464	0.0989675138864333	0.0354719666066206	0.0708530713139527	0.0717108107593217	0.0852687594140316	0.0634010124595286	0.0913621745813317
Meth.EGFR	0.13779009503468	0.114782394429932	0.195968123453629	0.0804611505218254	0.0429107221637603	0.134107612405915	0.0374094905586533	0.1359821013483	0.119389421477264	0.146052896883052	0.123822413488241	0.155146568648302
Meth.EGR1	0.195117528545895	0.169621687946714	0.380475304722881	0.146079084586724	0.335560714451772	0.302730766958323	0.130919578096664	0.243688089771227	0.186670982158612	0.216742634224914	0.189666993159041	0.286357717354666
Meth.EGR2	0.10840482373662	0.0877779212540106	0.207959415040673	0.0854747947244727	0.143037524431542	0.176866559042943	0.0415126487434424	0.140750039843202	0.113407409492731	0.124640826123708	0.0838799532655618	0.148720790446205
Meth.EIF2AK1	0.276290704223891	0.22280374800636	0.500752278945444	0.201836297948821	0.429662461702729	0.391709728720649	0.17088394365261	0.326908338413039	0.290499951199602	0.327753924359144	0.26049492135683	0.401648732907644
Meth.EIF2C1	0.04942039650786	0.041439318058922	0.0960315806315476	0.0373072972676446	0.0782395916215497	0.0727091859104169	0.028907197196212	0.0561745661658982	0.0485935831542342	0.0595275428762159	0.0437467482209308	0.0692249998102358
Meth.EIF4E	0.172448836322583	0.178444304580097	0.375977702398114	0.162074180322893	0.29273635642948	0.274082154239917	0.128053121580179	0.256738426854286	0.204839007023196	0.252023614862764	0.202746158877045	0.295157872771595
Meth.ELF4	0.0010396941321587	0.0588841872249265	0	0.0392122972221282	0.0889833488505981	0	0.0566984589298235	0.0754313918087906	0.0569606704580577	0.00070380768274005	0.0685259897852328	0
Meth.ELK1	0.107792520912428	0.00257080791410998	0.17086094106597	0.056080137015445	0.297792634333224	0.145037372155578	0.0861689092683647	0.147695768941592	0.138910545756986	0.00239254280421984	0.233757397604992	0.173432291198591
Meth.ELN	0.0774154490021528	0.0816036909709729	0.115331451773953	0.0717295293089164	0.109678303511736	0.0856329530280115	0.0360261222641996	0.0922831240767766	0.0666747151279982	0.0873169659372423	0.0601467517573819	0.0865147370477365
Meth.ELOVL5	0.240437240014276	0.218615772356242	0.435535775923046	0.180934951779492	0.382632116793796	0.342071522711007	0.129816723420626	0.288296222624643	0.224613042051241	0.291804759875715	0.210569656099857	0.327806496492818
Meth.EMX2	0.15729819986521	0.0710875531013784	0.197059569523461	0.0865150062331427	0.165208560585725	0.213521778818405	0.0770222789755924	0.135126362722962	0	0.1185388268472	0.0653951943549394	0.121153636795747
Meth.EN2	0.136280154128482	0.074289381894044	0.232193228863657	0.065052403966896	0.205929042795365	0.228516579610103	0.0441545759429736	0.151339761927876	0.00100982462813057	0.131851235617764	0.0890590438486265	0.112183916142058
Meth.ENO1	0.174287601905858	0.170238177876144	0.357084151926198	0.113171756322411	0.297603688775145	0.288326153030376	0.113710733926758	0.210040057950976	0.193067921844816	0.212150935486804	0.171100114709162	0.25494154084596
Meth.EPAS1	0.0658218419265068	0.0471156400612657	0.135231402027454	0.096711916341075	0.0994303305137382	0.101573780308108	0.0307998844682666	0.0022450347682097	0.0652201318898167	0.0728521933553938	0.0537731170138791	0.0922731450394036
Meth.EPHA4	0.198950514990042	0.088379993377548	0.43586589495957	0.144064202169976	0.32362846873577	0.34968920545303	0.059101577959753	0.246112688654254	0.197534305227464	0.239181605032645	0.184493717169686	0.297452722582468
Meth.EPHA7	0.219792103963183	0.0447677280085567	0.252490462753283	0.16311523083036	0.165806099151136	0.237539839486048	0	0	0.167053201889514	0.16266648161752	0.0955901089987798	0.201140776032279
Meth.EPHA8	0.105034723648994	0.118594139304717	0.176463522951312	0.0674493966564328	0.130007164701943	0.115001734124885	0.041474359062368	0.126172034073208	0.126855856051261	0.132515263143268	0.0995142759426752	0.147226270017523
Meth.EPO	0.0714175327259358	0	0.114167404449015	0.0612891987248101	0.00223033948490839	0.085984512677609	0.0301489354444939	0.083697998127158	0.0735715160158995	0.0732442325434143	0.0507744207775806	0.0812711062059483
Meth.EPOR	0.053740754447677	0.0455097820508416	0.109474102436786	0.0488156969583481	0.0844506775730233	0.0792898376396891	0.0294026197923108	0.0659019565401633	0.0522107859368292	0.0633877440303556	0.046012141337941	0.0748543962099256
Meth.ERBB2	0.235739598340517	0.203685169908074	0.458222106406835	0.172612676182094	0.382547285327781	0.359711970351687	0.162507392322447	0.306429791182799	0.247905115827838	0.295689347788677	0.237631751773197	0.342718079465124
Meth.ERBB3	0.0654463200413074	0.0707567929794421	0.00356955649078944	0.0528876942003169	0.0932808308729667	0.0675138120735603	0.0390293875665605	0.0805920113189057	0.0599413153536296	0.0802149813621245	0.0669657191519025	0.00155649734658476
Meth.ESR1	0.15343596198281	0.125965452660007	0.322658172686991	0.141706859321154	0.243603200075892	0.280756897724159	0.0347840930505129	0.180931581104594	0.127769556322858	0.139173662042198	0.122264024723292	0.206276208786444
Meth.ESX1	0.101881101994978	0	0	0	0.13991378803779	0.0718628855615997	0	0.101815540951618	0.087842659026825	0.0026580979792257	0.0605906772711145	0.00059493549392207
Meth.ETS1	0.24291645974338	0.199459100957832	0.467728433113896	0.162864712319394	0.365269061771097	0.377863154640627	0.154580039382344	0.282183452622298	0.231840701402223	0.294782942270759	0.125246985713432	0.300944123791876
Meth.ETS2	0.01924870631859	0.1560103006854	0.318929648817567	0.136141693141174	0.261527723488079	0.229033048895817	0.138702922802974	0.207230975073427	0.179273621365784	0.207565697806157	0.181863713153711	0.255796868082023
Meth.ETV3	0.201596345397421	0.189113981407272	0.357430496313502	0.137167970097146	0.311087660392426	0.283305950260194	0.103463364758484	0.214056031560295	0.197795147865074	0.225472387878744	0.183039280008334	0.267680743246873
Meth.EXO1	0.245075328451468	0.21150891143727	0.438734082168323	0.172446802775973	0.388029764304613	0.350051872849189	0.139029548599805	0.308176972492181	0.231828955737051	0.310289884362752	0.237787431400254	0.338394128443821
Meth.EZH2	0.228406518765723	0.178038787220572	0.421126666239774	0.174252893884711	0.362236375951791	0.327786982305604	0.146996268259634	0.262613537028948	0.226888905931141	0.269724146194812	0.218287046759432	0.325533425142516
Meth.F2R	0.184497824980942	0.22825608257632	0.225405362983688	0.168756827274404	0.295479208751643	0.250063733703938	0.00204623871412447	0.00605947482670839	0.0689256679260456	0.227851045810528	0.00053489312560893	0
Meth.FAAH	0.104672755093253	0.0929802069161654	0.00105315984886185	0.0837404949121564	0.130357321680014	0.0830662569798285	0.0884668579193259	0.148800740724617	0.104844347865999	0.0939289556611335	0.0699517152184426	0.107963818039974
Meth.FABP1	0.00231037439371699	0.0714254723415818	0.0850203800998793	0.0591452285126239	0.0951111993881867	0.000579702598652331	0.0790612648872839	0.0810493589227605	0.0550826392305586	0.0795591039396079	0	0.00069424772342336
Meth.FADS2	0.0856078988799261	0.000201414690425934	0.13498134362112	0.0601626491241877	0.0956234367677751	0.102761367675587	0.000739082934954664	0	0.0782510828656407	0.0805983245987884	0.0647304841500774	0.105987099044558
Meth.FAM3B	0.148958075582205	0.0951744731546463	0.0331200649820842	0.0779114928776851	0.164052414481247	0.152433738895813	0.0365238761494683	0.190641455053061	0.15142819001712	0.208212229350789	0.173442084097274	0.190545974755638
Meth.FANCC	0.052639830172618	0.0420524224712971	0.0972132411796713	0.0384941699083943	0.082322758705407	0.0753734580154406	0.0296200742495925	0.0683637561958535	0.0497684757315299	0.0642796134180849	0.0438131218655635	0.0698626958629451
Meth.FAS	0.266010317519901	0.234399371366268	0.50502484852747	0.206660562929395	0.430025677830813	0.394885778864006	0.158212104253098	0.315096546552691	0.263546303343575	0.336563394757112	0.252124852143994	0.361189649914019
Meth.FASN	0.155324503667193	0.127612880921562	0.247316052488702	0.094559685423616	0.228124651171436	0.219916548512564	0.0778200506802959	0.184335205015261	0.150239686799016	0.171621932463561	0.158597246480547	0.198789754170369
Meth.FBLN5	0.158951173818799	0.135971464380345	0.22015232663158	0.121075816818817	0.190253354630727	0.147338819146521	0.111336594061048	0.192303112356264	0.118089231744923	0.170306850602027	0.13861750555546	0.00290440423488625
Meth.FBXO15	0.245160338655232	0.210922456954996	0.443332254858999	0.172665743523712	0.381500501973576	0.370623339163425	0.143436246802165	0.302174075079662	0.247448197446507	0.30258911401495	0.238834090576804	0.340741840257634
Meth.FBXO32	0.175443144683282	0.132234819098348	0.364298671998986	0.138104885353289	0.292781297181874	0.298809912271909	0.122633533066378	0.212221834435814	0.175342485416884	0.225106553029212	0.166005350586888	0.259326513553435
Meth.FCER1G	0.0490873833974423	0.0399707488347609	0.0932254483940583	0.0314721615439487	0.0771029126133276	0.0716295150399959	0.0273144168670248	0.0592416308834801	0.0513235411211258	0.0588626064480973	0.0440415961320023	0.0702672746950246
Meth.FCER2	0.057557432935024	0.0579362953658709	0.127496482152253	0.066229493612948	0.104438479996734	0.096537851019623	0.0563215683654166	0.0839239385406233	0.063165073501646	0.0780543753552859	0.0514028174176273	0.0906077963831042
Meth.FCGRT	0.0597411879916468	0.064513068009168	0.120744990445427	0.0634182237246766	0.0926520106194084	0.0868338513026558	0.0317747659017332	0.0718105182861166	0.0590678444362053	0.0752469573613021	0.0622820749843243	0.0780598229027321
Meth.FDFT1	0.184557309177347	0.174493761229939	0.400304708493051	0.137677571586079	0.32167574328985	0.304040588893528	0.148917744134067	0.247693317157087	0.213405528568837	0.247464458906823	0.203512984932464	0.303719131665567
Meth.FDPS	0.247580000131937	0.208992487366254	0.52170741628245	0.194153872648516	0.41701514464213	0.397697813060273	0.161055024802639	0.33146897036996	0.284453832734716	0.316117765310225	0.234226640400698	0.379753088014442
Meth.FDX1	0.208983336042894	0.187861182552942	0.400139907213725	0.158185957136965	0.359992158613496	0.311451799343848	0.131763932868576	0.27132956307609	0.229945933111374	0.255628262994502	0.227052433872046	0.313363280481728
Meth.FGF19	0.0559944440479678	0.0449946869410669	0.123965522840963	0.0599002072595428	0.0849431117194404	0.0971774350333702	0.0311147053887587	0.0661792962114687	0.056109137049387	0.0760857600524365	0	0.0858116943216966
Meth.FGF2	0.181177651156877	0.0900847730131233	0.247696732860883	0.141685762734218	0.220856073044412	0.235449117747546	0.0526164662333317	0.174643143108639	0.154383310511204	0.230665984020485	0.124192052680368	0.216673710957564
Meth.FGF3	0.125655357751762	0.0561268380049441	0.133493917478916	0.0372501544847388	0.124748152072784	0.119237716608147	0.0367899224707957	0.110226816727671	0.127493268872513	0.0917533200642434	0.000659834420898397	0.105157197033706
Meth.FGF4	0.049122511106849	0.0426783579538201	0.0947167399539342	0.0333867405672091	0.0825707511484023	0.074930844782747	0.0284555840100486	0	0.0524503664543631	0.0636333691329666	0.0448665266323186	0.0770936114639667
Meth.FGFR3	0.131025937492864	0.119287947820163	0.199483161208462	0.115046451006782	0.165901989969095	0.185826373396044	0.0714925303169364	0.153813604102784	0.139840847890949	0.152963792144882	0.137973958564164	0.156978729001977
Meth.FGFR4	0.173516472233452	0.182914097663079	0.31889095768061	0.158989464434953	0.291318429892083	0.269633881173502	0.134001181641878	0.252635244240969	0.225727321691603	0.29313858483687	0.215282775775629	0.30103017749682
Meth.FH	0.200446558981701	0.18781590281047	0.41388190526907	0.140296311680966	0.322834761494283	0.329815490134415	0.132224333936808	0.244758179445338	0.20094473421285	0.249160632492446	0.190186159857412	0.290762614387824
Meth.FLI1	0.18755449610939	0.0529291727949096	0	0	0.00764786124104328	0.244368408231613	0.115184315936471	0.111041521901337	0.121532412627153	0.125559000370964	0.0591061883050795	0.000234055116841742
Meth.FLOT1	0.133134992928426	0.125619297281074	0.288586505035953	0.112427657385193	0.220023283729009	0.228150550256661	0.101215850098131	0.169644307572063	0.131385838228317	0.163835144660468	0.136429151883511	0.198810730145869
Meth.FLT1	0.126980339786449	0.0577307904491399	0.203276975994347	0.0811060743598413	0.15192636977726	0.145741139232139	0.0777671696990664	0.154517460857611	0.108351070201895	0.145681895550196	0.0751009587122869	0.145626065853598
Meth.FN1	0.194859626834942	0.0689163111617254	0.321848955163552	0.141856132779863	0.198509041764292	0.258120877546359	0.0352896090792553	0.127673393279575	0.115443747588896	0.174756422397573	0.0765638299579955	0.225121793728142
Meth.FOS	0.167728464667545	0.151173120299048	0.359435189899134	0.14579699478819	0.300169098486427	0.304922987663434	0.120038840302736	0.200306041688741	0.186307672464863	0.21902560334689	0.157504548688801	0.274497346008378
Meth.FOSB	0.192712686384317	0.164643052861714	0.37653583390919	0.147479928163551	0.30211959065979	0.290015155306892	0.111118884615929	0.23190257690533	0.197875019632305	0.249305825270859	0.181570381536011	0.286958410830993
Meth.FOSL1	0.110806118719359	0.133024905245915	0.249788124279434	0.117931862877525	0.214991496368017	0.184833167328746	0.101948408594836	0.148517046133307	0.144726144363757	0.14000723484081	0.123664756933476	0.187722876170544
Meth.FOSL2	0.222899905090673	0.188113981861178	0.457959550074985	0.166804756548408	0.388274133725123	0.349917579355623	0.15229783360497	0.272207633209316	0.242733578128542	0.274241192885131	0.21543799053133	0.354388895698044
Meth.FOXA1	0.121720325454977	0.110012423203831	0.182979352704669	0.0821010519427197	0.0249144550789767	0.1398339044926	0.0763637443920018	0.174464234808281	0.128994431295609	0.172196632466841	0.117553233111215	0.147725193455388
Meth.FOXA3	0.18684977782318	0.0816626642830025	0.361608992756958	0.144509460211164	0.285296578341333	0.298683080680547	0.110116071165869	0.208914217502964	0.236993301439722	0.170831621731282	0.0832390937460153	0.298927247674776
Meth.FOXC1	0.195040254442445	0.118569187909233	0.275166040523082	0.117463744964919	0.231801729495861	0.220767272429319	0.14057320574178	0.235682703306092	0.194898016233178	0.220859917264915	0.162793491361595	0.201824550554905
Meth.FOXD1	0.0997315443344088	0.081185667054519	0.164624527833184	0.0592968502485262	0.128431221932522	0.124274818342674	0.0654172831172505	0.147196853785124	0.106618129398212	0.140576344142398	0.088498511459654	0.137181639055995
Meth.FOXF1	0.161739746910093	0.000264286141760241	0.19382812045097	0.103766782838393	0.141466628120148	0.175708583939237	0.0324035491262349	0.00152039324472015	0.10448219245285	0.184834507553167	0.0676165787084374	0.179051084848501
Meth.FOXG1	0.124834585078944	0.049682710113213	0.11783193520645	0	0.108475609878289	0.1359594364168	0.0312257853050958	0.091255099200966	0.0688217695706576	0.0973050599669929	0.0496880555961359	0.0881333949613236
Meth.FOXH1	0.0549998649130943	0.0449725815070358	0.110734676582527	0.052503906491179	0.119926844502851	0.0823871893397231	0.029553165783205	0.0622270134557832	0.0488271938765308	0.064593314209253	0.0454570276709334	0.070360616792446
Meth.FOXJ1	0.0754933988088933	0.045262034054621	0.120936029987854	0.0709077779968827	0.0956924553548089	0.103776153254041	0.032425787321383	0.0701710144967319	0.0636301705942965	0.0757544531584756	0.0517025396739125	0.0881324792708036
Meth.FOXP1	0.208455980913923	0.188990985938045	0.391248790898759	0.152951261812078	0.348651295224274	0.320957935151861	0.132520646214735	0.263812930555387	0.214882845544297	0.268957027678416	0.200836518865034	0.305493194742648
Meth.FOXP3	0.0587041260925084	0.0612851780662902	0.110786091663186	0.0384379193314995	0.0951487603153827	0.0850560275187357	0.0501129536329651	0.0820872706632689	0.0630538741370015	0.0795680975584448	0.0551430700167332	0.0833196707936812
Meth.FPGS	0.232527405516264	0.202920437170219	0.481760969437146	0.174517315640702	0.391402342035731	0.352045790823195	0.156610142242274	0.300216895688477	0.244803305608973	0.297512155484518	0.210034483202685	0.337533061639726
Meth.FSTL1	0.0496861434320077	0.0481509835603363	0.0867089736466239	0.0538711794147682	0.0802244167688633	0.049149189624995	0.00183357817494008	0.059533367171373	0.0466265891318315	0.0629729846683759	0	0.0116417649482568
Meth.G0S2	0.0932966021193401	0.0733325861473158	0	0.062003374742789	0.146624822138018	0.0831388110704111	0	0.0804470209933719	0.0695705782418081	0.0939598328889097	0	0.0969904883359727
Meth.G6PD	0.101201548962446	0.0786783380453348	0.166771608394597	0.0605683852715956	0.247060883086152	0.127905325872984	0.0780090614105217	0.147851576412568	0.131342293253205	0.00382282739668324	0.183446076838482	0.162130630443014
Meth.GAA	0.250550665314408	0.201846534859842	0.446882285135472	0.168185493491672	0.385571472398099	0.351121012581111	0.134868603814909	0.286254537103162	0.238486991100563	0.281540442094596	0.234994599794484	0.317857566089622
Meth.GABBR1	0.213505726816258	0.163124383425566	0.393982769945	0.141086396422627	0.32818717226512	0.320780017587843	0.127353672689561	0.240912981032585	0.203575148126695	0.246005044164513	0.19136853995621	0.296658341020518
Meth.GABPA	0.27282349557671	0.203897548821539	0.532499970173784	0.198693771298288	0.462355406104561	0.428869298879744	0.155836615802222	0.35610448184064	0.275100021205337	0.337964725230395	0.276044402011878	0.380922707839313
Meth.GABRG2	0.183771633814627	0.1205633290034	0.191404115256628	0	0.178707780030654	0.178948450402447	0.0453196593425706	0.137859788109433	0.0605096313939813	0.199333150918175	0.00453584623164379	0.0061594962536928
Meth.GAD1	0.204971438884359	0.186676861102432	0.344867670008372	0.141711736706348	0.346269363870988	0.284435784385102	0.121100871221528	0.249879815747305	0.205810403686014	0.253815464670177	0.205834990866168	0.275788351521138
Meth.GADD45A	0.228092087783923	0.185477207474475	0.428197912955754	0.160758889844409	0.373735005562479	0.325138997854032	0.135540246825055	0.289227511210145	0.232115085405792	0.275215543472172	0.206054530447865	0.324628956092744
Meth.GADD45B	0.229227309468899	0.206169455950797	0.454271350677191	0.158110287529102	0.367030191898483	0.353491831203055	0.139834272663233	0.289867009924358	0.215595346096174	0.269353299875441	0.225103747538785	0.311275862799044
Meth.GALT	0.215752496621472	0.179180773644938	0.41975703235013	0.144203594328625	0.356069518050564	0.326523182720791	0.130371654259087	0.260739384955694	0.212201998416548	0.257962666275832	0.208400688954347	0.301402517868364
Meth.GAPDH	0.226433338701884	0.199794039483179	0.451821479474526	0.168268296057944	0.401868306977925	0.346492993062346	0.146699634571745	0.294111284600015	0.236688727645315	0.287826483078068	0.223168572793122	0.327917042084427
Meth.GAS6	0.0528001142179803	0.0433540968022369	0.173671541104427	0.071839815073185	0.0836947311887699	0.0952935929134938	0.0293218186701297	0.0629329502292597	0.05052456627913	0.0608719710737105	0.0451083534439754	0.0738906020408013
Meth.GATA3	0.155703556318414	0	0	0	0.183287651111826	0.123022397905961	0.0657260767473188	0.240676371541404	0.191834248878929	0.135188571295516	0.0799226165648358	0.22061416387498
Meth.GATA4	0.076615432790383	0.0441912261239043	0.114264158327792	0.0363170925246806	0.093920139591094	0.108859577854545	0.0300006832228208	0.0691927802884593	0.0642034839662825	0.0750704029072908	0.00242562156994412	0.089935232385602
Meth.GBX2	0.0933958340001122	0.0460977086114802	0.109147155670652	0.0369882417787952	0.0896779446457754	0.0917897428321536	0.0299343956545342	0.0647420204522503	0.0658369456729788	0.0884165847385783	0.0496635300865618	0.0870036773858116
Meth.GCH1	0.227671137005714	0.198579512253864	0.448821766149498	0.162470297309549	0.378792256571841	0.341808641237718	0.131310844362133	0.275617429583015	0.229979629050254	0.273506345198544	0.205819037294894	0.308016677771272
Meth.GFAP	0.0507453058464373	0.0486260362459222	0.0976021792649957	0.0457250130111323	0.0810176872539344	0.0762100953881176	0.0292635206686631	0.0612483548517931	0.051251119647749	0.0629367300168417	0.0444945781504071	0.0742688209405289
Meth.GFI1	0.112300873717861	0.0950523409590454	0.210644406976646	0.101210506623829	0	0.17787040294718	0.115952615717433	0.174074050299968	0.127191921967492	0.139882903730935	0.102698917906696	0.192163544070606
Meth.GFI1B	0.191056273119023	0.171650919802834	0.370179343473497	0.145600181746135	0.27634311389341	0.30911116741115	0.0806190490870026	0.217776108865166	0.175748153753005	0.225084569910912	0.151255073949217	0.24528009568835
Meth.GFPT1	0.0693377622446696	0.0577365007608533	0.131811732050871	0.0952704207253634	0.0998941160719796	0.0948289916473985	0.0310880185982763	0.0776106430783839	0.0585496346285509	0.0808630116461478	0.00221145829808538	0.0896878833555748
Meth.GGH	0.213387604529055	0.176080621545094	0.393086567022648	0.147717391522057	0.343980967337113	0.324549110434162	0.119584319646805	0.26590821460474	0.235575572217842	0.263293071744831	0.200108865357266	0.33148876482827
Meth.GHR	0.205751949566087	0.189302540897808	0.318727188849691	0.138726618200238	0.288264702552992	0.244312658966439	0.114336179077896	0.243571207651972	0.208453186838136	0.245088361293093	0.172266159031793	0.278888421395229
Meth.GIP	0.0482269195024833	0.0604113602088267	0.0861231772558416	0.0548854001792728	0.086254311359095	0	0.0295506551681414	0.071998250115524	0.0648797680781505	0	0.0614415232096781	0.0835013485680857
Meth.GK	0.117394149826069	0.0911953074557662	0.175112791096744	0.0529937158481972	0.305029498225645	0.150653676773018	0.0966666745762542	0.164668990146546	0.157109215286117	0.00132312110927481	0.206867839931679	0.175884232598543
Meth.GLI3	0.223449920452418	0.186230402730275	0.429203749542344	0.179404845837111	0.328162213327145	0.323096920081785	0.14222628683404	0.278784095414863	0.218658817062607	0.282574992986051	0.210100162930804	0.301305086610474
Meth.GNAI2	0.219286497690616	0.194302487266529	0.402607504286035	0.166330407652863	0.344767387758543	0.319704104693361	0.135794605907659	0.267465923480579	0.224573534305336	0.218889313709869	0.208929359296446	0.304572263775664
Meth.GNAL	0.0653068600934287	0.0749861371803149	0.11670621119264	0.077057413287694	0.0965228654235469	0.0811208608706988	0.0349776366118485	0.0816456787505531	0.0611790028452842	0.0748951854970915	0.0601269163759899	0.0781339750583262
Meth.GNAS	0.0584531452168787	0.0453336798597446	0.0982841561678108	0.0346413701494345	0.088213338506522	0.0819121281159914	0.033821985957072	0.0643083005026058	0.061090825366999	0.0687598572702016	0.0489460753184441	0.0759961049057856
Meth.GOT1	0.221431667248053	0.207435929529183	0.463184318848901	0.172000423380308	0.407025216550449	0.369492685804622	0.140318294226068	0.301968915211057	0.251124010168632	0.313783285291135	0.23032413969122	0.380704272421205
Meth.GPAM	0.269722014932496	0.236065668084613	0.469997624011923	0.176983908812625	0.414487027153405	0.379816694713088	0.160976489793932	0.327406076600798	0.274178527950214	0.330020866969855	0.249847625565185	0.389040289474864
Meth.GPC3	0.101233786927197	0.000198477399635981	0.00316532632529473	0.0485258234229421	0.197577633565991	0.100688725380168	0.0635432404026677	0.13451943501046	0.126621346774984	0.124582284941622	0.145353996997679	0.166223879057229
Meth.GPX1	0.0594384751543911	0.0574930222148479	0.116826109578522	0.0580615940632068	0.0961355840054555	0.0885902755768013	0.0481899400472346	0.086569082771176	0.0640684634515659	0.0773483347663028	0.0573260165981072	0.0863327219166445
Meth.GPX4	0.174528372759074	0.186057895276037	0.377076073097602	0.145611592318945	0.311231977204574	0.307595631256521	0.123290553525096	0.239056792838522	0.195944424583851	0.229932391263685	0.175018993434382	0.279426377577562
Meth.GRB10	0.11019487986845	0.119047585194443	0.213749822768848	0.0731315449596245	0.157774041732189	0.122903238360053	0.0337814623418025	0.125785848390049	0.115863866564149	0.123570095413977	0.0972982866858623	0.138838877670445
Meth.GRIN1	0.0584042292696939	0.0464046383970517	0.108056656882321	0.0337803508946558	0.0783133867401076	0.0906694774983122	0.0291407751397826	0.0651969897199347	0.0543008541478631	0.0684649956503229	0.047682565929105	0.0757435679952041
Meth.GRIN2A	0.181418204446837	0.0686880139270436	0.23289942641373	0.0463465171655121	0.219145930205803	0.218785566696087	0.0494098767904686	0.131295410332039	0.187370417031391	0.134247654074386	0.0629746411243409	0.185125010262926
Meth.GRIN2B	0.0619487436087457	0.0674886653899834	0.108563336939011	0.0411691458144453	0.0905900205195083	0.0830937916194728	0.0471665837151684	0.0772748956858281	0.000858931900040334	0.072888207569754	0.0515166182811295	0.0697516229021947
Meth.GRM6	0.0591169043548004	0.0490622942453251	0.0934826950618169	0	0.0858278980177597	0.0795765299623239	0.0294435763112029	0.0607426205048787	0.0503787609870711	0.0660258867278954	0.0466268699948094	0.0656391852160187
Meth.GSC	0.168355934450633	0.00030074195863721	0.181592043097008	0	0.179766311371551	0.182609437400596	0.0414804360791743	0.16287638967653	0.16996628986829	0.125097754143878	0.0678467452352339	0.000976026659855813
Meth.GSN	0.161998967671935	0.127726444218475	0.226059146921691	0.108071632353742	0.196774688778807	0.165280342909817	0.0621017106317457	0.171536612663421	0.143707238492251	0.0391051386626316	0.123680863821495	0.179329621970599
Meth.GSTP1	0.0716317699766815	0.0865901536069989	0.00184874232867241	0.0798877548419429	0.118108265407964	0.0117566415315085	0.0414820870716382	0.102041654796673	0.0891800791072369	0	0.080054242848973	0.0835718914613931
Meth.GYPC	0.147963072835841	0.130695990761559	0.266705213494841	0.0929481404036777	0.20977876321254	0.213011530298084	0.0808061310689846	0.134649004855758	0.102516762177887	0.166848374975447	0.104158315895613	0.173484199420635
Meth.H19	0.0471956230596405	0.040222249203657	0.0745255811016302	0.033327271779413	0.0773689497160579	0.00124207605456701	0.027978764532912	0.0605980051596822	0.051536353415018	0.0566352041519786	0.0454060987885714	0.0715922953432935
Meth.H2AFX	0.22906928604457	0.190985649113719	0.411303156952253	0.155468594705219	0.345187845602861	0.335281142834948	0.124009016547927	0.265344970534545	0.224697466717548	0.260208495178866	0.189069336386343	0.312192304350227
Meth.HAMP	0.0621235414678516	0.0760517702631005	0.122680679589949	0.0748626275587806	0.104088889514971	0.0924522285783542	0.0384078090171828	0.091414082266539	0.0720964058237598	0.0887711608749383	0.0767548023889501	0.0879715912378502
Meth.HAND1	0.118176233033902	0.0507373573268038	0.13468242181078	0.0658492334417898	0.113963193214434	0.130438368553337	0.0330914009049442	0.118305680457398	0.135901744526462	0.110125325338881	0.0610707796924227	0.109645652089996
Meth.HAND2	0.0874501273267505	0.0558579138471746	0.102688463203805	0	0.0980095598292051	0.0960470106637202	0.0340664028982033	0.0666387155763137	0.0572905161627479	0.0724088460987235	0.049136829911836	0.0724971018759256
Meth.HAP1	0.15431705126733	0.12503278998483	0.260685997525995	0.10314774486495	0.232325454956766	0.197964198980644	0.0957899973026008	0.178313975695439	0.142071786361115	0.189116228231056	0.119995654922159	0.194796311221314
Meth.HBA1	0.0828870175598184	0.0544505718214288	0.0021496720972816	0.0484974349227094	0.112699287391245	0.0847562547156421	0.0332353405075785	0.102184475801927	0.0867616669579302	0.0839994168284823	0.0570877601511967	0.10226510145537
Meth.HBEGF	0.11412103505346	0.0946032183939721	0.151696563835437	0.0787318017043493	0.146150401539911	0.109767771116646	0.0866013786446528	0.147957349755805	0.0938800808198854	0.124421827069914	0.106598825093179	0.104749098963696
Meth.HCK	0.209123368417057	0.147101918557649	0.414463238766055	0.155584895510901	0.322427542054991	0.323612680078668	0.102116025944124	0.228359972957337	0.204299323047168	0.209990011036768	0.0972423132871742	0.282617376572295
Meth.HCN2	0.0937539068228711	0.0527016877619465	0.132762385992053	0.0413498671849985	0.107207105402943	0.121980415140322	0.0377966941476718	0.0889211167569304	0.0720161428975797	0.0829547638250602	0.0611019282013003	0.10198943389189
Meth.HCN4	0.0765331664739532	0.0499752513895196	0.104788734777263	0.0333852149100387	0.08904482651568	0.0945384840759115	0.0303989228458989	0.0837057949437959	0.0907806229844133	0.0822720730111241	0.0520112309899484	0.08510261391563
Meth.HDAC4	0.19143139714816	0.150503425258868	0.387646602013496	0.144646153574481	0.329045672641008	0.341356455658524	0.133309471632306	0.222012961817911	0.209682182223684	0.238212089442296	0.190180020705353	0.282232696294892
Meth.HES1	0.239656020033487	0.198426096253318	0.429180453494298	0.135984928405934	0.393419129204951	0.352656807081148	0.146715544936463	0.280000771145382	0.200939209211799	0.265786448282356	0.196254973053261	0.302910995969065
Meth.HES6	0.123326234036654	0.0608815044829995	0.174203171997381	0.104840517626597	0.153143556439995	0.14528166010858	0.0355432511701176	0.118174435427728	0.101437761271823	0.142759831453669	0.127294850723767	0.132880736098543
Meth.HEY2	0.194594061014189	0.175500676328238	0.329867650256134	0.155765100302071	0.273120609535947	0.264341068203012	0.089722578763531	0.227738702642183	0.211917665972475	0.247083521001333	0.177674457401416	0.282782925144422
Meth.HHEX	0.00156761211110579	0	0.188007051913157	0.111978667287175	0.129107258872736	0.134807590447257	0.000724796764315754	0.124384195062687	0.106221260961889	0.10375753984575	0.0736570921041223	0.169099339585158
Meth.HIF3A	0.108428636902948	0.0829043539235658	0.185251355631305	0.139433560182764	0.192091088622148	0	0.125651927717639	0.211193521272657	0.112475806306893	0.147028649317878	0.129881568350255	0.155098385519382
Meth.HIP1	0.10470559572644	0.093401763089722	0.211579074907503	0.0742758637116295	0.177944117943018	0.179202920859611	0.0699134773042729	0.124736710536304	0.106943655724428	0.123734069435471	0.0894782674672915	0.155032987254821
Meth.HIPK3	0.0595728476185044	0.045150588801552	0.120716728079021	0.0336068188953384	0.0839243438015524	0.114784384175381	0.0291777653058443	0.0723261684469507	0.00142354213201961	0.0746503117995682	0.0472961378887592	0.0677237209555991
Meth.HIST1H1T	0.00624382336201174	0.0391725216079781	0.0874441441239378	0.0314120035373504	0.0688431726232351	0.0673958011832426	0.0273243382560334	0.0550519289181902	0.0447060191750815	0.0592107964127468	0.0450850567610103	0.00260457350449237
Meth.HIST1H2AM	0.23689989336657	0.194129430194875	0.436717430479779	0.172626880962297	0.389354871300585	0.345599706210286	0.127765728766971	0.280243104406507	0.222479106016211	0.280724148972665	0.210513689232749	0.315297310777983
Meth.HLA-B	0.27135918655614	0.215743769139578	0.47143316333087	0.176474802493262	0.357378255064207	0.316911832477567	0.154836454790455	0.348419336658865	0.242255957767552	0.297073644992242	0.246414838717402	0.330884491868042
Meth.HLF	0.0504576402749152	0.0407324670365836	0.105183495543514	0.0503986481544007	0.000613821366788488	0.0916741569013721	0.0290405738323086	0.0584247422466991	2.69795447365186e-05	0.0690550579036472	0.0136992528373276	0.0689188029890501
Meth.HMBS	0.191847414438649	0.159831395530121	0.356566795789385	0.138152716295011	0.322377518409432	0.281670951508391	0.119329386027067	0.235760160305206	0.201887416861212	0.241568575981417	0.166964998965173	0.270631091535007
Meth.HMGB1	0.209218825730073	0.19160837733397	0.388735142462192	0.164187904794661	0.33272449964527	0.322916509950331	0.107985376746849	0.25542751841274	0.205248769192209	0.270780834885449	0.206734731944697	0.315975981206395
Meth.HMGCR	0.282876215218115	0.229112235507137	0.529726353745964	0.196309346881842	0.457316327945603	0.408838527944922	0.15766910253317	0.340761428628149	0.303636630237306	0.351351734725695	0.260278244922901	0.396151689417992
Meth.HMGCS1	0.132238477598426	0.121554432074514	0.261999251894864	0.0928703774498674	0.231654671086321	0.213948356269078	0.0832501355155194	0.156858714990798	0.129106308830837	0.15958556533273	0.135171300886024	0.196409624395594
Meth.HMGN1	0.0548864758919145	0.0485550621590719	0.123447884045055	0.0389763114174904	0.104874260207926	0.101862109940886	0.0524698642931707	0.074001716685181	0.0606265567897242	0.0779340012618137	0.060071930289473	0.0965749006410428
Meth.HMOX1	0.0479280159690469	0.0468175402938614	0.0242691082640261	0.0546050714022702	0.00183513440766086	0.0628795930645623	0.0295022561587666	0.0585379678802018	0.0476882126372544	0.0626003328132736	0.0431221572220656	0.0619346077433261
Meth.HOXA1	0.207828731340397	0.196159605392725	0.451457700055842	0.140648964212178	0.337712563443105	0.33807727442108	0.0412262051693304	0.257759013885588	0.217820484716549	0.248676449971739	0.207918002550693	0.273862358414303
Meth.HOXA10	0.0967150038532043	0.0898384914104208	0.165052353868531	0.109597312984999	0.0974541395595748	0.121567835326321	0.0597970687403608	0.108106794581618	0.0884443922012866	0.102422833537872	0.078531455511335	0.123925682839296
Meth.HOXA11	0.0663979414004461	0.0486799212859887	0.122310793564922	0.0617578635323247	0.0898236743115795	0.101425950305048	0.00227734654350958	0.0650970992335382	0.0612646182400331	0.0750700476831461	0.000175349210429248	0.0869275825339697
Meth.HOXA13	0.122917649014856	0.100151312617859	0	0.0764427384422693	0.137217373195744	0.128377258562707	0.122304401771726	0.154783106957904	0.154594853623162	0.154742037960233	0.133564007304537	0.188034736541482
Meth.HOXA2	0.0581096870218973	0.0711757610768392	0.112084802955166	0.0376728172070973	0	0.105020136128245	0.0288216060269761	0.0677257391450317	0	0.0838179887821747	0.0558978826364159	0.0723193740711243
Meth.HOXA4	0.0632373425217261	0.0493541068696449	0.0956233949219637	0.0367265075550666	0.092077263610598	0.0801730999119951	0.0304778140564959	0.0651795198811551	0.0623846197219758	0.0724682879083705	0.0677204945731156	0.002651264175543
Meth.HOXA5	0.0728551013061318	0.0925777178384716	0.0935504642296136	0.0634944781479682	0.102830125858826	0.00139880302383714	0.0331875726868817	0.0798585186672594	0.0746178594712835	0.0841903929121595	0.0650625887921103	0
Meth.HOXA7	0.0816398708056732	0	0.135928320061528	0.0415143295329247	0.0971435901595576	0.137606920829401	0.0298362432778621	0.0704301963548556	6.94740202406509e-05	0.0792571944078568	0.0658875932936705	0.0868450108945628
Meth.HOXB1	0.0471055236196069	0.0400622827544608	0.0407841110728365	0.0316911964663147	0.00822182378684937	0.000456877229973016	0.0296033565836063	0.0666640347997566	0.0498590587380717	0	6.75261498591017e-05	0.0598444234265192
Meth.HOXB2	0.0830303888518845	0.0573059124242179	0.115988645223889	0.0409540461843703	0.0984014097322925	0.114730992540039	0.000977441230610961	0.0716438389646702	0.0714398026251519	0.100007335751467	0.0790545076781411	0.0990167099551371
Meth.HOXB3	0.0868005429528332	0.0602797286406263	0.167971245924278	0.12250054710714	0.101937994552123	0	0.0307297953326797	0.0674566490623538	0.0614353537956179	0.0680462274594351	0.0670442998284335	0
Meth.HOXB4	0.0875628745842545	0	0.146961220576871	0.0423067644110736	0.0955365546844109	0.166889863056287	0.000769124728612312	0.0721831002522488	0.05753881267326	0.116329881181412	0.0638391899034224	0.000378447860955761
Meth.HOXB7	0.120139134944479	0.161385303261636	0.259465452365497	0.10541790062117	0.34797319097903	0.262626947833769	0.0743375487475483	0.00554799446595378	0	0.160619357051682	0.171492044636301	0
Meth.HOXB8	0.0852789566304699	1.23327778237517e-05	0.121890701232891	0.0673725577240796	0.0935740218817049	0.119882548236273	0	0.0786969306050918	0.07564071616557	0.0824425539780211	0.0506048606358473	0.0945243508136768
Meth.HOXC8	0.236014166418315	0.114586514029634	0.252755509317659	0.115624303798966	0.000313498620270695	0.262695981392676	0	0.00348075372791979	0.257628999066819	0.00422122629844991	0.213399485453351	0.348626244869677
Meth.HOXD1	0.143903631428708	0.150323025668107	0.20321237878579	0.0763469665050176	0.16664423045952	0.138075893024288	0.0842437886691027	0.191594926641673	0	0.191391829314422	0.0934853206369627	0.133753071721242
Meth.HOXD10	0.100361809560967	0.045024726311235	0.128188739778268	0.0566338725141728	0.00645157349623679	0.109731163376768	0.0301349697444946	0.0690611360623273	0.00143566671486627	0.0721027483840461	0.0499485956314249	0.0771901408803656
Meth.HOXD11	0.114774093462954	0.0632060173398516	0.000853453387775202	0.0626934991403076	0.118537698661312	0.0872183948801674	0.0645428834593574	0.156450387840089	0.0975503775256313	0.114026990304757	0.0934821758901388	0.119473844967797
Meth.HOXD13	0.0852458319961381	0.0499608559827183	0.143026358543506	0.0412619321109497	0.00340470090263189	0.137634481924814	0.0310709834025258	0.0700358923074128	0.000765967762806133	0.0822821710934822	0.0574297774925523	0.0820682051929786
Meth.HOXD4	0.0558953587761148	0.0402542022401293	0.0975606264376778	0.000580921550878359	0.0837676058841258	0.0949273617207615	0.0289731138889723	0.0616450560391132	0.001185343423648	0.0622715839750727	0.0478676984602465	0.0644887084365663
Meth.HOXD8	0.10255425231399	0.00121706959196549	0.114077505069591	0	0.10147562591793	0.0990333609628985	0.0445831029853408	0.0751769501199041	0.0430023558895569	0.0793265287357586	0.053897445472928	0.0919074015963038
Meth.HOXD9	0.086892212962847	0.00303037040935706	0.096458339836242	0	0.00281581278991328	0.104580138854474	0.0209890599613803	0.0605204801791174	0.0554111822510015	0.0659374390772139	0.0464320723922067	0.0705491222645265
Meth.HPGD	0.199619078162012	0.151747696075538	0.365448847031619	0.141922384477744	0.289464286435136	0.300432412386981	0.0669884066998966	0.239667613478833	0.198087754274311	0.229886172351054	0.177384449325816	0.273390782298585
Meth.HPSE	0.213151539381134	0.181193434577119	0.397870213755347	0.166322146052528	0.0980397368485847	0.329234649659626	0.155882580735647	0.277444206851946	0.243087035945304	0.292823361857017	0.225647207958036	0.306165624569616
Meth.HRAS	0.111818120427192	0.127393526561248	0.226555670481123	0.122043983413767	0.222188887527583	0.16387247813633	0.111489690405899	0.161591232224919	0.136067837054128	0.130850501283401	0.125496607291996	0.184106308761778
Meth.HRK	0.14579598876812	0.121203244755813	0.30796248303659	0.113561624223531	0.00541594376438256	0.25623225299992	0.0565975453492908	0.171567891763589	0.150605317863723	0.162707593041935	0.170644356415163	0.208441514660418
Meth.HSD17B8	0.236457937692317	0.162047143901416	0.349785381364749	0.165237826117388	0.00415209647706643	0.332677781356627	0.101340899211872	0.00102590843744723	0.274698790804447	0.00133189957118419	0.2550650763791	0.368466029218901
Meth.HSF2	0.217470055431065	0.218417690555102	0.454963172875956	0.168972284764587	0.375483769961595	0.339793232316542	0.136356218504886	0.242115549004418	0.213309243265904	0.272785217398782	0.204272554534873	0.328503966701116
Meth.HSF4	0.0895631261015124	0	0.174670340900574	0.0875763246546528	0.112908955946919	0.150221835784612	0.0358436292862784	0.0769655065336913	0.10488208403795	0.00221591845162722	0.101542189135787	0.153053633315312
Meth.HSPA1A	0.213159617902755	0	0.410243296366128	0.131041451905987	0.173491967732335	0.300377792224142	0.146082334791268	0.241573241279147	0.145914218392139	0	0.189397047608177	0.266894164428167
Meth.HSPA1B	0.165364614263725	0.130487891729489	0.316106155707821	0.124594776103508	0.249697534749602	0.239410725731877	0.112957695745863	0.197694966777446	0.1641700587869	0.193889845259366	0.119080639586948	0.231962394163746
Meth.HSPA2	0.0523054604666053	0.0395804993919073	0.105517676218326	0.0413916808030532	0.0773976826053928	0.0732585904877845	0.0277960734076571	0.061867166984059	0.0513394792064983	0.0621063208615521	0.0461817825701527	0.0665453284751604
Meth.HSPA5	0.197297763471949	0.172990728789682	0.395924798969543	0.136023094302111	0.335250145010708	0.33275955200224	0.120053782886349	0.240597495040284	0.20066394513296	0.238289888777793	0.193350038687858	0.294866631228503
Meth.HSPA8	0.221486482715646	0.190175711871109	0.403094648010116	0.166041102839334	0.352820598634041	0.314865644736682	0.136197060826528	0.268429130286978	0.224385936637053	0.262791774680062	0.209764182287416	0.325775526416288
Meth.HSPB1	0.229813384861561	0.208374701107122	0.442371390504686	0.178441334535533	0.348309774908759	0.352143325857389	0.135702721898477	0.282750415424333	0.236778148131568	0.307026332148589	0.234013966442115	0.321884917478928
Meth.HSPD1	0.262672069307225	0.22513728203088	0.5117201145707	0.178854958362047	0.461925769019477	0.36279356042805	0.174314181185773	0.328113783528083	0.255007838084873	0.311628912263431	0.263349284780998	0.356103461676345
Meth.HTR4	0.103154066892232	0.0620007585101193	0.108508873966378	0.0270033525463769	0.107295190780752	0.102352595755485	0.048606000294546	0	0.0650611101886207	0.0933099292134997	0	0.100263377519088
Meth.ICAM1	0.217849811648903	0.195107482310495	0.446518240796327	0.178838831788144	0.415916831759122	0.343143818985728	0.149170893508196	0.26663117074944	0.235105848618664	0.284063526283908	0.231328738018463	0.340816328641085
Meth.ID2	0.104983476682778	0.127145853609613	0.216351320621547	0.111067131959221	0.181771739900311	0.148340175548218	0.0614325153552727	0.156220660428929	0.119903247594294	0.140673438670466	0.123894290742209	0
Meth.ID3	0.216537100941614	0.181568850927677	0.371213217626045	0.155576099212685	0.355941092432745	0.301720980988456	0.11993454849906	0.260545271770767	0.208040296900465	0.26647963805472	0.204284043547347	0.300849132134399
Meth.ID4	0.117295361852051	0.0700420794817986	0.141704720892655	0.0651404022450812	0.124360279280728	0.105687142922745	0.0356509033598594	0.14486590171662	0.0873329650776563	0.116867600387087	0.0710753656856461	0.113320778083344
Meth.IDH1	0.208188041176548	0.209915057470673	0.355180159910285	0.169696727455554	0.325136365492531	0.241426116329679	0.143475823958918	0.266309360705385	0.201015066659464	0.222234147915995	0.187636763970637	0.262169064173976
Meth.IER3IP1	0.222903082753375	0.19834029998092	0.469709575928595	0.168960942756818	0.363866631428915	0.354745600030218	0.159410894306145	0.299738362773391	0.240568980225254	0.297958152612629	0.230969421385101	0.357431352920751
Meth.IFNB1	0.0982967247884051	0.0785885427664871	0.152228487709357	0.0931816044674114	0.115285350500235	0.105436286026864	0.0588119501794316	0.112153289806089	0.0676231558861204	0.0955115160543424	0.05614638938116	0.0911379405949742
Meth.IFNGR1	0.176558918786385	0.148980253710924	0.349683448553977	0.125877496326288	0.286302238396548	0.274495017864808	0.111971172248856	0.21175904754403	0.169990703355808	0.210761251896534	0.171105950710466	0.246809512329138
Meth.IFNGR2	0.0638517786428921	0.0573728838292456	0.00224966956673552	0.0622981007218469	0.0957054766687123	0.000656775073894245	0.0329276065381041	0.0875477248073537	0.0694752768610061	0.0160726643285131	0.0621533441872736	0.0839239891484749
Meth.IGF1R	0.134539099334591	0.122014099453106	0.169965770775456	0.0753343473051754	0.00654730759302209	0.00431218340790613	0.0912553611940247	0.197555505820545	0.168362550094298	0.190016412865173	0.140801943719402	0.196834529232638
Meth.IGF2	0.0602961578046154	0.0462667890340222	0.103908631988277	0.0389505879362841	0.0884047136203143	0.0909890082991865	0.0319407593823197	0.0766457599318512	0.0643173254439722	0.0811108322649902	0.0575487456197958	0.0823766468640954
Meth.IGF2R	0.199016278861466	0.176019606729102	0.35694436166105	0.153403760127541	0.326862133932415	0.289513019635233	0.135255811734374	0.2278593381238	0.20663467405888	0.244000019155109	0.190583616203831	0.302697038737537
Meth.IGFALS	0.0468627355518411	0.0393472143110859	0.0894240501235121	0.0357532973530302	0.0762152934701141	0.0453122510833966	0.0285207765462223	0.0614656565679145	0.0500753629727557	0.05984695933542	0.04687481381422	0.0759947599241022
Meth.IGFBP2	0.109100184584879	0.110796418262051	0.21536056144838	0.0707004418092499	0.138227709216614	0.146189079974421	0.0320025358468194	0.122243504427	0.130102663364482	0.1404156557577	0.0914215452129282	0.157085081774541
Meth.IGFBP3	0.146841803042286	0.0991016653785196	0.172489729151178	0.0429498324758216	0.000355950420968094	0.141284513828767	0.0388720509825729	0.169011019087073	0.110462866532269	0.113143812431592	0.0842942793853209	0.14844215903668
Meth.IGFBP4	0.176902554557776	0.160978173334788	0.324166294916886	0.128350283625531	0.262672580419957	0.248576328205597	0.0681749884086025	0.215268422015956	0.17983445271107	0.222918491620116	0.193453896672268	0.247330182449268
Meth.IGFBP5	0.158593910153001	0.151503703537437	0.251166820714706	0.129645191314278	0.211738880848215	0.207775116739049	0	0.00621469041413776	0.145706963382525	0.192699170260471	0.0926219002766671	0.192641770306178
Meth.IGFBP6	0.203003026288048	0.173287096503578	0.341262898125349	0.139264181516807	0.341751974358321	0.283689289722304	0.136433225981338	0.246855230839648	0.203997263857427	0.241814799307857	0.180650779391044	0.276854824564617
Meth.IKBKB	0.197375728097324	0.177359881378327	0.362598316334428	0.136482895407465	0.328681917790474	0.295255815889909	0.13877306568966	0.243074135606869	0.202929697919093	0.213529060756134	0.192772293938177	0.292102283183082
Meth.IKBKE	0.072309829049346	0.0909100931680049	0.142691928237784	0.0895017150376099	0.138633393478512	0.100612933767595	0.0895782779751548	0.116043764184984	0.0897675877106328	0.0979948370352656	0.0850411854343644	0.114150223171533
Meth.IL11	0.124448815973154	0.111592587278077	0.202665362063038	0.125807208037514	0.17512696188659	0.149859292131733	0.103795690616857	0.157451997960202	0.110247565505959	0.150475695368524	0.0698638552497316	0.14938384433752
Meth.IL12A	0.248795400448759	0.201935418813655	0.4851727467958	0.178322124497661	0.414789523460261	0.374487719560964	0.168938474060846	0.309014102034055	0.238958381817998	0.300239481295541	0.221573320795	0.340787474398764
Meth.IL12RB2	0.000554058334924608	0.0775688601726962	0.191287595299649	0.0550585420404439	0.128989263925474	0.138602858750329	0.0488853309138562	0.0978235080618413	0.0939363506050869	0.0949751370544091	0.0604125767910699	0.135530590455067
Meth.IL4R	0.204721891795663	0.169795522873249	0.382508647412096	0.145160014880423	0.326949611762547	0.295409597842425	0.122921683783186	0.249841897258837	0.208128157277233	0.253877127940972	0.199684520348376	0.277378758822648
Meth.IL6R	0.189245787838546	0.170668558225005	0.384578943378945	0.143727051935515	0.330027597928917	0.313081132992584	0.121670821283393	0.222360168617716	0.206394624289594	0.226782739973492	0.182235971582227	0.28845417117257
Meth.IL6ST	0.147060103086054	0.0973624185865425	0.282880633386955	0.0542378607437763	0.225364782607024	0.229058086965109	0.101340767371537	0.187076787190695	0.121909147238734	0.134552896196977	0.119781002948802	0.180191358122369
Meth.IL7	0.224148234808881	0.164944621611329	0.379316925903736	0.148200825394675	0.338264550917908	0.29840270896786	0.125957479717075	0.273033273608401	0.236138912482805	0.264817243228288	0.201598711615923	0.322183675080001
Meth.ILF3	0.224554511784101	0.194555196128192	0.418735712891218	0.153242534674828	0.356473406379077	0.324280317288016	0.134639716661426	0.269178421081001	0.211270838231078	0.264315935405251	0.218517852779497	0.30477851199463
Meth.ILK	0.228791386131863	0.207234896602546	0.415492557940683	0.165615300190802	0.373486171879813	0.355263094028785	0.135158974866614	0.297250497509202	0.241530757856144	0.28997004522474	0.228271814322096	0.345175418411309
Meth.ING2	0.162214332776167	0.122466790176973	0.308828946449627	0.114689856097869	0.278338366469832	0.262518922004834	0.10446701714069	0.204832702633807	0.166875850825358	0.205440623671831	0.158811890983342	0.26781231776424
Meth.INHA	0.0512090084174404	0.0528036925338104	0.110984280171606	0.0622738466428476	0.0183357603265633	0.0767743940801187	0.0368915454496382	0.0662698921268179	0.0527484858191443	0.0645575219284133	0.0522646918976424	0.0740301505282145
Meth.INHBB	0.143066752462149	0.115858486297853	0.197831105240491	0.118785055921758	0.165961363581096	0.175441580931751	0.102187531660492	0.151531874176996	0.135796653334369	0.15439917801473	0.131189712937254	0.176492735160358
Meth.INPPL1	0.173010317034575	0.141711299797505	0.330190487677418	0.123886694537828	0.291897233139877	0.259532025765113	0.110845457622215	0.205371796320618	0.167824502910958	0.220493808489694	0.170306171075942	0.247890622067246
Meth.INSIG1	0.209095285656645	0.174635606621728	0.420267105421788	0.165143948753159	0	0.350083503140002	0.138134842533785	0.250197343512386	0.242118179870625	0.265976146138524	0.210547805619317	0.399026082464068
Meth.INSL3	0.0481350442911189	0.0396699886412813	0.00718850315588981	0.0309699600681879	0.0775497706882226	0.0600362771339005	0.0309709582180948	0.0581061002845256	0.0489658551191472	0.0581195746804903	0.0027385108017189	0.0665322060338469
Meth.INSR	0.0570607430231191	0.0490524464686597	0.109247374262271	0.0492261463453745	0.082813975099546	0.0824836692093597	0.0290455169648754	0.0708332795822029	0.0528820517170451	0.0669927549031105	0.0495512366768902	0.0748829801864917
Meth.IQGAP1	0.0701366719169575	0.0687835110530243	0.15196982519626	0.0550891677846585	0.129783975648625	0.122734171827623	0.0555640358065197	0.0961660035258597	0.0765011734815439	0.0923115709976656	0.0730666535387419	0.11782972397652
Meth.IRAK1	0.0014604761623998	0	0.169793732009919	0.0618286392062215	0.319299502553833	0.00249398551031944	0.0986647155263793	0.162696725195122	0.00186499418622585	0	0.242508626306779	0.185986760134904
Meth.IRF1	0.252405495050798	0.202349967135264	0.494761389279898	0.176334356648796	0.403675561720198	0.383806323762648	0.162093115809616	0.326627239557393	0.268243334201723	0.299598404480581	0.256605652035471	0.359346637548685
Meth.IRF4	0.205206054428167	0.0607054831392159	0.204596782375544	0.0700126983251639	0.162715056654526	0.28958663889306	0.0344388364545725	0.1179671418239	0.125015492284928	0.109782853226988	0.0574527468151805	0
Meth.IRF7	0.000298446435464948	0.0433014712456703	0.0949940848900629	0.0327058961963969	0.0723913561780152	0.0769674909081902	0.0286851260950364	0.0584575322530568	0.0508057086284013	0.0639663788704971	0.0471501144310381	0.066407634047881
Meth.IRF8	0.0665283127051379	0.0515961418215801	0.108405366487791	0	0.109526246559779	0.104542598775872	0.0280865831382788	0.067008099366315	0.0656613498930101	0.0716268650547565	0.0491552427409327	0.0986450961929817
Meth.IRS1	0.158976801781508	0.154882805479435	0.26205370274147	0.149419553280656	0.00662602292795649	0.241792393565137	0.0371625339113879	0.1082583069273	0.183103502006459	0.131162098699195	0.0979010904126438	0.208597805269485
Meth.IRS2	0.130065595962531	0.21392562618959	0	0.0934034243777018	0.000211157024794383	0.14804674433229	0.163217182056925	0	0.245330118021802	0.18964129222519	0.148593727228427	0.250090244005759
Meth.ISG20	0.0898504275392755	0.0992866330793141	0.166670906644655	0.107431721248306	0.129588808772396	0.12010626123944	0.100099022654675	0.111951730455581	0.0985780096842531	0.00181424584197549	0.0772332775541588	0.112914671018436
Meth.ITGA5	0.234956898220114	0.203478071113257	0.495760789422485	0.180842315109223	0.373805745117167	0.390232977929033	0.148616003216866	0.29821972616912	0.23554270050659	0.295179430849666	0.204234520191703	0.329849428345495
Meth.ITGA6	0.110126416718598	0.090997762965982	0.243818097841031	0.108266474544552	0.195015517016379	0.182963018250007	0.0784536221743842	0.152283829064311	0.136600122084802	0.141173231601668	0.124720227486614	0.175103363812037
Meth.ITGAV	0.255099023694541	0.227941506503688	0.509122245143548	0.184326837441041	0.400301844617858	0.404009435108654	0.145846378852867	0.336170946369077	0.248519133975178	0.316968446336231	0.241295832789172	0.364116184271713
Meth.ITGB1	0.184093991434303	0.166753748885715	0.366066311375449	0.127927140150911	0.316613818548195	0.288568286547974	0.117694167802191	0.221369138891686	0.190079032252087	0.234818404809403	0.187512546401345	0.273904854633339
Meth.ITGB3	0.0533237339604851	0.051259579382729	0.0903536749027238	0.0389562484164505	0.0757543691416786	0.0702542469154603	0.0285025926263646	0.06191923923148	0.0521787178927686	0.000761766718468061	0.0460990160413753	0.0716736003584768
Meth.ITGB5	0.190400571842959	0.16611522880724	0.30269933883382	0.143470584192793	0.234927186184737	0.208733810188989	0.123410483441638	0.243312562119634	0.178328785727558	0.244277517399288	0.12772835286752	0.22042566336725
Meth.IVL	0.0573301373293325	0.0450074138737901	0.103337538201263	0.0616164673511478	0.0873286524818618	0.0783582972270519	0.0557695928953683	0.083576508464045	0.056605018590516	0.0698565993162294	0.0500134622730889	0.0716955795597677
Meth.JAG1	0.220491959336707	0.181731393236396	0.407439729836841	0.15501332514125	0.320077970086985	0.330176343417461	0.128647658319979	0.260017521873116	0.219788672930037	0.25036918101754	0.199371854713424	0.318019878380743
Meth.JAK3	0.0537525858683023	0.0504086241856434	0.100432551245657	0.0426688848778617	0.0784335579661921	0.0790689308210557	0.0275666335858466	0.0624432318860423	0.00174637785478161	0.0655664824365472	0.0447112089011756	0.0627333317517687
Meth.JUN	0.148115757357825	0.132085282592992	0.294413997312628	0.111534861249908	0.252247305553652	0.230468002124938	0.0980198127698296	0.189073787457343	0.152340862994825	0.180932960057855	0.154842692951084	0.225776891494725
Meth.JUNB	0.206207965899134	0.114167854123556	0.413195131445141	0.152971856493751	0.298087104973275	0.33824375072518	0.120525146277308	0.251607327037525	0.187871488142044	0.267757142441224	0.187032782445743	0.298616067564597
Meth.JUND	0.20367473442361	0.131494693924396	0.339256581401122	0.140455334231427	0.247752679828001	0.290938165612367	0.116886909123883	0.256682935256918	0.202282990380283	0.242444771698998	0.173125006527008	0.2577087196528
Meth.JUP	0.190985664946685	0.16979739729086	0.351865698126925	0.147288444792981	0.273471091137964	0.268457802607276	0.133051296071976	0.244603751256272	0.19242873565004	0.241239932576029	0.190320989610605	0.274781147575616
Meth.KCNF1	0.169936169752912	0.0870369654969419	0.234682688517438	0.102287933195789	0.2000404338968	0.187194627680682	0.0983089534670431	0.190883227155043	0.105809297981055	0.17674854755249	0.0807736084453341	0.00307226494025471
Meth.KCNJ11	0.0850854186567385	0.0814295476095304	0.156179278985083	0.107381605651567	0.120410203777796	0.111448573041403	0.0385338995802209	0.102425443119501	0.0868681614514718	0.113207992547864	0.068655519558162	0.110207601407409
Meth.KCNJ2	0.224555216141815	0.176067679182391	0.366669012819124	0.098412691914427	0.296008356917687	0.304034250104251	0.0872343627756555	0.268928460015164	0.220256605960035	0.272064856722323	0.212460930587384	0.296850044704797
Meth.KCNK5	0.192903330957111	0.105312272591654	0.192660576226837	0.0448038662122865	0.181287483899995	0.15866861589614	0.0411182583733275	0.222349680048122	0.244502550252382	0.13264290686662	0.0789212296513327	0.229679910302402
Meth.KCNQ4	0.0564498906316827	0.0626854593360117	0.104374092265584	0.0563191158508575	0.0899878953050522	0.0752653922101374	0.030176157046134	0.0715995709971601	0.0550588700042598	0.0700144667704174	0.0553163443699517	0.0815557367379049
Meth.KISS1R	0.118473761495404	0.073149814430769	0.195219358093562	0.0814610103031432	0.154274981078621	0.187380484287314	0.0481854437417132	0.123710865909299	0.117187907891871	0.116798791803324	0.0671095643559263	0.145402856951273
Meth.KIT	0.226609841709144	0.0957078895527802	0.391315890277219	0.156829506145595	0.350256205672343	0.310850991000177	0.0458767605439258	0.246701271136163	0.231724188678335	0.21075221141239	0.178914626754574	0.273754369869038
Meth.KITLG	0.135872756992686	0.100596823107293	0.195539999528507	0.0755919613284829	0.123725081102483	0.144743099489706	0.0956875881796499	0.187023822534733	0.122978870538467	0.17166490924408	0.131795942514973	0.155117450068876
Meth.KLF1	0.0458308360523235	0.0461906481225414	0.00778374348389139	0.0334739266504279	0.10300241834595	0.000766693594519049	0.049241297984182	0.0608064073194205	0.0427525431632017	0.0540810104999717	0.00283773670904394	0.00493386452536339
Meth.KLF13	0.139871291605848	0.113161321025414	0.256255087810241	0.103018717535578	0.217763025044794	0.214666791261665	0.112115611570064	0.1681838847587	0.148199281566697	0.187300514911831	0.128906779844025	0.206273633447856
Meth.KLF3	0.116342842210725	0.10348780707165	0.214305939023176	0.129154143680574	0.156695807678063	0.191327132903147	3.7437318807969e-05	0.00237016642162094	0.100581846111429	0.154830880764739	0.0891924031139614	0.183871308368009
Meth.KLF4	0.213003293999153	0.194768617828581	0.312294522220598	0.167787063805978	0.00505711320004364	0.197761653633327	0.138476942351379	0.284870922733134	0.227315550345247	0.279291828264498	0.165052550182183	0.270501344686189
Meth.KLF5	0.21980941753414	0.220159233154198	0.480847515018954	0.189089688450664	0.39443906039664	0.370814346577415	0.123122035763125	0.299852818426765	0.25007489402371	0.308828121531099	0.21991517490013	0.352977478532012
Meth.KRAS	0.179821610527168	0.166138572705058	0.370569428846379	0.159556701139924	0.349954668157153	0.288905921202059	0.137122784230086	0.208934811959071	0.206682306484934	0.226382258457062	0.162491230032069	0.331418988119032
Meth.KRT18	0.215251573312924	0.192533509117528	0.361279911180597	0.138210764773733	0.291495519546767	0.239689496993907	0.140148325467508	0.274399297097829	0.215207970374499	0.275593751123499	0.209179594093885	0.293464154931238
Meth.L1CAM	0.13271984995929	0.100962616335995	0.23465573014846	0.108209655489501	0.298824032269149	0.161054584334902	0.0869355380070885	0.178259987369885	0.194952446200735	0.00123346404985429	0.209159313024568	0.19676822666259
Meth.LAMA1	0.111332905826936	0.000193151017441788	0	0.0544774626477126	0.134667981875585	0.112197672728519	0.0835499341173261	0.122042682292876	0.129370054940499	0.142079374222943	0.0710010569976908	0.109137863789368
Meth.LAT	0	0.000796535318908107	0.0995583995175827	0.0009589286145563	0.0767757844818965	0.0906701535324359	0.027592086544179	0.000188688325051926	0.0518471035605127	0.0668980224635202	0.0484578350917599	0.0746637633105207
Meth.LATS2	0.182567082819841	0.19122458782317	0.26380285149737	0.110479243133246	0.212882760223222	0.21714487416355	0.126626402766907	0.246140597813061	0.188922171329668	0.238316642817994	0.185819737350147	0.246139866786743
Meth.LCK	0	0.0551097824422326	0.15088728718978	0.0961065795529315	0	0.128311336327935	0.0292677970690391	0	0.0605410388596899	0.000361842265479088	0.0512462296960734	0.0943435399624379
Meth.LDHA	0.163947519940599	0.155190884073909	0.345591441264301	0.13325563481564	0.287109651642343	0.266097326895577	0.105857087285304	0.214172928490035	0.173441540273493	0.203820752136302	0.164394265232413	0.261310284136018
Meth.LDLR	0.237858976597863	0.217237184139115	0.459265623517344	0.167570299858893	0.397761380358881	0.364976524601841	0.148473598096267	0.286555844682163	0.248672804587515	0.265814494950594	0.218953657831268	0.353512472192031
Meth.LEF1	0.238543224549679	0.195200096947277	0.424891151803894	0.150393100228537	0.391419857277094	0.335922499458941	0.0532321613973372	0.275007570826252	0.223934047007503	0.266499606099212	0.195805005356181	0.335790570809213
Meth.LEP	0.0652938188910774	0.0518001500557335	0.115699500864288	0.0386554903957819	0.104695732732098	0.0833181272410761	0.000237822276982091	0.0847434978610767	0.101105709690664	0.0952059579050821	0.0527708376577943	0.228225924933947
Meth.LGALS3	0.2049852783887	0.186551030407885	0.36044400002988	0.149193582182807	0.374627593119677	0.297639739878483	0.127596799385715	0.243988728053813	0.198770318141526	0.220846738485615	0.200602862790731	0.27140950889931
Meth.LHX3	0.0493881152756882	0.0386668338890779	0.0869994780526406	0.0323141149248527	0.0756205529125019	0.0689647992599912	0.0290819569371882	0.0625703626918404	0.0506898761435972	0.062359872379097	0.0454373774797696	0.0672848051437064
Meth.LIPC	0.0491455673172649	0.0568075913018201	0.10227881117005	0.0642140591909827	0.00245853930806796	0.076629265276847	0.0277431594642144	0.0627508079072703	0.050494550336117	0.0642199023907855	0.0446220200837448	0.0645881089981178
Meth.LMNA	0.147505503481539	0.124432332389385	0.231407539195057	0.11710358372702	0.196383892937012	0.180456304084559	0.0764030623259288	0.160373110343204	0.114628599253784	0.147820553431907	0.103149462043615	0.16823968613951
Meth.LOX	0.155436837792466	0.165647769687264	0.232495421090159	0.0854419957078794	0.177228343333273	0.160948000040834	0.10842756516979	0.208836075120571	0.15342412948407	0.207281516690368	0.125451425600237	0.178655423871943
Meth.LPIN1	0.0910040741093743	0.0929474215424572	0.170276030831529	0.103376724363406	0.139851904387775	0.150897226559147	0.0342931648828163	0.110841368375631	0.0907244017498949	0.0935297231192722	0.0954594387926917	0.135049036076187
Meth.LPL	0.181134596931744	0.0562995490177898	0.190785625430339	0.0771610334238351	0.216625721031583	0.190756082216839	0.00243122799606186	0.379848052621408	0.177266074902716	0.100790735632981	0.0487170809834559	0.117121024814756
Meth.LRP2	0.238753930093054	0.168321510172681	0.389936708162897	0.147452935213162	0.306222402287584	0.350218022120388	0.0418809202303378	0.290246952894936	0.235042363353071	0.293299989062451	0.152804751273757	0.301249305546643
Meth.LRP5	0.0578161593048693	0.0503848947240161	0.123571327484985	0.0850474625247335	0.0831375543250695	0.0882573734690471	0.0320155103554643	0.100728485099044	0.0502777569342575	0.0717394392659953	0.0465647885270493	0.000527387928539336
Meth.LTA	0.00166041058878206	0.049112868164462	0.12786449784184	0.0561169092596053	0.0818706466487168	0.0855058063144874	0.0313754590393118	0	0.0556304860145583	0.00190790442744522	0.0616975145463119	0.0848798552122966
Meth.LTF	0.0680407906684694	0.0701654217186876	0.121042095156189	0.0602325063265042	0.104490245931427	0.0869701337977584	0.0584195089817326	0.0992894152618382	0.065296386335951	0.0860786159417003	0.0653141345733195	0.0921772784511332
Meth.LY6E	0.216318701081637	0.180631944498623	0.405771349557324	0.156433279901674	0.37612974886778	0.325561473678646	0.132265182286107	0.255663798288163	0.228131495558073	0.270399717198561	0.202088814421975	0.321344821506458
Meth.LYN	0.114578335281674	0.143675110410969	0.240303859448134	0.128480052191199	0.210045471960643	0.181327277042061	0.0515479062491893	0.181081237739364	0.151123438519237	0.184682421418211	0.142707493596972	0.221164301821958
Meth.M6PR	0.225007010824622	0.19709815883522	0.423243251919685	0.177371300319005	0.377699782577607	0.360390974904398	0.162891530932343	0.284785517319378	0.209364535535691	0.268116184466403	0.233700822185907	0.283757951782467
Meth.MAFB	0.103530339934333	0.0956129506540214	0.162462905476462	0.0593739811689825	0.112402240672012	0.10860960671758	0.0852448198251931	0.135030390826181	0.100667135627426	0.126832568581275	0.121373412949311	0.125024707040947
Meth.MAGEA2	0.00134111282245365	0.0465050579984932	0.0716719321079447	0.0350642834751223	0.0801589940137623	0.000697199501773297	0.0318592566111933	0.092478261299825	0.0466294219505293	0.0608404776595131	0.000685478156535904	0
Meth.MAGEA3	0.000664364589345724	0.0492267925279994	0.0794865162715061	0.0358288364260429	0.0806987820137555	0.00066764004492772	0.0380771087314462	0.00179238502445679	0.0450508916663878	0.0629125114933422	0.000674958311340805	0
Meth.MAGEA6	0	0.0491298091860616	0.0763037864921799	0.0341218176834837	0.0778500392473477	0	0.0364299827926373	0.00161909534579574	0.0448975890715289	0.063332106268726	0	0
Meth.MAL	0.0575062989631013	0.0454710618402697	0.118496258999702	0.036358790902041	0.0843770725638808	0.103221175168641	0.0297157540695026	0.0630854367888096	0.0537662828249115	0.0692434054831303	0.0485906603084466	0.0743302619637013
Meth.MAOA	0.139596266923171	0.172778116099314	0.346378815054608	0.0614266164840168	0.330412963382778	0.435479619557216	0.084172233468389	0.000598968464235296	0.165611471656301	0.274107502663423	0.269829344739594	0.21079038104138
Meth.MAP2K4	0.201024666542821	0.185185454760559	0.386456552277631	0.143498062969454	0.345650885720159	0.307057074710894	0.129716450523348	0.245864267154453	0.203656155607877	0.25055918350393	0.190682632482959	0.285197586686228
Meth.MAP3K5	0.201755356436712	0.1741052683887	0.347733232484635	0.156705768950265	0.304367154008652	0.249702042030449	0.114249469966817	0.253499450362123	0.203876692568825	0.253958645563514	0.189524950070007	0.257653140989291
Meth.MAPK8IP1	0.135482048653965	0.0583353799323081	0.198982972123146	0.0787705877498143	0.162905349133227	0.184293668510012	0.0704849909828696	0.114970195866233	0.149266735149236	0.156096316635439	0.108558136947602	0.177872328829817
Meth.MAPT	0.229258343117278	0.179820385856292	0.360180299214144	0.165631354053431	0.325525994114831	0.274906460904291	0.0856896960072765	0.298455261736015	0.233687439496052	0.311358872271285	0.231949707574971	0.281815599398071
Meth.MARCKS	0.226125776926256	0.197860094226792	0.379402154925854	0.159711917965667	0.348856653576474	0.316822341513509	0.146898711360441	0.289467216495451	0.225389418752953	0.268053872921366	0.220287173250173	0.320999245079234
Meth.MAZ	0.218893092570766	0.206165719965234	0.476953620476121	0.185950937525674	0.391124179493783	0.357215133172758	0.151359600598644	0.295856829996738	0.239569169810879	0.304848488249892	0.232701548716546	0.358786252002365
Meth.MBD1	0.0507931467309751	0.0410487132525027	0.0925577242535551	0.0319952321102548	0.106387004364442	0.0702178047203317	0.0283742684287742	0.0572423628211896	0.0508801490264866	0.0624016221026864	0.0460398527740508	0.0672919900171167
Meth.MBD2	0.232435362588224	0.210217799832612	0.485967461609897	0.182053512121584	0.44821537022116	0.373847507671823	0.152033316302815	0.294567542035324	0.253914564091392	0.30573416675044	0.241169118944987	0.360202157745006
Meth.MBP	0.0509439054032115	0.0449747373420716	0.0995990045769741	0.0427420097896326	0.0806184135192028	0.0778183344845013	0.0295745192314043	0.0645607083300212	0.0520002110828632	0.0639316516377152	0.0460469723057389	0.0712805116809865
Meth.MC1R	0.213606343396458	0.14833560651178	0.368048312471249	0.15742760991678	0.287211912065788	0.303558595311917	0.0831014497435193	0.214810989348341	0.225378141806914	0.00157259186052729	0.168408055184931	0.286212992215116
Meth.MC2R	0.0572054556096974	0.0590862583532944	0.106674378112292	0.0406438514282006	0.0878801573729682	0.0828929504630636	0.0612028455467128	0.076842520909059	0.0529522233213402	0.0704668232614229	0.0488846747186608	0.0722859221007146
Meth.MCL1	0.163598727974434	0.152491662834738	0.315980949221528	0.116859342282755	0.320827704744969	0.273391722955097	0.11168708328	0.180393437034659	0.165595908526149	0.200153688780605	0.161269480301692	0.24859116696931
Meth.MDM2	0.150084208185435	0.135414490058024	0.298764110454387	0.113500586169065	0.253019572245749	0.227338683483491	0.0951810670928079	0.191323239755843	0.156141731237695	0.189576310854363	0.147602934886209	0.208357638855584
Meth.MEF2C	0.283822081452209	0.248514649113679	0.429695947972122	0.189452697494892	0.469073607208863	0.339792032776679	0.0636561257202175	0.317650980618659	0.0120460355366793	0.376271394426014	0.119028892425173	0.221629253729934
Meth.MERTK	0.0433755558512822	0.0478166301255104	0.00406342184240376	0.0574567173110357	0.000499507229201513	0.0632701147579708	0.0475195086975249	0.00166586868855804	0.0473388788279399	0.0626021476817249	0.000633421499654933	0.0644814957426186
Meth.MFN2	0.191639676408691	0.161534112467451	0.351076326926278	0.131902459266241	0.317043221595803	0.272791227621096	0.116014749619521	0.214894649389277	0.188599177974623	0.211526497469165	0.182797634327977	0.26444740403304
Meth.MGAT2	0.233736601394861	0.201222109037066	0.466074083640057	0.158804917272035	0.404052151334804	0.376108637645933	0.139834075993816	0.285601857949645	0.226439639949608	0.282742633416265	0.212813604754168	0.335940102652589
Meth.MIF	0.194103249275438	0.178705528981674	0.364295322965949	0.144532069011795	0.313608559033874	0.308973156673586	0.124052564012333	0.236474718210287	0.18676619070645	0.247670482301045	0.172753605824551	0.27514605985515
Meth.MITF	0.202080250251121	0.160578085054379	0.31656583273975	0.156478565517615	0.270903439980787	0.242672161312969	0.127128663301249	0.239725609547729	0.197543683152997	0.222063163668649	0.165941916720069	0.249534667316779
Meth.MIXL1	0.055370834317491	0.0609955279056006	0.122697586954233	0.0801374111310879	0.0844630672737315	0.09015570418088	0.0306965642823359	0.0653685670669812	0.0667529318089415	0.0741814204595557	0.0541432531811091	0.0798735201605439
Meth.MLC1	0.0876158870787191	0.0701606670423916	0.237199627074541	0.140148078179047	0	0.23038906095173	0.063579260441679	0.00170939269325289	0.0916942317957097	0.125883673093417	0.0731769272594882	0.159954656196809
Meth.MLH1	0.109473314053874	0.0998706509545656	0.196415834832301	0.100830806281593	0.158107349249687	0.139890455364165	0.0971410304507564	0.142497384946855	0.083928310130132	0.114404195496946	0.0480765450718738	0.000635181134926733
Meth.MME	0.140305926937267	0.0875738636054987	0.160211518141587	0	0.175886654913493	0.201581485332861	0.0339995256527287	0.11612521670379	0.0656338750635041	0.14783487558289	0.0835493297107544	0.00419935997525419
Meth.MMP14	0.106778405531385	0.079193128505392	0.195038219584488	0.0640957553512303	0.121822622079272	0.123274301764961	0.0785675522875358	0.140147733240335	0.0825880079393681	0.112200507424646	0.0968190223977072	0.104855365537327
Meth.MMP2	0.107371396211182	0.116318189803156	0.165339524246442	0	0.17024618227248	0.144158349171476	0.0327984100749201	0.117428598686115	0.105103852096935	0.159096218666445	0.117764237268131	0.16411514890929
Meth.MMP9	0.0500086514469839	0.0450062239906151	0.0930890501070592	0.0361285328674026	0.0804152771667194	0.074250942605662	0.0288301088392471	0.0597374709823818	0	0.0626197762712257	0.0153938551823829	0.0605425003442218
Meth.MOG	0.0453425756799292	0.0610348440973905	0.00285118293688965	0.0654292158597768	0.0791485496356676	0.00633854418691737	0.0296120499651393	0	0.0491549197311577	0.0589448352628553	0.0213773842846392	0.0654280204579652
Meth.MOS	0.119942665085363	0.0621574077334801	0.151580214867029	0.0613524150859009	0.132597970836229	0.153736028590418	0.0702724872362409	0	0.069438682295649	0.101967490451207	0.054003145736456	0.101519921434985
Meth.MOV10L1	0.0017361688759314	0.000947285286681906	7.68244436471744e-05	0.0297908398772481	0.0666799470451706	0.0007864119591224	0.0011072639397188	0.0532555317361144	0.0488818110623155	0.000453820110557827	0.0132860869435178	0.0602043216280272
Meth.MRPS12	0.205246049667255	0.181226773326543	0.41540413063426	0.155833071787493	0.35600293016965	0.336812029202977	0.140898466074209	0.26310666415858	0.221311300226676	0.262316695827905	0.211653177304094	0.32331366925871
Meth.MSRA	0.199469105714337	0.172735773737939	0.370517747583143	0.131878269314631	0.339255401699129	0.286239862597161	0.111230512598834	0.220975765300659	0.187211246582898	0.236704224330655	0.179654610750017	0.263513641496637
Meth.MSX1	0.0876250562296131	0.046780928508382	0.129632887590213	0.0410450719382267	0.0990845112137528	0.121438216717447	0.0291125360669132	0.0685132682300752	0.00355413902907072	0.0823718438581732	0.0510183501078916	0.0811867713029609
Meth.MT1A	0.0524498492069752	0.0409248521631818	0.0931408666056029	0.0322913705237027	0.0816953341492213	0.0770229144300348	0.0278605197646514	0.0585873513330383	0.0507374488108028	0.0608944347401587	0.043423942393399	0.0674644044889043
Meth.MTA1	0.195037657035796	0.168123418462877	0.347878616399555	0.140394681723675	0.312709206816623	0.289634760935743	0.10845771306792	0.232908500358365	0.180150941406995	0.224808433482288	0.179296451842225	0.264828137162105
Meth.MTAP	0.148020870684962	0.140934559171834	0.254878596929025	0.108955766692753	0.211071531824922	0.165451165725714	0.0930439729482128	0.164375344900382	0.146277673055897	0.170956599774059	0.130643943893419	0.183265311618936
Meth.MTHFR	0.0619837539528301	0.0475956617239646	0.110306700173563	0.044033474464072	0.100461055765763	0.0803998013411887	0.0312130305246192	0.0783328195881872	0.054139478849746	0.0699145096192993	0.0493490796768477	0.0811561079804237
Meth.MTIF2	0.254591864729151	0.225782305791155	0.510154524331699	0.195837687251766	0.41975175852254	0.395909200185836	0.159181702189737	0.303464361642514	0.258668198005583	0.329493525635226	0.241184493819532	0.378832385007395
Meth.MUC1	0.0526523870703796	0.0546181643548897	0.11641052531191	0.0936587307443415	0.00161292738395059	0.0785255760213586	0.0344694856326404	0.0652250179910424	0.0528965399211525	0.0667721805323827	0.046503548618813	0.0674536761038699
Meth.MXI1	0.0510112924212736	0.0641678839998778	0.104736542014487	0.0739663360921608	0.0886082359135776	0.07592907804416	0.0375050131342188	0.0637137052548337	0.00942446824639444	0.0651324839767848	0.00177980873264128	0.000768363816780232
Meth.MYB	0.197140518509228	0.151265883995747	0.386149007499347	0.137067646692171	0.321536021779192	0.289444435782207	0.12659819640179	0.242420591574836	0.21281855921677	0.247992996466233	0.182042839450691	0.273943173994933
Meth.MYBL2	0.126693091072397	0.0855432418050367	0.223119230262271	0.118288718117319	0.193070011860054	0.175646384471287	0.0825514094339874	0.17700765111059	0.147186137330206	0.147780378758406	0.143958123276886	0.1853852651555
Meth.MYC	0.205392025082026	0.175622426312426	0.398695620066384	0.146792507962557	0.332964051502102	0.310019952725033	0.12550449930977	0.243607542665394	0.206632432570507	0.249558166894472	0.205343815830148	0.310157050105232
Meth.MYCN	0.176749936038859	0.136304776173808	0.262999626956116	0.108254939393608	0.227606751574589	0.193732020956006	0.0371503227776579	0.208268880995496	0.182043829591756	0.213967753371203	0.173582016651367	0.225094369270275
Meth.MYD88	0.157881711184257	0.144430852908403	0.325778570262905	0.133700525693509	0.259899323237363	0.256092991246206	0.114976190142951	0.214218350506965	0.17662957056984	0.2083255937266	0.167472253282127	0.237843665665065
Meth.MYF6	0.0948394624373742	0.10195894678184	0.210979896261702	0.101229796910123	0.169825185595888	0.163917018858017	0.103051645504326	0.122328472040491	0.001235410410712	0.110594811452214	0.06756775842836	0.11373920016231
Meth.MYH11	0.203506452539561	0.10251762315935	0.270643837767956	0.219132916523198	0.207924834457716	0.283079957034762	0.0440239332985031	0.116596505822863	0.219944290689749	0.174991567202694	0.0900661920553382	0.189145205931645
Meth.MYOD1	0.0855374277642929	0.001151837928233	0.101957922614857	0.0105390518468576	0.0832431029790874	0.0916045520148253	0.000547623863470228	0.0646684608486703	0.00178472498438108	0.068955140605344	0.04762350383582	0.0656103510564437
Meth.MYOG	0.0493035754873372	0.0408916589660231	0.0713308327643935	0.0315025358289326	0.0746703234721974	0.0141031315671053	0.0289188565924716	0.0860324557263799	0.0478328868815932	0.057018424509844	0.069214051555109	0.0146093985301557
Meth.MYOM2	0.148153276801689	0.120750704718821	0.28958475042687	0.134599534526576	0.233631790594802	0.23571426467894	0.119962610972152	0.19552317155088	0.0026039094860303	0.183912679405982	0.119978561578475	0.172178004185663
Meth.NAB2	0.258597635907247	0.226384622681096	0.524216949607753	0.182103020375079	0.43460109764882	0.422999520974013	0.165835367948364	0.317562382695273	0.256126463764989	0.317671091630588	0.243419497641596	0.376260550783475
Meth.NCAM1	0.161528051195448	0.0770890070861344	0.242320148145138	0.0858676535017603	0.191086628342047	0.198858921148419	0.0821320148281018	0.20070789414413	0.158917873011399	0.187160200915965	0.0817356431844703	0.215423338429422
Meth.NCOA4	0.22562162025574	0.192849022034933	0.245223472953995	0	0.350177741331533	0.303691891748303	0.137121349890065	0.292800784135894	0.219888559739361	0.2987769469764	0.206089033864751	0.293158953237666
Meth.NDRG1	0.25526969996465	0.254483138125245	0.474784127587852	0.174002453654586	0.419861015384698	0.390407144382479	0.156361437372076	0.333351873506652	0.285627837141446	0.32661648061702	0.267245256736288	0.412768283351686
Meth.NDST2	0.0490657495225391	0.0409634587917691	0.0967942658257137	0.0341481085430995	0.07406834354216	0.0770304844558853	0.0315679477534994	0.0587875827955001	0.0516227438192882	0.0632897376526404	0.0486285860381288	0.0655414093561383
Meth.NES	0.141773134242482	0.132395912386596	0.201152577801509	0.0941535980704327	0.170138546059383	0.149003784557524	0.0482538934918085	0.129194344648553	0.146748996384241	0.00178813132538349	0.101776032465108	0.166079183672693
Meth.NEUROD1	0.149198639126751	0.0594689019273736	0.157764519233929	0.0499201077948318	0.131594608391855	0.202600862253579	0.0508454822274918	0.09741238700538	0.0774665868489319	0.115704935568398	0.0562474769206267	0.106289504029554
Meth.NEUROD2	0.0938053309791776	0.000458344852834167	0.133151075521738	0.0637856436658412	0.0998397124313281	0.124631808422435	0.0359125104881755	0.0814322759069924	0.0829382981822046	0.0733152301191871	0.0578349879714194	0.0867805831167739
Meth.NEUROG2	0.0806016897672286	0.0833108268471636	0.172288085758454	0.0625457242072538	0.15103897789756	0.137052178272825	0.040432485501988	0.105240090162692	0.0872665793010826	0.108292274061052	0.0949419156702092	0.116515317297675
Meth.NEUROG3	0.151868980949312	0.0542562461970356	0.196430979253585	0.0831962306633998	0.129470435307292	0.208047302569424	0.0333278223493174	0.0866330590006774	0.0856671029770273	0.0933025514678051	0.0547213844047074	0.131372072224822
Meth.NF1	0.217671410814416	0.151403481615597	0.369049932879294	0.159451703497429	0.287170649283628	0.287143929528018	0.104870542038893	0.250122691322371	0.210686061946498	0.220725494439496	0.188445690337474	0.267364499610481
Meth.NFAT5	0.0500194155496182	0.11836140969875	0.291551770901998	0.120101792115122	0.18636161549474	0.236023054275959	0.097961176305594	0.0141837746075976	0.125478312753192	0.187039085576901	0.115300686946953	0.212488043701878
Meth.NFATC1	0.19975561055574	0.16576232553268	0.403396126744819	0.144754818953348	0.312931430439992	0.330831404446218	0.124635844352563	0.246799825582056	0.206733231201811	0.260007853575523	0.202343043849496	0.290123373327374
Meth.NFE2L2	0.105126988327981	0.0659253415362204	0.189157934901609	0.0660839840119381	0.150011064560871	0.154127557362199	0.0745522575361465	0.14560665206348	0.108553240783408	0.121212783998046	0.0902989247213332	0.136153267529852
Meth.NFIL3	0.221524846096723	0.186628115625553	0.421172770248831	0.158254135737279	0.355805082498249	0.32336741943108	0.127607630289328	0.274267600544476	0.207472088700488	0.25305597179711	0.206959614199397	0.32270919959453
Meth.NFKB1	0.192040629698705	0.112665368186307	0.374977789994954	0.141790802241375	0.302642412079249	0.292522999234146	0.110264620326066	0.21765296204292	0.191283682923956	0.214367921968193	0.16678726919959	0.265961564270854
Meth.NFKB2	0.22306775354404	0.204680687587114	0.435272446040875	0.163882406357097	0.407797960581448	0.348384176328648	0.137046589410429	0.269241405135431	0.214631957768506	0.294596170380338	0.215015354222646	0.312570574158184
Meth.NFKBIA	0.197049472513997	0.163950712961124	0.388135961861763	0.154916975991659	0.350565652093523	0.320311398978005	0.142017576477337	0.258518488452126	0.208791605617152	0.250612121706545	0.157629456792741	0.318723826523454
Meth.NKX2-5	0.18222056122965	0.191133155930759	0.311662424799495	0.174714983668398	0.240374843964703	0.23550548065371	0.0885337542678437	0.205686785866754	0.229935166695926	0.151682377958849	0.000435181474624241	0.221674423979037
Meth.NKX6-1	0.156745071702664	0	0.203675597418453	0.121318800729551	0.181194523909103	0.17642450915778	0.100885259475261	0.140354232084695	0.173177588213397	0.199143234594206	0.0729769447294675	0.17405882915991
Meth.NOS1	0.0535047949295635	0.0490035114338996	0.10906663669241	0.0560598100632249	0.0823171423005743	0.083972298536665	0.0288415282030065	0.00111712654843439	0.0555220057588999	0.0633160965434105	0.0485288157805693	0.0756168724591701
Meth.NOS3	0	0.0469457441816027	0.0940820369908779	0.0436552966379086	0.0814084736942947	0	0.0322112933831936	0.0606033537713111	0.0534166617486947	0.0017759692662666	0	0.0783650254778594
Meth.NOTCH2	0.115124398187899	0.106261336425884	0.213653989558867	0.11362067972029	0.165928099837635	0.155820380473995	0.0417403958965396	0.144363303466515	0.119478142109348	0.109996135575554	0.0922184678357113	0.153748291524916
Meth.NOV	0.175339406536227	0.163059146974857	0.310460209387463	0.126793734420183	0.294086255769394	0.244946964025609	0.086855101495933	0.213217503565345	0.16886500620564	0.218013659899902	0.167629811903471	0.233111262846572
Meth.NOX4	0.0671790065390008	0.0463373004149002	0.129769143388165	0.0431315729659962	0.000918904414921395	0.12904165418447	0.0306643706657223	0.0759353985775315	0.0947923889667471	0.0960278283145075	0.0535982221868948	0.111420846247212
Meth.NPM1	0.227250115920473	0.214268421827158	0.419218988877016	0.163899702508536	0.362112044151009	0.337580537774234	0.137068479659439	0.297747764902993	0.220748509561939	0.255970449639697	0.202862144020249	0.00876442559614165
Meth.NPPB	0.0664916173095143	0.0645937436118008	0.112284833329813	0.0480006532628963	0.0961715030239357	0.0853007245917349	0.0309601477277731	0.0800317804994096	0.0582508240796424	0.0769346902351003	0.0540314917172384	0.0866942499201533
Meth.NPR1	0.282634002032706	0.211924354556385	0.524612046962566	0.198344677228965	0.426349423071415	0.41510870742268	0.163312711725306	0.32412592564872	0.278234981079541	0.31882852743159	0.248003275652072	0.417277312422984
Meth.NPTX1	0.241710729122733	0.0914587536291798	0.341041184374347	0.190924362278797	0.58878768484335	0.278061275329441	0.109886416188975	0.749050029806805	0.186567173588955	0.197231864010588	0.222768751452963	0.244077041812867
Meth.NPY	0.0911971502393863	0.0451955178972923	0.103598752074233	0	0.00461972169121193	0.125472716127085	0.0309258273296311	0.0678545205050063	0.0575409514371458	0.0696839874826283	0.0508169787880953	0.0763300044018619
Meth.NQO2	0.104968621813792	0.0859577644751561	0.162668952595766	0.0967967010408159	0.132599979741073	0.118649374837639	0.0426018250172736	0.1073023032729	0.0896287393631654	0.0942340359577681	0.0823439134308587	0.119358980477996
Meth.NR0B1	0.0994621509516126	0.0526365585977688	0.129715926031275	0.0385546880195476	0.130501986758071	0.108001327767133	0.0327905839365771	0.0932180021629624	0.000757958852355035	0.0845117988748474	0.0568803769223571	0.0853571235605529
Meth.NR0B2	0.039388008056096	0.0374266272060102	0	0.0373132281629638	0.00251910407188612	0.0245314622599517	0.0275815573098654	0.00648275399550106	0.0327807287768054	0.0541023609087542	0.0424988912619813	0.00818050380790394
Meth.NR1D1	0.267303845072879	0.224310840979101	0.523263832942592	0.204141124590731	0.419946234671732	0.403046461385331	0.161469769338987	0.339148173592789	0.259607244239519	0.327442846356969	0.262857856214254	0.382736910875752
Meth.NR1H2	0.25519468362172	0.215156911971815	0.514888315350774	0.185696932266323	0.406135701457164	0.402916215785713	0.152039671953953	0.322602445105158	0.293235520128545	0.332007167258601	0.264457583289593	0.395443339286314
Meth.NR1H4	0.093430781248272	0.114588425688038	0.130492861376494	0.113657188435229	0.152950121135135	0.0115587098367838	0.0928571033945124	0.154205478607329	0	0.109578076121321	0.0837909630127743	0.00493813366645899
Meth.NR2C1	0.239598670358041	0.208255611376061	0.466123585521263	0.181937122011907	0.376171458545149	0.36612967514781	0.146825348533409	0.307626134790353	0.24578655822053	0.327989739267207	0.239808679274963	0.368149057667445
Meth.NR2C2	0.214782046712868	0.171429047551559	0.404958708156825	0.166965692245191	0.33381036817024	0.32961631701968	0.121582489862347	0.257584680730252	0.226988442009377	0.262268353507756	0.204957348806801	0.306369755862192
Meth.NR4A2	0.190189203821256	0.163362488466857	0.382857076298618	0.141833529917686	0.3046928569923	0.292344669537192	0.112509575742836	0.241616376416571	0.197204992648205	0.225287782419749	0.188346197192967	0.282143534075827
Meth.NR5A1	0.0227810708904417	0.0379593776180624	0	0.0307016687531404	0.000438059403968962	0.00134413711793491	0.0277797603374163	0.00114586875072449	0.000369375024147048	0.054278566392562	0.0740382415419993	0.00382452288515685
Meth.NRGN	0.189879291304754	0.176099344770362	0.387898904372242	0.149741265600816	0.31255294129734	0.310711363431748	0.137835768539032	0.242250816635836	0.20787770873564	0.222885682141448	0.195199890809399	0.304725215085636
Meth.NRL	0.219080711932757	0.195644537630985	0.452173581994096	0.168060367923906	0.364779875212762	0.349323986543672	0.149851054737415	0.279322496062597	0.230748170869077	0.293914215648458	0.212906836806964	0.319953424333386
Meth.NRP1	0.173223991548784	0.156102574960783	0.238883664379118	0.107159900703372	0.226415887817188	0.000365194453174582	0.107360023240352	0.240004789001699	0.19828233031348	0.22940918437466	0.197878864655455	0.245962933111859
Meth.NTRK2	0.123120938391439	0.151098363751618	0.241909410799666	0.0702428850520809	0.301105369289992	0.194749861173241	0.0313543704308835	0.116810240957767	0.0810164989202757	0.109490047931531	0	0.163275522645042
Meth.NTRK3	0.103953697479953	0.0530762992163248	0.122929030221469	0.0350059330488676	0.10024082675907	0.117291342972948	0.0482078060292528	0.071766794749351	0.0696643316363018	0.0806743645040536	0.0525547912208122	0
Meth.ODC1	0.163392092784471	0.128728885296581	0.334243783743496	0.129390649777078	0.26472930729819	0.284330170941531	0.113216252322172	0.21789256381695	0.175784304055074	0.206007258521746	0.169011616790487	0.236364273826268
Meth.ONECUT1	0.192563238611661	0.153655975344079	0.348595718561189	0.134257403837247	0.291397638177712	0.282556693857918	0.0816457984115282	0.214667185336212	0.191233589494426	0.222336213559411	0.176385989460694	0.273919088210055
Meth.OPRD1	0.0799070447844723	0.0412957331267253	0.0735049622508771	0.0331142140532283	0.0831161047455243	0.0840513143075869	0.0285955969703245	0.0703213932971325	0.00230426414372471	0.0863986317653371	0.0441163575553627	0.0593410002577088
Meth.OPRK1	0.0726897110275903	0.0653208693939042	0.120878354347056	0.0383934405130762	0.0955215507648439	0.094084373363782	0.0298702424464701	0.073330789218827	0.055327095424427	0.0824481885438198	0.0515549062424584	0.0842211773356111
Meth.ORM2	0.0504938837524259	0.0383646065192986	0.0914762109124582	0.0336237130999327	0.076806152169011	0.0724784534890627	0.0290673853900114	0.0585313575865879	0.0483299426569692	0.0615298881546144	0.0433263098843792	0.0629057979429267
Meth.OSM	0.0478903052933178	0.0388189610878907	0.0995768048864493	0.0356899563006745	0.00442972388017743	0.0800194747003464	0.0295288598866578	0.0615717646429203	0.050459926037664	0.0613034631670327	0.0474972259047538	0.0709133876971174
Meth.OSTM1	0.125598395485929	0.132481093448924	0.267700630357138	0.124183870545298	0.208645304494153	0.185049547630173	0.0535625103477948	0.169821662829329	0.144731747367205	0.134761222787956	0.139284347101715	0.191446045885338
Meth.OVOL2	0.205108989403664	0.178965264034958	0.357173505861535	0.164334653397941	0.300474478096125	0.266198408277477	0.133766143315796	0.252901432705902	0.207565197251486	0.238626723149932	0.191823826444186	0.269955836314066
Meth.OXT	0.0792482816677445	0.0441852143198453	0	0.0419283294106365	0.0761272806111948	0.0694863549859471	0.0296748050861144	0.0570843516996421	0.0499687065634534	0.0665473491685979	0.00556006558400444	0.0680023516701026
Meth.PADI3	0.0436251272162155	0.0498617530673107	0.0785205245665378	0.0440838741157912	0.0794132304455882	0.0252072370660539	0.0295127155774969	0.00112506165206165	0.0480244740422957	0.0570550206573353	0.0866654641331353	0.00500463497200955
Meth.PAFAH1B1	0.167097770507614	0.155253689450776	0.306579582676159	0.148031777476988	0.265106333676162	0.231781661435442	0.0960314721644458	0.20714476814509	0.15780687400092	0.189160318594615	0.148049151914086	0.219955295276621
Meth.PAK1	0.161547315434009	0.123113243630178	0.305642311657497	0.121572958779157	0.257886224116767	0.228158198774762	0.125515593980616	0.214445379928335	0.174072775265742	0.207451326286277	0.157464361389998	0.232092352470835
Meth.PAK7	0.130239313474071	0.0727637524935758	0.00213500920469747	0.0863365388087775	0.143974593796007	0.151091424638514	0.0448533431735917	0.097557954006983	0.0734453503676158	0.173948572280198	0.0634587669335146	0
Meth.PAPSS2	0.0405657754869638	0.0448871156626078	0	0.042298549636651	0	0	0.0130834700885178	0	0.0508475638043584	0.000831947607626476	8.69173245373324e-05	0.065238883466665
Meth.PARP1	0.186524196549914	0.165072412618142	0.362582564387225	0.141692855994642	0.309219224824135	0.288798005327343	0.14130975333958	0.24204208833163	0.20942083092935	0.224240495279005	0.181153216441104	0.283939613608528
Meth.PAX2	0.145265903771896	0.0940009401586602	0.195198590397754	0.0969164746754526	0.175150488311374	0.164550555179454	0.0808487325802429	0.161220047879116	0.154033211595009	0.169677940631006	0.0805712798398709	0.191935193665728
Meth.PAX3	0.0784367570171312	0.0759533779506226	0.133957092512702	0.0638685156866666	0.103159237443537	0.117756538913437	0.0367838130645232	0.0721611912356625	0.0683295510940668	0.086537277270416	0.00531818356322744	0.106267638308803
Meth.PBK	0.247183518457875	0.219934312209431	0.455565696334837	0.18849109192983	0.449117332516202	0.346615369412553	0.169658370806673	0.314155845785429	0.252530457118387	0.280469690130042	0.244492460920664	0.316404231650784
Meth.PCNA	0.270521152877794	0.222648800832732	0.527240030792833	0.189080762709216	0.408600449635664	0.391351017803135	0.159168018793798	0.339726535905728	0.279358903444551	0.328039580074975	0.242007168190745	0.378802829064877
Meth.PCSK1	0.0588484643450238	0.0536070702981378	0.107232435556488	0.0346305656186271	0.00532823182297486	0.0863158105385796	0.0513930479703927	0.0630405921029378	0.00201475650341273	0.0680642504191092	0.045351795518333	0.060989135719794
Meth.PCSK2	0.211504778526686	0.140117219153962	0.333337096742042	0.0985361191947041	0.303193420021055	0.280571085905031	0.113809886370196	0.225487630164039	0.164184886199904	0.216680894991549	0.113246448094195	0.254999946794266
Meth.PCSK6	0.00153873811628028	0.0534538448084829	0	0.0450403662551614	0.0750130673382237	0.000673782097532645	0.0370136384168206	0.0602122764151477	0.0499129956087196	0.0624313597136609	0.00328171326437982	0.0654622093896036
Meth.PCSK9	0.158860103793548	0.115063599065969	0.245710317868219	0.11056670393983	0.197140659044855	0.179445540051931	0.0974758197549853	0.184181681407483	0.15609994185059	0.195452499224368	0.15942641250948	0.200354381169956
Meth.PDCD1	0.0640333207244719	0.0664614373359264	0.133392155470753	0.0686163790794334	0.112091900596146	0.0911201260650956	0.0619975175738795	0.0814981945699823	0.0681864594002385	0	0.059089310558706	0.112453621868481
Meth.PDCD4	0.206422446444058	0.150254869090954	0.382302852146593	0.15390375422586	0.332066959096175	0.318801926681763	0.117532534734753	0.252478608251631	0.211261461248595	0.2407773258913	0.176647372873558	0.291377316543595
Meth.PDF	0.048195574417067	0.0402827873670516	0.0858902343001967	0.0323292323043666	0.0777234848113191	0.0679507468380482	0.0269652928465831	0.0592561574027236	0.0494401318968009	0.0599634208303674	0.0445131651682894	0.0697402528445855
Meth.PDGFB	0.169375056845842	0.0650364617467303	0.215644622861039	0.0944731981606268	0.177294754654473	0.151260498897179	0.103159734461225	0.182675728895615	0.15306171709788	0.201106287857132	0.121399311829505	0.165014960557171
Meth.PDGFC	0.139287354693654	0.0732704356347939	0.190500207067933	0.0701784398076074	0.131029708368979	0.145227143092902	0.0796211546756151	0.203919512679971	0.144533476477446	0.198622359639622	0.0865702095409725	0.154222524902205
Meth.PDGFD	0.125201909204303	0.0595249862557342	0.167667814394572	0.000692295119016098	0.160884871574453	0.202467769177895	0.000812570131130882	0.000177053109678459	0.0901901172550689	0.164668600508843	0.0700450449073704	0.1380832557505
Meth.PDGFRA	0.0850582860974444	0.0903785548808405	0.162941156607145	0.0436096738099739	0.113856562386717	0.157230113625143	0.0289693627671341	0.0870290540943525	0.0677916658552504	0.115760693124651	0.000100593413438231	0.120820072674075
Meth.PDGFRB	0.09238629667638	0.0961381096973184	0.144568157163262	0.0994103126577288	0.132014949905657	0.107391744447595	0.0366130518646554	0.0898454543427043	0.0729022775641485	0.0983434787373359	0.0784464724809694	0.112919647312436
Meth.PDPN	0.169750265029752	0.147739988229163	0.283487715573827	0.133066631774664	0.229918513882163	0.18064461190621	0.118146767530728	0.221679585434054	0.164334379741759	0.210289715677432	0.159307213896031	0.227710343679972
Meth.PEG3	0.0527274185264487	0.039969831419801	0.0934178380954645	0.000546498339453318	0.0812934517680812	0.0792962574822883	0.0284431375018308	0.0569795119057458	0.05226425049509	0.0613152527966027	0.045219647988097	0.0890060862714491
Meth.PEMT	0.209733188947464	0.184079751796975	0.452177126413629	0.153181840528709	0.352863017875554	0.339702243388951	0.143373267252461	0.272731110338619	0.216520432278113	0.266256047276324	0.218569069902467	0.319884292264245
Meth.PENK	0.0827782171506593	0.0448422155623534	0.103320855265452	0.0334774331734198	0.0832188705617939	0.0914788811902806	0.0290405317851965	0.0604733676097767	0.0570088444058138	0.0719984912964745	0.0490530937340462	0.0757034854224421
Meth.PERP	0.258077306157598	0.221033152808528	0.402473551864432	0.178463081890345	0.385200535966675	0.29329613377545	0.162665388815359	0.316157563936996	0.252543291330702	0.307509640298852	0.238033002695938	0.317933634738036
Meth.PF4	0.0598999379679195	0.000553632339337452	0.0963929910738214	0.0010274930510785	0.07843068637695	0.0822114721684805	0.0362554775260298	0.0880156743371428	0.0608837546888775	0.0719806032988566	0	0.0766190952227356
Meth.PFKFB3	0.214645123408726	0.185763207118717	0.340760320460447	0.154897586761889	0.0448998508935816	0.291280686022376	0.127687870249677	0.268149250396283	0.225073575531327	0.256413153724666	0.205634668843565	0.287435861672283
Meth.PFKL	0.172453295455101	0.137077525146968	0.323459792818797	0.130707508389191	0.25668038693997	0.259997898436875	0.0720669739583574	0.212240367557495	0.178329849000618	0.224358240406155	0.169672260745014	0.248943810445617
Meth.PGAM2	0.0709111257495108	0.0730820875898089	0.139993519146054	0.0792058424129578	0.105127103806327	0.0965892649276538	0.0337046333296685	0.0918471584910698	0.0745935757606183	0.075734553408804	0.0620829501546881	0.0944468490423129
Meth.PGK1	0.101865965909595	0.0007533281024286	0.166237024505407	0.0663467526639557	0.252951645717064	0.130332698665098	0.0675995749019956	0.123476435629171	0.153422552209881	0.252836810951352	0.193159882168434	0.168880401966421
Meth.PHOX2A	0.115806620643265	0.0475615914972264	0.137889024684841	0.0425036045627884	0.105961719382457	0.137481839187244	0.0306649832413795	0	0.0854247619625972	0.0824685069556505	0.0871579257880579	0.10657247572135
Meth.PIM1	0.199391037716379	0.153667270326498	0.410447162493525	0.179978647248467	0.0253385166632428	0.349283934013269	0.143768756318579	0.215364356733437	0.228158263864281	0.260617954818042	0.120116422359858	0.273609321622086
Meth.PITX1	0.0944976097103754	0.133531611162953	0.186103507418272	0.091390321241839	0.163304852626077	0.136234909831353	0.0554167103419735	0.133093453806232	0.128971292001809	0.116615320089934	0.126158533873801	0.157763590923628
Meth.PITX2	0.053799660542969	0.0401658441699233	0.10620024677621	0.0444674770927097	0.000466737648807898	0.0870062189712691	0.0287641473964477	0.0634791438045378	0.000533853484902309	0.0686597795938869	0.0470206938219971	0.0668768033910105
Meth.PKD1	0.0629170937279388	0.0380000457531295	0.00274012705277791	0.0359971286792528	0.00197467561683923	0.099347475890403	0.028708781451985	0.0934282978830778	0.00644165920957176	0.072333529727764	0.0254014878559044	0.0272525718306839
Meth.PKHD1	0.0604433608989216	0.0867712857659773	0.108014416039608	0.091497802979113	0.119839751111355	0.00770941905699514	0.0593975094185921	0.099716732335171	0.000874898369119535	0.0850811427844721	0.066196273736837	0.092815238471362
Meth.PLA2G7	0.213518484401688	0.0572376315166976	0.000372400526786699	0.0350240797675015	0.203695121642887	0.187390664990976	0.0520146193803071	0.227028520579199	0.214264482453888	0.000112768008763725	0.000371894287407886	0
Meth.PLAGL1	0.0507837997081836	0.041789227289859	0.0960601644027333	0.0339211735126013	0.0792130413354534	0.0767340624664139	0.0287240287207688	0.062365285596739	0.0493656024196988	0.0652314107272692	0.0457400046196349	0.0701740701964585
Meth.PLAT	0.0582850366910015	0.0588443267811896	0.109908278199419	0.0671770500504678	0.0930116921599183	0.0828804859889737	0.0587277438138025	0.0769998381281679	0.0571250872605446	0.0698776047169217	0.0640919529222187	0.000745152282489399
Meth.PLAU	0.173008477365917	0.158538602050533	0.321520090277957	0.14782670042454	0.268234050324116	0.226861254509647	0.122727301003604	0.206181497923126	0.181442250724138	0.209656618554975	0.179414751092984	0.235271035310967
Meth.PLCB1	0.169535165301237	0	0.165073741109642	0.100724299427223	0.150754574111734	0.214492363497881	0.0403316468222126	0	0.0039863820043427	0.102762758880098	0.0613182264410102	0.114265080819146
Meth.PLCD1	0.0542832350301233	0.0491234161436931	0.0960755584588738	0.0394527070171596	0.0798183210758337	0.0779198479572465	0.0307242115476595	0.0680851852159283	0.0507202628228989	0.0655374590469684	0.0494439950256863	0.0698903947669749
Meth.PLCG1	0.140570007693109	0.13881869229391	0.294058428253053	0.122532323427757	0.212077935389894	0.219307861475125	0.0368467947858858	0.127400779690569	0.139548443177436	0.150656810668763	0.120494253201664	0.200327718453706
Meth.PLK1	0.13067713952961	0.115673929554205	0.252993819948281	0.127096661890741	0.201079794711253	0.184591903284332	0.0769536908049384	0.159245841900504	0.130139296047805	0.124233544271165	0.129251036178103	0.198352405452493
Meth.PLOD2	0.152090306860929	0.168629174682069	0.203114120176572	0.0751863837120047	0.164972015955095	0.123967839598293	0.115689060135403	0.210348564086851	0.154541938181345	0.202493870302881	0.133536223631292	0.16984317328154
Meth.PMAIP1	0.0867266172409746	0.0857752144622527	0.182394152033022	0.101425035489303	0.137745881136204	0.129015702009004	0.0939307889848852	0.12838151327033	0.00528417279688026	0.104096088453131	0.0832018543352771	0.101713966649308
Meth.PNRC1	0.187586974833675	0.166591368598166	0.356763729033381	0.141640798257329	0.31172895133126	0.276731328880292	0.126187228224565	0.23211260686314	0.200956547204994	0.229112749478535	0.179483890321374	0.274011769709483
Meth.PNRC2	0.238549921844656	0.212385402368063	0.456044438173577	0.158978048958649	0.404258127375294	0.366043322520835	0.150788923320281	0.300452544371583	0.250522019552382	0.290798396452223	0.227578622489607	0.348364085755686
Meth.POLA2	0.242693805384246	0.199989598611773	0.483110982910625	0.173206396576378	0.380500210327037	0.376726899160365	0.147757974436362	0.300644038143064	0.239465384498023	0.31251985749381	0.246435506760829	0.362867086885195
Meth.POMC	0.0519331489860001	0.0518068069320101	0.0963610109556942	0.0444615131858056	0.0832323478179678	0.0784177877100798	0.0330679071803714	0.0700259715912655	0.0554552784018338	0.0635976235278993	0.0543752440806662	0.0726200192458897
Meth.POU2F1	0.196974377959921	0.188333881808639	0.371098149440737	0.154822322390197	0.331944043849974	0.287787285206212	0.138511403682812	0.262904881282786	0.210737772512272	0.249439895089209	0.18770146569581	0.284295414131688
Meth.POU3F1	0.0749954482398484	0.0501716480195298	0.10186173328507	0.0348881379489494	0.0863451805232164	0.0844421266629536	0.0302461057988056	0.0639876964250458	0.0555851379156844	0.0690158689411705	0.0518753046660216	0.0768189071449633
Meth.POU3F2	0.15738505786023	0.154127141437356	0.467180704850277	0.144962042865642	0.00730715627781597	0.249894047033713	0.0475306156785293	0.235958198206998	0.207270045995641	0.228562581922205	0.155532880297994	0.25619556512142
Meth.POU4F1	0.404411203026152	0.0681172075458834	1.05867717466146	0.579440145031555	0.543556201712463	0.47438870919976	0.138571224601069	0.40273831539638	1.45188218902095	0.632237435313245	0.287899809867628	0.744877556886815
Meth.POU4F3	0.133412969858409	0.0550496153454339	0.127062659983813	0.0354267152517173	0.0998291266123004	0.120467164279048	0.0315774824841928	0.0711177515318177	0.0564851114259349	0.0848489674695734	0.0494245458219769	0.0839035131571683
Meth.POU5F1	0.0505331244416108	0.0391157362229263	0.0905944725331673	0.0328032485829683	0.071137359427963	0.0728459964233752	0.027580254111158	0.0601424071818763	0.0492190318482662	0.0607388595747992	0.0439053392543169	0.0659912628601572
Meth.PPARA	0.124500573254626	0.097608948151251	0.252764365112755	0.122706635775291	0.000224261312381692	0.247340168167182	0.000217737596315124	0.100796342999534	0.138272267209974	0.105171177113749	0.0958891178588855	0.193075287378453
Meth.PPARG	0.23215586431054	0.110319783852956	0.0018117263046867	0.0528773018000657	0.227647402675094	0.274055082655109	0.000500750078820361	0.253877481980936	0.24311852103288	0.161735058956606	0.24326127600378	0.364813976894425
Meth.PPAT	0.0518816119905927	0.0461222523858041	0.0992254296311282	0.0378387034105341	0.0917456106388895	0.079133628381915	0.0297942965600575	0.0655876382400277	0.0540527495389542	0.0660794358320272	0.05157869388077	0.0779939098039766
Meth.PPP1R3C	0.171655268869118	0.133591636364762	0.300638818959541	0.137119896725746	0	0.232950487569173	0.114775841916398	0.309669932770248	0	0.248307118779516	0.131298492781792	0.165474345900148
Meth.PPP2CA	0.174320781455633	0.164502611668291	0.335551237172614	0.153790788586767	0.307407095736616	0.275011080379716	0.132981096569314	0.233399678191709	0.192712072764472	0.227977278074043	0.186646309186663	0.255855799755132
Meth.PPP3R1	0.224154195849863	0.198522160182754	0.431955896292374	0.16222129353256	0.362247410231736	0.351875025832173	0.141994194188544	0.265973746916933	0.210894542200646	0.271467818217558	0.203456340380772	0.310822755536906
Meth.PRDM1	0.205686887567294	0.161532502802669	0.353974811520378	0.138133583259237	0.317146219057391	0.294687896715113	0.139595102801663	0.25839477753299	0.211014096510571	0.257888561574349	0.191058028724729	0.28635932066776
Meth.PRDX1	0.249661031493439	0.2060907550747	0.461204072941629	0.185642693810165	0.357757363742022	0.350757282610373	0.160204546517726	0.32712075727248	0.253740541526153	0.310807763004312	0.230335212286327	0.35386375831203
Meth.PRDX3	0.227185891613596	0.196688185965957	0.407838037160187	0.154904003581489	0.353374576025733	0.340928727084971	0.13826165744708	0.270033441976775	0.22153057964648	0.269453406258171	0.204306678715443	0.304750631744958
Meth.PRG2	0.012807196430198	0.132191637208969	0.178083087487977	0.104615431392664	0.153142084078633	0.125109985939264	0.0923531345126341	0.139541906621877	0.106230152201798	0.144686647526626	0.0905115190316462	0.146803789223487
Meth.PRKAR2B	0.0803711413265383	0.0614532895094057	0.000453274919813925	0.0865957665605929	0.112825727392915	0	0.0366822682519335	0.113200243258501	0.0727755941030831	0.0998110163750692	0.0753578775274824	0.0968423155941791
Meth.PRKCA	0.225944352770513	0.19205209702647	0.418344171959706	0.156212616352089	0.345624610621241	0.328529366611436	0.146661711634443	0.27028435097101	0.225967089002509	0.254220343787832	0.203248918905406	0.32531311272223
Meth.PRKRA	0.216090136623811	0.181716495251758	0.393134715911665	0.157967565696654	0.359398010263782	0.316797140847134	0.122340265404379	0.254694486566342	0.216497594906978	0.263275670297266	0.211181968604932	0.296472426006986
Meth.PRNP	0.227232194724319	0.141880769271038	0.412291048054907	0.160896681108515	0.345179739317762	0.331472851086889	0.125336459620022	0.27685555711199	0.218433618226942	0.287566108368043	0.199705163189658	0.324833026701723
Meth.PRSS8	0.0568286405777802	0.0597971153885829	0.00182290502614229	0.0471761782118691	0.0805637037314087	0	0.0470575324594166	0.0738757868467684	0.0547407427635104	0.068326540418897	0.0596755717428701	0.000140977938410138
Meth.PSAP	0.233375583416942	0.201370242271185	0.447094332424337	0.149860683291025	0.400683001026323	0.375795264889789	0.14481839811081	0.268980908461144	0.226937273164738	0.27524377539316	0.221247555935952	0.374749065031955
Meth.PSEN1	0.234701699082468	0.204047640218304	0.464016850985254	0.176365654777002	0.392729362794357	0.34233570287329	0.141762057725415	0.288709363150612	0.200500656464921	0.291057936515136	0.163186220564195	0.30807712399336
Meth.PSMB1	0.269157859606608	0.235681009579557	0.499281983114411	0.188422599696494	0.426933778602989	0.396708375435874	0.167531514537471	0.327907217213912	0.256669206636608	0.319734705366725	0.232381918991597	0.356111534521691
Meth.PSMB9	0.248087968108661	0.199609084205199	0.427137026758761	0.157724795669394	0.387013760543041	0.362695752421053	0.139642144070585	0.294324953122113	0.255329243024602	0.309494793493436	0.228272924137576	0.346498641463368
Meth.PSRC1	0.227083954246297	0.204178385888158	0.418232210667658	0.164321678024043	0.36188861725042	0.31708673019943	0.149880438438151	0.282347280234035	0.243098161235368	0.290436631681656	0.218713437388075	0.335938174176549
Meth.PTBP1	0.269195438727547	0.224128079547682	0.536365932580333	0.186593257745478	0.455412083207437	0.417985499893529	0.171030269468639	0.341951374399977	0.258536461533504	0.317078256153192	0.225687244194581	0.389665062166196
Meth.PTBP2	0.265153302448339	0.232347223013099	0.48849054731783	0.198057898414009	0.447839123012356	0.39587246883623	0.160907412033843	0.324300549469003	0.274593409962376	0.337597211007214	0.244999793198134	0.373240104504673
Meth.PTEN	0.157048126428522	0.12882878489946	0.306126188184336	0.110311808402821	0.255287868659834	0.255050096545384	0.0959797911534052	0.192038864924189	0.165063333285661	0.199157062739912	0.138823861171752	0.224740951082602
Meth.PTF1A	0.0816936898069224	0.0449708072101803	0.105168406994155	0.0390739369967061	0.0790571881097676	0.100282659683797	0.0296547409020686	0.0671605667914256	0.0591683109777677	0.0695499456631546	0.0502371393140473	0.00768239319819694
Meth.PTGES	0.0552384914727829	0.0685612781575357	0.107976671017132	0.0727601271965169	0.0929627492132691	0.0845596078132235	0.0312081026059737	0.0682534119808233	0.0573827635422536	0.0729065916869736	0.0483270040524017	0.082163048758836
Meth.PTGS2	0.194188088370338	0.20409698343114	0.284082642262262	0.153776956859269	0.319791737826448	0.00036572575241378	0.167434141255988	0.289040867363409	0.00210504693480667	0.274456782990979	0.148808980841115	0.216580638503857
Meth.PTK2	0.164934198464785	0.146141754255327	0.278123459705217	0.118972033878343	0.285378864169275	0.236494623001469	0.105144818162398	0.195323235824722	0.16324463105147	0.195599923020928	0.160798022586289	0.214054520865489
Meth.PTMA	0.0544704609381872	0.0474532138580984	0.0919518227318969	0.0358250116527351	0.0789322887442536	0.076726874074369	0.0326969379634958	0.0623542329758576	0.0507543982293371	0.062723315333351	0.0488354109495687	0.0734438255399766
Meth.PTPN1	0.0891411987119723	0.0782946098469433	0.173982338718431	0.0629995117605911	0.153535865403923	0.146585547034775	0.052836613583249	0.105252400520241	0.0865381693972869	0.106694778539387	0.0815416752028891	0.12966581945621
Meth.PTPN6	0.0584038520983353	0.0452798033615481	0.115105087434247	0.0521183676447372	0.084464738756448	0.0813858067073968	0.0313677753050144	0.000728316005724092	0.0630342213271251	0	0.0514630450657207	0.0812563319955564
Meth.PTPRO	0.144455598660991	0.0740469366260601	0.150523721208514	0.0613967627407964	0.137798597405207	0.13771405006183	0.0334566490467793	0.0870192398910841	0.0659764619051187	0.103085635921298	0.0588946783049811	0
Meth.PTPRZ1	0.183061831815528	0.164339660310715	0.27547589479587	0.121110293470865	0.250414530203918	0.213732629171172	0.109854980978395	0.234736763242425	0.179789346961402	0.262441829076269	0.153516777441576	0.231281815834263
Meth.PTTG1	0.217401801277787	0.199926328884066	0.401610093465269	0.151550255250256	0.332560438110741	0.299526973851714	0.129098685421935	0.261274960015512	0.203433882470116	0.263158078799001	0.209753064245108	0.294747081157068
Meth.PYCARD	0.0785594062588739	0.0869112896208764	0.150934515970187	0.0803926738712527	0.124969385143045	0.111993217072595	0.0614799925766179	0.109948508841454	0.0876612699372584	0.0879992077272788	0.0918110909253968	0.115296370474456
Meth.PYGO2	0.200299188024291	0.161750317579519	0.39128481234901	0.142794896817385	0.2972982703454	0.319251429620158	0.0964979975157426	0.218723396762838	0.209848932157076	0.23219698884073	0.169897760097614	0.279186688006896
Meth.PYY	0.109297869106861	0.116644516032748	0.23622654880275	0.103096337631106	0.154781369058239	0.151383191952335	0.0337832104741734	0.169109128552935	0.118489580602612	0.121791767378394	0.140743380288759	0.155590267422358
Meth.RAB11A	0.22792972014145	0.215306551146742	0.467861643982816	0.176324795892832	0.378557064688676	0.371253572400199	0.134001525290865	0.279766973692092	0.235326293130685	0.300640209908035	0.219407808472849	0.324350835382198
Meth.RAF1	0.23441466503376	0.199294122381825	0.385226821594875	0.159344505232195	0.377275705334215	0.32931707740098	0.14145783753806	0.284342251878669	0.235825983677979	0.293572122076143	0.218173585605585	0.338937643591317
Meth.RARA	0.108982022744672	0.0851459159598845	0.177877966440147	0.114984824068983	0	0.134359744970756	0.0334031274223783	0.161101884291243	0.00430383321033761	0.13819769768285	0.071522513948384	0.123336032632768
Meth.RARB	0.187867210755309	0.105986113564203	0.229349550990706	0.116876520879485	0.00174409054944802	0.169565509804753	0.0373282660806119	0.234754944272325	0.178334333403417	0.163062907134967	0.123691986374987	0.207826825783274
Meth.RARG	0.0989155225894628	0.0945791765335734	0.212779295455958	0.0773172900707083	0.177162188164677	0.17209297275597	0.0691176875903171	0.124194881031155	0.100736725483904	0.125048062877515	0.102651497096146	0.167715778969694
Meth.RASA1	0.246196113361502	0.220125983529098	0.444422588144389	0.181823633377736	0.414666605736445	0.35461894283708	0.144995929928868	0.311346090818737	0.238649607798368	0.303970445684123	0.236488558616497	0.339500199431664
Meth.RASSF1	0.161968991191243	0.101074877086233	0.257513229986943	0.117136689737551	0.248588572119171	0.21245340330513	0.101299286920747	0.217828636566762	0.150877973713016	0	0.13663687769152	0.220608948908178
Meth.RAX	0.101007344193474	0.0529822852481449	0.133150263501277	0.0373295067116893	0.10335487174235	0.129897856820766	0.0312923429151841	0.0727298058310832	0.0642070137494112	0.0742686063366283	0.0504992306388355	0.0927087953462862
Meth.RB1	0.0757222421015431	0.0673679554066428	0.190682440363205	0.110761653827571	0.112002580861688	0.100229612712691	0.0407764983514067	0.0960208083066042	0.0693949926305633	0.0832860326819515	0.0658614945215156	0.0945658728469601
Meth.RBL1	0.194276871937938	0.157649394544332	0.39268563139291	0.141881470032692	0.329959366559649	0.315482469717228	0.123187465270636	0.2390222788587	0.192602770880769	0.232818051651882	0.184641855697755	0.292677127647966
Meth.RBL2	0.263751151252599	0.225041779332237	0.49376842674542	0.163083043367444	0.436396604284132	0.378975342818161	0.145737290678639	0.340196828361003	0.259046803142469	0.319971533894225	0.248937341180609	0.365166795627729
Meth.RBMS1	0.227931438310463	0.200025684427034	0.417422847989867	0.166973992956746	0.361788217666217	0.33320294251086	0.148076643064755	0.282281758334501	0.229304934054623	0.302461324355051	0.215671840359768	0.319701419695496
Meth.RBP1	0.0522505147110883	0.0457327843953755	0.112063251832059	0.053570433089795	0.0796599863553117	0.0847637214012117	0.0324088569346173	0.0696843002402543	0.0650779379933553	0.0733607881900997	0.0481649798894978	0.0866441849046768
Meth.RBP4	0.0998856562819756	0.000738373798678067	0.00266675655840541	0.0696263521059992	0.118933366383319	0.120766119581809	0.0359994134225621	0.0739002761147662	0.077428612328934	0.136528842253759	0.0717736809699265	0.0968919720109348
Meth.RCOR1	0.0691605485128574	0.0622080929133864	0.122131567856887	0.0482955371274067	0.114520652098989	0.103782072232933	0.0349489466327119	0.0820397413462743	0.0690272047429827	0.0832368020737526	0.0605426908395501	0.102106584157279
Meth.RCOR2	0.189276335505937	0.16911811273215	0.345174328702667	0.154994532264738	0.283632145132234	0.241758682341859	0.128396922733223	0.248637719851343	0.204795986671694	0.230062881604513	0.190232762015144	0.29795547037581
Meth.REL	0.223587750314825	0.195011066149714	0.438135664786424	0.158251120454099	0.361133267020199	0.356955747676543	0.0976514434909979	0.258974472569461	0.223857325433709	0.275906633849543	0.215010517549461	0.345339513783039
Meth.RELA	0.0510913164943814	0.0418305086782792	0.0998426741467606	0.0390787237787896	0.0811932624294338	0.07655654705466	0.0310440289743203	0.0608447545197395	0.0520042589588869	0.0600691398181548	0.0491388132701663	0.06668235036432
Meth.RELB	0.105590976598386	0.0954741422435906	0.225772741507244	0.1314962483367	0.17582915761357	0.161578879409666	0.0466846952845991	0.157201249346273	0.114436355457797	0.146536580015805	0.0317693605247238	0.167603025498152
Meth.REST	0.222955117410821	0.188303408912664	0.413630976538327	0.158580618171019	0.349876454488089	0.337416511463154	0.135633521255093	0.276752283031879	0.217580803155936	0.27831151029228	0.213351245085856	0.319369720470627
Meth.RET	0.178665099983567	0.0878827224439613	0.0220463183915689	0.0804622509792201	0.203946321909149	0.166921390532056	0.125481842496707	0.218722335874426	0.19799368508562	0.24137491598452	0	0.193594212886088
Meth.RFC1	0.240581593472379	0.145831477379666	0.45766114929753	0.19067290937611	0.36917098517862	0.337206043039624	0.142318052680357	0.302678652248031	0.272058984901734	0.285471069093949	0.237503685694562	0.360595027938141
Meth.RFX1	0.217538626376146	0.193687150798148	0.442268384944469	0.161026331133249	0.361835465203725	0.33929000260813	0.136373094766674	0.259822914252473	0.230506503214088	0.274336719810814	0.206303990594682	0.326327748891706
Meth.RHOA	0.213837509989091	0.209768843191844	0.441096817849501	0.158167890926793	0.357489488540821	0.356448643809699	0.151664927119116	0.259315631583835	0.217065831052397	0.26944385577755	0.208809530617002	0.303570321327919
Meth.RLF	0.22548586772923	0.204361377110549	0.438637228954182	0.156163559828019	0.37613762761476	0.345241969000534	0.136689427862362	0.276975023908253	0.213222851510555	0.270718781576905	0.212927550700671	0.308614700077868
Meth.ROR1	0.171530092331849	0.156032351334507	0.279108247505365	0.0959981539001465	0	0.181397100950768	0.0709538198643432	0.225535210471161	0.188348674450533	0.2306065981747	0.185186766304597	0.219367210320581
Meth.ROR2	0.0916930897583279	0.0507496907048448	0.00407277816602033	0.0486493151935055	0.106595927230311	0.0915771705428195	0.0637690584787893	0.127176427346738	0.118261143826371	0.111064656227377	0.059469847161746	0.112057784075425
Meth.RORA	0.153171288950579	0.0983793013057875	0.190814610053865	0.0613456443256091	0.00555700857172663	0.188863799056607	0.0568663787250271	0.131082450467752	0.0888544666397311	0.116385778371093	0	0.134428960657038
Meth.RPA1	0.0568725001524839	0.0403535945887954	0.103462062836025	0.0510341338707183	0.0893741094271305	0.0872179390280408	0.0348338713500489	0.0668240218128079	0.0537014460306535	0.0639330084484524	0.0499107251923454	0.0751563345615829
Meth.RPA2	0.185535668620377	0.185980450769873	0.336043043632892	0.120489777185772	0.307969980567106	0.272153603002498	0.136789621853788	0.270689390258584	0.207657056179225	0.274510914049668	0.132163284910737	0.271018380345993
Meth.RPA3	0.131973382390586	0.121533320948965	0.261278006670984	0.116380511950921	0.247070985689354	0.196942682825375	0.0894968250887459	0.179456040293954	0.163180908021929	0.160108618242046	0.137763483940552	0.287621282971229
Meth.RPF1	0.264729477556906	0.209072574767991	0.478017418953359	0.192636287228828	0.437306629722878	0.375373241021413	0.141950425714295	0.325604638605029	0.250452726483623	0.323671592808795	0.248786723659525	0.359696858922514
Meth.RPIA	0.223421092051525	0.18425113639003	0.423823660601867	0.156343626671038	0.364693330254461	0.361672582293257	0.144295590013032	0.26288870025357	0.21864863018003	0.273080125807189	0.202932888065942	0.304096125509912
Meth.RPL10	0.111508493889025	0.00309846150047648	0.163857289299682	0.0650937192166059	0.316841417468313	0.125807993618027	0.076376694963716	0.142947674517891	0.170840037119926	0.176697842951005	0.24115045418982	0.177751213080369
Meth.RPL32	0.276022609346445	0.212982401920286	0.505436922043033	0.201265314512965	0.438134225376429	0.404790621228244	0.152269626017932	0.316582562233247	0.259715812089764	0.34163425481193	0.241950496995498	0.370522445660537
Meth.RPL7A	0.167174086484964	0.14993886111279	0.334027112616054	0.119515902587514	0.290032811507182	0.264629916595454	0.114804451765133	0.207099643001474	0.159702302970187	0.205250477402207	0.176884148924657	0.241763217387258
Meth.RPSA	0.235472765016153	0.217184474363854	0.509947932310834	0.180963213398631	0.386678110155451	0.395192304329516	0.137339953132635	0.276441554045408	0.234415179194033	0.300753453345873	0.222654237846925	0.339705668798805
Meth.RRAS	0.214782010515658	0.212506195103572	0.416222400563355	0.157633546744433	0.377255211209967	0.335702803765072	0.164049828623593	0.26053802190909	0.204234106678128	0.260191056443032	0.200529860672072	0.315514292167357
Meth.RRAS2	0.112307547907315	0.111345326722859	0.223795542316384	0.104610878604813	0.178720677923646	0.174249391228123	0.0868315800372718	0.145350665000883	0.123579849260718	0.138647290919102	0.103507524467825	0.179028748705523
Meth.RXRA	0.172203902209272	0.16272060293443	0.339913340529333	0.13338072483151	0.282677776315096	0.256632038681642	0.127878486685547	0.219478793185519	0.176368432212879	0.21466521991634	0.183982109476091	0.232395510940182
Meth.RXRG	0.153709148598555	0.0980417418173176	0.184257107523319	0	0.312331899394036	0.161627414651703	0.0637221187293331	0.130514033840468	0.0770142438226441	0.138411620888104	9.25786635704516e-05	0.137246162115671
Meth.S100A6	0.222704329962413	0.19393846709841	0.456591650442935	0.168277075868446	0.321903465006311	0.354938550519876	0.143105426112142	0.276682563171567	0.234502496495075	0.289594328071811	0.229979699377865	0.325549090989601
Meth.S100A9	0.052111978391973	0.0433489570762397	0.0951212881529408	0.0368834281164296	0.0780153871303902	0.0780751069318112	0.0278523821636336	0.057713542004484	0.0499674677926176	0.0619416732170774	0.0476223863361621	0.0682881883388244
Meth.SCARB1	0.0531161067441249	0.0432410420384865	0.0971096366260413	0.0328267127423577	0.079242562577981	0.0803122181897453	0.0323511508501847	0.0583656423341674	0.0513055921656129	0.0631150350714956	0.0452467522319982	0.0730907972519435
Meth.SCD	0.209076772742861	0.15448327948793	0.414962614689681	0.160732029448248	0.306994736558928	0.316427500447432	0.134554669060274	0.239808855614967	0.234231666229033	0.187404316205433	0.186826340797418	0.298251162682767
Meth.SCG2	0.269888316475098	0.243133224391888	0.504011800473426	0.183654639368869	0.404028105006926	0.38466318906703	0.147054479750958	0.477757383971569	0.245921471145271	0.329638260547693	0.223029905136057	0.354206510720512
Meth.SCGB2A1	0.0563727541365353	0.119748870209602	0.138411581589711	0.0642325697063071	0.138181391523527	0.168768999536568	0.0604652150932416	0.0875442627608979	0.135997378107145	0.406907797588478	0.0561756511146302	0.129194927754778
Meth.SCN3B	0.0959474650163257	0.0723406760857572	0.147522683558059	0.0651037615717601	0.112888030026685	0.119047910341616	0.0639688941895963	0.115976628383224	0.0954161111589929	0.117172766634505	0.0634863924197942	0.112265538956613
Meth.SCN4A	0.00221575079786481	0.0404392524744701	0.0975395736769698	0.0331807228396286	0.0702221314275769	0.0655327017208909	0.0273367022406814	0.00294884327014611	0.0548533785198366	0.0605044446291166	0.0442297406033307	0.105530647571671
Meth.SCNN1B	0.139114434280815	0.15856029078086	0.253003882259917	0.136763180624623	0.20606180197772	0.216777555126178	0.0640603067241834	0.160521233311918	0.113067378217107	0.196341928961605	0	0.0823285971300024
Meth.SCP2	0.116878180867155	0.101141138453997	0.17562691116392	0.099428534021222	0.156442797495977	0.138365956117321	0.0600874674547364	0.133255215172291	0.100426184570084	0.0932857086724771	0.0917286030845463	0.143080381269092
Meth.SCTR	0.0481067659456087	0.0440369224150412	0.0661590163555625	0.000529541925944752	0.0803948949122155	0	0.0284854573892182	0.058135079004289	0.00216197939350693	0.0580030630174698	0.00153070803068658	0
Meth.SDC4	0.0761187665078674	0.0985329442346963	0.144443214693122	0.0995072021775874	0.142514730775493	0.0916184876796285	0.086710607426597	0.115506889648983	0.0939238989951401	0.098353084450382	0.091208182836458	0.122032457872807
Meth.SERPINB5	0.0604198347355362	0.0714923232597319	0.00222153770250961	0.0624677738338846	0.104272377540682	0.00301887196887864	0.0733678474033276	0.0940609499675957	0.0816328707486773	0.105307757828389	0.0774183482803756	0.000139643683032023
Meth.SERPINB9	0.0527692808888138	0.0460116200054759	0.100563551012342	0.0476194804827762	0.0839077682623882	0.0784951805404037	0.0311314592942869	0.0623688428812731	0.0515751969227064	0.0618483986899583	0.0493402998318751	0.0717548842986139
Meth.SERPINE1	0.248446766664616	0.217324933181835	0.437543612564959	0.161518925980015	0.383174300022586	0.333887936378249	0.149476506848717	0.299885073649606	0.24217334067883	0.302495306608501	0.223080386344179	0.304727505464506
Meth.SESN1	0.252863409043303	0.223146966725102	0.462579907178293	0.171306323728094	0.429701797006906	0.381496583250494	0.159159490693573	0.313504232575531	0.273480961907584	0.333196623731847	0.24364350830001	0.385585651441503
Meth.SF1	0.235261380718237	0.204910383318341	0.44969338963601	0.156638775894421	0.380463698953369	0.388574550022504	0.148482895055883	0.305073463347956	0.237166749739839	0.287087731943825	0.227943096307762	0.328036327375596
Meth.SFN	0.0489926564542544	0.0508424850595237	0	0.0428910734682468	0.0842296260910685	0	0.039040220003707	0.0668978464985469	0.0561166537432413	0.00112334709768397	0.0551949801844385	0.00137311505844523
Meth.SFRP4	0.12795072432895	0.0677266122452338	0.140184459540729	0.0586412015276183	0.113638409969617	0.127471125586567	0.0312302398967846	0.0719870326564348	0.0530027306844596	0.0928126823401147	0.0487890671754496	0.00149839070923119
Meth.SHBG	0.0513498869474891	0.0426587345662107	0.106120604663419	0.0612500800539546	0.0797496286587623	0.0816196034217009	0.0299705537175409	0.0607030044981699	0.0503263218905587	0.0620975403140107	0.0443002466383218	0.0713180007254769
Meth.SIM2	0.0715072462484482	0.0842102587591167	0.183092533109554	0.0646125059317635	0.00304218211053973	0.122635883392504	0.0310503552606718	0.0893604165608158	0.0838638676871131	0.0923821770821585	0.0822320809702137	0.126633048232397
Meth.SIRT1	0.0503585990355434	0.0423233631285773	0.0990266733970968	0.0477596433641106	0.0823032454411388	0.0766211547576744	0.0326734817086602	0.0674789209683043	0.0464679705701749	0.0661503337517995	0.0468371648900226	0.0464115178263534
Meth.SIX2	0.161176708787945	0.0619282692532009	0.194827189024444	0.0759562242652039	0.15662319709679	0.163146096149223	0.105141797379526	0.203787955144266	0.141677928503323	0.207798142312142	0.142296881859241	0.173115311843536
Meth.SIX5	0.243349839709552	0.192971174888272	0.484151123355179	0.175061489224914	0.372572148480477	0.399333240146917	0.138138059296959	0.272342686279184	0.230120209406128	0.239503368230103	0.214085513372605	0.33117968007815
Meth.SKIL	0.219065565252225	0.202108256101736	0.440308200302911	0.158827286904041	0.383741579590007	0.359645423260739	0.147384350737649	0.290134418780325	0.229306811568301	0.273311096195501	0.202717785408359	0.347173356724841
Meth.SKP2	0.26411078906467	0.213803257041513	0.512672480723803	0.197676731927446	0.436091643383097	0.400957138293828	0.16478609229221	0.31051738767422	0.274869300365634	0.326719850138836	0.256349538650768	0.369158818111121
Meth.SLC18A2	0.0842995248704311	0.0666052709009166	0.125003509396271	0.0868401006681005	0.097563481021903	0.0914303134737775	0.00619025586403034	0.0791379953430065	0.0817319878295131	0.0832599579752191	0.0537241665142534	0.0942299995077219
Meth.SLC19A1	0.0551259226606321	0.060754720832292	0.119862053926933	0.069410447365256	0.0865167740201257	0.0938971809820773	0.0318922380431831	0.0640629141393837	0.0609422243522183	0.07746242645307	0.0508809153241828	0.0821727922916377
Meth.SLC20A1	0.201640372397245	0.167521874714747	0.398595180414353	0.148508979192439	0.328950643384141	0.334223216536978	0.137189313704353	0.223666054220502	0.209479865594083	0.238643879253731	0.204114703957639	0.324169680512479
Meth.SLC25A1	0.0630418969503743	0.0637290187480329	0.145025163048203	0.0611377900972464	0.112636114276155	0.0965778016023153	0.037417069842169	0.0839626539497765	0.0773533516672061	0.0818347381101079	0.0746979906151171	0.135996679403872
Meth.SLC25A5	0	0.0438349040657299	0.095506723229535	0.0369021563029103	0.0801321977430239	0.0728882244596997	0.0370018821550683	0.0634806845719111	0.0567944251216671	0.0668113784788688	0.0532130140927439	0.0764935907981703
Meth.SLC2A4	0.183324687741494	0.168394975335594	0.364270743810796	0.139650769041853	0.300326412150964	0.275832205471706	0.125704530826342	0.209194034842291	0.191306414301296	0.255731297474447	0.198523367617828	0.263075745574062
Meth.SLC30A1	0.229404226150118	0.187869527254664	0.424156599973206	0.188528179099731	0.338712391747718	0.348160991736115	0.143691738335843	0.281363167655211	0.191578561769343	0.295816843656229	0.186197305937955	0.306793347557836
Meth.SLC34A2	0.098084944864395	0.0490670543508549	0.143262220108284	0.00221366458940702	0.114436692844445	0.117201244748233	0.0345611093362172	0.111972839741617	0.113662382675037	0.0997484911012443	0.101364204714111	0.127522185859655
Meth.SLC4A1	0.0625362991616278	0.0938103027233192	0.0440275620491716	0.0941343932198578	0.123843117459458	0.000622199542285916	0.0918199727578177	0.102969553739135	0.0760007204022165	0.0906317689536483	0.0805750808206395	0.108572031657008
Meth.SLC5A5	0.147811095743989	0.126672231402574	0.189617175264546	0.108740827062817	0.162800222361723	0.173470605142355	0.0363447851034439	0.108933721699189	0.0945909343693713	0.121166028386089	0.000781335662586279	0.00210058886259299
Meth.SLC6A3	0.0735291265263188	0.0458216409998917	0.110302821127423	0.0352957370346942	0.0815429853667037	0.0860132493674416	0.0303961554074114	0.0646341371996689	0.05404557008753	0.0669054720356533	0.0486269405590116	0.0752877199778702
Meth.SLC6A4	0.0883305363417456	0.0812332077711571	0.153314480552783	0.106697639128613	0.112625294309139	0.117197756800849	0.030628758039915	0.0855056662162824	0.0748795892790504	0	0.0666569545009734	0.114704279980933
Meth.SLC6A5	0.154119875803334	0.12056221241045	0.243238844677686	0.116057490436406	0.196220956926906	0.192080276043029	0.0933435560769556	0.174774789207262	0.0980185486132018	0.173471699974259	0.0691632501557596	0.151573949733418
Meth.SLC7A1	0.2191355699138	0.197086878099659	0.436314620433533	0.142960297600353	0.362425475805278	0.355984652149661	0.133701217487157	0.274353345736924	0.211467096742031	0.257711371082485	0.203128348951571	0.317233480085122
Meth.SLC9A2	0.0898148151021685	0.0853176214240566	0.137425125694936	0.0984907118090718	0.122196756676382	0.091936368836949	0.0586474935786982	0.118877737659155	0.0947113183696245	0	0.108011754350741	0.0997924258779162
Meth.SLC9A3	0.113623104441787	0.0506060142861445	0.132558332060605	0.0584044168326123	0.113245549798259	0.106068122642921	0.0342351700827623	0.089161896943097	0.10626972762839	0.0899454810985837	0.0648655284821233	0.118412779152105
Meth.SLC9A3R1	0.143868774117635	0.160543393388822	0.286859331883708	0.132434687765718	0.241908480436465	0.190804915535419	0.119348695125939	0.192265552066117	0.160470030096331	0.16596607723329	0.159389793837768	0.21999044033604
Meth.SMAD6	0.208374868883545	0.178745705620144	0.399059161539475	0.159298107626367	0.344828738914897	0.317068467745801	0.133552944294923	0.248719217445189	0.223446822215181	0.268395349878265	0.211572309181794	0.294114916665651
Meth.SMAD7	0.210276502858859	0.194750763589336	0.399702775204093	0.147641297040948	0.341325649556576	0.316059607675541	0.127546525172533	0.253936705295904	0.220894470939833	0.254357422037163	0.212586465640188	0.299492078950221
Meth.SMARCA4	0.203348113030645	0.168205894847142	0.354574024595795	0.151851180401795	0.347544593515706	0.303129104049778	0.118158033780546	0.236308563569007	0.19384086553768	0.244451555113271	0.186281997066275	0.275636545698435
Meth.SMARCC1	0.154205522966998	0.138021447301864	0.32544853793625	0.15123665063971	0.00775497387826386	0.246338197617271	0.0660985472414503	0.207889421587554	0.168571315124881	0.198463610834952	0.156814518598469	0.249430492838482
Meth.SMARCD1	0.222046532340629	0.227230930194505	0.465294160939041	0.165073085049506	0.405470549274277	0.366081281432723	0.141106483629423	0.232745301037417	0.219304057716215	0.258955968347398	0.208617690592455	0.320902443090866
Meth.SNAI2	0.202857166305877	0.162918571300792	0.386160867831386	0.159758475379206	0.325505333958079	0.283983559913351	0.118602136120909	0.267633122804883	0.202279030686424	0.242291003020943	0.194902166569826	0.284328068219527
Meth.SNCA	0.24828673109836	0.0914090471046326	0.315705724887983	0.00282377671706775	0.29133660642872	0.317524503151848	0.148508436030893	0.2728779423873	0.210433444552499	0.206644713825938	0.0861193109594408	0.00358042933771223
Meth.SNCG	0.0526659178872433	0.0428030656863994	0.100941681607853	0.0461856555917334	0.0819108748843614	0.0772097004342292	0.029845402292751	0.0606519946272569	0.050609330104119	0.0613893191559399	0.0446250031516319	0.0705309677352668
Meth.SND1	0.187607382137098	0.154771013585054	0.363927201425083	0.121375131591387	0.300216148965453	0.281891765326201	0.114887099402211	0.222537097740807	0.151364909421811	0.162270017794635	0.131438578530265	0.254654678567078
Meth.SOCS1	0.232005879541748	0.146793814350594	0.464369063361466	0.165076760697063	0.361126657532958	0.375304971325804	0.148452563327085	0.309761988388172	0.249840991665084	0.296735142955218	0.189456376411185	0.353223700988888
Meth.SOCS3	0.132482466276042	0.0869932802660986	0.303542593267688	0.112510842243257	0	0.28618556121386	0.121338563147091	0.164663788870578	0.215440048110132	0.237870523680656	0.00114173302374081	0.226105532782585
Meth.SOD2	0.230080337834384	0.205785489196888	0.430823662164057	0.165854355027292	0.381977906807362	0.351275815838696	0.138680458240538	0.278432699037141	0.240816273436546	0.278393627743599	0.216644510291157	0.351733513043777
Meth.SOST	0.0462426183562864	0.0482586941124554	0.0319748148617016	0.0419503408764927	0.00220898401923681	0	0.0311887493092732	0.0607329662186728	0.0533303311614376	0	0.0165959311246697	0.0695321070934809
Meth.SOX2	0.0602964940286836	0.0482489272693641	0.104275143621927	0.0365157292567969	0.0811720958877907	0.0849481092065672	0.0304359322219957	0.0717521166353661	0.0593899039955761	0.0679399025192892	0.0512117596770467	0.0767784986088146
Meth.SOX3	0.0750301097840061	0.058039937985434	0.107853677424007	0	0.089757518133658	0.0892301138703681	0.0324857506871598	0	0	0.0681787272613104	0.0520962228038732	0.00120106828439862
Meth.SOX5	0.24163629693099	0.177327830257297	0.34135606257519	0.160834046492412	0.270814872869369	0.336876454566383	0.0744672657130991	0.283294497677627	0.224717204931164	0.277102307583471	0.126102521242406	0
Meth.SOX9	0.118636181724329	0.102673752279708	0.169016115181396	0.0668976531637788	0.143122207998629	0.115982221420661	0.0399898871272935	0.156301433173787	0.106630737694274	0.142297814327386	0.106098281606659	0.137268614185105
Meth.SP1	0.112556851736893	0.118446016591724	0.241008676827938	0.09260277274564	0.217162341253379	0.184492300862208	0.105695063409812	0.152592124014972	0.124998021681785	0.148802328241837	0.120950325483965	0.189856882005667
Meth.SP3	0.120146467856722	0.100210613822729	0.199995115575664	0.105460384265394	0.180200710462375	0.144154395619786	0.0658349216105282	0.144932527492929	0.120841495191943	0.124419972886157	0.124412250253034	0.143943282177815
Meth.SP4	0.228204514817407	0.212856004885057	0.401745098032237	0.163363946571222	0.366257183932243	0.31762399784875	0.119819871086449	0.274884814413053	0.215208865361471	0.190118649651039	0.20545589080864	0.306224411924015
Meth.SPARC	0.158695052914741	0.126689693854032	0.271085346442443	0.130297663464697	0	0.245357760293796	0.0366551044375905	0.100997306944463	0.0712638704405121	0.145902434054448	0.0724967470918934	0.00209548128261696
Meth.SPI1	0.000514550812141495	0.0402269556439618	0.0934804711536425	0.0445172548858828	0.0751512764440749	0.0715485969093212	0.0284146512186803	0.0616596932735529	0.0902122345266147	0.0639541515025562	0.0485332098241534	0.0841615699601435
Meth.SREBF1	0.049359257035033	0.0531964662201771	0.00668707301426571	0.0534086264737462	0.00137784112321737	0.0671905635352467	0.0286209928037458	0.0638195555893167	0	0.0759006854895835	0.0470327563669402	0.059155853123022
Meth.SREBF2	0.191595373941619	0.166671205440444	0.379455389701487	0.146521601101255	0.31681854753253	0.320110040885009	0.131457128107971	0.22433784850121	0.199042761337092	0.234360298047105	0.184044676191516	0.275672512394716
Meth.SRF	0.114512450659904	0.0719460735943703	0.212334662073732	0.0876530295101883	0.156874929137872	0.186001340859735	0.0569799709730074	0.134461500728469	0.109720913153017	0.143636042469046	0.103033619171719	0.154328398231839
Meth.SSRP1	0.130345580032582	0.123590172297855	0.233883107369312	0.119218190678602	0.188433197976555	0.18932468629365	0.0775924021161148	0.149516352675785	0.122386869479505	0.16308563679761	0.115813087477847	0.160011757635319
Meth.SST	0.136061655252224	0.0515098316732837	0.102008301196595	0	0.103072231550817	0.117220738531443	0.0302724644447374	0.0624393255593512	0.0558946385715108	0.0676760231639466	0	0.0814927882026482
Meth.SSTR2	0.205372283261145	0.117339663994881	0.225367607944698	0.162808398940622	0.182953406796044	0.25988137310271	0.0500886879732881	0	0.21355478365808	0.175607295044534	0.00345481179067938	0
Meth.ST14	0.0453793771751269	0.0440056352000851	0.0872444767403477	0.0494244810239068	0.00109869883189548	0.0726262502301037	0.0301339602346573	0.0012147431383828	0.0623184995360244	0.0596257927272586	0.0475064254076439	0.000497490922804667
Meth.STAT1	0.229871557622963	0.200732575975972	0.436354936142437	0.169304182652734	0.38174735734365	0.355535765667309	0.12942081471186	0.263596093752102	0.209896003949531	0.282446677697249	0.219458995359438	0.31982821738894
Meth.STAT2	0.264939673793445	0.223682293680274	0.495608442819796	0.187146525554666	0.436759468448186	0.393457976132767	0.157530341559734	0.303691145558968	0.250519524046035	0.320678052618263	0.238454489953639	0.35406924954451
Meth.STAT3	0.173910756368025	0.170197409867891	0.336539555742913	0.116636315422855	0.326181626062839	0.308442736541228	0	0.135330912658732	0.160035511156297	0.000190370435035465	0.0967297370124609	0.250751912188228
Meth.STAT4	0.0496043323004629	0.0376921906348653	0.0872935305914963	0.0330887833935216	0.0745922314227324	0.069069691772058	0.0285689772740835	0.0568825221383265	0.0441499570249079	0.0617339114775589	0.0456777863829832	0.0262120396334444
Meth.STAT5A	0.0598273940346613	0.0703028832353371	0.155202894415452	0.090422484787664	0.00389869389982337	0.166182725412956	0.0298300963216197	0.0739362425609934	0.0611820743586986	0.0928292434557978	0.0567236294706429	0.109080805721463
Meth.STAT5B	0.175800720458403	0.108156563147666	0.282373691248867	0.14334762517445	0.219317752497836	0.294180962722434	0.0379681346672133	0.16742004509007	0.113257519709836	0.191143513882859	0.10965418648526	0.197881061312239
Meth.STAT6	0.222079424832608	0.193462455098689	0.442250948136559	0.161176469870158	0.335403972754482	0.354253280223802	0.144949268139418	0.285149774778227	0.234696418377961	0.301310812983058	0.216155253174968	0.320078892296457
Meth.STK3	0.132210760293286	0.131861088510434	0.22647498184867	0.120839257489662	0.201386508886554	0.161721121005318	0.10913420047846	0.18618241879437	0.137869986796193	0.161753343416666	0.135829510070467	0.171779890900058
Meth.STMN1	0.0939870616821776	0.108352308486456	0.151700472832898	0.104111435608384	0.151745402131591	0.0951474160997147	0.0629589264778802	0.13735734482352	0.1109705754674	0	0.115874984938573	0.117446235765248
Meth.STRA13	0.228612222043306	0.134722296240494	0.368256566442126	0.164242917509191	0.327559995324148	0.311234130409567	0.133853762092227	0.232342692069702	0.24313049806612	0.234882605463519	0.210873659147782	0.306385417923233
Meth.SUB1	0.265376656788575	0.211476539586521	0.508037328021132	0.20556641554458	0.442255557501245	0.396666163897459	0.175896361399217	0.326021200595923	0.264780374448194	0.337102063545549	0.255523005092842	0.371594380003834
Meth.SULT1A1	0.189886013453078	0.171975075377717	0.295326343405311	0.0785893803652994	0.268313422849071	0.22877992940373	0.085580839666145	0.208035791153125	0.188052766644112	0.227816531567953	0.130358648782668	0.241172242361874
Meth.SULT1A3	0.102919420245818	0.00116494291413166	0.197177928368048	0.0622162874750093	0.134922882345695	0.156278055507551	0.0422722536940801	0.0813272599739147	0.121423568454996	0.0963655943839438	0.086018416821054	0.138299987101572
Meth.SURF1	0.0493707541469496	0.044323342956898	0.147063421713024	0.0361168960336375	0.0784468240046433	0.0841292646833487	0.0303731601308328	0.0654511442718658	0.0547882054168081	0	0.0496411560958761	0.0756898539119416
Meth.SYVN1	0.239394197825075	0.204761600255042	0.493337521852613	0.167697351711049	0.386970750409109	0.390993881034803	0.140223701579822	0.28691634836437	0.243579846295735	0.304780721215345	0.219712061373074	0.35072969635135
Meth.T	0.117829817570873	0.0477366459377422	0.119945325703715	0.0360565400076834	0.0900797375601202	0.135546809005	0.000261354587173207	0.0843186357056764	0.0973629043624609	0.0789017125936704	0.0506923695713166	0.100798518863349
Meth.TAC1	0.0890423200839343	0.0527603147988989	0.117011967086569	0.0358148208137204	0.0978697603795171	0.116488529094227	0.0310971021316032	0.0697975503094918	0.0611515497458994	0.0823499856355794	0.0484850626418731	0.0896076345773492
Meth.TACR1	0.110661532590114	0.061479807030509	0.134581511974637	0.0133639154779804	0.105524381508801	0.124593077325037	0.0317108753372278	0.0955892799783153	0.0812415246785723	0.102950848444605	0.0576957809040889	0.106385882857511
Meth.TAF7	0.223727133953413	0.16416280153428	0.340975717313032	0.150007810964337	0.318578232221407	0.328952416003133	0.0484526767114422	0.247716372158564	0.218424391249036	0.253198348183216	0.187933507000461	0.27966122949255
Meth.TALDO1	0.210469047574891	0.171276622019109	0.351022481018012	0.15047620602642	0.285973250868722	0.295790582634224	0.119084119127995	0.249863285032019	0.20740036344961	0.284156030227711	0.187991134922944	0.274711188541696
Meth.TAPBP	0.219269705033111	0.168965638216873	0.419449733603723	0.144136809775367	0.345754771529426	0.343116904599512	0.115482022989173	0.286592884213847	0.223929174699586	0.291993532384301	0.213402539194979	0.303017114722693
Meth.TARBP2	0.266913392946283	0.207399453227084	0.483633133280064	0.197991055832543	0.44262512200199	0.37145505364931	0.172772668050454	0.315538209956602	0.254918661369992	0.329604522342742	0.239950298822187	0.386405867239805
Meth.TBP	0.137898430134556	0.145605290938585	0.245894130093239	0.133094002435935	0.202040534456988	0.154357243095641	0.100213404821725	0.19582948530837	0.15061066086142	0.179510958751695	0.156485627387535	0.178545090023464
Meth.TBX2	0.0681025015218541	0.0529534504387221	0.124563561257209	0.0715435576041553	0.0982199523786533	0.0945780903168419	0.0329590034053192	0.0737751719308712	0.0675902135643018	0.0832609032681457	0.0505833792050959	0.0760949802504186
Meth.TBXA2R	0.181859112072411	0.124943309969841	0.384246115658401	0.154751165067868	0.312987288383045	0.312123884990669	0.130207561724324	0.21746529396573	0.124859267651208	0.229174605978821	0.114180478658027	0.241427174832093
Meth.TCF4	0.189984277494304	0.153203540699967	0.364296009781221	0.129904146446751	0.295818324347581	0.295982823185255	0.113307439572231	0.242661487102116	0.199602029858977	0.244419516650724	0.174573400452983	0.256720532283272
Meth.TCF7L1	0.178633417482638	0.0504115760247077	0.260545991264595	0.105127353098169	0.232559460740836	0.206680901078293	0.050301699291732	0.218994308692437	0.152811104766609	0.203495591842754	0.129574380968607	0.20398180011688
Meth.TCIRG1	0.0451799355578158	0.038967458135078	0.00253319033153678	0.0348641973922015	0.00061335583276693	0.0603992079769461	0.0297543986828661	0.0571806447212356	0.000869502163337289	0.0595476628679119	0.043337723239948	0.0543612386527981
Meth.TCL1A	0.000892459678666777	0.0409648277851442	0.0941225916357115	0.0268732502238287	0.0729789607414038	0.0711023759084518	0.0323334580488014	0	0.0448849567154131	0.0620900481662261	0.047283075346215	0.00150031006434147
Meth.TCP1	0.242632992664801	0.208242304699412	0.477603778707467	0.181769703402392	0.377044393994751	0.364700716337346	0.144325994632283	0.305856802751075	0.254875385426374	0.298698099783272	0.231352482004717	0.321043482111971
Meth.TDGF1	0.0581719315051713	0.0748181871748751	0.127435142232013	0.0845816878967433	0.100938980933705	0.0885333576325552	0.073692432525006	0.0896530116981385	0.0551194366488415	0.0865533146069308	0.00752514841890351	0.0783869395034685
Meth.TEP1	0.0850187916415845	0.0801254385998309	0.180636182062353	0.0648822038576332	0.160289044307585	0.144452335619627	0.0574629941875211	0.105336640811626	0.0853361223275139	0.105989247364066	0.085473146185517	0.142522810682178
Meth.TERT	0.0516127421597217	0.0420144183951258	0.0929322480630106	0.0344562339789884	0.0761527600477857	0.0717751650302583	0.028706679503762	0.0590033394501896	0.050240274084845	0.0602816271962249	0.0446602008367002	0.0653095735107917
Meth.TF	0.0576959291427999	0.0493547642107025	0.0949025762900682	0.0465832566800325	0.0799125052546819	0.0802781818232265	0.0286159433172277	0.0614784644508857	0.000606055970579169	0.0637872116537313	0.0492611008665597	0.0642063661459027
Meth.TFAM	0.204465392118075	0.152711084865324	0.416342892794458	0.151063475520142	0.300561268612269	0.315855442029667	0.121271908632049	0.245121399262002	0.191708986302319	0.235589848426002	0.156146418884899	0.28605096124207
Meth.TFAP2A	0.130592347501407	0.121394685646952	0.192126075764428	0.0962807483026683	0.181226410974414	0.139682779172123	0.0902753291652294	0.174331450261662	0.131204029384415	0.149539836179266	0.139611585264951	0.162874634154548
Meth.TFAP2C	0	0.113455527145731	0.181997976995806	0.0830948768659247	0.000725697962879608	0.125054834822239	0.0444154470134585	0.107690740058447	0.110434156944318	0.116504386100403	0.10634378859116	0.145115957746246
Meth.TFAP4	0.220821444436047	0.175233700244655	0.448742854534257	0.164202565638569	0.361010807108927	0.389024261102447	0.146789531785568	0.303496357664018	0.240834938646267	0.30032622383863	0.224110341546721	0.343530426961744
Meth.TFF2	0.0496133849402196	0.0535879162443693	0.0995309623238737	0.0533805933606975	0.082347236645434	0.0716690126213106	0.0342193772162965	0.064258481905603	0.0528911885466394	0.0636839140084964	0.0452043358588177	0.0704788963888198
Meth.TFF3	0.0646536603258978	0.0446700538365559	0.128007658738531	0.057493409886797	0.0840661762111247	0.124004822879387	0.0426297502014017	0.0931350428870435	0.00117806056973431	0.0714203954809388	0.0403537498134626	0.000649173358517352
Meth.TFPI2	0.1148901593593	0.0713621923359834	0.166734708390623	0.0410608560221433	0.136432019558936	0.152443274808704	0.0902539482747378	0.00266364208593951	0.0814087004754089	0.130530769137757	0.0655452435689397	0.117960809108985
Meth.TFRC	0.218995028793976	0.184802927226542	0.356284818578012	0.169561837149877	0.318338750538749	0.334353291448995	0.130540767366484	0.258904750614546	0.20666056786998	0.260645581120505	0.186916026693152	0.295975103211847
Meth.TGFA	0.17856103743596	0.190069070132235	0.324440339688867	0.144265784920356	0.288520371073685	0.231743440049577	0.115837681899387	0.250426817231817	0.20132020843656	0.251461321547252	0.1795953854746	0.270083432361148
Meth.TGFB1	0.0541093112448312	0.038707425331302	0.0955790039642473	0.0332977666190158	0.111678977767561	0.0757958683757795	0.0279205828932059	0.0608045188761289	0.0843954984347497	0.0573649866469207	0.0458826411188343	0.12134338971552
Meth.TGFBR2	0.214088549593699	0.186301605351475	0.284844235884092	0.15988828343391	0.274586880979237	0.289322938524508	0.130332215579451	0.250220285126203	0.17593930415358	0.276528701707204	0.173225874349557	0.00413937720379975
Meth.TGFBR3	0.100919602298545	0.103956802906533	0.198519566472111	0.122247794921679	0.138969310408472	0.158979207651071	0.0353860013593905	0.113777204770055	0.0734613724419111	0.110489782579853	0.000817238203108607	0.133806507236995
Meth.TH	0.04841473004875	0.0485239221692582	0	0.035755919944954	0.0884650135162408	0.00106522476662344	0.0280857849985424	0.0636903793268035	0.0683122849554189	0.0616868768650504	0.0477929365420179	0.0756016018830411
Meth.THBD	0.127109418338569	0.0977007612892942	0.142739364984324	0.000154329952076801	0.0805125367503752	0.125528501195037	0.082184111898685	0.166298236680379	0.138726960856293	0.141311653888198	0.0931976973861525	0.153708283211871
Meth.THBS1	0.210606769696646	0.1178653518499	0.381415166759339	0.147618806896964	0.295463111688177	0.286367667486673	0.138820482525757	0.270388739059877	0.208861341267781	0.266384093860624	0.172923904765885	0.281138127222182
Meth.THRB	0.119510039871469	0.117711959812587	0.249764705048072	0.115142356910509	0.19638630732679	0.183787115500744	0.0883272616172977	0.146117180218513	0.149115590078778	0.132653326995221	0.119936684288288	0.170436346618562
Meth.THY1	0.0484268120788927	0.052719888215823	0.106659577326535	0.0417312918993637	0.0801550252691111	0.072591534939409	0.0306886746978019	0.00120889062220458	0.0518632139713228	5.16803096775818e-05	0.00157931175456274	0.0779848339307411
Meth.TIMP3	0.0778653052745767	0.0732369008683816	0.12896199997103	0.0537476130258935	0.119054922339361	0.0955798875011058	0.0330306233168781	0.0904855886257597	0.0623746321556841	0.0830367272673037	0	0.00313255984093345
Meth.TLR10	0.0880829099132445	0.0793212224520404	0.146099018933641	0.0713505384863533	0.128130251905578	0.108547708099104	0.0524034654929152	0.121127256535863	0.0790139312117346	0.107202071413584	0.0757293624065808	0.110035496007731
Meth.TLR2	0.164699853326728	0.12507626459004	0.253169552462804	0.126177549461539	0.211709416706864	0.194449170236548	0.0665327857589546	0.196279300508413	0.147228037067348	0.181473208358304	0.149825944364042	0.199794593747381
Meth.TM7SF2	0.0496658518712838	0.0442947136114323	0.0993311094334245	0.0383520815581707	0.0760342287969741	0.0800355788646353	0.0290631446602564	0	0.0510988754453262	0.0617849031298611	0.0458655890250088	0.0701121810785943
Meth.TMOD3	0.0635669186951277	0.0781067890337471	0.134234578430996	0.0754990964242345	0.117079831980568	0.0918694592362004	0.0728608656698671	0.096170109751341	0.0744495274287388	0.0823269618759296	0.071345330614221	0.0989571647224174
Meth.TNC	0.216465389064819	0.182701807577894	0.417486209593878	0.142002895382133	0.319702030538922	0.315452911933699	0.123878693129719	0.266525972999498	0.211228105090807	0.269567922891976	0.204239834026904	0.287093234678108
Meth.TNF	0.00142969156064504	0.0801189582968085	0.168541224555327	0.08735460854214	0.121111121054539	0.124041340767576	0.0631660557892437	0.0946768423835889	0.070862474080005	0.0961612986478725	0.00116332494471817	0.129289892996158
Meth.TNFAIP3	0.263877310093605	0.207722591719296	0.534635350148317	0.205179886026549	0.427871296950291	0.437445754621385	0.169846707367398	0.324503348451534	0.278325761128114	0.328416616057635	0.235644833094393	0.367736864172981
Meth.TNFRSF10B	0.192195611952565	0.171022611677638	0.412289658132665	0.145442282472026	0.333629053602646	0.333856076044066	0.130853858205587	0.254269214286261	0.232021172610572	0.24604704753541	0.180308312916351	0.313877201067333
Meth.TNFRSF10C	0.0855190376095247	0.110669293285341	0.175754571960617	0.0874105969726823	0	0.13834541478574	0.0321251632004539	0.0886297601623478	0.100780542411493	0.00238991055539152	0.000787108967410361	0.141164215836781
Meth.TNFRSF11B	0.124677204209945	0.0892249954231815	0.164868549490916	0.0980244410823061	0.14300235052911	0.140661272178052	0.0518280410074819	0.102210773422965	0.0693815295704622	0.103932797045178	0.0612853499373867	0.109312191893228
Meth.TNFRSF1B	0.124254511522112	0.0654342530384781	0.292190428200323	0.162407744857577	0.176544777777398	0.285605299979938	0.0497479177639517	9.53227066197319e-05	0.192626905060509	0.124717756980842	0.0722116824368931	0.219003686555228
Meth.TNNI3	0.0613764228943995	0.052109346417152	0.108532106613589	0.0376148472297604	0.0943120325488381	0.0909666773061835	0.028441653195221	0.0772698553321741	0.0673548949559652	0.068106244668586	0.0503907411140915	0.082371933472433
Meth.TOMM20	0.224989557321277	0.177651300894843	0.408852290428839	0.148265146082451	0.319428990107485	0.320058483582185	0.0557994066760916	0.259467831246078	0.205220621619501	0.250455786011413	0.206658632101973	0.273165568540691
Meth.TOMM70A	0.279230139468726	0.245199132822513	0.472733442661761	0.185537154731981	0.443044924826705	0.280572744333015	0.167998294887328	0.380566378204967	0.278467503245546	0.343318511816503	0.283544512029341	0.00335682319092743
Meth.TOP2B	0.263871108241425	0.22931528024024	0.488756449183145	0.17461476058462	0.452080779639768	0.384680915730328	0.16575970987709	0.325414195608707	0.248975688794034	0.326702833489716	0.248940680037079	0.385448283621158
[truncated: 46 more rows]
