# Supplementary material for: Preferential Activation of the Hedgehog Pathway by Epigenetic Modulations in HPV Negative HNSCC Identified with Meta-Pathway Analysis
Source: PLoS One. 2013 Nov 4;8(11):e78127. doi: 10.1371/journal.pone.0078127 (PMC3817178; doi:10.1371/journal.pone.0078127)
Supplement: Methods S1 — R code. ZIP archive containing R code used to for the analysis in this manuscript. The README file in the archive describes each of the files contained therein. To fully reproduce the results, the scripts should be run in the following order (1) Preprocessing.R, (2) RunMEGAPSReplicateThreshold.R, and (3) Postprocessing.R. Note that the CoGAPS analysis and associated gene set statistics are stochastic algorithms, so results may differ slightly from values reported here though qualitative results will remain unchanged. (ZIP) [file pone.0078127.s009.zip › CodeArchive_S1/GAPS/ExprsTRUE.MethTRUE/NormalTRUE.HPVPosTRUE.HPVNegTRUE/nP12.nIter50000000.SigE0.10/Pmean.0.9222296197.txt]

1	4	11	14	15	16	18	22	25	30	31	37	50	2	3	5	6	7	8	9	10	12	13	17	19	20	21	23	24	26	28	29	32	34	36	39	40	42	43	44	45	46	48	49	114	115	116	117	101	102
p1	0.0106187649957534	0.00318140797254952	0.0042176582270045	0	0	0.010418217243378	1.21476924735361e-11	0.00816755359613974	0.0032439330794324	0.00509697390796999	0.00952812221130953	6.04427386920322e-08	4.30701534044515e-07	7.35714938989344e-11	0.0110989166283237	0.00689560371114357	0.00453912494586009	0.00515832133513075	0.071894098666686	0.018801283156406	0.0150569570467937	3.52364019896557e-10	0.00459676409765479	9.24938212612613e-08	0.00555842716684944	0	0.00166538262467857	0.00221888950811321	1.49959985694027e-06	0.00187717401149921	0.0123498208703708	4.83451408510205e-10	0.00665284717626978	1.09903942060772e-10	5.57923546160949e-08	0.0136960086741876	0.0304464978632381	6.00321683107265e-07	0.00593384444748812	3.25669896023463e-10	0.0250621509800446	5.15964189678724e-10	0.00440150754941411	0.00832220191387686	0.091373600919953	0.0786875455738136	0.0801305662739821	0.0159960236314589	0.00614740490380114
p2	0.0101791857866193	0.0108237254006703	0.00855165728412369	0.0379104454819243	0.0222363024755688	0.0342803275152529	0.0398152128336718	0.0236398823221341	0.00865465917206523	1.78963739429613e-07	0.0122718645844048	7.33883141301584e-11	1.79691083131366e-07	0.0223831804944574	3.95454548854987e-07	1.19042728812345e-07	0.00734742324965949	0.0788081144316638	0.00826624782121885	0.0186617837291472	0.00650647892202466	0.0201431426494792	0.00739710600673386	0.00668504024549921	0.0559557960911592	0.0495484296362032	2.42302432789098e-10	0.0122913998444135	0.010067312959006	1.26194391833929e-08	0.0135179949897996	0.0154562209857199	3.11983334095854e-09	5.13197560199691e-06	0.0901150159892057	0.0333685267575842	0	0.0260484863067915	0.00601479908068071	0.0373162567823241	0.0505720007943056	1.56416526784056e-07	0.153078130183098	0.0270125826289296	0	1.40648528260537e-07	0.00156218394144222	0.0017361590278305	0.00262804983834191
p3	0.0243128668691972	0.0291499651815509	0.0210463650677536	3.44844308793094e-09	0.0146494051511908	0.00443730474504257	0	0.0130811863717328	0.0244350291235725	0.00123844650976283	0.0218436089217325	8.14637105778683e-10	0.0219011874219175	5.96577256272034e-08	6.14203226728129e-08	0.0276798337189365	0.0292831874318583	0.00309132541091171	3.8401523172058e-10	0.016383234941051	0.0255929487694302	0.0125952166938524	0.0246256945532261	0.0274307603685725	1.97716641849337e-06	1.43088984796772e-10	1.32953864993656e-05	6.09832112570904e-07	0.0248849021768192	0.0155620394294326	0.0234980097480791	0.00631302595207963	0.0213408652226133	0.0351637419789461	0.0139246550281009	0.0277818169622151	0.0112700120613269	2.09444839662153e-07	0.0364357361133431	0.0217493601190553	0.00340873194229449	0.00439577498744333	4.02478456200421e-05	0.0295813489338524	0.00190779768538337	0.00414371580571885	9.10028383426936e-08	7.52095608932448e-08	0.0235327299318708
p4	0.00940369496148083	0.0116171817970836	0.000202176056221264	0.0244002579960527	0.0150674401033638	1.32768242086635e-07	0.197060354408092	0.035164687212767	0.0204066331021512	1.30780740293435e-06	0	8.93913868818961e-10	0.00903241122118752	3.80219520979546e-09	0.00268963078830547	0.0247161107441925	0.0081491950101607	0.00374321522099415	0.00269816772865076	0.0853433621449545	0.0214539651728989	9.95365867487203e-10	0.0068494827365121	0.00885908852419933	3.5981703212602e-07	9.00687567709726e-11	2.04326916031263e-08	0.00953820744549823	0.0196457212817992	0.0169086669926759	0.00558404746246373	0.00634265629298035	0.0318359145229394	0.144086342109451	0	1.197532666577e-10	0.00298048621998952	0.00273649073508742	0.0501178568862811	0	1.0889052236373e-10	0.00970061435335305	0.0119709962554083	0.0015979699990147	2.53993691607712e-07	1.644098163436e-07	0.00540506821766215	2.54156418733122e-10	0.0131965957832733
p5	0.0293376544037004	0	0.00797219850515373	0.0184931171042119	0.00967327002822386	1.88760779541747e-09	0	0.0276612311645437	0.0253753085048475	0.0231281256292221	0.0237312245234766	0.00480380953991091	0.0188869502540645	0.0223073496882042	0.000329719666153706	0.00177867241781478	0.021592923014887	0.0590397865106831	0.0373224682952266	0.00719911249772263	0.0265320138341476	0.0349747132109275	0.0191565197129427	0.00287188294128099	0.040816583725895	0.0361945899656776	0.0268839604137965	0.00312027874914641	0.0254968886421294	0.0196219295609342	0.0229290295486821	0.00684587401279494	0.030691167142775	0.0103699493298943	0	0.0031122700540459	1.01951398225014e-10	0.020333731814298	0.0274014015982885	0.0297746678783748	0.00550943711676092	3.80687391645488e-08	0.0116558586448621	1.12872905717476e-09	0.0290140700048404	0.0280249445270357	0.0246408245759435	0.0019998848459484	0.00238398774233353
p6	0.0104745439973666	0.0106461179704007	5.81282612350962e-08	0	0.00480899294776136	2.39802996518713e-08	2.30409473460834e-08	0.00424245691483136	0.0234628638234029	0.00323958878983902	0.0100927584750012	0.00176232190577628	0.0129355695508003	2.81650283847207e-10	6.86291303532263e-09	0.00462170768235989	0.011152248789048	0.00421514937565916	2.26543384201387e-10	3.29521069527432e-10	1.75663155222822e-08	0.00119979448717845	0.00675695402624698	0.027288874947393	0.00609891213716858	0	0.0141987075284925	0.00941504533396737	0.0130582308167357	0.00166480879544785	0.00490269043226486	1.65322019601663e-09	0.00423623118802312	0	0	0.00483860685295472	0.0177735803175796	5.70595262640111e-08	0.00243682638113772	0	0.00393383847967045	0.000769658606500201	1.57164319772734e-07	7.24728915458507e-08	0.0115412093773682	0.016106556541319	0.012611202926256	0.0496387758862151	0.0366670003152218
p7	0.018375806498882	0.0231423827373322	1.13166964902331e-08	0.0157877382310375	9.37441625377726e-07	0.00134974671096155	9.69711543297279e-09	0	0.0108972188184996	0.00570768326500583	0.00619080535339447	0.00392269806498985	0.00913372921836168	0.0142199687621485	0.236209128296333	0	0.02091869146022	0	0.0351630582377167	2.46118060089657e-07	0.0132565092350126	0.116613563201654	0.000222699161479345	0.0144253462053669	0.012232556902968	0.00168995074621239	5.39850448284323e-07	0.0204579441512345	0.00581361538090921	6.15452440522176e-08	2.71113684039224e-08	0.0332440760886475	0.00257954039110217	0.0201644927369149	0.00409634926873982	1.10988915642916e-09	6.79615539902398e-10	0.0295741947649218	0.0101989858854599	0.00943493951699016	1.58461465760064e-07	0.0973597521573607	0.00411986411572792	0.0291767247164746	0.00763694002584717	0.0140866224220027	0.0135026680098521	0.0157681816973426	0.00745790647747847
p8	0.014107794617036	3.78121937691358e-07	2.5322779918869e-09	2.95965467491416e-08	0.00274541332313631	5.88347179572523e-10	1.15459760176843e-10	0.00708004753237572	0.0017051648959783	0.0285296940458424	0.00107075393876013	0.0296795982185276	6.92502354528514e-08	1.18619744125305e-09	1.76798036601301e-07	0.0192779093128865	7.70448976164578e-10	0.0101832141594685	0.019999713505892	0.00180393827421918	0.0400486936554009	0.00662993529267717	5.75594550099698e-10	0.00511414105035692	0.012278921304438	0.0789779539512439	0.0142589294086854	0.0535757785707842	0.00502571670626246	0.0399966278540929	0.0358902422715359	0.027144869217765	0.00873094718965657	2.97802470845734e-07	0.0218292766718756	0.03290906767457	0.0215348256611269	0.0598576211887535	0	0.0333534196609919	3.4714012050494e-10	0.0548002614885343	1.15781029083659e-06	0.0323534953028793	0.0367509445253148	0.0241687864574028	0.0300892507385331	0.00772075722207177	0.00222825059703787
p9	0.00373067821644622	0.0198405237318493	0.0712405116907982	0.0850973084876279	0.0113185479468491	0.00274289849225411	4.03154248601739e-07	0.0553239369205389	0.00901963528134143	0.0633014710489415	1.69874153850817e-10	0.101094709246827	0.0451260864696584	0.0077781516851568	1.09005542490492e-07	0.00153565142674233	4.26800845191873e-10	0.00316351153921251	0.00979155875089219	0.0105142226737368	0.0155375874451765	1.37871262587521e-05	0.0243508917560345	0.00600412101657482	1.02114042278972e-08	5.31543070949354e-06	5.59029149066066e-08	0.0470549564214889	0.0199310986919844	0.00253767592134308	0	0	0.0223047669454045	1.25230629469814e-09	0.00155852955000315	0	0.0162384217502965	0.0156085507467631	0.0166516433057282	0.00609179194315366	0.0521712359274173	0.012192929461469	1.08236737992561e-09	0.0232433439959814	0.00961816586467633	0.00662432819824482	0.0204142161289694	0.00651246244332496	0.0107101156702603
p10	0.00836922011962145	0.0124721858305657	0	7.48080954664133e-08	1.36798481619036e-09	0.00306317659341646	0.0310050450533108	9.88592940806172e-08	2.45109127820013e-07	0.0233163016424113	0.0262228051373135	4.07551556061071e-08	0.00744888483610708	0.0711022617623988	1.5706847175578e-07	0.00849524727396608	0.0134258567792752	0.0197683288006016	0.0135484681260535	0.0423568242437475	3.53091848679532e-07	0.00543510465582973	0.0244616360322259	0.0138679469678842	0.0500253508547308	4.03891276900849e-10	0.0658238474166528	0.0340284266542781	9.39377620545668e-10	0.0212509696100734	0.0123978765898457	0.00441864331935132	0	1.38419457534e-10	0.0194606369871611	0.0217386203777511	0.0351264452590852	0.0419722344424202	4.15454915541937e-07	0.0195571432129414	0.0491142913609314	0.0237322209762594	8.09498480895182e-07	0.00652059927365746	0.00430726539032864	0.00319595448611042	1.59899162103109e-06	0.0205748091509832	0.0111727824748132
p11	1.24940133008019e-07	0.00105259740988275	0.0243916857243532	0.0115308884356631	0.067540310243513	0.105300862081436	0.00744657291887528	5.05392046362213e-10	0.015870112969542	0.0316505172305791	0.0120171771940264	0.0760839475523046	0.0170476428562121	0.041351079384226	2.86537595030495e-09	0.0513166254317759	0.00554285418004107	0.00548478400807514	0.0235670275808717	1.14020372515848e-07	0.000799389399816133	0.00371347631306956	0.0132033976048953	2.50593174616929e-08	0	0.0216074509773455	0.0203141002247876	1.19962350129477e-07	0.0233980308643867	0.0469270339846157	0.00297159563196687	0.0868765674654002	0.0355747404530286	8.88585475789867e-08	0.00604983037753213	0	0	0.00472127137901166	0.00411292760711965	0.0059781025087491	1.60313284489686e-08	1.96976328833521e-05	1.81667398989391e-06	7.49246503471348e-08	0.0135334149719789	0.0177253605099697	0.0230765078608685	1.58791086269682e-07	0.00299235314697114
p12	0.0294939252043131	0.0303682202194061	0.0542964867446737	0.0627800494255458	0.0402414625358225	0.019366429223033	1.01448160880782e-07	0.0534413951186959	0.0080067418078321	0.0257568430442798	0.0466597026737168	9.10558179602567e-07	0.0344998845604725	0.00354618590062627	4.57634184389802e-10	0.000587676170377843	0.0237861431304917	0	6.80821991938282e-07	0.00188782852453655	0.0260250650078892	0.0109636306166398	0.0374973848543421	0.00697913266077869	4.73374559747391e-11	0.0255847555557886	0.0463364171683518	2.12626568232266e-06	0.0131426946717972	0.0103695398645246	0.0408090486696292	0	0.031571390520882	3.17834946186636e-09	0.0271021792133261	0.00498559311304014	0.032128883809764	0	0	0.000104240779139834	1.20314338610786e-10	0.00701146767388616	0.0249782150521062	0.00266350934940669	1.33038939710129e-07	8.8192807528235e-06	0.00180087324703921	0.0255204060368471	0.00772075315598084
[truncated: 20 more columns]
