# Supplementary material for: Preferential Activation of the Hedgehog Pathway by Epigenetic Modulations in HPV Negative HNSCC Identified with Meta-Pathway Analysis
Source: PLoS One. 2013 Nov 4;8(11):e78127. doi: 10.1371/journal.pone.0078127 (PMC3817178; doi:10.1371/journal.pone.0078127)
Supplement: Methods S1 — R code. ZIP archive containing R code used to for the analysis in this manuscript. The README file in the archive describes each of the files contained therein. To fully reproduce the results, the scripts should be run in the following order (1) Preprocessing.R, (2) RunMEGAPSReplicateThreshold.R, and (3) Postprocessing.R. Note that the CoGAPS analysis and associated gene set statistics are stochastic algorithms, so results may differ slightly from values reported here though qualitative results will remain unchanged. (ZIP) [file pone.0078127.s009.zip › CodeArchive_S1/GAPS/ExprsTRUE.MethTRUE/NormalTRUE.HPVPosTRUE.HPVNegTRUE/nP12.nIter50000000.SigE0.10/PResults0.9222296197.Diagnostics.txt]

Diagnostics for P created at Fri Jun 22 14:19:31 2012


number of genes: 1864
number of samples: 69
number of patterns: 12
number of burn in steps: 1e+08

Initial chi^2: 5.72243e+08

Iter	Burn In	T	chi^2	number of atoms
0	1	2e-08	5.72243e+08	1
1000000	1	0.02	2.00579e+07	965
2000000	1	0.04	1.75655e+07	1038
3000000	1	0.06	1.62891e+07	1026
4000000	1	0.08	1.56672e+07	1011
5000000	1	0.1	1.52999e+07	1035
6000000	1	0.12	1.51001e+07	1014
7000000	1	0.14	1.49672e+07	1011
8000000	1	0.16	1.48651e+07	1029
9000000	1	0.18	1.47664e+07	1050
10000000	1	0.2	1.46249e+07	1032
11000000	1	0.22	1.44863e+07	1019
12000000	1	0.24	1.43141e+07	1075
13000000	1	0.26	1.41738e+07	1050
14000000	1	0.28	1.40798e+07	1052
15000000	1	0.3	1.40152e+07	1005
16000000	1	0.32	1.39539e+07	999
17000000	1	0.34	1.38862e+07	1008
18000000	1	0.36	1.38112e+07	987
19000000	1	0.38	1.3742e+07	1001
20000000	1	0.4	1.3681e+07	1009
21000000	1	0.42	1.36334e+07	997
22000000	1	0.44	1.35897e+07	1000
23000000	1	0.46	1.3568e+07	975
24000000	1	0.48	1.35378e+07	1013
25000000	1	0.5	1.35188e+07	1011
26000000	1	0.52	1.34989e+07	1013
27000000	1	0.54	1.34884e+07	1014
28000000	1	0.56	1.34811e+07	1042
29000000	1	0.58	1.34734e+07	1019
30000000	1	0.6	1.34671e+07	1013
31000000	1	0.62	1.34615e+07	1001
32000000	1	0.64	1.34554e+07	978
33000000	1	0.66	1.345e+07	1060
34000000	1	0.68	1.3444e+07	1017
35000000	1	0.7	1.34348e+07	1042
36000000	1	0.72	1.34271e+07	1018
37000000	1	0.74	1.34165e+07	1037
38000000	1	0.76	1.34126e+07	1067
39000000	1	0.78	1.33984e+07	1058
40000000	1	0.8	1.33885e+07	1030
41000000	1	0.82	1.33768e+07	1033
42000000	1	0.84	1.33678e+07	1013
43000000	1	0.86	1.33617e+07	1038
44000000	1	0.88	1.33531e+07	1069
45000000	1	0.9	1.33468e+07	1045
46000000	1	0.92	1.3323e+07	1053
47000000	1	0.94	1.32976e+07	1036
48000000	1	0.96	1.32785e+07	1112
49000000	1	0.98	1.32504e+07	1076
50000000	1	1	1.32314e+07	1088
51000000	1	1	1.32135e+07	1069
52000000	1	1	1.31983e+07	1075
53000000	1	1	1.31805e+07	1063
54000000	1	1	1.31635e+07	1069
55000000	1	1	1.31453e+07	1084
56000000	1	1	1.31247e+07	1081
57000000	1	1	1.31091e+07	1088
58000000	1	1	1.30921e+07	1109
59000000	1	1	1.30762e+07	1114
60000000	1	1	1.30675e+07	1053
61000000	1	1	1.30605e+07	1045
62000000	1	1	1.30519e+07	1049
63000000	1	1	1.30424e+07	1078
64000000	1	1	1.30349e+07	1085
65000000	1	1	1.30285e+07	1080
66000000	1	1	1.30237e+07	1077
67000000	1	1	1.30208e+07	1053
68000000	1	1	1.30172e+07	1079
69000000	1	1	1.30143e+07	1072
70000000	1	1	1.30113e+07	1043
71000000	1	1	1.30087e+07	1069
72000000	1	1	1.30068e+07	1079
73000000	1	1	1.30056e+07	1068
74000000	1	1	1.30049e+07	1081
75000000	1	1	1.30036e+07	1048
76000000	1	1	1.30025e+07	1057
77000000	1	1	1.3002e+07	1073
78000000	1	1	1.30009e+07	1059
79000000	1	1	1.30008e+07	1070
80000000	1	1	1.30003e+07	1074
81000000	1	1	1.30003e+07	1053
82000000	1	1	1.3e+07	1097
83000000	1	1	1.29995e+07	1060
84000000	1	1	1.2999e+07	1048
85000000	1	1	1.30051e+07	1089
86000000	1	1	1.29986e+07	1048
87000000	1	1	1.2999e+07	1017
88000000	1	1	1.29993e+07	1031
89000000	1	1	1.29993e+07	1054
90000000	1	1	1.29989e+07	1043
91000000	1	1	1.29985e+07	1010
92000000	1	1	1.29992e+07	1019
93000000	1	1	1.29988e+07	1022
94000000	1	1	1.29983e+07	1047
95000000	1	1	1.29986e+07	1040
96000000	1	1	1.29985e+07	1076
97000000	1	1	1.29983e+07	1036
98000000	1	1	1.29989e+07	1010
99000000	1	1	1.29987e+07	1029
100000000	0	1	1.29988e+07	1068
101000000	0	1	1.30061e+07	1018
102000000	0	1	1.29993e+07	1061
103000000	0	1	1.29995e+07	1029
104000000	0	1	1.29993e+07	1051
105000000	0	1	1.29988e+07	1028
106000000	0	1	1.29985e+07	1018
107000000	0	1	1.29989e+07	1029
108000000	0	1	1.29988e+07	1060
109000000	0	1	1.29984e+07	1066
110000000	0	1	1.29983e+07	1077
111000000	0	1	1.29985e+07	1026
112000000	0	1	1.29985e+07	1001
113000000	0	1	1.29983e+07	1032
114000000	0	1	1.29987e+07	1052
115000000	0	1	1.29989e+07	1026
116000000	0	1	1.29988e+07	1067
117000000	0	1	1.29992e+07	1009
118000000	0	1	1.29991e+07	1038
119000000	0	1	1.2999e+07	1035
120000000	0	1	1.29997e+07	1053
121000000	0	1	1.29992e+07	1068
122000000	0	1	1.29987e+07	1058
123000000	0	1	1.30031e+07	1076
124000000	0	1	1.29997e+07	1051
125000000	0	1	1.29998e+07	1086
126000000	0	1	1.29997e+07	1081
127000000	0	1	1.29988e+07	1060
128000000	0	1	1.29991e+07	1072
129000000	0	1	1.29991e+07	1027
130000000	0	1	1.3001e+07	1037
131000000	0	1	1.29993e+07	1076
132000000	0	1	1.2999e+07	1049
133000000	0	1	1.2999e+07	1059
134000000	0	1	1.29991e+07	1062
135000000	0	1	1.29988e+07	1063
136000000	0	1	1.29987e+07	1039
137000000	0	1	1.29999e+07	1062
138000000	0	1	1.29996e+07	1053
139000000	0	1	1.29998e+07	1010
140000000	0	1	1.29992e+07	1033
141000000	0	1	1.29989e+07	1036
142000000	0	1	1.29987e+07	1047
143000000	0	1	1.29987e+07	1058
144000000	0	1	1.29986e+07	1058
145000000	0	1	1.29989e+07	1087
146000000	0	1	1.29996e+07	1020
147000000	0	1	1.29988e+07	1028
148000000	0	1	1.29989e+07	1057
149000000	0	1	1.29984e+07	1077


Summary
<number of atoms> 1048.68 <chi^2>: 12999270 ; chi^2 of mean: 12975120.6947466
