# Supplementary material for: Preferential Activation of the Hedgehog Pathway by Epigenetic Modulations in HPV Negative HNSCC Identified with Meta-Pathway Analysis
Source: PLoS One. 2013 Nov 4;8(11):e78127. doi: 10.1371/journal.pone.0078127 (PMC3817178; doi:10.1371/journal.pone.0078127)
Supplement: Methods S1 — R code. ZIP archive containing R code used to for the analysis in this manuscript. The README file in the archive describes each of the files contained therein. To fully reproduce the results, the scripts should be run in the following order (1) Preprocessing.R, (2) RunMEGAPSReplicateThreshold.R, and (3) Postprocessing.R. Note that the CoGAPS analysis and associated gene set statistics are stochastic algorithms, so results may differ slightly from values reported here though qualitative results will remain unchanged. (ZIP) [file pone.0078127.s009.zip › CodeArchive_S1/GAPS/ExprsTRUE.MethTRUE/NormalTRUE.HPVPosTRUE.HPVNegTRUE/nP12.nIter50000000.SigE0.10/Psd.0.9222296197.txt]

1	4	11	14	15	16	18	22	25	30	31	37	50	2	3	5	6	7	8	9	10	12	13	17	19	20	21	23	24	26	28	29	32	34	36	39	40	42	43	44	45	46	48	49	114	115	116	117	101	102
p1	0.000122030620104562	0.000140477936124289	0.000130946502599538	0	0	0.000143301973169752	1.21476924735359e-09	0.000137384352332194	0.000107586903068321	0.000237456577627432	0.000145304214908451	1.03753296843081e-06	5.79310274238256e-06	5.81335603720635e-09	0.000160698441360799	0.000136855324460842	0.000137514734586529	0.000232274515569152	0.000289526116469199	0.000140707013750504	0.000146951191529337	3.5236401989657e-08	0.000147769303815672	1.36667605758652e-06	0.000407654471177691	0	0.000230769216618655	0.000155006886513667	1.40840438620615e-05	0.00018752466717525	0.000143561468849102	4.4962192618036e-08	0.000126918073668888	1.0990394206077e-08	9.33136547489721e-07	0.000199007167747241	0.000159349396725564	7.56051027631841e-06	0.00012754633637523	3.2566989602352e-08	0.000222940193846823	5.15964189678783e-08	0.000244494790808994	0.000141874527573751	0.000232542192336315	0.000196953187000709	0.000230601568095161	0.00019976538569048	0.000114162757016614
p2	0.000246427376497979	0.000243830312272778	0.000386957446174306	0.000645612483420838	0.000413130707519913	0.000373771259670273	0.000882818714514934	0.000348804450461369	0.000232848843430556	3.00527172793723e-06	0.000231348296677459	7.33883141301611e-09	3.29631610623577e-06	0.000307720143262696	5.74039745339038e-06	2.04167408159057e-06	0.000250017116566175	0.000538386709199412	0.000767018777821735	0.000372924150105955	0.000557024815761165	0.000383124207783228	0.000254656181083444	0.00019994428370975	0.000381948185680964	0.000653268506569903	2.42302432789079e-08	0.000300446522162214	0.000271400818697871	4.31489718949618e-07	0.000308750297420388	0.00040787926163024	1.95908713851658e-07	0.00038011574542251	0.000533395200306746	0.000294407269844145	0	0.000484164025005173	0.000457527207901136	0.000299999393148019	0.000391438141143982	2.61775134879594e-06	0.000702081634873085	0.000377782347462388	0	2.3060822237382e-06	0.000310068667455786	0.000319229616054384	0.000194396376382857
p3	0.00010741954910048	0.000129296329946032	0.000139439373863489	1.33265596706459e-07	0.000139312611692541	0.000152350083086045	0	0.000127286251884901	0.000110647055662259	0.000155256404921759	0.000139596143885613	4.9795110726097e-08	0.000106476690217624	1.0145544881145e-06	1.00626936478055e-06	0.000104280730454037	0.000109047590566479	0.000179696368347729	3.84015231720579e-08	0.000118588361601438	0.000165634326582036	0.00014083662643702	0.00012064523071759	8.58111511993838e-05	0.00016060551760329	1.43088984796779e-08	0.00010289765619175	7.03783130974778e-06	9.53287657245848e-05	0.000175954950292406	0.000150755753187896	0.000127114096640871	0.000113657579504003	0.000207800984564619	0.000168384465240571	0.000168239605353647	0.000144768141103382	5.57182261765526e-06	0.000147220968071463	0.0001411994100565	0.000211027640126044	0.000144224509086209	0.000122857538790109	0.00015635137592342	0.000147909964666166	0.000132715018477703	1.45384573604388e-06	1.10328576137077e-06	0.000107045122423192
p4	0.000165462325429086	0.000197663117224255	0.000363946121904218	0.000439332266177972	0.000250155261532642	1.96573285986593e-06	0.000740552052991749	0.000288700331487593	0.000172852756116288	6.15479574728108e-05	0	5.19284599732899e-08	0.000163886312500676	2.76070631557433e-07	0.000339459215288707	0.000184727550462442	0.000171452528448488	0.000295066110374242	0.000455370364122596	0.000328670207712104	0.000334009150419682	9.95365867487352e-08	0.000188706137604733	0.000160894761456383	3.04843072634287e-05	9.00687567709687e-09	6.85110745570768e-07	0.000224865214123073	0.000178453216950686	0.00018183443000183	0.000248868325476832	0.000283833372054704	0.000193194204679908	0.000416899553019777	0	1.19753266657696e-08	0.000227924214614128	0.00035754678907265	0.000237731323133441	0	1.08890522363688e-08	0.000216393263590907	0.00046235536274041	0.000278953208161866	3.59893637681772e-06	2.52007439778033e-06	0.000222207179156432	2.54156418733113e-08	0.000162286889162681
p5	0.000121719335134065	0	0.000268808916354085	0.000235964115975865	0.000172774944308628	8.74205612488127e-08	0	0.000167368432402	0.000115043505309681	0.000646172552247502	0.000161042359804827	0.000294967406143257	0.000156024039145678	0.000193833905325943	0.000303038763708927	0.00012870024808853	0.0001185874901204	0.000284153949571152	0.000224491367459832	8.06950532780101e-05	0.000174746126364192	0.000176769506328212	0.000145015085856167	6.00618541925867e-05	0.000458613759677953	0.000249174965358004	0.000221404812911034	0.000105508082535569	0.00011966923429793	0.000184345632388014	0.000173649717168208	0.000163727014910238	0.000156837856128452	0.0001440266932805	0	9.14699120115255e-05	1.01951398225018e-08	0.000200476401982389	0.000167522786058652	0.00018864445703315	9.21639715591476e-05	6.10217344791588e-07	0.000134952897193068	1.11372933979701e-07	0.000171709447163039	0.000156639371208441	0.000159476405509429	0.00010442915209635	6.87362287515586e-05
p6	8.20759738817184e-05	8.43623520969353e-05	1.0077060995733e-06	0	7.63908051338594e-05	4.62025538857523e-07	4.02831899230159e-07	0.000103044990514715	9.84440502154077e-05	0.000219375264156108	9.91197377651043e-05	0.000118436399673836	7.86549612675947e-05	2.81650283847215e-08	1.72506289479777e-07	8.26290562632406e-05	8.86426007363742e-05	0.000158257890549413	1.60419366548913e-08	3.2877066607869e-08	3.72014873106598e-07	0.000105422741106557	8.56558175050103e-05	7.49747322297578e-05	0.000165298212401584	0	0.000202082126862709	9.73360482478161e-05	7.82766143832813e-05	0.000173885325422185	9.72790571164843e-05	7.32460821147784e-08	9.25243859084527e-05	0	0	0.000149344561148698	0.000148582242613022	9.91585276667585e-07	9.27719163165567e-05	0	0.000155010807804661	9.213391029008e-05	2.11764097731274e-06	1.26210606302866e-06	0.000144793581929482	0.000121146025659456	0.000113248879221564	0.000134111507854147	8.95421817593999e-05
p7	0.000326458563752726	0.000309666257376901	5.82662136057885e-07	0.000458357334387088	4.74048317221274e-05	0.000474508600324677	4.00741164103583e-07	0	0.000232034734127692	0.000356912573587333	0.00036573936868623	0.000412055384079926	0.000247475103321024	0.000404614183680528	0.00111778250584706	0	0.000345024062568782	0	0.000726624179763987	4.41548549799365e-06	0.000440741243525882	0.000606044247871429	0.000353546187878977	0.000246134591982145	0.000404803887160982	0.000722994260344374	1.99257764421144e-05	0.000392703070778559	0.000246053937333426	1.3092332725228e-06	6.46402158795729e-07	0.00037826207194533	0.000296561482656819	0.000430415305959194	0.000504216108392804	1.05081259869241e-07	4.38986280803767e-08	0.000510966939912031	0.00039757556852718	0.000313055242527326	2.36483356696321e-06	0.000495899172131002	0.000392721903436969	0.000339245216342391	0.000431376211149636	0.000374226901863898	0.000401374566481175	0.000392032449227777	0.000243416556708973
p8	0.000146213918500107	5.39297938158516e-06	1.26354126466082e-07	7.1286817814634e-07	0.000225529607685663	5.10365702546285e-08	1.15459760176844e-08	0.000173026545374597	0.000131184810784663	0.000223945426885093	0.000191524004334472	0.000370717404701697	1.08269761815122e-06	1.1861974412529e-07	2.73328890301161e-06	0.000164095368498053	5.85832943502415e-08	0.000268172327363276	0.000312357254218857	0.000161787465484653	0.00022576150899914	0.000241061431842157	5.75594550099739e-08	0.000108883755279776	0.000236127171060066	0.000434051513713578	0.000248364674474614	0.000273875571706426	0.000141140678219875	0.000259206944757237	0.000257822342612182	0.000224887290838539	0.00019322713773737	4.4993630321843e-06	0.000248591396978092	0.000239300280047201	0.00021675547923481	0.00039702596357381	0	0.000250189339773223	2.01119809014665e-08	0.000298029267695136	0.000114366907645852	0.000230706235028533	0.000256150011343436	0.000235375039411132	0.000243496389270714	0.000225914786361684	0.00012605981443452
p9	0.000163711809610567	0.000179504553534144	0.000493183974372923	0.00061755115198749	0.000236817425211207	0.00020770102682151	5.73703370079684e-06	0.000390584497484882	0.000169425188087327	0.000400536624455531	1.20612164330994e-08	0.000408734953048276	0.000266645603864681	0.000204209228337113	1.98375029912284e-06	0.000199250669633216	4.2680084519188e-08	0.000303036588585962	0.000575435282699533	0.000169790913267745	0.000532100166758028	9.59589504333024e-05	0.00024569204521718	0.000208512735666209	3.60380764729518e-07	0.000300299579960836	1.00187371044512e-06	0.000278106340409501	0.000195542448344822	0.000416396390408199	0	0	0.000294145410057059	8.76711654850499e-08	0.000221170075463133	0	0.000368551942718939	0.000273472889770926	0.00027660634420784	0.00023916754683766	0.000332353509703276	0.000280716950447195	6.30209888033629e-08	0.000468636170960838	0.000349276307173272	0.000308677189623404	0.000329105120946135	0.000297648140499276	0.000199570115762902
p10	0.000148125415221612	0.000136260050260122	0	2.37414373759615e-06	1.09111977130718e-07	0.000232082133425851	0.000244854925621843	1.66159795582231e-06	3.8106887793404e-06	0.000237950474796145	0.000169602784159876	8.00034209391999e-07	0.000119317646054381	0.000293684844438571	2.56656330833246e-06	0.000134115504368832	0.000158309906858722	0.000244483157775954	0.000320400190456035	0.00023490456324434	5.24952796374418e-06	0.000160477076137978	0.000151833965955685	0.000108165218027984	0.000337645318886659	2.07957026446461e-08	0.000238221500936144	0.000241566269450403	6.41031262691157e-08	0.000214583500771691	0.000162354211440288	0.00015561800066195	0	1.138413587394e-08	0.000202188444857751	0.000163982547600126	0.000187157106991314	0.000304825344346724	5.67427041946136e-06	0.000182373556453439	0.000377906870552084	0.000176595065634487	4.73140404541458e-05	0.000143193075123241	0.000215068077199187	0.000182595617579688	0.000141724925861972	0.000211989167344893	0.000138074026499762
p11	1.94413640018995e-06	0.000194850913597688	0.000344675303720751	0.000320273984413118	0.000392382986022192	0.000627162973188319	0.000391910642181439	5.05392046362214e-08	0.000171948001441822	0.000340603495237095	0.000267681197791377	0.000546710839877931	0.000207039352961344	0.000474745223730079	1.57567852934287e-07	0.000313186744965088	0.000207459339947562	0.000323181661605843	0.000347064230402126	7.42214233878104e-06	0.000476741563453541	0.000269300593643649	0.000240447676078152	5.20212031641842e-07	0	0.000592917943046101	0.000291841386740374	1.87008331348323e-06	0.000184988171573793	0.000298203420029976	0.000288771241157426	0.000434430360794273	0.000274893457653886	1.34107943316555e-06	0.000235026922120416	0	0	0.000232620837553491	0.000192508490717209	0.000330858319273003	4.97035390381231e-07	8.78386551318553e-05	0.000126291279403377	1.33241908665602e-06	0.000303754164239283	0.000254592999046673	0.000384532422486043	2.46711687127071e-06	0.000194230874806065
p12	0.000146789748964805	0.000167604121300401	0.000293618795652207	0.000341251090617621	0.000202299371339601	0.000376757455518279	1.62002182748964e-06	0.000245655366578834	0.000133912563651139	0.000261712328121022	0.000165737162241906	1.12166926053482e-05	0.000161523040358964	0.000247197323528162	4.57634184389835e-08	0.000284807720675437	0.000158911369119675	0	9.16416866393336e-06	0.000205484442060716	0.000305955567538357	0.000205304350083368	0.000198673415282683	0.000116330726694791	4.73374559747309e-09	0.000237672293208071	0.000360203653904795	2.27406328749716e-05	0.000127926305390256	0.000320724059829115	0.000213704179429304	0	0.000200635022718372	1.52397406527775e-07	0.000346832436747074	0.000204966620461608	0.000204242075835071	0	0	0.00022738094873784	1.20314338610814e-08	0.000188483000229399	0.000818945422130219	0.000304126897219693	2.04309328167572e-06	5.50071281840454e-05	0.000180505068140122	0.000251419854212096	0.000124199880091499
[truncated: 20 more columns]
