# Supplementary material for: Preferential Activation of the Hedgehog Pathway by Epigenetic Modulations in HPV Negative HNSCC Identified with Meta-Pathway Analysis
Source: PLoS One. 2013 Nov 4;8(11):e78127. doi: 10.1371/journal.pone.0078127 (PMC3817178; doi:10.1371/journal.pone.0078127)
Supplement: Methods S1 — R code. ZIP archive containing R code used to for the analysis in this manuscript. The README file in the archive describes each of the files contained therein. To fully reproduce the results, the scripts should be run in the following order (1) Preprocessing.R, (2) RunMEGAPSReplicateThreshold.R, and (3) Postprocessing.R. Note that the CoGAPS analysis and associated gene set statistics are stochastic algorithms, so results may differ slightly from values reported here though qualitative results will remain unchanged. (ZIP) [file pone.0078127.s009.zip › CodeArchive_S1/GAPS/ExprsTRUE.MethTRUE/NormalTRUE.HPVPosTRUE.HPVNegTRUE/nP13.nIter50000000.SigE0.10/Amean.0.0159196600.txt]

p1	p2	p3	p4	p5	p6	p7	p8	p9	p10	p11	p12	p13
TP73	35.6397441340051	76.456965559042	47.2187025549923	21.7418113957874	39.6532913767593	51.880799700794	17.2665924383585	35.3202130381211	22.2689339145483	29.5109234005045	32.771448885767	28.3924452045321	2.64266327290662
DFFB	34.05498000088	81.8835658632636	48.7494832916793	20.9968774839334	36.4777872344356	50.881715974303	16.3702911559092	35.041362260556	22.634906035004	30.4113558447045	31.7706830480252	30.3031967273927	2.75092390535457
AGTRAP	40.3186758282781	85.7700506182087	56.4251640474853	27.4199065738889	46.5882999486775	63.9694473527462	15.7233319681005	49.844557174871	27.432235724101	35.9220981401989	34.9714056903773	46.033504481408	4.32015598867245
MFN2	39.0259383003811	86.5115837643013	60.0056856497336	27.741298423227	50.4520743235181	61.8923013808432	18.654061069769	46.2763837666087	28.9385828624919	36.5422018326266	38.2951159521338	44.1678355431814	2.08044398814052
TNFRSF1B	40.4764965617746	99.8186596328094	57.1554734583872	21.9151237915803	43.4908802473517	50.4814933295872	19.3676465862929	36.1544619305186	24.9820971765053	29.8541816882795	34.3273307337109	34.7884016954332	1.91246875620211
PDPN	38.4264394124057	72.9264461558345	60.0352502569962	29.7711402628134	44.9900327707123	59.7045342754639	17.8228168266065	49.3233333921133	29.261327683711	40.7716846275134	28.1783980141954	51.2757786979206	1.11334554148029
PADI3	32.9902638445555	69.19105330212	43.3274932701834	20.6526613612719	36.9164616751394	57.3057473220733	23.7190778021131	38.1086167105603	26.9164053362453	24.6372432789928	37.4389702002517	26.8136149297964	0.836512309129596
EPHA8	30.8807061903123	79.5558618128371	46.7576547893885	21.7325266086914	37.0717628592038	53.1311036174	17.4509289942398	37.7273333938568	23.742801634702	29.6416800966408	32.5715284106591	29.3733140282397	9.08061687118101
LIN28	30.1329253772714	77.2920733108626	35.2970371721872	20.1378379914474	31.8700621523303	39.1395572955719	17.261437623102	32.7042216680208	17.8338063949271	27.5932076899787	31.7760477780783	18.9610034758997	16.5585788063847
SFN	44.8397160375575	111.54338754624	82.7004115700405	39.5270772343854	65.294000519242	90.5809370148867	26.1784014486048	72.6220270575093	35.3505709873687	49.7633258069297	51.9641428623302	47.2012147160255	11.223521442291
OPRD1	34.3106926008218	86.484246512386	51.1081938226726	23.6667620580923	40.1089994483629	53.350964130315	18.6228050502835	37.6895071152107	24.7909978597779	30.8720312629031	35.3494037232433	31.1945907701151	5.23730147205483
LCK	35.7387346724286	116.994325798893	51.3243752298795	22.1752818832296	39.4051644605558	47.3749813769311	17.5768246892448	32.5765105822571	25.3757752331549	29.1322789689234	33.025849385118	28.7449825349507	5.98755197139465
EIF2C1	42.9870040393006	88.8184877782873	54.5176839184714	24.5773364190324	41.6009940490105	61.5024214692747	22.1096838082265	41.138704615655	28.2346293973016	32.2370010056139	36.7821085242629	46.0539653436818	1.9037336305881
RLF	38.2052350252939	87.2538004944097	57.1921841643585	23.7314847939026	45.663626037138	46.72172505201	18.6861742207544	34.6275501295215	27.9873295389169	33.1038793059486	30.6569577583956	40.1135746405821	3.55544423129679
KCNQ4	33.3199255081112	80.0822645497248	50.1131771964662	22.3440271253542	38.3667824472758	55.6868431810924	17.5401109876035	38.3893489596523	22.7452992391453	30.3852716194864	34.5044134158995	31.61895270369	0.612790974894267
CDKN2C	33.7919643747561	71.0642379680996	37.7844183023594	17.199532505958	38.4164237206227	38.7180444713591	15.0314354656787	26.1840801435854	23.3391026389693	27.1388571606635	28.7536520443654	20.306692959348	2.27803044546472
SCP2	34.3884172051053	85.5780094302676	49.2262298077059	24.0796219397654	42.5661907340294	51.5940652816802	19.1946842164156	36.3650117834168	23.052204960043	30.7590460577926	36.3759325290687	34.9302553936021	4.74242638038884
PCSK9	35.7041975174487	82.6943508644015	51.3785175881213	23.6167171835497	40.859263234663	56.0847483644195	20.2842447847227	40.3758835102304	23.6827941235612	32.8571595441432	35.0708595868994	30.2287573244373	7.40534083445069
ROR1	39.8594301406975	79.9083746441951	41.7048513236681	21.2972604869952	32.0744796386054	49.9124315920595	14.0711178905383	31.3679207090634	20.6077953760807	25.613754781501	33.1669659597318	37.9115875302869	10.0856759731009
IL12RB2	36.6944312903011	59.3833519690729	32.1485361998547	16.8842289803235	26.9767064665297	38.8506609518059	10.5269261712024	34.4776014917612	15.7141726855108	25.4804492792788	18.5351613345208	23.579109334851	17.224835811047
GADD45A	37.5078359106451	70.060020005948	48.8778966253967	22.7050613660475	41.9318232029015	51.9034039075199	15.7609285554063	34.0896161813423	19.7422675538286	28.6605945462129	31.4947856458105	36.6500899711042	0.398013539080202
CTH	22.3666025717822	49.2867614441072	36.2049794741283	15.5179409205566	24.3380690960018	33.801429784974	10.9569889250059	23.2371420978264	17.0856123645876	20.6126481782426	21.4491278766703	19.895462477822	3.48467907563647
ACADM	34.3617472804193	108.752321445622	51.3251484824389	22.1698597187343	42.5777956140954	52.220000307324	19.542331983617	36.6582510850968	31.4085891925173	30.7678192389605	38.78459735289	32.4692185946095	12.8595509964011
CYR61	34.1786554606092	74.277305250806	61.6998817732234	25.7855223933932	47.8350263177843	49.2389605319386	16.408022640443	40.7964192471805	22.2476123004678	39.3472712802824	37.5051582367968	48.2228416594434	0.327618609830075
PTBP2	40.6563916720367	84.8920634560851	51.4940520995014	21.2589218887323	44.7688097742807	50.5385842923273	17.8903448459287	34.3863967158379	24.0777641991869	29.328002815093	29.7079416453675	40.4354917228261	3.61342047548099
CSF1	39.3580922536987	89.0952829445078	54.4752997444359	21.7064724462963	42.2438188221539	56.2914098607217	14.5500049363995	36.9771151627014	24.1858674208985	29.8724808783207	33.86316611278	37.431625217912	1.89294450199185
ATP1A1	54.937367101843	107.962299554046	76.9232189461338	34.2223732546362	61.6672004521864	83.2803985431894	26.9356031207123	57.2826893989039	36.7255316231298	41.508432758398	43.8450122035182	53.8548008067981	15.047469692386
IVL	23.1113112129177	68.7726097860209	56.6096477938365	24.4158795239371	43.3407708883813	53.1122331025359	14.4089681648067	44.4978572965532	9.76101581021538	29.1388285032775	51.5845156510732	19.0713227689871	0.552836357300798
S100A9	35.9495965490273	147.29682526116	70.8470207319432	37.2610144947668	69.8514372385907	73.538665448644	20.6365640009101	66.165261260168	5.9039912122391	37.4590531076396	71.1761332741576	18.6402222461832	31.0556744457072
NPR1	31.075746109314	71.3060075579868	42.2306593496108	18.2402256965959	31.9584272877496	47.1710934073636	15.9754394397221	34.4675597811314	19.4356792408686	26.4194322470521	29.6084532407078	23.1627086134454	5.03862820008543
IL6R	34.8074073958184	99.1424561109275	50.3801264811733	24.3142972936973	41.9568224882898	55.6615722726439	18.5922627185073	41.2963764677232	26.4897254625037	30.8301996065386	31.3911103468774	39.0249178550936	3.5743550853399
FDPS	33.7170186736759	76.997229435292	48.9148795659059	21.4570414123272	39.9389865501435	51.374543723819	16.3375091725469	35.8615787156573	22.7705102612496	29.8337215294055	31.9770228185666	29.8948707386615	4.62456877567788
LMNA	45.52814308076	90.5289829171397	69.1111875058173	30.2808566263191	53.1993516046495	75.4211941489015	22.4932008332553	55.2336040550951	29.5812293503711	42.9829925342964	44.6741088219269	49.3539257217072	1.50157580987205
FCER1G	51.9041756020519	91.0436087493305	58.5977426012209	14.711279855827	34.2804991317516	51.8743206870079	10.0018545569739	40.2420720571709	22.476364343573	29.2508242527851	27.6028399585329	40.7192897413102	0.0549501097994666
ATP1B1	38.8868483955315	91.4017497136348	65.4709422876134	25.6922965238161	54.4849077417175	81.2277747634681	24.0005012472506	37.6783185609088	37.8429357211322	33.8616814697843	47.2959038953211	36.8936338757554	0.335699062517083
IKBKE	39.574693777568	97.0205697256885	53.6856827750243	22.8640803116427	44.0162080451197	54.811079955073	16.952648969528	35.5930977604873	27.1343259169761	29.1095399023246	34.6125891606101	31.855270190342	1.62882322426424
G0S2	32.2895302935252	86.8253229251458	59.611024150419	17.8319203120702	41.7462707339852	52.9388153048038	14.0600539627996	43.3459314115497	21.3836322641746	28.756124371662	30.3475566416238	40.5213349347172	1.18031557465448
ATF3	32.007418597699	65.304315909327	54.4473427291545	21.1479631221484	49.3560156024854	40.009660230663	21.3637612076118	34.2568817015394	22.560103310552	32.2560278621444	37.6127885970437	32.5404913043698	0.120474546524182
MIXL1	33.0990002585423	87.9516174950754	51.2027619724139	23.7751895895543	37.0044895953777	57.7772984272691	17.7748488853306	38.0599410460262	24.3310521407852	31.7546889669606	35.4000256345	29.1007203126317	4.00993592120619
EXO1	34.2991070863263	63.6299108960325	45.0813018264816	18.9740054515089	41.2829288295697	50.6401411129169	13.4690579225086	32.4264532360608	22.73567251876	28.0366439196304	24.4244610566674	28.314678206833	3.55675661360818
ENO1	60.5349235298127	131.353989080183	85.3942373325969	38.5003038060233	69.3435069167093	86.0723440895923	26.4519632067407	64.5622368493258	40.4500286137931	51.5211765014342	54.7642439749775	60.2601072116229	5.48643683866706
MTHFR	34.9111874649469	85.4239487905445	48.720823654807	21.8009833749751	38.8584755382169	53.2206035197576	16.1077246180479	37.1074512283935	21.3092501857839	27.850460088513	31.3681545082759	32.9161917787392	0.389015944260641
NPPB	33.1995104234204	73.9420508667319	47.2281211283505	21.5715180682654	36.1509065032019	47.7661178357098	15.8453496091939	35.2620287227967	20.0613611669813	29.7767288850121	34.1685489125988	29.2507279815689	2.56673105253039
CASP9	33.8570364509139	88.3122434395594	48.8123908863429	21.9526570597477	41.3161468598598	46.1515990925512	20.3760309091604	32.088542981879	25.4988791000958	27.6334725304157	33.0354016008251	34.9804559138062	11.2904293080579
ECE1	51.8764407948024	101.695147366552	64.9040615552852	28.0259366440449	53.3723333666142	58.9494906955994	26.5322113650032	45.5578170296278	29.1746050717792	35.7469556020954	34.9466194003551	51.5482174519053	0.227449818617335
WNT4	38.9527489140331	74.186855805113	41.8754855580817	24.9190184742865	43.23497494759	60.6142622767327	21.0391591042188	38.8495700565166	12.58574572931	28.632548387598	39.2143119204631	40.9522000595909	1.90245578583163
E2F2	32.0326731696042	80.4004443594696	44.2907844511157	20.878581083228	35.7845110687928	49.6031488637832	17.7007768918329	33.2830051124214	24.5332878577304	29.1958947971044	33.1327601113533	24.6865024213878	8.59600900968901
ID3	28.1217469963795	70.4631516457254	41.4734850662514	19.8344578000216	38.1116974597939	44.6247885096122	14.923863614183	31.7580826036826	20.476610536988	29.3238476843024	29.3095994700436	41.4592691002818	2.59353849712998
STMN1	35.187615146685	76.8404454441694	48.6599882778985	21.7992214214035	41.6891007950825	44.8331413009158	17.8583490756235	33.5735161076013	23.9498081539076	27.931799866615	30.7570583533445	34.9867365396569	0.678507326954925
NR0B2	27.7473806034772	65.3996103564897	38.8110707592384	17.1231459613616	32.2420961919638	44.1470260939566	12.8470865158842	30.5012043756664	19.0105089905831	24.6320429520251	26.9808925944078	22.6474318909667	4.62714889997797
COL9A2	40.005034519522	82.5144373323383	51.313076298631	22.9889285852453	41.5323281422809	51.0719811723229	18.401289415051	36.8782318295842	25.039197414813	32.1591453235553	35.9095354443296	33.4218013722647	1.97265667943387
CLDN19	36.8126955883018	86.3227766506221	52.66863528909	23.305386633276	40.8558306939502	54.5037664667751	20.5577217369192	40.542174779859	23.8233650015739	32.1015400872834	37.8940114403811	31.8448995377652	1.75885747927402
PRDX1	37.3480494984779	102.89321150597	66.7259930335577	28.0837731140973	49.4167394736706	63.1191342415451	22.7273991286693	46.5465530786494	33.7052861938288	36.1666485051464	44.4886794153505	40.503769386994	7.63683653890253
ORC1L	32.2939908131495	68.9694474724488	40.4927949789774	19.466222974129	38.0540825091701	47.4750643008063	14.9674682753408	30.7598439577806	21.9588547291079	28.0976416970933	28.1451394344027	29.9180137469633	4.7550619331469
JUN	42.0605341390696	94.1131100240963	66.1531975802244	27.0874955261276	57.598367501105	65.2399353135443	21.4420430811055	53.7573166468965	27.0314801382312	37.2594025880815	42.7082828880278	47.6338576718797	1.42950515739526
DIRAS3	27.9675338927194	62.7473760403337	38.6283063928124	19.4439868826847	31.6015603798371	49.2216358168922	12.6419298015536	30.7221024917705	19.8599592341997	26.8516598840562	26.7977897940886	33.7441066270576	2.70012062055857
TGFBR3	28.6832386424446	84.9913105577696	57.4568339465588	21.6526662860561	37.2712404325161	53.9638770091576	22.7047280866149	31.2324642967585	28.8601137079607	22.3630841452829	41.4044086885499	28.6552949827784	1.39539392591979
GFI1	30.8620301734239	81.306522085704	45.2979929021765	20.2405512982157	34.3005094933289	45.6157873909829	16.0893727047149	33.423855283828	22.4375077663637	30.1460683311384	30.3928102532496	26.7018686672806	7.1267316513364
PSRC1	29.1214355267957	70.0858929626973	41.4352502062183	20.4945140957057	33.2986333632856	49.016593831521	15.3920246435708	32.7481036979789	21.5807643326255	28.4851688242003	27.6895460691289	24.8290788694046	8.33561550915681
WARS2	30.7543536288106	65.4297452692526	43.0821363754779	18.6727911451652	35.0946857920505	46.0553920001847	13.0206254784809	31.7518606611906	20.0822335148859	24.8863514294902	25.9281237666463	32.083780385032	3.28649919885042
NOTCH2	44.9812433242995	100.99479028586	60.9922346407157	28.0191149805676	51.2546879164592	65.0002486434084	20.073775330614	42.0964205428721	29.1415231396914	34.2003827763283	44.6732530324841	48.7716701681776	4.53439352152009
MCL1	46.7326670598019	118.768750093657	72.6412346183411	29.3346247043497	57.6532313707297	70.1567115619719	21.7774799605113	54.7608995279236	29.7730715014585	41.0072059030623	46.2637494737523	51.046011996238	2.44719869831269
CTSK	39.5495107253087	91.2111747958111	66.4927611698364	18.4761857607791	42.7395446162513	63.6080939275087	12.4035025878581	49.600156454318	25.3442927052554	40.3368236263987	37.7171717280008	51.0942602683274	0.415551981871714
S100A6	32.149199525925	85.134798011135	41.1623248789069	20.6003600022889	30.7649250571473	44.1953712605672	21.483126498588	39.9746431850001	23.2838229841299	31.2591710612144	33.6502120965672	23.4317543179034	23.560102664485
ADAR	45.2983323329926	100.91399727641	60.0278153073359	28.0601628502765	51.8916469190488	62.87098157603	22.7180705622807	47.765242376919	27.6485678778121	37.0754146808234	32.9347320984988	48.5018856333262	3.46542810745202
PYGO2	31.1318468835046	79.2686174340587	46.5295774362149	20.7053767563027	38.1120455685726	52.3105788410408	18.9565604269473	35.3489588658345	23.6812546427968	29.2329172230878	29.4019904945814	32.3244377658258	2.3056407945778
MUC1	36.5830541589243	93.4951692575259	53.2709520440683	23.3011240198928	47.0267639025756	76.4612874895588	17.1185086213587	39.5913115756384	23.1766196824627	30.9275422397479	43.1120858567772	33.7592572493363	13.4928804499783
NES	37.6265841776726	79.6752527620741	50.6256960069877	22.2710237980101	39.0327166820954	56.3701692433762	16.9042840724257	38.2331712873573	23.2862917625835	32.8148025514502	35.5087351304689	35.785005691641	3.50047676705841
CRABP2	34.4486142216595	68.3433558183102	38.5159716878367	25.5034542841889	47.4832634564771	58.6593377436122	13.7752019935387	45.4367560389205	0.570222999221486	33.3665568794535	49.909704100183	35.2585334420451	0.180360659026193
ETV3	39.4487932772229	87.6040489020427	57.6134664629751	25.6482642017601	50.220095413433	54.2484477797234	20.7888921548127	40.4827155129462	24.2989343103294	33.8380329888002	36.9945085303793	40.0190050343815	4.07193559538231
PTGS2	29.7117455899161	61.8690918054946	60.4124045201237	25.1184157852799	53.403873500322	34.9652682763954	22.1364752338653	42.8949828328522	22.8998267406108	47.3438249155309	28.6538385513573	38.8995814286002	0.246033547722087
MYOG	31.5554633330658	75.2601641438548	43.4438246988117	19.9084058101262	34.5698838306249	46.3590080986582	17.9132991537909	35.8832304964991	21.7004052681654	29.3682397804745	33.979771535857	23.7640266474268	7.6341045765742
SLC30A1	34.3060966875752	72.4469456738426	48.3115090426574	23.3426665845593	37.0073811201561	56.7869907236469	13.8567009604603	36.6134104949574	20.7180355990985	30.4691626186151	29.9282940841632	38.4141764744927	1.48651555636686
PARP1	40.6406129600101	100.826521387449	53.5178305976882	23.2799075057805	43.4293126993802	51.5184045232814	19.1161811620767	36.0734803308122	29.2239278271501	28.5886847422983	28.9020678027999	38.9213972825587	0.68999842086151
ACTA1	28.7104125379134	92.2879817553305	55.5349252943118	22.1604379343188	38.4218925022775	62.3027190635126	17.6704555419447	46.9133753074982	25.4256397713277	36.1499092821215	39.5599648417282	33.2017219988484	0.342239157247136
TOMM20	28.5774713287812	59.5270242935868	41.7633361406035	17.0008748577041	34.5931081440468	42.5802400054027	13.1043373755089	29.7744221130583	17.3323096381311	24.8211598731634	26.0690603946438	32.2380544205785	1.23269714639889
FH	33.9246953503991	72.5628009981632	49.6222259480576	21.0028986845816	40.1032100224045	55.1745621992994	13.5214720505872	36.0686649570911	23.3067284653359	27.699458946414	33.4605922095198	33.9366130820849	2.22679590970936
ID2	54.2583513510587	121.285009463076	76.5262976869967	25.4750539295982	55.3758895878629	64.1216190307872	20.920864537786	43.6685893589822	31.5907088306573	38.674311372511	40.7855201078673	37.8079915431851	4.62304463424025
KCNF1	31.8008447495374	82.8115464746844	50.8277622408971	22.4596222983664	35.881931458577	51.3334642472358	17.5655710248986	38.0565781244157	25.4754480991838	29.1276481352364	34.855834937141	28.7483993677528	4.79047957510273
LPIN1	31.7310668065181	98.2580332604037	52.8652741404869	22.2088016818974	37.8143315055721	61.5612344259534	14.8102229096287	31.1133060511486	26.6656035206032	27.6480761886305	37.2482088323616	33.5155146658528	1.90057815461658
MYCN	33.8037680246419	85.0539068866915	51.671924712735	22.4204985781838	40.4361803674282	54.4513020436254	15.9769248876451	37.8899113135302	25.3088471868065	28.8455039825772	33.2070557167163	33.5196060143395	1.34762932222415
VSNL1	33.9940502491783	92.3757107069747	61.8704248591171	28.4483694046534	52.4292940345246	75.333966170433	23.7411869565366	55.3483095120781	29.8884026856096	43.8090577525975	35.3084078972311	25.6636658763719	29.6704319128545
FOSL2	46.1679528269913	90.6680863991367	72.6331689937813	30.131023884765	58.3119883452352	73.1183610916359	24.342964810105	46.9462494831621	30.9167881766646	43.0268272714389	46.3621480520977	46.6720478124316	3.12745931057767
C2orf34	31.9516537356573	70.368297556386	38.6310472018002	18.530933723829	31.2019700487846	51.4704575756839	13.4596396960127	32.7376339974714	21.9233121314463	25.0082430121469	24.6194789992843	28.8837205517035	12.3801418976632
EPAS1	43.3476801883168	97.8292390726533	63.6152043732482	30.2778217267315	52.9180773225784	76.2285422060081	17.8035901281519	51.659784737876	26.9669217384457	36.7973064689066	36.0688634753162	57.4093901891707	3.55749621778847
REL	41.4888598337441	104.070673753542	53.4743464449103	24.3816390469763	49.2797206324037	49.6365761574383	17.1213682719585	35.7469573548348	27.9248949536751	32.4690051145398	24.9527055885899	51.1602557687102	5.37226862060024
CCT7	43.630364237154	94.9538505894768	63.9944372459325	30.0343161783918	50.0735111583017	72.1774223463767	21.7759589109638	47.6250142286551	29.907430863757	36.36809824527	36.954201161786	54.1724496176203	1.20168549733324
TCF7L1	38.9377031369053	76.1781448697583	49.258469553737	22.8397168216264	42.1569681179181	62.3167743744994	17.2691497647749	37.8801324073358	22.2298099610096	28.6705028482528	32.245586508357	44.9853032573054	6.67537143382097
RPIA	29.7778807617922	73.5634114486752	45.6757894865745	18.656108773769	33.9856945114734	49.294678958093	16.3361283221223	27.9019220052619	21.7641403153875	26.0449191389638	30.0587790727299	31.5652620786509	2.77038903665681
MAL	21.4573485713855	159.824519203985	54.3862860324862	24.1126390311132	48.0506094451511	62.7065175890425	20.1252925030928	32.9333034364869	25.7534491217873	30.2901719555653	72.1631508533241	5.56486214485314	20.6603947309951
SLC9A2	22.3766092546859	68.8637509219523	44.5231197801377	16.2706847960099	29.8297142133168	45.0065611449158	19.6920591040139	21.3334342972857	23.116569040008	20.1773589633611	23.4384851667947	26.040282657652	12.165358324222
MERTK	44.6124272185735	79.5642485963428	60.6207490866276	16.8318910799096	38.4297071206579	56.3371900555806	10.794077116938	31.1324670270015	27.3055425109919	26.6304146116045	31.2983450124348	35.814910242619	0.633279223502536
SLC20A1	44.2144800550765	91.4633052063724	52.9766553662565	27.5542047571658	48.2645621552419	49.7556721455964	21.1230420911691	40.9692385012293	26.3874166923553	34.4206301203116	34.4791008052875	54.7634883903119	3.25941908126857
DDX18	30.0729517573523	80.1613528997593	46.7068842837126	20.3160791950327	37.4329180189724	49.5551156477554	15.9131025645902	33.3648514852202	22.2977221506011	31.8194718377202	30.0356515692615	39.0740438482245	7.12930854686192
INHBB	33.983506025061	83.8447692054323	52.9397652649327	24.5699437699844	40.0204010550675	56.9413889284544	18.3401939393866	39.8942255243123	24.935677493396	32.3471207073459	34.1525589765089	37.8867505524085	7.83538473413662
GYPC	37.4660520387128	105.417705435522	55.7473091524451	21.2545172009837	37.8661848506458	51.7998791562449	16.6242546069149	33.5060039338363	26.5145591784554	29.5731602259786	37.7045469302777	33.5205188334302	0.314820848431627
CCNT2	39.1443034869098	90.3781541595364	54.1835929079428	22.7150458166573	43.5751674868927	49.4751250262467	20.7374396132768	38.4921161928152	26.5639668068074	31.8094279924184	34.1944103142459	41.9977087516958	2.4205386420805
GAD1	29.5619063351612	60.6891007955847	38.4484908606841	16.4941018456816	31.5743210676891	42.7269484108658	13.7833606947987	26.9519805151468	19.3433721286278	27.4608032788018	24.4534183714744	20.2099951237857	7.81564113212938
ITGA6	41.9131852814518	73.3661398752214	74.2485827234195	34.3565455362898	57.5222413294358	69.9985689031655	17.0881578974612	63.5477387019126	36.0243293649695	45.744203783096	29.0429728803614	56.3472361472624	4.16765937169975
HOXD9	32.9606514433829	81.6501490483349	51.0569560857897	24.1022499629584	42.0700308919451	55.689687341169	18.9061312830074	40.0255424356056	24.8993481164586	33.3207228119661	35.3614099908979	36.6185733401252	0.408697312564512
HOXD4	32.6344732472665	73.0136125797579	46.7393621590163	20.2928450169387	36.8711408920802	51.5686137522229	15.6408727546571	35.8201217062345	23.546318757663	29.1045588136067	33.4014731684137	30.3987543028025	2.90321832742146
ITGAV	51.5644918595254	76.5790618281811	59.0451025870962	29.5746304843597	50.1351550327991	64.0405725036905	17.8916904480547	47.5135609015737	26.7667255261961	38.877767199384	27.8960371666641	63.6684875668076	1.63134330577661
CASP8	37.6245303540418	99.8997677226229	51.4488836167793	23.6454552329327	41.0896337006684	49.6067924499779	16.6741040374252	36.9605714298566	23.4085642052041	31.3726058117965	33.7219645197288	31.1312389256312	4.33598466926415
FN1	54.5463876350472	64.0204289738367	57.6404716608164	26.220570810748	42.5728405795792	59.4274092548835	11.0024807961317	47.0940665326817	20.5470721524012	42.7880437143844	34.867064204226	66.6403332611896	0.0983611093555868
IGFBP2	31.5205972695074	83.3019260546598	71.4185455388867	29.7124006158418	56.0841461624643	79.2748952732395	29.4709063136473	45.9296146645905	34.6810347009279	47.730439459409	41.2200369483998	44.0463615064085	0.210707188948119
IL8RB	22.834359856659	65.2066585385808	37.2120509337596	16.2833760067781	27.3849542689892	40.5632054495523	12.4875122270279	29.4153545584263	17.5629690545467	21.6932566817242	31.9409131974949	19.9105949273961	6.42420946331524
CTDSP1	38.8190010315472	103.993389254013	60.3539520942151	27.7729969004053	47.7892045897169	62.7197480288248	20.8311510636191	42.8605996165255	28.7686974278389	37.2171958392901	38.9260299070138	42.9738445987389	1.48134785827073
DES	29.8695804002255	82.3048098889473	52.0304473068146	21.1713812999786	35.6713352212194	57.0081190224498	17.5044560182105	44.7231082727491	23.9377689348901	36.9736107174508	39.6375358332228	30.881487354912	0.278543801387671
INHA	29.8832626088472	61.7482785388853	35.728619966081	17.0127223036216	26.9688848288988	39.667672914842	15.7729619114211	30.250496948237	16.6628064997406	24.0234419667131	27.1537785076994	21.7451105195565	5.69672464512089
PTMA	32.514462299879	74.2082348079678	49.483893534735	21.0089441985896	37.660611137076	50.5531352968984	15.644777956447	35.9447006250229	20.7233435814833	28.7888473884131	31.8555974964285	31.8319208416573	0.95857055549127
ADAM17	33.4510368416767	72.2815868434195	49.6516956207871	24.3464974792507	41.2885348356058	53.4538285846364	14.6925749067079	36.7074149035366	21.9731624899315	30.7868450957986	27.7256623713572	42.5122639593066	7.68412205344174
ODC1	35.882331577053	99.8003215131071	73.5060631804327	34.1196604230081	41.2214792835825	63.0599244986122	32.76906404981	52.9733343581355	31.7564986387842	36.0815900215028	26.0665717352711	63.5455821489703	14.6627067915258
APOB	22.5926233786149	54.5519691630698	28.8935298098266	14.1697437080022	23.127932691474	31.1657207741743	12.6607710674684	24.2868290678736	16.5148145134887	20.0394299040226	21.4959300927135	10.4923189140658	15.7231981214395
ADCY3	37.0852707636199	84.0848930387319	58.5140318947738	25.7179940387147	42.3029372282974	63.1310364885042	21.4405810990759	43.7856481264546	26.1414091339188	34.2276028833785	34.6624018140347	40.1205519887465	2.85153445658983
POMC	36.2499024845724	88.1950189816345	56.0772663827176	24.3139494278998	40.1581187855273	57.7092644802369	18.3478860781038	42.3912213519519	26.6596198095295	31.9222261513799	37.5609146869331	34.4615566241006	3.39047117006937
DNMT3A	35.4882338792491	84.8508953492223	50.7271807912614	22.1673527620546	40.800346664394	54.6422289288242	18.7829840226133	34.5568891031921	26.1352638524751	29.99368393872	32.0708992189336	34.9672121821296	5.5438050350548
CEBPZ	26.6874764978651	69.0452120500506	41.1148347747326	19.2799457674685	32.8372257240971	47.3820199141309	16.4556734893442	29.958665585998	21.1355776840205	27.6238092617259	27.0355621185481	33.6362957338764	15.9760344912869
CYP1B1	52.3858093360952	54.1500273831034	44.1983085528921	16.6673901838081	29.734176828168	48.5891488713038	14.4979888333415	30.4720884978028	19.7214231094178	21.811012314718	28.2718166166544	30.7403164724001	0.415386162464082
SIX2	37.99636671625	88.9610600252741	58.6197437071486	25.3432885301564	45.234474598341	65.0013997831529	19.3227001812669	43.6182178035453	26.1998202514556	34.0789363466804	40.2063393483491	42.336617825985	0.282029333467076
MTIF2	30.8051509862723	67.8895051519307	44.2269690968694	20.1801241489125	33.2374593233167	50.2614929148101	13.8592381862891	32.7270893680288	21.4256352832011	26.5047067428592	27.6417647059365	33.6230862105745	4.19534903381365
CCT4	39.2831100361583	89.3636407597669	53.4358666471124	26.522184242394	44.6912072792318	61.8496918718844	18.8320895051292	43.5486617080419	26.6819303601601	33.3588817264739	30.0789557768735	49.2923967124135	10.620191144393
GFPT1	40.985119171126	94.1703645555232	61.7779754864003	28.847343872631	46.7149181836714	63.650496433081	21.691257063302	43.1486653743307	30.5966930046182	35.5451298211259	35.9482620787652	47.0361566635936	3.3856088048621
TGFA	34.310738006909	67.123553514816	46.4809501205498	27.4215238772816	35.6266360130121	59.4755341451405	12.6244800348851	40.1935297897791	21.4805415210715	29.0959708073041	27.1675374920792	39.0857399545603	10.6549852527721
TACR1	23.3013100732493	72.6170953777156	30.1581634969916	16.5920300773139	22.6439380181327	37.2499999774673	14.7171615390883	24.0385117242129	17.2249690356858	21.3320199559824	25.9814302217776	16.968702292704	15.8085049954471
CD8A	42.1267301292665	100.597551770368	50.4933496921282	21.0139562758391	40.7144734427527	52.3572392139026	15.1787897523537	34.3192928604209	23.182254329111	29.1777825828023	30.8248491537642	31.4220087274879	5.77135900049647
FABP1	20.899995168221	52.7961760636259	24.6964346088612	12.6745173875397	22.2864691402504	22.2409506325138	12.159473174533	23.6871138340263	18.2428458409225	18.9908313673096	22.1866142095643	15.4604457060173	9.04911468221571
ADRA2B	31.5969877204974	75.0785088281436	49.1419447315725	19.9342009781964	34.7868947287351	48.7783581392025	16.740402019328	35.0069632626474	23.2212731323929	27.4425035984648	33.5598510947096	26.0956524289288	4.36914427041637
SCTR	31.8089980159455	73.2350613825103	42.7305671149579	20.5563104855239	34.3980997745425	47.3049595262958	16.679101096242	35.0930470678884	21.1819451021181	28.0138234639803	31.4360587305583	23.8767091230463	3.88231503415814
NR4A2	29.5892289859057	69.786359656097	63.7684419705703	18.3502953816162	48.7208196184192	49.6986927221148	20.1815480281987	32.4883789892784	24.6798365322803	33.1797550795379	33.2621037725728	29.2621890147362	0.0991398634301562
LRP2	26.0030739418483	55.7628624658479	30.9024271692011	14.8440751720196	25.4303448250545	34.5699742987903	12.5022217879568	25.2760579702959	17.0515033506462	21.8750267160854	23.1336184252996	15.0668161844127	9.53754403036103
SP3	41.7277301549537	98.2993145786865	58.0417356549479	25.5081460746078	45.8129007588031	57.6397825300431	20.2928674412514	41.125442997486	27.2015214385066	34.3492373009959	37.0263486374674	43.385081368037	2.93972157850987
ATF2	46.5630091973548	112.921375321255	67.2419554755601	28.5026069795433	52.598461194644	64.9325143513252	22.7809311737732	45.3656437017958	34.6998843571369	39.9138642611827	38.7880029445374	52.2674032773307	1.86375712761158
NFE2L2	39.5765812644675	104.431231959874	78.324707413355	27.4720906771441	60.3930988549539	74.744432261522	29.6682528149603	45.86318967936	36.5441486159542	38.3993162618734	51.3750733394887	34.6109377190619	5.06762990281642
PRKRA	32.1841319281407	75.5770505780599	51.9792889206589	22.2298583031578	39.1204697821267	51.857569485165	17.8225706084678	35.644585372843	26.5632193274769	29.8809837480389	32.6123006002014	38.7278962531571	6.59809761701052
NEUROD1	16.9833028581818	50.9222252197518	24.9353313702257	12.9028379601641	23.4662945525197	26.2091254968837	11.7838924648488	20.0106948922093	14.6755750147726	21.5925259614485	19.433253336126	14.7775697184047	12.8470124333874
STAT1	63.0118525361263	108.802345450922	62.335307000671	29.943802906151	58.4772041205747	61.8848847397343	22.1592759485202	59.8916771563264	22.6747695832169	45.3185111308487	30.9105449373223	53.5489686651616	1.04569419862739
HSPD1	38.8736176956452	87.4943648230778	55.1021436167413	23.8869308571173	43.3227741571782	52.7227098490414	19.3915290817646	40.5781649740915	24.9860189275132	34.0108795991167	39.865954184696	39.3452690601277	1.15109562740663
IDH1	44.6992904167652	97.3284103756714	62.9779298923927	26.3628998888754	50.4258783500503	63.7710019560933	23.3167827860529	41.7650694298776	37.3683374072029	35.2339540538476	44.5820361886162	36.5639262230043	7.58913753930533
IGFBP5	33.2558629565923	94.6462889480625	76.4998261542778	20.1719631116462	41.8034575216934	71.0354842244508	15.3867372069265	42.7904300376538	30.0918011906233	41.7420102967045	55.0527366363111	49.4831641025298	0.189520329657325
EPHA4	34.0384478041692	71.7603382455978	55.5298575890069	22.0716386722164	43.5209838597473	70.5338437433359	16.8996315154076	40.3596540963661	18.2979334965189	25.1539480441932	35.185921024498	41.1782728352934	0.637445830419888
PAX3	26.5652714125532	58.6221784648041	35.6004313900024	16.2269808432843	25.8133638639213	40.6057493929773	14.6788483646739	30.0191553579954	18.9556585889946	23.038334524123	24.9530168948245	20.1967387598438	10.1470128645796
SCG2	27.8192023725638	54.0658422180822	37.8503261625283	16.7645630826026	30.1020704021587	40.7209836959035	11.4987679586541	28.3000983781517	15.5748529100361	20.9427782084703	24.0477882783892	22.0937474048055	1.20016996621842
IRS1	31.3933951650074	68.8050617795869	52.7288609774351	22.5522521219899	36.3419614438852	58.6939753449168	15.0918831792075	46.4288571056059	20.1333555605527	31.778410659204	26.6446707516556	40.5573838860234	1.65458783277843
ECEL1	23.6621946336964	60.7842099071355	38.8041763340515	16.3743402154479	28.2729258381909	41.1601687608453	13.4015318972779	28.0464760514351	18.9405227978322	23.62049768837	24.9218924936302	24.5645930313951	5.09062978934189
GBX2	30.6261128936153	75.7631571323133	47.3953774046198	20.8536531943011	35.3683190552828	51.5922559729764	16.8896225570173	37.1916907704425	23.2887113486283	29.2672657278215	31.5849942048772	27.5505839717227	5.92300320769523
HES6	28.0759560085688	66.9215066328719	41.9328481390713	19.2141420427749	33.4771865770124	47.4459794539314	14.3849322808714	31.5504342091908	17.2581080254114	26.3999604053294	29.8550176002406	30.3846282935693	0.430550553532195
PER2	32.484060102691	79.9265206538658	58.2296200078308	21.4820518934971	46.0849321191952	60.870829937017	17.1718941644707	36.4816161775502	24.805489864548	33.0724576223083	36.432820670782	35.3408086332464	0.814950120178593
HDAC4	34.6823591244501	84.0261785613056	53.6010317942485	23.3423340229206	39.8767846629097	55.9645402618718	18.813870043164	39.0564935151763	25.8946605941788	32.3273863905743	36.3573696495391	33.1748276313165	5.05016914084201
VHL	34.5142797210269	87.8213850467475	49.2759144113355	20.3638290599212	37.5601550412899	41.9994213361818	16.4795392724933	31.8351647432835	21.1046311413982	25.7516991889473	32.9667757832233	36.6650734390053	0.553129077466924
PPARG	23.3694970368772	65.5757548514641	43.8849044920765	15.1709367462089	27.1715743959762	41.5722319480212	11.1983202890899	24.676219152695	17.3821998175087	20.953042842482	32.7044890093052	18.4724256217149	13.0354651063054
NR2C2	43.1417264131899	102.198929362146	59.9083626093575	25.8174560666207	46.8398068992492	62.9280895819421	20.2591450251059	40.2545394417404	28.2763313307501	34.7192181486208	39.9602850980201	43.6673769396137	3.19829748625396
RARB	34.1320849785968	70.7817845427371	46.6145380629078	14.9202124753402	37.3723406105607	39.7931887675502	12.0858610253766	21.0018255166895	22.551012221501	23.8930635720705	34.1370240797872	21.5090568079819	0.177280134599474
TGFBR2	42.9469862202318	121.306723980571	61.9827713699123	27.0460818476278	42.3479454058271	61.444905980128	10.9189048401188	46.8764345956693	24.5940401483994	40.7007179721541	40.4621019170272	49.7338337405165	0.1318277776358
MLH1	35.6242357807592	82.9985424557095	47.9386785048933	19.2297573205171	37.092480127167	42.7736545910757	14.4380609556857	30.3853417178717	21.5535905514214	27.3656679873922	31.9947453585718	34.7297040644504	2.91048503402498
MYD88	48.5732478621357	119.613011192852	67.5867220289477	29.5969334272383	50.0304389042224	69.4451780631124	22.1911162964549	52.0565561258309	25.6642103751369	39.8803316957422	47.4123088638247	47.1306938952374	4.46572997462586
CTNNB1	51.7538235907663	110.753654843188	74.7681398333944	30.8428399883452	53.7898667389945	72.1069215568026	22.7416950692148	50.7604958930632	34.3920021230822	42.5213177461336	46.4907393003857	53.2085935871336	3.65470630740077
VIPR1	29.2569793550436	84.0665303297264	48.446880393671	22.5677500409798	35.8900291709735	49.7435812964231	19.9855181016587	35.9483205979772	24.6503112286841	33.4334262697748	37.2301669121325	29.529931748261	6.25812849600874
TDGF1	12.5424009783548	35.0714956099011	19.4647066063582	8.46681143221362	14.5447146037511	21.718013944708	5.99735472391065	16.2878961691637	9.57689738796965	13.8769475238458	12.5452714255634	13.531026044385	5.07965030823914
DAG1	39.4729279081323	86.1698990419517	57.1891922110695	25.6688922122974	45.3749827639807	60.9767379505357	20.8446569753563	40.0030148888744	26.1162560014896	34.2828865919214	37.4780302575062	38.3672952602735	0.92508436197077
GNAI2	48.9130487054422	120.610452176117	65.4375844793035	28.8207965130481	48.0806316198567	59.397758848791	19.4883689285257	45.6950372942408	30.7764618915069	38.0967246428068	41.5851427270871	53.19675449022	0.54223530779894
ALAS1	34.6406873562116	85.6726261736303	53.2955805199869	23.0060876280276	43.0075579603549	50.8763432192596	19.4015082924339	38.0848631498831	23.3229534634853	29.7878390365695	38.9425801970073	36.7840357725703	3.79929370971778
ADPRH	31.8037641698422	79.2618836237618	41.6858003197832	17.4297537253759	31.8035329954083	43.7166041963079	12.3289513075794	31.7487506394406	22.044116823423	24.4530169563946	28.4723849990807	26.2607717197911	6.13944727213745
TRH	31.2558128263704	72.6425246120382	44.4163627936499	19.3694066905518	33.5409988601307	46.0621801385051	16.3750651351933	32.8323516724835	22.1527869494812	27.2485810234824	32.2081440111188	27.0739770810422	2.7398185688099
TF	28.5345902618575	80.36550098201	30.7834904747818	17.4608919480695	33.0300571086664	45.466270089787	16.3385053127375	30.2167408865407	13.2081599929142	28.6192326019598	36.4452999963087	20.2651235794612	21.654301808628
CLDN18	31.2533721719735	76.0844822113981	44.168328633792	19.8989650138462	35.0647409950692	46.3990895171668	15.6670744050733	33.1939339897714	21.618380020265	28.1003189900367	33.1219755512444	24.2154381922454	3.18951473289452
TRPC1	26.2481749845829	53.578909926022	35.5259033427011	16.702854054405	31.4972801213806	40.2885237981262	10.5241752519886	25.1602845271267	20.0593972259468	21.4789325450325	23.8314707218811	27.581167221787	0.0782584563568896
AGTR1	27.3992567862383	60.8637811870086	38.2560677604072	16.8490956202686	29.0443261700143	38.4868023762476	13.8965926498848	27.8928056068678	19.9771622218663	24.07506761231	26.8754915398586	20.2245468514449	8.47534628365882
MME	23.1766830790492	69.0336123819905	43.9663056600022	16.4414273084952	33.5973126067903	47.317263195747	10.1284829150293	34.9802623828553	26.2475388878216	25.0249090804904	24.1196492361753	35.1514346582553	3.85346437259315
IL12A	28.7304331152122	65.2048508604352	38.0361513825527	17.2163843367621	31.0226075618161	43.0743975094822	14.8257240508489	27.3088309305043	19.0449208922022	24.3950581074817	28.668918562885	18.0939201408266	11.2771959321202
SKIL	40.5159682987619	77.2856378263427	47.5367998476978	21.3561401350938	41.2852201250246	54.6050493807835	14.4842196176631	38.4207680784379	21.5925681877898	31.6417404632679	21.7793908288859	45.0918665489029	1.01938965805337
HES1	40.5971614830858	85.2575273863682	63.1275770056675	25.5732183417953	55.6679197121723	70.7907920568391	13.3944111819924	43.9149098773644	27.366211515211	34.0208835543818	38.5196516247196	40.7053404164965	6.60538584793881
RAF1	44.4014155359643	103.113289066867	62.7418347546954	26.1556420072057	45.2464164558935	58.461867670956	20.9453170646196	41.1506268124493	27.6951864087502	34.3833844214218	44.7318094275362	40.7316209132108	2.04064100317616
THRB	32.4087053351634	64.1131822029615	49.335546410067	17.8932605388225	34.3519196660257	55.8336452525256	10.4962777192598	29.7039035181514	22.3302759803921	24.2556088677166	32.3961282190793	35.514360001863	3.17665678827501
TOP2B	35.7141737974754	92.7010377957622	51.5957750044462	20.6580135929394	37.8931621801559	42.7426239662387	17.331950489176	29.7546253237545	20.4203497176878	27.6199729103776	35.8826547532282	35.022265126631	1.98060981612632
ACAA1	33.8278210202571	85.8093059725088	49.8687601906412	23.1260711116829	38.1127767612066	51.7335669346356	16.6613737306211	35.9964938702538	21.5007464018955	29.7332522508715	37.1612734320133	35.4033655871862	4.60976196758668
CCK	32.5864235741415	79.1267217406898	46.4530259181194	20.7394809739018	36.0749161485078	49.0153257696856	15.9812428573748	35.8378414117335	23.3779519297052	29.5956911592308	33.5214530245327	28.3121057756303	9.4426402216002
LTF	30.60466673361	105.894569946298	37.6359489021544	19.5136689490597	32.3502105463338	56.1180531481412	17.2288740674123	35.9553087410594	18.7071952830657	24.7699702503651	27.868219829114	35.4538148496374	13.6162899312739
SMARCC1	43.921215943199	100.267038512291	62.1504869839716	24.4126318905352	46.0830269511471	58.6100375817327	20.1826859537858	40.3286064693797	25.3723099625016	30.6803508691119	40.139890747484	42.2995337832571	1.9507788561553
CDC25A	31.7774666452618	66.9040178849934	43.4346245801778	18.6353886113163	34.4827491031529	44.5689448751911	14.8632146555025	30.768693408927	19.6372367611931	26.422265393732	29.4722546668475	27.0239200798526	0.932137060557902
COL7A1	39.4092000785437	76.3348040055635	57.2263643722844	27.7250246674873	46.5431646161294	60.3663431352199	20.1113520226946	44.1600453098803	25.0659965344672	36.9667005865009	36.7149348930936	45.3359783660824	0.709322301367995
GPX1	35.1594863709774	98.7478044279907	50.8598790553763	22.761343861172	39.3031914776446	52.459299707848	18.3976914720683	38.5739459154495	25.988262180357	28.3881486821875	39.604713228922	25.4704568848648	15.4494383816226
RHOA	49.2513369761762	126.245852090849	75.2029148011852	31.9261076008612	56.1070898888076	76.6046989206482	22.5571838581477	51.6447472720037	31.6104882262406	43.8599188891174	52.5286407973113	50.8807607582897	6.03853513515308
RASSF1	37.1541758608054	87.5954247700801	51.6044020246795	21.9071697389003	39.1340407018854	53.5999983822982	16.6639622829681	37.1547507043703	22.2729460034881	29.9027332696671	33.4256260283883	34.5716687203701	1.19824782215671
CISH	32.9902477737001	83.3055759706816	50.0381278864037	21.2031864209645	36.7321276455241	51.628812472609	16.6103571232425	35.3429908836342	23.1932474994334	28.804102865866	34.0591036626358	27.5859606789556	3.84445836869277
FOXP1	41.8117535134801	112.250850854655	59.7573812755045	25.6294460956485	42.5203535775259	53.4644466360522	14.1567984172489	36.910647367435	26.3222736924212	36.5360080687439	39.8838517147007	40.9406931163757	0.573536096562173
TOMM70A	30.0711423275947	68.1706746456811	46.9638174950714	19.0247636242757	38.480641376056	49.8374054312516	14.5164049474754	34.0795581230316	25.9405285206056	27.9690214987976	26.8530884288069	33.7600336689373	4.8296886348451
CD47	48.4867973389151	119.137276463124	60.1268798580117	29.9444762182499	52.7448401693528	65.9755031718863	13.8050001566733	50.7114636703861	33.3665329267511	42.9191569150359	32.6721793949707	41.875330581347	8.9491208845139
ITGB5	40.176748824827	70.9967196029761	62.9214148626966	29.0070904645933	46.6191825099548	73.9678689660398	17.1500311369885	49.879112453161	24.5783690717461	43.7210135966991	36.5623469532694	47.459159464713	1.16152715201798
RBP1	35.1080781425692	56.840688613054	47.8586677958803	26.2301080587409	40.8964804458679	63.2702307097689	19.6992580409031	43.9825796229006	26.4291383972832	26.8022195855619	28.4498304322853	49.0341376967471	0.333560432735192
PLOD2	37.030316933161	47.5097523293859	55.9797574376061	24.2009342410683	48.1469950691758	53.5099606083971	9.72712636112214	33.1372368521817	25.6244697656343	36.1573408972091	20.9669122587993	52.0788690015788	0.176535662184864
SST	26.4425835724402	67.2789351445241	35.0422291898331	16.4804331246463	28.4529247403612	39.0518584755153	15.4351868548708	26.9239530454892	18.5390858654168	23.9387566176032	24.1024011478327	20.8532020884052	19.0168961156868
BCL6	33.9544634660756	94.5869651959437	57.5016678376813	20.7179082046717	49.0896384702457	57.7935004423693	22.7443546628029	38.7385663652713	26.3413825197679	30.0561676363694	31.8147810977181	39.3892648656093	3.18630038030495
CLDN1	69.3759069113209	107.800459165165	82.9833868014431	37.1656966819105	74.4334794588651	89.1949272968092	18.6560558970969	62.2205428529891	32.9722392241992	30.8210340369455	51.1613207264485	61.131130911301	6.40427821363369
TFRC	47.4564366992979	82.5726043091173	71.5264423401913	24.6233789118143	55.8622095958046	66.4181644521484	21.5281642542161	45.472478605811	34.6225173035641	32.715172893983	29.2016670971883	45.0404704088125	5.88417821551717
FGFR3	35.0646041372817	89.0950840307507	62.3524975619944	28.8986841770902	55.2124437330403	65.20482117181	22.2074665685285	45.7679150468756	29.6801628409305	34.3460456048698	46.0707909732676	34.1606327429178	1.01324661369486
ADD1	35.49013741896	98.9565435036337	57.6747246847851	26.499580955865	45.2978811188824	57.3445928000102	19.5776330620371	42.6621720846835	27.2012076522225	35.6094806373811	39.5413640231449	43.605998377531	3.73349176847319
MSX1	33.5700044385521	82.6497007447734	52.6691981950712	23.3667886943537	39.1656304150043	61.0196269766912	17.7713128280738	41.0272381328774	24.9358137299783	32.3327095652078	35.5244465539009	33.8242854501281	1.21938537657334
CPEB2	30.9411506493013	82.5374301671478	49.4439411725965	26.190457429213	37.6476366474397	51.8860144449188	15.6462120431074	40.3252478496674	21.6779367432696	31.4843771579437	31.4509020972168	30.0156738603437	13.2996550495706
SLC34A2	35.0200414684499	70.4495319423116	43.3553425139985	16.9587034510566	28.6392520070157	64.29419332582	12.5580793152116	33.4080174954573	14.493663587138	22.6759283150978	26.1350281980829	31.1602989353754	2.04613716815477
KLF3	37.9969706512578	100.525224160686	70.0654147814172	28.3458897945574	55.5179532527726	60.6227935480296	22.2164685953485	45.0962612579544	29.4839270425057	39.3689987959562	47.2843748444398	39.7161674840101	6.06317430158338
PDGFRA	34.9871169910617	82.7023791622124	56.7017739186758	22.3655343273371	40.2257359880515	57.0320070071804	14.98434013746	36.7821826256851	26.1121864766372	30.0614946477293	37.338954241877	37.0077245065611	0.451669334699743
KIT	26.2385273494088	77.563604729154	47.527823006632	15.5658201980813	28.8080682827078	45.2769078328428	12.658248782047	28.6275425633023	23.3723858787715	21.268224784089	29.3660233814709	20.9101860249414	5.02386053756276
CCNG2	34.2081839190768	106.618281739885	50.3030902135116	24.9655285443368	41.0968311613159	41.8809022364884	18.8698304205629	31.6834327596431	26.8851034854699	33.5043225378431	41.9273258661117	33.5706474314737	2.71379633111584
ATOH1	22.3293076151051	68.201095153228	39.299856647273	17.22461948645	31.7657837995836	48.5017971275028	11.265292994828	27.5782139017515	16.2659019673363	30.9342886893731	26.3515998381674	22.8846832171871	9.88940738208997
COX7A2	23.2643251804949	61.8168899990917	39.5130728044186	17.5756211320597	33.5224987870989	37.6743723947705	13.2828047035178	28.1101187718204	20.7337802459319	23.364518264375	28.9503423093361	25.5325601368723	6.47599206681051
NFKB1	42.8013501776008	98.1396779711763	55.0825462019408	27.6361212542505	47.678543392566	50.6431070559885	19.0838070679664	41.0467454981127	25.161835754086	32.1091773183708	35.1710775982842	48.0003301246066	2.70617916147041
FGF2	28.4692241918281	61.6931961168177	40.4450036708809	16.1559143659161	29.8914656299712	45.2743091100964	11.3931225259916	26.6897282944218	17.8414187021902	21.5549709481734	25.7658516266839	31.8430850542678	1.94991302318239
CCRN4L	36.7330533072092	72.8377700356624	52.3730361124413	23.5758670955344	39.1101095872299	51.982344366444	15.4898468775548	43.2080786686023	22.4381262638932	31.5069928719867	32.1832249243424	40.414371021268	3.62550494171266
TLR2	34.0666156183515	76.6165004121375	47.5048040225164	20.579697022661	36.0359725864385	50.8825962597993	9.64001409367517	37.4385628077318	24.5447641023425	22.0705053833724	22.6001928382079	42.6035695971532	4.26660212971926
ING2	30.0822452343789	65.6933012498294	45.0986026651235	19.7876735146451	35.6879728511061	39.8966034156151	14.5781172971495	32.2023335143472	20.8231332035239	26.8712718388923	30.2908404324737	31.3362382603799	0.903890899755942
CRMP1	30.6927416456623	70.6514240178232	52.8700321697008	20.4488813519347	37.0336180407328	60.0938526878894	16.8556139331713	34.370529412309	22.279780908258	33.3344480720271	32.068409989889	33.5849995176146	2.06935802281945
TLR10	18.9247605766023	113.519973383357	31.1520924117659	14.8866857173372	25.9668643242166	31.7736085529055	11.6076040380122	19.6255504060196	19.1334323968928	16.1983550418738	16.733511739087	16.3359867127692	11.1536988550561
RFC1	37.3700752184692	95.7596579969778	50.8869021778655	22.8281558673674	42.9466274021701	48.0771772300784	17.5224112275278	36.0706267438585	27.0038882054497	30.8842996079264	30.4969443332008	37.4202926176724	6.19231245315152
UGDH	23.9330912384739	68.6837413758371	59.9431142838989	22.5899424830619	39.6690016337421	69.4065255317689	21.7915222297101	46.2214217236277	29.9260218125613	34.7764648268984	28.3455066035582	48.6325623502221	5.4077934727577
PPAT	27.596094062389	65.6365513899223	42.8329659724982	20.3596052293142	35.0953983959733	41.9148060910621	14.5167404004827	28.9328546190557	19.4548481667278	28.3602695955384	26.1448469766359	31.4563505379351	0.521445840366646
PF4	15.6464085954536	29.8142437746693	19.2327814670348	8.80997000165008	14.4310485962939	22.2936696154004	7.60197679855901	17.9623916862462	8.3533980339743	13.7105275697817	14.048420537832	13.447261261377	0.981776920264517
CXCL5	30.492783338968	72.0633844885267	49.687451925829	20.56908388023	39.3641649799984	52.1861138139524	15.9189188023151	37.3029781519953	21.0296678584089	27.7672534793028	33.7254046113661	30.6072032316678	5.79693673888622
CXCL3	28.7008539645624	60.912373051319	42.5420894676373	17.7939392669268	32.833442517851	43.346682853765	13.8020298134511	29.9585031077797	17.8857041275333	26.0441079993843	28.2776316647008	27.4653586346215	4.91887712390354
CXCL2	19.5238161921159	44.8921277801918	33.9453210142721	13.3761075083793	24.5379619187301	35.3943132474409	8.70277717569784	21.4082440510496	15.4216677613043	17.8850244161709	20.0995455379752	19.5725300617531	10.2919623975039
HPSE	25.6065623304476	70.8140889868958	47.3124024559176	23.4806191074466	35.6356024967762	50.7176107488207	14.7100612386311	29.5531139729707	23.7109703443422	26.1332572035869	26.7318862209572	29.1663410465423	10.1099248837165
NKX6-1	29.9259194430194	72.5783515364143	43.4715820082209	20.4641045702653	32.544427559719	48.7612873212111	15.8885595852121	35.5145488233882	22.2139950952613	26.2945124812717	29.9074062966069	26.7596409694087	3.20099051965864
ABCG2	23.9469211465397	60.9188740165555	33.1364793590752	17.0666717756813	26.9832212334067	32.825131407205	12.0381258558952	24.0189548334227	20.6809941400162	20.8481211517283	26.3784960408089	16.6740915363942	4.68249370916389
SNCA	32.8088201729498	72.4379698976889	54.2400123480032	21.3691843734893	32.8390895538972	55.3364731617226	13.4792635904268	31.0938673688933	26.9080796209701	27.4054980012893	35.8577433219925	33.771663011369	4.57170073337135
EIF4E	15.7575471913025	47.8544676844234	24.602375056558	15.9107490586711	23.9764601305225	23.7556394760193	10.5142987710054	17.4813178150646	13.5448255309133	19.463032720785	12.5274695297807	17.3662890993451	14.3340119500165
ADH5	41.2322659074936	86.6561525580429	55.0709922621627	23.6137826545853	47.7514323223872	54.0943842265248	19.8372789896698	40.2352535097157	25.064235976423	35.0263094634696	37.0925707041226	37.7091800467273	2.51941083072218
LEF1	35.5651175323779	118.31330160734	60.5055295538504	18.4259635642757	37.786123612738	43.8926874905939	17.499595776554	31.2139688161688	28.5087075975376	37.0036465353412	31.3798797840849	36.1319671618077	1.82668640719626
CASP6	25.3504173088096	53.3398522189753	37.1947974877395	17.2191002659708	28.8057460534067	33.7299842814599	12.7250227256596	22.0905978685127	18.1389343136506	24.7446195820517	24.1081814098504	31.3066271490626	0.795500415872051
PITX2	30.5474440134162	68.9889232398544	47.0773269173893	20.4139666040784	36.8800898092247	47.3881442779303	16.4280217569409	35.7284719326194	23.3689752131631	31.451233876654	36.1884905266936	27.8843638012109	1.50132299481764
NEUROG2	25.6607371113674	64.6584515638697	35.9364423421799	17.6141985516889	28.2763351275155	40.5758440586037	13.7828981654797	28.3485006987546	19.7462256910373	24.4871082610227	26.6731056518373	22.8945174127449	6.96646380213505
CCNA2	39.7471282178408	95.2047844359853	51.9746946206433	27.8942190569259	47.9945419630484	54.9174660637273	18.0969454244536	39.9851016908706	26.1974349590947	34.5921322400349	35.1382855378226	42.464133069405	3.21150731495965
CLGN	16.3801265719212	38.0568628025474	26.1411197433862	9.82313225931407	21.5512893684032	29.6247628610311	7.35253726011383	16.2570412054626	15.0177773911371	14.4174046269532	14.5825709854529	13.9826408553557	1.4077176540992
UCP1	25.1106741537035	55.8521364631725	31.6821829141092	14.5985067487032	24.9492119481275	33.2404129982338	11.8831577146933	24.6391674042798	16.8657612268126	20.0059885776492	24.6536569696637	15.5659749368734	10.9513646812273
PDGFC	33.7094888808087	48.5778716727885	35.4301301703925	23.2739160453654	29.7781931631539	50.6205718885306	6.38815021959187	30.3444267369836	18.3932181284842	24.333685054012	20.8500458411658	50.8511548910167	10.3936356799779
HAND2	30.2564393731929	83.5318833298461	49.9786548980835	21.9120789290413	38.3381403968531	49.7184039088118	17.8820944965138	39.2356097861182	22.998992681445	29.9419231346071	35.0623254048691	31.6567050736486	2.35595969273995
ACSL1	36.717025725208	87.5960674019782	60.9526468749471	25.521688078027	43.0422568844283	53.8994354807465	18.782456598034	43.208149784294	23.5023013183559	33.3056938610048	43.2343737750693	30.7985698507548	1.2714519313199
CCT5	39.2430861719308	86.0171946196052	61.8958851112747	29.7891144404127	47.897209028224	62.025729691342	20.3691415315918	48.2699064820086	28.1308731549749	36.5702242954454	31.8415440354552	56.8649727499943	8.51796914366053
SUB1	23.6386238148965	69.7146387865429	42.7527649300297	19.7978466964798	36.6519432212863	33.5510697599016	10.669705507925	30.363894094981	18.9040852763372	26.1657105422018	23.1553433931287	32.8429439837594	1.91155051137285
SKP2	43.8998159826847	99.5593479218218	62.648644626422	27.9983335383515	52.2372724641714	57.179815659262	23.8534834829596	49.2385866576179	31.7713793030893	40.5107454346494	35.3096421222523	46.3333617462262	2.8509491282782
GHR	23.520391371796	51.5893549395612	42.1839255872428	14.0835283881465	29.1471514377874	35.4791839014445	14.6525783493511	24.5046636912324	23.5514913515996	20.8727582900261	25.5249686052723	23.7088174121333	5.30940317084828
CCNB1	38.3028384272461	78.4067842180966	51.3274408162637	24.179505247038	45.510612083978	56.4273238679207	14.7876507654907	40.0787720701132	25.1295710764099	30.6699814607314	30.4726777107393	39.6988580875242	4.23774793184554
HMGCR	38.042584646768	81.7594492375096	53.8195476524531	27.2601223452566	42.4276559644386	50.9253217129904	18.4571120761433	40.4492411689163	24.9536897520668	29.5498825829181	42.7737287499539	33.3260505393221	3.77778345005639
F2R	34.8781904122901	65.8702987494071	56.7548200494492	21.577705293184	35.4150079168453	43.0457736842662	12.270069108607	41.6386071731223	22.4359109618548	33.3162490796808	31.5219666255963	44.639533038238	0.0671343422906443
AGGF1	32.9976086926117	82.2845128862769	47.0560419777008	21.1255416861355	35.8135464669626	48.1953686369433	15.309240494478	34.2940129651477	23.1484266106882	26.9342172936994	31.301682917574	31.313851065201	7.68672219628183
RASA1	40.9669731525754	95.7124392408813	49.458356447065	23.9449136602992	37.3494762013017	44.6466501009147	17.4209905614249	37.6974555689367	20.2936459336984	26.6648338592711	35.7307809860792	38.0074781477223	9.39077328256086
APC	28.2715427003949	69.9076437639439	41.2027954230226	17.6228653786864	30.2919115798433	43.1569846307219	16.7396264853056	28.6540769194322	21.8684326522154	23.7288330998164	28.0442601607852	29.1926661240767	4.47116729717891
TCF7	30.8962942393932	106.894172131542	45.0541294216296	22.0662900827229	37.3828901248302	50.1106984253724	17.9189320026373	34.0028969004714	25.408539581695	28.9362979950276	30.1767521552966	32.6033687738558	14.1367546397628
EGR1	38.6715799412251	119.376261105421	75.9683594907407	28.2364421541573	56.5390447965287	77.6347030163474	23.5976477108085	53.3465100327358	39.0924292239851	40.4376065915992	49.7833623143849	37.6600519881779	1.49292951577436
ADRB2	33.78408726043	85.9197967512702	45.0450878495281	23.8382305914421	36.5649220932918	52.3933434983276	15.3260738152372	38.2154371917325	25.5839762493355	26.9279090726319	32.2078617937057	29.6514694636676	24.0380704932778
ADRA1B	39.9855785118791	80.8880178124356	45.5640402286186	22.6965879068483	37.1633304106324	52.909169545661	16.9700163979208	35.6267102078839	24.2045504206152	29.4857763485523	31.7321357494139	33.5980280389255	6.3149646899666
PTTG1	48.0869566512221	101.421621330621	60.8195806951993	30.7564267007985	55.3405385797433	68.4875437043509	19.1370494507836	42.4375070289128	33.5608207556698	36.765290280526	37.2693657181256	44.5723375532238	5.32527213757657
GABRG2	21.9226276805571	50.8536367386329	28.0508592273927	13.2155674895649	24.0342110483101	28.4169735852442	14.0772165315687	20.9750932394476	16.0607735842378	19.1005599800334	18.4788009102622	8.93488042660905	15.8424589200362
CCNG1	39.068290073179	115.040581421969	59.1500431021632	25.1846402619807	45.1080348877929	51.3808786020103	15.1506029085295	37.5802595999318	31.9886365873759	29.2515754361783	39.8311234414922	36.8744933581126	18.9124949807314
NPM1	23.9080642624083	44.834468303688	25.6064980421468	12.663939196803	16.958290108719	25.6180620784547	11.1285447974928	19.3809988098675	13.4934509856737	16.366227982468	15.0649563027371	13.3094919517754	12.3319465471869
FGFR4	30.9871743281611	73.6144732530553	40.9913434985121	20.3660503040202	34.2179890404085	49.7421671043904	16.4685372729355	34.4980888572086	21.3899709910497	27.0713511143629	29.4161563067916	28.7998437757752	7.29243451394346
SLC9A3	27.4221201140859	69.7095881051536	45.2946677041528	19.636323654299	33.6093961398506	54.37221946552	14.8401422953197	35.3863648231164	20.2551670582529	25.3753553891615	28.6095897768757	27.6012596750173	2.47531243846175
TERT	33.9708931128705	81.7012972801866	46.8411295272306	22.10443942692	37.6809298264095	50.4917314002261	18.045253794738	36.1267832228304	23.3361118036674	30.289861766054	34.1121781584006	30.6871793510254	6.47737452983249
SLC6A3	31.5914134950558	77.0653120286781	43.3078303154461	21.1141378683672	34.2089683152234	48.2609105057569	16.5538748480796	35.2979616727724	21.9664574485934	28.4473422094131	32.4516768353299	25.3057444149859	8.9172438019158
DAP	39.6443102041824	94.1301086540687	62.0372070238181	27.5699655685015	49.4858653565633	63.1785108821569	21.1835694287633	43.086216919611	30.0963157401844	38.5257888389222	35.2386750746773	52.2380358451482	4.2006894628344
HMGCS1	38.5327158856429	83.9188575513329	57.8543957371268	30.1027086124563	48.4888287233182	56.0202256989543	20.8899851955411	38.3346695551997	26.3443494842046	32.303341316905	44.8997459959904	34.5925489111994	4.36842603865894
IL6ST	43.7529930805072	113.996361524983	62.911195095124	25.7193919593708	46.8517845278636	50.2070766395441	14.4689299441037	42.225340731269	29.6216747565226	31.5412064424379	41.6446867980695	42.546908807243	2.26225076436857
FOXD1	29.5914009519916	69.9588677580888	44.9701480899354	22.5014913555515	37.0269411026985	47.6950055395322	14.0800588757381	34.2343910972791	18.5805476441772	27.5235597957254	30.735104602015	33.9516229242744	0.0671734886018028
MEF2C	34.7891578185612	137.775546623402	64.583247931574	18.7667746847296	37.3748271518065	53.0121725315106	13.5753738409069	35.775285723718	27.582280779948	35.0070711432577	36.4555380050725	28.2356279879532	0.0411740984575115
PCSK1	23.2191634655697	50.0717360479957	35.6977291648951	13.8298300346865	23.4810020363588	31.5074579742916	10.7027293374587	24.6858859145802	15.0737384960096	21.2256280002855	22.5957249675018	19.3142726735802	7.38637206092822
LOX	38.4579218289891	40.6260488338485	53.0364630773767	18.8546444213643	39.7008822111595	59.9979002921263	7.60902436363162	40.9282187909351	27.2142563366537	34.8458067693688	21.949298994253	54.344415373215	0.122040023812878
IRF1	47.2595259395367	90.5865683745083	53.2834119880955	21.8935500363075	41.8880455599694	46.7587691605237	17.5740599968875	35.9840393030116	20.6305554507891	29.0686383384747	31.7759470564363	33.9720356578353	1.48740042820997
PPP2CA	40.4119551594106	110.557474236461	58.9519493530546	29.4197907809258	49.8420469923568	65.161395531648	20.3894323836322	47.2354178949082	34.8891737137549	35.9661567462379	38.2270494032967	43.281874576855	19.7247582105498
HBEGF	36.0515594810601	78.5928097789589	70.4130873156374	30.2638857762581	49.6340688765787	63.7667673278681	16.2621543985097	45.5818759901538	24.7515771644009	36.5053158872116	41.7584803344887	38.790717183495	0.354424745919682
TAF7	27.4527816377214	77.3690058973082	43.7164945455851	19.1499498217754	35.7895091657784	41.8735853481023	12.9765708994957	31.4367354270736	21.6272145051064	25.0910339915013	26.1214318187798	33.8596532628203	2.69907593045145
HTR4	28.9894236979779	65.5199229782988	34.2317507385121	16.3546483420003	27.0240081012738	35.7782288357383	14.951789169266	27.7397476245128	19.0628286243679	21.6847693041366	24.2598097687716	10.3109182604599	18.2318698146835
CSNK1A1	36.880370904071	94.5002767101428	55.6266311153821	29.524690830949	47.1495926639949	63.972502729569	17.4593614823856	48.2126961202448	32.0080981677627	36.0565090013855	34.105900894551	40.1243292300938	23.6820013134172
PDGFRB	37.3106425918881	82.4586095155692	62.9562574086682	22.1291824945503	42.5614751304688	57.8281959563594	15.1010657820198	44.4298503193173	27.1213898138858	37.5197539065982	36.0643574241555	48.336961729193	0.03969547636504
CD74	70.4397570769037	153.310380160143	87.9804367405801	25.8024875890219	57.2456933264407	80.2191224232589	17.9390343976374	53.9735146940909	35.6519573690577	39.2766588348094	46.490086337265	50.46928342417	0.597356437512942
SPARC	57.2682068126577	102.799992631595	90.0592978949972	28.0228187536122	61.4755934898863	72.2199494771015	21.273366063786	62.4426320261052	35.8742235905702	54.4261950091412	47.0631951709759	65.5620980635853	0.0532980006304452
HAND1	30.5803448253763	68.101758112455	38.6890011644209	20.4738152394283	33.4282319643827	45.3845476042283	15.4823168998977	33.6265287474899	21.204274082979	26.2704801101087	30.6524286891432	23.3351435475481	8.38233617584053
DUSP1	48.799718026875	128.970548026922	77.4756028326442	31.7789173308517	63.5819125160439	77.8039788033952	26.7772159302998	59.8715485143576	34.7738340870326	40.9153801275257	49.6851244422776	51.6147174497002	7.61416632565509
NKX2-5	34.7858976841363	76.1385819717185	49.6561035282842	21.4760451472034	35.8184525241235	56.5782724056235	16.1606405951831	37.736919678578	24.9726096325498	30.1222067184973	33.4935766353719	31.2816422953604	2.97519316597051
DRD1	27.3495447196658	62.9500229172388	32.9496013683997	18.4549780475056	27.7572766045007	38.5259078152814	14.6772269466279	28.0684895274046	16.623695903456	23.7641967660885	26.8714277047979	21.4971648630052	7.44057964213741
GRM6	28.4810909889528	70.7415966807981	39.1414478347038	19.1339000095277	30.4195046456826	45.486077898157	15.6012498515434	32.4473343593587	19.3358213886484	26.1857998101047	28.1256502579946	24.2793716938516	9.22794532348868
IRF4	34.5571252857034	114.963970547386	64.0344038199541	20.4405158928818	37.9744221247434	52.025827265424	15.995230575346	32.405536238656	25.1479458664738	27.6232945769094	30.9223561432076	29.6702756842963	2.66565844005447
FOXC1	39.5522345658036	86.9302292966293	58.4393651067961	24.6726861184891	43.1187172149596	58.2022868933526	17.5133149749024	41.6119402061496	24.1990929857187	32.3184866192286	38.1655180527803	40.1454465267707	2.26603739889489
NQO2	31.6256744983181	80.3554141449422	54.6176360515472	24.6114646304203	42.0732939918375	51.5442434359351	20.1861843761514	38.3877704559614	23.9756197524418	32.8419493638661	37.9058429068405	41.4042301803584	1.96361189514022
EDN1	33.6643731946599	69.3667553861123	56.0541480710326	22.7492078279439	40.9124559614142	47.026242980879	16.5563758216582	33.9104089696653	22.6983909999119	32.1746229508979	37.5046728893852	35.5057986879132	3.2660734252521
ID4	29.7375994188401	76.8589738741838	48.4559275677957	19.2515299789125	40.3892161444265	41.3034722038685	18.1854274802818	31.9441642003499	20.2028300857635	27.2968245471772	37.6077894630185	30.7930119342438	0.466456670068085
E2F3	31.5792828020407	66.8283272881515	47.5657114030419	17.7498204145514	36.375815333351	38.4272453138347	15.0221156501583	31.9275629626284	20.6546165833227	29.8036654431601	29.8551592887394	33.6953996798417	6.27509498585328
MOG	25.8866547504785	65.4810243786748	30.360145043103	16.6769209202057	26.8657586511993	35.9584478656978	15.01032295683	27.2685004199242	18.3447516966472	22.7701902923025	23.6252599129902	14.9614723813556	17.2781850739617
C6orf134	31.8820926249702	73.3034957791503	50.0782438810563	19.7486547380466	37.3064310721639	47.6492630336191	16.484460895584	33.6261647621018	25.4190527148175	30.1746889225839	33.199135246759	33.2460642957872	4.89140341609302
LTA	28.2519174702269	100.186045423541	40.8534619116902	19.9435490314365	32.4662283716872	41.3916433119592	17.4123671095237	31.5167685701443	23.7851231803392	24.3003235116883	27.1878039432511	21.141512954131	18.6066916109848
TNF	27.06101558543	86.2078903382377	42.8327545480424	20.4396221400979	35.1636375286705	38.2932299557219	15.4789043137397	30.7797377827533	24.1233214956247	27.0671403338693	28.1514196833445	26.9455347283356	5.76161167590642
HSPA1A	44.0019723928367	111.038768344919	75.6268049124563	28.9431896347264	60.4584888356999	73.7100107196725	25.8066415480728	45.9711565173338	37.9186306452905	37.6989353632653	44.2698141849272	42.6478453319398	11.4019160680673
CYP21A2	28.2990208152807	72.4127552936424	38.2177103397339	19.2737489712181	29.5766606587509	42.1276385512524	16.058118177848	31.6204398103675	22.4254562596823	25.3402592398408	27.9260407101295	22.1408437753167	14.6665255833157
PSMB9	56.9207925930002	121.371546151108	59.1338959429339	26.6830374955828	53.7619991497967	61.9291932807121	18.2930914140852	48.0017282983192	25.7432336778408	40.8227575055932	31.4474250108132	40.8045207616532	3.46370577856401
HSD17B8	31.1817711078838	76.5211083760334	46.950469874187	21.9151156991199	37.3106694502355	57.0886378300493	15.7575861189666	36.1183837082124	24.4334028130164	29.5200199022035	32.3914602713094	31.7785026858506	4.21733315691305
CDKN1A	41.4890284637287	80.0472440139939	65.8250638523991	26.8660162979636	49.0987376221449	64.2899320610657	18.5567312518597	48.5595994698745	26.0232468804165	37.5989910888626	34.3215734130616	40.6484216492275	5.02062321895858
PIM1	37.3011136863223	110.233417319473	65.3935080097984	28.8501206048309	53.3055618363004	65.3777404466482	17.3028410486585	48.6777468485758	29.7485239153739	37.5065714039964	49.1453673642374	44.155363937766	5.36162555194967
SRF	41.7512729083802	100.745830693283	70.1570027758372	26.8080025768107	49.2940205533064	63.9879278834806	21.168556003055	47.8168718006183	28.0732565251359	38.575180226666	41.4105989140164	45.2469251228629	0.637389698113405
PNRC1	49.2915483203612	123.516859890903	66.4996825852918	27.3977570393483	50.8767384055808	61.4002915633003	23.6768124846176	45.9792817092097	33.1408795001843	39.4931909294261	41.2224498364108	43.2262223513703	14.6309199877356
POU3F2	31.248030750921	77.265133957413	47.6108732682648	21.9823478239739	36.998946834259	52.0662621929222	17.1210354776938	36.4800783220711	21.420795230481	29.9913816851625	33.030067358271	29.9038620578694	2.42026468673555
PRDM1	38.2774436013497	98.7739693276609	66.7308740761078	27.4156052234275	46.5120667527104	64.4242399945551	13.513728144341	41.4560565518106	28.3550633511839	36.8402215652396	40.1107582485101	34.7523176745331	8.60596417986445
MARCKS	43.8146186711871	97.8598128625112	65.7112842788467	25.6419177002241	51.8785944719215	58.3976181122648	18.6408270190653	46.2354854059793	30.4057039130322	36.5656187439344	40.0102578389468	49.0726332469048	3.99022487845778
HSF2	26.5223677909855	62.4289638885299	40.3323152703294	16.7154703798235	31.3613574852225	40.2969812248531	12.1837991826436	27.1551983956783	19.616134220471	26.0026988562758	25.6413944947998	28.8641652200056	1.06354615519462
HEY2	27.2660894925008	63.2397681120348	47.4990063940351	15.9570253850619	32.7583661903152	43.5488236783609	13.7504578217538	32.1973388025819	22.4954960324118	28.1708031614373	30.3304331599869	22.7382791320474	1.05009848921077
MYB	33.5627893977388	76.4880651231339	47.7514600008702	14.7893332055287	36.8126558088232	47.5966306035034	14.7971363595224	22.2379300821282	24.3205012877362	22.9687302478564	30.2278295735475	20.5123710603099	0.372514404616828
TNFAIP3	51.3167226494693	107.029518333436	59.775990200233	27.7324656151907	55.1012933433424	52.0230387495114	19.2118507671276	43.6416030438866	30.0137672078882	34.8695801194742	27.4624595937627	53.5992663452906	4.23064464148475
ULBP1	27.3058703683741	38.9574422803056	43.3357685990869	15.1664584138607	32.483314121249	62.5917198368374	15.8567108970759	33.5926518059559	22.2056155419934	33.8291139234732	17.8253553357058	35.6776009753014	0.886675410674082
ESR1	27.3901953284667	71.9323395130107	36.9748787291755	17.7500514775614	30.1765619547485	45.7736249309743	13.9308859132867	29.2358997289441	23.773562359666	24.0322855456688	24.2006456373934	23.6754865520052	16.2624911440443
ACAT2	29.9719700591465	72.0879488952067	35.4298494250676	20.6522278384664	35.8293318379772	42.3760601409505	14.8097585407989	29.7973487082151	22.2958629669348	27.0618733242129	26.5928916345571	27.4036576868494	20.9151169406062
IGF2R	40.588784234812	85.9942475792895	59.3678068083565	27.1519595273659	50.2179026935391	56.6930793526809	21.0155376141097	48.7506277363202	29.2543877613336	38.2647566667588	36.2022116294652	50.6005806754972	4.05780206358768
TBP	35.0514143773421	94.5554637020345	53.8100334615796	24.3718563076723	43.8965838659837	57.1229188995867	18.7909259533116	43.3769541427023	30.8300377951806	33.7770487471832	33.0356614703995	42.7334761284881	14.2989713223693
SERPINB9	42.3838047994726	112.713073305584	56.0710570342165	16.3994902828785	43.1475986074367	52.01816557879	10.8401682776454	41.4231068628492	17.4233252278455	28.0546255293765	34.4623075791584	38.2409912174794	1.14521177481909
TFAP2A	47.5249364504076	82.332084475902	63.1844923683151	30.2952446145593	47.930392075363	62.2710885607573	22.4795569854338	57.7302714400116	24.774503947357	43.8567339975903	42.2219520295462	43.6087117331898	15.9590383330005
ATXN1	40.9963020898955	82.615014774648	60.0283857104731	23.6707276921972	40.3719946721247	54.2175587074027	13.4536595968033	38.6277028451829	24.9195745443857	35.8189660392991	32.7246132252058	40.5410018127756	1.34290924154243
DEK	40.5448818992009	93.4886449633016	57.5431195683761	24.1304014243469	48.8604463185199	47.8782617675481	20.8364328624828	38.4050541987333	24.7050949789014	33.0964215455745	34.1641099337054	43.9922763695512	3.24249823921827
HIST1H1T	21.3896181021545	50.339515322073	32.8178506059727	16.2239270486311	22.2859524627327	42.4357144643938	11.4303385425064	29.3835504004308	19.1052764839765	20.958634758442	17.5030458520023	19.0343215242228	12.5257211616636
HIST1H2AM	27.8734805225367	55.8840854928859	33.2154516748832	14.4114233330888	29.1403752801437	38.8901684028577	10.3238140006504	25.898497505326	14.826908628266	22.2091362154937	19.1051598712495	25.9780331577957	0.36660816512258
GABBR1	38.1169301448877	92.270386770813	57.6827933556038	26.0111284014106	44.8628423716444	58.3188669481253	22.4045641228605	40.943603030746	27.2403076075684	32.1847757963061	35.8675050089887	46.3397294249929	3.74784003286674
FLOT1	37.2527045653184	86.8725374127685	59.107232441079	23.2373090607094	46.4512639099355	58.4113565377997	17.3647246629999	40.5942151570927	28.8459707930404	32.6597365359873	33.3485506600882	47.5258966494248	0.631973285495347
HLA-B	65.0021258187161	153.519163153176	93.199089863946	36.5199789550613	75.8856372876316	95.7581266192981	26.1373700282466	70.5227137246979	38.721929221278	54.4502158838291	51.9206661086955	66.6278906417923	2.50760284836478
BAT1	37.2075038345079	94.5119025443861	55.5561064095715	24.2262518197853	46.4989067798326	55.1781385530805	18.8287162060638	40.9596685308289	27.8072251251108	34.1508071271876	36.935340795299	39.7950749477391	5.62922293496253
COL11A2	33.6848281642816	78.0925654664074	46.7521530437727	21.1326623927747	36.0907361964551	49.6711889310064	16.9989537393687	35.9758124566481	21.9212275585293	29.2034389308301	33.5748644234589	27.6295712043955	4.64723329630841
TAPBP	55.7617418726964	125.028726465074	67.6932398949299	31.7243093357489	57.2451607762948	71.4025996129562	24.5824177690411	54.07229812326	32.8130317661134	41.8655927298758	38.8629125679475	52.4567340661713	8.71673609737834
KCNK5	31.7988210514221	79.1205883883968	40.0199514479691	19.9758333538879	32.8958549783873	46.0390088711294	15.6614237765914	32.3665881512817	23.7787350613607	24.9451625802248	28.8306685580234	21.5571628149474	18.3725867613668
PLA2G7	45.631751051149	77.1373824179645	52.0614474251544	15.6273648891035	31.5937537329186	44.3564130392839	8.92490614221064	34.7794042271014	22.1270595515586	28.408201157685	21.2197986341993	40.0846030835697	0.101213624199819
PKHD1	24.6403757542658	60.3449802339845	31.9253195667061	14.773328957202	24.9428319002906	32.2900870577797	13.3797401790524	24.967809911061	18.6281395563201	21.5299902335149	21.0594084030691	13.7986219051142	15.8761706158031
ELOVL5	49.7994781575234	124.855211585928	72.8497717271719	30.6986548304924	55.2751340741736	68.2524321126483	23.8121675865286	49.8186004065351	38.217582796825	39.8978784005537	36.0815569934403	59.6240882170493	0.645924547552986
EPHA7	25.275418649648	46.1350319683102	41.4149797756923	12.9161443429486	29.1086553839431	32.6632388541205	11.4005175614979	21.5164187372666	17.2698492061569	19.8998669318464	26.8255062099841	17.7069193247518	0.191080464148899
OSTM1	31.8924820314937	81.558714397452	50.3505054742845	24.5963633615491	39.9142300628681	51.1767030018503	14.7827819961092	39.8576931551069	25.3393911297998	32.5458833467816	28.6306817747671	41.5201467044385	6.62052320626878
SESN1	27.0406968513879	73.1201804937986	36.4992788448582	17.0071559499105	30.611695966903	37.7266769668588	13.9125599279601	25.1152033559088	19.4153797167633	22.029936140011	26.2828074705061	25.0416971470442	17.7852616075424
CTGF	47.7778819638581	68.4882666133337	71.4952368843257	23.0742008540094	48.5873770672193	67.5397114019434	10.5119249786522	49.2569029922548	20.553480364805	44.4689561358615	43.6030328289025	68.6956698892862	0.215871193173344
MAP3K5	32.5696552068144	85.1444780476274	49.5521723209375	19.637107213724	46.1121318864551	52.4053504032906	19.9510212118031	35.7846046165752	22.061725929587	29.2119595377882	26.9580451141762	39.7956415292542	5.67221998835861
IFNGR1	41.040044429105	93.4052925245355	49.6000889117188	23.7668014107342	45.2838117952106	42.0177343789211	16.8796381160016	46.4048723214819	26.9179786490625	26.9538248371272	23.8355220316176	37.5591547836538	22.712038842262
PERP	46.0198960089869	117.381040231455	88.4171380619382	38.7502059759109	65.5967234096381	92.0808771100209	30.322443006393	65.1311929223224	40.2481789632368	54.9718514779205	53.0036048959133	43.10142880177	21.8072612439308
PLAGL1	29.7279283770025	90.5211936740139	55.5828276389786	17.310334499837	38.6740664948	54.0469146305285	12.9116850784269	37.0945103170745	26.7817725265669	33.1739902217632	37.0150513205059	30.2221322447759	11.0810703033504
SOD2	43.8708303103558	87.0239501842477	64.2058288795368	23.6040494228882	52.4073603483975	63.3876048747916	17.8020859191583	53.8236174383902	25.3872575173863	33.3120883909759	26.0649981903133	49.7628389503489	6.91254493105444
TCP1	47.0358145790817	117.945555500336	70.1516945553221	32.5732462412642	56.3254303963852	72.1265758200853	24.3094339707371	56.0814229496751	37.4269844573707	44.4622677697302	41.4876498991761	52.9333725379419	16.8325893556248
T	33.5966263868758	81.2532645399811	48.5822890008201	21.4384251626157	38.444605120858	52.0799869908382	16.9419395571467	37.2629041424823	23.7378637129478	31.0591607072638	34.6777667688842	29.0596060038073	5.09352819468668
SP4	39.0947685439061	103.570549210916	52.0603919247685	21.0891872290187	43.1544980410823	50.7552631673043	19.5681665209654	32.3223275367254	26.8702545038846	30.3053563977871	32.3869268109145	38.8556818892215	1.69744559153839
NPY	34.616507688124	77.0431674186116	45.5065987303763	20.2632899424088	35.6627017305928	46.7899594003934	17.3597892255113	36.7457624132057	22.5532718941239	29.5952907454939	29.3767238688014	26.2403489053406	11.5643054613429
ADCYAP1R1	30.5855353562761	81.7523830592134	44.9399890062281	19.9571976175303	33.4080262435388	45.1342031335952	17.4883991086702	33.7011933252456	22.2122017820599	28.3364437462164	34.556716899251	22.9617144115272	7.03108047793755
EGFR	46.8062800061523	76.3166749008886	62.4095040025621	30.1051728874286	49.9810029657078	76.111531937213	21.1709626235959	53.5273735176444	29.4513609544391	37.8740306133341	38.0064296348567	50.271964329929	6.47587402206861
ELN	38.932145383059	87.0090951043202	56.9377999751978	23.7696235749229	43.1046694186596	58.1303965440564	18.5104969283299	41.0571707735919	25.95073009761	33.0246595383841	39.5849908676747	31.4251469496317	1.78181937348464
HSPB1	60.4396903587762	139.816966305869	91.5701600388016	39.2953417554487	73.6570999298754	91.3010766617392	32.9533114870952	72.0628900908193	43.7781977733832	52.9928787394075	60.9170466314498	55.7089665200588	6.70147611704789
ZP3	36.8638197723125	69.5793742664278	44.670635702038	22.2350737801884	38.6186003457344	58.8129420003958	15.2639929892362	38.4267500576117	20.8371547473754	27.0853712985958	29.1827341150698	30.6746890767993	4.99440158117477
TAC1	19.2235151700847	46.0375995564383	28.1507720993907	12.2246044339982	21.9826494994253	30.5765952925928	10.4964253500185	21.4034217489383	14.9983289183831	19.0511091633202	19.6420904913648	15.7479175126798	3.45258656382507
EPO	33.3433910657165	79.0756672475516	47.6429164815939	21.5299463525124	36.9892927531803	50.7220709470167	18.2120215447616	36.2757197581377	22.3352999762497	30.1116931956697	34.6179545410418	30.3558959810579	2.81769104569525
SERPINE1	45.0578320191161	41.9886971489089	56.6849471609164	31.1421313329096	49.7922152654299	76.4663988924167	4.73141168599255	60.3405737096045	21.4445679175801	44.515024226528	26.0349518026047	74.8480422768203	0.0637287289010555
PRKAR2B	34.5495384687332	81.0169856084928	45.4630354008637	14.3401998481966	32.7600179408417	35.6866141506972	12.2777183747722	25.396690387998	21.0352958917164	21.3059796400034	27.7543134680368	19.9507473349623	0.0637315829347103
CAV1	48.5589956862987	79.2301614940808	67.3853167247088	36.7361754573051	50.6801993457682	86.686729697861	14.6710188669376	69.320177881699	23.8231383118623	54.9766597713642	37.6683836905385	64.6586303052855	2.35522970215526
PTPRZ1	30.5758284757965	41.7900534924124	58.1125208576387	25.0440499007262	51.8874899103891	52.0719002104289	21.5067486259055	43.7766828154216	9.34266324378767	43.3982731996996	28.4376838282077	34.5011083274532	0.120357356255289
SND1	39.8189625746326	95.9706239502867	63.7115348378458	27.2131620195466	47.7232611389729	69.2990223445139	17.0547971233351	45.9397877455595	29.2937463119794	36.6391094629146	35.5780680957498	50.4828938371952	0.496366109641681
LEP	24.8968137078693	62.0412917028489	30.9695879661272	16.5461751796034	27.3965967145601	37.1040904854461	15.0187603791525	28.9495050519804	16.1046819007067	23.5900107399655	23.4660835314271	20.5787916485823	15.7903258444008
CASP2	41.9467862976028	107.459059866795	62.8681166556526	25.0243103349336	50.7862114842801	61.4545428321175	21.6642555058086	41.8281624546822	33.0902067076614	37.9505848432251	38.4885134872928	41.3796489241549	3.0694863765576
NOS3	32.1834261781751	77.9265929439715	49.9452951565166	21.7137247445208	36.8078425228923	56.3780910781115	16.3990240912994	37.4291366187374	22.6466880215938	30.2263830966564	33.6918297090591	32.5271656743882	2.07370075248169
INSIG1	33.329620920159	84.4701635128156	54.7369393134322	23.0560228244259	43.0065334177865	48.059836733182	17.3351854763458	32.0365692948491	25.5812849701626	31.3514937626178	28.0119394848484	29.8289698372636	3.12388200334761
EN2	33.8561088595904	74.718595406303	49.1918450463274	21.6015105825086	36.242847993238	54.5753575397432	16.1089231460941	35.7832648158682	23.3612137094691	30.2281106468822	33.0170878777237	29.0180949166972	1.15013978155721
ACTB	59.2093390662637	138.672402049766	95.5131165326223	32.4508446364514	78.3587746540602	107.588222095176	26.900124147245	63.4465358087892	49.2198980819965	53.5418250449495	57.4254862001834	61.9334861724661	0.696678361853763
EIF2AK1	41.2822188664714	103.112347254736	59.5095886880298	27.3086386047635	46.0353147987572	58.5148717021499	23.4434581104419	45.7769774742634	33.4752709720087	36.3312205641373	35.1755528385292	46.200280417699	13.4466655770297
TWIST1	32.3701929521757	75.6801449431831	51.6399784608318	23.0039119380139	39.0353941988625	61.384569409851	15.2288064534972	38.9790703325574	26.7005306314981	32.8486770405898	33.0174177380316	39.3254823696419	0.680415698246018
CYCS	33.334537404552	81.6311410811389	53.334362533966	21.40611768559	41.440766949421	50.3753562731401	17.547523247493	36.1441030965392	26.8701071214967	31.6034238335397	37.1798816335634	37.5612063328033	1.05576978958288
HOXA1	28.2584921269599	63.1745837218413	39.8325298263295	17.8912635351258	31.9878563658322	47.5044907665784	11.8631429237373	33.5795078776065	21.8329692837492	27.6382463636365	26.3983950432702	30.7130090647484	4.16778833579895
HOXA5	28.6149280326295	64.638544713005	42.5426221221709	19.5136955718704	32.5725703646194	50.5892770858908	13.5675983111953	34.2700965168091	21.6827387831026	27.1212551977397	27.9407019268061	28.9992333479018	7.65254935730859
HOXA11	22.0298749816712	56.5752522520849	27.4781561067646	14.239555388487	24.0591480050803	36.0799457268918	13.2088917743827	27.1627757988959	16.417439172866	19.8614341005525	20.6153010332568	18.8224151408491	15.5184634307565
SFRP4	34.1634800729015	44.7852969127423	54.5184336736164	14.2395498432538	26.5266313952149	48.097075007192	10.8512545267508	27.3993957733684	24.3294256498336	29.7181262910313	26.7814210181231	30.4098821529482	0.0241111834385143
GLI3	36.4244935305068	55.1440384631963	45.7507707437817	20.8772950462891	35.8716447894916	55.1858273910829	11.8343835126571	40.2615535685931	21.6864274523323	32.9069153164439	25.8041869880253	42.7376696446064	4.22232886808177
PGAM2	30.5583180481384	75.1551528220869	46.0730964456243	20.0669322620933	35.0169363856687	46.4885364795161	17.4986178883748	32.8309783326613	24.1097779447517	26.7900130034442	32.2557258580241	30.0869341130055	2.26143416030275
CAMK2B	28.6918233133169	72.1520781495136	40.8943468316349	19.5357484361368	33.0055230182877	47.1386629034041	15.5590005669287	33.8082624523223	20.8461460675117	25.5790168867778	31.2128966336451	24.4798954308926	2.66560365846401
IGFBP3	39.9948079731609	82.3366220130777	65.7920338544561	28.7325749327987	55.7949941593074	61.2465464668171	17.4549210584201	48.0927770374347	30.8860147938638	34.9341561179705	36.0499052111325	55.0235849535834	3.26633654952497
GRB10	37.4332465677941	69.9281873365708	54.7857301635676	20.4015212259923	42.7988504568316	56.1487051872868	16.1369462015249	35.9080836806638	27.0146879049518	29.9651438842826	31.7884902785983	41.888869729309	10.8318668426026
CYP51A1	29.0932804771836	66.9477725590223	46.9914615449524	22.5436581963094	35.6761909994094	47.4602993057147	12.760003398537	36.0405682347143	22.1133684780056	28.1299902351024	32.638728870437	29.0027309360782	4.84305996856883
CDK6	30.107245947431	75.2976759861603	52.2718073360036	29.0048117592824	38.6835148927463	64.1748456113102	16.1277851361815	45.548410410541	25.7118433012185	36.8661314674949	27.5257953480647	55.7653592000951	0.381734098102465
CALCR	22.7242507707318	54.6528742933836	30.4582346817575	14.3250087394725	26.1608469694319	34.2004847255034	12.5628661888143	25.8793762722676	16.0725468835911	19.7936957836586	20.6779668069451	14.935210110837	10.741544782958
TFPI2	21.8610122057412	46.7054151959274	29.5542197091176	26.7086686437215	27.9365990454628	35.1132592061032	7.93278125842467	19.7176297831197	14.3616642749468	20.0807598695821	18.058186458584	32.6785445525	7.97602992067272
DLX5	29.5753785342696	56.8529516709392	47.0925908364386	19.1091959881995	28.4351332888847	51.2189709264113	15.8434469795315	34.3967652213677	24.9095518187569	29.0918646800016	23.3716239130942	27.5061243514917	4.80441971083901
ACHE	30.4569675060302	70.9122845282489	39.8803922324949	17.5316993064086	30.0845877816708	42.2209024029983	15.1481542963946	31.0189359034567	19.012969491073	22.7808350960658	29.8526220006526	26.0380993444804	0.640680759715964
AKR1B1	32.6592077631991	88.1815209008798	60.9937801025712	24.1436355628938	38.3138363650753	58.1078010997914	17.9889308714771	40.1866197101488	29.6406339728167	33.6184532176595	30.2098812994734	46.099409363364	1.14993948207543
EZH2	32.7227600937929	93.8952995457875	59.3133752670105	22.3741310773242	45.873846946903	48.7541741318298	20.5282781386428	34.3247012637776	28.9546546170852	30.9210046916102	34.9128663133162	33.7671807779536	3.84566567861245
CDK5	27.4342938650465	76.5789132365292	52.9426905919371	22.7960536184376	38.8131222439163	51.1697123751426	17.5175780420242	35.6841188966198	27.0596880176339	29.6923054676877	27.4397918186232	37.2148421002134	6.91251769753125
MYOM2	28.6764388055944	65.9836079120408	39.9571074606999	17.2151472423537	29.9928213437746	42.5205452746832	14.6447327749394	30.3450800654665	18.0181136938235	24.9200691202827	29.8121442988829	21.450386805597	4.35942045745521
MSRA	34.3659604943368	83.9328520093974	49.2314080244069	20.8690390869537	37.6952583062398	50.6507773404727	16.2449986056311	33.9615494687559	21.6387280652051	26.8324903591948	32.6321742687215	31.141008967943	4.04300539416396
GATA4	30.8336175176072	73.7802659238593	45.6072192809639	19.984528539525	33.9498355838488	44.7623612389001	16.9226075416961	34.4970412469565	21.6544511325848	28.5482181898143	32.6938885764512	28.1694136295424	3.7036387884074
FDFT1	52.1812943270924	117.147028381928	67.5799963518626	31.0667434910576	53.6785998909979	67.0503799516229	27.9596964729727	42.2208083627871	30.4171278210504	35.7006698124305	46.3451059586905	43.0405637909928	13.7284619088896
LPL	31.5248086749809	62.5112865323186	46.2722364341737	18.0283466419799	27.3750561958	40.5634402319667	13.1989158317189	30.1186453189238	20.4905582921229	24.5186260465153	29.0617512483679	25.8530723250826	1.56661459454563
TNFRSF10C	27.8553668809122	58.68475247616	41.2526118533844	14.5622932061912	24.4867425283463	35.8984110467428	10.6551125455294	24.7678233371208	18.6757309596792	22.5247561675808	25.1481961576269	23.6278526347021	10.1310925096567
WRN	41.7055570757622	70.0568897182125	48.9991364527892	19.5205363857488	38.3143664953215	51.6500866920085	16.2850975613763	28.921234112855	19.4621333947886	25.2850448039449	29.8822280867595	39.4656247665435	0.204295490879178
IKBKB	42.4768726006096	97.401200754402	58.9805670169478	22.1765553238891	45.5399135391105	55.9916265985229	19.337378942977	36.839163321073	22.4105414058037	29.9651110032911	37.9223719587675	37.5096544088825	4.94445582566123
LYN	41.947384788125	130.092277362826	67.0668909720608	24.5017297728117	54.2896584500345	45.4066495535812	20.8049258165756	43.9930403163606	29.6174746297833	24.9977943222573	30.3589188982263	38.3776883386248	1.70528799355282
E2F5	29.9124308196982	86.9567371547241	42.5498244820914	14.7516722613862	30.4484033956611	41.8670422236773	13.0085951939884	22.8039526528725	20.7669764475343	24.8991937753307	24.5647934229388	28.8199251432191	4.49436258781437
NOV	36.8647399349681	77.0870930760619	47.4333044405791	22.7253614305092	39.933775990881	57.2415021324261	16.3617048212019	37.4660098735323	29.1720974846159	28.1097105597576	30.873705266459	34.1992151587882	6.40473484734465
LY6E	43.7066105328932	87.3762779432063	56.4097152151085	30.8822109437254	54.3616387471116	70.9459753001878	21.5527180400448	55.5258872839269	30.6377495346545	42.125872039636	33.3796494353154	53.3620482930301	4.66127379715568
CYC1	39.0907173895964	90.9765359761014	63.8914898518206	27.3970265494376	46.5068641827195	70.293497787156	20.2992984029252	49.1234805986909	32.3624946235525	35.569263162598	39.2488111776656	42.4249982919735	2.28438435819047
TNFRSF10B	46.804450418826	73.2286939943597	52.8106394847624	24.6755913763399	45.6479478801913	52.3177267434572	19.4337597159501	36.2175303125126	18.9245873508235	28.9285690033254	31.763622053997	49.7805101408699	0.704673956086659
PBK	32.0641969805329	50.6026086951999	41.1780321979372	16.867409853161	33.7140908554204	39.5191178083432	13.1472381131127	21.8751426271481	13.6659332501136	18.0764177435475	24.6351348056227	30.5474684085645	0.240880261974174
DUSP4	33.2142782678992	70.8380509665535	45.6082552939727	19.8789470930716	33.6257396295989	46.601904462118	13.4568827856949	32.0180750144865	17.6897750000316	25.6839503309627	26.9053014156756	32.4869690908381	9.53320190853715
PLAT	43.2033979692001	65.0095162050248	69.2525993634409	25.3977393805238	56.5037583944621	69.8895961034764	18.4360468307721	42.0329552624026	26.0997505094167	29.1362111040611	31.7748053085084	51.1456250742448	0.22580339339858
CEBPD	51.8206681125035	92.4099770616513	71.1684460810824	27.9220554736777	58.1083422578569	72.5397837924464	23.3921368904707	48.6916938871389	28.5257242896786	37.4782042540591	38.7300227109254	47.7362289150084	5.70215805873227
SNAI2	49.3636490773318	79.2759628316648	80.9953193680347	35.6757158634334	61.0468322066059	79.553306775169	19.8064818956282	67.3953381743958	27.9491561147789	54.4599886372583	42.1624353124839	75.7695898694771	6.1824733684407
OPRK1	24.3015108844013	61.2782322941662	34.8504819431294	17.0589018572008	29.0907938864239	41.5544626005843	13.7320777207352	28.2049089810891	19.4413751917057	24.0727763087137	22.6312593605167	23.0275295140686	15.0989807979467
MOS	22.1187102723517	53.1314918694726	27.7760414298791	14.3070057172226	23.0675717449309	38.8656486217257	13.4945796898876	26.2082275519041	12.3629775918124	18.8365007392033	22.610093236414	19.7659173188704	5.2145817526207
PENK	27.3821933938049	73.5579011593501	38.0346302530395	19.1457534794373	31.2303791405264	45.2311084365737	15.7959960996593	29.7630816212145	22.6554659125213	26.2441314866859	26.1163026587466	21.1476059178846	18.2815449318687
ASPH	34.2597211285112	79.8075769716925	60.1081523176084	25.9770198445048	47.2718532119365	60.5032706306754	16.8924881206606	42.0926072748625	25.9681794612746	35.787711131246	34.4036910737045	47.0519780470044	9.54136902838397
GGH	31.5481946471613	47.9378010274114	41.3356122847942	21.4366587165114	33.2595522662648	51.7158478531623	11.4986805544226	33.1959346282155	18.4881316024779	26.8274041378432	24.2634168583504	35.2091347523738	0.601029530745334
CYP7B1	36.3600266132637	83.5615830488268	54.7941097345688	14.9051898201061	35.0546127475126	55.4169978044205	10.5581590500869	39.2002256524903	24.5005419981055	32.0910498530564	31.4442978541117	24.2519892156142	9.4672316835481
CRH	18.1956701099126	52.7155733494326	25.0909927151511	14.6060779524064	24.3915292646331	27.9652100904612	12.8167947675021	24.9233264781575	15.3368668410184	19.8848579091132	19.2721427912803	15.4381405005456	14.4985216985736
COPS5	27.3178970088087	64.3627896351334	38.1761088894456	19.5687128024142	31.4022818785685	43.3059916309855	14.9060136165625	31.8630193390726	18.8978297195978	25.3586742084411	24.9122878751285	30.6409744428528	6.59298280704421
IL7	30.3687750863137	77.8716383849356	41.8157882730185	16.7412328795101	32.8359763762841	38.2113746732615	13.2304785921382	25.2384151570065	22.7324258328164	26.9677784628836	24.3446643126158	20.1760470344849	1.14100257161901
CALB1	22.0414137743567	44.3484308345588	43.8851462565164	27.8729286970865	23.305609628274	53.3611615748198	18.8525444377183	25.8850610438998	12.8044119447389	39.3049602757924	17.1738632721038	29.4503245571791	0.0912866828667176
TP53INP1	43.0860684960553	111.689035044762	65.7127465868874	23.4642852569577	42.3058369269613	54.7080653967021	23.0056954240635	37.998402572472	21.913636296318	32.8089862551622	32.5844357196081	38.2182389182364	6.15309028745652
STK3	34.8290232415817	52.4180465951898	48.6218881510762	23.9252742254709	35.864310988056	52.0122078802157	17.0426612447803	43.7110896069655	19.2690192831394	32.908148687884	20.667460826358	43.1844688051978	2.94561533190473
COX6C	36.2122736992415	84.7818284021068	58.6692368011763	28.642530084262	45.3736479916199	61.1776602521219	21.4449822235416	46.2147797210303	27.2327571037174	33.2382592075961	40.219543884502	40.9603187873443	0.444028470463782
ABRA	26.7550246634757	64.1642578331156	39.8763444817466	17.6683880736584	28.6298200643292	34.6259792827642	14.7602464806478	28.0135281469657	16.8032950574243	24.331684407642	29.3958022272656	16.9888970045448	1.84378985470098
ANGPT1	19.6121564783063	44.8426900855876	32.854494312997	13.2009746012819	23.9797511453883	30.229928048035	10.317255847847	19.843532452982	15.3418849597986	20.0397325826432	20.3414234459933	15.4400863116412	0.830491364715438
TRPS1	38.8200689429188	80.5353677147675	64.7460245986679	22.0113873482793	44.7905071808823	64.8335911235753	19.5410019773055	43.164318549897	26.9526200628202	37.3041167389322	38.4594068654762	39.6839483245428	1.9675700816674
TNFRSF11B	26.317789090815	52.5203694333519	40.2712654218316	14.4877409767335	29.4112681837199	40.3199633941567	13.624525879777	24.6878438616903	17.1722914317583	19.8599499654791	22.6099891636939	26.6335555812365	0.300685737701078
ZHX1	36.1498016689898	83.4123088421729	49.2696028628333	22.9182561044469	37.9898224278152	53.3907128398629	16.100934211743	39.8967919186183	27.3797506908536	32.152325153715	34.4407601860701	35.5111451252544	5.40798221567471
FBXO32	34.3254091347251	68.7712474956217	52.1963974501258	21.9873122941484	38.6456538965221	61.6213149995843	9.32742611453408	35.1289233135734	26.5663843354573	31.9947687593702	28.9981677353763	43.8643732802199	0.681801828393596
NDRG1	53.4625348377091	109.690824798949	80.4731838577662	38.6458242637241	71.7683030567531	85.8907403035557	27.5903349682328	67.5725613076397	41.2470595565945	53.9956574647579	43.4160465181644	64.8823818108532	7.19478843261607
PTK2	38.7109981782372	74.4233792253907	52.1349691331195	24.9930947315371	45.9396326640723	56.0067795845573	18.8095821052715	42.2390993469968	28.3379739582104	32.9152831972161	28.3943777627664	51.8612412627321	2.46693532638767
DMRT1	27.3673136767634	64.0803280365484	37.9842580017675	17.0503284072865	29.3097361312773	39.7834029201953	13.6831104225221	28.6714096897526	19.321664984846	23.3109855546004	27.6759104015931	19.0916032916181	6.73134718911118
MTAP	33.6917171841432	81.5759522514085	45.9132563846801	19.8810101597235	39.5586828894446	30.322301035855	17.644732088408	26.9165745092006	19.4652945339496	33.7788862672714	35.8606322308975	31.9604068540208	0.17024597599412
GALT	31.5399342138346	85.9851989432688	46.8956165691067	20.8750192978335	36.0634045544462	51.7445886839421	14.3664455057718	33.5361448187017	23.5891977138051	28.6573216026681	29.4121467672295	29.845237602279	3.00774132802182
NTRK2	36.2381893105734	69.9895524235116	70.5936064832911	17.8055776505939	39.6681964144935	57.8233758392173	31.9586952399372	29.9121167950206	31.1669110429299	27.5560003725472	28.9980094282143	25.0777899233007	0.0615054381687357
GSN	41.3334867011086	102.605073562186	66.3769764841375	25.9913117796896	46.1163890561378	66.4797463847111	24.200124189415	45.1771357009249	31.4884897358781	34.9761293249263	47.4830643029417	47.9844677080315	0.46552705446832
FPGS	36.8282580583959	92.113030091468	55.0527257557301	24.8224496560442	46.0332349404395	56.5752707693707	20.3084035026641	41.5821648985167	24.3639208107283	33.8193455267768	34.5709160269581	42.6060038807676	0.540242022846208
DNM1	33.6322759682743	73.2563525412326	47.842997233966	21.7747548996798	39.0169691437937	54.0705885634451	19.0175718919059	36.4937637192575	24.7610958489918	27.1832382619386	32.9479163487868	42.2193114235238	0.119701855663432
ABL1	35.4233474426583	85.4971463712091	59.1920489334604	23.8800235579527	45.3339181168121	56.2068954192417	18.2318047472015	40.2771627957705	25.7919023235633	35.003025232626	35.0679380498593	46.6457870913374	1.6270469356612
GFI1B	31.4573343461883	79.335361024331	48.6185164868551	21.3461949242078	35.513044769815	54.2149366944575	17.2091896533864	35.5950005022602	25.1623278713916	28.7206691373811	31.712064802933	24.9883931922125	7.50803505003435
DBH	28.4650676448768	72.1346880700063	44.3215480488013	20.827521895976	33.8887298311706	48.7140438619922	16.225724844863	35.2914976121024	22.1666212127586	26.6906043299067	30.7613584433117	25.5390477435968	2.46220749523626
GRIN1	24.8118481808639	57.2898299804659	39.230368071459	18.0041409775975	28.4095345163569	43.580397876599	14.3260952728923	31.4479737948097	16.0323218189183	25.2719999939335	26.8123349852655	26.2616857933861	0.730804430121731
IFNB1	17.9958256827903	43.7191848683959	23.9340166677535	11.4978446095937	19.936369863789	24.3107753635352	11.0557427684734	19.3036109844868	12.6539314625689	12.3046102453169	16.1543479498133	10.5458796286039	8.43229086703214
CDKN2A	44.3516810529001	81.8982738726847	53.4157213928509	19.9984605652301	45.0627101113221	33.5317437750812	19.4382686235771	33.1171672922833	27.1122097670909	35.3942996079917	32.6355811405342	25.586060751309	0.393587370332745
CDKN2B	36.5276320449754	91.7227938562893	61.6510205421285	23.3312507182854	42.7553026257421	46.0684834096661	19.1052113447179	39.3209483088776	27.4745813187736	37.6708429616566	43.1260426094177	29.4591776401055	0.0732386912280307
B4GALT1	22.1685384003046	51.9174796115374	33.2313136841664	16.3133477128603	25.9439960102548	28.4474656243259	12.4324412521255	26.5909260408019	19.6857110052356	20.4350875462531	21.634310309629	17.4311309934658	3.9591440093224
CNTFR	31.3244268735812	74.3876237283476	45.8143253788655	20.1247669608747	34.1427002154692	52.7024436103989	15.4552469179495	36.5291845033959	20.1027270297282	26.5977361853212	34.9925177698898	27.215990264833	1.37105365870027
YBX1	20.705706916615	43.1404072404792	30.8056676436751	11.8105471138022	21.6752645933928	28.6620337800927	10.0703290940032	23.6214341411501	9.89825704792962	19.4195404052124	16.7558705734415	17.8717193315864	0.579151803204072
ALDH1A1	32.8840207966833	84.5653897309862	57.9634241431143	17.6508180827431	35.0607750631706	72.4492194861384	18.026961812581	24.9623185467648	20.1150093767369	20.2401333463198	38.0642839095905	21.1767138415682	0.0421955014003701
NFIL3	29.2324929183447	48.4763215177816	45.7459335523893	17.6491267649088	34.1917685940005	39.1043296669449	13.1019972909009	30.6557527756999	16.6743237749733	25.9314771927373	24.2613516546628	33.6474259957605	0.558381792292043
ROR2	32.9153081883793	66.5288696218001	48.5765299072904	20.2437268124628	32.6197198490023	59.4628680582776	17.4297213255752	36.0776288026304	23.9929845786957	25.4936595389664	27.2587728191266	39.0696997375722	0.0137319382989016
FANCC	32.4062419291999	63.9130824283086	39.6587115655061	18.8188782092377	34.997546163686	38.8972178333201	16.3374809989574	27.8809465830168	23.4205751327643	26.5543993791771	26.3322761958776	28.9137827703896	5.80343699518363
ABCA1	37.2771287588045	74.103763968116	58.6730729723696	21.0687455427657	43.551447507576	47.5358854104938	14.688699036125	40.8346229979559	24.9690038060336	32.2479574703784	29.9677612997469	47.4798346845814	1.52134234288641
KLF4	31.6164070160481	84.1339477163408	60.4052279604424	22.1246993414064	51.7628044675153	47.5654458925098	23.6280354480137	39.9129391387435	23.2753621344157	31.5449311136728	47.6276825266628	27.4816783946479	1.20135236479395
AMBP	27.8236376080285	71.2863267080655	40.6596432240358	18.5745960504756	29.8361568022513	39.692080230474	16.4722455267327	31.1224796627907	22.6550640221675	25.4140371787683	28.9943624800992	15.8063778331564	15.4911921277776
TNC	43.9705410403604	69.2696156567896	57.8126719692341	28.7528131022259	50.4755372037631	73.6413593846515	24.0261522838162	63.0423318837868	16.7763234667734	46.7409375785879	24.288997602831	86.7311928380991	0.0910581190151535
NR5A1	27.2754431950516	69.1946752517643	40.2306560334436	19.4877101997777	32.6424381161727	47.3480454031728	21.537654644586	31.93412770719	19.9386392778813	24.4067021874354	29.503995541746	28.3742323010116	2.29290472188225
HSPA5	48.93693736708	115.471730796572	74.4836417283576	35.4550477546961	62.5177265828293	77.1563270456978	26.2220681677758	54.2829782359634	35.8911510357942	44.4612383979325	43.7185117255352	65.1523321844234	1.78094956232662
PTGES	38.849452355941	97.2825026437462	50.3574809513965	28.6189137373862	43.5138154959741	55.9082472446642	19.1659663980143	39.6555300795425	23.6999073082474	33.5070381308493	37.3352946772117	42.0882466076335	6.09515355160441
TTF1	21.8646682140417	53.7060058544655	30.5511971595496	13.9756546224069	27.1618772825484	31.7378998481744	12.0124109615049	21.1848080472327	15.3173334416766	19.6853002848581	19.3891144754357	25.0464857124693	5.30196053899148
LHX3	31.3091344595885	79.8710738458182	49.0506895384021	21.5747778432568	37.0994554685842	52.4295232869773	17.3864415026635	36.2236943090069	23.0508998677235	29.5696504527357	32.132846225606	30.8958784150614	2.64875245838522
EDF1	40.0949992154848	108.229228490882	64.2749355005305	28.2061125397531	53.153172275802	58.1104994750087	21.1270022673047	43.0765027394931	30.4626302753003	37.7296207631152	42.729101670343	47.2218257356904	5.50385461363621
ABCA2	34.6597796571297	85.7297538180731	50.3692329003121	23.322212843876	42.2472117296569	51.3970397245305	18.2719124253547	33.3304537456004	25.0920137361928	28.1551128077719	31.7408469988367	33.3054257031309	0.868303010131849
PFKFB3	42.7310350964048	92.7652156401774	61.3381608608282	25.455419998827	50.8113781942233	55.4169538376221	22.2460591358344	41.1048003549892	24.803767848159	34.0261272686459	31.315744330894	45.4113892669116	0.440886048567109
GATA3	30.5928522042352	86.0648503558064	41.9425951808353	19.1544126007963	33.8372427813358	44.6836045069646	15.4923386527978	31.2662540959803	20.64875421672	24.7792242346992	28.3755773331805	28.2067947664445	14.1341205363689
VIM	52.9398853528124	127.533959426215	77.9924987963317	31.4712367936722	52.8147700758381	69.8872273561292	15.752052180139	49.1324455194264	29.9697519667905	43.6783106718714	49.1022692175596	64.4571228256351	0.478859181462118
PTF1A	33.0004856041538	81.7120037171659	49.8372597897605	22.3627466226027	37.9757707995227	54.8343289940913	18.099888503314	37.0785743766803	23.3286513152326	30.0084926955569	33.0899556290516	32.7539624543277	3.50738705558991
CREM	25.0059833376809	48.775408738342	35.1878632982895	13.1496819843413	26.4364236075963	32.6472338963149	10.4322397984242	21.534621447601	12.9107407514291	19.431550933992	20.1689000197071	24.6928097816851	3.87585211405656
RET	29.6139005545745	67.5137379659277	42.5484248785209	18.8592859318225	30.4508467625661	45.936040990538	14.6554983091903	33.8752221445941	21.1006747960601	24.8050048856653	28.2725863080406	22.9181197986882	1.38865190390565
ALOX5	42.3676673400536	116.149638969139	60.3770852707089	19.8966478991779	39.361780353864	54.6885775545446	13.1381499912772	35.0937353835899	26.5273443613656	25.8474698061898	31.2574731044977	41.0322365161001	0.160190446350047
NCOA4	38.4588294490369	111.07875169082	65.2066796712283	24.7637798822157	48.4659859410195	62.9110688510178	18.0931438215209	47.902616841545	31.3529843913179	35.0988260871186	42.2438486491929	39.104023985585	1.72077174799652
DKK1	23.6665035516348	44.4313931322178	49.1737674823231	24.0834510707474	37.1114424814634	72.2735607299601	12.9263530910709	33.6911821884542	22.00207178613	21.3485372814191	15.4257766763261	44.3365787187492	0.516168970281997
TFAM	33.5542200288547	81.1888107181529	53.8181547488096	18.9483128636187	37.7660417937639	49.6897495052363	17.1323899031417	36.2404120012661	25.1488046203983	28.4987958972658	29.7162138727071	39.5049796720069	2.74736840454646
SIRT1	28.008326892712	75.7234187450567	46.9877083082726	17.336956405304	31.7405739436869	41.4009540788052	16.62200029278	28.7554981503401	22.3961844279968	25.1697632330555	26.979464792472	31.1839846557909	2.59909249386905
PLAU	45.8884351277008	64.0766472244235	64.4591591915627	30.800737487323	46.0276291970028	68.9098294116086	14.8473544282981	55.1213045678436	25.7366083507037	43.4403310079863	29.8947306133873	55.5026221869278	4.64181581264334
SNCG	29.492018645756	79.925673736726	45.9273608503143	21.6222539356578	37.3657080556363	49.7287268004246	18.9214126023214	32.9424703419353	23.5461567140419	26.1436189691142	36.1375189464398	24.7459060298127	4.91272945202683
PAPSS2	40.639936235809	91.8287883969747	56.8109258991165	18.6420352093553	42.1882698833658	49.8418350506635	11.8306284432871	30.0088186841712	27.2461415428694	26.9724764086072	29.3879082153254	32.1369619147058	1.80294372369567
PTEN	46.2112091682532	123.480336753496	68.4274991356045	27.9865939225323	47.6089844651357	67.6010931487593	22.6715328594074	54.4714265551955	33.0929068865506	42.0454696228979	41.0851541804015	40.210918767445	8.88735609768805
FAS	44.1354516487152	89.2395639275182	50.1943165470641	20.867263067599	42.5293874525777	50.6707305903134	10.2138054019089	34.0137279908802	22.8626783996789	30.3584873595632	33.2664217129249	33.1112571732036	2.42694003184591
HHEX	22.4182754485814	78.1563169671048	40.2812484824571	15.8786825124737	28.9815560047821	37.6679789973892	13.0289622082523	27.8633796420592	19.5469463954954	22.1566979394847	26.73520408182	23.5450022082206	1.43891633201126
SCD	41.2322295452759	94.703461002615	63.2701385978946	30.1572368807108	43.728664888562	52.3322870640252	18.4491004621294	53.1531800198791	22.3264596767501	40.8908083002619	42.4056968595204	37.4381487938975	31.030199691724
PAX2	30.9934443896209	78.7757535390644	46.4043224806401	20.8494496490806	35.117141236137	50.0122049956765	17.0090224130815	36.5621432232446	22.935714029749	27.9723741374002	32.3119862236394	24.2416578817535	6.0914858962108
NFKB2	40.0688481325345	100.17142862082	54.571394788762	24.473672041341	43.2728890567265	55.0568429553468	18.6715246916714	40.6001142861431	25.4363178427758	30.4332707209217	31.7041369687685	40.8099407214995	2.14464348798264
MXI1	32.2790486171765	82.320755558788	52.1265607416312	22.2244344389475	39.7277470727178	51.9164745158078	19.7672245335056	36.9116593924372	25.3574699960701	31.6515210695384	32.5271927637328	32.6970294855746	5.32853791222525
PDCD4	32.6039709333304	105.773491973153	53.786831964691	18.5527499360169	38.5340779358444	48.6818439114303	20.9540265672894	35.5065086147563	23.3741513330463	30.0214510545655	46.223126705818	25.6354114479402	2.93113870235634
CASP7	36.8260153295525	84.3018334191585	52.6144639132845	21.5802118890832	40.3759809645799	51.7430611853586	15.6208631015518	39.5716773011875	23.8719117266981	34.036475449684	29.8362790994795	32.5438340999333	4.33953482430144
ADRB1	31.8553619393846	81.9790756589213	47.2692005628938	22.1193425408345	36.3187844759489	52.2133256791804	18.3537703280047	36.9601789154898	22.0180019842633	29.2618630305476	33.1658202418594	31.3675048904998	5.67360933698434
SLC18A2	23.1161331381066	61.4461702821148	44.8429684878059	16.3823298701019	29.4157876490775	39.2418190749647	12.1930538599232	28.3393468584542	19.797305627449	22.232841307311	27.8409348259026	23.870425284048	0.0967972354821103
EMX2	22.6081158096677	58.6208263441675	36.8252410511999	16.1372351163352	28.1861072188417	40.7093030247052	13.6599432680533	28.7250687774145	16.8948805507299	21.6405582291396	25.9036513555144	24.3885876533403	0.26332720621068
UTF1	35.4560501366626	88.7173210673973	56.3872380703216	24.1174750245287	41.9522661745061	59.3021372833304	19.0145039610019	42.32234422311	24.7629989729135	33.2812253014402	36.9788618164848	36.0398020484772	2.30846788913401
CYP2E1	26.7949094872271	103.614150731871	42.752350046357	17.433721486359	38.5753134135265	44.3341840772974	15.3333555077957	27.6964133305306	22.7285150132318	24.5252986512239	38.2421172577516	13.5202727321601	11.2148529212685
ITGB1	43.7073852401249	88.133373933274	68.0911700698264	29.7776197819136	54.5924311735359	61.9689992956695	19.2369058002414	49.1074450316936	25.1312809993499	42.4855438621787	35.2887628857067	63.0240708368783	1.05336106978066
NRP1	37.4880294241556	80.7388181203464	61.2682290676221	19.2085903907746	44.6900903999948	58.472249102622	17.1630939044445	41.5853964067002	23.0702184101566	31.0746054866866	38.1939300781465	49.7714720289862	0.416872315495486
CXCL12	34.695777731294	104.410029233339	53.3999245287688	17.4263840185014	27.5152057524858	52.4590027765843	13.0348796723782	29.8038632478008	25.1923473005203	28.7891785186055	34.4657283401927	30.6438627814571	8.68117710778455
EGR2	30.3750917527744	86.7342235068706	60.2888443887358	20.8670094975604	39.4975500223596	53.1555659553857	15.9592846060939	33.9545210021867	24.9178362788509	29.8113680256233	35.4557264704787	38.0934050724243	0.791190746566389
NEUROG3	28.1948485353392	73.0649640020195	44.0211561254914	19.8869389557786	33.6201074828557	45.2272211406085	16.6658161722536	33.4313858917985	21.6841192000206	26.4555620702335	28.451645491169	27.0756459575633	6.03288060688564
PSAP	57.3132479745916	126.003447119229	73.9453726507413	32.5817959702118	57.0032778820184	71.8303417266768	30.0385370534544	53.9730237782253	34.4318538584553	42.8158088291492	44.8049580514717	59.0786431614157	2.68677487987298
NDST2	34.5442116969633	104.01752655036	54.2026472491511	23.1026212392929	39.9082498363371	53.9188760677993	19.755289629385	38.94370426099	24.8517575980023	31.6938705505175	35.4281494669127	39.0811152536234	10.2470424738005
PPP1R3C	20.8202631361458	92.2943038056992	35.8260676835514	20.9474940529786	36.7924750907251	55.5620335664409	13.8273393438148	33.8703316473264	18.6737604370767	23.5117495548963	37.4938204039721	27.9414233935639	21.2462337792656
RBP4	26.6861245237083	59.4332893365151	44.5137442587928	17.4053666947379	28.8041820009887	47.9018672397483	13.5265260909022	29.4342377991983	19.5222293716731	23.5256934329809	27.6094881553878	23.5794155470287	1.21420576607947
GOT1	37.3050252826872	98.4524995270918	64.669044258609	24.8311275210958	48.2854410903691	68.2608079319016	16.8247088058873	45.5542858383691	31.8441498662411	35.8775231849293	42.9341831583171	33.3501620860725	7.42916268812222
CYP17A1	26.258500494824	68.1379550839541	40.3468788804271	18.4719387100913	30.3048971733872	43.1254393607296	15.5277126965392	30.6483405055132	20.6582193365522	24.4867956793878	26.5684139359483	21.594357181478	8.7747507426903
GPAM	27.6467662095788	70.4876938470193	40.5653422213679	17.7740257600253	30.3750366594588	44.521330901197	15.166963442032	31.2581859082371	21.7086627626465	26.4633574654179	25.9197380696226	29.0293992495102	9.40715589590481
PRDX3	28.0166369324889	76.6982523429806	47.0261272979164	20.3417888285599	36.3649508510532	43.4507578525822	17.3307134972538	35.5228834539203	23.1196013336825	24.697707260666	28.3467994777988	35.2676219072526	2.37690798561765
TALDO1	31.3079221340228	112.209639806554	66.8493210916155	28.3159645690701	49.3803243989308	64.4152493908705	27.0464515269064	47.6647258845348	35.1487913936804	35.5134816835709	44.0414432915135	41.0624292911435	17.8875615549608
ILK	37.4519165349966	98.1986635904678	55.1713303886479	27.005795231692	44.5159728047076	51.655147739919	18.3273492038853	42.5766253566311	26.1815257515539	35.1842273385983	34.4230108585601	50.1928627272189	5.93877923977978
WEE1	36.5453462814571	95.6974830399993	54.8244110417311	21.595289757287	47.1839109916169	49.9041635974747	19.0069643772196	34.1274205556302	26.8170252693857	32.9244696078191	37.3752278227659	34.6675803436605	10.1834144079739
ARNTL	28.1696765741526	71.4672677757521	45.8516370010657	17.6904867717961	37.1907024697587	41.8985651622819	12.6868298959495	31.6312796583928	20.5972399605284	31.3404694548514	21.500901459477	33.8908899291308	6.05705976271807
MYOD1	27.000854121994	69.2861880979948	42.6759363386281	18.638867197252	32.3935505256854	43.2095816880634	15.8945331097106	31.6849635424886	18.9707722690848	25.3765104124103	28.2007121859118	26.6724471845479	3.73999542161556
LDHA	61.9464527775462	147.912929425453	94.6928439159678	41.6066058220592	76.977760768904	94.7208688530745	29.9624533994435	73.7342987873001	41.9954728245004	59.7809555617415	56.2491931938074	70.6427062981962	1.76915792132738
SLC6A5	23.2420100144324	65.809629459905	32.9089767435318	17.2118882133083	27.5578168984437	34.2996190903589	16.3189010282861	27.6954618342856	19.0995079903965	22.5537679020333	24.6090024179372	14.3040406486948	17.1373396982697
HIPK3	38.1564269854835	96.4045699652158	56.9861804980319	26.6290158387325	42.4600105406629	56.0169317827161	20.8433182766016	41.4138551418683	24.4943626799507	36.040041344558	34.177312670667	41.7368839068204	6.96652706514963
CAT	41.9447204019455	104.13016869641	63.7461950867028	21.6909776333248	47.100650028816	55.1142152636395	18.7818443347787	46.1608278343362	25.9078831245169	33.8953415277151	40.654955760399	44.9991313849043	0.362420779900875
CD44	47.2046449130271	111.149492117376	78.8334201204753	35.2000080760093	59.2879773381594	87.9129530847796	27.5803163776562	65.8198918344456	33.4695605819446	49.7701960930137	43.2916349781634	61.634885458016	3.95878051367468
MAPK8IP1	34.5383540793784	73.2294854722949	47.853653999435	21.1340400391763	36.981480667978	51.0491707022974	16.6286612241809	35.9891191695909	19.8316966113026	28.8585844657157	33.5009317323241	34.1325711335578	2.28677573413204
DDB2	39.5512941936215	91.2492252823221	55.5262930771922	25.0367241621414	45.0248112852638	54.7062624486512	19.6044356801923	35.6696845011974	25.1701553002547	33.9035195460387	36.3657415261335	37.9210300751849	5.65141235951796
FADS2	56.5227951326407	86.9084530353746	60.1847930696298	19.7475340226607	42.1862791504997	60.35435465626	26.116006293072	33.8833268999676	28.2672589471719	25.3100287944591	29.910187110935	45.7103059667783	0.53295270321315
SCGB2A1	25.3958625547893	64.1582337397008	36.6751495038077	16.2356302471888	26.5805258304214	38.8382171572086	15.1415598149912	28.8213340584449	20.2421380027898	25.5477209931142	25.1272898025854	16.6667238755864	16.3612552525841
COX8A	37.9094118933972	114.086691161606	73.0579469775402	31.5405667538995	54.9419022727744	77.7155570271412	24.5149646555068	47.6664320933456	33.5078030809916	41.5552215906041	48.0610380551376	47.0712559955844	15.0218577380978
TM7SF2	27.8502606727856	84.5991935113461	56.3476321512157	22.6226514023347	37.7527406532418	59.6486790537463	17.8316725250813	38.4094279178223	26.3220573016923	28.2300015228252	42.2561796254825	29.133111664576	1.48063334733419
POLA2	31.3503564390574	77.62252322568	49.5759952657668	19.5743564253842	40.7606541399555	51.8107791586948	17.8723469607938	30.2902217520693	25.2773442605238	28.4323125929803	28.6835200074568	33.6052133831665	1.88894929964028
AIP	28.6088527295934	86.2618908167486	48.81557335963	19.8963929748154	35.1501565130006	46.8882385166873	15.197017110295	32.603316979705	25.0175376804973	27.4902671007956	29.9371388169994	32.448487312765	1.32315349305094
GSTP1	49.2922746890027	128.777611772019	90.6982599365291	38.4323261606982	70.0779523796032	91.6763875821498	31.7078643400981	62.6390661502762	44.1000382014865	50.4448842156103	53.6892831207646	59.2180729471343	15.1019591481611
TCIRG1	45.3990569026012	115.90937386383	62.3799951036722	27.243540050391	49.2366455579855	64.3913130579646	20.7833786207556	46.078960518196	29.2077506875999	35.6156733718655	37.8222999859163	44.2293477207459	2.12833442963147
LRP5	33.2771952765107	75.749185510112	54.694264558161	21.6245990969268	38.9329394709643	57.9443607056577	20.746560615877	39.3859678067508	23.7589851200023	30.8526398369639	33.3397726816218	39.1252916752582	4.69577111110247
CCND1	34.9425773656796	81.3756881034028	50.9824782490093	27.992428401408	41.7736856987239	59.066501850782	18.0129746854714	41.1497525136738	23.1467983519239	32.4394111065268	36.0262318360367	44.3441960482647	7.26648400757308
INPPL1	34.889597000607	89.2034374528083	55.3593167011593	24.3220304166496	40.9031088271225	56.1385583234114	18.5677186621628	39.4879570209708	23.9111227996939	31.8214160391415	34.4057006906764	38.184600274876	0.676769583814567
ACAT1	22.2813227327328	66.7149515662026	43.4613185782912	17.4975500880754	29.7785455573991	46.5244742137674	13.5206137331375	29.5078352497238	19.2552558477096	26.3357642501725	27.8523922423525	25.3598341317988	4.79430652136033
FDX1	26.4336127011311	70.8164237525645	44.5046770410552	19.4397313024769	34.0050713178817	45.5193279308087	15.797945196668	30.7629975693403	20.6983774774496	25.3204049046262	28.6457911177178	28.4914773635931	2.04432464074593
NCAM1	23.9845955055772	68.1834114881254	48.6987846986117	18.0080122749284	28.2285085440216	53.5965326143619	13.4014236577302	32.9161546479849	23.4387109284822	28.7250002879482	29.2347291181936	25.211164426391	0.534039224341618
ZBTB16	30.3786591118527	84.154625205887	44.0047233381995	20.4547833302009	32.4039082012823	57.0154958514563	16.9067524596772	34.67900092423	23.8613439885057	27.8103338344071	30.3060091525811	26.8465095745045	13.0901847002409
HMBS	29.5172891722408	90.8253447341997	54.5480033065238	24.8525540996459	39.4374453576912	63.5213597013378	19.0159206760834	40.6957730771883	25.9418459158565	35.0379818443714	33.9618726340114	37.9832835799313	6.35334918862504
NRGN	30.1960891343662	78.9555654218821	50.0994507509096	22.2902937536107	38.8067000029889	52.8584680358578	17.0529247688487	35.6360777320854	25.2156980705924	29.7251317738397	34.2194767738519	32.7901497502153	0.401609595206407
FLI1	31.1949178974413	112.064191184266	52.7888924399464	19.0101326392952	34.8706793122003	45.6267086513509	13.1510686505851	30.6966146294166	22.5910297433298	26.5458421366729	31.4133321500489	30.6105748421324	0.157779472866045
BARX2	23.9401344672472	94.1273749904681	51.8423133956313	23.9217528323055	38.8468791241834	59.4579266399284	18.0495505067232	41.8145047132804	26.8211953592481	33.267949357878	46.3167325182928	33.8411208208842	11.4073109010488
ST14	34.7792430429581	89.5818028063214	64.4467025626383	25.9736110255641	49.1448449787017	73.771309223129	21.7876089334025	49.691699200452	30.8147795524126	34.8587293641279	40.4046256585582	35.3839613090319	4.81843386999803
HRAS	34.758554844048	82.58446124818	53.8690097823503	26.321194509118	41.6984066995319	57.9402512540023	19.1084901531546	42.5168580563889	24.3373172957072	33.4218987479316	33.9380526582271	40.2812139204999	7.57945094482985
IRF7	35.5158896501766	97.0651760447407	51.8557322425245	25.2078119918284	44.5558548493296	53.8535093387152	20.0296064920321	41.5721136003556	23.173877407261	32.7208652919991	33.6908229589575	35.4834885804721	5.69707005554908
LRDD	34.4790121086838	87.2273036158928	52.5955009152881	23.0591360693126	41.3500363960015	56.4002952741455	18.0309918818844	38.2062394033809	25.7451425797489	30.598929362889	34.0438861662309	32.6412960693463	4.76580695309308
CTSD	49.8653712399936	126.358027405147	77.9457657596671	33.4024049647314	63.0161249192043	72.419538418328	24.1969303698105	57.3433211957317	37.2086110973269	45.0017769520582	49.4826863333846	55.490636616389	4.26851157010302
IGF2	28.5827425738061	75.6524790920368	60.677234122595	21.6682855106892	41.2463380768282	49.8675735857946	17.3439646865126	38.0166119078039	26.1866557297152	31.4145664765557	42.5931330938923	38.4038314060015	0.364647662916147
TH	32.0459372923793	79.4356366464868	47.0449201424403	22.4773534321353	37.0529740072218	51.4742509910842	17.6734061863821	36.7678887181847	22.0757536518885	29.1406173664888	32.5822102328924	28.1615948222655	6.95437610471411
CDKN1C	29.4312651733165	75.6418404992385	47.375734799343	21.9187248300567	37.8163416824769	47.3983710671641	16.3357209283665	34.7509318557136	20.7019082626457	26.8123505928408	32.2912646894281	31.0114662356618	0.934348834982156
APBB1	27.8252738799956	81.6643630281987	46.576703611083	19.6950130485412	34.4103952070961	46.774981086777	16.7642392963447	33.8435236764633	23.6204868333916	26.9189382143778	31.0632206236841	26.7327017091873	4.66068814134287
RRAS2	38.7871272444479	98.3335586608284	59.556326627571	27.448642528775	46.0000551419891	65.3572116287575	21.8970497038065	45.4476860770698	26.9785847544065	35.5663901597927	39.2074234784685	39.3340899382238	8.15109963536669
CALCA	31.1437221037949	86.9517352401524	42.7413419111648	20.6996803212314	37.2661093232047	47.7030087459514	18.806193688999	35.5803453170814	24.3816535080355	29.7386569461478	31.0548889639177	17.7911008395172	22.4211074224802
KCNJ11	25.372477327953	64.6487194094983	38.2295295178836	17.185442137642	27.7020947549797	42.4826193327673	14.3564447291416	29.3659416416223	19.5442721393595	23.4987992514231	25.7512552938845	18.8385262967314	3.07989463848195
BDNF	21.971050551512	53.7997327692783	34.3416735349737	15.2115012341907	24.9136152743327	30.4776334014355	17.6194429198337	24.6369381648373	16.2251193269705	19.9681875298514	24.1219324184273	19.9291930425762	8.87749579580544
WT1	28.6736963644055	73.0558435287932	42.619620511111	20.174235462127	34.3057671801189	47.5679955215734	16.0601377748467	32.5843146019604	21.0535598255735	25.789203532898	29.3400894598702	24.6436651381172	7.68470036210087
TRAF6	36.8341517531907	96.0146991199085	53.8970642555069	23.814074825798	43.005272071308	52.6217874568748	20.8009764245771	34.7315333038227	25.9936932225466	32.1382552355446	36.7393974355241	36.590035601122	9.24599868123418
CUGBP1	38.351926680965	96.6161167546378	60.0668099524888	25.8259407461411	47.1375353122346	56.3736744673133	21.4478357248332	44.0054943939404	27.7175231865269	34.4513501144273	35.2032638502603	46.109118072425	0.516450781058479
SSRP1	35.58795368835	88.7627172644705	60.0965571904039	25.2622511457146	44.9530079283988	59.4757350882893	20.537240962079	41.5929203019134	28.3373745475122	33.112031759053	32.6737653197272	43.8586541007566	2.99045827381353
PRG2	28.9793196867494	75.1608901509013	44.256761083199	20.1090441953545	34.3355708937467	48.0750332669508	16.8541617462379	33.488819963054	21.2517683525461	27.6723188159009	30.4818968329549	28.7809140702807	6.30782495023383
RCOR2	29.0712468274637	71.0785259122364	48.2116766830865	20.4331281171009	35.3654815886206	50.5641303684712	17.5860253334524	33.6073270843488	23.2176801240847	28.470340867937	32.0973231675013	29.4826769562142	2.06795735817923
SF1	41.5407459503348	112.388070360256	67.4445275795312	27.5768796136765	50.7870438585262	66.8111739167793	22.9914299031768	47.1184395476331	30.4949442818506	37.798770290886	41.0183803069399	46.8944197867164	4.95009331600002
SYVN1	35.780805320736	123.261464279473	66.2180264601306	27.3934024102635	48.2609306300426	69.9941133078873	22.0656154970049	46.4451355024721	32.8745740881376	35.1838094537163	35.2852876119932	47.3023910730278	5.24196487861995
RELA	38.3158417586475	98.5434914865963	61.6876141127502	26.6365627499295	45.2913800505634	62.8646159867233	20.9595384370801	45.5521194801264	30.9048678890956	35.9800267033379	34.932372225214	45.4437017065817	6.1868985866732
FOSL1	27.2180216766756	70.8730619866307	56.1132507256731	25.1015457664839	40.9105621801961	61.8712641591663	16.0426303025096	45.8973592180397	24.2142419124339	32.8929207818524	32.8316839581394	39.5922320549756	4.98229854398601
CPT1A	30.3464786765347	85.4412503469251	55.7136418074787	25.1543975294169	39.7182512468681	57.9731295522395	24.1749155590283	43.3684604899106	26.1232193395813	28.3912220206882	31.634080383257	39.8547142304808	13.0749593693036
FGF19	27.7932036619273	70.3697687859364	45.324335189071	20.3236258591097	33.0241579105325	48.4982354659949	15.8716298008403	34.5998207437123	23.8581296188275	26.6702994996444	28.6446391405276	31.915455348014	1.23315723934782
FGF4	31.547183794185	81.5526850015931	49.5288562163812	22.0674558874126	37.9200795192733	52.6654839021946	17.6669968548286	37.4718991917309	23.1748126053188	29.0996374327817	34.7322990233437	31.3842739999342	3.03706211520833
FGF3	28.5359897451016	72.3331079516682	42.3430633428931	20.1622653456253	33.3393330472212	44.0840274766136	15.533575743717	33.9863928230449	19.9244453077895	24.8842229814652	31.1144494993537	27.3326109333164	1.13174842820273
PHOX2A	28.6441876307509	74.1162571482224	45.5613230183477	20.3253431557605	34.5897571320745	48.510556951228	16.1879989031986	34.0043571477541	21.4816481380424	26.2193942079498	30.1367775090057	29.3098773870817	2.1170297808869
UCP2	48.8536297992494	149.311109355149	70.3381741370216	22.7921049651673	44.2440654319707	59.5247390181229	22.0756347839242	34.3609459492202	31.3372540042482	32.87133983566	36.8007609412236	35.7383812883758	0.757302242154264
PAK1	33.2580423366653	83.3059762019806	65.5033357284694	24.1977490339904	43.5591859952254	53.6767325923401	23.4425335811587	38.9351163263173	26.0957844917262	37.1520668755035	33.8146933597663	38.7379011389557	3.93484208486834
PDGFD	19.3839606211569	69.9558995927877	40.6261787440823	14.0235997932472	28.1352034857878	37.5189399678994	12.1590531639225	24.4014070052586	19.2023694395075	21.9068050203526	23.6356266489228	21.6154350588697	0.186354032536785
BACE1	29.0403029753015	71.9759897356323	56.8902949405763	22.0629606461463	40.1339381224715	62.6643892087377	13.9471350009387	39.7166473485526	23.8118131246807	38.921940515575	33.6809477371236	37.9222006961673	0.261903174218583
H2AFX	29.725912285622	97.7383301144952	58.124858913798	26.4462943021172	47.3852129431449	61.040670186885	22.9502780801639	41.0187070717265	28.3605965053163	33.6083945491528	35.9540502787311	41.3526173301989	2.35108344072232
THY1	36.4986235415145	82.006287811958	64.2434161899191	19.0583659492514	41.2052008816362	54.871351114402	12.2676697155051	41.3426201819935	24.7210842117535	39.7361191101711	26.5916558903649	48.6534254794397	0.0100319929054589
HSPA8	55.4520033515546	155.127043871546	92.9384723247413	39.7650103115401	68.8114748996392	90.6222907076183	31.7228907496298	70.1985744233033	42.0834100050367	54.9821385692389	58.2650803155008	64.2609147838942	7.49454917835086
SCN3B	22.7133718918932	66.6070641414932	39.5398234234851	18.3879802103385	27.1729924691133	44.7224026471756	14.4961486046957	32.2749247398393	18.5921158292617	25.7880413333211	25.5082149850696	24.5070027415789	6.56478139122359
ZNF202	23.4664913609279	68.1023153332961	43.1078384877744	17.5872726145211	31.1445788873365	43.5223043810668	15.7762439897132	29.718642355259	20.4100353867688	25.7670442189262	26.5050173476062	26.4666542090317	3.84226916925813
ETS1	40.8850044200152	122.844127696455	55.1720518357137	25.2820954841983	42.9837333672572	56.3883856681652	10.5165430177881	39.4009189079246	22.384731697266	34.7441621887876	26.013721971978	56.2916580589974	1.21725551503743
B3GAT1	28.3002449434877	73.1700817852423	41.1981369076049	19.4746557067365	31.2323908072923	47.1774101150218	16.04378363658	32.6434406338353	20.4002072581922	25.4703803230528	27.7363071513781	25.2992195990612	8.66330166344419
CCND2	43.0310086929943	102.561434375185	70.670121835929	17.6224932682588	41.5692470217857	52.7257942667602	29.9016225568776	42.654681176807	18.4839138140863	36.335451207035	34.865311016211	56.5002375809811	0.0683183246943594
PTPN6	37.9364343759324	137.474360640112	59.3247027797351	23.6137838933758	45.8702803786108	54.896290075565	22.1464686944112	38.2483736750521	30.9488843792886	31.9585911795928	34.5837978346019	42.0468762989182	1.31491410833212
CDKN1B	38.9332944557508	105.152423785031	55.7992616491213	18.4164307521841	42.7199531574833	52.2636069973206	21.3910292730335	30.5673694710549	25.7186445108823	28.2542878640426	31.6114653588295	32.9754084485713	2.03078937331011
PTPRO	21.6267810475368	54.514686175454	30.5727175112258	12.961793028707	22.6768875435547	30.6650416878333	10.5170605525219	21.6745813489763	16.3573651772748	18.3374854593891	18.7293124484881	14.4166692766152	8.18080052320844
AQP5	35.1394448390201	74.8282456768015	45.8626764336307	23.7799216363368	37.2495726196544	59.4327829599763	16.9019094395618	36.5343996676383	16.7414168997612	25.3928379581479	34.7395203665981	33.7267967324086	5.54707404531563
SMARCD1	37.6652866373055	96.8777352260554	58.8478839300322	26.7729732423678	45.0626126296155	57.6020624946249	20.1525502427875	42.0616763171616	27.791062694848	36.174720463182	34.6469701811367	47.0522500118265	7.60535366557251
KRT18	37.6413090446813	73.8103049244025	54.6352508474026	24.1223195343385	42.9992571681335	61.3389545890451	17.5238855377053	37.7489083353488	27.1980609408021	23.7898824097234	32.5872349456908	40.0002459209251	12.4170586924968
IGFBP6	31.9347335930962	81.5096774143055	49.2478896903387	26.9863232865927	41.4679175802239	62.4981146958584	18.5458326093261	50.0446551497727	20.9098344829343	36.4457131360731	41.6542796398798	42.4629847590685	3.99828587103886
SP1	42.0076502626434	112.733933065654	61.0458432274921	25.4703425985272	48.2263864829208	53.6311961895316	23.2506481232964	39.0630920994055	31.7943496367586	34.6596226851569	39.1563334213232	37.392958601119	16.9708226233775
TARBP2	31.6396322670376	77.6136314594041	50.2961632708282	21.8904714750965	38.5454500627503	54.6360798361799	18.1879305261526	36.4855518174079	24.8669178624077	30.5101858377806	32.3118433842686	33.9767566139623	4.67455398864953
HOXC8	29.4542829269683	65.3918084853298	42.0301752282017	19.5587115401468	31.2234384496436	45.3180208732453	14.89995983122	33.2221610080931	20.4926710518933	25.8390082624032	28.9450582097368	29.8202179217224	7.83178871792732
CDK2	39.0479536701733	86.7671937914088	55.1537977708129	24.1224616697488	46.2658930289999	50.9851159601802	17.3412179092062	35.3374476861326	28.4384746706106	33.1769249558161	29.1563201150214	41.893022500743	8.70872999892678
ERBB3	28.9724003319927	78.6857875751035	58.3345920361416	24.4846406852832	42.8056389335012	65.1163007910769	18.8427689712161	35.9837784375005	26.5997771838403	31.1795536712594	42.7500802655888	31.19100580657	4.13342354109763
NAB2	34.8900848706048	80.9250312661906	54.8230959595264	23.3954408097649	40.3422094679439	54.7072230330116	18.4992607374252	36.7048559723903	25.5689561259426	31.9851127202291	33.9920577537197	37.4194977643986	0.314947345322028
CAND1	42.5853638163259	90.1468969564664	59.8058945358982	25.0652536892898	48.2827054224857	55.1309810279844	19.8996249662543	44.3617199578594	28.688280937162	34.2401563196448	34.8632553644106	42.958668610875	0.94480137779816
MDM2	48.8512717716526	95.8206570660197	64.480472159164	24.0480051209128	49.8215080830097	52.6511118124478	18.5639482315362	41.2392815371114	26.9293950316882	32.0404950813383	37.9428102082081	34.9193621901819	1.43966253162392
CCT2	39.1150770564992	82.9489797003267	53.3349960851239	24.8550612509731	41.4412538858853	52.2181309012638	18.1714664317136	38.5046528423018	23.9781475098652	31.2206509548621	30.1149536778064	48.1369084283649	9.71827272951854
MYF6	25.6201488304944	64.992791433039	39.5249345831508	16.6899054297304	31.2233982854543	45.4826168355779	16.4875799539557	33.6235438065145	21.04257138877	27.7344928480572	29.2164402707839	22.3329722297192	3.77172869141567
APAF1	30.7267007516236	73.6922596370657	44.4980183697293	17.32143414076	34.6036744448421	41.971386009455	12.0407258138291	27.0439267260682	20.0757191774285	25.8154477042888	27.1253597248734	29.4089189888967	5.51592881867565
NR1H4	15.5774174791842	42.6538298667506	24.2109151240633	11.2256848492091	18.5396194385086	23.8980782388775	9.71592716504675	18.2166376222787	13.0706464528506	15.0447716882874	18.3161230626091	10.3633068919431	11.0070055656315
ATP2A2	41.9338974995664	104.056144137141	78.3023359948272	30.7091739584535	59.7172229652575	71.3660798062404	24.073139447234	54.4558147464308	35.1458178545843	42.5453766761127	44.614087691493	51.4670770283316	6.64189894410898
CABP1	25.6224088285784	66.5274114954876	40.3780002365825	18.5517311931396	30.9695413934761	41.2733744508311	15.7155990439762	31.3960407388931	19.7704213669323	24.1667628427544	28.8558883152494	25.007326430174	3.85210933519458
M6PR	47.4433781619547	117.206028232424	71.8504358163389	28.1566046883738	54.3101677036457	69.222848272702	22.4596193656565	51.0826902030255	35.4625038953912	41.4525015996282	38.1373374354455	55.2156565564127	4.12784804440303
GRIN2B	22.070529843279	63.6267337948159	35.4603669382732	15.9292564562636	27.6988278850772	36.5656521204434	13.1357830709759	26.4361706960898	19.7626131430815	22.734870718921	26.0791690595452	19.2749252901204	7.401616973764
SOX5	23.7243936077521	74.3830570022754	47.2678315135156	16.0514423358255	31.0541680217263	42.9328151288303	16.4907724304876	24.8830890556857	22.0008248303861	22.9108027343562	30.4472290034946	22.3608161294349	3.40936551635724
KRAS	29.1161367331424	78.8997709974551	49.3809438585729	20.0939477382912	37.5858905373743	46.3262495124604	19.4350585144811	32.1491140411164	26.5222215099953	26.2344016417864	29.6204349083336	31.3942551613951	8.03322680439247
VDR	34.2391855560164	68.653445653255	48.6306985757279	26.1231294651985	39.0698811665615	61.9598853103285	10.9884755786591	44.1468889669535	23.5173815959788	34.6170001022667	29.1247084599846	45.7592852631749	5.32844516324028
RARG	35.7210988769761	88.4093126892681	52.0427416504374	26.2447016985284	42.9612282716398	59.2753894075441	21.0788898614245	40.3510109405774	24.6858751327266	33.7792390321925	40.7454048269914	34.0638152304347	15.183857613209
ITGA5	44.6536150526478	70.0437795542788	58.291030589201	29.6963616350649	47.7512292938014	73.1732068799289	7.24495756521095	49.618913008059	23.9178131131359	39.3541210261265	27.1757177095655	75.2348521974122	0.51393600776213
DDIT3	28.4096212280906	64.3471514897803	48.6555340761758	19.6249965820348	38.1251312307391	45.3147275706372	16.0109174590745	27.8340245916437	19.0703556029235	28.1436196996577	26.0997014577421	31.7422818301966	0.0444581251220441
CDK4	48.7111317821813	101.523456976417	71.968960426181	27.7095433535553	53.0424580593689	65.8474671277102	23.6722776528464	44.791413617433	32.5445244599957	40.3658332842281	39.720805066606	53.2547877056538	1.59941001786607
KITLG	29.6522489656422	59.0740098602919	49.7446944751491	15.1020048187598	36.9781230570127	42.3327170462965	13.3928710419962	23.6490934685209	20.4777426460041	25.3481725316894	25.0826166829701	27.137495262483	0.0535834107312712
NR2C1	28.8940566826783	64.5873417108954	44.6662089578552	17.1486410343297	32.4580900339767	44.5138298589187	12.0276971925127	29.6106060854483	16.9170525181495	23.7425440452343	26.3145211479841	34.8627881806322	1.62639453183302
CRY1	27.3281596883521	55.2946802451914	43.8709058852952	17.5475873594699	34.2347243986101	42.7657677781036	12.224026928748	28.4094403510953	17.0083309590043	24.1099701622596	25.4610803830269	35.8114163308491	0.182890534576931
CMKLR1	31.6674833919651	88.6982395814027	44.634717817021	16.9837999829358	30.1501209717892	40.1826718226041	12.7088224499979	30.2229294425704	21.9980580370645	27.0078110026077	26.6701627118798	24.2486588252682	6.26326076091946
HRK	40.6919363941359	105.432725052617	63.8930175767233	27.1890915184449	49.0946109771039	69.1555577005049	21.6035650801985	45.1889787133302	28.2674534750875	35.7344906271588	44.8268124748784	37.1596917449062	3.49125276146766
NOS1	22.1476831801125	58.8223592556375	35.6703321143448	17.459650623162	30.5740502579559	51.9666191624799	20.0821586710997	31.5667262785105	17.9451346343171	19.5588775608397	21.6983265655884	31.7419702459987	17.5798454570678
DIABLO	33.5626849473566	79.3353377535389	52.309652917576	22.8604353571977	41.5488344393414	53.1237257859727	17.9313245135333	38.585269005195	23.6205021755779	29.7589930173952	31.0693912632209	45.506198269802	7.48263128786285
SCARB1	31.0338941107931	86.8726555180559	42.4661764682169	23.4558137489009	34.3450398454192	54.9776863889149	15.7163006773353	37.8164936984818	21.9710385824566	25.5451744097287	28.1887524604669	36.629431316349	11.0032928445154
BRCA2	29.714484981637	54.6872626850086	35.5669877594432	13.6765483645987	29.8237509388451	35.4167361226507	10.2182688116623	23.645111743941	14.5600193268824	20.9771360369221	21.6434706275834	23.38173379429	0.923918037320458
CCNA1	20.6964262254194	52.0334770239206	28.5205576679427	17.1984311901217	23.1429657134523	48.6484607629099	10.9211394426929	30.6592060063443	15.7073297248099	19.3967377108966	17.7952280234816	29.7027168245395	23.4969053698183
RB1	38.6059482605942	107.948107941176	52.7745183387307	25.4681915847739	45.4868775657196	50.9787749336185	22.1704719563173	41.882023925718	29.0502279008345	31.1985568760146	27.8785820874214	38.7930885569668	22.949461773329
KLF5	42.4068610692954	108.976168595659	79.7177452443151	33.4229380706243	59.5401268159049	82.1857191421391	26.3150154825176	52.4057290103871	33.3652092143857	44.1860598080091	51.0924236639395	41.0962010984588	7.71589042030145
GAS6	31.0557179202728	79.781001261405	54.0411049434648	24.8591773495098	40.0858040625096	58.8972266892734	15.378627377294	38.7507019853785	23.560737996685	36.8060927117046	31.033453010407	44.9355225070045	5.51544706232383
LATS2	34.9824105780564	78.6048528528714	52.2413601626459	23.068794216993	39.9237101935235	57.8762891618847	15.3670817539616	40.7398861024078	23.0853324335167	31.2830015213514	34.7087147632291	39.8119538587519	1.34886263200821
CDX2	32.0818438675918	83.1171143817753	52.069381628648	22.8354579032931	39.047362117039	54.4558486492757	17.8788898701443	39.5793838088404	25.3510119418579	31.2741103322197	34.0964149595707	30.261804811773	5.71651575692209
FLT1	32.4690492110694	75.7957263752917	61.8039995924514	17.1628089146075	41.1187953126592	45.5891141396682	14.356602985912	35.9670933215161	22.8617254964855	32.1879504923778	31.738445602717	31.1503084210642	0.338133514614436
SLC7A1	34.2276172005291	88.5817144512035	61.0707585673833	28.0453545603961	50.7274268325337	69.2744535032941	16.8797504692694	52.2617538411105	30.413404610871	39.4059230674146	40.0881280695171	40.2180139828246	5.43969740454478
TPT1	34.5608293951318	98.7262089133723	51.2205938734981	24.5645985035647	39.4613153891051	57.3940237160993	17.2460812376205	41.1301213827616	23.5131526380605	31.3303196541695	33.3249403000147	35.5262701674226	19.5048048111218
ATP7B	28.572575373224	67.1795278335567	39.2261914798892	18.1387978996537	30.5788818051485	46.7996461467685	15.1424862177991	31.3471359009755	19.6652996691496	24.6877874275647	27.1208370047626	23.3528357576788	13.2357125976821
EDNRB	26.7435112311089	78.7603211385754	48.9270610026147	16.0718596242661	31.7161535824333	40.4446110938726	13.2421702570022	30.1441087193791	25.1619222552091	28.4353407394047	31.6409984567469	23.5041928840891	1.94497022081135
POU4F1	38.0283513279519	81.6817319802741	47.7688181775889	21.6960395517281	35.1164849335955	48.1088214403253	20.8693863335409	34.9371596439865	25.4850398517258	25.5533438856864	32.5026463415966	27.7243782869883	5.52500183720642
IRS2	34.9953263962628	77.2336858839048	50.0346633294735	21.9621700066216	36.0522210970269	54.2871622162511	17.457467385416	34.7407041515676	23.0528796500355	27.522987241388	31.7090835713139	40.2211799121027	4.0788761203042
MMP14	42.2059094171927	73.0352990102513	61.9804368130987	30.8924159733148	50.8981892134404	60.6885673251847	16.2133366700557	47.8098071665719	28.4983771224042	42.1182928302783	31.5403719318197	61.0960602897382	0.0609911413088347
SIP1	19.2450417444327	45.5663192662662	29.1081639665367	12.6898277431476	22.8329004273033	37.1716774426553	9.76949106183335	24.1534059310133	12.8003508536675	18.8287051136467	20.1373308940789	22.6477114594535	3.44802727108378
MGAT2	27.0338138716151	68.3449145994369	43.6046523624888	18.1514980567443	31.4299771874945	43.8678123019819	11.9729924360361	29.5263077703121	20.3376810247769	25.5622281827759	24.876800568609	30.9336721363605	0.422394970889738
HSPA2	36.9563488792442	75.6556381637288	55.1621787611078	28.4939458617137	50.7557991229429	68.0285602553022	15.5943356054773	54.3320755896692	29.8156893928708	39.499371344123	29.6771011644529	47.3339583353768	2.57145909604517
PSEN1	37.9775760241141	104.399762962183	70.1920733281264	28.1304517918276	49.0924186919928	63.4507048749886	19.7443066320037	51.5869967476995	32.2738877484848	39.808976674834	40.4386034703095	45.1229409957358	4.26801636730559
FOS	30.3139664024865	106.823441650756	71.6061626912326	23.9734309870918	51.4110193153219	66.5506414394114	23.8505132540407	56.9204737126223	29.9184859871376	35.7899590008898	46.3225999137122	41.8632525824702	1.773075060002
TSHR	18.5716084590043	50.1085835757471	28.2681823198799	11.8277043761399	20.7181170199086	28.2034342775945	9.81291068712944	20.849465503819	13.9536285836199	16.8188360122497	18.5477537866461	13.7170899946767	10.4474526365657
CHGA	23.4851867043016	59.1328991241921	34.8124158040407	15.9942444028558	27.9952683738939	40.7525977762761	13.6764820717317	27.3597332546261	16.463852998205	21.1842501485688	24.1178741429444	25.0690789053863	5.24688466557039
BDKRB2	30.6791938906078	65.8559585062721	49.0553285586442	21.8188917973486	41.9451433138038	55.3490846969127	14.3819118414144	40.5491542905169	20.332000626165	30.0431779989474	34.8315811051209	34.5997095086822	4.07889550457004
RCOR1	25.8122532045384	82.2037059459769	57.8126886528068	25.9208892762015	43.0212350636957	64.8754395108145	17.4882411281905	47.1627651626796	27.927042172372	34.5548363877464	29.8600162010793	43.2636122141181	8.56462058503947
MTA1	31.6139977090367	87.8958374844695	59.9498351896122	23.842142464486	42.2958429696217	62.0403209296944	18.5270677018561	41.9442212757977	26.6471429214486	33.9549470519317	34.4604234038241	46.5290505448443	2.06686378369298
TEP1	34.6693152250706	92.0333135940305	50.7187320948894	23.495200715664	39.0673257334867	55.5549291901578	16.1591124944093	37.6856878939534	26.177269844349	31.9633195296029	31.6422206539823	34.824913241623	5.43268621586562
NRL	27.0640334595161	80.6784241089748	41.4843084095655	21.2877212265314	34.1848429970859	43.6281480687814	17.5609050941943	34.3341441087666	19.9327069121639	27.5447563571191	25.8267846172236	25.2090363616933	14.6088697937526
ADCY4	30.6943659978592	86.5227103105237	54.3240650769214	21.8475764176079	38.6195880337195	55.2989749237694	16.6501170877773	37.63684146201	26.3409055463868	30.7186462720877	35.8113383066803	31.0068716677919	4.07876214533169
NFKBIA	48.1350322175919	113.588467538748	67.6292208590801	30.7557402802372	60.9413491046734	69.9296920053812	19.8882659287381	48.1166459907603	37.5227664410093	39.0346094582896	35.3972571983643	51.5306001769988	2.97463790266728
FOXA1	39.4616092218665	87.6162599252916	64.7500707463561	20.9637479679779	52.7439464119124	61.766992932294	18.3690863345001	29.7348593923807	24.902588859594	29.4318405313736	40.8408805250392	28.4614130881542	0.596781563186801
BMP4	19.0226773820076	70.8391226755668	43.3137577876074	17.6388102627606	26.9630378026229	45.515998071874	14.7507611508993	29.1614483384119	22.8054523098941	22.9380975343322	32.4008337371687	27.6623189494373	0.705684625743996
GCH1	29.6936783337819	77.6851336058384	48.7798832337838	17.8047879301304	37.9461683774639	40.9480385350442	12.4030379083628	26.9292396360114	23.4161743252644	25.3504282578324	28.9123362932075	20.8697889015309	0.523435110228948
DIO2	15.2864977136685	81.7723815823196	57.1630432099645	14.8472037875487	32.3036242410609	50.9517577438952	12.7149679452877	37.3406694158482	26.7546213667093	27.1119387101613	44.8836253184293	21.3761840540994	1.16527273202633
FBLN5	34.6104762571751	89.2074818333678	59.8070337404717	21.4749907206601	37.8954518440869	57.0215075020966	13.0706241749002	36.597755452471	24.8981348728986	31.7192463570497	38.773309793248	44.8023598488708	0.312069490459833
GSC	28.9752585191372	74.2255448336548	48.1789051730575	21.045615147878	35.3467626150274	51.9341362673078	15.6928885980818	36.8927812643179	22.3562363455325	28.7452280175061	32.0373200026577	33.1429724354836	0.663528716052678
TCL1A	19.0009628557266	133.367016427195	34.7928610537566	17.9220376429465	26.5507976665507	35.1792110643548	16.9911614620361	23.1036668256778	23.4820546853151	22.1974295418789	21.277419901848	17.2760301101408	24.3341021112984
RAGE	27.1185615117268	59.0455932920678	41.8981732540366	18.5955723810306	31.2769726219338	44.9419117266346	16.1925523457641	33.9777714399925	18.5536857860653	27.7537553092946	28.9018000211306	27.8010147081515	2.07566425982954
CKB	29.3942202547814	69.1394994353531	53.9605530596182	23.5287163671828	40.1968601076504	55.4779720714267	23.7421382485016	38.5257214023273	21.6831641258374	34.598805476206	30.8051547461478	35.8178789228759	0.0285078918493575
KLF13	41.0439193650818	98.8746781441853	59.4496290491214	26.4686073160327	44.6951113215641	62.6616307099217	20.5994278465281	45.9277118095275	26.1329089463374	35.7847091737187	36.1596035920823	48.4465404081399	8.86012606126527
THBS1	56.1257400721577	72.4192167897636	68.4777481821435	35.0376873241344	50.2948555001753	70.1309112042418	9.14343763712019	61.1128011924353	12.9328450506046	46.5592164206601	29.333022963846	76.621138182227	0.351079038313545
B2M	57.6375231208169	123.760353141484	75.5851526212735	27.9487675653499	60.4507311660431	77.7104982791676	20.6006082200504	55.9946338937881	26.2029977222333	42.2341940325667	39.3749955341991	55.5340711864188	1.25324807477238
TMOD3	35.839870162079	103.932927230747	59.9244000212768	25.8309519755595	47.292855045843	60.9634354872809	18.1324554636313	42.1917800570015	23.7617130441822	35.8830424124762	44.2138759647398	39.1449870354975	13.8235269580659
LIPC	20.1011079790692	46.7582785422929	29.8198007543663	13.8783583121217	23.6224052073695	34.330022256355	9.75344077187829	23.2531688787662	13.9617008151148	17.7054761779742	20.4647707689577	17.8425406223568	0.594143173874343
TPM1	45.0371028942669	66.5487553818092	65.4866462561195	25.4710851917352	45.0695589006662	62.9007485113962	10.8074171215777	45.2198204170828	16.4311832418238	39.1737487736665	32.8543331941485	69.8711224068744	0.143018307356861
RAB11A	37.3479267923962	109.383960782258	63.6217577360426	27.266754639083	48.731347994559	66.0136379839544	22.1704983588092	46.964237267892	25.2861859351655	34.9723185419598	47.8173850629821	38.0783861954828	21.395912402816
CRABP1	26.8689449836921	59.7727721781527	43.2852556785538	19.5083415053307	28.2091830026114	44.6786585923628	14.5406538190475	29.7390101797598	22.3214193718266	22.8699159873468	31.3273753526896	27.2276564576494	0.831417709740059
ISG20	30.8528039035228	89.7517232423367	48.5814139965807	20.4610946231649	37.3128968969838	49.1774621273394	16.7575665099436	33.2368268053881	21.7457426979294	27.2057246591594	27.8926135154556	30.5197735057933	8.60755831333249
IQGAP1	44.9648746426197	119.349687409551	74.470246405708	30.6493334401114	55.1489768413794	71.1064493236356	21.7266901912759	53.8245739597316	32.1102316555095	42.2866787437296	46.079230021239	56.0495609446088	10.3553436677244
IGF1R	30.1312191035378	65.5818591518518	56.1340234213596	23.3199330313137	43.6680884936897	61.9588085859012	18.4761953395935	38.9271824954406	21.4710179906012	33.3037689070798	30.523657311534	55.6492376011722	0.175451212523747
BMF	31.9513242682998	78.9938357162921	47.9660993180381	18.7392718537637	32.2023684530502	49.6322806489049	14.9143429518754	32.5904183669963	22.6092713250487	26.4256966921077	29.3540625752487	27.7012856533484	6.43390123723671
ONECUT1	33.5608269543144	83.168781710653	52.7385898253958	23.0104449671953	40.0204403547494	53.4487484474168	18.0577070456998	36.8960941804162	24.7055542833712	31.3769469489539	34.3851702412451	30.7525529429791	6.17501367802541
RORA	33.8892439024986	90.6707461235703	61.0397570152668	21.2531314392677	43.2681041974625	58.4591902220814	14.5708208044048	37.4230169475693	26.2681086276859	27.3497816884607	37.9050452907326	29.964106452367	6.70056107817954
HCN4	27.1271763592351	68.9394712926503	43.4477572819594	18.7264007776377	32.269263061459	47.4611572396291	14.9896005654276	33.1046900587159	20.5429994832913	25.2418708397068	28.2821758167143	26.1685430216094	3.70885989597047
CYP1A1	24.5737767615038	59.5834984762347	34.7202522828951	17.5270015413683	25.9208464931903	40.6376752338634	14.3187467874378	29.3093067087594	18.8952951768413	22.8941455772362	30.112915269732	17.31026334694	3.85333374373896
COX5A	43.7173195291986	120.587403436056	73.9217404126035	30.8731713923072	52.8415873385148	74.3643542528903	24.0555910511188	48.8487801877293	31.508158622106	39.6012956623448	48.0862715981808	46.1331765948487	23.2789333713247
NTRK3	24.0568891684777	78.6603323069679	41.7275917132076	17.732424474985	28.413889548947	46.4843234917537	14.4640307514152	29.3449283854673	23.6262727765138	23.2631603514913	31.1648274365483	21.2839587236503	3.52246698127191
ANPEP	31.6905267550877	74.2770995013539	58.6052848009946	19.9809456781587	38.0795016768872	53.0262884448378	15.8761152779573	40.4712285020959	22.7117233545217	29.7109042488464	32.4076473922866	44.2007265845522	1.67749199535026
PCSK6	29.4903145138408	69.8241742097953	53.4188333447756	22.8044046238399	37.945415421507	63.4235001933634	15.7986187836136	40.1684724803919	22.0573099530696	32.9980046153582	33.5631832110693	31.503884558847	0.772577346333138
SULT1A1	26.4037318485486	71.898820122377	44.4690119966649	19.0337981749195	33.0017851957434	45.4541272879349	17.1212928849899	33.6165070431544	22.8670509808866	24.2440760071265	29.4377657566421	28.0732283027225	0.601648880871108
SCNN1B	32.1393408005268	88.7455688463392	53.8218019468107	22.7970902617305	45.5366470155495	63.5340470374693	16.4997592707426	39.0462677947727	24.6612285900126	27.0326976961822	41.2851699538611	24.9198578302626	7.53575669334008
PLK1	40.812161490524	100.979746894763	56.8901241754158	26.8556266727857	50.5867469764845	62.7234940027749	21.2504768711997	44.3402786780581	28.7419339555684	37.0264565214678	32.9228498775081	43.5166197439467	1.88578183208845
IL4R	42.7565688653022	105.858017355541	53.2131923851048	27.6967529180739	50.2163657471305	58.5912820629511	17.3634664947926	49.3126987757898	22.5031721698508	30.5741729270937	33.7468424766303	43.3473704090322	5.93729478461306
LAT	32.3519907322272	110.469235442672	50.6482234517503	22.5269946274679	39.7015187848769	49.0812061090696	19.0937670617218	34.8695571692683	24.8394223703941	28.0560113643268	33.0688795783052	28.0738210920042	6.43312997832837
MAZ	36.9675918029408	88.7499849664899	58.3362659930507	24.873563876296	42.5634553553534	58.0644638145274	19.9948758711041	42.5278952215996	24.9080489827071	33.6521591017068	33.6191790697174	42.6209826307383	4.3421884155134
ZNF267	36.4677244266853	87.948332845619	48.5608414010996	18.7343094729674	38.9095267763932	37.5943796008503	15.5617667948503	29.9744618512799	17.847375928585	27.1279479968368	22.6650450104044	34.1005060550615	0.852497658481898
RBL2	29.3571227145673	93.5776306902089	47.5214106750766	19.443728940588	38.2441700520707	48.6984076249846	17.2911385870542	34.170338628358	24.9102328838172	27.5468945359631	27.1695446643624	34.0045663091824	5.39030911708885
MMP2	32.2850212034433	62.3245822303222	66.1718198006225	29.8653948755346	46.6591059539498	74.8369300939768	10.3316771950599	50.6027772942104	25.6628539800668	47.1433207200433	37.1757188402992	77.9708683621894	0.0745580364443271
MT1A	41.0027169078457	81.7306055548823	59.6960800414317	25.3043865865042	42.9761204264973	71.2809074540589	15.0308778220702	46.0556143976112	25.6514177323879	35.5436638589305	33.8310753362374	38.0451827436207	3.60774043546831
CETP	22.8346105503938	72.0094321906234	35.4679369420009	16.6479398447597	27.638189139979	34.8342212962393	14.8777297362963	27.1668895588572	19.4401993900983	23.383103046142	25.0364650121462	17.8545178561709	13.0202906615833
CX3CL1	40.096248496447	83.3216855324091	53.2404606588233	20.7636266532455	44.9840336039526	56.2490800075139	17.2452116006481	34.978649097798	23.6040752667864	29.801014989638	34.6024191593176	27.0529205401912	2.79148048150851
CKLF	31.9393288355695	75.6820980194328	44.1206902379125	17.50985562822	35.9354051697849	44.781671839936	10.9526284576388	32.9772336103943	24.1939392224071	26.2269933734777	23.7256419830783	35.8628009867036	0.225529534182578
CES2	34.2997907154555	90.1613079942512	55.7235896042248	26.3131016115956	46.7632898932783	68.1615158157117	16.8154729700011	45.6707661021769	21.7722840960447	36.2112992270754	45.2413955098161	37.1140879154156	3.94692358461509
CDH1	42.1347067746997	89.5851964000795	70.848910838156	29.6966107099988	54.1066605437802	80.7954391702424	27.0589788118912	54.5284282816209	33.7760346517589	40.7197788885298	44.1177064377543	30.4782911092598	1.11433109959629
IRF8	39.2649592515819	148.561847309323	55.2485455886662	18.8044229447713	37.2266687649362	43.7445687042943	13.9964550900632	31.4130182798368	23.3641455125919	26.8884736970311	31.5706262971286	32.0700474141514	2.29301202515262
FOXF1	32.3056936457115	84.5526415621575	54.7615162689987	21.6000798234963	40.4095239003224	55.4650991022487	18.1708353204393	37.937851399497	23.8398853574746	28.663842295344	35.2538264647801	34.2768020365614	0.397497784450951
MC1R	31.712120319657	80.993372654641	52.3561565169257	23.3300488937556	40.4391881794608	58.4583210032034	18.3044400761615	40.3763714272636	23.3126847096083	30.480045144154	33.6324104286708	35.3575165637642	6.63704000343214
CLCN7	37.6644544106288	92.7686076268082	56.140430920548	25.6709004115562	43.2154681984789	58.3924645991795	19.5759552241255	42.6097527187412	24.8074524915986	33.4232903277493	34.5121429557252	39.997876437694	4.54281824267857
IGFALS	32.9999431777824	88.6097043966786	49.265345138298	22.6779200946453	39.546240421939	50.9438634626364	19.6899760298005	37.3133287402951	26.1854287108839	30.6388331359667	34.040786267365	27.3749809350832	8.95018026806453
PKD1	33.6323171845478	83.370559410867	53.8309378222217	23.2366306059217	39.9873906085588	56.0703210956415	19.9662917254619	38.761990437325	25.4836861677812	31.6567708548818	34.5197476130043	36.1759290759109	2.35052550402553
GRIN2A	28.1840199625613	68.6749951902922	33.7118471144482	18.4611377871761	30.6797778077234	43.5148458878147	14.4522246286804	29.4081352669438	22.4313582368828	21.5768322444438	24.5656813509404	22.1345460022487	15.7223247994854
SOCS1	37.9197724482907	92.7149956968757	48.9376834966974	22.4180316181007	37.700594816528	45.9469396396123	23.9266545954455	35.0820635202305	25.6441858069884	28.9852151731401	29.527736482307	33.0298758989478	9.76549777485189
MYH11	21.885218645824	89.1534270730712	50.1800399416314	19.3508595754366	33.3553203518019	51.536400312598	20.3018784587512	32.4938414848473	26.8439229090907	27.5329941254217	35.122219428968	28.0349542599436	3.07007255432188
PRSS8	40.882975025236	83.2553509839819	54.0783057508354	27.8602130696456	48.5491200888851	58.2968649728598	21.6717130732215	42.8083676473699	23.4808444831256	30.5888796727206	39.5899750511407	32.4260060813232	11.9876585538571
PYCARD	40.8131247101252	96.5585618202085	54.0242148146312	26.0446756555712	42.5428216770742	55.1663510581601	22.1773848588208	46.9759256098823	20.3241404519987	28.8496994328212	37.0335544036865	37.4911787225277	4.0022295835257
COX4NB	27.1157820406309	72.0498602386598	48.9410374783332	20.6493395689784	37.888786496677	57.2862627371045	14.8408237738905	37.7975251433773	23.9511833725718	28.6947326418816	27.6256422651748	34.7706421770219	3.1361801176571
CYBA	31.8724874415775	94.7007238566469	51.5762261326089	21.3502152562552	38.2458048674708	54.1722772622585	16.009372796721	36.722848600885	23.556301081627	26.5163871949261	31.2910420007206	33.5418415254405	0.907819621337992
APRT	32.1225143137144	91.4244464504694	55.5029306855832	24.8503440600512	42.5958816381524	65.5233169694169	19.6468140981015	46.0144416963286	25.9713091301652	32.8434835544824	35.1154146023387	34.5441303711915	5.27758907846326
ALOX12	30.9670682897693	75.2237899700952	42.1073494383186	23.7384473289461	37.3392640577293	53.5855387175426	18.2184420199904	38.6546784909257	21.3375006576648	24.5157416514208	35.739137327022	30.8379531759641	1.0176516416634
SLC2A4	30.1760328768688	68.9441617689563	41.9146299755509	18.9082294938361	34.0365576778391	44.3439371230969	15.4869359156884	32.5560716985014	20.0300338450453	25.7319480576176	29.8006775924335	20.7399166411981	6.13600995985575
CD68	50.0170983583467	121.973895554159	70.1525357385061	30.1624678294667	51.1309472942844	76.8890625067058	17.0515797693175	53.0679134284244	34.8076547168877	37.9496732111906	39.3439688446311	46.5159981144743	10.9804782073312
SHBG	29.752760662834	76.6745956831074	42.206359057575	20.8303961905574	35.3203071857442	48.0204509285926	16.4068598879049	35.8170812783548	21.651944255267	27.7409732402665	30.1807947439711	24.6782016774991	9.42215255254635
MAP2K4	28.2237530008201	82.8124490822495	51.0076564192303	23.06977868682	37.9336718729727	49.9853576499667	21.6898847885381	37.5306848086546	20.4386081289666	29.9773507545683	31.4774197285008	42.186206634218	8.89088278905024
TRAF4	38.196081718268	91.0225667102797	59.2883432028127	26.2446537331608	46.3244244827508	60.686128409193	21.7683282341059	39.9728854806415	27.7773001175229	33.6549190071563	37.0776228195525	42.5637277439175	3.48578091429219
ERBB2	39.7321923045026	94.1035154966459	60.9221121533534	26.6948646110391	46.2299083574138	67.4409015479465	24.1317215698497	41.7122666838625	28.1753265614236	33.6109188108322	46.2003449661148	40.947793928581	1.53520834910949
IGFBP4	50.513755058765	105.863654611877	80.5507318158444	25.6611954988436	54.1497684564138	82.8015986543569	20.7115743790574	57.7101613067348	29.5489846588933	43.779313007353	49.9828536901411	60.4313166892527	0.68369717033611
MAPT	25.5321956818974	66.974935215765	40.9292591666147	17.6386032762066	30.7928058682366	43.0682429867917	15.4361742784785	32.5060792554532	19.7292190284065	26.2025100821365	29.9351495655909	22.1556681185254	2.19460459235414
ITGB3	29.5151947638274	59.7118238766416	44.9432156489572	19.4863554741318	35.0362593971786	52.3209655310354	10.6082785388992	32.0761696390534	18.6706852908685	27.4731631290426	29.270160408315	47.8373069468908	1.94665002628919
ABCC3	26.5844191048062	92.9969340944461	41.9885842821514	22.9673113666419	35.6056711052482	64.879529530655	23.9199623564464	41.36531701277	27.7049730014576	22.4630430397488	29.3531801747815	42.2844129701553	22.4284377546664
HLF	28.5153691404815	103.572368006422	50.4306284769797	18.4404571820545	44.0985523953616	55.919192542995	14.7767745186538	26.8031495254159	31.9169991693019	22.9358270419487	43.4577981518023	18.3240893742722	7.56735040143354
TBX2	30.9686322737622	76.4872193858065	51.2912751094132	21.136754990034	37.1084509549105	51.8590155739781	17.6357480086791	37.0971327541134	22.8989490031047	28.9951780727044	33.254552913426	32.3790291750393	0.951646035591366
ACE	29.4740408576758	67.4841413408017	43.6440307550428	18.1651332707284	33.1302663465796	43.8847722998692	13.4668423959399	31.3062195009708	19.0633394410755	25.8947304516586	29.1895959935832	26.113517939997	0.75098056680575
PRKCA	30.3346035771492	77.7831818614718	47.9041325201326	21.2891244066078	31.3131863007693	59.1752948052083	9.87469469440427	33.7407391904793	23.2630932314514	31.8651005730339	22.009969829753	47.1443575648237	0.282392759266666
KCNJ2	29.4196873314218	67.9519143033818	63.8509484934159	18.2982931998106	42.9021123012274	49.0243711997889	12.7814270421803	29.7151318095093	25.3708585901779	29.9459592786201	32.8586565749072	22.6458306934836	0.0983604277471188
SOX9	39.1445147272979	89.2409714614759	54.4891603895372	24.4727347728729	46.1277833952494	58.2385581145893	21.4960509577573	42.4855339620019	24.0280868909184	32.4313781953493	32.4912605911136	44.0187226205131	9.13540710376869
SSTR2	28.7719316633904	75.7918558074912	41.3971790755729	19.5069834668601	32.9884605574773	43.3282514030812	17.2299016374242	29.8313535984031	23.2543626594919	24.7943664986068	26.1449679821838	22.3890684801209	14.5038316583732
SLC9A3R1	43.4322474027764	118.026921931646	75.5417501060327	29.288352772891	59.7056632186373	79.4611332535051	29.1317440450996	50.2218260388082	36.6862232142264	38.5037366985593	51.2470657640219	40.9982423863027	0.918360930045758
AANAT	25.963197442201	70.8187768102225	42.4491213340281	20.2283301759858	30.9812940447943	42.190076572423	15.2430073014955	32.2609510282048	19.8428644312483	26.6238217958141	29.4545017838868	22.1420631771235	3.17225572848582
GAA	36.8010933381602	81.015164648551	55.4135260539168	25.3524417554647	41.3852091256287	60.6319119217176	17.4126856362028	39.0694311020392	27.1781235297497	30.4369109763205	33.3131272699762	40.1361983635122	2.60023159659488
ATP2A3	32.4149052506409	118.503179317657	53.1671021186126	22.2699224195587	37.5800033371857	52.0815204824265	19.0299210727421	34.2293268361629	24.5292079652158	26.9853626523997	32.7774468552636	34.7505174632838	12.1782543787316
ALOX15	28.0374347822854	58.9501067467707	42.1177352265661	16.7995061203138	30.8154644201276	49.5428832233995	14.181103037464	30.4527196742631	15.6809080560599	25.334035658185	27.086804685814	28.0761240539401	0.128694865490767
CLDN7	45.3479531418316	122.142017961885	71.1511741848134	26.9770848665629	56.3475112563616	73.2089091411029	26.8811488193328	32.4684668447708	36.8722479403543	27.1167555862026	53.255043898159	12.2200413774873	20.7754017456335
TP53	43.5130541368415	104.072383613484	56.294803510367	21.3694132646542	46.6527069758116	59.3845902750376	15.6788668206316	38.1138510512109	25.8486677225181	31.439619512693	37.4161604903745	36.5867319923894	2.91650853189648
VAMP2	36.0370522999684	98.3774511021155	51.3889466087249	21.4438578879217	37.9496376798742	53.434078520478	17.4163132976491	39.3331461865629	22.3733646496551	31.1372965577921	34.7738270673769	41.113246403086	0.492914149869697
AURKB	40.3837201197741	94.4478637600506	58.9597873096236	24.9171652781288	45.0759060594268	64.8872146338356	18.7224556961279	42.3298732125588	28.0929300177977	35.7319715994021	33.756336105141	43.5012353868057	2.46132860615536
PEMT	35.5601576152773	87.3097543856825	60.6845850324152	24.8720723370562	43.2321867591598	65.7440027968614	19.701710798736	45.3483860298073	27.6764767740889	35.0203052333907	38.7828604061817	43.0616939400462	6.02610777452161
SREBF1	41.0299439026364	89.2645330816391	57.4643285399857	23.9146875465729	46.3896093517891	57.4615796214685	22.5501222141213	41.352030917688	24.4978328577506	32.8528227930721	39.7238383777045	37.9310879609354	3.97509242768897
ALDOC	31.4812857852402	92.9300953397776	43.5443321101597	25.5430957193401	37.4453363347945	62.9185570927945	24.5104054270703	35.5366912818631	32.4263528165527	31.867514496026	26.302714005805	37.7917597583642	23.9026037294652
SLC6A4	24.465732235557	66.373940005884	43.0053043309409	17.4115305096544	27.1770793827005	43.1944512194914	16.5306960038354	28.1956287878747	21.2422487608898	30.7387820874351	35.9177898375739	19.7894439966744	0.628826980056761
NEUROD2	25.0575576481312	68.8790708545184	41.2240779387873	19.2705293489453	30.3999168497875	43.6350313706274	15.6629551361904	32.5664332930355	20.0962353100134	25.3147162168799	26.9873772346909	25.1569028528149	5.23558735022719
NR1D1	34.305131482997	94.3471787542709	48.7523319840785	27.6349259917317	45.6972529110884	64.3395807288372	17.7300321517086	38.1257753601113	26.8596419260588	32.9715996252846	31.920029947807	31.6850270953062	19.9262878791458
HAP1	30.7453277756711	67.063888147087	50.3403079104194	19.1855275752527	34.4406563139037	52.8209686921377	17.7508988335884	33.2219425491021	26.445255963572	27.2175874917231	30.1979996016504	28.9198673275608	3.5716688593397
JUP	46.5059993534262	108.815617186171	83.7703213906547	35.7465875122545	60.5156363951644	91.7152496137901	27.6544209728024	64.8141712708663	36.8003873702501	48.5149577176224	52.1419772183627	43.214267220366	8.38322520573194
ACLY	38.3825691642024	91.0423081045187	61.0015552924239	26.68677324847	45.8468082660268	64.5794311853881	19.6576649090208	48.0475417900566	28.9479373546407	37.4179283302841	32.4028846659175	51.5282363623708	1.40605302582104
STAT3	52.3032582321476	119.377959719737	77.0534453924776	32.0420808793976	61.0111247135975	76.6256866347008	28.596654610768	55.4495525851694	37.0669454778016	44.6566294358137	43.6160449352446	50.8187257319288	0.986585099706022
BRCA1	27.4072241134914	58.9816583006903	40.3572354871174	15.6707509295697	33.8773911023803	40.3781113518543	13.1073660508168	25.4823061029087	19.1655323744931	24.0127190697083	23.2539262177823	25.2496225908234	0.703141158850334
SOST	30.3437546892445	81.5415436302426	50.1760666822803	21.4819549936343	38.2667517519091	50.3682690466902	18.1975803405566	38.8789858884229	24.9134213191125	30.0244132257144	36.4717788377753	31.042129391507	1.75151018963492
PYY	34.2475997775844	91.565045163535	50.4821139572787	24.2230036723672	41.3041778668787	60.0838192904444	18.9379251207432	43.4220660001668	26.2012132275947	30.2023726505417	33.1652924704797	34.2535925057672	14.646530450736
GFAP	28.9532483081626	72.8591433836271	43.2518880755074	20.0734410596315	33.9239971443944	48.8171809809743	16.9152712179548	34.8831214002909	21.3859733181915	25.5294699390657	30.0385910661329	25.7662370402186	6.09343380198151
HOXB1	23.536397897688	66.7473761888289	38.2260542978897	17.6284542452288	28.348333117443	42.5926832002155	15.4154589510085	29.7972775513694	21.0906810766781	21.844762469653	23.3838243451493	19.6258924338249	8.13272273559854
HOXB2	37.7882543503853	77.1379628283793	51.60264449293	20.1996813171554	44.878239333439	59.0874159129661	14.9695747007284	34.3557585129444	22.5647753986617	29.7146793501538	32.3982011342031	40.1843381338515	0.447292163104515
HOXB4	32.0222126210057	76.510504114165	50.7853262021999	21.0287096048088	38.6231659792011	54.6107719802799	16.4857815679008	36.0352522524812	23.9277917685989	28.2129869821157	32.6738107822601	36.3695598797263	1.88486400240742
HOXB7	24.9684230267121	55.269380539867	40.1527360220046	16.0265991102747	29.5991864731283	40.8868488422837	12.6123379389355	28.4257101828085	17.7286382810515	21.1550853345455	24.1370869010944	25.4218364643915	1.27746448881748
HOXB8	23.6021290043807	60.6185241618709	34.7135330247588	17.3910475723938	27.785276056744	37.8735230428731	13.2562914542278	28.2318647966827	16.8298464542494	23.764618513516	25.9402567748576	24.9045209540378	5.84363376877096
GIP	26.116131414955	59.9793628757412	33.9869752302777	16.808245940817	24.5629732582302	38.6085175275285	14.4413542311223	25.9894817200241	19.0034273357418	21.8056319811732	25.7644055499901	18.8486747570243	7.61758823640334
DLX3	25.414480377952	66.4275653990528	39.0323037205879	20.5086498731989	31.8514423418204	45.2204710996957	15.7774987279825	37.5498011031157	19.571672371602	29.0950226851945	28.8051633819262	29.4973322675382	0.286598517677161
COL1A1	52.9336344820713	66.9502490144753	78.6642054387812	30.4346108994452	57.8394260076114	72.6545391322355	16.1143463299634	60.2010225385539	29.7049295784699	54.4710533530772	33.7096049804577	77.6202187374205	0.0325745998782785
TRIM25	36.4671177039871	97.2686484208421	61.5190632414849	26.1624803703193	47.0682215413195	62.0187831815925	20.9644461532306	45.5751930370898	28.2444571431553	35.5982972907498	38.8132056938165	40.6377602363652	1.50984253476244
CD79B	25.3432259275176	123.628847172862	42.0202306370171	19.2936140586633	32.2388858631793	41.1399596265629	17.7051986078491	28.6821220510493	22.8035952106335	24.5221431173775	27.2803339030803	26.0145353767441	12.2672388311048
SCN4A	25.1577927313293	62.9095404301246	39.4422156590508	17.5774314142367	29.1205356631357	43.7706780562371	14.5382661339519	30.0820773568353	17.825325613159	24.1885762316468	27.3962931259079	22.5128382364741	2.49446848557873
APOH	17.070705529173	40.1507057244034	25.3699937521877	10.7051336255265	18.6364250020922	24.4159978715105	8.95959269061979	18.9134352077732	11.981097467251	15.4104848012685	16.6754687222756	14.4939377204685	5.55966515269875
ACOX1	34.2555442702333	87.244665827658	56.1188412994926	23.0922912985912	42.109313558201	57.9757777833861	19.448875370484	36.2616058582845	27.7388707797153	29.8092023287329	42.1796668260398	36.7385518352423	1.25602742782027
CYGB	31.0872965489977	79.0388684212881	54.963908234999	21.6801655564392	38.0788998571196	54.3058887081125	17.333384473304	36.9929113506742	25.5411722256963	30.8776701054006	30.9496354391658	36.2016449633142	0.842889889505985
SFRS2	40.7530741734947	105.322647987696	63.5030311872207	26.9639055007784	50.936565012164	64.6169124097208	22.3154178476737	45.2126421255417	29.5863100913786	37.1644183285179	39.5050309028886	50.2246900982515	5.30331671532484
SOCS3	28.2756480553286	73.8786436376171	61.5816457963399	21.4233727010492	44.7646930965601	56.6682574798895	17.600894990618	40.1333055739815	22.3298694022279	31.336346662438	31.2385013306031	38.9406342066994	0.512644648342999
NPTX1	27.8167648528997	79.5992066469179	40.9248466029891	21.4277227939815	35.4159901309729	41.8470904893799	24.2563878428217	33.5323763703613	20.9924085163299	25.8967466640393	30.5109440660352	28.4597940877402	15.5579997024646
ACTG1	56.9834062181762	146.333393720444	92.740711567181	39.3447114374725	73.8662229254366	93.391132228211	28.1842006726896	64.2818137574121	40.0038039251374	53.0356812878453	58.2850636763385	67.0398438000135	1.47562009108958
STRA13	27.1656340186212	79.5340615461433	55.0499954448174	22.2057068387956	31.2939614820768	58.2119451780909	17.8258645479313	35.39674999869	26.3343785511094	30.5662489100828	32.4560236794703	31.2982117034859	3.29441419508525
FASN	35.2908838551861	80.6831291197175	57.9171357943512	24.9475512647827	42.0049161344005	65.3115117892192	19.4849117036693	43.7581916806256	26.3408413305099	33.7617160442141	38.7916540131534	39.031235236204	1.81465904763184
TYMS	37.171950576075	85.9249225494669	55.8955870672802	24.5497075248521	44.406266022007	53.8713924765459	18.7873539071864	34.9010568709602	27.3205486907719	29.3651683346017	33.7926341529717	36.9772098874773	1.61583148135309
ADCYAP1	25.3432656003962	63.3327428042637	45.5321956700708	17.5714610922382	31.4782573439235	41.57257904262	13.7423836955802	30.3283744794463	18.1040190515902	25.8923391753133	29.0388196336422	27.5136465252587	0.497053480556546
GNAL	28.2596609075929	77.4691278933268	47.3105353300631	20.5687737650189	33.1920623014658	54.371559556173	12.7380873281617	33.1903698939551	26.2898532018418	22.5290623276498	30.9287359282143	35.0338605632099	6.759192113104
PMAIP1	38.9472420838884	84.6991335356287	55.1236654220606	19.98596315424	48.5091542890612	38.4630972403566	12.2416758458469	35.1143506265333	26.5276797095683	25.3171440121069	28.4861392634083	29.0993795978318	15.9841648680797
SERPINB5	25.8712609656443	73.2500873954276	65.9393858568651	28.5063658115425	51.5749890054378	65.4611379269375	17.69019848352	50.4365335874914	24.243114797703	38.0916296630391	32.7771779195541	32.3635729937782	24.9093365417209
NFATC1	32.0903031107903	98.5187416261754	53.5517292713725	21.8065814705857	40.011413946157	54.2692389577923	17.1897222106221	37.3626616875307	24.8134097883908	31.249614019348	31.4380569679383	36.3479827866752	3.38180841294668
LAMA1	28.7440664876888	55.6188266897935	36.7444794247674	19.4136925467438	28.092556424976	44.0074141875419	17.3066143741821	28.6596867264878	26.9459792019242	22.3282040851716	20.7358824593242	33.7271619235605	13.6716461504628
MC2R	16.1211867036561	40.4544722657918	24.9275622757499	12.8683805711646	19.8217151019903	28.5737457789504	10.2076385672304	19.0267340122947	13.2970866950801	15.8567953273034	16.5297750435657	16.1261321137868	3.15487135997372
DSC3	43.8937336332454	84.3904980505687	77.8301305772504	32.2294105132681	57.0252310734754	82.0970536141491	24.6120229291128	57.5744297601593	34.4571498450265	43.5211763232626	39.1250464300487	44.7262678362641	24.0216538709243
IER3IP1	35.0995649414292	83.0278245308752	57.7777363301848	23.4005155973143	43.7019184314825	55.952010679046	15.8827120764521	35.8007914137195	26.2727979776534	32.2947639756551	32.6486034993167	44.7366372497124	10.7856689427991
SMAD7	33.703143331672	75.8289332520281	47.4390939308365	22.7561449476257	35.830246770655	48.8057251941985	17.0903814381029	36.3059142688515	20.9504368157316	29.0673531590485	29.9212767361883	35.6179318469943	0.378104291928682
TCF4	39.456950405903	115.046529398586	69.6060339090112	24.4648122399467	46.9829951822759	52.4651530480707	22.5069870981621	39.8002641167044	31.0973824001239	37.6211573976363	39.5447751932981	48.4525373703576	0.506357932961823
RAX	30.7861466306049	76.3621982872319	47.9384805660147	20.8066161160067	36.7368091345607	52.0986278365458	16.5556499739479	34.963311184749	20.32693649527	26.7629020016777	32.3667235933168	28.5220934499853	1.58298122962292
BCL2	33.69350077485	94.8260053256669	52.8692298036915	17.4937474582339	37.761629350806	39.4925022174473	17.4176952798592	27.4269788432096	23.9008844596911	24.6807558318751	32.4621152678389	27.7190048785124	0.332744694028378
CD226	27.0617621970724	83.9967470290067	40.3009398367938	13.4130815681318	29.7993943816187	31.4589418912918	9.77939931676022	20.8359191830121	15.8818304948469	20.701222917493	21.3480085657088	17.8308361588219	8.76894887473104
FBXO15	23.9543784388394	48.4144995905392	33.1722441126371	11.4734049825839	23.8171460256413	29.8740884583465	9.53251872986169	22.3193269180603	15.3788177567022	17.4241707197652	21.9553311383679	12.4705598610719	0.91227572808343
MBP	32.5820801285729	87.0000705712317	53.3823527368928	21.8907961338808	38.1213147265342	56.2571319545913	15.5079699711932	36.7172521613906	25.1722941566697	27.2299466822889	34.9597285933781	31.9595509149913	2.52582986806037
BSG	46.6406050157021	99.8764811776711	72.6071209771702	30.1255870489908	56.2524872457773	69.3345495760779	21.6489741392113	51.2211835953345	28.6331096132006	40.3340386251753	42.2416316974198	48.9039120377421	1.95414424825679
HCN2	28.1448655323219	69.6704437057396	41.9401887515855	18.800854608417	31.486299310904	48.2095359431935	14.1700796079381	33.9051914937219	20.7787879443852	25.7764298229938	28.3746433235854	29.4474539390549	0.0244283512646054
PTBP1	50.0187045506789	122.390813560565	75.4016903951771	32.4684056489872	61.2892950500209	73.8183780731456	25.0759406510581	54.0725524992603	35.7769406977198	44.8390220486991	45.3921619459934	54.8107520070586	9.27274499473813
CFD	33.6464252452893	87.9964241208036	54.6891883252445	21.7365353956508	38.0087145519268	60.2980537084294	18.6748036738116	39.1208756897201	21.1966664316894	29.4136253877563	42.4639731548908	28.3142296568453	0.661887003259946
KISS1R	32.3068780441133	81.6064210672763	50.5684399142517	22.425122749288	38.8561554680868	52.2245244077972	17.8540304558977	38.1164715461684	23.2097535272577	29.6604590278887	33.5845515513354	29.6902502310064	3.40734908569979
GPX4	48.3328262839656	109.502198770127	67.6787964537359	26.826086984559	53.2387797521321	62.4674122212665	20.4455208566479	42.4111400590324	34.1554802650055	37.3110235522243	42.4570071644433	46.5736292330063	3.10857109577803
GADD45B	34.288858571234	93.0423544808712	60.8213211649796	24.7714161734374	44.2175848934476	58.3965427310866	17.4444031102621	38.9246269687525	24.869378231087	32.6785017782801	38.0600868546216	36.6037441313992	1.17921992702535
EBI3	24.4052086172959	87.9579525151549	40.5590640809612	17.0006809961747	30.2750003691828	38.0634070855993	15.8598560952349	27.3942514686028	21.651682635406	23.6246778178554	25.9864205264493	21.7816448079801	5.70733314765956
ICAM1	59.2952347924388	98.8250275685143	56.9553277051553	24.9835924047226	48.1430322138177	43.3102392554543	21.7064598905431	38.290765958521	21.1652577400728	32.1353177577462	30.375590682208	52.903507074375	0.598813522787371
SMARCA4	37.5798541518277	92.7725227095663	59.1181297048005	23.7438352542992	46.1514404622937	53.8162875929882	21.8129477079935	38.9253785948782	26.6673356738155	33.6721182284327	40.176590830647	41.5738118086527	1.33044496918194
LDLR	44.6148462796638	88.2155689124272	74.2415792255679	32.9623443543224	59.3929744304495	67.1027637966455	20.6709427678492	55.4946543735556	30.1531739157872	44.5678562041557	43.6064400065698	43.9189921054211	3.79595583262024
CNN1	26.1373267365981	63.0968605379056	44.903802814522	18.4552052786953	32.6394956721755	52.1065147197953	12.8282907801936	31.725212239139	22.5605256014241	28.5882836353097	29.0310669244224	29.6540546987286	2.5161076126095
JUNB	43.7818158882292	103.888939008778	73.2187340329982	30.5154398399202	56.1951150216134	68.3454328427142	22.3704376097319	51.8184560359493	30.3341205479307	41.4696824375807	41.9835224848284	48.9936239150391	1.40714907115144
CALR	56.292908489637	129.6826323378	86.1497051054081	36.7128528851679	67.98242195553	87.8334695827983	27.5625043400768	62.252904236745	40.3470544430247	50.683699408487	51.5587676802768	62.9794385649606	2.95404193296761
SLC5A5	28.069304278881	71.3841231807451	41.0331674577589	19.3213220901484	32.9162562939478	46.8533637407714	16.1819304274077	32.7680392557947	20.214152243651	25.4128120145569	28.7644361068464	25.2208292697235	6.8179815413288
CCNE1	28.4819583680731	68.7407782519868	46.9819426393402	21.0139354745052	35.7253301673454	50.1995927425888	14.4238106043952	33.9795792929954	26.2012835026797	26.4928821595637	27.7509621952871	32.7251207245614	1.23276183544383
USF2	39.4924306955535	106.807216687263	61.0359903232268	26.0757261168569	48.9356846813249	63.5043560412915	21.4123366889547	45.4710948249219	29.059956959805	34.5298303536293	40.2453803637989	43.660240628813	0.896197580549728
HAMP	35.8443971024528	94.394920895911	51.0464623582099	24.3646416651461	39.7988703924582	56.5096136987861	18.999436883066	40.4071688290934	27.9289986924232	33.062483415267	35.684852669593	27.5741905834206	14.1943106173655
CAPNS1	47.1464885377516	119.308140286549	69.3227546502391	31.4183485129877	55.83714004678	74.8418759495554	22.0834241335449	48.3722902776376	34.7732493748603	40.0050153667641	52.4988919138153	44.7119360684921	8.12934073613348
MRPS12	29.4334767676542	70.8578265482611	50.8713364014109	21.2805712953031	38.3504409859676	54.2811513588255	15.7605844152614	35.9451438271653	25.0224173411876	28.8772672688859	29.6036005344047	38.0053532763961	0.680627901995283
CIC	33.3729717667956	85.7350692058957	50.4088372834926	23.7462531145845	41.2420241388134	56.4672548424147	18.976509351824	38.171912621866	25.0176010570498	31.5104892207175	33.5529653589606	34.4316297344278	5.66240660222527
BCL3	41.41387172433	102.582687458234	64.9690693221773	25.726117454206	49.0836173521447	63.1778964337432	22.16791001004	43.7267638512568	29.2751496523017	33.4382044854921	38.2452693786906	39.4900475675081	2.54679132434725
RELB	36.9218387701278	86.5697068339463	50.0116868385573	23.1391896988076	40.1978883841372	50.891791680265	18.8847817020186	35.3939219993103	23.0623344816401	27.7881219356591	31.4407177874676	35.7915810594641	0.818504009336478
FOSB	25.7935585616296	89.2999455016879	64.2661666282546	23.0763399475813	48.4145105490642	56.9494424219068	23.3774376245163	44.7392369073052	31.3513776995914	35.8375034831516	50.4647671330006	40.0603835676564	0.810428729369771
FOXA3	26.182653829996	63.500859498789	38.4885918482534	17.6399035696472	28.8874906376385	40.9476664197505	13.5481178368178	28.2378049123383	18.244988679923	23.2564945934188	25.1824416306734	22.4867046069022	4.21596419139981
HIF3A	25.4679718402667	71.9709177270283	43.2566946738235	18.5939555545516	32.9277814181489	43.6980941259634	17.186934146848	30.7025910137818	21.0652846614015	34.5970449820906	30.4650897982989	22.9804199474392	2.30865147689842
FCGRT	36.9782848869637	89.2117113391134	57.6269604392944	20.6102558648672	39.8819660747403	56.4431183830589	18.4979936497312	36.3929063790391	25.2931742865762	29.2778611762949	36.4045869163471	33.4515698218007	3.62152723235589
ATF5	38.8235261283903	75.7817112806644	51.1672983721852	20.6295015847446	36.3430929554957	49.556297798738	16.3328627586694	33.9073932127371	24.5461835108824	27.0087476384068	30.2952458619161	25.5728030803254	3.24983151169938
NR1H2	35.8738763237654	88.7678699141138	51.0026708252357	23.4531279905302	41.4700973882278	52.9910267973205	19.4458731262869	38.7898251596955	26.1526466723274	28.7198023049807	32.2938402743964	38.1041473729636	0.727812208797903
TBXA2R	30.6358581264012	76.8718764375561	44.406751955996	20.7289407000265	34.8082006879237	50.0196277882369	15.7184265436066	36.0643981393515	20.8264798445258	28.1559819881107	29.2218616587498	26.5932376843172	3.15249099891014
SEMA6B	34.1775273689462	76.4186842519872	50.7618412814595	22.0271311409638	37.2862777280597	54.2057357895535	16.0833176489973	37.6680934853571	20.9968392705368	29.8100004330085	33.5980472738312	36.6925031834354	1.05842887690679
TICAM1	37.0596930288757	91.0034353975818	57.6761554327045	23.6687326434179	44.976149436173	56.463011966304	19.1151388497482	40.5891348922502	23.7430743838431	34.629789647134	39.2960230841039	34.4940526935128	1.18081280046511
INSR	33.5276523157482	74.1604072664585	58.1479974789523	21.1772573411051	40.8204607860319	51.0371464792412	18.2631456650628	34.1978790233911	21.414336556818	30.7164702347606	30.5850169737317	38.4565879037339	0.488407469967974
FCER2	22.9077081159199	108.567217449547	41.4012721502243	19.1540806901309	32.5204060789073	39.6665587795343	17.6946026811515	28.3303651655716	23.3587278763566	24.0659422968278	26.6895288942247	22.9422923411861	11.833092267379
DNMT1	44.8723931257479	105.582490517243	58.2360524504175	24.9975343166513	51.8921568420739	53.9787317007604	20.4180416202984	41.1543802728566	27.0617486757934	34.2542939281183	33.4330728065319	45.5919609645154	2.66604952282962
DNASE2	41.6567524381157	91.9176519325787	58.3392560315315	25.7221929515354	44.85201286665	56.0358687574592	20.8660695014563	39.8973650472876	29.6361652334824	32.7240878471878	33.7400490360253	41.346574860848	0.639704116698331
KLF1	31.1233991363927	77.9787496465266	49.6252773804578	21.0189553258644	36.2326588383855	52.2613645965499	17.6934778782463	37.4717376641515	23.5028472638048	28.3570647800412	32.2463300101491	28.5324320430189	3.29139721220219
DNAJB1	45.2009872352488	103.799313511701	68.963810118641	27.841915508272	58.5075925745157	58.587178674749	25.2616991655864	46.5551776589746	31.8879428022259	35.175279765346	48.9969094375178	38.5459757475076	7.94426923876415
INSL3	25.9839250445872	84.4685997641365	39.3381108384574	21.3464331649145	34.5128360285455	44.3847391283828	17.910283600835	32.8506680473046	23.7894422896001	26.6343164599424	27.418782248573	22.7726264892883	18.2625285453439
JAK3	34.3324518268725	110.418986683856	51.9278179881294	21.0026642744605	39.3694004897272	47.005976573738	18.4843418777008	31.8140405430033	24.2724291900623	27.3914090295508	30.2498495928264	30.8697249507953	0.717687737672422
JUND	37.7988782655724	95.0481730959444	61.263299610547	25.5833616995524	49.1223599832403	59.0653052818539	22.0217058331123	41.083363790162	23.6366056535482	34.9274860026488	38.9565059135475	43.2636912215602	0.844966818031865
COMP	33.2873089519457	71.5168057938229	48.652736677364	20.6352328734126	34.2160417681785	49.1492446291432	17.1648016139059	36.5704322078095	21.572968721627	28.3234949580161	32.3708891080286	32.9096229915276	0.482146983138805
CEBPA	28.3111470931055	72.9278656526955	48.485209799452	22.3663614342704	34.7118971763519	50.8396054534525	15.8122731542841	36.5335845996897	22.5158647269672	25.5608331000901	32.4111153429743	32.9622220983002	0.730544799626573
AKT2	37.0957978061414	100.787999433531	60.5709002553824	26.8878861385238	49.1843777107884	65.2236407862628	21.3195905280258	46.8869136690113	31.3114184457641	36.1604703782974	38.5449001325564	45.5804670129921	3.28950865493083
TGFB1	34.001407849323	85.8532174017141	55.1176477376354	27.1077067980591	42.2010470436077	59.6349591453993	13.6173966112693	45.6449799873379	26.8570374119523	34.7454249978452	25.3336433012436	49.3365544119481	0.443045499013504
SIX5	32.1260380549714	79.6428539997775	48.7762179901979	21.9580154743445	38.2410251368183	53.3424293474959	17.5916839514228	37.4389918387413	23.9715137164339	31.0325946087145	32.5179174662817	33.717660614067	3.19379700039166
BBC3	34.7306781325719	85.6164248612713	53.476071120889	23.4653496708184	41.0630113543553	58.2690917756349	19.2859683651315	40.4087519686864	24.7465405580579	31.3842159144858	36.0990341718953	35.690889242172	3.44790380234141
RRAS	44.5766328455095	107.114281876453	55.7130720433147	31.6001597741564	52.2278675641961	65.2211197887479	19.0483551900892	50.5142464606034	29.0071391288147	37.4897844873262	31.4204492355501	57.1748668954537	6.16789164988515
TNNI3	25.4523532348783	63.3579268837642	37.9940112791368	17.403647629512	29.1193874997269	44.8197125522126	14.2706045020809	29.6528282151796	17.9357117746662	22.6566319754693	25.5416721847496	24.6784989169584	3.99402473273691
IL11	32.7129014880141	80.9311135545237	52.365596141246	24.125114891203	40.5400181326456	54.8690555863203	18.0113606120016	40.1429906208086	23.9771074645725	32.5946564063945	33.8185183842938	34.9441472814995	8.50531222904949
PEG3	20.5309930561091	89.0769239144838	36.9039800102795	17.6784421030161	28.4179821387597	40.7226779355185	15.2289487702417	26.6603630584592	21.5835576954998	22.7309233468752	26.0673557209679	17.4208350049276	14.6330299311105
OXT	32.6210325965784	80.8975127550054	49.1666251029892	22.8814458040426	38.0864794805117	56.3080848044524	17.6301505229148	38.1122235124484	22.3324761012514	28.8007018444925	32.3224342816221	29.8011266802296	3.04212111062574
PRNP	42.1020768664259	99.072129146439	77.5668312794325	37.7349101751426	58.1118245730831	84.9807358012177	20.676344130427	66.7786772835673	34.4090590219936	48.1200626390196	37.234768624569	64.2580823252761	0.817621064111247
PLCB1	29.2037557431071	59.5237936141014	51.407925037384	18.8845386268197	36.0695215203825	52.5469587710081	19.2882897921688	33.1838572728792	24.4130015776069	27.5045133219135	31.9113673732209	45.6470148228855	2.61289216303779
PCSK2	24.7221337562155	63.5032327361801	39.3801159774796	16.877243289786	29.0372596238706	41.2567237950021	14.6321304365747	29.357020102986	19.7524773239656	23.6470205780226	26.5348522003822	18.8549309879093	9.97883828603117
HCK	38.4681999399006	99.8717796607155	57.8261621010936	20.4762971849991	38.6820585237801	53.8714641291417	16.8271921776906	37.9246319367955	27.0650672626781	28.8906200594994	32.0186257992716	30.9719310114119	4.01716519804986
DNMT3B	27.9351390370597	62.5047120955354	42.2869277128992	20.4363844217792	32.8844864170946	45.5695587317377	14.500642443077	35.9859142886982	21.7562305445644	30.0888935370519	28.0438650720398	28.7031075546399	1.44202018199555
PLCG1	35.0757226137672	96.3150163731399	57.0498166138756	25.4868312973178	45.2007891294059	57.4528816844222	19.806420716269	42.4606156038793	27.2604160004871	34.7808540191398	35.3383137578352	47.1085614362422	0.783382126384179
MYBL2	35.1910651971885	104.856330763488	52.716464491485	25.4744663226291	45.5348467557091	60.295083526489	20.5167237270188	42.4830362914187	26.972696018608	33.4059142578868	28.5259057185615	41.0751418753007	6.48058225100139
MMP9	45.4439727979652	107.523663181286	52.4035882003149	37.2997868530431	39.5149929228062	65.9479904067198	11.7476807597903	37.4844051335056	24.6968824025112	30.3159422771265	27.2682636477157	61.9809144081599	2.48638303669988
CD40	30.9608522519769	83.654021509953	42.3226411628239	18.603827727812	31.6048998309078	42.1272922674151	14.2397789586851	27.0559346821919	20.8626414911552	23.8372528360948	24.2693664437213	26.0191014292237	1.64569965474403
CEBPB	40.6497397396499	79.5985435201713	62.8755872286908	28.0833030684276	47.7575896396481	65.1560217884144	13.7085250354047	54.5779412039507	25.1149165139986	35.1402417280076	30.0765855887167	53.2681868104719	4.1700714259057
PTPN1	41.5629249123885	97.0134676299924	55.1612257324755	24.8873406593509	41.4023951356921	55.0821912655144	18.8688925827833	44.520859935867	25.3217449213385	34.117281678291	33.9066418888273	41.3778153415753	1.62295588746369
TFAP2C	23.8485547502889	60.4647278305476	50.5931764739735	23.2014544917141	36.8479021470733	59.8236973648107	17.012475745067	39.895396610435	25.6504996447151	31.1297459623266	29.5067102329645	30.1095182603348	15.3823860045857
GNAS	44.0684297028934	113.801480064717	71.1306164710362	28.6742675704375	53.0986824644286	71.3490210108296	23.9411928510255	50.8021685341708	31.6356183464078	41.6092472460813	44.0078022515735	49.2430957842181	3.90888884640541
ADRA1D	27.5911511106145	67.7557208148559	40.7994491870149	19.8484973083475	32.3398293336283	44.1248959343028	14.9617038586711	33.4150978398282	18.545204637833	25.1319310823847	28.2015905033707	26.3635307252412	5.36740642126534
PCNA	41.3961547287134	92.1702865094196	53.7324677561849	26.1059116127225	48.5001879536695	53.1123281098136	20.406482641954	39.7160230641406	29.1627548822459	31.9187776099267	35.1802542564044	43.1741615436905	2.40372746419551
PAK7	22.8332917381511	54.0908034518734	44.7126887257396	15.7424449953971	28.1436549073948	42.9027223083999	14.2286537286652	26.380574192515	21.3749328657384	21.6288332651631	27.120438727004	23.6898093211938	1.85988571972271
JAG1	44.6469764217499	81.1509162541874	72.440511873858	30.978845861423	56.6634107275568	78.173974671323	18.3132504616759	59.8305202222877	28.9464640913563	45.1110704456484	43.9699589475802	58.5629767389936	1.85328263874171
OVOL2	29.9363778758862	70.5037944071697	47.1546831040896	19.768832119909	34.8590509301711	58.8497927284727	16.2411000105073	38.2460711244243	21.9353409249208	27.9819713637166	27.8508091354772	32.4926366604721	7.62004165018801
THBD	42.7528487561338	84.6060016711131	58.8470948471439	28.9206202149685	47.3653879141385	72.3004881779613	8.93328373682357	56.95919066423	24.5334398233495	32.6112474832197	33.4771446563066	43.6739696995256	12.3345450374007
E2F1	37.3044826742141	83.3807165356863	52.9368052694528	23.2483126606047	42.8055560699666	56.1888193626181	18.0857896706839	37.5549597301853	27.8210907734624	30.802935415922	32.1421460587127	34.5752216662397	2.42757354604877
RBL1	31.2500783983882	76.0364088290285	43.4041718489757	19.1240062920586	38.7502843476105	47.6520110577428	15.1086071505388	31.3732831237892	22.8002669104808	26.2884336558613	24.6815244922358	30.5689678295249	0.258321791163004
MAFB	31.6644701461386	84.4173122609107	52.8995589862363	24.1070989752282	36.7396031528923	54.6878441370325	15.2348820225384	48.6458939597825	22.4259034882192	33.5039212864981	30.9218997403877	34.6267975928672	12.9087905951475
ADA	36.6101652350191	101.889974166621	57.9526172946278	25.0827223468502	45.2355046612636	61.1256033676586	17.3627202859327	41.9973085122453	31.239743068375	30.8567617585609	30.1187344669431	37.0069913784298	8.70869124052927
SDC4	49.5793012483109	91.3820199879355	62.7098379528065	32.2933936249337	56.6306237216133	63.5754852921083	25.0148298805919	54.4072931557727	28.4953001356624	39.624118184962	40.7610145050367	44.6654223434175	1.99211732568364
B4GALT5	41.5991263539335	96.1397759134369	69.8109950306116	26.7008837180978	50.7778928651109	72.6119728718273	23.1239913397708	45.3433367000131	27.0853434246022	36.3824480251119	47.7096938239976	44.8111973472074	6.64356733450864
CYP24A1	31.2090622521349	75.5475487066001	31.8012846183703	13.710966239827	33.363890910183	41.1228802703743	8.41400459814492	36.1403293756314	7.4861308244148	19.2844963626563	16.6411720354132	28.8007034950661	29.8114972178049
BMP7	27.9730377597877	69.2294870990805	60.7849283922017	20.4529706526188	50.8346691853276	50.3847970771357	20.2188850050361	35.1118302373987	27.0616663184638	34.7923012406381	39.3007594916526	24.4569279357307	0.121905125385143
GABPA	34.7960180737566	106.725556527087	57.6883800741594	23.5129686306796	46.1263893276761	47.6689216742639	21.2838986803176	39.2679302734908	28.8766333935328	36.1355426305464	37.8639568806333	33.5511522157249	7.59347090772679
IFNGR2	47.7253891210399	102.221470599439	60.5995999820531	28.9277734537059	50.9562489415481	62.0918892121729	22.7587724855776	47.8529024728275	27.7479261445168	36.3344776611614	36.6293261198366	46.911063919952	3.35459319455965
SIM2	28.7089755572096	89.582978594163	53.8503775409796	20.4163531079956	47.0570942107709	51.3287017445293	19.0811881188316	31.0861290164223	26.0730221308425	29.225602043081	38.7781454945958	23.7123613047223	0.831280924119653
ETS2	47.9625016322792	83.9117531449999	72.3181981512384	29.1578896532455	63.8205547548514	56.1818018038902	21.2095132928406	50.1812562475173	22.2516062810521	41.408648104876	40.5771397151193	51.4335817240661	1.6598781552696
FAM3B	23.1106928033424	101.749633402588	49.8189187258288	14.2571297352591	40.7716410999781	44.0499476608285	22.9036224118179	13.6486069800251	28.1944656182901	15.3667583716668	48.2816343837307	0.0688463980841233	11.8517241515211
CRYAA	33.2181922345415	83.323978467798	50.1547553798667	21.7532241354785	38.8157251617238	53.8166001296582	18.3300064696976	38.3615889376567	23.0307495114737	30.2579968533916	33.7129010884786	33.3272032985041	5.03295824154052
APP	52.8268185165135	95.6657697403539	75.8857308749066	35.6980839330729	61.6510557210338	76.6290455167899	23.1545701807966	62.7606110327326	32.734840752452	49.2194633889266	40.3702716122811	61.2478365610682	0.888208173346388
ADAMTS1	26.4037151801303	64.2422496867724	62.3002092416867	19.8968481506536	41.7381405270328	53.390727674646	14.5313762456979	34.3465288070373	20.4275808363298	31.5964855017334	38.2433370770213	35.4525681133244	0.121058725227534
CCT8	30.0887333214826	74.1303233104066	47.8386897366985	20.3285254347211	36.9649900092936	45.5751467653194	15.0741074129387	33.8648805474728	20.456414330412	27.3629380359187	30.7541795262784	31.4381998660483	0.796805559538731
HMGN1	31.8035971115482	92.5008574369373	54.0467586570011	23.5281816317556	43.0363036351857	54.760429436117	19.9240630513019	39.6253619333916	23.2114128916602	30.6386829306101	34.136078232502	30.9836276841876	7.47494728684756
TFF3	27.9572462824465	66.1540535487707	44.9018135145958	17.1620738979326	28.5192757098811	51.5158540229083	13.3866835775478	29.5972657024877	17.7172969448632	24.3707544740248	31.458335217315	23.7224152557816	4.98509198932016
TFF2	24.9547127399347	62.0664410575572	38.16539366716	16.617750939663	30.7860475982342	42.8890953517664	13.0374939411258	28.5994033649396	18.1131917158869	21.4566513950209	23.9397615361953	25.1916289934812	4.82606410821454
CBS	35.7325217160858	73.4044665358916	48.1653042374232	19.0512539628828	41.6748487852924	49.877316904782	22.3417951875057	30.9823076906524	25.6377119776823	25.192562607203	29.0806649924554	33.4518175032937	2.51676097858018
SLC19A1	33.9811593663386	83.4704850053634	53.5804418894892	23.3968707536577	40.6222872446364	58.5919152097897	18.5762512271951	40.6483107648667	25.3492411145986	32.4558848151653	33.676093302305	37.1544228529329	2.32740042007808
USP18	47.5538051007167	85.4004185759337	54.9163100003107	25.1452181720008	46.5928830093174	58.6993976694761	19.5387579939692	42.7072227313958	25.5735192488126	36.3800299668484	32.6112238733976	33.1751314444345	2.07421290991708
MIF	45.5085029568468	103.353402204281	68.0162235639252	30.7121799219943	56.1719782669606	75.0163236085965	23.8949054166948	49.7210348511175	33.8430180662786	40.6601311393682	40.4337022999136	53.8455972753352	13.0982815077315
DRG1	33.4848496724219	83.7847570678846	52.6015106699324	23.6323139437016	39.0477272618148	54.3102310393949	18.6250237087338	37.9755480603172	27.2595956902648	29.647994986679	27.1186173083308	39.4076158714785	12.3673394927647
TIMP3	44.5263207776036	81.7860119106462	60.1015588196123	33.5069827390146	42.8530414716555	79.4840709632845	5.82645327779613	49.8890093434219	26.1313457272344	43.35956095007	44.2713430622656	69.0526285352822	1.6956813920013
HMOX1	36.9952822051021	91.5240377077387	53.177250861296	22.7252079357045	37.6110254825905	61.4698696674917	14.8057336891155	39.7706154121762	24.659675638413	28.0948297304064	34.6040279030215	35.021983579129	4.68725239811517
APOBEC3G	39.8675770262295	103.235193155018	53.9340987800813	22.4116775332054	39.3095154994228	47.9145750013079	14.1390950928841	32.3692621601956	28.9023166029466	28.1380013709447	28.9161178265683	34.0731764863759	2.42377170142119
ADSL	33.5017546441649	88.2581218973229	53.1335175998341	23.7174524665345	39.1432149725285	61.8308682867607	18.0025706536	38.9657459066669	27.0713193100006	31.8862129127563	28.8663917797209	44.3130122223668	8.06154712917133
SREBF2	39.0205881558039	101.496194297008	54.8160844372675	26.7971405231209	45.4564864013728	61.6169355591289	22.7516717812804	40.3718410926175	29.5144314617769	34.2402272990684	35.9476757626871	39.69044889518	14.578099364238
BIK	30.6017642030786	66.0177045627754	44.9693328559613	19.8970832833207	36.0622576890669	50.7041870410135	16.5012626088827	29.8973318304498	18.4832129681698	24.4202884024287	27.8797753837419	34.2415518453226	0.966295639359439
PPARA	32.9574108305941	79.0572651153752	48.1785539861517	22.4915672443792	39.6296650585565	55.6033125830819	18.8475236618485	35.3408016995817	25.614728846923	27.4246818038685	30.0198924194721	37.7210261929889	5.79015018803974
MOV10L1	23.6607087912251	52.009017005207	30.4106868934636	14.7515287951913	24.623890354464	34.5236214620602	11.2679988948649	24.4786330833946	14.268749181149	19.3655331261228	22.6285286313345	23.1307268095016	6.30322462293379
SLC25A1	35.2798242331882	88.8761953049863	57.2147827788633	26.4037643571926	45.1406940211377	61.6042194672674	21.6949974313807	40.9621757914864	26.118420952342	31.3185035613778	33.0038817541024	44.1388201934293	4.80718442592763
OSM	25.8154804589838	59.4806447259779	46.043805994019	18.2258662152111	35.4484779548182	43.8797644476934	11.7142270588141	30.3851330214496	18.8380109693733	25.9520344588509	27.1363216228839	24.9508741151935	1.03535463577219
PDGFB	27.4187705008901	60.9292630159461	46.0142191570107	20.9428659842144	33.8727718018657	46.1356241262903	15.2664792229777	31.1204325355638	19.0531528525669	26.5250990746013	26.1025883531898	34.6656716714288	0.359731746068312
CERK	39.8255566992291	103.610535974187	61.7349053374146	24.0879559974599	43.039644741397	57.3390131710768	23.1658637054063	37.2853813110754	26.450397532792	32.5809384591812	36.2817819107022	43.8139123984109	2.8887632041485
MLC1	32.5414913691918	79.4800799751584	46.8412833266404	21.1671112854867	37.8275638993522	52.6263809612739	17.4320497997234	36.8467565257545	22.2213612411329	27.5913226611528	33.1029685114105	28.5823820215214	4.69989573244532
GK	37.7547267990942	86.3582440635761	60.5071756775243	20.2954464018349	42.4271660984805	54.3196074001731	16.7653209399452	36.3625739336515	26.3190214393046	30.1009302223819	33.6448285578247	30.3829110681232	3.85085484853547
MAOA	36.4927761180889	70.4945453398238	46.840429371328	25.3463038462233	44.9182118290227	59.1515458205603	13.9226379414593	34.8751519191783	21.1278595705306	25.545791410001	37.3634803351703	38.5494913435057	1.02388152734389
AR	26.8278520601108	70.9874123286461	43.6661211710639	17.9472235855688	32.7118982761225	38.2786335234722	14.5917930981633	29.2501646971605	22.6720794964259	23.9364556487136	33.079833055713	23.3895977447588	0.777877207489161
EDA	22.7854420068715	58.6222905565865	35.0237171006513	15.5726309354004	26.2522783041185	36.4454050833055	12.3349811646013	28.6363005200215	17.9019165989871	21.1985815659699	22.11029279324	21.1393036755652	4.83111878268175
PGK1	55.8728460346845	142.652260891142	88.7659856451436	37.6561938456328	71.4042594973525	88.0261210717963	27.6662690114412	63.5092971017811	43.3387412146475	54.7369348551874	53.6267201565355	59.9904287821968	5.90419843487084
RPL10	29.1622453012442	83.5674248523322	43.675069333487	21.2437778358762	37.6669961991959	36.5152010697416	17.2685744279674	35.6714659626522	21.075982024964	23.9346308068155	36.2230344440513	21.77415514239	1.99476178410535
NR0B1	23.992647584987	54.7186375596774	35.597565047272	16.0916325652413	25.5155849652426	38.7818583246541	12.6774980533464	27.3236104531241	19.2014072922227	20.498218963305	23.1182377683246	19.5694850114952	0.593037335096433
DMD	23.8020078855657	54.1218710381712	34.4900110156071	13.6047790428697	23.810784242542	36.6659833362885	11.6717143544134	25.0259096314723	17.6131178774355	22.2881686062796	22.5032279223874	20.6660690206894	0.185885250577171
ELK1	39.394184045826	88.6093000178222	55.666126915238	25.2481302283177	44.5097167008683	56.8219114084325	18.4684842646231	41.5604007151013	25.3580390829413	33.4486966005103	35.3626265598246	40.4892524850447	2.2199638796456
RPSA	42.9436222795786	79.0755687782221	42.9974683680358	21.7411049867352	32.0753992828108	47.1261147573758	16.7993273844402	34.5633315275865	0.839041376455582	28.8528344729946	38.2818679072851	13.9655826141947	1.61003984738565
ESX1	22.1925743928982	56.1913285728222	35.7985871392775	15.5892158771334	25.694555614973	36.8453625740536	12.2108863016063	26.6499232561043	18.5996288669921	21.4845882350865	24.1788671078132	21.8117298203912	6.40358216576482
TSC22D3	43.8681231954614	105.353954269499	62.5950075486509	25.3143607544547	44.4425775194731	70.7930516264123	16.8199314167989	39.9904154302849	27.8688457847474	32.433142435148	36.7619799521268	38.1247436187597	8.81433977584314
ELF4	29.822912643123	81.5605269454367	50.9783962622822	24.1244738462111	38.9824853833688	55.0732043615156	18.5710919009186	39.8199457352284	28.4752893340235	33.368923757693	26.6530073679318	43.4461727553913	6.28995335450489
GPC3	10.6034025951131	89.0192227568695	57.9895310865311	17.3942776736042	35.4672372769756	49.9078601315139	24.5344965024839	25.6017387823774	28.5843143423222	20.6274295873821	35.304843490583	32.3444485847221	0.148109160510792
SOX3	32.7467527323002	81.1133833224687	52.4486162147652	21.7770846082759	38.4836944036272	54.2545148613493	17.4827706060029	38.2497030301842	23.7848332700699	29.8383675549993	34.2581160736609	32.491952879221	2.29937904903399
L1CAM	27.7690545568073	71.4474198538806	39.2913144334695	21.6856233561929	31.8534756438861	47.4392610230078	14.106387065095	33.9318212171399	18.1864515106183	25.2537190144387	26.4129908979198	36.6666788341241	8.48817342021263
IRAK1	34.6917131374249	85.4947164922351	57.7447466781665	25.8342625915481	42.1715194171173	62.9945040868787	19.9043225889465	42.2249859722679	24.6317759089081	33.716593708911	35.2757950732185	44.8582042409601	0.780389832367371
G6PD	27.2271716664189	93.015030299151	66.1839066878933	26.9924400441384	45.5173090373567	69.1107291948361	22.5275710219139	44.1711093539412	35.6032216818141	34.7012552058972	38.7044889570399	44.5988874524624	6.32565959194306
ADRB3	29.86405368007	76.9525371668182	34.548771769221	20.1731000961191	32.2220254784184	43.9265905058692	18.4980236896639	33.7157451771474	22.8885528063696	25.4757931817927	30.1693813460782	17.4100184826765	21.466243965081
WNT7B	18.7898098059331	46.9436171016932	44.1473073894837	18.3468419897644	35.8655301323463	52.039944348884	16.4343211202708	34.6421242097414	17.2091243490184	29.0461043209076	23.129519897631	36.3004610635537	2.09718137584392
Meth.AANAT	0.496025425367791	0.558913324165436	0.120713179180263	0.546534189826455	1.26903771237345	1.65284320046268	6.18900958740877	1.98374204590518	0.000127279681750486	1.84134858605115	1.56279859691727	0.021640840850432	0.327993242495347
Meth.ABCA1	11.889301017913	30.8646326038929	15.9360566698953	8.19850884956894	16.017801240004	19.3011759825657	7.79178639357684	14.8928807960772	9.62542718839918	11.6866841013741	12.7056461387195	15.936402968079	7.64973375774183
Meth.ABCA2	11.4244296701162	27.7151954732264	16.3943545490601	7.25716384503847	13.1836603159961	16.5875790688442	6.78665185190072	12.3620040995526	9.1425745322632	10.2346291970388	10.5305279840176	11.7552995891273	5.4457526171445
Meth.ABCC3	9.19925574053975	1.77343079414911	6.24738916908739	8.87758455232412	15.3479339719067	10.8347363781105	1.39847018174346	15.6966137369993	10.9761220545264	14.6851727752206	18.4790092986329	21.8808518933244	6.42416260559436
Meth.ABCG2	12.9745808992427	28.4011098432334	12.4820595619669	9.92116942251723	13.1202487545237	16.1793909215391	9.97930888265141	14.8270865680911	7.46106465027382	9.86890733535265	1.50285166753633	10.2740643236232	12.6351183008536
Meth.ABL1	7.72885664304509	21.1278510162842	10.5508190004999	4.35519626656883	7.6224527848301	9.22106854219326	3.31985032326197	6.31906298626181	4.57150397416294	7.53002120772401	6.02450949243684	9.3317071164529	2.12107149724841
Meth.ABRA	0.000170953292168695	0.356795279147961	0.847447338943614	0.572508390041226	0.370027628253182	0.992522912796656	0.293967305703689	1.23843372218301	0.357985837597797	0.659107445002657	0.446293969284681	0.525104751302862	0.00119202210264737
Meth.ACAA1	14.5456873214269	32.845408582734	19.7462324828917	7.62985104796407	14.7512821175228	20.225018876769	6.17064446795817	14.4475188049676	7.45293519606833	11.9524904647964	14.0311059894327	13.3215596780793	4.44802106513194
Meth.ACADM	18.5002204599938	31.7394270485632	10.623184765287	2.95073002894862	0.667080994219283	37.4289981937974	2.32761607469878	9.5223989550309	11.1116054407438	4.68477796749662	21.4127556818035	20.1113429707067	2.56576489970803
Meth.ACAT1	5.15889112338316	12.4168239724842	6.62605796315847	2.99556424870184	5.53224239312084	6.16120907122239	2.27933820709017	5.34379811401467	1.91914328483679	4.69858133570626	5.58272179044068	5.12166551358481	1.44522292752263
Meth.ACAT2	4.48615245257924	10.8675855719303	3.88788284645905	1.13772306360132	3.8596618613189	4.42890091672507	1.64762549005258	2.08682981658041	1.62286558291755	2.79340947194074	4.34398219165248	3.26470803047796	1.8525209031927
Meth.ACE	12.4165735324002	35.2765239438577	24.4959157948364	8.93533959782548	20.553178851689	9.23336653053499	9.66762941119615	17.3826378283165	18.5509183335506	8.16313414125186	23.8460020221694	0	1.4017635396013
Meth.ACE2	1.50855878492746	4.05518728503494	4.03119408201541	2.14239672340642	3.07721738651361	4.83148705384621	3.83326371650745	2.3486272394311	1.62282763417868	3.53434976679598	2.12433590022794	1.29977834996786	1.25546731668358
Meth.ACHE	10.9663824649983	33.7649171508185	17.0699408524347	6.07025516640163	18.0720345826065	29.8766707630152	8.27007247442625	14.4197384666798	15.0432753874145	11.1930781060813	13.4318200307906	18.6725560292168	4.60013317321793
Meth.ACLY	3.13354585700336	14.7087777495482	13.2222763121066	8.95684654419095	14.9821686300202	16.4795984709746	10.3579917656353	12.4041191062444	12.2934812724222	9.08008085405869	10.4045509922463	10.3327040354474	9.19050399957401
Meth.ACOX1	13.6370019653153	33.8275663290213	19.8539390846733	8.48296754291974	15.0917695757821	22.1692823596213	7.73765952329826	14.3306273372018	9.9907002659233	12.1774790727933	11.7728876626083	11.0395912855771	4.3377989653551
Meth.ACSL1	12.9470274502562	30.2830493045834	13.6707102688603	5.65754789118844	13.0058196680145	16.9654749430789	7.12418421158649	11.7577269115374	7.62607245088691	9.24468072917926	7.27713255422977	10.1479613692289	5.51307509801039
Meth.ACTA1	4.05446190313487	21.8381510031156	1.77099970179711	0.161519087248215	0.308845700589826	3.33923339064436	4.29848589416819e-05	2.06638794907775	2.37049688929823	1.44820786041419	22.1338624657616	5.93808965730104	3.34584828145982
Meth.ACTB	14.7539681924848	37.0328493126966	23.3982032442793	9.78732087908973	16.6277925693565	24.134371071795	8.78584482491119	17.8194875034032	9.47641298989626	13.6090028121734	13.1549232088807	16.2679793309242	7.13339261012956
Meth.ACTG1	19.2228940423824	43.0095763689891	22.3042457238704	7.69840856593477	20.9108753108708	8.44601552990003	3.50698969992985	18.8499365235773	10.1818806271074	13.8006502208706	15.5173406098244	21.52379018809	5.99498530161753
Meth.ADA	19.0576529412416	31.6592983612933	11.6686742255628	6.2448890311852	11.009262791486	6.58896068430444	8.25932930694174	8.60928024635215	3.83181549701683	5.50781174836539	0	5.63633277274539	5.88141246570839
Meth.ADAM17	10.2622494775991	28.8078425474986	14.2511555513962	6.67060183651132	12.1446692937489	13.6376157791804	5.06033076440923	7.40517868219224	6.71266062232281	7.92932080110607	8.13947033991826	10.6035621727294	2.65282084318993
Meth.ADAMTS1	9.64410932675695	14.8462191394522	4.73472027258081	8.77658349543554	15.6832694673352	4.83556793771689	10.3995672816317	15.9585738172894	11.3982750257685	6.52220202372067	17.4656040624601	18.5003000173669	9.93251480113606
Meth.ADAR	14.2947498202389	34.5128252580533	19.3344388114592	7.97340676318489	14.7943773853725	20.9031652992844	6.28663388746777	13.318163635736	9.10598311222666	11.1477632328745	14.3262859428306	14.3806242318886	4.66257629896681
Meth.ADCY3	1.30697369179942	0.279309222678781	2.69847652860072	0.615207633695348	0.726095481929024	2.03760881309407e-05	3.67987306671973	0.0105263016731823	0.449157226974113	0	1.6333217026806	0.666036996909614	1.08239142065991
Meth.ADCY4	2.86654522307253	35.0382287897974	9.61703178025603e-06	3.48827455432204e-07	3.23389669268599	1.11057071646446	7.57469010310255	18.2724837344301	0.695412276714894	4.2400320800379	19.8478560073562	0	7.70967243715565
Meth.ADCYAP1	3.72146946403289	28.6542705461841	1.90805548065692	0.970169340893245	0.949991732234634	6.2647726388408	0	6.08606679870512	1.95254679264991	3.55438443196682	23.4797973077252	5.3212715659317	3.44147462547588
Meth.ADCYAP1R1	16.4683716383865	32.9279994060309	6.05517829210263	1.93912538490279	1.98993001514446	7.53168715169012	0.190372604856613	7.34610784204799	11.9969579064724	3.45242151698533	27.4746674328	12.366282021671	9.29892089362659
Meth.ADD1	12.7284615077511	27.6419027920385	12.7605997753117	7.73017826409048	11.1888319784743	17.1472239961032	6.50091376941425	12.6369105059748	7.54662119045746	6.78748569095649	9.95127302528511	11.1911026023055	4.15147653854027
Meth.ADH5	14.7826997070231	33.4306706412046	22.4541065182274	9.41958335337822	16.6245148455712	23.0415858851603	5.73419022709284	14.0973042247617	9.11228318450476	12.8667498040437	12.0504950399951	14.5260369627462	0.170043282971999
Meth.ADPRH	8.79535233464815	10.6977521821189	7.10252878266137	1.90995867114557	4.08531454304907	16.2832848970558	9.73096079383189	9.89811477161448	6.61770596792316	8.3808607254172	9.3198361332338	10.0713302409968	4.60821777263318
Meth.ADRA1B	5.01380361651981	0.000113876734577869	1.55906955059324	0.186207207591157	0.227611485408172	2.70390463171267e-05	1.21431121656804	0.455301984269941	0.728671650008966	0.463940730007096	0.253807065137409	0	1.93430565649252e-06
Meth.ADRA1D	0.85745811066906	1.36991567019159	0.39879045879111	0.000131147664676238	0.473318260196711	1.43884743513061	1.05078913077302e-05	0.534899581826064	0.000622438297121062	0.805870930485191	1.38754826152674	0.952604063815385	0.568726834308751
Meth.ADRA2B	1.02781883478657	2.29831360364967	1.53424344505293	0.58633484294144	0.666229959856888	1.76218380886703	0.569413896168972	1.26877443768655	0.812560167775593	0.959250923963493	0.831884852877918	1.07739744395686	0.769706619161958
Meth.ADRB1	0.849082556373237	10.5223876606937	1.72439222650399e-06	4.4371753467494e-05	2.6027814591762	5.01595060075332	0.000216276843718978	3.89985351976646	9.29106157023271	0.199690042704898	7.12919111102995	2.90880300047314	8.95473448215763
Meth.ADRB2	12.0319531926492	24.547919261287	10.1447820237581	4.54272622371893	8.83648857865115	13.9688989188171	2.25561677431346	6.76017340776042	6.72669526000486	2.89518159466972	7.58208423608307	9.93863335847065	3.21162456616465
Meth.ADRB3	1.28460705735146	10.7194149928437	6.40177480003674	0.124355168517622	0.839772886031037	0.650593000509152	1.61002246819093	7.85069316843156	1.27068212042799	4.74951882741213	7.81705228728643	1.55068032600377	8.64719681096839
Meth.ADSL	15.912298545593	40.3419051528192	24.4583466387606	10.7109232430954	18.223062469631	26.3533282269822	8.71468120583372	16.7492366975854	13.2463886731001	14.9037136062183	13.9013709263018	18.2414442418103	7.85979919227743
Meth.AGGF1	13.9852061591342	33.4695513322104	16.8773113436066	5.781507981213	12.4599831952161	10.9646084774182	4.12943627376308	10.9825122082306	6.78599978318631	9.38383080940732	9.72964290724879	7.2306132601466	5.55808503321226
Meth.AGTR1	2.12102072232719	17.1877320882111	5.44497325055333	2.68039923933635	0	2.41062324205177	0.90171226461087	2.12809586497187e-05	2.83556661461523	5.18752429284774	18.0384535277958	9.47977685983522	6.29431108569197
Meth.AGTRAP	13.0735370677434	33.6010665037023	19.1989412796757	8.71224530496089	15.3371460055343	19.1557315380442	7.12836016199531	15.2045551832379	10.1250058446191	12.0430498152658	10.8714920050616	13.1603193800658	6.79776907105948
Meth.AHRR	0.77745437668919	4.52566226529034e-05	0.923953394240329	0.68275313142839	0.00261758884269747	1.54549494783994	0.655979706778712	0.219906285258618	0.802403925363414	0.197217908184264	0.000120745382652112	0.107752147056034	0.670971570186885
Meth.AIM1	19.6323505597858	32.9962536593558	17.3782664091828	8.45480866628435	16.8427544696017	20.7903683784791	5.69253033966386	16.3481524022616	10.1124217447449	15.0823011287259	16.7370549702047	18.0617319689738	2.90298418875344
Meth.AIP	16.8683893056473	20.6269401921791	12.1387279314511	3.54001706912943	13.0964309421276	10.1546594507424	10.384708674593	11.3251612954678	4.42577309481975	3.34676535283475	0	4.72125866574262	6.1704236941096
Meth.AKNA	1.15593478476879	3.09362238315099	1.75363095385664	0.873224223509209	0.759727583269148	3.60174982950035	0.606589784343481	2.02329269810545	1.11148033446446	1.11908475588175	1.16402907749936	1.61538396386249	0.807729847312343
Meth.AKR1B1	14.723320733382	38.1981810023075	23.3210474741792	10.5279970038386	17.6970313983031	25.5657788794403	7.71279578974366	18.1454980952818	12.181752614219	13.3892436959634	14.7184247777149	17.0983015645542	6.24746678126505
Meth.AKT2	12.3256421082788	24.1406367318252	14.3117466857543	5.1729729883345	10.6076251718634	11.8074332998729	4.97574734870922	8.16458407086592	7.43766530976361	8.81249658659746	8.28998353004626	9.95314071472352	2.87048185485943
Meth.ALAS1	11.6899814834195	23.533266064732	3.00170643930109	2.08083741718071	1.48082278211781	17.4362739731004	10.6706552326555	6.85266236749998	4.00274789753989	3.12320021350044	6.92094477071648	4.59058603585946	6.8561731174004e-05
Meth.ALDH1A1	12.8113349176053	23.8612978831739	10.8208123371378	5.1394183499196	4.34774283219689	9.81823300738854	4.73722564052298	8.58182691802268	1.77220952575509e-05	7.58940383636335	8.08687670747543	9.52245013512559	1.71857327395347
Meth.ALDOC	11.8448917765913	39.4420335134061	0	7.78905791537745	2.85681551705352	43.5815686228405	16.4532345840709	5.04944651377862	8.16453623718152	0	10.2387585893649	3.22121636423145e-06	21.1567987804838
Meth.ALOX12	2.7969889155472	0	0	0.0149568637064093	0	3.33964725258543	5.276715003083	1.66252484537186	2.87082457990946	0	0.99148757803079	8.0105304212233e-05	1.48466232471106
Meth.ALOX15	4.8063586661012	27.2337477029922	7.1133950912666	0.194838696308912	12.4836515812769	10.0280962324505	9.18117940177706	3.89438261970363	12.9542933148264	0	16.167958478966	0.890257936071436	2.32854325391702
Meth.ALOX5	6.18594094840522	22.803194190665	8.27531616745039	5.0411873499132	9.5616606448418	12.5607032138928	7.47847594534619	8.56290704900791	9.90098930880511	0.715288332828876	6.75532981680369	6.57438535036758	11.0141759346607
Meth.AMBP	4.2315898987586	1.24334216184661	1.37187330727813	2.5276132512478	1.56286327083477	0	6.71595079104684	1.54934832393865	0	2.80980137253316	1.13971392601325	4.78266579039053e-05	8.8396240853715e-05
Meth.ANGPT1	2.3062891996476	21.2663025185589	3.9931160757611	4.6967499190452	4.03315503687183	10.9009464897789	3.07882179571256	5.96414781500138	0.80317551390692	6.62636687762992	5.67072886215918	8.98854704090654	0.00175015315686317
Meth.ANPEP	0.299893788868511	1.91685391910561	0.000129320746123284	0.614573209130217	0.746199895250662	1.13060357834225	5.59382444223569	0.194477153239091	0.275537621448974	0.931316841547801	0.369308388049493	0.994233319217839	8.67620589189024e-05
Meth.APBB1	15.6529043255425	43.7912854420543	17.035523970299	2.83774318469363	12.8001620148879	26.3837887426957	7.402191168661	2.33323760469886	19.1726218226406	12.108392702467	11.1045260991536	19.7786496535655	20.1805787844184
Meth.APC	0.00215080990364204	6.67036342862152	7.15603635367065	0.963789478386934	6.71260372658656	5.84888465999454	0.680563214528522	5.05943622536547	3.14687589781648	3.80774141761526	4.98193227515543	7.58260151995739	1.56524467198239
Meth.API5	7.58557648372258	17.4071859827959	9.79735823754628	3.26595016887442	6.86751588076624	10.2172760820235	2.80170567925204	4.69995560196649	3.99217394420518	4.45917764810899	5.91186883653877	3.37642647351176	0.000362901759753458
Meth.APOB	4.25903685653818	11.9030728703518	8.42434599594629	2.58851025078529	1.65440033779507	2.43729166848391	3.05768529916774	1.88768870819941	7.82782278909676	6.89799740133287	5.85107045499569	1.01158216070999	4.28738655967751
Meth.APOBEC3G	8.52998675659028	20.6821732748479	4.70995757504599	1.10018748701709	2.25776041853769	15.4738723683481	7.389439108822	7.18571035825718	2.27818553811285	2.64528712135632	6.66236082167237	6.43150782708718	2.5217463877741e-05
Meth.APOH	0.320447793020541	1.68661411054963	2.52256861108654	1.35652170338405	1.34783397710502	2.3499389963209	3.33044505920273	2.33179311213044	1.40649678526685	2.41760430528988	0.772143054493125	1.11854636493831	1.55740071914535
Meth.APP	18.3195669167659	12.5687579139067	5.83222530598067	8.8164739939829	10.5461590218063	9.22142616718968	3.75965814926275	15.4359439059253	5.79967335932515	13.2364431982129	16.8635942460172	25.3191154336973	6.24115623900686
Meth.APRT	12.1960266695978	38.0596269407992	18.9005996297035	11.3593799696865	13.2880040853786	22.6624245422305	10.8320483970279	17.7342576707894	14.6265192491069	8.18616597494155	13.3020658309178	12.9262238454554	10.3951048736341
Meth.AQP5	9.51798399008176	14.1022970746853	2.90407202871442	0.000179078190477494	2.58858645098133	0	9.00631292291012	5.07248866775006	0.443900830211864	3.06087332706027	9.20007682856593	1.89668516808981	5.24842682858279
Meth.AR	0	6.98981487164431e-05	2.24940862731664	2.14201928565971	2.59594865087529	2.61411319802805	2.54320194944664	2.78056751772469	0.823489198578133	6.05727297860018	6.08639147706186	1.37859019649646	4.36909746372522
Meth.ARNTL	7.15932972217406	30.1213457847084	10.3170399556115	5.00378351717218	7.88726520816596	7.71452966794027	5.19536967502852	3.97428229440481	10.2704658531185	5.30851990747372	11.3138662097355	8.2636825647326	4.2464703197383
Meth.ASPH	15.7318019475316	34.8905648007458	20.7797731484331	7.09766752025492	14.776954414917	24.8318388279196	7.76423046201364	13.1923585162898	8.60278714482091	9.30740804953514	12.3682348305321	7.25670094824176	10.031992849858
Meth.ATF2	12.5063143451823	28.9260612806487	18.2291729212935	7.42925831474687	13.4208761141334	18.7102687404258	6.9073556861476	13.1653059375755	6.97104109874847	10.6830042182421	11.3857904729654	11.7973447731603	3.58745167412593
Meth.ATF3	3.75090936802985e-05	5.7598922623329	3.28091949098371	3.58930197386434	0.0268476288635493	3.18192900856281	7.02357218669569	0.786771429250841	0.296891544194619	4.03133439416208	5.37625133756449e-05	1.91116459556585	0.454566674448316
Meth.ATF5	7.25592066623634	6.10953431078281	3.50201979156502	0.838287007665212	0.000253721102235224	3.03006959128583	1.6804560299313	1.17214695462615	2.16305120634352	1.15768118638692	0.476325195341213	0	0.598519940090971
Meth.ATF6	11.3448672997971	27.2849691440509	14.3526484092714	4.83018347174313	11.6885192584593	10.52515898579	4.51200842533582	5.33173320801624	4.66964618907248	8.43339113550873	9.32581739089752	8.7717480246902	0.000963832949682664
Meth.ATOH1	13.7531091351286	14.174781863687	4.9340681813159	6.1873221813909	7.24328385149206	4.21305202681214	9.58702961846867	13.2543207714054	14.0809898779483	9.37744981769579	16.2637963333429	8.11060025163179	8.78091645412481
Meth.ATP1A1	7.90678766715742	17.9544136334917	10.5818011396891	6.7584811524022	10.3053899089742	10.4904632157412	6.73040961096055	7.420327783392	7.14458147835585	7.36985068463192	8.10346294537489	5.45684741958551	4.81624073417829
Meth.ATP1B1	13.0091461452663	30.5766415711821	20.2958085226748	9.17588265743106	16.6356772084642	20.8911699713173	8.10963990079012	14.094710549784	9.69799800365091	12.1474643413716	13.429191046992	15.0970553738725	5.88049538690147
Meth.ATP2A2	13.9200017378044	33.3396719024132	20.3760667978696	9.92823243527958	17.0638542015038	20.3570999931673	6.64906671823188	15.1537370619436	8.51159146283145	13.1918750053317	13.0789610604957	15.3979877013613	5.61712480052221
Meth.ATP2A3	7.51404717501144	47.0490761163234	17.2300149032134	5.95059349173322	0.473817469677421	27.0540441904364	14.8597980646256	0	21.8374595747094	8.91745931058609	11.0639158141354	0.241190098898194	11.7861295910995
Meth.ATP7B	11.904265753477	24.1769433590063	17.7635788453067	3.11334783184652	2.03612528114531	19.9199199275155	4.3005747670141	7.1531057225532	8.19074029079948	2.4072107792294	12.4478348183306	13.7163921133704	0
Meth.ATXN1	18.0356768166777	39.3933900526829	22.0101422083234	10.1084391923087	17.2288834207314	25.6106558687903	8.18419880986606	18.3089263790536	11.2311338428559	13.7983540197789	13.6937590267782	16.5504668827567	6.71598396000314
Meth.AURKB	14.2922391157602	33.3007452097041	21.5803653772027	8.46713554693094	15.7635692459979	23.2063544245975	5.87699253276367	15.2100081732764	7.25748384579434	13.2206866718381	13.1039100290238	15.2308936878657	3.20560315577873
Meth.B2M	16.7340781581433	41.0432994805476	26.722855334099	10.0914176617698	18.5107765769106	24.0994669970332	8.315053656842	18.5721594126882	11.4418254604648	14.9487574564116	16.7412346528634	17.1733329229169	6.46435639718934
Meth.B3GAT1	9.78474782738682	26.4329301669253	7.12685327611061	1.12722194225513	1.64496730609796	4.52415281030279	7.85851456888166	1.72718240278554	4.93278223224367	0	17.0716936315855	10.7670253860093	1.52011641256445
Meth.B4GALT1	8.43416159519814	13.6316144997662	3.67009872419879	1.13284111919361	2.70802058604517	8.68849026310294	8.78436705889155	3.22489006781788	3.08836849476677	2.45306433621235	4.75993945401191	2.48973140568303	0.696569895892872
Meth.B4GALT5	16.2042859334526	42.3870111984608	25.6680763547123	11.710448594656	19.6419943983569	29.2924002498776	9.03595395116202	20.1765631275475	12.5397769392848	16.395113462454	15.0484764513079	17.6920409758553	8.72394400917712
Meth.BACE1	8.86583453573502	2.57225697252975e-05	0.193259798127542	2.88073204386537	16.366827705314	6.42891303507397	7.72311712715803	17.461226089973	10.8364313646568	9.18806285330521	14.6025932234353	34.6789286427506	12.4209764301752
Meth.BARX2	13.6196938749384	11.7902244180033	6.69613057680127	9.21290177880318	13.7821269233922	12.8326978641288	7.75859373077611	17.670536007662	11.0020580025154	12.5354153842345	15.8826015567033	26.9723671979091	6.05516304221862
Meth.BAX	11.4372997727967	24.1857810090442	19.6017042324578	9.16649942677966	15.9139182290926	20.5127412305435	8.9375220891067	12.3315986124276	9.65056334136624	10.0390127879528	10.8572524439348	12.582862331439	5.51796767226043
Meth.BBC3	13.3000271584898	28.4402931781323	16.9678973813837	6.56864710891026	11.6966878005238	18.9479802460999	6.12306256440326	12.4224802364335	8.28134559950353	10.0076247032045	10.9500884907413	9.8880451756521	5.55337191874446
Meth.BCL2	14.4003098313459	30.0046214652044	17.5752928497349	1.21458760334306	11.7582319836381	13.5092075506532	3.44433051508766	11.0475933926959	7.33994048293832	8.35123940254104	11.1170239891608	10.543220051855	1.51775356965854
Meth.BCL3	12.2819539730809	30.3997126034244	16.9518803592564	7.99619773842916	12.8325008236201	21.3258574310076	7.1375692090734	13.5056216772143	9.35872518876174	10.8899154903731	10.4375893365063	12.2057709486338	5.62466600443134
Meth.BCL6	16.392447144841	34.7882560557702	22.8491850643809	9.72702313651702	19.4413903144978	24.7925969011385	8.01312390030412	15.5139349746797	10.9692856571449	12.858480983889	12.5476945431661	14.7352902985471	4.66276776761441
Meth.BDKRB2	2.4508815565002	6.92518290824725	11.6224346726072	4.45756689612127	10.0113940461902	6.92164006188235	7.6177206703896	7.89534839231175	10.0610405866908	9.37678743016179	10.1989609541756	9.6820660217638	6.11948754984468
Meth.BDNF	8.87518317447199	26.0371989673437	5.93064305964986	1.76375694182111	2.65858727465391	2.31582797332233	3.61825737407663	6.79286518786019	4.19868376864973	2.63951556142938	15.477524173798	6.63348500745963	3.99493813441528
Meth.BIK	8.50675628573371	19.6137245213418	12.5341582491467	1.30966997002528	8.40063302604976	10.0177967726497	10.2070860208555	8.03381012141574	8.79988364036207	6.22521038329615	7.30834091804306	2.69685919190611	4.68544582794645
Meth.BMF	16.4513246570318	41.1199053297949	22.7761416863313	11.8728363766969	19.5676834289728	27.6668008030299	8.97914983232895	18.7714838410364	11.6327584565819	13.3994052966229	15.1031136913958	17.5094609190366	8.04441756741767
Meth.BMP4	4.35056737780267	5.97894551178591	1.32355348180661	2.7430407606135	2.17843615450009	5.85759730089593	6.72541979382489	5.73199298063636	8.13191671594681e-05	0.876258807156118	4.51456111205207	2.64947811650661	1.74825032543526
Meth.BMP7	5.80571691749458	14.8278950609478	8.87357618342729	7.87718777886641	18.2003686446578	1.99283007496719	10.8100783693427	17.8477226246711	17.7597172011108	10.2453582443632	17.0431232344302	20.387241669687	12.7372305438381
Meth.BOP1	14.0985544359463	32.2045794545662	18.4368038048467	8.90300245478005	15.0989452530189	21.4626524681216	6.44521374958947	15.9770392430528	10.2534214736883	12.9817755901652	9.73836256774012	13.1318990498375	5.42728287666882
Meth.BRCA1	3.49841574110727	2.09959055401042	1.96202853993057	1.03989183415889	0.98676440554556	0.634702655316392	2.87534015846595	0.201892011602825	4.24227565862556	0	1.75066506295586e-05	2.74460116288727e-05	1.64200349319901
Meth.BRCA2	4.04182899293794	0.00125957381211233	0.842282054731744	0.300017951267693	0.505006471848572	6.93025635820331	0.197705376123369	2.11633599657709	0.014061364652927	0.586857230481331	4.72590933877948e-05	3.74074163043524	0.81447133069841
Meth.BSG	14.2818696256011	51.5630490314996	9.28745147232268	2.51936782568587e-05	2.99764216548865	20.3209956637694	14.7994967236232	24.3473582354632	23.6988565380566	16.54729262125	15.8489470490219	0	4.36596921580881e-07
Meth.CABP1	10.547897020728	23.4714362801432	15.2699286892954	7.12556464822316	11.7476596098732	18.3939478778958	5.47245698017387	9.93791538562954	7.4010912379664	8.79378246610147	9.06703191719514	11.6916175322648	2.37722475477369
Meth.CALB1	6.90790606808345	46.2962882696612	0.70922942911292	0.00562434046136258	0.00359750817778347	6.23682490446806	4.77199672073224	16.764033050537	1.270018899484	0.993020732263676	14.1065059135314	5.91794886133783	23.9453065156664
Meth.CALCA	2.76269913785862	17.0038233100353	5.26603310602647	0.748425779592155	0.107444132763796	9.1342072399127	1.32384132114535	5.24346398416793	3.64351979934508	2.20839913256941	15.9536320442736	5.53002884950931	3.8418431312304
Meth.CALCR	0	23.9380992784124	3.56579204043585	2.55842523902489e-05	0.668246145268492	18.5544881023865	2.82652876037326	6.16549087655837	4.7027152862267	4.12393742952184	15.8772328505461	5.90201909509585	4.94247269249904
Meth.CALR	16.1483019749003	42.5695561330272	23.1484590298677	11.2274861445544	18.8763784441941	27.1060291712382	9.95235631608497	19.4571726642255	12.8135292339924	15.8188292619867	15.8129388987667	17.9427349260263	7.32952470464236
Meth.CAMK2B	14.671745967007	57.7546523719763	2.61439388175861	4.45559331165306	11.2207831756167	3.87620147265943	8.448727023076	1.95873996470541e-07	13.8481057897015	2.80944700504581	17.6478207900516	11.6216521721565	39.197176645749
Meth.CAND1	7.88685641891083	18.2708843008928	11.8180059991344	4.87555664349263	9.32236998969142	11.2365217533442	3.8975198311182	9.03842130142624	5.37685913384258	7.07151576596374	7.3533077006042	7.97731375482733	1.01406909295582
Meth.CAPNS1	12.8176555358058	32.8523781867475	19.3414424110858	8.74693733943822	15.1834367816437	22.4500268755948	7.43420746428939	14.7565737244779	10.0016125729124	11.2327918876821	11.881466620589	14.3542965373053	5.81965907461335
Meth.CASP6	3.06833395757064	5.84472180234087	3.87227095982246	1.31167151823516	8.36282992895656	5.27296156433113	7.44840397694314	6.88322588384485	4.71222491215228	2.37830887392528	8.15200306351887	4.08425713896545	6.14029384191705
Meth.CASP7	17.221608082552	45.1956486379065	27.0274872144969	12.1531754210067	20.4488306268173	28.9522226057711	9.30154560554884	20.9597232710152	12.9043163184032	16.8924379461258	17.2414298169711	19.0076447976884	8.39231492248194
Meth.CASP8	10.8960806657489	15.7104760652724	7.8357414259805	4.20871304255345	6.28125217658704	6.74210183913527	3.67488481804279	4.47296967136819	4.05934659656368	4.68171231577244	0	6.89957819669659	5.34483945716323e-05
Meth.CASP9	9.08594467363267	22.0393043177585	12.1410766395652	5.13124283188528	8.81965113787342	9.96907826198865	4.27496365745783	7.04419015975284	5.50572285348067	7.80931947486346	7.56778183601974	7.84989267453834	3.05962614533794
Meth.CAT	7.18548795930657	16.5712689948435	13.310927967585	4.06413683655766	13.6025061221779	21.7964787955102	7.40376088224955	10.4933756211438	9.62565213974231	8.8657958981776	8.27336477019266	12.5441386453369	4.77788491014187
Meth.CAV1	11.5115038047664	21.4158978283067	13.161035878535	6.36787417375522	10.1357259125336	17.2044219237542	4.56320938378801	7.11734107475434	7.51119497784994	7.91984873568594	9.90634708095242	9.7804873403738	7.57249468954717
Meth.CBS	6.85843667943876	31.1504500513287	8.41649782582273	0.000196953439145175	5.66964770604616	30.8427798869445	5.47031499259353	0	12.4844545092949	0.104310123318782	10.7778991970887	15.633511438841	3.87891121217463
Meth.CCK	2.12156742659689e-05	13.1259954715342	3.5793313378335	0	0.000120262439039362	10.3426906339306	1.80296452140511	9.19761942008948	13.6413105626231	7.40493632539143	9.07031240691158	2.5686354787876	13.2537416201461
Meth.CCNA1	3.07783836606568	25.0596533561873	0.421495756535094	3.732369745743	0	12.1138673390431	0.581826627601806	3.8329746409523	1.68643298547648	2.03407455990202	11.0082098557863	6.49511000606892	2.10992127044418
Meth.CCNA2	15.951143397648	35.7051713542351	18.6682752785294	9.21413438708767	14.4387111025746	17.9811721957646	5.18035628924317	11.2572072274031	6.12846817007889	13.911553272671	12.4231099858533	13.7402283630196	2.12160293407833
Meth.CCNB1	0.260093641874849	0.915131722568257	0.564891767876127	0.327037117565236	0.444457749990755	0.844684984503651	0.382551814747142	0.586089345759019	0.416716004293357	0.369401329036016	0.256184518351212	0.446635954967611	0.534295494289016
Meth.CCND1	10.3829510443762	25.2166953075818	15.940413623136	9.83407033095778	13.350454855032	16.2905525705926	5.91832452424331	15.0371213004587	8.55948182031697	10.0319032097541	7.8679166079271	17.2310497250607	8.87247882070902
Meth.CCND2	6.43360052184907	17.2127731196642	6.45314273762536	4.50275833575381	1.53380762676094	15.5505077179348	4.88712037475834	9.22184166515786	8.56249556239996	3.64169054363792	5.88501881049809	6.46555977982159	7.85928906388233
Meth.CCNE1	13.3039762751385	34.2863706041829	21.1545539137346	9.61466871361101	17.6245805379405	25.3282599591005	8.21731835591354	17.8102518401117	12.4151800682469	12.3530219487286	12.5664615669318	13.3955890844897	8.06429391745934
Meth.CCNG1	9.54056296097093	37.7461724574377	13.8187738951244	8.32269927060824	15.1223925282375	23.1317942320913	4.71650610923189	8.01715591313594	13.1592278418669	11.4094126403601	12.710683786471	14.3870901048279	5.29792108039721
Meth.CCNG2	14.8409924136148	39.1948408450608	20.6129590753202	9.5213596316955	17.2576794440556	21.2640372641575	7.28561306906651	14.7116874124376	9.28747749799085	13.1467840054405	14.800096749514	14.8811463012247	4.02085428796127
Meth.CCNT2	11.5167491106047	26.7518563139945	15.3985811648285	6.23422498689681	10.3365396685848	14.0130245995254	4.41467440734846	8.29362333882951	6.3518956249106	9.4909005293971	10.0820211098895	9.29021903690145	2.76613403637952
Meth.CCRN4L	15.9591663610273	37.9916010587415	20.9364738860689	10.6893784677905	16.5829090051052	22.9969650222842	8.22982803856199	16.6515491305097	11.9142142708197	13.9976512028558	14.3422191439402	17.4948425775751	6.12171174770608
Meth.CCT2	17.496213733949	40.6961110407057	21.6125495408091	10.6468325489336	18.1065826284679	24.9382786438591	8.25148324330351	17.9506985068655	11.1946620517985	13.9275691517926	14.9117912903302	19.957783497576	6.87678542818435
Meth.CCT4	15.4553751624051	40.5722559069096	24.8208173875839	11.2002798731616	18.5980388281765	23.6612204437094	8.57158487674059	16.3589868258217	13.0796626770962	16.1451217872094	15.9487999418418	18.1525358633154	6.03711854321151
Meth.CCT5	14.5035801869334	38.0933941147069	23.6925286895143	10.1257972506505	17.5991288178704	23.4210610426061	8.25111873190936	15.7286124692079	11.1184689598265	15.1007226409067	14.2501121869159	17.8449354203463	5.10579210906226
Meth.CCT7	16.5817609183454	40.1323276726571	24.1518559491892	11.199989026405	19.3002947728513	25.6528959363298	8.57790382116053	17.2901714331268	11.6959350300347	15.5807073511388	14.7279221958842	16.986377785701	8.31589526950423
Meth.CCT8	17.3487565014087	31.8493827973115	21.8441530730948	9.05357132131784	14.513116069376	22.6882855763169	6.36180709659207	14.0842007180702	7.31525038108761	12.8087185382164	15.5871479304708	10.835674863346	0.00333095298955234
Meth.CD226	2.31881853409559	16.1000011366922	8.94138598627518e-05	0.552480303701401	0.296452627143234	3.90221433405052	2.84513223400568	2.63080465286364	0.370427265882206	0.741119247322619	1.03324726287579	2.66902596232714	0.615335290249587
Meth.CD40	18.5646570668771	24.3023728475078	3.53549282573185	6.21434828199904	0.658299031685238	15.6605409212613	11.3789859725822	5.48898806466516	8.95139388171392	2.03748031771352	5.26700038020244	3.89159030060875	5.21361319147173
Meth.CD44	7.82216535897815	21.4956106016797	16.2853108358827	8.00166477633216	11.5353646033933	19.7811947074467	6.77173193980892	13.9496074425873	8.66706864273101	9.55805816460801	9.2011549460683	12.9994846712279	7.02372305544722
Meth.CD47	0.245878392565267	1.13177420198085	1.36927584020076	0.016397575325481	0.451952587966862	1.02975418297897	0.00254860236983585	0.640825265933094	0.570527463845326	0.40700218490174	0.985100150068419	1.17567024361087	8.88991220128436e-05
Meth.CD68	15.0155518496223	37.4516674514346	23.4126168276018	9.08634892276784	17.478426813035	22.3402024969926	7.02969296895163	19.0388928391402	9.97868684722881	14.6973270611263	15.2380173863239	15.7358093138524	7.16862139445104
Meth.CD74	0.64078034193987	6.11524787896177	2.53455694609271	0.626171571381415	0.642380464567965	3.81181524050659	3.55408286650152	1.02850040618673	0.527120909127644	0.712934366764357	0.000162091683022792	0.729639444111099	7.57207840053658e-05
Meth.CD79B	4.14249857931012e-05	2.84506300987724	3.85330099119404	0.172421856131893	0.830966171137153	1.50111356003933	3.47052417906493	0.905704830966575	0.417002555983619	2.43631227881041	0.196708963014447	0.442587198576984	0.596537207507984
Meth.CD8A	0.93902438488711	38.1487483483096	4.4927746223344	0.271413423338583	4.01267390349883	0	5.79500688995278	6.94336154929713e-05	8.36902772949242	1.78656122724426	23.3550467723808	1.66667852653642	3.25082836943198
Meth.CDC25A	8.90106908435151	36.7767663208801	18.3777064911008	10.9183199733854	15.4297403883578	26.22769223549	11.0116091392116	16.7031763720052	15.966494976899	10.0770063097507	7.69398589863139	10.1115064381361	13.9319539435951
Meth.CDH1	1.09819035592671	6.66181288125686	3.94689436100999	5.78687709244578	8.27116503797371	5.50727476472552	6.46795425375437	6.28149337010604	6.26133636324952	5.20480230326833	6.96682303596646	4.11532267014596	6.1170970164005
Meth.CDK2	8.14054995349087	12.1049082835103	7.54497588587088	1.40816612360814	6.72474649532289	19.3501893873901	11.8597623396377	7.91398477997323	2.32100215241689	5.01156312604993	8.77297629742608	3.43818439733743	0.000112320506589414
Meth.CDK4	10.4124157643095	26.2722603995969	13.9423575753866	7.24394306775187	12.3079450783461	16.1066174929439	5.95951856871249	11.4380775136728	7.58337963851402	9.49448802821011	8.77784527203111	11.2586541952958	5.83092565365945
Meth.CDK5	17.404522970971	19.3438415012781	23.7468818810846	9.66913970683681	15.8258295542671	33.2243307646272	5.64642135099595	18.1610989043928	8.25606494598619	13.0556618452975	12.1613199427954	11.8702522966605	3.97776984273848
Meth.CDK6	14.6420360023062	37.4682560077747	23.4485463257581	9.21254968864366	15.9328214158411	22.2575790185138	7.3714972825338	15.181982431644	10.8423909558524	13.5245289127346	14.1609196426224	15.0506616485353	4.72606686500639
Meth.CDKN1A	7.10205590877778	17.1136535401892	11.0908476335701	8.59456699004615	16.4277359826865	17.1539940177412	8.20180537354399	12.4886218597931	8.78761944900658	8.12378964109637	11.5335361121961	15.7009646952125	5.82222574887648
Meth.CDKN1B	12.0500443906689	34.7887748214599	17.0249819663303	10.0055012557241	16.1257548965114	23.0284227160229	7.68840969640056	15.0948051169692	10.1717220533503	11.7011182476681	10.6383113972472	16.0589216623484	7.5521845868335
Meth.CDKN1C	16.7279577795236	28.5416202123789	5.56564436175082	9.84119922324546	10.2693645770415	11.1474620415898	11.6034253009755	20.4609057487518	14.7801252771341	15.1604472944456	18.6892047163437	6.09088068022849e-05	10.2189752955511
Meth.CDKN2A	13.1477836243871	31.5624296509964	13.8800607860655	5.04860397760153	9.7632719973937	7.50326005669647	3.05383728300323	7.70718047465508	4.95387119133981	9.61779205775593	12.9884799204014	6.31987307469741	0.00114585831568168
Meth.CDKN2B	11.8686724249323	27.8908767649351	15.9464619045902	7.70036658531319	14.1657826204578	13.6396815508103	6.97365724505982	11.59259519263	9.47262730562636	11.7368980748007	14.6200165696668	12.0051897795692	4.14056372708074
Meth.CDKN2C	14.2162133115114	34.352309076124	17.3708265073911	8.55620523551943	15.9752242539668	18.648659860037	7.15045517004967	14.7381728221796	8.37756659879226	12.4627258415401	13.2648211422555	13.4741571860968	3.29357456933398
Meth.CDX2	4.67212142950049	24.2722403347033	1.8707584510626	2.90073246243148	0.00877203299451449	7.55602417972621	0	4.35761168563315	2.7716923780536	2.83973551126082	21.8438526379484	7.89979956911253	4.47758555204085
Meth.CEBPA	18.2919072676075	15.4587276078141	0.533793294582686	8.57069048065622	16.3896568262046	3.04023060978092	8.5237308405777	16.9299012370582	11.4370250110472	12.727288407245	19.2734988808517	26.4568003196834	8.5379474462467
Meth.CEBPB	15.0763162749851	42.5782101183888	23.7982794213673	11.3843699625526	16.7895594799341	30.431251530421	9.58619876750682	18.6853075742228	13.3801602098882	13.697601506684	13.7407083177699	17.6173622330975	8.87238131758871
Meth.CEBPD	9.57036006623676	33.0833544413045	19.2638257270794	11.8650545936595	14.189592090728	23.9256649344634	10.5054686754733	18.5088647410441	15.6577803953249	11.0784780483703	14.2472637150714	18.9590152437096	10.2147684285749
Meth.CEBPZ	17.3853690326012	39.212325931013	22.258509414901	9.73077097368325	16.3135468055223	21.0660940082737	7.13842114195069	14.2269665163826	10.2543462254519	14.0742408602773	15.1572227093578	14.4907169953499	6.01354322381832
Meth.CERK	12.0564673662633	31.7046764974286	16.0618587442613	6.34907819421879	6.40606708534159	15.9142664969114	9.40355000495721	8.1784257075043	12.0005650795769	10.8815826084411	10.3889018892383	9.18769428875448	7.19982500304837
Meth.CES2	13.5929014986809	38.7056581900593	23.8466171200708	10.2716686206713	18.8963755587403	25.8690788063923	7.89220658857276	19.3104813604208	12.095991494009	15.098084477151	14.2224635768423	16.2576444900371	8.44877640368318
Meth.CETP	0.459143175001219	1.78440631775524	1.3242115097892	0.340250395727589	0.576611774260949	1.27086984875251	4.69586918673333	1.59575971824388	0.00627885790706277	1.52113022906896	0.977669278339253	1.33145105424874	0.762738379866711
Meth.CFD	2.80337006336666	3.51582164742164	3.68783285155472	2.9898698376759	1.29879367458737	8.92067453261862	3.13874093211413	1.56411254236569	0.366457863835215	1.5456364350828	0.462002856708271	1.69071574423626	0.000101441354782081
Meth.CGB5	2.59042928578822	0.0564156168934902	1.96560168120406	0.211802998761946	1.21790464347743	1.09741904688685	4.05365674271069	1.89282248195291	0.6116298277767	0.186910685192782	0.017408129702277	6.42171610068626e-05	3.00882414502563
Meth.CHGA	7.29944926698308	16.3543124803031	5.48446157715656	6.11809182196954	0	6.80671717782881	8.13424478564634	0.692798383755785	4.11070537616001	0	18.601359470529	18.4052083353418	10.9601160806133
Meth.CIC	12.8359862151061	24.4942573496424	14.1686140847911	2.68307998138536	11.2259059220411	15.6691378108434	4.35051097406692	6.22945170934096	3.03767196573858	5.09164739170075	10.3180534676602	7.92283457103629	4.92658108050626
Meth.CISH	15.6953574063156	24.9979340751066	21.4876075097999	7.48284806700835	15.6508317386895	21.2733020641471	12.6813967988643	11.4142710313965	3.83276825047157	8.2681387445168	18.1885645298194	6.96063688810122	6.48636393067353
Meth.CKB	9.38092773021765	25.1954491094998	12.8429469503936	8.13518456598752	11.8912270460531	17.2560931557697	7.49711107649719	13.2252323203266	9.63538505612755	9.69441639435905	12.4539576066966	14.1770865550226	11.390484989032
Meth.CKLF	15.672669417297	37.4814085521091	21.2721540290386	10.7933991676479	17.2757785270572	23.3797266528374	7.93916140858181	16.6160571059458	11.2919438804497	13.3611329502729	13.3974066296624	15.7508720299498	6.14991422555506
Meth.CLCN7	2.36108509369161	0.00616151352917994	3.98807570865118	1.97731453768205	4.65795073880062	3.85778693881722	6.88416734535186	2.37371211874949	3.66887217976356	1.98240828562872	6.43101510218925e-05	1.60198763191393	1.86666830806953
Meth.CLDN1	20.435554866934	21.096604564914	8.47069666164674	3.57739611270998	24.3247302939607	16.8094300786871	14.2858183921638	7.76006703937439	5.49232532812277	7.58306899945099e-05	21.228457686496	9.95951068673011	1.57996548260223
Meth.CLDN18	0	0	2.98855463617434	0.712015084636153	2.24428242390196	1.72558673669656	7.47561051733148	1.38939492280611	0.000136532925744129	2.22563955142089	0.00544768306633601	1.93617844022378	0.000134329312223596
Meth.CLDN19	0.6436286369169	0.995753234790621	0.000369890436436731	0.429823739988722	0.000733444866981626	1.08884633987758	6.49320168261875	2.5432721526379e-05	0.00010956187516217	2.6952553597474	0.47519976312749	1.33909936141192	0
Meth.CLDN7	17.6782936847788	44.4808239190594	27.3327669265255	12.4826932945469	22.674501094148	28.8206143451346	10.6236175504921	22.0810919630192	16.3283739932062	16.9483211979422	17.9408011731505	17.7652991887065	10.1200738873739
Meth.CLGN	12.7893337108043	38.829392484659	0.00631633392547554	2.04156802768303	17.8967058714028	26.0110113867121	0	3.69222734048043	8.76183852653367	2.80476343844237	11.8427663068358	9.99799336621139	9.00488655886501
Meth.CMKLR1	0.736553841984744	0.896488233810525	5.69959470317456	3.79993780838096	1.20652236839384	3.33712847750243	4.21159600957423	0.222160399232967	0.816769585209242	3.86444999813482	2.17028467596821	4.09545898921326	2.84597122385927
Meth.CNN1	2.01373854687166	3.08044245515266	3.18986644294855	0.467531380458416	0.885312368291982	1.56830969483636	5.36297011877869	1.22715467966601	0.50475249632188	1.78465387069406	0.536463372536075	8.31358758830208e-05	1.68384820334631
Meth.CNTFR	21.1346498651252	32.7843243583241	12.7272722300411	8.94367193788714	12.2349545072601	9.33360558071438	8.25188279588267	15.4518160467418	10.3889962645332	9.3380041386798	3.46464071149062	1.37617855373237	9.44667363818713
Meth.COL11A2	10.5827087308917	7.94155009249358	5.13655149374954	1.61620462131601	1.05031687951456	22.7590697350758	6.84980878748643	7.88487234771721	5.59794213523976	2.67627694008119e-05	14.5287559456755	7.13904734107066	0.689819547367913
Meth.COL1A1	11.5286007097615	21.3430127096875	20.1447471068201	0	14.7794038819179	7.06371568061482	11.3100143935373	8.11716840043323	8.61009461698874	9.55282173696764	18.817524969002	6.07274003827986e-05	3.57968710225584
Meth.COL7A1	3.41174474408927	10.6052997853781	9.39735912796951	7.54893193089148	10.8107585959576	11.2042825297027	7.69274997669798	8.76777303020441	9.45297113144168	8.93749633247372	10.5272428985341	15.0997247389711	13.1386363046293
Meth.COL9A2	16.4910685391109	33.2453092741979	12.8502513228431	4.23010141911882	5.14034112363703	22.4220682564044	12.6279351155734	3.29894308411998	17.6727084778408	7.6252780021614	16.9417013452709	14.1893418092476	0.694381011065868
Meth.COMP	8.66103459980612	16.2969778146528	4.89910708650944	2.97273374305109	3.64902313666315	8.2170860089726	5.36401003545633	7.24026473559805	4.95668576548399	0.617715101419349	2.74406403436247	0.886030095612547	9.00981179202985
Meth.COPS5	15.8931717156893	36.7443177099813	22.9794381129845	10.4646627533392	16.5922264188146	20.8445890686706	6.36105346622701	15.2316107833101	7.73086434022455	14.8489675236062	14.2890035890125	13.4837604535515	2.00843296816929
Meth.COX4NB	13.4046732882967	39.627531315988	17.8097077199951	10.1486730849898	18.3098913422832	18.3966554798496	7.42535981207995	13.2291962491047	10.4854612852857	11.8592247443147	13.6124677479725	17.7167468539097	9.15348819510986
Meth.COX5A	14.1478294715418	33.7598448054148	21.8345972572006	7.12683919808822	14.5505420680691	19.8712120851059	5.86491901939736	15.349514754724	7.82439554152665	12.1186973717432	12.8384122315468	14.5799493522744	6.41032448961539
Meth.COX6A1	10.1324173156223	27.953303153258	16.3444619958354	5.57191476275321	11.7723717236935	13.6126236100755	4.81560553307332	9.64822262356704	7.6910343215991	9.44948524507418	10.350964056574	10.9159396204597	2.1600312025288
Meth.COX6C	14.0810488524899	37.5844253310204	22.6193442638726	9.72189294572125	17.076516450339	22.8526528280349	7.93604354979704	17.1977998368715	11.3324361369593	13.6920856016897	13.3455271377401	14.567223612909	6.24243831611728
Meth.COX7A2	15.1345706870047	32.5850657102184	17.2247039737269	7.75832413258894	11.834994346254	14.4806201061436	4.30934090986485	9.52966919549176	7.186658592718	10.6670268681302	11.2311432676891	12.0429922080604	4.04507641406303
Meth.COX7C	3.9891387343738	10.2596898106371	7.34108654278714	3.66048776157224	5.07481146412621	6.85346278911917	2.55637172671973	6.24373054153929	4.35986681751549	4.84287006928712	5.14770942259515	4.9111397556069	3.31951284291972
Meth.COX8A	14.9561851107131	40.0940768660537	25.5267603018558	10.4595644170598	15.9903761770811	19.8281493457455	9.41459893190393	16.9424634840123	11.3607621241614	14.8979699945806	15.913383129042	15.6480926432884	3.8614525758881
Meth.CPEB2	9.06904345129982	24.9950027620378	11.0076517188767	5.98807834765512	10.5794772538335	10.8730435909959	5.95900289939809	11.7970890265132	6.75272855552625	9.56477736257672	10.0722046455466	11.277052762959	5.68759826721475
Meth.CPT1A	14.9048384908599	26.7870888973199	12.2097033239893	4.34765725580859	11.7451659156671	16.2886813886344	8.30620578782062	10.6036118064373	11.1317145154604	9.00601264869383	1.65161548771319	10.4770606520017	4.5972259589653
Meth.CRABP1	14.6852309717189	25.4284823743699	6.99820289437726	0.296244401033266	0.0117725202252507	6.79583942177623	2.81360574816949	0.000379940091348997	16.2495770714624	0.256274379757036	25.6555902032591	0.823201623443473	3.50933475395509
Meth.CRABP2	9.01358519406845	16.223562104298	12.2673965918883	8.9649229178396	15.2755582497266	13.3078423772399	9.19193791156081	12.5240342857182	10.8390777002607	11.3386303875826	15.0680507563844	13.9067607882433	7.01374708865864
Meth.CREB1	14.8413156633633	35.7379880453379	20.613390687703	10.4677954769426	17.5962190386812	20.6433540801873	8.41258662946452	16.2496281879957	10.7157367342375	12.1802910601329	5.53329518174689	14.4599953752746	8.42366323722849
Meth.CREM	17.679392899372	38.0827103039742	25.5117194338499	9.77844889236679	16.9238127318885	26.1313477587339	8.11090016787256	15.1457520251013	11.8249629868163	14.6004794659304	16.45281591869	16.2631550940854	3.18298472741825
Meth.CRH	1.82232650069263	3.40460835826137	1.86831688730716	0.954128119503356	0.629455076366907	4.01251167570872	1.05375270755132	1.16496012992338	0.975385758252622	0.715196102118166	1.82481579824614	1.62821423562443	1.45556829666868
Meth.CRMP1	0.865001446737058	3.02264634697952	2.90395468829419	0.208588525103641	4.12502320108809	2.8112738170768	2.44431178950178	1.60375641123583	0.346130038756773	1.49337270152645	7.11316027860855	11.2006291012239	0.786998663302718
Meth.CRY1	20.2682306728464	17.7658075587353	9.53020211682011	10.6790309953716	17.9918234711361	12.8675599209175	7.18649685774423	18.9972469693228	9.99704584671886	15.508583503437	20.6489787170869	28.9484110624393	5.24759265563052
Meth.CRYAA	0.540931646999202	1.41896201336704	1.67631466530818	0.693368807643713	1.02207630575487	0.287761359239033	3.6751208397762	1.33682181591891	0.278332546945733	2.28994785677168	1.10284701666128	3.60601086316934e-06	1.55519816206112
Meth.CSF1	11.9846828273689	30.1918352429869	16.2414917068725	7.96147702422415	13.3332578178821	17.407373702733	6.83548672372642	12.9241273090584	7.88834425433141	10.5977515923099	10.4306449559208	13.235518437251	6.69494218769018
Meth.CSNK1A1	17.828029423629	44.3228384524625	25.5916713048115	10.9798227668563	18.8840217623896	27.3908942029001	7.83485516399557	18.5144218399742	13.6527005656796	14.4314923648224	12.9780102602028	16.400797212355	6.15293780037537
Meth.CTDSP1	13.3752626987535	32.5237036258891	19.4732601125504	9.36317943169994	16.1132177529631	20.6067565707774	7.04032752270524	16.5456881886606	9.00102580285519	12.5432225217409	13.1183966972577	15.8944157808726	5.48919757619181
Meth.CTGF	16.0831513760871	17.3928958768328	6.67571947762943	7.53508388294836	8.70945843603046	0.00100170561119319	9.6294334780872	15.3538115841663	9.79451348213414	11.2049115872266	15.4811009645551	13.2416017406953	11.5189892014858
Meth.CTH	15.6531933571117	32.9769669998258	18.2442974761227	8.44807084483346	14.1410580009043	19.296318879553	7.18668792919039	11.2098708163053	7.27058921146655	11.3056159818264	12.805790412319	10.8827937636486	2.88132467696939
Meth.CTNNB1	21.6834129273423	31.6764070043162	19.3760965515567	9.84017175356428	9.89809415770079	20.7078989545929	9.8687963414834	13.5694856176002	9.60537057586447	10.2382442110238	11.6046470195898	16.1919950958863	7.37356949427732
Meth.CTSD	14.7442300349935	41.2051167858771	23.4989874074157	11.8621709551419	17.7869880632878	25.8730792835638	8.75296408135266	17.8150203462173	13.767314568535	13.2432472776313	15.8450297599739	18.7574076054621	8.59573587082911
Meth.CTSK	0.714679760228732	1.02249870301833	1.83918574017141	0.531178306897895	0.686188250310713	2.83251672090194	0.361395005710499	2.43032992104156	1.15113932621289	1.45723533681375	2.28957212824245	1.75835361511867	0.764691171963359
Meth.CX3CL1	4.07401280302239e-05	0	5.32170478193942	0.849020990656048	8.83625057160106	5.44007101894978	9.60599518445821	5.19286009791318	5.46619967607328	5.91439653760778	10.4656939856597	0.000490783646066886	5.26801504276033
Meth.CXCL12	8.15408881638577	18.3950839211426	5.56521584739794	2.7180887304248	3.9598075677987e-05	4.50461115966101	3.00039017701759	4.63303010047048	3.38385211955861	1.32228446851961	2.97265413986951	1.51736282063173	5.40017718360928
Meth.CXCL2	19.8722120896395	23.0697245008726	6.54364966368513	6.6452753650642	3.71142874664416	19.3372337145144	2.52956316892832	5.53816836302894	7.91735194795252	3.3123791701333	15.8461231308895	3.80363830185774	8.77315169129445
Meth.CXCL3	21.5242598508837	23.8019036979188	6.52729805902709	7.79119122224887	4.61263506007761	20.4098716875827	2.69626676755997	7.12743194053901	7.65139472338623	4.22688542288668	16.840629095228	7.42691682585431	9.3452134511213
Meth.CXCL5	1.29770721195404	3.75871960655142	1.08430978129598	0.200109097058338	0.783773425826673	4.27337371053246	0.30433802681618	3.13408720186107	0.70944212407102	1.47093181723826	2.76944735187343	2.44238522873501	1.7511218302332
Meth.CYBA	26.922069086305	50.6585579234117	1.78773258433753	8.73581793214065	20.0543940071767	26.9588449920143	7.87282621594114	15.6677001376964	5.96289128364256	10.4144129711351	8.96010502081143	7.55478328799263	4.62454518621613
Meth.CYC1	13.5031133127318	34.1409550159711	17.6734796438427	9.92846512222332	15.5895860257649	20.8099272350979	6.27420244533738	11.9934288231993	12.4429982370917	8.50393933234795	12.8384540888064	17.7302259790772	8.0476191743987
Meth.CYCS	12.6172886374901	34.2256432761412	16.6749404725912	6.94591036365446	11.8179137804891	16.0664676451335	4.73797382233253	9.14056472572598	7.38887401157825	10.5856372560632	9.79418839301768	11.9348883994629	3.39414433375876
Meth.CYGB	4.67135652722556	6.78392850313076	2.77262955232678	0.0865431213617134	1.64925012971591	5.78021495586893	6.21157265697993	4.12265014354115	0.468066751142258	1.3622337464503	6.11618741111867	3.35717980901436	0.879538410274588
Meth.CYP17A1	0.313903392889151	8.86436813636817e-06	0.713893704715001	0.32678740227585	0.228576148801214	2.30884094355455	0.837917394343271	0.00240383284221041	0.00165476845655365	0.417869162311025	9.32817266865626e-05	0.886962994713789	0.000156654620355613
Meth.CYP1A1	8.61323389155641	15.8492746179038	9.94537541732966	4.91817624093763	3.78925303410522	10.5572320186813	6.13342386437037	10.3069768327941	7.31871816221847	3.85402792549031	8.60909415709121	7.08663163186078	9.06938292513426
Meth.CYP1B1	15.604482251324	27.5205042964845	3.94863740598842	2.45104083432296	0.00102714721471925	34.4124269270948	4.66295987124795	12.7703379155984	11.9721487674805	0.000206237517285841	10.3263735303247	8.25083797769575	15.4261263630914
Meth.CYP21A2	3.30299751857314	0	5.19442195633406	1.21014146356527	4.71645157732256	0	6.63810549388761	1.41938198928792	2.79916855410256	2.99801395490006	0	0	0
Meth.CYP24A1	20.2607201375492	15.8707319638602	6.27586356468594	1.4829862743975	11.3570254297783	19.7749129606545	0	16.3249235137095	4.66814136591288	2.74295181369772	15.4009711362528	0.690549911090529	1.71080520929207
Meth.CYP2E1	3.39375034659689	2.77062636926151	5.03896245583452	1.03599728308464	4.70736722283136	0	3.93412153570044	6.40286482474012	0.992755047134733	5.07896563238041	2.07402791258826	3.6025186602752	6.00784775386587
Meth.CYP51A1	18.2576784815242	43.0578342310623	25.2078516767329	11.0412786830276	15.6245705576239	21.1283302481077	10.6689680104635	19.6735763840984	11.9992946486824	10.998107724627	17.0644176288448	13.0839551221226	9.08184162866213
Meth.CYP7B1	6.78493772378729	3.86860320567953	1.11458744163147	2.80708138810384	6.08678704011932	8.24182956907282	7.8090764652164	8.29544880798119	1.87137919634724	5.64785683258429	2.90710478920474	2.65014987917902	4.24293909320121
Meth.CYR61	14.1708622301105	7.21819022674611	2.65463783479766	10.9639503286664	20.5617394512855	1.69584418471962	9.05356664090683	19.2060824659355	12.2678245368531	14.5408750308292	18.419086515445	29.1573449084459	9.63374504863762
Meth.DAG1	16.5615336199658	35.7596311851763	22.0742988775323	8.45909345044427	14.637234640203	22.2658698019752	6.45675203440027	13.7832281913228	9.03216628728566	11.773617749229	14.9940960390994	14.0962557856765	2.67035148193614
Meth.DAP	12.3390511590486	39.6589273229941	20.4536420861882	9.82255261061047	14.0785457934693	21.721816533822	9.06186513617206	17.5448149854325	13.8106463086505	13.3713589912435	12.7614889712991	6.74319547091377	7.47555850902468
Meth.DBH	0.234503676858817	0	3.89316833566548	4.17629921797816	9.82131785293897e-05	0	1.61579141347127	0	0	0.948822273935227	0	0.0482335654562361	1.97353745217715
Meth.DDB2	11.2068873765607	19.754167929263	13.2688683226155	8.19112127928231	12.814044615009	14.081534183955	6.56854323669933	11.4395980874	7.77260821860863	11.4175671172669	12.1814466444017	10.5705508654368	10.1070113285763
Meth.DDIT3	14.3456492650329	38.4875166432263	22.1121217718378	9.90027984842638	16.7689201611614	24.134021719439	8.38102885076345	16.9303442174821	11.7364532246727	13.2303783662543	13.6031039114118	14.7485410209539	7.30296363622487
Meth.DDX18	14.8221700623348	35.4896172552709	21.422015941249	9.06356832219825	15.4028274542152	20.7550879792663	7.25286261911738	13.1333133961242	10.3951279022933	12.1263624135693	13.3217518527353	14.9550759073315	4.63393153888031
Meth.DEC1	0.841231750965293	0.547716196325199	1.71610522793343	0.4124020433481	0.605493380806641	2.40487971824906	0.592042491577202	1.0954209043063	0.419072258409484	1.21114812960197	1.25749913090226	0.445024166612762	0.022624319723458
Meth.DEK	12.7461175941432	31.2991260004707	17.632848964651	7.44749190301459	14.1308898660559	18.2092632626545	6.64760748743677	13.0169921027612	8.54455704322556	11.4305223950176	11.5477043343861	12.5736138465205	4.56451895136002
Meth.DES	5.33451588528288	5.62970494374862	4.25628525510502	0.570166160317539	2.49044472795413	3.12790774968698	6.70872046481072	0.98257376859305	0.0949818129546485	1.46588642735757	5.4519058580821	0	2.75175893493328e-06
Meth.DFFB	13.8430951436605	41.3752773494886	21.7541640288881	10.2928960899128	18.4358182268051	22.0981500446476	8.01657420863196	15.1120304429638	13.0468596868129	13.9204389008817	12.1210605641574	19.8063944409798	4.72173841889785
Meth.DHFR	14.6565298769296	35.9910296883912	23.2693549851391	10.1427578252183	17.7036726512546	26.4791768704511	7.30734791302848	18.1864114414906	10.8246060359417	14.9284418192765	13.4608699594833	15.5448126883221	5.9500889939233
Meth.DIO2	4.06545077156954	7.95887939170064	2.58217752778233	3.66224543278897	1.6475193838999	5.02434878615774	1.42257561035692	4.93473554433999	4.67602551633508e-05	4.38978033099931	4.80748354498646	3.95006237691549	1.78596257162736
Meth.DIRAS3	2.56983321843785	4.0414391758896	2.38438870603478	2.09611337148306	3.07860994404981	4.39943135926058	0.99154354457301	2.8296731904025	3.57826970682919	2.40100261473586	0.923231026046098	4.26058256724523	0.00027187103964073
Meth.DKK1	4.99768930325394	32.4557119997172	2.07569793590348e-05	4.83237381029459	3.11265398834652	11.1429701863428	1.83338633000162	3.30712685065246	0.00483630334921487	2.7528881506319	12.4003614099663	10.479162548271	2.43389723054756
Meth.DLX3	7.84911149477718	20.2360151259048	11.666195588654	9.28462295324533	14.8333106146645	17.8930795167674	9.49105997006859	13.701549263824	10.4793517122134	11.3164841505574	12.9614750731749	14.9502031434313	7.89648480703197
Meth.DLX5	7.00486705566153	8.29939309958651	7.92476164481516	2.32249046338268	6.25649422004981	5.01139409143197	3.07840732353217	6.87251681520036	4.60905676761389	6.23502480264333	10.0286655612871	8.27877570640166	1.3296259092286
Meth.DMD	0.779386585522889	0.000214837981464415	4.04662853314114	4.7175920810242	2.65204166597095	6.79797505628858	5.71209645788165	1.5789269868501	2.44361461340057	5.26675588090532	4.02068947445284	3.28181199896517	7.90991906425457
Meth.DMRT1	0	21.3872040943549	17.5142507303344	11.5887900305813	4.11893602425896	0	3.18054690796479	11.4331725404163	10.7168719575076	3.85039261639918	30.3068289921692	27.5175864132917	0.00100390226404489
Meth.DMTF1	14.3301100420281	33.5103976964834	19.4547591349181	7.54705510434387	13.7461043170128	18.0082418401902	5.89546838206882	11.419507273367	6.89350013852433	10.6855946236475	12.0059875275641	11.416018960925	1.78850817099003
Meth.DNAJB1	1.55328627432149	2.80759639851499	0.32153273107877	3.68777322095614	2.57341725633784	4.63910391241878	10.3754507623118	2.3516715212344	1.1605360098873	2.52040182509805	2.75026913080692	0	1.46153805774283
Meth.DNASE2	14.2156556803424	34.8705014508916	20.8624143726853	8.92900710935837	16.4413698769508	21.5518912659803	7.19854449337414	15.5346764275949	9.7170921847691	12.2688864167493	13.2190831768369	14.596723549696	7.7823343855652
Meth.DND1	0.158896300010126	0.558087093572457	0.47522646688977	0.175256649193451	0.241297287496371	0.409314828530472	0.265528258132466	0.282981075414797	0.307144963878679	0.255400899570995	0.306111842365981	0.174775077226114	0.026680985260878
Meth.DNM1	11.2543270415023	28.6519560509428	14.9576444510473	8.04249136111595	12.5919271189969	22.297804541264	7.67846432272579	11.9099482256621	7.61011276315074	10.0422113514974	13.3188599330886	15.1660802804684	2.85214141486348
Meth.DNMT1	12.6517341473109	30.5059842992284	16.7842604891628	10.6305749918968	14.5401267900971	19.437405180451	8.695492478298	13.285024149987	11.8133857328151	10.9480785571475	11.634543644306	11.4135643178181	8.74103644420054
Meth.DNMT3A	1.72581370976584	3.39525201162309	2.91928364091184	1.28605633454883	2.53344120089056	6.35584542189569	3.3505446410141	3.13312707574853	2.23371533005862	2.19321268808738	5.44881115237998e-05	1.07656303262134	3.6594165859312
Meth.DNMT3B	1.1493132609906	5.42581595380058	5.05695457478795	0.940005796798253	1.24437904876845	7.42810536820765	8.07474272267202	5.90791018456976	2.35124951121979	3.34084216493677	3.9646930011482	3.11279976321934	1.27497460326458
Meth.DRD1	8.3521657791723	29.1225365734806	2.59788984865261	10.7475037430934	5.63746407636972e-05	9.03473526824438	3.29635461856216	2.96767947560292	0	1.88959249483913	7.16909027401809	2.70791951334207	2.69878425515058
Meth.DRG1	16.9354402751853	43.8696812159307	24.7469748463931	11.6115034152703	18.949580322309	27.1961511137216	9.69732268754456	19.444346701147	13.2168379261742	15.9706625787702	15.5172767946913	17.9356469158682	9.5976809371558
Meth.DSC3	3.28287914971849	3.74522763240774	4.16152421200706	7.28963068813002	12.57716508262	3.97677223269865	5.74261127690576	9.21155805346842	9.66205480492836	7.84039969837796	11.7121976293435	18.4217127077519	10.0361151097586
Meth.DUSP1	16.9098242519724	35.1098788927969	12.2724737473715	7.20889065010626	10.4633035712916	17.6001694342062	6.11335224805526	8.77010377574467	6.31668906982238	9.88541858857466	5.13678356157993	16.1068523771639	7.99048072884391
Meth.DUSP4	0	51.7786846306966	0	7.88789034103995	6.23145441170048	9.83392974131261	7.94291359016554e-05	1.94132308903142	40.935089860813	0.508203869016152	11.0037662695203	2.29259046461067	11.4190849099991
Meth.E2F1	3.92193576702737	10.5786190192645	7.6581028430202	4.09094687296573	6.3492201618797	8.51048549892383	5.8514168278771	5.92734788294467	4.65266128313973	5.37773142719288	3.95347460246615	5.99461166434979	5.75068634272413
Meth.E2F2	18.1461738805726	32.2737439289814	21.3718511965929	8.25437178300496	14.8965353631714	20.9090234228888	8.12866568409267	13.8859427723799	4.09309107668368	6.97813308673022	14.4978027855888	7.82975634665553	2.20247145666913
Meth.E2F3	15.1808491686802	38.8301042972644	20.8197525226751	8.21853102611272	17.3756863538079	19.0820432366409	7.59762029130901	13.4620202597704	8.88916928044527	13.9442857868836	14.4720782429677	13.5744221653273	5.35434671345403
Meth.E2F5	17.7313002967945	35.065127959357	19.7275292278072	8.78554185892003	13.5648145010306	18.8316919834026	8.76353345711914	15.9713415165571	7.71738060816178	11.6990130014892	13.3832700405522	17.6927601027666	2.86846821650589
Meth.EBI3	8.64820871062945	16.8091501513988	12.2838222728561	6.24414529441474	9.09035390605355	0.000181422769830721	8.47522161477321	1.96500652544263	4.89837753047244	7.26936075307635	0	0	2.52628695000467
Meth.ECE1	10.0557329509524	21.9647242286072	5.1228192743284	3.49340541969953e-05	3.66631566146683	8.79209290270962	7.60288655628266	3.74926750343276	2.83838740808489	4.13464337119194e-06	4.78097667758254	2.46808856921272	8.602964790542e-06
Meth.ECEL1	5.03060155425004	7.39996494922027	1.15078022203492	0.189598312539883	1.15189133612768	6.40133649247084e-05	4.69617398105359	2.24418765252437	0.786350740544931	0.972121838599987	3.35043180822345	3.41354751630941e-06	3.54857229393634
Meth.EDA	10.6635742938801	3.64080538295898	3.52117529144952	1.57294165559846	9.28863809254414	12.1703112335316	0.85539887251284	5.96848859447281e-05	4.09432913053273	9.17458042810695	1.41462725148082	1.23621040303216	24.4839210944573
Meth.EDF1	7.51247361100574	19.7449424862058	10.6371778147808	3.90721126838202	8.87464209246723	9.09799123065723	5.03908452430107	6.98712377244054	6.80624160267365	6.66629204142357	10.6352766780013	9.99396410423619	4.55333355548936
Meth.EDN1	10.9968477013045	31.4432476140368	17.6583162124672	6.28769493721384	13.5528624214328	13.6082416677822	5.5819965408497	9.39246762991946	7.39358646065403	11.7294747064762	10.3668076881687	11.6028480063508	3.73631661277642
Meth.EDNRB	0.339041439511204	1.97656115858799	2.77509705350066	3.49442590008544	2.4268634425967	4.17332506414598	3.74383314632367	3.58158623286629	2.09291378436464	2.22010378855794	0.00259519596675828	3.17068798498454	3.79200128973873
Meth.EGFR	12.9077496592676	7.91338245365984	4.77571272967087	2.43485196131196	14.8063901759917	6.71834237907959e-05	9.3222051844846	6.97884244782635	3.26525514868314	8.05529251602178	23.2169608057573	15.8464581060643	3.14480268786668
Meth.EGR1	16.8113020055829	42.626192034742	16.3255666601465	11.4338505429108	17.1166896394337	26.8865382552133	8.96801674256262	18.3607537574716	10.8403572737057	13.8007618396439	12.0622996301517	12.5138918485263	12.6704678901692
Meth.EGR2	3.63141605369396	24.7387566755734	10.8402305329478	4.60955090112025	4.9457682921453	23.9160497355675	7.48893228364006	13.4629481599684	14.0967423994336	7.21647232977011	5.09841628473577	8.94070000738365	8.00940492756654
Meth.EIF2AK1	13.0012452075431	28.3631831127203	15.913513952038	7.47300907871388	12.8143428430752	15.5353490680986	6.12815121664535	8.75951989120306	6.98721878191416	9.47947749688796	9.73741816539364	11.8063308434653	5.57675315159284
Meth.EIF2C1	0.54584232471378	1.34673992651523	1.14376637097632	0.617253660410189	0.827795274347914	1.6504537018151	0.794062681981483	1.07070328124221	0.449000513393644	0.75075440931972	0.929319597204813	0.579146344925222	0.439622950474468
Meth.EIF4E	10.0110798757899	24.8126722155006	15.6563287118013	7.19563601067897	12.2273698070495	8.44822726205859	5.12462637023428	3.52011440049747	5.56017973284924	9.03088545427463	1.6107993313193	5.30708557445824	4.67443605965816
Meth.ELF4	0	0	2.86550274661794	3.58319076231438	6.9456405654299	1.16216836457549	2.87268393637658	0.000572438176307208	4.24494086927769	3.45909005404435	0.000285746798796628	0.0861457806911142	10.8503177099574
Meth.ELK1	17.7806201542728	2.96277479187784e-05	0.2428568905553	1.45934245290672	11.0950618629334	19.9207216379999	0.324977003678639	0	1.08551759869287	15.6469296456001	0.000153207312219303	0.146360945463537	48.4410865123281
Meth.ELN	7.02183022506574	4.7448169754116	4.98338026016243	1.90829598759391	2.5261569112947	1.31513050248099	13.2951203191831	7.35953868132958	2.58141795581903	4.68873123424671	9.81779836990155	5.64865961498123	10.9312275041855
Meth.ELOVL5	14.4115156548958	35.8823559807574	18.7689340766128	8.75424278659299	15.322837362098	21.6255870425741	8.0250894598554	13.0972816055	9.41504030705788	12.473521307632	12.3427579880187	13.7240804883323	6.88144231133075
Meth.EMX2	1.02814040124721	32.9595794246497	4.19106026537818	2.39796203147081	0.852342418905812	11.8224934778631	6.12941153397154	5.3519277157989	6.62736442887086e-06	1.61671069978032	18.3708388340732	6.55633625243798	15.008544997184
Meth.EN2	0.00052516095849692	31.3763794235021	6.2540717144436	1.58080395758938	2.33441376133505	11.5749717911419	1.98044373377542	8.4749724421715	3.73165683883488	5.87251958018309	7.19804204223303	6.96560395640052	9.9142018762639
Meth.ENO1	17.9262234892324	41.481140442	21.3566984452534	10.0382611019995	15.9898496984586	22.2416707704701	8.12689694654781	16.1053739739411	12.1173193932906	11.7758032713684	12.1009552106426	12.1466747996565	7.20395576210767
Meth.EPAS1	8.20832181462903	6.5925275833038	3.04436374061442	0.821501544799494	0.994869047962928	6.24183371579696	6.87333735083321	2.1652608194501	1.15962905159121	3.26909205567235e-05	4.32900680743311	0.924461079200262	1.69614942295567e-05
Meth.EPHA4	16.9448736510036	34.028789426991	21.792400308329	4.15235623709921	15.6479742499983	34.9718051631385	4.910873176463	21.5129505766658	12.4507529140877	1.86266493236045	10.2066340023465	17.0975581110754	6.26643415106826
Meth.EPHA7	7.94345196218866	40.2001173856904	8.55384684151146	0	2.54371192645248	7.67938875963794	5.0270900832107	0.00436543315998327	2.90340270257566	0.33327774732546	24.0298459363387	9.27253628126091	0
Meth.EPHA8	10.2782377895609	11.1463977436277	9.71101930938705	2.18174738235036	6.3830533651875	1.62503856800622	7.28736511998876	6.40901384983314	9.67948101156796	9.31324470998226	14.6052251384506	13.0509169985224	0.000913603286329411
Meth.EPO	1.58560388406044	4.62839062446176	0	0.598032518517743	0.0605506023332398	7.10568635136173	1.20165845418474	4.38321536670442	9.62360241592601	1.13244616146673	8.76808295562755	6.97383066809685	2.18037082156043
Meth.EPOR	2.23092742068248	4.55529210363351	2.8228946376938	0.280902670686558	1.32152097038815	0.789837157686224	6.67203534924606	2.85370986056663	0.000169965387925019	0.398470848661533	4.154838196246	3.12201668749893	1.98144863885665
Meth.ERBB2	13.1340752733886	33.8445350237331	20.7461859791244	8.51225727582133	14.4560040186256	20.9497714800683	8.18279099069248	11.8876575671603	11.8352228899936	11.8974004173171	12.2694243335425	14.0010975219977	4.69762878400776
Meth.ERBB3	0	0	4.77982758039741	4.17050897856107	8.54527823859994	2.44019613411313	8.57705889991822	4.88817798023296	6.34747289274575	4.61580270107922	7.78419492809559	4.37698696432356	8.28560762526114
Meth.ESR1	7.27069261479476	28.9490829448634	5.82731754026596	0.277064134208289	0.00175732135314029	11.1847307023891	5.58070565500371	8.91472421826341	0.704162292076848	4.08815331914064	8.05413374139598	3.57270036235918	7.1535715521753
Meth.ESX1	0.000568141920002523	9.97970693298607	0	0	0	1.47010763467422	5.89502266353295e-05	0.848998819181468	7.12064565249514	2.33034074488898	7.99292428520212	0.763474183962563	29.5695738797096
Meth.ETS1	11.2107068785893	36.1729668880109	18.8198309062531	9.34511624493064	1.61284226403506	28.9862414245886	7.47812547880647	16.1146748910422	14.9171890840718	11.0610128769383	11.6958878504336	15.9799913568263	14.5454629590003
Meth.ETS2	14.8267510763253	29.2064118444124	15.7742033059424	9.61932881509877	15.1630366046769	13.4090977501234	7.57737025619488	10.8153763895072	7.92535829146834	9.83527999613722	0.365285013904763	12.5529630582185	7.01622711300652
Meth.ETV3	14.1696006864642	30.9698639487201	19.0555874510951	7.74698822325588	15.5804710794696	21.0562752767909	7.65474054981274	13.5112123382428	9.07407195517859	11.8082802653229	13.0471095383582	14.0061966658026	6.23884320894942
Meth.EXO1	15.7786222718937	36.3490148413466	21.5264621972838	8.57682894167162	17.7511381904342	20.1506047330902	6.60326868453282	14.0959432906683	9.84167276680823	13.5122546225712	13.6850397553779	15.3393486789396	3.53058177492209
Meth.EZH2	15.7209691024118	37.8215053210315	20.60824612986	11.9139099231676	17.6461241908829	23.5592561883465	9.44642169377508	15.1708568462034	12.316843117851	13.0582440760833	18.2033910927017	17.138171670559	4.09410489373743
Meth.F2R	1.02046221195791	31.8957847854142	18.0676420614842	0.000128715803124552	0	12.6382385737707	7.18809006201183	2.47712079885007	2.8333970189423	0.508035475347982	32.2183215682525	27.2405020284472	3.64802988581666
Meth.FAAH	0	4.71610741850047	1.48687260938497	7.0496618479095	3.30592899314746	0.776854714133226	9.93414892924879	6.78921934855456	8.8993132146924	4.88917415575369	5.20320096487038	2.56544513090426	12.3856220873528
Meth.FABP1	0.406162111660511	0	5.21409672669471	3.43654165959513	0.00129060449644903	1.7186965061218	2.00114407831759	0.795088181376672	1.48705272717612	2.69227973255001	0.0001951093979803	3.30801977036999	2.96828677460495
Meth.FADS2	18.2847193694423	21.8937791224166	2.60638818749791	0.128312505208623	1.85022809393378	10.3143191571274	8.18377893277478	1.21373106167603	6.0957529330108	1.64480029312796e-05	14.2810963958313	4.89495444380212	4.17946284437522e-05
Meth.FAM3B	19.1062983196988	17.5691625217059	1.4723197127987	1.586373876634	19.0641587754403	0.000141158379673409	13.1937163963156	10.3434435324769	3.97422385153265	0.000114674820063936	21.8234663388869	20.2674931975206	13.3778827392036
Meth.FANCC	0.604003814349907	0.57530524831805	1.20735425828353	0.479198799030548	0.552172984559476	3.16686252818971	0.922315855804447	1.31106690397121	1.05002854919311	0.633033675711047	0.41828878712054	0.469760617463902	1.13485480426002
Meth.FAS	16.4750334741877	45.1828270082906	25.1647384499234	11.2639716553428	20.2451034610409	27.0999428098788	10.2120263758843	19.9494197500484	12.1825614518992	15.8679037952461	15.7426500877619	17.7032085577149	9.38866185126203
Meth.FASN	12.5259186103853	35.4794396800982	15.0287900280041	8.24315806854758	15.6809744208324	20.5194850739421	8.28785076034777	7.9431746019817	12.0116301338567	8.44394066368672	9.19958195318348	13.8592728263525	13.0776872161208
Meth.FBLN5	0.000129768341077952	8.36195355815078e-05	7.80180514264574	7.87585009136603	12.204204014206	12.6135208291767	7.36981539927707	10.0417061264335	7.70460074274376	6.8568427141143	9.92178530573338	13.0385900483836	9.52125915589819
Meth.FBXO15	14.5572096366217	32.1191978421723	19.0471940267805	7.79382635625439	14.5589226684169	20.9329720906881	5.3174949944895	13.7976271240033	9.85396318149747	10.5212508857102	12.4727041142755	13.1554080432043	5.97649303962849
Meth.FBXO32	17.1035464583732	35.692157946728	21.1233548570369	11.049940277468	15.8346778703054	29.0635988874233	8.38645235932809	18.4441084845544	11.9484990186856	12.0544740531117	12.785324273148	16.7570050946016	6.50784089826128
Meth.FCER1G	0.852414930466866	1.19192629997128	0.801240858456188	0.349920937088552	0.424110399227348	0.966682028119936	0.266110674633692	0.91028715007602	0.479937377722152	0.414219168030149	0.665658091448057	0.605246757371745	0.224128690466325
Meth.FCER2	3.63769854025238	11.5703473201481	7.26458642629442	5.11524071959316	1.60561290499706	6.00586462599223	6.75934953402037	2.44992138034697	2.61284865924467	3.04976051899758	1.49387586152468	3.75681049118211	6.44101697746902
Meth.FCGRT	4.41062039346284	6.43513702820641	5.14893111280313	2.59825106815187	6.71282289646825	10.8698075922387	8.10404539915942	5.80228508291782	2.28844961110964	2.35096200112276	10.6203861925209	7.79908643478853	2.05943373947169
Meth.FDFT1	14.3599557794766	33.4522637779943	20.4222522819983	10.0372222431988	16.353976166156	24.0775937056014	6.87662787128932	17.5806471249952	11.6032288352539	13.3734077386396	13.4756876605162	17.2550331079138	3.30623236253973
Meth.FDPS	14.1645520498672	34.1568852377879	20.2189793945646	8.29436772585399	16.3963273363565	22.1539948302994	7.5079595397059	13.9848741053045	10.1501262954765	12.7200082499744	10.9426844838355	14.4114062219832	6.01991475197986
Meth.FDX1	13.2654252345836	33.9580337367854	18.5109130989921	7.58252316784494	15.4523693056929	17.5924280426537	5.84432419687291	13.1360205945422	5.95552912741414	11.8385231211817	12.6790881834694	11.9197813038477	1.07298965366695
Meth.FGF19	9.84965746271856	21.2223537296633	1.25976010273123	0.553763055177359	0.0770896594069823	2.31758547380387	8.41546673414909	4.91153859553483	0.365370928338211	0	4.56437297004164	7.22991741719553	1.82807337821924
Meth.FGF2	10.5592267108465	14.0424627913114	6.86602752529266	1.09114400067144	3.41256359424922	15.945749284124	5.93316577518355	4.13617753154353	3.42256325017631	0.377530322592525	11.8575463917592	12.4936164468931	0.492698972528671
Meth.FGF3	7.44937002170159	12.8123307043799	8.12617844108608	3.32473317974479	0	4.93350950866477	3.32041986897988	2.8949701703279	18.820563289218	0.32561632030781	23.2297076847253	1.16437162297352	2.801640136633
Meth.FGF4	2.42604178033003	1.79344370823609	4.78287628533958	0.584686891584161	1.83535027535094	1.60862468955819	0.602751581443258	1.53351074872504	2.1417521120436e-05	1.73452825381691	1.31847027383517	2.85999961006648	0.000171612138222683
Meth.FGFR3	13.113745370948	31.3733994782151	2.68099617139684	7.1571096337354	15.3315153407478	15.2188480196137	12.6873403167475	6.76741024104467	4.93614982388403	4.69065771790551	14.4960867601149	12.4112459352063	10.1870784968929
Meth.FGFR4	11.8480431531519	25.2870038938258	14.9403593040686	5.86885417351849	9.91073807141864	14.9946237916934	2.95617423898974	5.8046745714671	9.0888855788045	8.5682825511294	8.46789410490959	11.65026629626	3.53848442561317
Meth.FH	15.1572619114537	34.8141419221407	20.8044757628989	9.16475809999643	15.5963616877932	23.4005827267376	6.90639476763333	15.370796985639	9.33965473594571	12.5530855501319	13.0669615054939	13.7111716760038	1.88313795249126
Meth.FLI1	0	42.6237690866798	0.00122670028674254	9.33558468767713	7.66482669370942e-05	1.7837212086927	0	0	8.08865516591451	1.67882661937035	22.0063999025532	7.78523113540419	2.46352860413961
Meth.FLOT1	12.4815965864612	34.5496020092444	17.9453604400036	9.19233660682138	14.0618210641057	20.4689393457226	7.6216757304389	15.8053992920233	9.52392289496394	12.0557121125172	11.4232698477905	13.8160430957402	6.66669903781412
Meth.FLT1	6.1901193652927	9.76423733886458	5.45767315490708	1.6757636080824	1.77456999675451	5.00564936676594	4.38873628072867	4.40951167243306	2.830493419255	1.52500127923282	9.93719251576232	3.71968183402746	9.00762409288516
Meth.FN1	10.7652450429129	24.7212695350207	6.51337863442017	1.60330831590866	1.57995937439682	20.0721086389775	2.07849934366843	10.6779173458314	5.84977815884583	1.88103176626276	12.0893303555543	10.8403721661854	5.60467567248459e-05
Meth.FOS	17.0451940049761	40.6715516396093	22.7271212291367	10.6870153809961	14.9037731043185	23.5519430866474	8.57198457912015	18.0825632981229	10.5641243131157	13.3737569374601	7.88638200934803	17.809099299025	5.70992188945264
Meth.FOSB	9.72304365340641	22.3071166258554	12.3811664325943	5.07744916690604	11.2496172505071	12.7667686584353	5.56241526703855	9.05645467832999	7.09827894588479	6.6776511228437	7.93901111666112	10.1906695468075	2.59544877975696
Meth.FOSL1	9.17730544860563	17.5839225147824	14.0122698292364	6.85385415147167	10.9712499934975	8.63114467167361	11.2663074909068	5.03245533784654	7.24633329089904	5.53308196203483	1.59109102863554	0	6.13546071655657
Meth.FOSL2	14.4830080712492	35.378322926792	21.8019413865504	9.74268221173578	16.7017803924079	25.1549718627962	7.88875306313502	15.7608798930569	10.9557042441057	12.809711496826	13.3234969458256	17.9103651973457	7.21203280482793
Meth.FOXA1	7.4946160420055	3.81024148513944	3.44645654902732	8.63840963004092	13.5745758528109	9.7961445366879	5.71491029393161	14.3502274356345	9.28353447390271	9.09994896824508	13.1884213125401	24.2889845348729	6.81435497699155
Meth.FOXA3	14.6671207112129	34.2435236989469	7.01201440048942	6.75084949458822	0.49367786649069	29.0550753045677	9.12921260461356	7.719754013337	13.9857060919136	1.69208543599157	8.71632914322412	5.32319106267215	19.0689062461975
Meth.FOXC1	10.3594255703009	22.9156374103406	14.4860058624348	12.6236893822551	17.5905640091518	15.9195684465736	8.37636443872567	10.4730772493532	20.9785557651332	7.76354550966522	18.4504166149939	24.6402413307206	5.98814754691145
Meth.FOXD1	6.26386954294259	5.52725502531557	8.52691351632994	3.41708044106118	8.86874910517138	4.51079391003645	5.01973572534957	7.45463758118247	17.0877768740169	9.93532486580522	8.66202737154402	19.141832748545	1.00801439069205
Meth.FOXF1	21.896310579866	20.4028653331023	2.90212433082742	1.51059989220039	1.15522298685354	10.8816542359141	9.30554436908419	6.19135338219442	3.46967735037242	3.3227738377877e-05	29.2726780894119	25.3168735958626	3.36729023284069e-05
Meth.FOXG1	5.50057613293727	22.3607731263257	3.6080920650566	0.212960119733465	0.543732100453126	4.10262393972885	6.52176204060667e-05	3.94161331032812	0.924918112896591	2.12905478176791	20.5906454939629	2.88937837999897	2.20802109488754
Meth.FOXH1	0.159262351595635	2.00561959378998	0.71489279996782	0.343805235732411	0.598365580765864	2.327454286402	4.67558200915517	0.437691882810498	0.455163721308974	1.53591418899069	0.4505243288643	1.11096794147228	0.00209547260818651
Meth.FOXJ1	8.02149014085493	19.7409250754031	3.50118722113376	2.77625862235323	0.000129212030529651	12.5312049631695	6.58979506442286	7.33667833076593	1.11452047873737	1.27712283466928	9.77528617975374	4.87129631143307	3.30431231452248
Meth.FOXP1	15.8366283562064	37.9476685280562	23.0423849716231	10.4713402748055	17.8017298470937	24.1505733743503	8.18518282488379	16.2338487182443	11.5859473380844	14.2416468097577	14.6716071519069	16.606926986747	6.63747687496741
Meth.FOXP3	2.02330928211546	2.37235142963693	3.03133471734057	1.58660469375743	1.3280650985838	2.90487374213764	0.562493555855058	1.38425816430742	0.825362109864608	1.52525968965367	0.869607572863992	1.02918894925299	0.668963407566255
Meth.FPGS	13.9967001700244	35.0070155873863	19.0538275346171	9.53512186102439	16.937637541131	22.3762464731341	8.00216435317416	15.5899069370283	10.3511304376576	13.1282973480541	12.1363398071087	16.2157163260688	7.93450904146408
Meth.FSTL1	0.778584879332418	1.18723915853597e-05	2.09328846632258	0.00171700648683038	0	4.12898546698849	6.75410581923244	0.597548360881907	2.78752003747351	2.23102604191525	4.97085069865289	3.39139960674192	0.479027182643841
Meth.G0S2	6.1301644278118	20.1155509952341	1.90204888218066e-05	1.34869478344848e-06	0.506055344886579	0	12.5584139775913	5.8732732499995	3.43118732838091	5.02080468657147	16.2916497727759	3.05468092596198	5.66942826136689
Meth.G6PD	18.8747314911402	4.7319782555483	3.35017296170088	1.33308584549667	13.1020639273056	22.0148855520287	0.641330145215662	5.51652612252391e-05	1.80346250713195	17.4058673450851	1.11200105623158	1.29984036135274	41.8660347903937
Meth.GAA	11.3279519943874	28.525270955954	18.0093971598146	7.1477018741947	14.1000631607712	19.4812019752727	7.41838283650765	13.662872291134	9.8775848913029	11.6013075558871	11.0119201940518	14.1975458936698	6.06684697207075
Meth.GABBR1	14.9224681321007	38.3657962639192	22.8588432395446	10.2460665371397	17.3704700496052	23.2004950750584	8.27334191243682	17.3289373193326	11.4900045954812	12.5789323124018	14.9560822278405	15.5125349929353	6.99745854409253
Meth.GABPA	17.098619761848	37.6490053309552	20.4961080778785	8.65126735686006	16.0206613547752	17.4569784109666	6.91880545652662	15.9035858159071	6.46676305996478	11.8070322948523	15.5457929023587	12.6165860015579	3.27243461915409
Meth.GABRG2	2.19973080737918	18.0405822055233	9.63205774953098	1.42184664785016	0	9.1382557409793	0	4.95925770121185	0.534319405980881	6.92254123817908	18.9121810089354	9.61857390072195	1.35702004124716
Meth.GAD1	9.50184796908453	33.9920972836104	15.9952425204711	9.52946588894123	17.2876371879968	16.7357647723042	10.9139767449648	16.9861172861626	12.7785617316648	5.02725764735361	14.8886892189416	12.654114228648	9.35990108785319
Meth.GADD45A	13.2241956545626	30.4843420259319	16.8899661270734	8.3043928848318	13.2423382519529	17.9182823418175	7.19157187138079	12.3574852345348	8.05873557267855	10.7974089729692	13.0159847156913	11.7639606528307	5.31552577243961
Meth.GADD45B	14.976615335339	39.118491496995	23.797584661941	10.83809029608	19.6571619963157	25.7577598938704	7.84713382664894	18.6927075260349	12.2147948116168	14.7883629526802	14.6420775534196	17.4418904925815	8.78269804055463
Meth.GALT	7.68008180559133	21.0355512615296	11.2810757445478	4.50285344748646	9.06140021507743	12.1466698822695	3.30761131285785	8.029970435812	6.41174031219275	7.90557255055015	7.84735509924339	7.7947042883374	2.57672988445728
Meth.GAPDH	12.668261691238	30.9358048506837	20.1096066556902	7.96708396539075	15.1078640544092	24.0089241302294	8.04929358306063	16.3296495442312	11.6284619044961	11.8505855856793	10.9325342166669	14.3985412934687	6.78872170989312
Meth.GAS6	0.337463526280628	0.970430400664217	0.922858243244132	0.509701650458795	0.472005999098106	1.38230635883884	3.22085739821733	1.07573214858984	0.52192865744177	0.000365741296672357	0.188475589533353	0.539937805551838	1.19210812572031
Meth.GATA3	0	22.096505193805	0	6.11810143476539	3.24708398373783	1.27396583684594	0	7.38327518571632	13.1337982551987	1.57294965572818	10.2990093300459	14.8194259324613	29.2440039703589
Meth.GATA4	3.97244997320211	29.6132870484345	2.74562604808136	0.504405836085632	1.62164241915119e-05	6.23560125466365	2.4842877180659	3.21002022933277	5.56676884146878	0.704801723375757	13.5258772246374	4.05063662540696	3.30171306243931
Meth.GBX2	9.29877761192572	5.36672442047509	2.73054985981414	0.165558051656487	1.77934867585629	5.5441060403684	1.23284381874976	3.55122758660777	2.10537377888449	2.30550374813882	21.1732057169962	7.43125411415847	0.000128366711851903
Meth.GCH1	13.3846381444017	32.5700390195289	20.014046448499	8.62048702736564	15.0438088479615	22.9381408049613	5.73670313448531	15.9806937612795	10.4210644002268	12.4488525184101	12.0209476946246	12.5791084012231	6.21277486817312
Meth.GFAP	0.930059203599499	2.19952247502501	2.09796189923229	0.322927989925711	0.677518486359845	4.06102808415157	6.27295677489787	1.39927048585391	0.957319990618901	3.08132885964379	1.73568438342295	0.641204604507959	7.16022645795048e-05
Meth.GFI1	14.2827780320463	23.8620870151862	5.09798982376722	11.9224720365597	1.15431682390237	6.75910372455662	10.2000007343548	11.8732571069505	9.44437430587832	6.74577896317646	9.12999729971486	6.62143881102321	0.000142796203815701
Meth.GFI1B	8.52184821677712	21.8933372582142	6.53260116577092	1.28665133398425	3.12115597103854	5.90330880719595	4.28373217848137	5.12277336516271	2.20922853314162	6.0114984847222	6.27758764767692	6.59717898333608	0.000995275066134679
Meth.GFPT1	2.46327845923588	2.62026553525749	1.76005648383019	0.670280090944137	0.355025494036475	8.82193654420358	7.7149840570995	3.61284341601119	0.985684363162499	1.03206191832858	3.84297254685193	3.21257827984055	0.00217734794983892
Meth.GGH	15.4144720578581	39.3560035718057	20.9521227863389	10.7301663483457	17.5396899127268	22.3932242266103	9.34908724435791	16.771176464035	12.1604187220438	14.402764627508	13.924358628181	17.6675349395329	9.58910105219948
Meth.GHR	13.4653371106333	28.0332906453171	13.1846624831665	7.88502263766387	8.43035455502216	0.839060191059448	9.15330770911557	12.0074673701767	12.1455067469443	15.1883598968476	17.7978072666636	15.5572223890881	12.5465019061163
Meth.GIP	4.02408028763993	0.228795595272115	2.4817446398976	0.303753991149451	5.02033571086037	0	5.53421039098097	2.55244290308694	0.444248771555465	1.88994910610529	0.494583422111117	0	2.31438455237638
Meth.GK	21.1671028375137	2.72117857083426	3.11007336508232	1.94257635802174	4.79565102555539	19.507135678413	2.93793951866987	0.000122805034364961	4.07432703296442	18.3797264818303	2.67602434342687	6.89374811055106e-05	54.3041576537571
Meth.GLI3	15.0956036560546	29.1644517306122	18.2069552500468	9.12147023300262	15.9093851809845	17.220891337193	7.9797376831174	15.825458051829	8.05663876354704	12.3647464131194	15.4034937118896	18.3223287382979	6.66363699908892
Meth.GNAI2	12.1474970158367	31.618225970805	16.0725448577844	6.31734214809407	11.9185025070562	18.3666745808726	6.7757009447888	14.3774244426707	8.54865751467035	10.4813296841966	10.9848354978828	6.74587243753717	4.65354557940964
Meth.GNAL	0.42628009753499	1.9941585404991	1.08372349977275	0.894027926622791	1.5216434260679	2.73590495588667	2.93289442901429	2.03980561050605	0.913704205920518	1.71420724463008	0.628191064203727	1.1648584330989	1.43206662253198
Meth.GNAS	2.50799975306771	7.75455111824055	3.40568840426672	2.04905370430557	1.9459529179574	4.2950153460846	0.979261558961515	2.5269337554316	2.87449306821293	1.75877579432035	4.24281704507986	4.79735680094567	0.537182257299329
Meth.GOT1	16.9119762645428	36.2289887003908	22.697578202378	8.94983052802936	16.3761827712977	23.847028801085	7.05991883676467	17.0193237834957	9.42930999102503	14.5588770724028	14.7716010553543	14.3759432777571	6.45299294556867
Meth.GPAM	13.4193608152404	35.9135506412431	16.0941886575121	6.76490623494411	12.9069869830745	14.7544775006417	5.75017316415237	12.2794489622791	6.26542683820958	11.218626437182	11.6598023431855	10.1879006415941	2.98200868061036
Meth.GPC3	18.2680452692668	3.0537493882232	9.32123916455779e-05	1.52902954438441	12.776601826287	5.19141183122663	4.6434114114859e-05	1.07375344156232	1.55837967196767	4.26090016051804	4.75060443312788	5.30295260057472	47.6615050006304
Meth.GPX1	4.10995027784603	11.3786768303123	6.72762392501181	4.8386749992648	4.95787851000134	8.10168492335959	5.04069770492704	6.04154042679556	4.04148381923711	5.52359958872261	2.88152027712889	5.66662816387347	7.33725397784109
Meth.GPX4	12.3572471728236	36.0193021762552	24.1071386757954	10.2415403553375	16.4534097094983	24.0676148779167	8.30677529331632	17.0151994765807	12.7539915857352	13.7501250498147	12.3802929967706	14.7422622605275	8.00252288352217
Meth.GRB10	11.3223368720147	12.2328144606424	9.8262017169812	0.795168949362468	10.8231825999924	0	6.26093526686818	10.4060721780952	3.79831381696859	4.14252135124042	18.1180075258113	8.50970652264074	7.56466566486239
Meth.GRIN1	4.54028683407741	15.625891324336	6.78211230134631	1.28878375265373	2.21314881748802	7.67621494492147	0.972327728557138	3.72476898859394	3.17671789934342	2.14724364182345	9.72055929024297	3.77617428313038	2.67169297384813
Meth.GRIN2A	11.2636762144323	44.7617786766624	13.1904480849461	2.5117107119303	0.000825635122043721	1.93480898285704	1.71471796775077	6.35592467591298	8.37328576615735	4.54501646708903	24.0085093766096	0	18.1990428040251
Meth.GRIN2B	1.62716686727751	5.15626967805221	1.3717250967971	1.17632498704687	0.970804543138823	1.99270190894673	0.928154799359558	2.87613912364498	0.000357692404323594	1.39002441294037	1.76655493684015	1.03101054927156	1.20982044175131
Meth.GRM6	2.22327646097496	8.92460851629618	5.00044266118812	0.682902103542627	1.05677112445824	3.87715093378559	0	3.28115211779391	2.0793712264479	2.33451117541842	10.4424209430785	4.96477892731556	1.62304342275986
Meth.GSC	6.53286910682913	25.936043978835	9.75191413679246	1.3201744654209	1.32368257447132	7.1720751499408	0	3.60793123566503	21.7415120967266	1.66389362846898	16.2076230144208	6.16782363021251	19.5568829068923
Meth.GSN	7.21053487014268	4.81279757598804	5.27186699535956	1.66940843129932	6.25312355003154	11.2072529693956	12.4198140791828	4.66119035080584	5.35060119226693	5.15820772348634	11.1117500769852	0.360310983140041	4.70117413885337
Meth.GSTP1	0.836949035487382	0.000324320928969163	2.84906782234927	0.680360275308202	5.08185273139036	1.41053432010431	8.63884292770122	1.81756516058337	4.67152857672175	1.33530390839003	1.82618304740905	1.73875162810275e-05	3.76737997179885
Meth.GYPC	13.5000015256155	14.6652065838359	9.05695352981846	2.49914653242023	0.000336194840031139	12.5409209113573	3.72160509507405	10.9224306304755	0.00966264189069431	3.945582421139	16.9409436783733	6.6198589315452	4.88675406637563e-05
Meth.H19	0.376677117679975	0.000300992532923976	1.59073803257424	0.992882993929247	2.73104930451475	0.824495924964578	3.59766738116191	1.43690606633174	0.366480263882597	1.859963938793	0.990091478993403	1.09234038261816	0.453909798922555
Meth.H2AFX	13.5791221766346	38.1767837618645	21.6053298543609	9.4674199063252	15.8987602092397	24.8117256411481	9.18200553420098	15.4450096656353	12.3146268354032	14.0450387793888	14.3653632413383	16.6288795196051	8.94362116423082
Meth.HAMP	3.75213682802878	1.46639579134164	4.06961667103365	3.11736492509898	8.34079724773343	4.84262925925425	10.385004026497	3.72958760267764	1.30855060858137	3.94201235797534	2.3350581846086	7.62766146878035	6.82353818444458
Meth.HAND1	9.93476661705291	12.808352287149	4.10343564000145	1.3118477342912	0.755135999655989	7.9597422915593	6.07151959794579	8.75220296595411	19.1612366004652	0.531814755268404	18.4637669396602	6.4298413022461	6.92026780372393
Meth.HAND2	1.74180888577328	17.9321745804993	5.11808580528272	1.54669434780036	0.923911673297001	3.75600420176861	2.37522082027076e-05	3.23677150099401	1.74907024403239	3.88587811083719	18.1386750110406	3.7674499217872	0.797110914601471
Meth.HAP1	14.809251602455	24.5628284489278	15.4280589364206	9.59778482491027	12.7710291738615	16.1222668923241	8.72994129922585	16.3260996895503	11.0865481553403	10.6403775690952	16.2944025926274	18.3165725906443	7.2779372104854
Meth.HBA1	10.7562021922946	14.6819825648702	0	1.29543619811001	0.8105118527853	4.09688543166806	7.11422710058194	7.91229479464053	10.5230035742136	1.9803900506418	10.7323146490824	6.86526160882904	14.4240741536309
Meth.HBEGF	1.04557692284632e-05	4.07955136666847	2.80946433337134	9.29758575406219	11.9122773498494	7.2980811832977	8.17185665174086	9.39987895128837	7.78696514302851	4.12574227086178	8.37986473433246	11.8783156408651	12.9061506904741
Meth.HCK	11.3502264282035	25.5321841118634	13.1195145721354	5.28706667527728	2.88071495878021	20.8829673834238	4.97862165718321	9.55598276328431	9.94256433074261	5.08682648505322	7.44714141771323	7.82190877876641	7.92970278983332
Meth.HCN2	5.01129486189354	25.7148978278359	5.77113117321549	3.7743678089611	5.46826324765805	9.86341606336996	2.19033148018513	6.72460058888338	8.10883349900016	6.04223397114516	12.6453409770447	9.83931084057471	8.46950092895197
Meth.HCN4	8.44649795767161	5.30808532293562	4.84655540358173	0.391188304503348	2.14677288163569	6.167046512845	0.56245031950374	3.74344166311531	10.6401131394984	1.33110766188735	12.9778902136198	6.00611205767992	0.00017885721383408
Meth.HDAC4	18.2903283711973	43.5817322986967	25.7164760572397	12.2244193696431	18.3516401342061	25.3231971818695	10.2337226626578	17.3405013140236	12.6122099202512	11.4913927507105	10.4633921107607	18.0380989705661	2.86857873143022
Meth.HES1	14.7547203855933	33.4422955297671	21.2781048730765	9.4328161898198	17.1543982595527	22.8351084343143	6.57017636635117	16.1399585499006	10.5710321952712	13.1523820228444	12.6576306857928	14.1956796378113	6.00164912860743
Meth.HES6	7.0876924305761	15.7769357760452	3.51779896110993	0.777649529295946	13.0556798417863	10.0773934583699	9.17021888068156	3.2079651851307	1.7367172954693	0	13.5306518490642	6.84708093884487	5.04384816599931
Meth.HEY2	15.5775849507034	32.8171566586334	13.5906319171395	4.80751767330711	13.8723022137578	8.91383495651392	11.0784030966414	13.02795535344	9.20639695864207	6.99061511805477	16.8533371543422	11.2088315716425	6.38294070859942
Meth.HHEX	12.9145770713818	23.7071841930577	0	3.0276120929737e-05	0	16.7654941072895	7.97986266609985	5.24135112578718	10.136131072256	0.240134263976199	1.91351416683802	3.68331391526739	6.81691006966858
Meth.HIF3A	4.46555153945737	0.784728214575502	10.8319511329141	7.51899736821815	6.56547624404738	9.16229912588759	6.03113087632956	6.65209960607357	0.390439788012511	0.846007781793324	1.5758788157312	4.02535785003588	4.64364340172707
Meth.HIP1	10.7810861631136	26.3132601474272	16.34834183425	8.33849967187319	9.00531664310812	22.7099289243072	6.25490813477497	13.439974559854	10.6128203476979	9.45870146384507	9.20722067565219	10.2320782502	8.28025500822881
Meth.HIPK3	0.737619604259903	0.000416367495947648	0.428145384736958	0.64606744331406	1.16125338499284	2.82572093480838	0.284716426364173	1.95142472025775	0.324102478415464	0.341654559189437	0.422205062423082	2.71173446623802	1.41699022329327
Meth.HIST1H1T	0.000861766025019576	0.233268754511046	0.847969263851365	0.481920715016028	0.432329400165584	1.83548911494857	0.347605087246587	0.839415430089104	0.850636947648241	0.205076402380379	0.000200669795172794	0.510229777745284	0.536933033241045
Meth.HIST1H2AM	14.3920702414779	33.0959043628239	19.9933513787442	6.50281540290731	14.668220873532	17.0574559274598	6.26987173537542	13.1018474371018	7.44619112301318	11.6203384253999	11.7786982665711	12.9253171199951	7.1088667090047
Meth.HLA-B	20.6153839883662	11.2422319621543	5.08411559578482	9.97486582718003	16.2216982835529	26.2581245151345	6.25374524862949	22.6737409518143	10.3861167410394	19.2817501258087	14.1984971932548	15.2749098143244	21.3753737591506
Meth.HLF	4.88192000979704	21.0351417507479	1.78977663436622	0.68438111927039	0.0109438139905232	7.31490500477168	4.55131897182884	5.4172537928896	4.52902103271129e-05	2.88199800792196	2.52346387212097	5.86769272075484	6.63478241349e-05
Meth.HMBS	11.4479303367807	29.9210394435765	18.5963039284193	8.91911628782353	14.1034039902493	23.3933296354113	7.45767985048641	15.6720124308172	9.72156556627195	11.0503393997178	11.680873436092	14.64535635423	7.67067728252483
Meth.HMGB1	13.9798654491262	38.0393850446083	19.9701630681807	7.65983728539061	19.1573176405066	26.7326014895864	8.99618443300884	19.0827153520946	12.390916985254	13.7979862103186	14.3958037221811	18.8118668296664	3.19679445473848
Meth.HMGCR	17.1345770301328	42.7264666529824	23.9761946041552	9.73822302676437	18.8887898522016	26.5393648390352	7.50648056699626	18.7942734479235	13.8025858937669	14.2677386523907	14.7656620361201	16.4467929907934	9.37627737237372
Meth.HMGCS1	12.8077565937847	30.664181239589	18.7962992167101	8.75593982699589	14.646196933375	21.6936173547271	7.34856191884858	14.7782375684577	8.81052732742788	11.0279944633387	11.8851560677147	12.1531647213073	5.60854658557014
Meth.HMGN1	5.48396984546054	8.03137685780396	6.9511897561437	3.9439775737518	5.61321794439908	8.48668489590568	3.2656535521953	3.93634981661323	4.8574954128955	4.55289470168118	3.53282434723679	2.50974396435352	3.84718054281401
Meth.HMOX1	8.09838592380675e-05	1.48282551480019	0.309553672421268	0.559790047613844	0.996130412190528	1.7608994507769	4.9128785646948	0.73047748055476	0.413177149301984	2.22895108255913	1.39469249041101	1.80023132887764	2.84555757541112e-05
Meth.HOXA1	11.1548878232669	39.7024828336825	21.9655201606233	1.13569607522704	15.9257881070801	13.0621491061405	4.64185360573064	14.0904311021185	11.3803877879569	12.9908321070634	10.1944705544877	8.60316326120635	12.2925040736218
Meth.HOXA10	2.57640975994029	5.74578023437957	3.39011228715705	1.8492483344168	1.54533711090615	6.65171581618775	5.78950424771134	4.04994065639052	0.499588167684948	3.27084352926332	2.68986526601251	0.000104275615223159	0.000223601099534428
Meth.HOXA11	12.6184929521588	18.2391170456509	1.46793361184644	0.0385421000685766	0	7.86809171711284	9.02913740280422	5.58950844578688	0	0.536090969264546	12.2422973703716	2.53505659178666	1.34502478333157e-06
Meth.HOXA13	13.7308711079844	11.2267992671337	0.262718409354678	11.8169423715348	9.90568775593206	0	11.3602467363245	0.401262150776045	10.2825395924073	5.53228418534018	18.4278639554495	18.8937771748923	4.97937316166191
Meth.HOXA2	1.29006613320554	14.1864611150455	1.40803086758775	0.290215188482916	3.02735222146421	11.9390878014599	0.637865995427686	3.9352715290735	0	1.24125859248465	4.06640333458015	9.9133125972667	7.30245487526843e-07
Meth.HOXA4	3.04855211875045	0.900388356223247	5.82570323995389	0.000542065488995657	5.97737828763512	10.7802424764204	2.16586546818476	2.0175525743226	5.80969170676833	2.21663838374704	5.08377143312932	5.87425273454253	3.5042374055252e-05
Meth.HOXA5	0.00187484057483343	0	5.47856792914768	1.4262756773722	4.46191416765313	7.43700115003798	6.51030099619245	1.28082736014592	6.57087254527155	3.61518624590186	6.82822137211944	3.62556305704101	3.21532967691365
Meth.HOXA7	6.75457470845596	24.9698937802707	1.14812635791529	0.394093677162945	2.32457115821596	14.0387407967675	1.37902629629123	3.53120018066355	6.15031297368669e-05	0.775103668895199	9.28294825765185	3.59242399692444	2.01555835253868e-05
Meth.HOXB1	1.23081319635884	0	3.01626869858502e-05	0.224558040216876	0	0.364528046076931	1.26763206915215	0.36133533154245	1.10554763424324	1.70217112038522	7.57942440483296	0	3.52885343609131e-06
Meth.HOXB2	4.26150645518201	2.98517989158687	2.4948867569266	0.00409300059583556	2.53401286048539	9.00343959200779	4.11786931403322	3.63119459928104	0.152442640329705	0.853148691869815	7.16554692264209	7.44549345898355	0
Meth.HOXB3	0.887366753848118	0	3.34375147681638	0.30489049859933	2.19054175994686	4.10272070821713	6.96088562150026	0.492285298276421	2.12612546824363	0.772840733007335	9.37720011545943	4.41677146317572e-05	4.61922335707792e-06
Meth.HOXB4	1.69712709254586e-05	14.2373740172286	0	0.250601688336799	0.934958432132682	37.8845768109849	0	0.000390417601641865	0.708892598418134	0.278282429133621	8.81324067768847	12.369096836968	0
Meth.HOXB7	0	33.0852049794499	7.79448236531236	7.00551730512788	17.3480106153308	34.4346273759232	2.12605622105733	1.07131373709161	1.27111128206986	10.6789957078586	3.23656072171071	19.8617476191566	0
Meth.HOXB8	0.759773839423591	14.3531025543466	0.532240940258877	1.3227492255697e-05	0.943847502716178	16.6080539493067	2.01734748396924	3.20395469234734	6.05280793630319	1.34249046884724	9.15900165341514	8.94345113847921	0.445111692042399
Meth.HOXC8	34.7174411841197	54.8597354711978	0.000203991916364097	0	25.2815341891447	0.000132934074753266	8.46893328132262	4.4055432578448	2.80327708151886	2.18533953290556	25.4722652751445	2.34741585234e-06	0.000388425073098079
Meth.HOXD1	6.00887145498131	6.74330880471068	3.70791918434974	9.07468967093052	5.34853702347723	0	8.20939152973322	18.1048050593221	0	12.4907369544996	16.6889872640303	28.9545616750162	17.5475370563831
Meth.HOXD10	4.22712496930188	19.7518990286867	1.58259566485748	0.297270452617505	1.10081167375418	5.05435466783995	2.70451584016173e-05	4.16151265939776	0.000462431282093147	2.06681422298892	13.7938849870042	3.63892854892533	0.000262562169400168
Meth.HOXD11	0	6.12156786722762	0.179493617828676	7.73456343206814	11.0133105680791	6.51556820144611	8.14438087344586	12.006855905712	8.38064973090463	2.74095161629239	9.42023965562723	17.0160205490278	14.8596626357577
Meth.HOXD13	5.33471331812312	26.0998746738064	3.24265685647592	0.495829085180307	1.5235194306074	11.7651947380947	2.14151456096951	5.62690953594544	0.00015243605776235	2.83872892673677	10.6908016722375	5.27129830371681	2.97283871928206e-06
Meth.HOXD4	3.09830443366587	20.8571214560774	1.96990789014409	0.265154407752566	0.348379616987333	4.10957795919014	0	2.10042552017818	1.45325204208243e-05	1.33035556228167	5.27966284147524	2.3585615489517	1.01102653851488
Meth.HOXD8	10.1464428906648	10.7765347460723	2.39633602961954	2.29239053025023	4.19178137674982e-05	6.49690772139603	1.62344060585316e-06	8.01474410174865	1.7603218365802e-05	3.14308126229303	22.2219372911275	3.70508280075947	4.15290515410586
Meth.HOXD9	1.54084946291239	23.800177046764	0.325106617328188	0.181926322158289	0.920001910549813	2.05391294428797	0	1.43751176744084	0.958996375331934	1.39194575815459	16.9404413922019	2.08742977988367	0.0590236443194293
Meth.HPGD	16.8069675762771	37.7575655857696	19.976832008883	5.31306739570994	12.9634877592468	11.4725173160025	8.40602572044737	14.7235548204567	8.43548834407657	9.40993026688811	15.6268317067222	10.9221871428153	7.30575007807502
Meth.HPSE	16.0167153546275	32.7669739701321	12.7467981438928	9.37969915448115	15.2922124987382	18.0394899580584	6.04714298907334	12.3036388540877	8.19851866272535	12.0357760503891	14.3367286998576	14.1568427520612	0.00117661827539727
Meth.HRAS	8.66231396357561	21.7186333731992	17.3047937039744	10.1608698251973	13.7382528121764	10.4720747124109	11.0367075280934	7.78460549225076	10.6908761266663	11.0788217261977	5.79383226565157	0.0746289485628671	6.09135875085961
Meth.HRK	17.7318825227928	18.7500589972108	13.3368898433182	5.23803647489067	13.2040500699295	40.9673844259042	5.37350164797539	16.6953825529628	5.56974846629145	11.9247412599457	10.3055542748275	11.1112532841625	0
Meth.HSD17B8	41.0180363392374	53.8634996521544	5.05973736309573	2.81376989624921	24.209789608104	11.3721748337014	15.9024370040047	13.3002164592363	0.000547635976228737	4.66180951414947	32.9799300768113	9.70790865418535e-05	0.000391120187012921
Meth.HSF2	15.8755905795076	39.8757804111593	22.8551420078585	10.0963332120762	17.6260183770068	24.1219014447569	9.63802642062192	17.5500375373906	11.0529400830049	14.8115570698081	15.6220821947939	16.3155591983782	2.13105895750516
Meth.HSF4	23.0111716666519	36.5100696369719	2.40393231002135e-06	1.14837536374582	8.98795347620082	11.441884009991	8.51313494308221	3.11257708548187	4.85366236820608	0	8.49357932391315	1.26963509445641	4.41019276419006
Meth.HSPA1A	29.0604866142648	26.8899828323793	0	15.4050588134105	13.4811789072951	34.3871444771618	7.22728332890835	6.9118881740256	9.40180406951692	11.9811746190792	8.83984475088783	0	6.76656878041968
Meth.HSPA1B	15.1585749452314	30.7431470189341	16.4399256087858	10.0548482555244	9.8377769003449	25.6421984626314	8.47249346396007	16.1405778372819	12.1263399680667	11.2553874942428	12.4628381575257	13.9551187165881	9.81569551151243
Meth.HSPA2	0.258357098355579	1.40246662030751	0.816622351190245	0.283948975503328	0.580629057198614	0.202513157521998	1.48766375725433	0.474041870516274	0.31166325610241	0.544841841203698	0.46276099714322	0.597208361248307	0.800577887178178
Meth.HSPA5	14.6279713687602	39.5476178150001	21.589464228132	10.2923656361388	17.2942713616528	23.5906610860116	8.40368676455616	17.8730933427344	10.7738448173695	14.7777915072939	13.2275405892338	13.9278338800426	7.01144442875686
Meth.HSPA8	14.0992389237643	36.2586108517436	22.6245562950891	10.3734570932605	16.9779170116987	25.7578235701383	8.56707077129791	17.0927871960161	11.649258928299	14.2255694853401	13.9154825548112	15.1554362457858	6.90892154518447
Meth.HSPB1	10.1531757591295	27.3221500818574	16.8401815402647	7.11523067179139	12.9671258642138	20.6267216048883	6.03010382751926	13.2969720737397	8.60646421540295	11.1514141203736	9.01062710253679	13.387407204718	7.26334691323073
Meth.HSPD1	16.9255785368656	34.5230830857473	22.9741221310722	9.43176759885541	16.5990619950423	23.9054540530305	5.58245156806791	13.5707723541102	8.61130897205799	13.2069492418666	14.2556277018309	13.092798270488	4.00341355487175
Meth.HTR4	8.18738766787001	7.55292061582381	9.839787876167	4.8358649468353	0	7.31814772107792	0.112753802792415	3.05518161285172	2.35398414532318	3.49540328019228	23.75022950284	9.31554356865847	0.955442399617088
Meth.ICAM1	17.1022916322068	41.0645532402105	23.4428455238446	10.8364924031891	19.220828831108	22.5056136092137	9.69279671645519	18.2804811348451	11.3447842203114	14.5566288288192	13.4654354679097	14.7420570922573	9.45483217660892
Meth.ID2	2.39205729653552	6.01183065941108	13.9456044079751	4.9808034727025	11.1379212173917	24.9883371302172	1.379211064013	10.0516641608679	11.7874841995593	5.81821766547673	1.10026568810981	5.42986277738782	6.13546452193885
Meth.ID3	11.4937471837151	25.4545779293004	16.8541428934983	6.5998149990397	13.116292698264	19.1385394412515	6.56343102089972	11.3178000718387	8.37117503150622	9.79837381019448	10.2636142213812	12.2727783194421	3.50486514075646
Meth.ID4	0	7.68128850507863	3.92231448634502	1.61107193352378	3.8076931254682	3.1942720809495	6.32866939323817	11.7871722836421	5.11178265542894	3.41682566837648	12.5666557400903	14.1747695732608	19.6496495011362
Meth.IDH1	9.84057544027211	26.7003313011277	16.6149940903621	8.07077288361679	14.305340997167	17.8463348243597	7.87398849049841	11.757240266511	10.6871423368616	11.2224412312366	11.7040140563333	11.2611913927634	4.96611945570142
Meth.IER3IP1	17.1946725870701	36.6437226729151	21.6718992101104	9.15943790726125	15.856573249536	25.1359178240895	6.06261382391312	16.2689877906583	10.6590187963746	13.1698173028282	13.8991683064597	15.5416718697901	4.80401876667695
Meth.IFNB1	0.91750169316177	1.37853407191467	0.752404477832635	1.84814638357577	0.565137263285263	2.25698362182645	4.96634186609593	1.85829603765753	0.920252917075769	1.94744747868849	0.000121747372151744	1.57992433190137	1.78090010398529
Meth.IFNGR1	11.120090015125	28.3576856472619	16.0453998233257	6.57671283807709	12.7293727745415	14.7737393345921	5.34456196948062	11.478681833345	7.44960832754923	9.80456357990283	9.75423667628852	10.6005777343909	5.33966155787219
Meth.IFNGR2	5.22576927607196	5.09446270257908e-05	1.12113615314482	1.18464705023007	2.96150064027807	0.598965554803715	5.60191099884305	5.02533351361761	1.56847200156895	0.551954127950018	4.30250287566799	0.0187353552222457	5.57511774243013
Meth.IGF1R	8.69075145893491	1.24365410432114	4.37342373750815	8.15647419638868	14.6175094331799	0.787474866737957	4.97130680146951	13.5048523017381	10.4356496724251	12.1294659172218	16.5133271705189	26.6970677536989	5.38676363577154
Meth.IGF2	5.53990524703756	6.44797491520363	1.6849880853551	2.21885176211543	4.28018391283239	3.26296880799611	4.79444975450915	6.42041433370899	8.90786926377453	0.456023424466864	7.09315407383255	12.4333166718839	6.95568812883672
Meth.IGF2R	15.5844955757472	37.069652412531	20.5059209903106	9.48107819921643	16.4689713881959	20.6898679476573	8.91326715844827	16.3931876080425	10.378864738908	12.9497749051704	13.6704600590503	14.7005812927099	6.16431817251602
Meth.IGFALS	2.22009523365387	0.454052494185346	2.02730555416518	1.15752047994847	1.48131344200039	2.55211308021772	3.04300197567077	1.64886718027763	0.942598500530481	1.54812806962349	2.168860570637	0.213969063433609	0.798381615392075
Meth.IGFBP2	13.4929780910541	12.8134002355086	5.89885777193724	1.59478433426702	9.31221810629865	0.63845809038645	7.71680583736457	10.9788219492276	9.11886156840271	7.06572761721299	13.6931965638317	17.0512001261445	7.52825272466328
Meth.IGFBP3	11.6272238824592	7.52744865299411	0	1.01625618682131	6.24803898324912	6.31579322584979	1.19100679208662	18.242203729345	8.56885890426425	4.95239885500185	16.8531553112982	2.2029165468176	6.95082206545545
Meth.IGFBP4	16.7559067129015	33.0891627188845	11.0342047750959	7.06225938815298	19.455596284125	13.7884645983135	8.14942547419165	20.856482045471	9.76955956578951	16.3621763762653	13.8132962117226	19.9080309083761	9.23925337047705
Meth.IGFBP5	15.6904227212124	15.9530831167802	14.1083435574517	0	2.42272762831813	12.2529858106199	10.6617725112901	10.0176631310934	4.37341829714706	2.08801347313101	19.4687273061068	9.43677381026404	0.000201775523931538
Meth.IGFBP6	11.3361681509135	27.6411744676969	18.3534977816368	8.27638411600488	13.7674301391961	18.3255659985461	6.91546805031483	13.5227761850612	8.99274167961109	10.5954630350184	12.1887253217706	13.4882408282138	4.81013393834766
Meth.IKBKB	14.7637318969838	38.8137641469664	19.6455575248903	9.6616071243589	16.31445514186	22.3342850939787	8.56146853004731	14.8399692177293	9.93322031453102	11.9492891219435	13.0944934721893	11.7610540616805	7.97081814019405
Meth.IKBKE	2.37750534723316	6.93589592237022	9.47534322427223	7.86159104203437	9.56206270883	8.5441440531385	9.94623217100606	4.69765552144031	6.54298922314498	8.01162187121658	1.23387678626869	0.258110161699629	3.68817012529596
Meth.IL11	0.850479734043537	9.128716652581	4.1131494733339	6.15842945889759	0.558209685041629	11.482026064489	7.85925590750305	8.08795627605405	7.35843215700683	6.23715887108581	4.45270802976972	8.42234266766063	11.8262517850892
Meth.IL12A	17.2677860995466	42.4139294703451	24.1924077185206	10.9074279328992	20.0625331415218	25.3831802729436	8.90172973767212	18.6600879119794	11.2792749232087	16.5367969910818	14.2674493366958	16.3136904737972	6.79326368160917
Meth.IL12RB2	10.5942020004196	15.729748812816	3.55660760513329	1.48921385259019	0.678467513918482	3.42678495878094	2.29676217951766	4.45022615852464	3.00896444034243	2.99057209513988	0.000401905606888182	1.63412551701523	4.51565962163446
Meth.IL4R	13.2766495633482	30.8128944772814	19.545555717803	7.68792994688433	15.3115508092667	21.1874318191154	6.83520901537709	12.7354390409873	9.84233720944412	10.9951798083205	11.9630251172085	11.378034375033	3.63156854336838
Meth.IL6R	15.6228940324684	40.0166403000886	20.5702662518869	10.1263216064348	16.6572935351367	22.7633017034911	9.02723433135339	17.7116743602	10.288366754405	12.9348744215849	11.680356621947	14.9522356390623	6.30274131125201
Meth.IL6ST	11.3232297749379	23.6270561045569	9.41343720919911	7.94901021091955	8.43684621388779	19.9016215638577	0.779770553905006	16.7707656591245	7.5268771667953	7.82245769740229	9.91826217473976	3.26831760265898	9.15376233175704
Meth.IL7	13.9529251780568	35.5850714438936	14.8805856818416	9.33800792495337	15.2831898835741	13.3306852122164	6.62698623965094	11.882671576477	7.8932116537312	12.7427854073995	12.4812662891193	14.9087221678436	2.89912048381095
Meth.ILF3	14.7158709253838	38.1915524388133	23.7944004313112	9.15779805792658	17.9296997410923	22.7593402173082	7.80162577127896	15.715140219368	10.264499727573	14.1222802617037	14.4560757888847	15.2605749529611	7.1861501256214
Meth.ILK	15.2491914454319	38.7168755114022	21.528239377211	9.28008327181003	17.3265313379506	23.8186296876147	7.84412532965443	14.5973314043458	9.35280174707808	14.2191101348331	13.9813709613683	14.8251451715351	7.57052689979415
Meth.ING2	15.9144214191214	35.8899323697936	20.6536334139309	10.2944284510679	16.7383702056537	24.1646299597619	7.78675605581608	16.9677166204185	10.5143322955805	11.0071244374489	13.3003516558599	17.0818686294585	4.90306439968296
Meth.INHA	2.32479047716823	4.86560918605601	3.7723954201227	2.39622729014911	2.78543583152326	2.94100474833759	5.95232175389326	4.5092731313258	1.27534490033145	3.57156404656964	0.615032541485045	1.45200834865476	0.873268543758287
Meth.INHBB	10.4038320991525	22.7750308499755	9.78032740828843	8.46694515174881	14.3615128663373	12.2638545540885	9.12727713662774	12.832674401093	9.12322917386772	7.86726050802608	14.6575163409743	10.6885865704982	3.69038020590578
Meth.INPPL1	14.6668444019651	29.5610407738655	19.1766269507563	9.58781637273055	14.9216037061765	19.4880611387	7.27279894661575	14.3601504065785	8.79008372201202	12.2305867528701	13.0077700716565	15.2518166205872	5.63885080985339
Meth.INSIG1	26.1133729209649	38.7174885495928	20.199854894758	12.0768437664529	19.8414507750627	3.59482532439998	15.8725961613805	23.6038972580088	8.11620751114386	5.06712032409779	23.7878334262763	18.4704256943924	0
Meth.INSL3	0.772321318734173	1.74831630737084	0.482529518098618	2.42909133532183	0.000587876613292743	0.707946026622762	1.92316152550459	0.733574500799883	0.554534679525067	0.268962135828724	1.59922036193689	0.477642330574139	1.40934965245294
Meth.INSR	0.709859833618251	4.43211420903627	2.4785131438937	0.483984305015737	2.64535599726335	4.06984379898932	5.37692913981033	4.76820388021566	2.32483985321914	1.86267194804251	5.33368480971643	4.99289556827993	5.79556962196405
Meth.IQGAP1	8.36708139393359	20.2448919833911	11.7310085800808	6.16568289057161	8.57416525335801	13.7029124464305	4.83713752460146	10.4035516542268	6.62748544168767	7.13135797217125	6.90010545609028	8.20318595329184	4.38208226897858
Meth.IRAK1	19.7505345713223	0	0	0.613814238502239	12.0553767416947	17.9399004322427	8.28909914068995e-05	0	0	18.4042011363142	0	0	54.6414553609914
Meth.IRF1	13.8685284671958	31.6578511592799	15.5424962609162	7.04562704324406	14.2118142035954	17.6772278048502	4.18151987692	12.4818153933353	8.10994527492544	9.25661533947684	10.664546394468	13.0500465766739	7.38526506869747
Meth.IRF4	9.40659071943122e-07	48.7522066865779	9.17286060233975	0.463413885379535	2.72863166196312	0.000331781260241484	6.42342780348998	0.900713805057987	11.3197476624394	3.2789109620773e-05	23.1269095355117	0	12.5161079466876
Meth.IRF7	5.69071429649176	7.29025935131733	1.58096233396728	0.800832403340169	1.95526335393302	3.23536165385302	1.50062450729613	2.44901418464004	0.000545305285588	0.000101567987394373	0.000262253862989591	4.15945741999115	1.93681304135765
Meth.IRF8	5.13625044776023	15.1010098209769	7.74643294063287	0.130890737002824	1.74348944276067	3.32545500071485	8.15011625003565e-05	3.91555372820844	0.832247442302132	2.41092604910641	4.60174109998219	3.0993274720131	0.000447840768047715
Meth.IRS1	13.4020743367204	51.4946897608626	9.24382161826231	0.358939318556962	7.01981242959148	3.9900944449655	16.5000572696624	6.74799412455681	8.93518578300621	1.59362366718653	21.0899516768813	0.0152824000327398	2.27658614107007
Meth.IRS2	7.32483659380256	7.72833943172233	5.27429897434976	13.0862219102458	20.4440393706912	0	8.91723994229138	0	15.6420417319657	17.1484421916184	12.8462117007783	32.1618018346827	0.000397371159341642
Meth.ISG20	2.23201799365301	13.1181682102934	10.0228233080061	8.82783045787891	5.01837451182056	14.8965942759349	9.23007973323775	5.06975648079894	6.79413133635174	9.36152937341001	1.60986502548131	0	4.63309080174968
Meth.ITGA5	12.9586323811055	30.6824805273854	19.3578259727415	6.61348908391572	10.284722913813	16.0192977955629	6.96399138671637	12.7921744865658	8.88760023145537	11.1806252433323	11.9050789158685	13.2362196124867	5.09625498267561
Meth.ITGA6	8.82526641908121	21.7421577268621	12.7466621613536	5.77479558951946	11.5372361428526	9.86250829283078	8.42270904908708	8.19332293631962	8.35768347954846	3.73857506256968	3.56546280942025	2.63366772229084	6.01803427418327
Meth.ITGAV	12.1792394252887	32.0841075534696	17.57837756438	6.38084722735017	13.16561984233	15.3189290380706	4.61784000969193	10.5376539082096	6.38587972954323	11.6684975566034	10.7339467785568	11.2658611146653	1.89338783399219
Meth.ITGB1	14.0448828346597	30.3524668926198	19.5273874718111	7.67577022743907	14.1580242042021	18.969889776544	5.77311689063369	12.0315307334828	7.56321061007605	11.5487631590242	12.8478481614441	11.8266369950486	4.67622870572864
Meth.ITGB3	3.29428662907472	2.07183189215654	1.68229105557701	0.962386046818294	0.906297119459791	3.29678890075853	2.41281248716836	1.79560972258699	1.35128892151183	1.81231164236072	3.11159060554194	7.73917951818658e-05	1.73154563104698
Meth.ITGB5	8.12980784616221	12.7041201723071	7.15778775753509	9.29180285704727	11.3221401177693	10.9351200431917	11.0288539865336	14.5612524262762	12.2283890044747	11.3694223823189	14.1419657738304	22.0644187849507	14.1322703846589
Meth.IVL	0.690666847392484	1.8522682062626	1.09765597777657	2.49398035438085	1.98343484836185	2.93992122543825	2.87320910437137	1.54478403461381	0.829720157657397	0.362252700657915	0.0732175579009802	1.20636079333063	1.68929486124256
Meth.JAG1	16.3440102645514	38.0464003116059	21.6894644237958	11.124169908233	18.6305856897994	25.5301201483178	9.34964872471974	19.6231071352791	11.9711345161442	15.175476027479	15.8851424504242	18.3609745922012	8.24612504879614
Meth.JAK3	1.10212489471331	2.22015902883768	1.45139338234867	0.932092280034537	1.36746181771723	3.0248864118058	3.04520251927877	1.96851379290618	6.31233395411934e-05	1.78870924922323	1.82651019504145	3.29189147567813	0.973013702539884
Meth.JUN	12.3939023989314	34.5696725428691	19.2659808880662	9.47179659869738	15.6560234915126	21.822797704	7.89711759078692	15.3004566789665	10.1076416398195	12.0158555631174	12.2563856193875	14.1207827080363	6.82765474906691
Meth.JUNB	14.3464424768436	30.1627624853507	16.8900861764595	7.52803016310479	13.5768350607104	22.5257754219291	6.22346419289716	15.0750341299134	7.67167941836317	6.06513930442388	10.2865391984877	16.3232476573703	7.49199256853832
Meth.JUND	17.8041233891137	39.4245513818335	14.411815386457	11.3900670103754	16.0596918645753	31.5412164584394	9.85734749452799	14.7923535491735	14.4121636596763	12.1646255630559	15.3149370619654	16.24288074488	9.73833909966121
Meth.JUP	9.13265237622925	29.3774243660653	14.8647800938409	8.74726354126901	15.1912231118021	20.0641537814761	8.75325848553704	14.1766558786143	12.3132476737234	9.26895025023211	11.4490421300329	15.775688644604	8.88980778059103
Meth.KCNF1	0.481957827628768	16.8456635392811	10.7857467445576	9.08691737961463	5.50900043658847	21.9284405163914	6.79035147377451	17.2080737410342	13.2174302485806	2.67092822800526	14.5715956788488	22.9592732736943	17.4713128828133
Meth.KCNJ11	2.34209598401674	4.31464606409412	3.82167542972708	0.971990705646186	1.5044279706825	3.20318437708481	5.82212810245087	0.988778372144107	1.83167914400256	2.10292900054548	2.35879912742521	1.20663843269968	1.70791460633841
Meth.KCNJ2	11.4299981922177	16.1445975672342	11.4973791728842	4.0534416030443	12.2610788789246	24.5194271447683	0.000117318592321622	14.7894921654163	10.1815066652972	11.9559424208923	13.2151261856276	14.652490086049	4.17934897637955
Meth.KCNK5	11.085866500595	16.3065918383143	6.56846015651763e-05	2.09315260722257	1.63528528751362	9.97220774546678	0	6.90171641081853	21.6057007072674	7.4407920650924	13.3176185480658	8.27187978567021	24.9540714240861
Meth.KCNQ4	2.8540006922148	2.79787634298705	3.96509285883542	1.77764930098076	6.33098979237522	3.07202837853775	8.43173588411843	5.42150176779147	2.60432125346256	4.19437569172888	7.06097648768457	4.34328708862878	3.15571037061426
Meth.KISS1R	10.0172408880036	28.7712575620552	4.77830469458818	2.9861098288163	4.24730186084852	21.8985994063893	10.1554171961815	10.6440717807305	11.01921472424	2.8870571755052	11.4220278237876	12.181682635604	11.5150635845666
Meth.KIT	12.414188282817	39.2293813076006	20.8870604302716	4.04931135403491	18.2924508732372	4.263739230485	14.7543459143853	21.427392469938	18.6799673538044	1.29615832295384	22.9043404186229	3.7207181653293	9.40527282261569
Meth.KITLG	12.343803587251	1.54773805841862	0.0194689834869124	10.5967090851438	15.253949353248	2.13836561777179	4.44322439427344	8.34586206993717	11.2807441659992	11.6302183298123	17.0439383382326	31.7357153919133	5.87199236538271
Meth.KLF1	2.18555540998411e-06	0	0.714608748959002	2.85908739369823	0.518124250906976	1.57975896713317	4.15292595500686	0.68119765337561	0.619106554567071	2.6153949358852	0.0014107735167226	1.7321127826394	0.0876566701329064
Meth.KLF13	17.0210159190093	26.0335428453022	18.7885366026633	12.6631966408093	12.6147797979589	30.2301130621571	7.69620064657247	9.96056423062997	8.04886836402917	10.5352182098352	12.3361353097466	10.6602020266155	12.587984139617
Meth.KLF3	17.2762018776614	17.4061746171798	3.84786957504277	2.02606045266347e-05	2.06829641588437	11.6471051732121	7.98767166966902	5.86041407196572	8.85109937141623e-05	1.96153561288382e-06	12.2828677035378	12.8889055974775	0
Meth.KLF4	10.1401637811625	14.0757461551422	3.5622362634079	9.93212274676544	14.200935044145	0.00147194309709745	10.6566743094564	19.493482754785	14.7199929244324	15.2312321639723	18.7321576764758	26.1502309462037	9.57185787430663
Meth.KLF5	15.9450601487764	40.4942458844006	23.9884393140073	11.5383358634262	18.6780223616287	25.2222873007701	9.03710855607681	19.0337063579875	12.2331564278127	14.8072659744235	12.5899647058233	18.5370630383977	5.89757107987618
Meth.KRAS	14.6795203099663	33.6397091125857	23.296790458006	10.1688522910728	15.6222914173133	22.8736417874907	7.79051355493966	11.3871513098459	14.3393862517079	11.9987181623365	9.05721390593902	16.1885048772938	5.1532588699997
Meth.KRT18	16.3490471887535	27.0222823407813	13.7673997244148	11.5332964585899	21.0786569148797	7.66250685003727	9.84824878431393	20.004914166407	12.4880347853338	15.7814465618201	19.9023462879441	26.0515917892137	8.97243188063262
Meth.L1CAM	17.4544359507234	17.9012553003918	9.21851123954957	6.19158727860488	5.87868302193611	21.2665260120353	7.96837970531699	1.22075164555902	14.0141540275982	19.6563658384933	3.52535063547743	1.7362486290487	37.6375095719945
Meth.LAMA1	8.87238678037783	1.96666099491351	5.33421397566564	8.90106416638465	1.29969631171302	0.889464629570397	1.59360146187021	0	12.3327013005128	0.889247250023424	19.0739493462706	21.2398627409985	5.4852465319873
Meth.LAT	5.68456091014318	21.7836575143975	3.43480645693223	0.232425967738883	1.47547018014092	6.08868736250345	0	1.57575239008293	1.09954694254266	1.10347404585355	0.000149141092106572	4.7618312400892	0.696598126680469
Meth.LATS2	9.10166487869162	20.9750487546755	4.99436575044675	10.5666744139405	21.0427564462168	2.49835836824938	8.33836034408225	11.2910851801795	14.4159300710746	14.3963964671701	15.361527465795	30.3346558863319	11.7637935711319
Meth.LCK	2.40615658868402	27.7172760363207	3.43707450331309	0.491667556589791	1.5058372599991	0.606514939007687	6.10191818773001	0.0715110308670229	0.0683079914492256	2.62809744972102	0	0	0
Meth.LDHA	13.2393406557186	34.4485985639673	19.2303239335477	9.16982820677364	15.4962582260235	20.3507139561765	7.13343927296954	15.9317901267909	10.1732725066245	12.6791977225326	12.4651311304401	13.3768967560385	7.1873971225225
Meth.LDLR	9.93013671047007	29.553330263716	16.6205628737002	6.89108666745055	12.5740688469643	15.9987541241293	5.53166798132677	12.7548277075575	9.64556280105322	11.9174759806246	10.7037740766543	8.36955706933269	4.41838140856888
Meth.LEF1	14.2388758799922	34.4015087266368	22.740133358894	3.94617022187397	15.4281060061455	21.8054247934416	6.3955873162291	17.543648330997	10.7739197266685	12.8727150487649	13.3205112336356	14.9613670477247	7.25418332528656
Meth.LEP	0.064463746032947	3.95939856481979	1.10398289513807	3.78279783245871e-05	4.25024741142915e-07	4.07275216426243	1.37651099238496	4.53148598275663	2.48143562478601	0.294722514558469	6.97374716891129	0.796410274832852	8.30528698590211
Meth.LGALS3	9.33991281303138	36.5848038831563	22.9456343083273	10.1890000587767	17.7081356840527	27.2433371708508	7.14815648407501	16.2327326008092	13.2736575120258	13.9843196051053	12.6029509102574	12.4449889678328	5.92543114748979
Meth.LHX3	0.74111159399024	1.323300688406	1.1512494125683	0.675127708262238	0.748154169584569	2.09860052910253	0.402594751557044	1.05140117726663	1.27925371994524	0.882932116579385	0.615260923980548	0.825017299389727	0.678042727190897
Meth.LIPC	9.62325450007062e-05	2.18545257182887	0.903592254628943	0.526296774199961	1.04592896264293	1.10912528135369	4.12273665336152	1.05487314861945	0.487546478042974	1.79558996396353	1.02337214152574	1.011838078805	0.000219068870797377
Meth.LMNA	5.71769540272715	11.1425565092665	9.57957307995305	3.43327054668591	5.37659797418432	12.6421512073013	7.99429033660154	7.83515482658511	2.251684156188	5.73509655473731	12.1664281058725	2.21835958124535	0.811483096055235
Meth.LOX	11.504982765126	9.70901503534431	7.94121701623191	7.07603764961526	12.7515367375909	5.88902295598835	4.70260173277077	9.80086763926128	10.9341668073506	10.9926311053545	15.1781054810094	22.61739316556	3.67256945298415
Meth.LPIN1	8.63807615835147	25.0827157157415	11.3435195992933	1.90934970927711	10.1475009664457	22.3447641156574	10.7282914393921	11.3547066225707	4.46762008599444	8.62585007383005	8.52213294900879	2.74620329146139	0.118928635481317
Meth.LPL	9.52470422502053	19.8906132902381	6.98660533062307	0	0.00248644518650782	7.48872822707659	2.90693295093188	2.84648285442137	10.6653388138123	2.18457456573745	17.0406768521766	2.11599887273869	0.240907166189405
Meth.LRP2	14.1760225032128	36.6986506931578	16.2455212748323	0.356611748655393	6.18688651180942	4.54921724491407	7.85215284494766	8.22172478614517	9.51785550076626	4.87706278152823	13.3984984892434	8.01611468106434	8.76403080357417
Meth.LRP5	0.000695214170220828	1.19109798103481	3.72015437740331	0.498472838865024	0.742767540393357	5.34524793216973	8.2578293884062	0.53961612877038	1.75050166187229	1.07166664143767	1.51905021696951	1.57973238601811	0.000132949526735482
Meth.LTA	4.20625860360891	20.4609351771984	6.30795054539696	0.838707522372119	2.19788602642568	1.21276938514187	6.05473848339607	2.18029075696924	3.25790021664533e-06	3.89637102481938	0.00042856481952262	0	3.8533529243133e-05
Meth.LTF	0.824793517287691	13.3973695237693	5.71243215746521	5.39980458835262	5.70185644662029	7.95889770316232	5.5351108600379	6.61933473587425	3.45843609591251	5.01949849015726	3.54818153154587	8.04202337323336	7.04408473738378
Meth.LY6E	15.2237864584669	30.4829093981599	21.4034643079631	10.713324524727	17.3925239655109	23.0332567477061	9.15282921598365	16.874848359556	12.1916628393518	13.593375630537	13.720060821154	16.4346551021581	6.77600590456046
Meth.LYN	2.71077714647376	19.578144469766	5.0389004843477	1.75864248125083	11.1759312146787	9.47703380665038	10.1742559911816	10.925818981497	1.53878518031376	1.27767008946101	2.67451372524711	9.08122431984339	6.85732430463019
Meth.M6PR	14.79616502009	35.9314142353778	21.6898437964535	8.49151828697578	16.2970914566036	23.5519641677803	6.95581110664501	14.3730449841144	10.291354108819	13.2083880841171	13.3178538713568	15.7187496248133	5.11885921686464
Meth.MAFB	7.66109292340867	6.45524783594993	1.00135122276644	9.37521127205983	10.4636676347001	0.0329514465466674	4.75799251844043	6.85776807646889	6.53306473999549	10.5715360109924	13.8548073965426	14.7633542243084	8.24581783942685
Meth.MAGEA2	3.94748177266129e-05	2.10239175895553e-05	5.29690053275417	2.4541292772395	0.308152595334869	2.4463130013363	2.51831496748856	1.25203016911954	0.44284220607906	1.46730560272805	1.03090356033194e-05	2.25185232256211	0.000457802859314547
Meth.MAGEA3	0	0	5.52374143554136	4.42551915698967	0.257383788222564	2.63758359715824	3.58418119215168	0.764246889208369	0.145164023506027	2.4987966563073	0	2.81866790558505	4.40579942072382e-05
Meth.MAGEA6	0	0	5.51118013284169	4.16063527285683	0.00915266625901362	2.7950994059105	3.26736972774386	0.963236422147297	0.4077594686821	2.46089321575454	0	2.63584528004494	9.87008407453128e-05
Meth.MAL	6.45046722194676	20.9746618448795	4.20537420965466	0.600373347630691	1.43715441164457	5.851670695618	1.17331199844823	4.87709190379658	1.33001868110646	3.66590264008736	6.97015265541476	5.57483840458536	0.906071253214614
Meth.MAOA	19.0746515903121	3.36364320418738e-05	1.46056553497701	3.71673394361012	11.1738312293508	19.8136391347448	0.719168006206423	0	0.000663413820708093	16.7434568752242	1.06704271580187	4.24488950876467	47.7826894738767
Meth.MAP2K4	14.5980809667153	34.4332341896854	21.2869712354095	8.81312718629455	15.6830590716818	22.2210579246418	7.69589322774317	15.6176201848722	8.9382205751465	12.243101373837	13.4588342459605	14.8666305816967	5.22235479934065
Meth.MAP3K5	8.33482582335848	9.3667935552069	14.7445956914663	4.41818751749614	9.73855964010277	13.3625281280148	5.48554600507902	7.94206225657036	6.09001065374338	8.2536712621829	7.52436271613161	7.53874908181852	2.35145917772197
Meth.MAPK8IP1	11.6061757306221	18.819647743343	8.05681120138523	3.48572796307165	8.12078176548203	16.8254342822175	3.67519129901326	4.99316136129304	6.15681052451935	1.84970875759995	11.6413018215765	12.7024435787323	2.54716025388386
Meth.MAPT	12.286968718435	32.7732632414563	15.0839730170332	7.50200982277314	18.7585168626688	14.993542808525	9.18949872704991	19.4063526527414	13.808965717649	11.7727769220478	17.4517832774014	19.0942495047366	13.3178623768567
Meth.MARCKS	10.7905633522546	36.1499805618031	17.4134739273575	9.52117361231444	15.2946478727411	18.9984114435469	7.30065478673542	15.4266562360934	10.6788774394371	12.1255242410268	12.5118378850283	13.7375173934997	6.92283812067145
Meth.MAZ	15.7884167332312	42.8609301192906	24.1489238073861	11.1912602783792	19.3181840758195	27.9445061830205	9.35230237862809	19.9652053256008	13.5297836846234	15.7546671287419	15.0327590667056	18.8816167323018	8.5579746588228
Meth.MBD1	0.692219428700799	0.95857350094317	0.585679043896932	0.374408530020758	0.58619509589333	0.313719397911819	0.252626768314466	0.492974047326557	0.073495803858492	0.28028574959055	0.62827741002264	0.243892044071787	0.00577696999510273
Meth.MBD2	17.1249287612925	37.1636459831794	22.8890770416772	9.26397315714967	16.2967284045976	23.5381688595053	6.20028477585762	15.1932418041141	10.5585844820565	12.7282768184869	14.5927441359466	14.5779915763123	5.02822568372289
Meth.MBP	2.0061468960207	5.51442054824875	1.56630054112917	1.37449215961427	1.40893008255214	1.1042438219496	4.66958792967875	4.16594101342969	0.707419070082062	2.10031674359119	1.07531648641007	2.52889097122001	3.01335427196941
Meth.MC1R	11.7680658521713	36.3178806397951	9.54848561929887	4.42638766650293	9.3293443649484	25.7515791287981	9.67190776499361	13.4092277633663	11.5997575714719	6.3654382213063	13.7084754213918	0	11.7902959723325
Meth.MC2R	1.4872331593091	1.26797827295952	2.49226699769651	2.1886516212604	0.388828345824241	1.61243150566262	0.810047169944383	1.47128548617859	0.000421674245493251	1.73599727524498	0.701109523421666	1.11663191337399	0.978833647076594
Meth.MCL1	15.7635276342897	35.6929950533806	22.8195370263375	10.7129588988657	16.1348409553506	25.2475204442306	7.60318302900001	13.7644869330584	11.3380346774955	13.6876190881106	15.0085614802234	16.5187911519452	8.00448482776638e-05
Meth.MDM2	11.5207278622167	32.3883091733067	17.914838442314	7.57847311496652	13.9684026741932	18.7180837952544	6.73236752524702	13.2399092525264	8.69038392624853	10.705564663759	11.427699949798	11.4449739557746	5.43096908860845
Meth.MEF2C	0.0206204261922373	29.9221534599635	10.2240251964865	4.85234947533721	3.74120655166158	22.8773573493035	6.70847759567378	19.2530125068011	4.13032368384087	11.2453387143913	14.6677095190162	18.6252740728228	7.61136158759784
Meth.MERTK	1.59167017976514	2.02311779513681	6.79171798062809e-05	0.174508534850145	3.96229115151474e-05	2.58081503271658	6.12887636274517	0.709299656584437	0.000139243199391022	1.13732332465159	2.16890564133824	2.57948663966543	0
Meth.MFN2	15.0919853062229	39.3524135749977	22.3812500264197	10.8725793977025	18.3023817959079	24.6457518657581	8.63858376468288	17.630389834039	10.5104755567247	14.6251264172705	13.5438036568468	15.8123498575837	7.85823347212007
Meth.MGAT2	14.8316967301208	39.7551592309531	23.6397122075205	10.8872814389145	17.6979639199868	28.9033131198829	6.15038465554657	17.424346046171	13.1748665644623	14.9821063649383	15.010236169082	17.9716636618031	6.37887412363262
Meth.MIF	14.0877161474195	38.2005156017068	22.5612373043185	10.1393556518273	16.4638996219516	27.4185367081322	9.29421302744998	18.6609263461067	12.8865998942051	13.5410720237465	12.94983887871	15.4467345568622	6.4477853259217
Meth.MITF	13.2527337890269	31.3459518046586	13.2456333731929	10.3249762365014	13.9792439527774	15.6197733423823	9.23702488791945	14.6330912608144	11.372138694278	10.541449290702	16.5410721841893	16.0736747540279	10.2775005789788
Meth.MIXL1	6.87840770367579	9.70978313715098	3.84541010707379	0.394957306939995	2.02145370115157	9.74726510177779	9.08570005437481	3.19803125796171	4.11386910466963	3.98075914343851	2.14512044712404	4.42182096294632	0.00026287441646052
Meth.MLC1	8.70050126709209	27.52708876953	1.88262973349083	2.21050646412464	1.95337734196865	4.75539758509581	7.24464409691823	3.38042092145495	2.23076258499353e-05	2.37503892080144	0.705071607161259	4.83621350188429	0
Meth.MLH1	1.48836519327708	8.43546555104049	8.67850166902237	4.63775334448133	0.786427951732796	4.32777209353553	4.88398653227817	2.79315351870686	2.7032027093838	4.33556903165361	3.7502058275804	0.659984689583497	5.42087858708266
Meth.MME	1.5831262459966	35.7100356907957	15.9784669946755	1.49446023645767	0.507214855286657	0	1.70551384645017	3.30600874124999	1.07316307670444	3.3158562038179	15.0920979820572	6.73240988551437	10.0033429763022
Meth.MMP14	3.13772681637129e-07	0.851723203586778	1.00321453187	7.52283893194807	10.4526344311311	7.88966612782887	5.87609848475739	8.62714850633386	6.19046579875458	3.59308641260948	8.49612671885176	13.0577623194799	9.37340355578291
Meth.MMP2	19.1283667187024	15.5974138279589	11.8611945188685	1.38746166282537	11.1278008043799	0	2.91141191643691	8.38833581679106	0	6.9193970834074	18.1696393483249	13.8053182907546	4.3517150697898
Meth.MMP9	0.00882627557159282	3.19847470210313	0.953138214033501	0.31863786579317	0.626012894206583	2.26170912626638	4.15096867315544	3.19565065914504	2.4931529422556e-05	2.324585940109	3.98517692453662	2.12111813857534	2.46846087398649
Meth.MOG	1.55825611244739	0.701334390784622	1.96976115480938	0.475619316117713	0.8338518282024	0.0001666012002415	6.25400882395487	0.000262307130812069	0.000609982848565892	1.76715482144486	1.8004454007503	1.86168503439275	9.14988969901078e-05
Meth.MOS	5.24194129265597	31.5540592986369	8.66208898623449	6.46039631178665	2.50146382302481	8.83208018745654	4.79001103988027	0.608096787913889	0.73759866276622	5.27353530095387	21.8092101931038	8.4769618473551	6.75966746199741
Meth.MOV10L1	1.61013857959751	6.09034538284815e-05	1.66579786160432e-05	0.00332052824307571	0.00240621455711052	0.633934619034968	1.19237433867496	0.159590989679203	0.000102711830766103	4.02722016710814e-05	0.000744074483857665	0.000928722329789304	0.833600036699284
Meth.MRPS12	16.8963294773029	42.6747152422575	24.5785375760262	11.3863223085992	19.305901859141	26.7995572926235	9.59182197230668	18.9047454611598	12.8308498837778	15.3775006458682	14.9241936567487	17.9441525364811	8.29132972234527
Meth.MSRA	15.6238829745737	29.7180535349013	18.8221110016808	6.27882444397552	13.1756393891551	19.7019584721322	6.40310137734007	11.3141414947089	4.91301180901995	8.40166955871305	15.2643337701991	10.6461537414758	1.16250568716422
Meth.MSX1	5.72165560990453	20.9808506266282	2.73623373497743	0.16591366267608	0.806745517388067	8.16530482299412	1.27317454907205	4.35615267634107	5.87398949398706e-06	1.3853132849328	11.2115537799033	6.0206446982358	0.590461539664897
Meth.MT1A	1.73651576942479	4.23800636254542	1.52815686325885	0.111242549009588	0.338419617665448	1.77046135073109	0.444959525941341	1.03748066342788	0.282388234741153	0.730593934455857	1.2093772809756	1.00743904401276	0.703147706673832
Meth.MTA1	10.3221550067856	33.2576793779944	19.420630648795	8.2828272525898	13.9352190852478	25.7919225159536	7.22272239909104	13.5141210049913	11.1551402101541	11.8758972147673	11.2909546948451	14.0717962876371	10.2644433579503
Meth.MTAP	6.40697381202103	4.54718817106282	7.40045515970041	3.03831829421158	7.4614451948809	2.46206082846148	5.11028679575978	2.78878913208417	6.34924335641917	7.075357726713	11.0616121363267	4.62146662117558	0.00103267014991584
Meth.MTHFR	2.04163149836375	2.57863763185175	2.60699145037166	0.642915493326239	0.95473609717333	2.84523167414542	1.37458241740912	2.55807782195695	0.74592326725351	0.779576562016654	1.29231475464363	0.000114014419549924	2.55401329797908
Meth.MTIF2	15.4938591109589	38.0659642529037	21.3345717467064	9.12648080740647	15.7075783964029	21.4206499440043	6.92992895076275	13.8219192997542	8.80611492165932	13.2222472205012	14.440647816902	15.3494761087087	1.3333605524595
Meth.MUC1	3.1303422264481e-05	1.24249163190255	0.674290717831475	0.917116059836501	0.577464215005956	3.11157172171559	4.65551584428528	1.30511126972375	0.813652144172609	0.818301742077331	0.60344865519175	1.22153909320313	0.00029751157376808
Meth.MXI1	0	1.62560949489712	2.4528190351399	1.73970287764137	0.224003714241487	3.98636383069093	6.32872810523471	1.09753529561683	0.0367230090099353	2.11392928256427	1.44970860289397	2.35679092053468	5.84189041047863e-05
Meth.MYB	13.1836434732599	32.1948298741317	18.229501531976	7.16933458442537	14.3567040688792	16.4914595202311	6.34498917261778	12.7798859941686	8.60646242084996	10.6392801238335	12.0524753815088	12.366459179332	5.89948402473557
Meth.MYBL2	10.5048656576731	24.2340968432511	9.16755679234255	8.58008445595191	13.682057861472	16.413990524849	11.5964937356559	7.24668992922791	11.0019843263257	4.03144394636659	4.95932189933953	9.29055358865732	17.2142968320721
Meth.MYC	13.3495399843774	34.8087613875771	20.6051965169145	9.75647161489728	16.5163822260738	20.141272035749	7.70837683701696	15.7300110371888	10.319500629529	12.6885542833588	12.0376022462132	14.9024079946992	7.06149743592056
Meth.MYCN	14.804075767696	23.9832912859175	12.8491592188444	1.84400495735731	18.6783716973266	5.59201104142198	9.61519954043865	13.8942064089952	12.1129640982592	8.31018095402224	19.8860848062205	20.0611520794849	10.228772273664
Meth.MYD88	12.7592403591051	29.373150651274	14.696481267048	7.54788368134088	12.2698503302555	15.8733339079684	6.04829787912132	10.8035742941122	6.94769575849974	7.98624879788522	6.86985430690282	9.98672236520703	5.90751978751731
Meth.MYF6	2.93441096391266	21.0413539718862	5.2299596902491	7.12807993415336	1.20984395076513	4.9109226178179	5.98628948362155	7.58071567593755	0.81299409627428	9.86597381456422	1.27091112066012	7.10845982928444	4.23194435109312
Meth.MYH11	15.8372184424669	43.8131423665473	8.25166588849185	0.275484427945821	0	25.1290729584495	13.5448610025334	1.68119696950495	20.6970295764413	0.0105793977482689	22.2118675720087	8.69502503244294	0.91374803661988
Meth.MYOD1	3.35496772929781	14.0791858652322	1.26274337224547	0.000126473997754379	0.811908821096425	4.36063666991866	0	4.30921715799571	0.680781952197745	2.0625760258734	19.3786638693161	4.49027361868643	4.67033649663003
Meth.MYOG	0.325213109415882	0.312020862182954	0.738502658039114	0.090141772968935	0.00816658701594894	1.01584086729389	0.176767088126707	0.45826606614458	0.226251392036006	0.491515834326555	0.212591637686279	0.0163515039161345	0.000177076172200808
Meth.MYOM2	4.36825143335622	17.245635589082	5.59451948316902	4.67540011534764	4.00460420499458	11.1886928712719	4.80395032902901	7.59776298401082	9.46227780305164e-06	3.7717478950341	4.15975660160882	10.5567735815322	1.10215989266571
Meth.NAB2	15.7503614000004	39.6955836326689	23.7119903426376	9.34363203066361	16.9350984784607	22.9283086585907	7.26537826043583	15.2050202640142	10.5410851203451	13.2071175195037	13.2471228924642	16.4403759118188	5.60745077858262
Meth.NCAM1	4.27934942283045	19.9496684442281	4.88534521251571	8.78134420170916	1.5311844130772	18.6784323923543	5.72279688478155	19.7399644075035	15.1245364377202	2.48162768805965	9.87456985791304	25.7963812863435	14.7862145819554
Meth.NCOA4	10.3355001272174	30.4964521872978	13.2237599313371	5.28829985436994	13.6475650008721	0.000972672417353429	1.36027858751209	11.2354330532391	6.96426930848468	9.20337971006925	10.3180290157674	14.9106221374017	5.06957633704423
Meth.NDRG1	12.3164926350058	28.1519073618556	17.3170131499249	7.27530937580612	13.5315075184679	13.5058900462588	4.93348482744641	11.6255731003469	8.64308250195329	11.0302978222352	8.51623757138791	11.8742345851585	3.80174172698074
Meth.NDST2	2.44031410602651	0.899144002263326	1.95284920072662	0.874775348608825	1.34337925655527	4.3497229995999	1.30970132011628	1.25282525732822	0.488743967894233	0.434988488481128	1.83282812129684	0.000239015793279784	4.01476185048883e-05
Meth.NES	15.3722807355347	18.1848466518598	5.63388634584173	3.39852017674899	8.72503861798167	4.02413953290499	10.380249907548	11.0959679934041	10.2981541505006	11.943955799558	21.2994622419534	0.201066252500295	5.84118938478323
Meth.NEUROD1	1.75297772726987	34.60266033093	6.63178688847284	3.04136079798461	0.912891015758602	8.14882443349918	0.630306657947486	1.90953083142067	2.3579939638033	1.3702498467126	19.1475561273539	4.4713770696605	4.57230096238386
Meth.NEUROD2	5.87326095043682	23.5368359287162	3.33569866040615	2.91766369616958	1.65080652815205	13.7093993957337	1.02096214577633	5.55054728213828	7.96147040818118	2.49277165287181	12.3228297494942	1.57018478161699	2.65794718978417
Meth.NEUROG2	9.06606865673075	20.8671181610697	13.758712965035	4.59224129297898	11.6186193832919	16.0352683570338	6.90197200908794	11.3693770269626	8.45058467120312	7.25826324987438	7.7524916061239	11.0912218627804	5.7536821693687
Meth.NEUROG3	3.26437931918392	50.5045931102522	4.44525397417582	2.13565899264437	1.56977295215426	2.21978696812874	7.65325180238538	0	6.00052201264662	1.33659201011052	26.2945219922555	6.77284328890094	5.26476688585599
Meth.NF1	9.94236154484003	24.7570305194962	14.441316080475	5.12000929456838	10.0916930461236	15.3579143040491	7.65060439556707	13.2895498901934	7.8717863226597	9.33414119165095	13.316484311261	7.10392931988719	4.0981624012442
Meth.NFAT5	7.71895638693737	19.5563820557441	3.33976846673211	3.18742768258671	1.41877267348145	5.30132097303069	2.33330746975142	2.38400747207636	0.00256797934148357	3.74085040242668	0.000767881866878017	5.31426809897011	1.74896923056865
Meth.NFATC1	16.2747749066988	37.0468554126606	21.2527210204062	9.41607232044908	16.7765775503738	25.1513422153159	7.60316155366554	18.0275465109694	10.2861743406261	12.5238276397495	13.5786855253578	15.0914990701079	6.55797481403715
Meth.NFE2L2	8.97091607427893	26.8612843654166	12.2038524137438	7.1814724065159	9.90155058920984	9.1829237412738	5.70387313676923	6.65180991487151	11.6839163797297	5.99537543515839	10.1870245152135	9.55815745352352	6.52407355082657
Meth.NFIL3	14.0269897297407	38.9862268771399	23.348033678909	10.5622331323388	18.1156749240665	23.8397956242456	8.75930485710582	17.3359569234141	12.7122957936179	14.1031862043073	13.3045462382339	15.3803496449011	8.51486083415054
Meth.NFKB1	15.4777284675673	28.2512444651746	17.6458278569875	8.28443268881631	11.6546125357057	22.7997366161435	6.65351226949614	16.564542116418	9.62727755202686	7.26790895247834	13.3940463063843	12.6814243338287	3.84264590673337
Meth.NFKB2	13.014026059503	34.546754734121	18.7580057892344	7.54516394108735	13.7492811691527	20.5439109719307	5.53242124829434	14.4678036299957	9.16841705080054	12.4147283769162	11.4763031675761	15.1152092787712	5.71048603704815
Meth.NFKBIA	18.0787369686125	29.1563917487405	27.1582307489974	10.0064500374068	12.8845737469889	22.9375736548896	8.46069303021048	19.8399485121053	13.4600402211915	11.2842223942046	9.41331067433191	18.5836875454022	0.00296728353642855
Meth.NKX2-5	8.14913836321496	25.4926266413188	7.21738261268733	7.67148827477791	0.00015303833926564	17.9715162348694	9.84517706945952	10.6544040400891	17.8856053854986	7.24094866591577	6.3060827801671	2.5807415411712	12.5244233198207
Meth.NKX6-1	8.99521589755956	7.68041974896824	5.23405064091527	3.44220421691902	7.56913270783717e-05	17.8605600621788	5.0170834319581	1.697681292993	18.7486027643372	0.49536235912206	14.5323988770424	23.6949534915437	5.221866303908
Meth.NOS1	6.61914815463163	9.1289664774066	4.19447747195478	0.193704525365081	0.908849141691607	4.23357812588869	4.35838176570497	1.50138916556551	2.03486002570492	3.59205434568808	3.92297217551264	3.7731254323551	0.295402213827069
Meth.NOS3	2.1855081851372	0	3.73231682734258	2.84691390194201	0.220870854680997	0	4.38488969839717	2.84074035593794	0.436887150592268	3.03818348527788	0	0	3.44546865327679
Meth.NOTCH2	8.94610247154837	20.9938166577922	12.4610878989914	4.00780484174872	8.86529181321999	19.3333752150316	12.8631288301644	15.7821768077944	12.0538959589784	9.93531285932168	8.92347161012659	6.69353842074165	10.9984569387137
Meth.NOV	10.154706112386	23.4481378575937	15.1061273648576	6.81315016272395	12.9236896073928	17.3067195910494	6.34249999073089	14.4394179035798	9.18694513477295	9.87812355668117	10.992197915355	12.2180991332733	6.23906749164035
Meth.NOX4	5.69487557868705	21.1251771121455	3.32307361006653	2.10456891358906	0.304142080537314	12.7278391384575	2.44778687724907	7.30634870208984	0.984072174241781	2.76125611440865	5.84299396670635	11.223040218995	7.44179166081918e-05
Meth.NPM1	5.57730587050983	32.1462407419749	17.782091350805	8.22206533620895	14.1772150352852	20.8810934798969	5.60689428025423	9.34947567793224	14.4452523494055	8.43674410104915	8.881105254347	5.75182143634777	5.03180533323087
Meth.NPPB	1.35837973728678	5.15485481291685	5.56382704760096	2.27048853134689	3.98107064587033	0	4.97395252549294	5.14092864049755	3.17433685385839	4.21881376859752	10.8531426369431	7.46075456302373	4.1176738780512
Meth.NPR1	16.6332694412637	34.3342081219159	21.3703308585251	8.99857587237594	16.2703369009336	21.4597690326016	7.34257395743408	14.8548700376735	8.79102395320559	12.8207377346814	13.5984877166189	16.297440681366	4.98435895494218
Meth.NPTX1	13.4714829925034	34.2953044786118	15.778625940541	10.1070169881475	3.30250106524745	14.2526206588874	11.0539995090456	1.18951110489731	24.4520293691655	8.96306714557247e-05	21.8141239349324	0.0177334624425645	0.86144602613909
Meth.NPY	2.31828941175046	29.7101027419737	2.09122900163874	0.780254805481547	1.13481042853684	6.67027525549875	0	4.55687011051176	2.31463990483138	2.15870784967045	15.9263721644852	4.72712134567608	0.585145218559234
Meth.NQO2	9.49499813765042	13.5212426825496	10.7993919130397	3.44359298202406	7.55179189597363	10.7107164100678	10.7489758747047	9.43427042295663	5.20962171183382	6.61108806895142	13.9219401766617	4.30465507395557	6.52273003011391
Meth.NR0B1	3.98537040311917	13.8224308341533	5.17547483838565	1.09805763198531	2.36526097839726	8.4616367420658	0.812516827604147	5.06420075890034	9.35263525319245e-06	3.021402066979	8.08753507350715	1.41628482202498	11.9696347963056
Meth.NR0B2	8.77509945108949e-05	0.565199284074005	0.00104388155295304	0.20388463702255	0.41065268407325	4.8250276672291e-06	2.65499960927071	0.000104314904895054	0.000303128116078561	2.45324912634661e-05	0.023964330567521	0.770737487317244	0.00598142653693838
Meth.NR1D1	11.0880427111005	28.4013956097002	18.2428453316171	7.64005459357941	12.7695497856192	18.7538968265991	6.80637235310964	11.1756583001983	8.74401568664133	10.1202425408033	10.8787866700929	12.5944200332328	5.00601117936477
Meth.NR1H2	16.5383662605626	34.8643451759273	19.6145109097778	8.17319278179212	16.5505207351386	23.3222698027425	7.14445056616587	14.9375203338226	9.35687331483865	11.2825758012902	12.350329869481	16.1074302896233	3.88299228621752
Meth.NR1H4	3.16867319223956e-05	0.000484460544290598	3.14843177206481	4.43392168528595	2.59236817569804	6.1135137339125	4.20496796777501	6.07590525842861	0.00137375570552429	4.80482810499971	0.228548450987431	3.30883290206405	1.52720517906653
Meth.NR2C1	17.8991215721516	42.6535870695131	23.3625394197592	10.9162246249951	19.1766842261602	23.2168349433682	9.25179782370937	18.3029865925188	11.5912956711859	15.1643948751751	16.8929362198244	20.2470506577121	6.94003099477696
Meth.NR2C2	12.1421471569066	25.7125746461156	15.4925302136922	5.70172801771622	10.9361883651408	14.4120933431944	4.80767198553584	9.84411707609879	6.12333206863446	7.93363647398503	11.6223950214575	10.0318283784326	0.344770647819429
Meth.NR4A2	13.8990695013294	34.1850303706147	20.1817045663803	9.97736320811057	15.3645077294573	22.9466966207205	7.97704356284042	14.105475935555	11.900808225201	13.1994696453538	14.7762761695334	14.1855083863258	8.00640983273743
Meth.NR5A1	0	0.35239730631226	0	0.459308469731857	0.215800960754244	0.417755453449783	3.53720538423362	0	6.46503129312175e-07	8.49205330461698e-05	3.78165316909664e-05	0.496503658365286	0
Meth.NRGN	13.1002137303717	40.2038903028055	20.1456452761832	11.6652838535673	16.4328299315789	29.2561476076695	10.4027758881133	17.3945695616742	14.1150991446943	14.6365299848919	13.8829384542167	14.2214790606252	9.31118543534982
Meth.NRL	13.0999792770968	33.3659974758207	20.7148334350906	9.33301094166423	14.5190288522612	22.558292847112	6.76422683935013	16.3250941714284	10.1547181002259	12.9215650973984	11.8697766213188	14.6471152192297	6.05995256904237
Meth.NRP1	14.1691577152122	0.772316243157405	7.46994585729713	8.73510176300715	17.4205768508339	3.45128324524546	4.02839611953268	12.4416900706459	10.3396019682298	16.3731735488696	20.481468312375	29.9916657042605	3.09479079561714
Meth.NTRK2	6.92475052196774	21.4129438318819	12.3511327165098	1.01458262768734	0	22.2611800876413	3.55909716078823	11.2422595474833	0.966379193736646	8.34595188959942	5.30528306995316	0.000124956654493539	9.3028464391781e-07
Meth.NTRK3	1.66356357758988	28.4257810947962	5.99872403427001	9.72006829626493e-05	3.08568959485941	2.33765467679705	2.19299359925735	0.0357481936018593	8.94249707780598	1.80416766415394	22.0289026942916	0.000123430697068403	3.21685423846008
Meth.ODC1	15.1560147469192	36.2055860826258	17.081120454687	10.1120823647252	16.442447191811	26.9266525422703	8.34036369768989	14.8255377891918	10.58699681069	11.0227568318416	7.41492568927291	19.4204577474686	8.84673153873011
Meth.ONECUT1	13.7813056994165	32.6462836991674	18.4253870282448	6.73045121989802	14.6568988613314	21.5673035803323	7.13273617766482	14.9293530753584	8.01097758494416	10.5899374888107	14.2390222186282	14.9426287303937	7.71336166268496
Meth.OPRD1	0.0926747165064596	3.00743978988827	0.058568079761048	0.391341601379063	0.741637464210963	0.128526605577879	2.64947855254354	1.47447174843037	0.400183706152962	1.25816704989608	0.00514472968179516	0.649694271242915	2.08408520595055
Meth.OPRK1	4.07939681357942	6.73482115067917	2.85352558569297	0.601089824827051	0.948343175327838	1.39878648115009	1.34250996647383	4.47818195010318	4.86380050909658e-06	3.03761746020175	6.3611621064267	0.303560340540694	1.68303224134318
Meth.ORM2	0.828934185384207	0.891832280074316	1.01473576655072	0.434225427276286	0.455644750239476	1.71899183011809	0.505444032280119	0.82156773786161	0.721725593041452	0.575772811006293	0.517607326728892	0.562594244499369	0.000877520546706756
Meth.OSM	3.81686744906725	15.3851964920243	2.76881115524806	0.456133968114037	1.3746431664764	4.25526190645121	3.89363250643919	2.75395997899818	0.000454730967295648	2.65275194765083	0.494144862272208	3.49478302948319	5.80932561780551e-05
Meth.OSTM1	9.41535099078332	21.8252363040711	12.5205025762505	3.1168527481967	11.1273594842316	14.4161653914752	11.760718348723	12.6726496924028	11.0227125799262	8.12744642761506	6.70587624096779	2.73732489144335	7.16952695462063
Meth.OVOL2	13.8820719084283	20.8898777258358	11.5895282776633	9.4045203050953	14.1799667218561	12.214670611126	7.51802848231744	14.7540537153807	8.67382870111862	11.9126650842306	13.8959506545841	15.6474505535729	7.41119627408519
Meth.OXT	2.95325392296318	1.18899890825235	0	0.250249960343129	0.00248978695943346	0.556014794524263	3.78114938848055	0.229919246376848	0.219570105159012	5.61756378146396e-05	0.0151898815043432	3.02755077811796	1.10104432127187
Meth.PADI3	8.14541743248646e-05	0.171086643985859	2.66367452655371	0.36987263494627	0.527982779772374	2.74997887191184	6.31224069387808	0.329718283606954	0.271409887011302	2.82385564905114	0.550328191620954	0.934731167349686	0.0400545016559931
Meth.PAFAH1B1	9.69358485871081	24.7429421279503	16.7089461061712	7.65491026662995	12.9803426119699	18.2507531090023	9.49163949277626	15.36430247746	8.31693182817715	12.3639968566614	13.1270921574919	9.4444399987122	4.66569964041712
Meth.PAK1	11.7070767691734	31.3904582832803	17.1829321615666	9.01265288050618	14.9689490574539	17.4084324796729	7.53075692719208	12.9215523009339	9.28765448182188	10.3024746674283	12.4258692802306	13.854183907493	4.49810765146415
Meth.PAK7	0.331328530143408	10.0133170579335	4.81916764961779	1.68113957823577	9.36560195919427e-05	18.6854258013115	6.58249128880879	0	4.39479880386623	3.13611456921852	23.3243742906702	32.722355137135	7.40386446921008
Meth.PAPSS2	3.49861092543104	0.687353081090896	0.133659585067726	0.227828545372468	1.94710131214896e-05	0.00237195951798145	8.73501216581519	0.0045226678039832	1.76674943166095	2.17877468643202	1.53645362253646	0.729425121441899	0
Meth.PARP1	14.2810816255906	39.8559362821656	19.7124942411132	11.0695908886393	17.3111489538678	23.1487371758462	8.17198344935974	17.2626973405259	12.7252271795772	12.8858683904156	12.7313288841105	15.4060511948727	11.2192052026145
Meth.PAX2	10.6185218057473	16.1749424269071	2.28370328300506	8.38004016529409	2.18810506521227	19.713225038582	9.44283646476621	11.3114373386207	13.134000887806	7.68558965286504	11.1276036529523	22.9055753427734	18.6835852151061
Meth.PAX3	7.12551162695441	16.3027443543604	0.80239270230462	1.60568598028916	0	10.2113305405426	4.18302444750337	2.76088324270741	6.92125430763589e-05	0.338854843067097	8.02611737541775	5.93355936445343	0
Meth.PBK	20.1536084200214	19.5186002452882	22.5551612260766	6.91882163331264	11.0238913340987	31.7497232321842	4.83391257209557	12.7065009462243	3.87577032187424	9.64656504361387	11.6241906479738	4.75375543541234	0.00238209290776391
Meth.PCNA	11.9076917787977	32.8157707114363	18.2922654512138	8.33338681300968	13.9575407362017	18.8000911252869	6.17927796216456	13.6814484719471	10.3447853274154	11.5416168801915	11.0036852623265	15.3614684798608	3.13221466356694
Meth.PCSK1	2.05105410440877	15.304314885531	2.62744173257327	0.156091758168861	1.35931328705095	5.53536071154712	0.258794519529428	3.91336769559952	0.524767048815443	3.60089441695592	10.9801731694405	4.08391889030909	2.35962369951669e-05
Meth.PCSK2	9.72488980227423	29.0537692228661	19.0394996307864	6.12458816209563	1.83389809858208	16.0272322968267	1.86273830294856	12.5763140882279	9.25816171010718	8.16096351486226	18.5827026993601	9.83769515808869	3.69154925927333
Meth.PCSK6	1.54274484300471	0.0821690345489887	0.000167965118406995	2.68140156985331	1.00363423763677	0	6.35740455986339	2.7491669610202	0.941197119345654	2.54514026007018	0	2.14095444608695	2.78982474567279
Meth.PCSK9	14.3640524626051	12.9311392702365	10.2498135426376	9.08622553540805	16.0783547121693	9.52173126985055	7.40065363049603	16.2847361108259	11.9735088132268	12.3251421702833	19.9388760720031	25.35964775402	3.34907144554569
Meth.PDCD1	8.78892063584853	19.9218751642172	7.37369461910403	6.92416102182845	6.34090753852437	2.4615918786234	9.10381812440302	3.48793661501136	0.680277674277877	9.11957423221892	6.16110116269272	0	0.442097469973691
Meth.PDCD4	15.978415437712	43.2336936737181	22.0332426405312	9.47466338807084	15.9445520200775	26.0618753414254	9.45795113947354	17.3304104402548	14.4710683934095	11.6257194794692	15.1726490239404	16.4200711392196	9.44223261450237
Meth.PDF	0.838719029056603	2.03758710323108	1.06713606632328	0.616766894950207	0.959624058978379	1.00240870431487	0.96655215441441	0.504312097144327	0.55788675796661	0.497215094002098	0.703211135144322	0.891733679640629	0.429922083709342
Meth.PDGFB	13.0564947394894	12.2663681125292	8.62076047596189	5.56604051642445	9.18192477777754	12.6047212522143	6.6614538614396	10.5030776912745	8.27777966839578	2.85002481147813	17.5363284383231	22.8779049966987	11.3067441681621
Meth.PDGFC	10.7171991198765	0.942839164414731	0.384812457680225	3.7623661773287	6.3109063334327	0.000108690710089947	6.60752995743111	13.6732909247667	9.30693997513469	3.54027203505291	11.1711300444647	22.2893711612038	12.3996884275097
Meth.PDGFD	5.13106489287631	39.0037518473579	8.51475684933457	2.98985702099167e-05	2.96146682393396	1.93048097202692	0.882603756363339	4.24827662791339	0.0116297365506737	2.03714793748039	20.1521006176769	17.700219401033	0.000134624186128215
Meth.PDGFRA	11.4142252769266	20.4369619718509	4.04116439452392	0.336832841550036	0	10.0266592222033	1.41058503321865	7.16561661346669	0.000290114871458824	5.03252615515664	6.50072160757084	4.88246169187235	0.00575634462895315
Meth.PDGFRB	6.02378829334152	10.9457692783886	7.57432065517626	1.65521902678372	7.33736427047532	4.19703721736531	10.8854258529601	4.35377235118163	0.578457148746348	4.11270701896759	10.06494552148	5.31100310307296e-05	1.95230454789252
Meth.PDPN	13.0800131052673	16.0455676896257	10.1046724111949	10.9515729430928	16.9812588168146	7.39862477182982	10.2928388092482	16.7307010741984	4.46178927640293	12.9674491051286	19.2619093113771	19.1844087156433	4.80829354929206
Meth.PEG3	0.564830437315731	4.723425727544	1.84563122994507	0.000905535875512754	0.505256906043902	1.4196375889033	3.51940005384973e-05	1.3532440076602	0.925453423754298	1.57870756660195	2.76358653260363	2.21634514602086	1.4729229750673e-05
Meth.PEMT	13.760719918331	34.6774168809025	21.0584107087596	8.67186926797243	15.8765982657337	21.8490858689892	7.02637378512537	17.0645714619795	9.88350627757953	13.5475976627645	13.2691865063869	16.253490929544	6.30955829445122
Meth.PENK	4.75742801445113	16.1112668348335	4.62778904905776	0.458777731841038	2.07985328497178	2.60571337897357	0.554772489684958	1.73076766019283	2.05602052725182	1.65806519945421	19.0035412197342	2.12747135945293	0.43843112022116
Meth.PERP	15.0499979813017	34.5930152715251	20.4730892500352	8.17473167896957	16.7189659800863	15.3269780851619	6.36948547548357	13.1599955365214	9.44084672212692	13.9116722211482	13.1621893914346	11.3708924582708	6.1858693144153
Meth.PF4	5.09449672254625	4.85808845179567	4.28562094051659	2.50940455875986	0	5.14363177075654	1.73396489717527e-05	5.32307138317663	1.42390887914384	0.76482162035146	3.92583137812317	1.63268164609854	4.7970975465145
Meth.PFKFB3	12.4836437767914	51.2802658523136	7.02548653626808	10.1978251928647	19.844766956605	3.3698959626957	9.36245055001864	19.7980214613125	11.9133704954509	15.2149010748723	16.5973683153568	25.9315838153224	13.8491186887531
Meth.PFKL	16.4404133027036	38.4786418271621	19.7691650305554	7.14861613188001	17.3526333703174	19.6967202266949	11.5972813600124	17.8626845047426	10.6090693832451	9.71286047916703	11.3596284599989	12.9154786703789	10.6527649246509
Meth.PGAM2	1.38651527094536	10.9502016253494	5.23637876082347	2.0838119739712	4.7757315799666	5.55794634864913	9.62894177791333	6.29131419929098	6.88780761108007	5.61277241140538	4.49609789114223	2.93784636027629	6.27171761351072
Meth.PGK1	16.0292475969021	1.12816589829002	0.591696199603088	1.03775976771898	9.49484854304744	18.7140671654944	0.000167871629284094	1.49621517264231e-05	2.91566569147726e-05	14.4059582455109	1.68544881359279	2.34671424659908	35.0296351197502
Meth.PHOX2A	10.8343139809784	27.2552252564702	6.66332783285977	0.401944099699048	0.284644193263374	5.25174255642924	3.47275564191551	2.25263762664104	3.30063530724176	0.702526724983386	24.8004497892432	2.99345697296558	1.55760236760613
Meth.PIM1	21.1179393414526	31.2010841949748	12.703413996635	7.37645381818788	0.783349349740579	16.9708091175546	7.82862192022446	11.5794777165018	13.1534122011059	10.798895916006	13.5476585615173	15.8415066224489	0
Meth.PITX1	9.44605363472355	15.0468231831087	5.86732909355564	3.36870651019283	13.6204350996567	8.62188158833053	8.36668058748712	13.8035656776752	6.18863740867677	2.84725421859344	4.26085863460225	3.45525205817006	7.74854968473768
Meth.PITX2	3.08948717077041	20.5280765353773	0.987077402670861	2.00237335755998	1.05824985482233	3.97979462126367	4.63503094859254	2.96664373477344	4.37253038197761e-06	0.738094856544469	6.11063453848551	6.91668900060258	8.24634700780062e-05
Meth.PKD1	5.98540346659283e-05	0.283660461908196	3.9816874192416e-05	0.171374656867679	0.000387488777438525	1.05998893368037	2.30138620628272	0.000882978127566448	0.000182576711373588	0.00012536014517706	0.000172844727048011	0.450126646229237	3.89920990197809e-05
Meth.PKHD1	1.30064386050528	2.39945593252629	3.94534184737443	1.81622581955163	2.98756029071711	0.00316386878132497	7.51039163461691	4.97946507993754	1.40959623382152e-05	3.02890118456031	0.622689501316862	1.13836004654023	4.51670647137289
Meth.PLA2G7	0.000654372392924202	18.6261038362501	9.82552737842208	4.29530202899807	0	6.23135692399928	0.577117487616131	2.51288871543354	39.7598460952566	2.87620542917377	18.1706650131626	0	22.6701851893344
Meth.PLAGL1	1.53063681610919	4.54583075237326	2.51584089713267	0.607055306120917	2.15259144405603	1.44406128501777	0.411434629316526	1.91480216595119	1.29929165805052	1.60470920712363	1.70211629025318	1.44164177557303	1.03547566282132
Meth.PLAT	0.911533185807188	2.91969630612331e-05	5.55314858868133	4.30090430655005	7.70432100084082	5.52160413682643	8.61877765918051	2.13842809200837	5.17238241837455	4.39502546253166	6.4737567476402	2.39750682042437	4.07133209173207
Meth.PLAU	8.6941411849043	20.2812865839168	13.663874547279	9.46345212217532	15.0934530096464	20.6540004220475	9.10312100497836	14.7890274597935	12.203467301688	11.3361515667874	10.4869681701666	17.0104674359623	7.19492202587899
Meth.PLCB1	5.36268043153669	34.8794635491937	3.50642577563184	2.3925917926638	8.32978208831945e-05	12.9108714098529	4.64628954741044	0	0.000376080321241558	0.659557618487434	24.2246112534137	3.3396361651705	3.12553154359792
Meth.PLCD1	0.204502838178194	4.39786696371434	3.33792636056873	0.933581188689791	3.29924407163113	3.33092901961149	4.80341986070989	4.84872764008362	1.76587454933481	2.36956185984049	4.67824072873166	2.44658693155909	5.5149079354707
Meth.PLCG1	15.3023760771005	27.6556555787471	11.4365959285476	1.00116386961778	8.72846399666869	17.9572354030309	9.92294715804043	8.72260511818098	8.2166298278269	10.5454745305607	11.6447329975923	7.41323150421068	7.82294932616721
Meth.PLK1	11.4727155368083	27.4417445473899	11.953397318392	7.7310065111309	12.1828392801758	24.5178178167498	11.2324287566782	14.8876934178651	11.6126208732955	9.39112343679892	10.2918848240068	7.41961154393569	6.46873688069557
Meth.PLOD2	10.5688103506446	8.93512524835651	4.18754233190717	5.16359016611639	12.0700067682859	2.35711463885255	5.71430730319921	5.52521609634937	4.81311870407815	9.05272282628314	10.2489553889588	10.7691384442158	1.24176071580908
Meth.PMAIP1	3.9812139594233	6.18812219806876	2.03379414068201	6.72063491316043	5.89580509476286	12.6392330984807	6.71685990123424	8.87239664418324	0.717850393304381	4.36614288278953	0	4.36419367424421	4.57413111544487
Meth.PNRC1	15.3214678155165	39.8653683966371	22.296599391872	11.1199309422887	17.5536106432647	25.8507836077882	9.10748842004533	18.3712533921491	12.3584709117668	13.8839304736563	13.7243440931507	15.1565715298458	6.26396911812681
Meth.PNRC2	16.159975006064	39.9721404105946	22.8272677704915	10.5064430852774	17.2211908834041	22.4155997832291	6.88615929536756	14.7035449194573	10.9830000283468	14.1801334988748	13.9119365826119	13.9022289139571	6.79813257894829
Meth.POLA2	15.5370066364859	38.8671615200348	23.3067063714637	9.66834080127983	17.5929319103533	24.2763338615126	8.4836459632468	17.9318033168252	12.2454100521075	14.4726259643484	15.1732192968188	17.242652768341	6.31178797937722
Meth.POMC	2.02908853734916	7.53851341670176	4.01169510854471	3.27898152952467	5.63878945228009	3.14746011650048	6.02318438430583	4.01311937719366	4.87130369751664	2.92959657447458	2.10112796271344	3.43368738393992	6.09727767371925
Meth.POU2F1	12.7702693037381	28.719201129263	18.8048457592094	7.97452747936232	13.5676089259331	18.4841228557255	5.42523809694789	12.415715433305	8.22586934713147	11.6229075037036	10.0980618784102	11.2936050432169	2.91306110964943
Meth.POU3F1	4.9712642148687	3.45431437504621	5.01853609443557	1.93513284952892	2.84589721127449	7.32368071329122	1.66571707188273	6.40132509715246	2.67309335005347	2.97273649990661	15.4151523438988	3.00797999886181	2.40535829925704
Meth.POU3F2	7.04118048301638	14.1871305917339	4.64997379004791	3.50223462123323	14.6482879700239	6.70102357719687	7.10272088516121	14.152689132087	22.5068897210994	12.0265686667259	10.9404397864711	21.598247646284	3.7616014016856
Meth.POU4F1	9.56283339576995	44.0401011273422	4.81033301022302	7.00722401299749e-05	1.33230910639289	9.92643076842747	8.82437614519349	0	16.5862086852872	0	13.3933395628305	0	0
Meth.POU4F3	3.12088767164371	23.6960963713684	3.1734227654729	2.49991225281875	5.97979298071211e-05	7.99483991610903	0.598420345989479	4.77674207818862	0.721830991439374	2.82015201280559	19.8847134427285	6.66343492091432	4.34592057366472
Meth.POU5F1	0.938234606997082	0.649567962674619	1.03605729606048	0.444473351483208	0.258465342353855	1.66792090423088	1.13309667240941	0.799225102868686	0.402725768692956	0.54802728960283	0.588898996954322	0.608850732095456	0.213384537434212
Meth.PPARA	18.440634109617	42.5582269053744	5.37811564484766	0	5.3315252370025	12.0818550943255	13.1398799523811	12.8687990258436	4.9769952158895	4.60503791776001	13.1368502440825	0.642621035004572	0.000292404263514153
Meth.PPARG	0.197763234473039	52.157533899951	1.8553660890723	3.21916187072345e-08	17.4058640566465	0	1.84458307671268	9.17757203220346	9.74064912667981	2.74426710217059e-05	21.1987520529782	5.21921483505966	17.2558108534934
Meth.PPAT	4.87253640695347	9.33553746844606	5.303729721468	2.51565223917501	4.44544736461216	3.81720057866318	2.78542317843701	3.76747148092676	1.50218324063004	3.12926270150319	5.34894661610865	2.56658472963377	0.00226994790642911
Meth.PPP1R3C	3.31075891233207	24.3776446337589	0.000161151719985289	2.70542109295763	8.92979807892137	15.4962802593093	13.3954144483981	26.1521878327038	0	6.2674710019869	15.358825824183	28.4264400077307	2.72307741546784
Meth.PPP2CA	13.5947129548395	33.3767739564796	18.384054597786	10.443124928214	15.9821885852328	18.705674784175	10.0700185247672	14.5495306756089	12.1657578842532	10.7907806843662	10.0636925904133	11.0429474738531	9.32329822217235
Meth.PPP3R1	15.7459548286256	39.8206403451832	22.0267289745187	10.4335563454572	16.99851849115	22.2800225839724	8.95813855121013	17.4775356638872	8.44555011819073	14.3788850066221	13.4882096730395	14.8570530872599	7.25628864362152
Meth.PRDM1	11.4873428656938	30.7413501542608	17.8058169661582	9.77422684314287	15.2581433952436	25.2620141474469	7.36876134106678	16.3930278201376	11.692578690712	11.1111147526222	11.9306042138016	15.591560355797	7.06249948282449
Meth.PRDX1	10.8884849012083	25.4375704269454	15.2045847718006	7.17139403926229	14.3451935139263	18.2601945860844	6.45627744992819	12.704733413808	7.29182541697677	9.73580136919995	10.1658907837418	12.1862106646658	5.01177102261913
Meth.PRDX3	10.8672055622411	32.1402159520779	19.8717561294884	7.53512893870783	13.9794128666474	21.0476696371824	6.60130289388455	14.9660556673712	10.3335996042991	11.9677967439952	11.8265187173201	13.5046516353616	3.77444267994726
Meth.PRG2	3.4960007366009	3.75321878725226	12.8530921576079	6.44380356047933	5.89961265442314	4.71309645454409	9.69058589321936	4.9860703619823	4.54037626699678	4.75371640588098	4.74943619819037e-05	4.55500952603177	5.38558247892876
Meth.PRKAR2B	1.09990791519763	0	4.28465953619901	1.48481944122175	4.62918296937776	0.00501121829932507	9.94004722901097	3.38095942749003	1.01623560454465	1.92390694191437	7.34808773690412	1.65107483238456	3.33142521758975
Meth.PRKCA	17.9075179630789	42.1406490304168	21.390873466542	12.0238775158427	18.4297453024304	23.7848705073319	10.6201776699983	21.0080373082386	11.3046123605578	12.3448867662389	17.0064562381443	15.9943758645992	6.77375320710076
Meth.PRKRA	14.544938755832	34.8386666134428	20.0668720702231	8.8040127053856	15.622756012307	22.3767259879832	8.24003951762736	15.3314507689119	10.4144604987599	12.8894493039567	14.418152354506	14.399083816129	5.94640023655409
Meth.PRNP	13.3345242916457	31.7070609074392	20.4479209106751	8.32903847522086	14.714436279081	21.5198112782874	6.34258136693223	15.454770031228	8.72738936557052	11.0933267779223	10.6700122342405	14.362165920722	5.23345757064123
Meth.PRSS8	0	0	4.07980050963821	4.48940463196184	6.29339461040701	1.18266914675465	6.5073170341852	3.03530244425696	4.55495326972715	3.34699006913459	5.63379625307143	0.151716485303775	4.43651840499315
Meth.PSAP	14.8929424202252	41.7926058553627	24.062133914518	10.9314252218854	18.7483497911169	30.3954406072435	8.60128764599494	19.0729176322456	12.5487689723382	15.6998457582989	13.7895854237631	16.8672788578684	9.36156735561267
Meth.PSEN1	15.3125883363949	35.9511295304662	23.0273981870089	9.59121025941763	9.87383048463693	26.9546661040821	8.598220622878	18.0617154687481	9.63115428026584	12.6049879855133	12.5720890049156	14.9204426043468	10.9425518150981
Meth.PSMB1	16.7414890962456	44.4049418159399	24.9963173749514	10.5991430045227	19.3879783641094	23.2718977252876	9.08857725458891	19.3151736230567	13.0036360900386	15.7721495373097	16.4859916415487	17.4728423179447	6.55171299351689
Meth.PSMB9	12.5876265457988	28.3728948183094	15.5403798036176	5.73261187882403	11.4148863356822	10.798618087432	4.91494566989168	10.1985272458324	6.47971544243407	9.04004159414558	10.1912917741433	9.80433369724849	4.76386221590286
Meth.PSRC1	15.6786864413882	33.0362113146524	18.1058065564718	9.93230793402451	15.5441415745958	23.378924431451	7.65791824058843	13.5648692393076	9.9913438687033	13.3238462794151	12.8797578504977	15.5909252396152	9.99246312501775
Meth.PTBP1	15.8950332967911	42.3283254720323	22.5205133954869	8.8529693376837	18.963786212096	24.5025595515528	8.12396071513004	17.8380142021035	11.6663721692119	13.8665355960232	13.7868074081178	16.1052711320692	11.1018951709133
Meth.PTBP2	17.7662913934902	40.8684677808225	23.0007610716353	10.3409053673129	18.118050410595	21.445243135604	7.6576245301302	14.6438684563516	7.96426751536484	14.0790354711269	16.1277035995941	15.8775238241415	1.98724802452702
Meth.PTEN	12.6857886223153	36.3142793997893	21.5606551014066	8.65667990861981	13.8932076930463	22.0193607745353	8.24620792970943	17.3388870650415	11.7552691708215	10.0982850636383	12.8043682136788	16.1067071322399	5.98996682568215
Meth.PTF1A	1.6230641605499	15.3450638492295	3.42944914447846	2.16713109603512	2.12273702018849	1.32876504742271	1.37366522731757	7.47914216027682e-05	5.47429943770748	1.18701360898939	17.8667663012609	2.68171270353726	3.92250171533931
Meth.PTGES	4.31168961366721	3.82120948237703	4.20382268719654	0.923205140730066	1.56319850227934	3.62354098976978	8.94722747800587	3.47697398609801	0.265958817722878	3.10359536751893	1.01301875521429	2.26236537427449	0.0338577083935986
Meth.PTGS2	15.2942217830032	5.57521432044611	13.0709440354671	8.02563133710131	2.57858724025222	24.8927630780634	3.72900502151807	12.8189057517462	0	8.58381654138075	11.9520377922869	10.2843484495265	0.000161850637327388
Meth.PTK2	9.12897194456008	29.8451524571707	15.5119946196407	9.43094237996463	14.4489636493363	20.2608078003473	8.69879154396471	13.8783669407308	11.5487324423888	10.0373784065243	11.1525107205785	14.2792158276179	7.36451300884153
Meth.PTMA	3.19924302065266	7.21759316584628	5.11158343782774	2.85128087608856	4.6374712246619	6.19433632583949	2.71199983857773	5.22887137961504	2.87042690183113	3.47646431946002	3.60563743913572	4.19206180598503	3.84412775689723
Meth.PTPN1	7.34933090200977	20.0436857169298	12.6898245571117	4.91799837987873	9.10687506500648	11.1117342076834	3.85745512623853	8.73914956360704	6.005553974399	7.10338236714151	7.49940921596774	8.40313209574589	2.83617333613955
Meth.PTPN6	6.11235573787649	9.20439134692167	5.02793527499941	1.39650962641078	4.05905799266371	6.70025338633597	6.33900850307657	0.0446428529370894	3.35732996206922	1.45933063572585	3.83055622484117	3.55711589260785e-06	0.00096381123867767
Meth.PTPRO	0	19.7530204816934	11.156911552807	0.153526170481987	1.42469079991749	3.21331189876285	4.38295351202324	4.55660090734886e-05	8.10790028011916	4.53316786665731	20.7228620554208	7.08054616217995	6.48569521267753
Meth.PTPRZ1	11.7617224257	11.6091068993037	9.7609192790132	9.37211765318458	13.3747624205179	9.39969689974929	9.41366253085564	13.77506172251	10.3072058403013	11.9983178113778	18.570434696707	21.8847588671771	9.19598515077033
Meth.PTTG1	10.4447203488335	22.0052735187237	13.5321877475338	5.03994639634097	9.58197030932032	14.3033768989962	2.20528834663346	7.08929773231135	6.05932194396663	8.06557181865826	8.43215092556833	7.04829285560198	0.0440366828251897
Meth.PYCARD	6.81952335701177	18.7256115523937	3.11613198186401	6.76694574900615	9.82425760427236	10.6017285299492	9.79661048264766	10.4438678441426	5.36918076856455	5.13086926225513	1.47040374376485	3.90062519851663	9.71762800273282
Meth.PYGO2	14.8048398542619	37.1217641757896	18.9654191425772	7.08190369654953	14.6607080971713	24.4580095170366	8.37413456694222	11.328514635676	11.4431033357071	11.1691344677839	12.7249000280361	13.08975649253	10.0326711030544
Meth.PYY	10.8378958305837	21.1133387826508	2.36802598707331	0.457581484524462	15.8183055660756	10.7330735556587	9.57241396963719	18.5668663063951	8.32408118641006	12.6574631373013	2.73642977426961	4.39922267495741	10.2313244101446
Meth.RAB11A	13.0876223277518	33.3928219465875	18.6829639214195	6.22559906996991	12.5261800150247	17.1235686039701	5.95043511079449	13.7662640956251	5.78803089673084	10.1948968877227	12.0528733167123	11.6222216472206	4.35429622573243
Meth.RAF1	16.4048470500315	37.4567471762128	22.6238194902698	9.2277894452545	16.7371570514977	23.6574068900174	6.94561148082535	16.7582731706115	11.1123111697963	14.0379108292803	16.3704267819023	17.1090355461372	5.2474698850944
Meth.RARA	8.36701033140342	9.39809662589542	0.492040075727645	0.644446078579805	3.66159411372682	11.6026821273215	12.1658200275969	11.5659300643493	0.000100884224197859	2.18131685221843	13.5927588455754	9.52807667325286	0.000312754040589461
Meth.RARB	8.54046772876376	22.7085037061079	0.723127578069743	1.96265114842063	5.48871189519992	7.52764680266574	0.000107859069037831	7.68484641203498	7.6444524225401	10.0659951240896	12.7899324556117	9.11640847176718	1.36321121851406
Meth.RARG	11.2084066105038	28.1539975556748	16.5148809089935	7.85786383696767	12.558240169524	18.7621346962714	6.36853277297735	12.8729337244951	7.82001885441959	10.6106065111263	10.2275135112978	11.3982340357577	5.4994319567095
Meth.RASA1	15.4018794861406	32.3891989423468	19.1312507586674	7.0389384014138	14.2532941614544	17.4380724327413	4.01532740520871	13.0358774081625	6.49182796714988	11.0996729245093	13.0225173290802	11.2613917927405	0.236864086067068
Meth.RASSF1	3.12475851998305	50.6428445695972	1.69271197969851e-05	11.0702867784989	10.1238883092117	18.8062052882091	15.7962986118915	14.5905969412578	14.5254698947972	4.51220218860678	3.48108220584275	0	27.6617573194696
Meth.RAX	1.68801557162637	33.9606205979371	5.98248344445281	0.401854419343861	1.52316934348155	2.40980794785032	3.72915326812642	3.45911292984828	6.08469528343248	1.3997748604177	20.0772460802484	3.44475676339835	7.19558653364723
Meth.RB1	1.41697709848646	0.38524319705688	2.54520050847952	1.35323398441043	3.10154333646208	4.01821815879253	6.84723895122373	3.0139035232654	0.657703678111669	0.348696215924259	3.55219255635542	0.00736575355648071	2.69741443123743
Meth.RBL1	15.6631746253968	39.922487382023	22.9911802474391	11.02504196417	18.6402999843636	25.7081355256209	8.82778130494345	17.7857083596839	11.8241012809441	14.1480766497508	14.0803013344356	16.5485379057583	7.97712985522085
Meth.RBL2	11.3707546399118	26.2881124984086	17.4183511413293	6.50716403401675	12.6023267941553	16.8145157290264	3.70677120371232	10.1475478629125	6.71981921499834	11.2163913851752	10.6135135862218	8.41527571872873	0.000538209544348953
Meth.RBMS1	15.6193530061651	26.053334272181	16.7320478976349	7.76526970015598	14.2530072831235	17.1499339635808	6.43995059771264	13.1707815017022	5.60287665494108	10.4851734120442	16.2089815869969	14.0579099524434	0.0127149002261964
Meth.RBP1	1.55195147153066	8.9596798999872	1.5910179838912	2.40082164096321	0.143581878582279	8.23222526244484	2.69363403779183	3.50884811884934	4.25061172543989	1.74865011452793	0.697153826659421	8.79461273406826	6.83552792694205e-05
Meth.RBP4	11.7386450300452	12.0132124890407	4.20026492725133	0.567262320219244	2.81730601970948	4.8137517748383	8.60398869037078	1.56027754034193	1.3815432315946	0	17.3986100319744	21.1481431008251	3.18825551435603
Meth.RCOR1	4.1493297940129	13.4069494687838	7.2023013557481	2.77347547627258	4.73870596193044	6.40054480441673	2.18313740238769	5.54226244682341	4.44170285681628	3.98116326358668	6.31701248728372	5.42642162263892	2.30369653914707
Meth.RCOR2	17.2567595881671	35.2853858773059	14.0492688688132	10.0295187051978	19.0138262305332	13.4512078139053	12.030397533939	19.6137217022172	12.9614048492553	14.9548070833253	17.9943284382583	20.542347995206	11.2582898514639
Meth.REL	12.7612333604052	27.8322916777965	15.2059396678	3.78675861725042	10.7244301836559	12.5754400772519	4.11280024503307	8.2484088578149	5.32924621904582	9.06805359373012	9.46627983454604	10.0685494221502	0.0102444883537906
Meth.RELA	4.96944091697744	4.57138029402333	2.0704021568584	1.53213262026198	1.91082906630708	1.75952905843421	4.4083618598905	1.53836751735235	0.159355791986503	0.000107858103984669	3.50992902840152	3.15511326523509	4.74984035006498
Meth.RELB	7.77220934191211	11.2866211760677	6.34919511046712	1.80859180415513	0.936290137270504	11.5953935359262	13.0380164148871	8.36221432719996	5.72806546520273	3.2899232766825	1.32240887231697	5.41160542839084	7.20331762674409
Meth.REST	13.8643294957109	31.742556910339	18.842075150096	8.54488755814266	13.5722818045946	19.7812140986168	6.42878666625415	12.5720338753277	8.16061265884959	11.4419127479278	12.2117539095965	12.742191425019	2.7440774123499
Meth.RET	9.93914209436599	13.9824692029815	9.99017080064086	11.0296769917369	0	6.17850048428811e-05	7.60350361973792	10.6711636565025	20.3626537412133	4.50868403124642	22.2755476227802	28.6866846282426	11.6310820767832
Meth.RFC1	12.226030723906	30.1711699246551	15.3679034738957	7.21708466264505	15.1147969118151	20.7170002385544	5.27204538605038	11.5961378567899	9.50013187374557	6.63779371495514	12.3122101506868	12.1564318013248	3.92941813926726
Meth.RFX1	17.3033754471012	41.6103501384249	23.6703840032071	11.3465520603863	18.9947999153753	26.5426076332845	9.30070373675712	19.5171991743211	12.6969619476014	15.4711254850466	15.770408288542	17.4008481048471	9.68703739454902
Meth.RHOA	17.8314103216269	39.9562111030388	25.0226482418518	11.2221079886017	18.6278622658331	27.738002241935	8.62202432919793	19.1877402543581	9.64302282139315	15.2290334562372	15.5755886497698	16.0081390465341	7.21857871542732
Meth.RLF	13.488431005071	34.3315883893248	20.8839704713092	8.60696811465825	14.4359505138148	18.2662850665016	7.36362443890636	12.1846468642113	10.9858415166954	12.4676288196087	12.9655371376103	12.9849711064843	2.10295359068854
Meth.ROR1	16.821625592282	11.2213455024984	10.0087294000819	4.39353755178624	14.4771580334462	3.35733825613799e-05	6.55310154845929	16.1410455045886	6.49057049648527	11.7043446142772	16.5463679064659	25.9421619057146	0.00023268361204686
Meth.ROR2	5.76386633242307	10.3592720310816	1.86881656390637	7.13143044706591	2.80216694476563	5.22414162018972	4.27591142546041	3.20493415535023	16.8874893575568	2.22583622111846	8.95842383026159	13.3624994259571	11.6083386672309
Meth.RORA	2.44733938389998	25.0016250120881	8.84384845522351	3.07838789240453	0.113913809146183	14.6558120357841	3.96532641456942	18.3309240093554	4.46304394397408	7.60480238034992	23.4600518556238	8.63910491120324	2.47668030638724
Meth.RPA1	2.09435808694794	8.00891588199746	1.68694144347801	0.825041929052672	1.07446892413843	3.08209576569751	1.22282209897264	2.18259567294119	0.748877030907392	0.619829438269755	1.54762237093329	0.581115223738112	0.81142924279406
Meth.RPA2	15.6923031998664	34.8081949345144	17.6703156963063	8.54905323424732	11.1052207536638	21.7108309394894	7.91676423031274	12.8325606284552	10.9570777385606	12.4765498598943	12.9289687242037	14.2304097401423	7.95278680787315
Meth.RPA3	3.2111859661865	9.03393895347073	7.47576602738399	2.86141280344906	5.33303491968508	4.2528232093041	3.26999460687091	2.63634808864821	3.50804325863967	4.13861514501457	2.40613409763072	1.55335539279328	0.100970918765268
Meth.RPF1	14.7869505433997	29.5406315146396	15.7093970125199	6.33382478432222	10.8047020553363	15.0317736029579	4.73397838591577	9.54297628948276	5.26860017079996	9.13191600412246	11.4612366119248	9.16974157252334	0.00145500433707943
Meth.RPIA	16.2044495425901	33.2681490812022	19.6158120658491	8.82956988285722	14.0892020299792	20.1674592940344	6.44499233194009	12.8337459927872	7.91347624792718	11.8309376632771	11.7864693893577	13.715064416041	4.25710830030794
Meth.RPL10	16.5729321449911	0.571504449669791	1.72705769226501	1.19139998282738	10.5709933108474	20.8537126411355	1.03157482444182	4.02136285817725e-06	2.05541545905135	15.336860729392	0.000239410366969281	1.31450431068548	42.2763718282393
Meth.RPL32	15.6920403556341	35.0510186542543	21.0573538553625	6.9329127150993	13.9522675320617	19.433818000945	5.802740650352	11.7866028337522	7.56956403129855	11.9804768623619	14.628170862582	13.4548107408848	3.01682790566567
Meth.RPL7A	16.8926360752462	32.4338420091915	21.5844824973568	10.3687011202645	16.6004470480697	28.609104775495	7.85638252788033	18.009347118149	8.93250758379435	13.912501502046	12.9055031695637	12.5455575373779	6.15762040368631
Meth.RPSA	13.8922554336558	30.0582477850038	16.2428096191257	5.70290701119681	11.4241224258999	16.9395567350211	4.27410682443422	10.4830270323203	6.57304381089871	10.3170854758418	12.0429535705457	10.0002743623128	0.00482532361041004
Meth.RRAS	13.2372039727275	34.3694615170844	20.2073862414476	9.68637255375296	14.4133735864779	24.9096422374108	7.49834552370336	15.6528990496403	10.0663652601122	11.9875246288611	12.1908508809495	15.0665802237241	7.97646688355842
Meth.RRAS2	7.34582218886617	22.0813461522967	14.1381576249332	8.54334829288405	10.3057012403891	20.7383010745922	8.85661947627028	12.7290613888153	9.77374869512268	10.7139688869247	6.82268955861223	8.43915475637495	4.64582018293516
Meth.RXRA	13.1577172087981	32.74072470957	13.7007627894683	11.3238162406543	17.0692639220542	18.0181710065406	9.21526916282019	17.6932614260041	10.9265254084269	14.1110291070831	12.0881728592947	17.7749724143803	9.7625983809194
Meth.RXRG	1.83575718338257	21.2707670816597	5.47227036925265	3.65914957537712	0.00135258731441774	4.80563970011217	0.256036425704295	10.7560247755003	2.24925777859591	4.53287366694512	16.2889738775348	13.9763171093375	2.71521649749011
Meth.S100A6	18.671345340457	32.3393232891955	17.0926616324295	10.0340413033404	17.3352649437649	26.9293675561533	6.35068201099526	17.2377398677774	9.19980523518243	14.8132914836765	14.2390159866786	17.7641328820907	2.37588830349645
Meth.S100A9	1.26627331240914	4.83605814136154	2.33752470555146	0.385414783974271	0.708227153798878	3.60484440136784	0.709426068787428	1.46181397753808	0.656331797006003	0.839485098163376	0.85866477275237	0.608677705844149	0.454327853519223
Meth.SCARB1	5.01637918114149	6.20947909627344	4.88835139470564	3.22075421566963	2.5735636741152	7.41827550057933	2.02813369630942	2.35497668597529	2.19684584482678	1.26539143733247	1.0599689614121	2.50839330200521	1.5184380865761
Meth.SCD	17.7995556019573	34.3538291511799	19.5028737163923	10.8447752738242	15.2143755390865	27.5519920650278	9.14850667104978	20.1848574022502	12.2131045698731	15.0671458453101	17.7804512485593	7.16949994613863	9.65462640610425
Meth.SCG2	9.88115976328468	24.007397890329	12.776915024755	4.63749579190752	7.3662009789102	9.00610941542124	3.98592845461031	4.87477185791258	3.29856975739181	7.90732398733645	7.21604207932716	6.41716977191227	2.04414029316679
Meth.SCGB2A1	4.57114245546199	5.09223639582271	8.27949553569225	5.17748521541247	2.45349477703169	1.01837391576774	3.77829094840023	2.85730840763785	0.00028161145321752	3.23316396103551	0.859913120656681	5.11695606360461e-05	2.63008790944054
Meth.SCN3B	5.76938201002525	13.4756333815346	7.02911922309904	7.62439165529309	2.98028890683888	12.4901054816538	7.34688925191392	12.3534965854005	11.9246145161302	6.72013978982508	9.57498962409042	14.5210836434649	11.5832980714344
Meth.SCN4A	0.679188970679282	0.807453363468925	1.4592566276288	0.250455646863875	0.250094848284841	0.933613448237853	0.67664882879254	0.402634464849841	0.457132716676961	0.51388186768739	0.000148231601611588	5.58325483169446e-05	0.44680571456502
Meth.SCNN1B	2.70785760874804	21.3427537133321	10.3932227937264	0.346370990843759	4.99650285022199e-05	11.419533883412	6.05059003354438	8.26725403638588	6.48170661296599	7.1819549876396	12.6019438002957	10.4427902810303	2.90259546482867
Meth.SCP2	6.57393840405274	18.9638958820489	8.56493933083935	5.10310970552665	9.21382610602403	17.4471353732989	11.1968318013791	10.5487811866209	8.02703606715085	9.8271188033576	11.8930899115632	5.81744738398379	3.08655094168252
Meth.SCTR	4.44774601244271e-05	0	3.7175167665395	0.454603252908815	0.390108331312856	1.5619540576906	0.00107045475996115	2.30428183738177	0.673974072404901	2.31288805520501	0.315286852756858	1.44040421998428	2.19555026822882
Meth.SDC4	1.24939500780726	6.53613118907297	9.0794638251947	8.42418758448223	9.44279028308551	8.57845188010553	11.8285035251305	6.22359483004365	7.15739661072236	6.46595693651612	2.81716193583671	0.000166103087304003	7.33566038354838
Meth.SERPINB5	2.05521816880965	0	7.23543487472454	5.49978196849927	8.24616006096702	5.24863225221698e-06	6.9685507259935	1.25810722431963	5.98399100000647	1.00722363920585	2.27297556626514	2.20811925065938e-06	6.24449026645695
Meth.SERPINB9	4.16462853685081	8.61866955924194	3.84525408987104	2.47601655946383	3.56991327482877	6.86749490025643	6.07000822597339	2.96555196993072	2.18172336614125	3.53148348717337	1.92396812242908	2.2846307410574	2.59047809566754
Meth.SERPINE1	9.78673860298927	19.6269120109562	14.7624677405709	7.43672244292262	12.1546393839604	13.2248873246014	6.68153772179279	11.1923936918086	7.57718329366751	10.1788246236393	11.2043332359675	13.389897982599	4.63110491959062
Meth.SESN1	13.89734543585	33.1203056900597	18.0871689339922	6.59113557460712	13.5571451466327	12.424730916356	4.03083863471636	9.99700886973877	6.79560681941337	11.1574863758227	11.3677026922532	11.5794576943288	0.011617465738438
Meth.SF1	13.3710800614242	35.6521210460255	21.9220485806979	8.69412800353723	15.5891246595294	22.4983267962736	6.39306974873551	14.725147950366	9.97199843967935	12.9508983873811	12.25751729294	14.9680163619061	3.60274466951596
Meth.SFN	0.000633025405928198	0	2.78467117701537	3.72492315502816	6.21707686916492	0	6.21725939213028	1.88950347672469	4.51408632588192	2.13928291239377	1.01024855307919	0.112173857967059	5.56017289294542
Meth.SFRP4	1.1840077586859	22.6389689644258	9.46514046501256	0.366089003443241	1.99211891042449	4.98608646128092	3.7402169718563	4.31066642555742	1.18914483172658	2.63448122541908	26.692184217135	6.98452584122895	4.74363030547336
Meth.SHBG	0.823639392950362	1.97518532602514	0.911900706777345	0.826520525827263	0.548324916007797	3.29302687014038	5.69085009291446	0.668522581040808	0.487996566407125	0.00398575065955263	0.226179214927362	1.84972343917674	0.000273612198571171
Meth.SIM2	14.4657520407032	20.5844533862926	3.03432764568108	1.55804669284261	9.39520374219016	1.39130483768013	6.95302983934893	9.22762353712116	2.6132016861346	3.33152925057418	8.67949910469484	7.20822558574142	2.84248689590642
Meth.SIRT1	0.00151016432519393	0.937213340511179	0.706970598415757	0.681017208767841	0.880829124224313	2.33105550151389	1.5075866970582	0.828981586025331	0.689880426433247	0.384233969829607	0.260025260945659	0.501970465744755	0.860456813579571
Meth.SIX2	12.5393884047865	2.36467341109944	7.97678873165126e-06	10.9822830005994	17.3038954686602	5.36993018691282	5.91310521826775	14.9460162304165	12.9979592748974	2.44362134751052	19.9974050874597	32.8857022608006	8.60483944635451
Meth.SIX5	12.8411219595732	34.4832197734347	20.3715296908052	8.64459119665105	16.6662961384982	23.9628545496706	8.39380987126584	15.5765358298505	12.0400367192391	12.4980752566273	12.6107595056315	14.4299043276588	6.41256708075683
Meth.SKIL	18.7050566469496	38.314348359679	21.9942607007754	9.9642154801955	18.8033398447371	26.9785333676576	9.78581300881342	19.7351458858809	11.8396302176936	14.4571434523034	12.7161837928998	19.0033877426349	8.61551105985491
Meth.SKP2	12.1582177359282	31.2545501304615	18.7247128990331	7.75352564020432	13.3538455425189	15.8017254465645	5.49923728233226	9.02093150040143	7.7336477027247	11.3823383941008	10.6259790637194	12.7365858772961	1.81586446782183
Meth.SLC18A2	4.10919625100083	4.68456048523878	7.07049266774026	2.71158888345592e-05	1.83444536092046	10.1686588366709	8.96337831212956	6.23312787174733	6.29725832875757	4.05687794862421	9.51703661147366	2.63575461269658	4.71663432453623
Meth.SLC19A1	9.33459955419598	3.36683247195481	3.77622259448502	2.58636008241794	2.15292544726787	6.036439603505	9.98214862731064	5.85361732072098	0.320144492070515	3.5619133813154	5.10971222231937	6.61787813058245	0.877396769018591
Meth.SLC20A1	18.4913624957208	42.1202589215113	24.0627999724026	11.8781720227094	18.9749941050383	25.462032724899	9.41991402080462	16.5371592905072	12.4084717329969	13.200152973107	16.5886482879924	17.3338229497438	4.01369816230317
Meth.SLC25A1	2.68945993989909	13.277484163155	10.2568429707434	3.83200750341879	11.2161877018986	4.87211027530549	7.89791502765523	5.07760063860307	8.21398196450785	4.55874138838093	3.389698291716	4.90403517313144	8.79067458492294
Meth.SLC25A5	4.2382910660482	5.6513802007222	5.0298713946775	2.6797055743693	3.48962184651854	6.28770014157739	2.18528921400335	2.21427922519368	2.80346019871176	0.470653643755854	0	9.52943308705932e-05	5.87088906483917
Meth.SLC2A4	22.8129594687491	29.75910520419	16.9257472145923	10.4137776247068	20.9778901428294	17.2083804417531	10.2282847200238	20.2468028577974	4.6889691604932	10.445985285895	21.6873545192008	18.5839712550684	4.14711745879998
Meth.SLC30A1	19.7025355794892	37.5584345214405	15.8804882968195	11.8796935046572	14.1740757079986	29.7034431623077	11.0397115640682	18.858180925816	7.86512639152347	14.2066568420381	15.5073267533892	18.6460170261885	14.4717103084957
Meth.SLC34A2	7.06194391407919	12.5531984557825	7.04945002835849	1.97156624000924	7.74452497136186	3.75001701810877	0.00340794042761181	3.33465059027094	9.82648428444862	2.31584934082291	9.22269615192976	0.851061781918756	5.40843657490574
Meth.SLC4A1	2.14447285771954	0.000313989615842719	4.98063622964631	5.71548445801942	4.07325424180276	0.00014304554360835	9.68960358252174	2.23921826498214	1.40916280946265	4.5485175459201	0.466284656252355	1.3241883049982	3.01682536383538
Meth.SLC5A5	5.83074294764786e-07	32.1876017162215	9.16829981378934	2.92077442238488	1.79149534461148	6.42907768802712	15.9212599264627	9.57432288291636	10.9841360346905	6.94938616382346	23.6184675761984	10.968612850537	10.4579087535106
Meth.SLC6A3	4.46517065204145	16.6655174197225	4.40804268400483	1.9164755935147	1.89959276980864	2.02087573106223	3.01380494279821	3.05379982393064	3.74239068212753	1.60538341542299	15.4418469942704	2.62202398916307	3.70154470733116
Meth.SLC6A4	7.1913715172595	20.3068455482491	0.773458149149935	0.255738209906146	3.0807220466345	0.950393506481599	10.6853100613562	2.39444172532805	0	7.99938184853098	9.97370103586277	0	1.70972948635577
Meth.SLC6A5	5.86375902166388	20.4224761514773	12.0697559402034	7.4784265182865	0.000638024430537672	19.8623441655755	6.78932701770703	9.81164270585439	3.74359453359579	9.86218070054491	16.6398842840269	16.8796925481274	8.35857063904096
Meth.SLC7A1	15.2891653987297	37.1624034892224	21.9633027119376	9.48527737482107	15.4842939515244	24.6366923372308	7.33496460685101	17.488999941755	11.0583524687095	13.2706333438698	13.2813377817209	12.8547629012521	9.55350422615136
Meth.SLC9A2	3.41873744488427	2.57609141999925	2.56511866312875	3.96608156758607	9.57720351509612	6.66189280208369	12.94437867769	6.46071949009012	6.96055610161653	5.23972024330745	6.68630594205662	0.452686176084551	7.29616363339323
Meth.SLC9A3	10.2141881238348	12.5162323885276	3.64886677121022	1.14990394950041	3.56232389835974	9.24094598073352	6.58503922249353	0.51695586992455	11.8005967555706	0.00657500792592121	17.8549954263678	8.26405582661788	2.24406750283435
Meth.SLC9A3R1	6.20226874474556	20.7002402161939	18.5621013443581	9.93877076933767	17.0403497860681	16.6701945680333	12.6922671342542	14.5404238079391	12.0834650372685	10.8874154237941	11.9056762977769	6.52631889072098	7.85329056556469
Meth.SMAD6	14.1891360072438	34.5686292418105	19.7948234939533	9.173605718034	15.4816182878513	22.9971472217283	6.65437174967261	15.7006256119199	8.46829098050203	12.2603338329607	11.9004962369122	16.0656385250811	7.06495299680569
Meth.SMAD7	13.3349128431313	24.1461003955915	18.1383121030836	5.74038694545561	12.9505180826552	13.6003211750042	4.38804162958202	11.4912383288159	5.80608197869517	9.42129350966379	10.3548826865055	11.5126169039462	1.88955149180404
Meth.SMARCA4	16.7248788238998	35.4494672852112	22.9564427534127	9.73253834178535	17.0139794026165	24.8033294962789	9.06112609589956	17.3499997785981	11.0069057295678	12.9711162672177	15.6510410052787	16.4110110703644	7.3369365380557
Meth.SMARCC1	12.7176657108387	34.7289780076336	13.3268586855916	4.1234905546084	17.2485223845203	24.0918254189953	8.99093816431606	18.3915145074222	11.5126593669889	11.0737710850627	13.6468205092463	17.6623496644393	0.000525451192584516
Meth.SMARCD1	16.8234706575226	35.3498959213342	22.7351457740048	8.91224089672549	16.4355522395325	22.3899535171888	7.64288581897986	15.031739905842	5.49094546183804	9.46140655561896	13.4137737139345	12.380757685657	4.4841838830935
Meth.SNAI2	14.1005876585806	29.3576559524521	16.824766825014	9.87787630117209	15.7404494949698	18.6885342469722	8.25285763420434	15.9181618481016	9.57813157712234	12.5131268761191	13.8556385181091	16.626319958609	7.34158688362943
Meth.SNCA	3.93995716706568	23.0300562972746	7.40262303450047	7.0465773576961	6.15300119132168e-05	20.9917642236808	7.15567594511181e-05	5.04502092539825	12.9250734344041	5.96173016085093	8.26944738412116	8.69243006809641	13.3311892582309
Meth.SNCG	3.56112442055916	2.34681502941973	1.77298476215301	1.12322976831968	2.15814911484703	4.47486159485016	5.61963642866234	2.89226739804547	0.50610298718591	0.623185877638412	3.76929290386027	2.64441714399704	0.952121729802232
Meth.SND1	10.1615247077889	25.166134216811	13.5043951107343	5.17604687036595	6.91148348604534	13.5326272216376	4.18457032449327	10.1113394338635	5.58456656370173	8.66696304289765	9.00209399098531	2.0737189902707	0.308639730110137
Meth.SOCS1	12.8691429753265	32.1404543725757	20.0238585533153	8.13738411500486	15.6509237455893	14.1923797609595	8.71385834151152	13.1369971437446	13.4251040475914	6.42489003033942	7.50429320457102	17.1175248385678	2.72682771438822
Meth.SOCS3	23.1849090928906	34.2733462793407	1.8859735267891	13.3420936471416	9.36939336121788e-05	17.6159623217992	8.81999897227125	7.03981817615127	14.7533740212404	3.52575532030451	11.8593698578165	26.5501658875486	0
Meth.SOD2	14.714121232075	36.7365335956635	20.1807795954176	8.17903945238992	16.7114808596016	19.8582271280556	6.99330369131538	16.0369374475903	9.83226568881928	14.2527350620825	13.9499195028601	16.2482122709103	6.04737078153491
Meth.SOST	2.70336886128269	9.3833335137891e-05	1.67876653414847	6.08122079106415e-05	0.95834684858143	3.35766947576689e-05	7.58161620995091	2.43614311404045	2.98213830893351e-05	2.35246319969357	1.26225333366414	0	9.14753424977335e-05
Meth.SOX2	2.42101735928327	10.1758398867621	4.54868492041926	2.02021840690536	4.41212995687592	7.24934777371011	1.47375746998297	4.11651435893947	6.21484082959759	3.84922735767322	9.75060597811054	6.42988650764559	1.83965319489135
Meth.SOX3	1.91620936149833	10.3445346569639	6.57739963049047	1.14878510589741	0.332525769616045	1.09766092069896	0	0	0	6.20230871561923	12.4625914987693	0	7.64371154900206
Meth.SOX5	3.12752353816825e-07	23.8767800886505	7.83381507288376	4.97737393722696	0.000107732562377383	37.6028900937782	7.76898049576601	14.1798132222674	22.7501215978862	6.5295569146448	14.076371862249	22.3433347442165	17.3240297884753
Meth.SOX9	0.730784513624305	8.10214873375451	8.12619182696879	4.17712804181482	13.2018300795854	9.27775636358081e-05	5.28067311829369	10.8786175885222	12.114984053657	5.9286020189139	12.923686775497	15.519819255069	12.7215232510482
Meth.SP1	11.9635177224417	30.8812008105171	17.5961085005627	8.26515542051816	13.3372902616337	18.9031724925424	7.16234868686698	13.925311186865	9.09793672324142	11.0737498830106	10.8693645485203	11.6229646444015	6.14152328615053
[truncated: 124 more rows]
