# Supplementary material for: Preferential Activation of the Hedgehog Pathway by Epigenetic Modulations in HPV Negative HNSCC Identified with Meta-Pathway Analysis
Source: PLoS One. 2013 Nov 4;8(11):e78127. doi: 10.1371/journal.pone.0078127 (PMC3817178; doi:10.1371/journal.pone.0078127)
Supplement: Methods S1 — R code. ZIP archive containing R code used to for the analysis in this manuscript. The README file in the archive describes each of the files contained therein. To fully reproduce the results, the scripts should be run in the following order (1) Preprocessing.R, (2) RunMEGAPSReplicateThreshold.R, and (3) Postprocessing.R. Note that the CoGAPS analysis and associated gene set statistics are stochastic algorithms, so results may differ slightly from values reported here though qualitative results will remain unchanged. (ZIP) [file pone.0078127.s009.zip › CodeArchive_S1/GAPS/ExprsTRUE.MethTRUE/NormalTRUE.HPVPosTRUE.HPVNegTRUE/nP13.nIter50000000.SigE0.10/AResults0.0159196600.Diagnostics.txt]

Diagnostics for A created at Sun Jun 24 06:08:18 2012


number of genes: 1864
number of samples: 69
number of patterns: 13
number of burn in steps: 1e+08

Initial chi^2: 5.72243e+08

Iter	Burn In	T	chi^2	number of atoms
0	1	2e-08	5.72243e+08	1
1000000	1	0.02	1.92036e+07	5174
2000000	1	0.04	1.67275e+07	6201
3000000	1	0.06	1.57459e+07	7053
4000000	1	0.08	1.49888e+07	7529
5000000	1	0.1	1.45554e+07	8066
6000000	1	0.12	1.43356e+07	8575
7000000	1	0.14	1.41853e+07	9040
8000000	1	0.16	1.40817e+07	9430
9000000	1	0.18	1.39659e+07	9693
10000000	1	0.2	1.38847e+07	10000
11000000	1	0.22	1.38137e+07	10357
12000000	1	0.24	1.37416e+07	10587
13000000	1	0.26	1.36925e+07	10801
14000000	1	0.28	1.36616e+07	11020
15000000	1	0.3	1.36325e+07	11182
16000000	1	0.32	1.36038e+07	11344
17000000	1	0.34	1.35837e+07	11528
18000000	1	0.36	1.35662e+07	11784
19000000	1	0.38	1.35486e+07	11979
20000000	1	0.4	1.35291e+07	12195
21000000	1	0.42	1.35073e+07	12334
22000000	1	0.44	1.34896e+07	12571
23000000	1	0.46	1.34663e+07	12854
24000000	1	0.48	1.34398e+07	13132
25000000	1	0.5	1.34125e+07	13394
26000000	1	0.52	1.33798e+07	13601
27000000	1	0.54	1.33798e+07	13823
28000000	1	0.56	1.3294e+07	14065
29000000	1	0.58	1.32408e+07	14371
30000000	1	0.6	1.31895e+07	14459
31000000	1	0.62	1.31438e+07	14555
32000000	1	0.64	1.30955e+07	14732
33000000	1	0.66	1.30539e+07	14953
34000000	1	0.68	1.3009e+07	15053
35000000	1	0.7	1.29774e+07	15122
36000000	1	0.72	1.29387e+07	15344
37000000	1	0.74	1.28963e+07	15436
38000000	1	0.76	1.28557e+07	15644
39000000	1	0.78	1.282e+07	16034
40000000	1	0.8	1.27869e+07	16273
41000000	1	0.82	1.27634e+07	16456
42000000	1	0.84	1.27459e+07	16669
43000000	1	0.86	1.27347e+07	16743
44000000	1	0.88	1.27197e+07	16807
45000000	1	0.9	1.27068e+07	16876
46000000	1	0.92	1.26948e+07	17017
47000000	1	0.94	1.26873e+07	17076
48000000	1	0.96	1.26799e+07	17246
49000000	1	0.98	1.26704e+07	17326
50000000	1	1	1.26592e+07	17536
51000000	1	1	1.26553e+07	17641
52000000	1	1	1.26457e+07	18001
53000000	1	1	1.26341e+07	18297
54000000	1	1	1.26149e+07	18864
55000000	1	1	1.25968e+07	19498
56000000	1	1	1.25739e+07	20112
57000000	1	1	1.25418e+07	20700
58000000	1	1	1.25086e+07	21241
59000000	1	1	1.24797e+07	21705
60000000	1	1	1.24606e+07	22076
61000000	1	1	1.24383e+07	22507
62000000	1	1	1.24215e+07	22861
63000000	1	1	1.24034e+07	23277
64000000	1	1	1.24329e+07	23625
65000000	1	1	1.23786e+07	23988
66000000	1	1	1.23665e+07	24314
67000000	1	1	1.23575e+07	24547
68000000	1	1	1.23439e+07	24837
69000000	1	1	1.23355e+07	25005
70000000	1	1	1.23291e+07	25147
71000000	1	1	1.23226e+07	25271
72000000	1	1	1.23183e+07	25424
73000000	1	1	1.23147e+07	25584
74000000	1	1	1.23116e+07	25722
75000000	1	1	1.23089e+07	25814
76000000	1	1	1.23052e+07	25942
77000000	1	1	1.23023e+07	25961
78000000	1	1	1.23011e+07	25971
79000000	1	1	1.22978e+07	26013
80000000	1	1	1.22963e+07	26025
81000000	1	1	1.22946e+07	26150
82000000	1	1	1.2294e+07	26159
83000000	1	1	1.22938e+07	26185
84000000	1	1	1.2293e+07	26237
85000000	1	1	1.22927e+07	26234
86000000	1	1	1.22916e+07	26228
87000000	1	1	1.22913e+07	26262
88000000	1	1	1.22907e+07	26329
89000000	1	1	1.22908e+07	26318
90000000	1	1	1.22903e+07	26240
91000000	1	1	1.25923e+07	26185
92000000	1	1	1.22932e+07	26284
93000000	1	1	1.22919e+07	26238
94000000	1	1	1.22915e+07	26254
95000000	1	1	1.22965e+07	26223
96000000	1	1	1.22909e+07	26222
97000000	1	1	1.22901e+07	26240
98000000	1	1	1.22897e+07	26270
99000000	1	1	1.229e+07	26272
100000000	0	1	1.22895e+07	26353
101000000	0	1	1.22895e+07	26292
102000000	0	1	1.22902e+07	26164
103000000	0	1	1.22895e+07	26262
104000000	0	1	1.22891e+07	26276
105000000	0	1	1.2292e+07	26224
106000000	0	1	1.2289e+07	26264
107000000	0	1	1.22892e+07	26312
108000000	0	1	1.22889e+07	26316
109000000	0	1	1.22888e+07	26291
110000000	0	1	1.22888e+07	26343
111000000	0	1	1.22886e+07	26352
112000000	0	1	1.22885e+07	26216
113000000	0	1	1.22888e+07	26250
114000000	0	1	1.22886e+07	26275
115000000	0	1	1.22887e+07	26279
116000000	0	1	1.22888e+07	26239
117000000	0	1	1.22886e+07	26336
118000000	0	1	1.22899e+07	26341
119000000	0	1	1.22892e+07	26327
120000000	0	1	1.22891e+07	26278
121000000	0	1	1.22886e+07	26257
122000000	0	1	1.22882e+07	26184
123000000	0	1	1.22882e+07	26240
124000000	0	1	1.22884e+07	26265
125000000	0	1	1.22885e+07	26263
126000000	0	1	1.22887e+07	26276
127000000	0	1	1.22885e+07	26273
128000000	0	1	1.22886e+07	26301
129000000	0	1	1.22882e+07	26293
130000000	0	1	1.22879e+07	26312
131000000	0	1	1.22883e+07	26380
132000000	0	1	1.22885e+07	26356
133000000	0	1	1.2288e+07	26391
134000000	0	1	1.22881e+07	26364
135000000	0	1	1.22883e+07	26322
136000000	0	1	1.22888e+07	26273
137000000	0	1	1.22885e+07	26311
138000000	0	1	1.22884e+07	26366
139000000	0	1	1.22886e+07	26414
140000000	0	1	1.22885e+07	26437
141000000	0	1	1.22886e+07	26436
142000000	0	1	1.22881e+07	26399
143000000	0	1	1.22885e+07	26370
144000000	0	1	1.22883e+07	26372
145000000	0	1	1.22886e+07	26412
146000000	0	1	1.22881e+07	26429
147000000	0	1	1.22886e+07	26433
148000000	0	1	1.22885e+07	26444
149000000	0	1	1.22886e+07	26402


Summary
<number of atoms> 26319.3 <chi^2>: 12288740 ; chi^2 of mean: 12263985.3636099
