# Supplementary material for: Preferential Activation of the Hedgehog Pathway by Epigenetic Modulations in HPV Negative HNSCC Identified with Meta-Pathway Analysis
Source: PLoS One. 2013 Nov 4;8(11):e78127. doi: 10.1371/journal.pone.0078127 (PMC3817178; doi:10.1371/journal.pone.0078127)
Supplement: Methods S1 — R code. ZIP archive containing R code used to for the analysis in this manuscript. The README file in the archive describes each of the files contained therein. To fully reproduce the results, the scripts should be run in the following order (1) Preprocessing.R, (2) RunMEGAPSReplicateThreshold.R, and (3) Postprocessing.R. Note that the CoGAPS analysis and associated gene set statistics are stochastic algorithms, so results may differ slightly from values reported here though qualitative results will remain unchanged. (ZIP) [file pone.0078127.s009.zip › CodeArchive_S1/GAPS/ExprsTRUE.MethTRUE/NormalTRUE.HPVPosTRUE.HPVNegTRUE/nP13.nIter50000000.SigE0.10/Asd.0.0159196600.txt]

V1	V2	V3	V4	V5	V6	V7	V8	V9	V10	V11	V12	V13
TP73	4.38150339378764	5.09254490775044	4.63231752752841	2.08506987506553	3.66017026442569	6.42422645120537	2.62116825089318	3.70522609344496	3.84544113609476	2.87148955157981	4.03404019465264	4.96111819796379	6.10293227146952
DFFB	4.39600564345549	5.39962430411271	4.38114671504537	1.94544888794508	3.58515116726624	6.44125305229551	2.58624468327328	3.70089036872668	3.88986179532594	2.94429249957313	3.92961664998744	4.91441942385327	6.04327062065998
AGTRAP	5.31518519496383	6.08116506397065	5.57702619087556	2.58315822633	4.2808550864347	7.3797128041641	2.85853375410541	4.74529744682106	4.8377850343719	3.55735954091726	4.84777122277104	6.11790503708677	8.10609521622947
MFN2	4.79485942305226	6.18754478215256	5.67731027574115	2.63912072363655	4.36780449486119	7.83814210446949	3.1917422388744	4.53834447249864	4.9698040808094	3.47221005053588	4.933101571132	6.34723304188499	5.80012119210814
TNFRSF1B	4.78680541664478	5.52451539002181	5.2296811727991	2.18657953229034	3.97290515547292	6.82981547901008	2.89249789675915	3.79333640301976	4.36368701304784	3.00627452873096	4.08152969327561	5.37779608435188	5.35548810564885
PDPN	4.89541465203649	5.74725910017356	5.38897555261199	2.87692715709043	4.24852404338565	7.51802662767052	3.14198399182832	4.49831765970763	4.68714879515014	3.6895383354084	4.1144857589771	6.18565997433087	3.93184144343504
PADI3	4.54703389636793	4.9773717001761	4.18475517511808	2.03641250405235	3.33318303374415	6.58191438642135	3.15818284651068	3.63738056883304	4.30611186299433	2.61282861598612	3.85086256101167	4.61546542297797	2.97092593781761
EPHA8	4.38761082529055	5.37041583003989	5.01716575795138	2.01873153981176	3.73161759309399	6.57157420875009	2.65816514089633	3.86607820491805	3.95717955412346	2.99973501634857	4.15515342050777	5.18761881111822	9.10565489127629
LIN28	4.26627277842141	4.7061716054246	4.09708644163154	1.74125287882705	3.1719987126157	5.61382593207539	2.38432721277546	3.36208788806759	3.48563614062164	2.53770761348668	3.98419794781088	4.38606919768364	8.19966743779272
SFN	6.88041759950939	8.90061172070322	8.2345213328787	3.7101533865295	5.84990065598786	10.8093493775344	4.2690243027461	6.75893453274122	6.10275785350961	5.1210414115519	7.30925832091684	8.79333017918877	15.1595393452154
OPRD1	4.93515581765337	5.64039488816094	4.88219397389373	2.24419877316555	3.71445551374958	6.77806220103576	2.73094470223173	4.152688219797	4.21064995095073	2.97478774062638	4.49797616754562	5.3991462000281	8.40061153880485
LCK	4.99288817915015	5.96813717492905	5.43655108002664	2.13698577258182	3.66589388853089	6.37893346889543	2.67194486552243	3.91099554041748	4.2286785608246	3.08506487108273	4.51068251947172	5.07165501982743	8.79119202316581
EIF2C1	5.09396452637927	5.9770011729202	5.4968074083044	2.53270142382336	4.13776965580977	7.63812012103255	3.20100737585066	4.25754872999487	4.69948483236538	3.3971337632597	4.36743060421857	6.08611764428278	5.54866678991883
RLF	4.60207420944297	5.66387439444899	5.30490061008704	2.26527079902005	3.87046307504328	7.27982122612386	2.85364512042447	4.03045679617276	4.59312493809612	3.4418252502726	4.12173238968212	5.55976726819779	7.31832756395754
KCNQ4	4.10186180849817	5.04986060943791	4.48253509942846	2.01766896723891	3.52819138706053	6.35148853551422	2.54922279117151	3.77208393127543	3.89694130711145	2.89392251037044	3.79733278194388	4.94892473236851	3.07419525388959
CDKN2C	3.75295201663766	4.52775881185868	3.57149733270198	1.79592293948969	2.94321951747916	5.41835558809854	2.22513253540343	3.12940510528052	3.53267283556626	2.54026101049623	3.39151419002953	3.8845558382303	4.79848687732436
SCP2	4.79459930143921	5.21312689055399	4.95768466165074	2.25496910862346	3.85303379945512	6.61188321321283	2.80253482862147	4.01866764718004	4.26987253244922	3.21230062361136	4.44827994365274	5.30461660808642	7.816868081613
PCSK9	5.29990802473263	5.6449328531371	5.08772981706655	2.24909714070694	3.99059408063348	6.67957911905338	2.94278285381047	4.08041604933057	4.45870321326706	3.1604135031598	4.48659437513045	5.70495774248463	9.10518038897753
ROR1	4.72387213739709	4.93502010603028	5.20791178249946	1.94514113809717	3.62229342319771	5.69815883461085	2.44356270365352	3.59112100643749	3.87132551130076	2.62380103751858	4.79936632253729	5.02306483496812	9.71065086138454
IL12RB2	3.73049754990689	4.04101762712109	3.58779521285343	1.70225017987337	2.73417468529403	4.98560483058246	2.0743580212456	3.23827628924301	3.1339505819314	2.19386098077517	3.04932634375234	4.0201287044268	4.46155136381867
GADD45A	4.60423336349132	4.82149926245815	4.42488834599255	2.2593193898497	3.39120947686244	5.97600282174479	2.55343429607656	3.55439359471748	3.98280734444081	2.7783377535129	3.70868031141948	5.13887448936511	2.29280262075922
CTH	3.11452421037619	3.53566915657687	3.11542876623683	1.41724519860352	2.34283903773569	4.14939150793005	1.69497195506967	2.59708774463951	2.69595017336481	2.03959269424906	2.67593971235787	3.54152529918582	5.21760957131828
ACADM	5.12113205318448	6.40503742192931	5.9367845157748	2.24285390368743	4.39040454090759	7.06504604173519	2.78146847163758	4.28078292185361	4.6438444775682	3.42420473429067	5.22197106419101	5.90884163033594	11.5132695019957
CYR61	4.70557102381963	5.58999711935225	5.1866928228695	2.58066925072892	4.0924929000029	7.0064494016456	2.85132246544461	4.09759495159428	4.4945179038435	3.80733324260737	4.15066131814404	5.87293019814254	1.90688408815652
PTBP2	4.66969961720794	5.45356007746313	5.10884907557007	2.02929651855981	3.8993880545047	6.77147815728422	2.76276114773879	3.80652502866552	4.52390090172905	3.24514026891342	4.17622548129919	5.29221186051347	6.87711841530263
CSF1	4.40316592801505	5.58245396335734	5.17901860640394	2.14349859897151	3.74907000279668	6.88955847219606	2.7122930525089	3.72898193323492	4.18124551445574	2.96275043142146	4.14719092122513	5.77046254562572	5.04183980795911
ATP1A1	7.12241505619896	8.37978797137365	8.35225723360906	3.45621860444214	5.99936759470882	10.4042979687417	4.10472960755959	5.67631738600925	6.33715408594083	4.40287305037555	6.70447447922769	8.25110397063097	14.3860003858437
IVL	3.92979236532495	5.0338607585984	4.27012872266822	2.32163451086045	3.54419719446195	6.3569954230523	2.18963799105622	3.9962751856629	4.2415541541609	2.78870333188846	4.38892996178582	4.30282175916796	2.86484772413656
S100A9	7.17247904314405	9.39836796411687	8.29362937458624	3.44173573614611	5.91832456040918	9.49963660675266	3.39305300325253	6.1930136024456	8.53640177519129	3.82724513435165	7.49412814221146	12.4923870459967	16.8280231212503
NPR1	4.16436196012258	4.54987419007857	4.17674856600911	1.72053742947288	3.23202919660914	5.48254109169875	2.38950293955476	3.41823639576484	3.4921589361752	2.54812449552923	3.87324027651244	4.28019788410269	7.18603982724605
IL6R	4.67849897882507	6.03970162321116	5.10804301029629	2.26584793535016	3.67662500136976	7.33867130257131	3.04399885635996	4.17771695947858	4.43156047770241	3.24878775074646	4.32365283216785	5.61426217229182	6.68293477338274
FDPS	4.28913277907482	5.45573985579868	4.60187546043791	2.12058070886136	3.67009688934837	6.69061107944041	2.5403543838097	3.88015868923049	3.90203974775959	2.86098492032212	4.1909554084795	5.05424411805699	7.61249202247356
LMNA	6.20342454329048	6.68016788197248	5.78899156082944	2.93071378471072	4.97984660524566	8.72644612532447	3.71167969579718	5.05656975747	5.49019100237622	4.06730573455384	5.39031189853881	6.85228599471964	5.00371704599333
FCER1G	4.62322898725243	5.37556720092373	4.52993223442942	1.4634856944669	3.21040939944591	6.09516285560553	2.19844734230594	3.8412286217885	3.89754621544871	2.91794568741959	3.48246656872111	5.26290878925939	0.631599492922234
ATP1B1	5.33631529601475	6.34404925617907	5.47492948626574	2.59744180843756	4.5935001813095	8.58206657004869	3.38293265812697	4.38114397863935	5.14484969288076	3.89744862613089	5.11269957034869	6.13764070860174	1.99438817898733
IKBKE	4.63719700182366	5.94634159418076	4.71380344492931	2.27610040626762	3.95632257764582	7.21362748637658	2.72500368799559	3.86751681766896	4.32483824405669	2.90630103678414	4.01188752123912	5.06007935799204	4.97676195962313
G0S2	4.65623509865969	5.40528536783755	4.76444959977058	1.82574719642466	3.54533574242887	6.30589318429252	2.55709704050618	3.93195797822671	3.9008487402388	2.80778173803353	3.91903263127009	5.18545088313546	3.70463961581231
ATF3	4.2368102398685	4.66132628984831	4.57539033669928	2.06532027497797	3.74577568960633	6.45508912927778	3.02605379226142	3.62996599123542	3.92977467615805	3.26826246432689	3.98454036170412	4.60645795219006	0.922361075406167
MIXL1	4.68087372259245	5.47943273128371	4.95342575774089	2.26988133007475	3.51521942982633	6.44570058634021	2.60039154318904	3.83187311700107	4.13523529989249	3.02748001254758	4.34796175955711	5.24544694911834	7.04850290292931
EXO1	4.07880715742142	4.58613738940021	4.5964257114381	1.81604226684832	3.39936746319507	5.90922148735332	2.31537490931031	3.44611308835197	4.00651501080604	2.81542747241432	3.641632980372	4.78513795592403	6.52076362886802
ENO1	8.19356941836926	8.5223861394151	8.28614336573264	3.71476190080134	6.42514012665791	10.6138130453799	4.30933201374735	6.38561976738221	6.98099351336014	5.15984764949598	6.89383490023535	9.3529262752449	10.9036746952221
MTHFR	4.41218033339146	5.03798816819317	4.48554344179911	2.11347875178002	3.27247274195841	6.41295929271077	2.56408242773086	3.68716492298476	4.09085770483112	2.7948169936999	3.73887137057506	4.73298168455855	2.20414153513215
NPPB	4.55051183342017	4.7149871952177	4.23281680426056	2.06742658762649	3.34021459372846	5.99941142462256	2.49020857153392	3.70967348428464	3.86887467699767	2.7507446626178	3.74085567230475	4.72984784546729	5.73421169629509
CASP9	4.54872865531937	5.37178293797748	5.48030939558219	2.14348204287952	3.89876593195192	6.5182020859263	2.96864567273194	3.75216412659794	4.13353731701128	3.03074188525297	4.44418867445641	5.56832394972186	9.30182397106428
ECE1	5.74430265034209	6.3525259295294	5.70703420879428	2.78066995789808	4.51606004686164	8.53801396815321	3.68792707137584	4.82163294535199	5.29618282693203	3.82257604477876	4.42778222237845	6.52382892925885	1.39594634924782
WNT4	5.40728920395551	4.98253279524605	4.8164232455374	2.23536677476385	3.76464199176202	6.78194291608278	3.22262949228035	3.96058559952023	7.82948396963865	2.95677951039316	4.27851548693149	5.64226858490567	5.39201871247518
E2F2	4.49219059884465	5.22262423684056	4.92693703818942	1.990375558068	3.37310138345469	6.00595447098255	2.57300113551254	3.67898338302171	3.74653516430909	2.93480237333073	4.27004830082665	4.98665434970197	8.57538247352065
ID3	4.02822408522743	4.60962640858063	4.25748934461819	1.94649757750297	3.3032140916873	5.6456803824123	2.32977530817984	3.29930371962676	3.84520623290978	2.74610810558828	3.80674646738019	4.7788532399641	5.71765292135218
STMN1	4.35660023399814	4.682743438064	4.69791310733015	2.0947383548239	3.57894949874937	5.98944631669521	2.46028954028201	3.70865550349233	4.29686015570199	2.8987753791558	3.5422967520685	4.87765780194835	3.00839610993432
NR0B2	3.69574918264344	4.30709945883786	3.91265349441621	1.61655414345511	2.99895673618404	5.11429430494959	2.07709815448018	3.17931305493328	3.24645966539876	2.18874262024852	3.37232253488251	4.19499338735629	6.89473443017947
COL9A2	4.60641958588645	5.17753342045574	4.78952431782968	2.23235465712092	3.67904844356926	6.45916534899292	2.73726533348653	3.80511966154729	4.29177989433303	2.97961837228942	4.01522069029314	5.30260468698536	4.94653994859437
CLDN19	4.86861922512551	5.48570143385003	4.77804870060955	2.33583957135	3.78892538413532	7.0642356581741	2.99652355206086	4.21270591419986	4.41396036944452	3.06059754990699	4.29109250371954	5.09660718664493	5.09596735884246
PRDX1	5.93525589651154	7.15332090903805	6.59879821656815	2.67508354756565	4.99832170954281	8.00963932253311	3.39652879985376	4.56173450114825	5.24533644785836	3.9456535183294	5.59749538620103	6.62393217670474	11.2523012178278
ORC1L	4.06519675442635	4.70921285329389	4.41548728360566	1.80775357453335	3.48009798219902	6.25840296104085	2.43122991242076	3.32010093067265	3.72264776422961	2.58368025930056	3.71044789263373	4.7862595513603	7.25067388447018
JUN	5.57517843749904	6.4770111938545	6.00089770213401	2.69732730339666	4.87183724448198	8.39159563093594	3.53636138572104	5.23178618763453	5.38639552151569	3.97726395974982	5.00073668868023	6.63391063623446	5.05058367524392
DIRAS3	3.65281768684297	4.41975254793982	3.93540433846023	1.86440880987438	3.11733214930599	5.7005017066072	2.2380061495925	3.24743200094686	3.52654162446101	2.4099597431776	3.32713727702726	4.76404600067398	5.3453891881272
TGFBR3	4.18891066572855	5.17466882075407	4.70634886379708	2.08440629535101	3.43855341289042	6.25052462415443	3.0202530170547	3.66588418710874	3.97870748804957	2.57327767537623	4.04372593462752	4.73681160426864	4.11792940613945
GFI1	4.2186103450131	5.20994850798852	4.69124094557441	1.97825624469817	3.44067839465347	5.88255110882714	2.4356482567598	3.57141530295118	3.79610467194318	2.86362408395438	4.01428947427135	4.64237162317741	8.17086337896013
PSRC1	4.22850048837069	4.8408230916435	4.31758312586628	1.92739959408913	3.18527947990776	5.94605006201161	2.43788696022863	3.53467099763485	3.55455737791235	2.72700133193166	4.03216779857619	5.00736108439945	8.36599502349895
WARS2	3.90684878641343	4.38402147665494	4.33339528314053	1.83235717973407	3.30864972752621	5.72642690466027	2.19401580835242	3.17007463455555	3.59310879965267	2.74311051480978	3.51789047217132	4.28925360119298	5.78701263046241
NOTCH2	5.49271645213063	6.68234310372908	5.84229690346436	2.76826371357657	4.57332195581515	8.14644683280005	3.4125041026462	4.60843116044663	5.35943123884699	3.55972881328606	5.16263014948919	6.65280481853041	8.27934723774558
MCL1	6.12391636202884	7.23683602183633	6.61378663134923	2.90413560932033	5.1360986082197	9.46466791146185	3.68633287565754	5.43924477326478	5.44853497384547	4.41645614108829	5.6333277101617	7.00502863540696	7.05950217900913
CTSK	4.7870783962076	6.06757281497759	5.75750696296878	1.88970800157133	4.13848435360726	7.09981310064369	2.83976442303446	4.36048211289345	4.30442519941098	3.53007116342518	4.19945225796623	5.90630023549582	1.95678124658825
S100A6	4.93913799475406	5.26810873493409	4.50398818674042	1.93669223171942	3.28799380276689	6.35821303580577	2.71708694098452	3.83923609207499	3.95510638081881	2.90171898449159	4.03760867103695	5.18738937228594	5.79414376695318
ADAR	5.58801190412657	6.17422077612813	5.87266594303941	2.65816661576475	4.78462048808523	7.96516549201513	3.46381362393423	4.82333910217237	5.18861936830613	3.91193346703329	4.68235278766087	6.31925139158234	7.71120238558862
PYGO2	4.47572219972116	5.06948524507879	4.52006626487168	1.98147174340145	3.39458610110043	6.39928111517716	2.68572112957656	3.51829898948568	4.0487149474738	2.9996408418645	3.65375776624339	4.80625041518884	5.14788495527293
MUC1	5.3007602268662	6.14737798873082	5.82581373412596	2.33758086862315	4.2545672363957	7.91979577700411	2.88953600068583	4.11287423818323	4.74562276976382	3.25394682422932	5.43129040005921	6.1177701081519	10.4432054660299
NES	4.72244054535651	5.24487195012535	4.92919997441368	2.12495835291254	3.6320389719744	6.75632949607197	2.82246826839802	4.00599622333242	4.07146357328221	3.10164354643849	4.29572537971364	5.3694056385983	7.05514597757564
CRABP2	3.74703574846167	4.84931417992128	4.06520968852492	2.32286548083782	3.43753145827614	6.03549647327721	2.56640137801645	3.99389633985275	2.00625875524192	2.98869669181555	4.28940461836042	4.69947962377898	1.17753592765107
ETV3	5.04167053467184	5.9608980797605	5.31119491907389	2.54585768818045	4.36721753206661	7.521233935763	2.92559022483702	4.36337250897699	4.67640306037783	3.53738564693459	4.55132953136917	5.29746006363151	7.77599883151929
PTGS2	4.66403926520658	4.98137186332467	4.77085663927172	2.53677644389597	4.13368801874788	6.58329786879727	3.12721869624825	4.56690151859877	4.12869670039439	3.85751525921493	3.63282242061255	5.1928861389858	1.63959626354622
MYOG	4.38380399777919	5.36387402514551	4.81916263327165	1.94364039119611	3.43654454556093	6.26417594460806	2.58098428214846	3.79236765934115	3.70682622081922	2.67533698449966	4.31091968225734	4.97079911021283	8.85963837803775
SLC30A1	4.33019837306673	5.08596543852659	4.46976508660442	2.1995754253849	3.31291105550959	6.38821972276306	2.49060533051839	3.56645671674461	3.88626853934355	2.73421988743105	3.84816416276422	4.97810776573862	4.88621310283966
PARP1	4.89354233576558	6.1372143941927	4.907277820189	2.21073248426672	3.77753496435431	7.16840679722726	2.81413336769257	3.85171439338124	4.44563464752698	3.24172971080096	3.94730615471592	5.45591817103775	2.93517662060907
ACTA1	4.39310269787148	5.89471279148603	4.65108907144743	2.3103401783235	3.72956745580192	6.70568012803788	2.83224168525022	4.24754604359915	4.18702432947508	3.27876729921361	4.05002773775777	5.11957178026272	2.16322342146966
TOMM20	3.55849752247077	3.88362902164178	3.89569853187823	1.7419392358326	2.92622796343034	5.05127469973161	2.14870658672043	2.98346123185731	3.19732319305115	2.47121114578005	3.15561033538325	4.09692869099045	3.75240687531959
FH	4.21406001427439	5.08019414210159	4.81644830147687	1.99670651172767	3.45743018820452	6.13469990853121	2.36757433142483	3.69084220363463	4.00523273975635	2.80382490706416	3.91412374768513	4.97422531410004	5.55686670698743
ID2	6.32402827032865	7.48735571539923	6.56572095913235	2.5784612247145	5.09321112262574	9.09413637729898	3.34453757583945	4.95289018030355	5.39188996965915	4.12475669259139	5.21433703701735	6.69289356510806	8.39406902318344
KCNF1	4.49009736845071	5.64677397555312	4.74949075167941	2.11588457410698	3.50367536618315	6.75148546965414	2.67361539045268	3.73246264800407	4.02504808430394	2.84868277276305	4.18655512152466	5.10381545851563	7.55166177288906
LPIN1	4.44343753539384	5.62441195887495	4.95316353268064	2.16442581583667	3.51318249733959	6.50718411024738	2.4452575207427	3.64142398032498	4.08067798113076	2.82899391751027	4.27128812031754	5.29621224853508	4.90241394554223
MYCN	4.42062304549469	5.22050630569926	4.59480736312755	2.15236785770449	3.53136536787768	6.38742630369178	2.60244943490841	3.75995917559796	4.16405393991013	2.86085743254683	4.0976232989123	5.1326336128089	4.32839872156117
VSNL1	5.78970886201087	6.52551226104956	6.10684764794037	2.57382714373464	4.97559341294623	8.4559651696131	3.49584275252724	5.16163870533457	5.22693373293515	4.06678504043295	5.6739632690838	6.31113211441376	8.98233081910198
FOSL2	6.02780626117628	6.74550379681015	6.54577383062239	2.89445408807136	4.94996210688476	8.49068437866672	3.7485679980962	4.97539919401933	5.54578282749376	4.11945882489822	5.5276813358462	7.19371398508311	7.43776436161898
C2orf34	3.79358982865261	4.9340263695764	4.24435592102886	1.77090722559674	3.27992275854449	6.09081949273945	2.23923096603031	3.36017362593061	3.39352869747196	2.53474660373168	3.85663441430583	4.63529586383013	8.35016984075563
EPAS1	5.57826361999687	6.66014130530636	6.34200590954848	2.86149522622029	5.06868726489772	8.60099787122291	3.60221262420385	5.09843640243385	5.26890683975682	3.73251419498405	5.01658690435214	6.83792180997006	8.35257490714315
REL	5.17843769650648	6.33716394692955	6.19275890132863	2.28286677195856	4.40984832672874	7.16191325841934	2.95182708181818	4.01308322151957	4.59571240801877	3.4884142433334	4.51099955729492	5.86570657164524	9.49265501494962
CCT7	5.59388582190462	6.6138870198274	5.81433322087086	2.81231931503727	4.5148840642337	8.80341808102846	3.24776012506226	4.5381591360211	5.59424894374629	3.83817872338176	5.09673269718654	6.86118498936486	4.8572456671302
TCF7L1	5.08286150658684	5.65801798419222	5.30159936617603	2.29700213801382	3.91250190680641	6.85710187320786	3.08316577058344	4.06381199413745	4.67905276649552	2.99596083870013	4.50041966755926	5.62361830880415	8.97976491589646
RPIA	3.96464476889891	4.84469956505047	4.32950972990807	1.86280758979113	3.15159171697035	5.95377308039805	2.43061839960175	3.15082652848058	3.63461941071052	2.60451913942665	3.61929792947108	4.48332891405938	6.01272505710955
MAL	4.95503342732922	7.51668441090634	5.40684648959697	2.1925053238165	4.4701377811627	7.28863245740362	2.97882077404435	4.30201479344083	4.39972347270833	3.0055724879349	5.68365663103833	8.23730186205243	9.88248133425304
SLC9A2	3.47353762684385	4.76594363516085	4.18123929508249	1.55529194885852	2.96194942497031	5.97512242309304	2.66961155236067	3.10246775551244	3.09977378323078	2.21288466646605	3.57908676076887	4.2283841487291	8.01855376982584
MERTK	4.63260866317049	5.19551434728909	4.74056661237766	1.64112909819437	3.50802588190247	6.45616738092919	2.28548971667736	3.60864350234801	4.19305551262132	2.71118128556352	3.57413852277217	5.24291611302271	2.71483481655316
SLC20A1	5.36281769417844	6.23101878153164	5.33704831211026	2.654334784204	4.24079052234196	7.62608862508633	3.4017396307876	4.34036889601431	4.97780734554642	3.61199448034345	4.37998013884247	6.19967389045181	6.85194830075932
DDX18	4.62151964282198	5.18380150414813	4.85583586266103	2.10759117805249	3.62494827862681	6.6071612683973	2.52304337085731	3.68642693263073	3.96586842118664	3.00650248762972	4.29833968378526	5.06544244860438	8.29274502368207
INHBB	5.09669624205318	6.091652689954	5.42413256109653	2.40475908909618	3.91880667768646	6.94457787352736	2.82340797696441	4.29913126082918	4.42839133441232	3.12295484904146	4.56801856436282	5.85652153849352	9.41714098938083
GYPC	4.89246775598197	5.76303238833774	4.62679439273768	2.09871625202554	3.47154563288716	6.7433954496325	2.68730986729496	3.8726986102916	4.06732074181013	2.81313875420131	4.12910796050274	5.09504796712721	2.33801528330372
CCNT2	4.88595864519423	5.84300488304082	5.09289848444129	2.2474370395599	3.91879613520264	7.46251689559262	2.89053636622485	4.05876534699341	4.47301044973224	3.37385177648104	4.19164256992072	5.56069297577105	6.2776113731175
GAD1	3.82027484624616	4.15699856087572	3.9097462396522	1.66925247266192	3.02264392764698	5.03648608891638	2.05360087184921	3.02386939439904	3.17214764333813	2.52096501944712	3.60089795238082	4.10546161152579	7.44721796822506
ITGA6	6.47199574116359	6.76608867909392	7.17897813629601	3.44849370561897	4.94226025865827	8.2950924847683	3.5052590594243	5.59339615067335	6.03666734379984	4.53882882778619	5.30689243161649	7.33102240419146	9.12209428225304
HOXD9	4.58711799658043	5.6537650439128	4.6764168360614	2.35229926903058	3.74505776325379	7.03881955832734	2.91625179006317	4.05508864030564	4.32659918958199	3.10789827529516	3.80133102598656	5.26116993238401	2.41982159964789
HOXD4	4.23651701099565	4.70708120288909	4.42447012207277	1.98431657172676	3.44876662397802	6.03415341662416	2.57754645757658	3.69796665108271	4.02506384083255	2.87765957865593	3.97660331510599	5.00473196725697	5.78862626824126
ITGAV	5.77956444338383	6.34335429579314	5.92232574739047	2.83645855946042	4.27026273015634	8.58758204123565	3.33311964313989	4.85692265127124	5.06320344626963	4.08973309718621	4.52173373889261	6.84480122147193	4.85633149147652
CASP8	4.40294153079442	5.64093267860323	4.79355728950687	2.31239565394207	3.74772635253797	6.75796776132129	2.72458745926173	3.88940124304099	4.19917101923922	3.16510924625105	4.28155398818993	4.99543699529975	7.95817473500408
FN1	5.62516079335342	5.60978485515014	5.17304663761709	2.48240662676599	4.09423981190444	7.18783733674738	2.81981746846457	4.3698516342023	4.55783862313296	3.71663367547752	4.27696134890817	6.18388538564753	0.798949806642151
IGFBP2	5.51382819706114	6.62790503837169	6.15573581935747	2.90429843251315	4.7546439304452	9.11745141800757	3.89871421145574	4.79399827594814	5.31753550815975	4.57189127225662	5.19699006329388	7.05752034648344	1.55361764999807
IL8RB	3.46633998176244	4.24771260204666	3.86962545177298	1.5106680700491	2.77811183708876	4.81943138270529	2.04451973385667	3.14260560385416	2.9320992336893	2.06425959498839	3.68232959262227	3.89835690182463	7.65554197568048
CTDSP1	5.74823205179612	6.49374573961159	5.66682437482423	2.71882967330705	4.06906108379082	8.03685002719167	3.04379282311306	4.35498059413861	5.04873774480366	3.58610188360074	4.61362964491357	6.2612295931422	4.9736917263814
DES	4.28925817293812	5.44606383507754	4.3992777023835	2.17903644861656	3.38951827849177	6.3836929148413	2.64278720631508	4.07372682973662	4.07284554642684	3.33611801701798	4.00842912965192	5.26269522054061	1.63614150126011
INHA	3.95494371342573	3.98095633272893	3.7495557958147	1.65072453046322	2.81748747813175	4.94933163728063	2.20780177025185	3.14611316418055	3.19475089292574	2.25739515195327	3.42092973468687	4.23233829917387	7.43668134822357
PTMA	4.18577134840658	5.04782065604086	4.47995014842146	2.06501372365016	3.41966244590216	6.41016959079158	2.57093406203846	3.6437380400668	3.87191385004486	2.80220572812031	3.79326446326921	5.04122038678358	3.20887842294081
ADAM17	4.52374354996005	5.42254665225831	5.15645153571805	2.34074734571143	4.1057656279887	6.43330256308335	2.60023733408558	3.97432928205957	3.9642114242254	3.18897275356236	4.15588914964228	5.20516747343334	9.9019938687796
ODC1	5.74060062755364	7.21688589882806	8.14100807463386	3.21193783515998	4.84634213894758	9.29057059555848	4.08024078474201	5.3919392602685	5.21836734488748	4.17301775702504	5.21465649407856	7.20110809911173	12.5504818256297
APOB	3.15793944259703	3.59607141418199	3.24619627568218	1.3869884986279	2.3464486236531	4.31090535115397	1.80903045843927	2.49888968302372	2.62778465668588	1.82295617132578	2.70991763195229	5.30000962636107	3.86248637378902
ADCY3	5.14055143887753	5.88060028453473	5.69951973832907	2.48731315041873	4.17026764459207	7.4860601730892	3.22676919988519	4.21420036758656	4.62751552980215	3.43955796402778	4.2840366821538	6.07552562415047	6.85241590316688
POMC	5.18788416812947	5.7514665993716	5.29362665737608	2.30946237412201	3.96982390759532	7.29594316405516	2.96834587138035	4.01332387606319	4.4585228824258	3.08180597520984	4.46336059388107	5.74041093913493	6.75401068022462
DNMT3A	4.80395048486207	5.71600223712193	5.14213914123988	2.17464780788654	3.79703107423019	7.49497696819477	2.97495521289454	3.86994021416294	4.26900972893124	2.99017271302217	4.15249389483125	5.27047137222824	7.61224971808924
CEBPZ	4.12987166472325	4.99664455304934	4.25802456262113	1.74365395614273	3.17926860536033	6.28165349729595	2.52788824055402	3.43308859247259	3.64428878850227	2.89493807225968	3.87460817428715	4.71196695359036	7.20533220269558
CYP1B1	4.37999105626038	4.12488559304281	3.94920278303999	1.76036948238513	2.89157849811711	5.22994901544036	2.27224261448467	3.17432364271767	3.53492871111108	2.36931792558641	3.2447790332477	4.5944983271613	1.90287946041159
SIX2	4.9849289041485	5.77352210356317	5.26579286824097	2.40737691976798	4.16607924873313	7.11834700727637	3.05283148848338	4.33891284430232	4.81433743633937	3.48036995139352	4.20770979904158	6.36386095542215	1.75491672901697
MTIF2	4.16236916013991	4.9455317866921	4.69275459514787	2.09561812784087	3.31859604497802	5.80087004103603	2.34312251228163	3.3673133395358	3.72286699580381	2.69893217488438	3.98062471503102	4.8861204184254	7.4185884184995
CCT4	5.25193943618805	6.40928514870164	6.40367786379026	2.6121037068383	4.3367244811552	7.94097350442016	3.01413533288063	4.69562894026806	4.85540374612455	3.52287740808434	4.91704517506489	6.19635388784212	10.9889055423307
GFPT1	5.4758378041362	6.10855699576717	5.9951569469042	2.75738530729911	4.34861806028586	8.14163356410724	3.36794173248382	4.32310713581081	5.10311338655827	3.7440664392033	4.92142755186458	6.28458731468882	7.11215817978152
TGFA	4.6679276981783	5.45145785859083	5.67127500188588	2.60491168206021	3.95340235385503	6.84762460196884	2.54051446850084	4.03635596366247	4.01411670917135	2.89769613309795	4.34892960748077	5.18472918283206	10.5078369537236
TACR1	3.43259782491691	4.12767877989408	3.34090491243084	1.48724122163709	2.46517720760663	4.66875612854894	1.96781710249241	2.70699406439498	3.00050162400435	2.06036577485206	3.16743967564405	3.70629710979031	4.08275687002107
CD8A	5.03232367030769	5.69834556421927	5.33166057417878	2.02098079297084	3.87981722543823	6.85825648822027	2.59556615791113	3.86220904961451	4.00193948258424	2.86015823194613	4.39290605882218	5.12156707190333	8.79707930232767
FABP1	2.90607704154712	3.23906717894671	2.9968123916379	1.23542750139535	2.12870919242556	3.70252767448918	1.6506652929062	2.47055777510283	2.55338835950403	1.71512992610177	2.82346856148396	3.08340277512153	5.98893311357331
ADRA2B	4.44118173694859	5.13724838580649	4.503475031729	1.95475522331679	3.33667380298185	6.35355282964964	2.57474635723034	3.6382947103235	3.67885710965844	2.55845187571548	4.18188936985078	5.02756684461434	7.30813138120162
SCTR	4.273973701612	4.95057806992918	4.40117948375897	1.93054113807799	3.15327008975372	5.889505115018	2.3533311586546	3.53454909618668	3.62342875436645	2.68069722895446	4.10059940898021	4.70471489888412	7.48682995352867
NR4A2	4.10014453804874	4.89940604640571	4.78161651647829	1.95273442262722	3.69283110673101	6.68858791581002	2.69439218627687	3.71929187530151	4.22836094233259	3.16387089674595	3.90826680024475	4.74932842211691	0.96335333842839
LRP2	3.57749309042571	3.97849648125966	3.68862196856873	1.43215513324221	2.6694365892826	4.80321425684686	1.81361634364409	2.5741470248191	2.96225401609091	2.01315805342926	3.13717724421194	3.66695462929429	7.39166279633034
SP3	5.07690740583616	6.22982623385382	5.51376679584348	2.43739758630828	4.16864339938697	7.96540273231959	3.12154396060552	4.35000179096617	4.81272034439778	3.39971510852697	4.79103577701043	6.16103632440888	6.39182238048019
ATF2	5.98131611209583	6.92038600470111	5.93102786643755	2.7771110084797	4.43988161708299	8.30458575777159	3.54949274108865	4.99208454382258	5.48006719640934	3.95422587165664	4.8580369637363	6.59640097333758	5.29041525546598
NFE2L2	6.17021993525875	7.17047080597041	6.60667689685887	2.8462240357698	5.23837982348895	8.94602958135907	3.9208913097493	5.20295991793224	6.07209308852965	4.17439817910319	5.91157334960869	6.63394612634508	9.46883492491166
PRKRA	4.60843510055255	5.29310203721453	5.21941178617258	2.14894857540944	3.63586456361389	6.67444715136322	2.72534689523124	4.00008140506713	4.25456801385019	3.01392596888078	4.36240371945569	5.2635599815776	8.51469710698796
NEUROD1	2.83002436161582	3.22896662198681	2.79113457091719	1.28763854180829	2.17089554930613	4.09361677147619	1.61279713071784	2.4303940726467	2.53081355200622	1.93863825569355	2.45104915163773	3.14776358621259	3.59283115189789
STAT1	6.98299186958026	7.11395893810833	6.28396254367141	2.92271181741736	5.18393766895188	9.14084709974949	3.79095364009683	5.56409773612291	8.41754248282472	4.41459961649922	4.86783934165096	7.00334705832768	4.62513700050429
HSPD1	5.16959725281067	5.7317453486506	5.13338655744556	2.19749461271515	3.78804116050999	7.02559084587245	2.84439388276531	4.27270391775272	4.43331900430064	3.31342519069748	4.36261038288676	5.91349297085244	3.86743447422708
IDH1	6.18718821382391	6.67924930319824	6.06652733903657	2.65844445831616	4.77424280134754	8.56689453175497	3.44384515052866	4.67178436056748	5.44859449162159	3.76637354668984	5.73479215975255	6.26117331683716	10.753721901157
IGFBP5	5.51226841681087	6.64466720771429	5.81590103068557	2.1332306673531	4.01266183671603	8.0327044346027	3.00014645349309	4.51207362016791	4.92543825494273	4.11160239921922	5.22603702642193	6.44300717943988	1.4467348624716
EPHA4	4.51978680904554	5.37970500187035	4.90708819345153	2.17080476430282	3.52374896817137	6.89982320333798	2.97178528000396	4.02951133096262	4.01764976452725	2.77111982172785	4.09570736609635	5.43735187544304	3.03981771355505
PAX3	3.84382211435865	4.5722982521881	4.05790619249559	1.52932530607076	2.89897175152293	5.56198675472102	2.086183679894	2.9997200769031	3.30656933793785	2.17539377322839	3.56654008292203	4.18260828530942	8.08514581996519
SCG2	3.31419928723086	3.63854879773967	3.51688092480808	1.54561764511738	2.63200064985741	4.63880472556297	1.85226002426755	2.80547404004769	2.90013622050976	2.05583531872696	3.06348552443876	3.67589846554742	3.26749108947101
IRS1	4.22777333201478	5.16696831605462	4.80987258497534	2.18067436559122	3.37690342467265	6.06653574742371	2.70442708203048	4.11738898608995	3.85742365136521	2.95172857631799	3.76414861429281	5.13072768068735	4.53352102286391
ECEL1	3.29881886492553	4.11868954803653	3.61974238278493	1.58264279009046	2.73917339304521	4.84527395511777	2.06336837200764	2.95542692282801	2.90426664215662	2.25702888725737	3.30469746929406	4.01524083037907	6.32474130230897
GBX2	4.52179038007911	5.16802295598453	4.89506504068747	2.07321414042553	3.69947044552313	6.15391098677598	2.67324032793939	3.66244657050234	4.00585842003463	2.78541045967066	4.41933578780236	5.15137350083999	8.52193315305142
HES6	3.69599953706579	4.50593780045444	3.772122210117	1.82196763531845	2.93592599230901	5.67898433963625	2.3181260286788	3.19307160730905	3.40905393023478	2.5337268197802	3.37559997447464	4.42667203733429	2.11773205221966
PER2	4.61994289332693	5.37468061288911	4.78811617446596	2.03219519512155	3.9737968574337	6.96966938862585	2.82151518445101	3.95653321212066	4.28917833353712	3.3167683534439	4.01358593703228	5.21364009552967	3.14853825560733
HDAC4	4.81230214352509	5.85436910841255	5.17078439099703	2.34778830178204	3.9412770989246	6.9300839570591	2.84366139104845	4.18125318108255	4.47290001391202	3.19825209990995	4.44760376336058	5.43375008872268	8.001394049978
VHL	4.07217385745948	5.06580124460464	4.29029653966621	1.95517840389465	3.25622876428099	6.24582105832119	2.51434957466736	3.57364428860476	3.7580327233141	2.75514493587789	3.6348752428081	4.76304463897177	2.44249879067674
PPARG	3.33732461987779	4.35753156248124	4.23505775301095	1.46445493453468	2.58314454538593	5.17152164228184	1.85695819688343	3.00137691366401	2.89040654941878	2.1101869204049	3.47281536051436	3.88963444245418	6.98157199291386
NR2C2	5.41199420824951	6.6755192858408	5.93490875001764	2.53019787674546	4.42102257471198	7.87315585565343	3.1685656559843	4.51070168046335	4.56675376572093	3.49007488483139	4.90819039171218	6.11978627000786	7.18140238795122
RARB	3.87190054598396	4.23918209186531	3.67705307902463	1.50531772950458	3.10280358555134	5.34722846572571	1.98639404265379	2.92688696240015	3.69684022162272	2.23426615481499	3.16713340097925	3.77325269410641	1.11312258279578
TGFBR2	5.85146651768365	6.47216848400737	5.77988481427157	2.54994052784405	3.96829571305042	6.92477999555796	2.78119046250364	4.3678249183931	4.9406280497648	3.67606029118401	4.41846563655951	6.41289218165822	1.06318968593008
MLH1	4.25648218457963	5.03987930022336	4.70924886103417	1.92666576375719	3.4427212511432	5.95465091996522	2.31504198091188	3.50555242398	3.72760357196581	2.86517350061553	3.74559020858425	4.81433770634165	5.89952253795511
MYD88	5.82968634011607	7.15612325849118	6.75430451549277	3.03568498415029	4.93137030017654	9.03272691263387	3.44417993579337	5.27900585295094	5.1492545809629	4.17485928265736	5.5343607928616	6.98254559873695	8.89994538125701
CTNNB1	6.35009264401806	7.88939711569124	7.11041982533124	3.05858376719115	5.1902125989919	9.47370650061268	3.65082702194603	5.25750901634496	5.5754964049304	4.16810230803906	5.79135279208224	6.99080637434783	8.45916291451697
VIPR1	4.69552245653663	5.3244791382221	4.72851093004814	2.04680246912767	3.45676746299199	6.43545356114362	2.79879006683474	3.87611285271842	4.15458926798654	3.14799154172591	4.29894054062697	5.14776230822172	8.63390886855256
TDGF1	1.87222274274704	2.36763528258664	2.03742931639103	0.83533928963167	1.5043894691489	2.65677518285406	0.998496473388199	1.76746126008629	1.60588017118399	1.1835030456924	1.83482622523996	2.2018201503187	3.78106995467304
DAG1	5.12982952113016	5.84286128819066	5.10808180918497	2.41104939632188	4.24640718191115	7.74332267256468	3.08354186014908	4.02925812973673	4.86754635383169	3.42964526611866	4.49702237111247	5.65541893731095	4.23977401270114
GNAI2	5.63547741672502	6.61824686049271	5.86104313223612	2.83535942368561	4.397658784284	8.15514743638867	3.30941632991355	5.06315085703192	5.1094617053302	3.80036813343233	4.84691352822378	6.68409294776034	2.56029234632678
ALAS1	4.68470948939627	5.54597976027458	5.23793647981205	2.17796707701556	3.9025223224642	6.82043811272313	2.87251528540944	3.82523924434803	4.07465475557071	2.99745613229665	4.40153396929064	5.50496145359303	6.90633516479033
ADPRH	4.15418525924403	4.98114253202978	4.53677209535256	1.69568401756353	3.21658993176649	5.38646674279309	2.20640029519459	3.32026905516906	3.50538863494602	2.39819467986402	3.99437113808549	4.68728604236482	8.05703179250897
TRH	4.16534412163969	4.41517900825903	4.12228856114535	1.77026001013665	3.03215215681345	5.6197017198722	2.37939839884657	3.44324009394954	3.71520221597757	2.4634609064798	3.4967187689546	4.62588810151208	5.68532200507638
TF	3.90322000627362	4.86840287486514	3.83079963523216	1.69160437351567	3.21922597907289	6.08348638280238	2.18475457180525	3.09958984381914	3.47706397460006	2.71999147210498	3.89048048499987	4.45841361588767	5.29614129792855
CLDN18	4.31072719766238	4.76024850480448	4.30495628593233	1.78024414079521	3.19883147669732	6.02041819721078	2.36251690418017	3.45534394978276	3.8146389968686	2.58984143401695	3.90732364949842	4.41764218647608	6.28408548757165
TRPC1	3.20758595932916	3.49813668980724	3.27138586296052	1.60439771149406	2.67912234891509	4.78866764938429	1.76957824315175	2.80290200735837	3.14328678549408	2.042961590445	2.78752283950139	3.98278134764234	0.69092496410272
AGTR1	3.81712914903272	4.18850854039106	4.0244789915596	1.70124305743424	2.82795087255609	5.43447958213254	2.04118277784352	3.18537032632922	3.3720656731862	2.24949197835464	3.52941524305413	4.0762514105496	7.55841562820979
MME	3.79858720338701	4.95648915423527	4.22965650457961	1.62827973297764	2.95506737582386	5.45138118218691	2.13646118102119	3.17629779991867	3.49081600398384	2.43292211788496	3.54917173880102	4.52161582453531	6.36535482742147
IL12A	3.78363712485146	4.52291706380457	4.06146389065597	1.72726746519471	2.95606025167058	5.44898876351943	2.12859248819602	2.99738223311301	3.0339972599113	2.21510121906086	3.81930610465533	4.33988253729715	8.47680098112034
SKIL	4.41667299787975	4.88442830221026	4.67236317149115	2.00657016331328	3.54423327491045	6.67295240052011	2.50455927299247	3.66887177428263	4.11126561114928	3.13951986460862	3.44335280304822	5.30003271229462	3.4912307614485
HES1	5.47308424421617	5.95408847459256	5.94273104939888	2.46358608996231	5.02358777359936	7.68061865043363	2.72643173212911	4.37116364170685	5.1299338257797	3.38239840375018	5.05569638789829	6.3754792859098	9.44807976645607
RAF1	5.09648860621705	6.29748013591882	5.57925176447939	2.44946128409043	4.31537943694111	7.47720934165619	3.1155622765785	4.27557589278029	4.90503638422082	3.50813274013073	4.95965448692559	5.94639958263586	5.49829690506365
THRB	4.02559333762078	4.7534033749051	4.27593936300414	1.79598778370752	3.17288536175493	5.89954024156661	2.16617673668903	3.37205875223873	3.6088624411691	2.4730615620727	3.77725969439399	4.83677633197242	6.04762084015906
TOP2B	4.2184979561948	5.28266843921308	4.46373369884237	1.97552174275752	3.40142983084768	6.05023200695895	2.53125611746579	3.68558099091974	3.82406744977484	2.90112975152457	3.89011433443673	5.0907275626502	4.95104204538776
ACAA1	4.57882179898875	5.46377677941425	4.85283719483417	2.27301649774141	3.54536131601724	6.3826023529284	2.60199502583342	4.01304184415916	4.08916134596106	2.89699194533653	4.2691088485912	5.4765992497601	7.20140887403629
CCK	4.56256420478241	5.42089148317148	5.06194146871699	2.0353112606654	3.68769420828841	6.46248238957408	2.59091274543926	3.85918665268263	3.76056137899276	2.8238090016601	4.55493356100778	5.12111893195635	9.47588836216569
LTF	4.52350541461651	5.8413909881805	4.88299454246527	1.91987056827692	3.68833585032805	6.51248116662537	2.45080876497869	3.69121184154823	3.72460210170163	2.5649926970418	4.03484894863545	5.26223890214918	8.834925762486
SMARCC1	5.27606832626007	5.93729332442719	5.4526861824874	2.34658200601978	3.99877237248633	7.41175923499252	2.97373814329624	4.11666909897235	4.7279599873919	3.24780510924583	4.49280960640058	5.86282069518769	5.17017546014918
CDC25A	4.03967867962729	4.41323501910963	3.76634959393648	1.75223961728976	3.03316683161427	5.87579212100531	2.25513273971125	3.06072476940957	3.48382691117137	2.58145683136376	3.27020035919676	4.43351646254902	3.31520325450678
COL7A1	4.98154151247075	5.52185949191981	5.03821606796771	2.66994203570991	4.21328620136999	7.02646427036177	3.21187470489683	4.3643917775537	4.60132681723052	3.55773390576869	4.32846039529686	5.7410610900867	3.03590453053256
GPX1	5.30588126867992	6.07341288283936	5.47940122065019	2.22240444782425	3.93416453402291	6.76904117405391	2.72249125247506	4.29540029990707	4.43660893436127	2.85450345954649	5.05158613212117	5.46865638634717	10.0085625548977
RHOA	6.75903355075078	7.9001949732648	7.38996056251097	2.98405038954293	5.4495731104778	9.28190388632253	3.8592508688351	5.40983362734752	5.87098810913349	4.36553862861225	6.48966044523999	7.51227168363074	10.8902678810865
RASSF1	4.62034505703902	5.33383557541733	4.63170079922271	2.15301809483135	3.67957424099987	6.0356383570255	2.72762682542906	3.74326854505097	4.13967566149416	2.94564992398843	3.86766118690433	5.18597052758135	3.98688249655737
CISH	4.21622967897332	5.29656700735456	4.57448263220871	2.02866915263615	3.5132300995734	6.00737634191353	2.58934230466918	3.73284456315521	3.75950993159789	2.83180840576364	4.08887639255896	5.06115943611323	6.93219073419741
FOXP1	5.32266735863976	6.53187719886257	5.23686318013033	2.41237883717779	3.78350942264	7.26279573865502	2.61785367886316	4.0934416109274	4.72740126153539	3.47430002923922	4.21881545084182	5.64366440923308	2.44415146179998
TOMM70A	4.25617500085637	4.66811855714746	4.89168362618696	1.91975614178211	3.45417342997755	5.87317335132679	2.46433053677107	3.62344218287322	4.1891532758526	2.99475219981551	3.99183170295345	4.94984761708551	7.3435182256132
CD47	6.30933670745294	7.06661716862672	6.35964879502398	2.84242286164804	4.90655792361568	8.67003303616688	2.78324764478846	5.27549765722892	5.61524749814199	4.13021702292726	5.51324428929542	6.41929642925377	11.1268426510469
ITGB5	5.27966754134925	5.89459442686549	5.78332066550016	2.63990391327218	4.38343935077932	7.79955818154411	3.00056621261929	4.53487172417552	4.74295274509654	4.06985930548221	4.43694216179619	6.40718819577927	4.41095894195634
RBP1	4.8868892291146	4.97340659334634	4.74651050644888	2.4699596499527	3.72250078571865	6.85244577181194	3.13014802932718	4.16903363706918	4.62359760088091	2.83978527783626	3.99954531430457	5.60805174094549	1.99797486873189
PLOD2	4.58329321978413	4.62967588482858	4.45098232529938	2.55533121698567	3.64653662354832	6.32895104277103	2.75709215457839	3.78780406462536	4.58183224896266	3.1490477119013	3.41443782937344	5.40880787254412	1.11367708795346
SST	3.67114147785351	4.14182064928119	3.66238087686363	1.55454480628101	2.73070500791886	4.93297050753215	2.09148936295575	3.01948472430312	3.29492731227348	2.27994160641348	3.30056256419087	4.03899538838227	4.65490308164452
BCL6	4.86329531442731	5.91527912042335	5.50342703662339	2.01979967873285	4.46262614824332	7.28852859305043	3.21581348975096	4.12160805409315	4.53917753206329	3.25726712486061	4.41923514419614	5.68800413288625	6.79557666636782
CLDN1	7.18860346713366	7.57008167966197	8.18061653985571	3.57615572971372	6.57826144823358	10.2072003032901	3.97080377225506	6.27003539941803	6.86186065850595	3.44489092303782	6.45673629653432	8.22484048095101	11.129656902834
TFRC	5.98430505069305	6.65627312446621	6.4963273625859	2.48841199115982	5.04692943460719	8.39970107709471	3.40438814186002	4.86061703526607	5.75013882764327	3.73754303285564	4.81469341223559	6.46100607626397	8.94082367288217
FGFR3	5.22298414472921	5.8628578281699	5.38111959969996	2.62124831132668	4.42323293364244	7.73477768111311	3.46826719116894	4.70033173558702	5.07279473934675	3.60350767033879	5.08330123669858	5.96213231346983	4.05343950421759
ADD1	5.29573920919808	6.36424904545246	5.38463360456075	2.59274397698073	4.20662151941248	7.45201714220968	3.28492494688467	4.51448306998078	4.57228876247993	3.58100768379219	4.8112482284812	5.90121247594811	7.52460167055581
MSX1	4.58338046306811	5.261319623224	4.73664277711634	2.26417748643067	3.76527209875643	6.65159623358091	2.83564331664106	4.13936554389333	4.21115716867399	3.10290887516437	4.05921776345329	5.31328812840621	3.9343749382915
CPEB2	4.68695267601469	5.35259590928364	5.70310830333433	2.42255349477676	3.79912452613152	6.31640329063151	2.60985037105338	3.91587201396624	3.89192796596277	3.15095931806554	4.66792425948393	5.21964858602306	10.356111504812
SLC34A2	4.10232518280084	4.70280519462487	4.6190865735273	1.66831177250785	3.17707850079593	5.53747504020371	2.08841787669889	3.20621938716785	3.44842307856003	2.38217762904052	3.349809465933	4.85048133482168	5.2348480399177
KLF3	5.70698084840173	6.48405214749122	6.14868720238381	2.57828204293015	4.90529232926544	8.11708795224838	3.43332291014757	4.86789950765584	5.36761088787823	3.84699810605572	5.40187918660451	6.38226661594178	9.49976611874059
PDGFRA	4.81317510417106	5.48681087855842	4.76249758709433	2.10804543843806	3.50793016020554	6.6245685311186	2.56828914747832	3.84125702860982	4.38887626615827	2.97014802277468	3.98516327392126	5.17836309246691	2.28376733618751
KIT	3.97388513292317	4.68693257293695	4.49686444406546	1.54794896762467	2.94292004458948	4.95877382508445	2.0280356905949	3.11261780668871	3.34279813303597	2.10377102730729	3.63879873217958	4.18803725434577	6.90627503668988
CCNG2	4.94622745374668	5.69914603760143	4.74749863787206	2.27461814978142	3.65827328460123	6.55361903344776	2.7406522434423	3.87362445578882	4.26530267631194	3.35719648458744	4.47099967276215	5.19406348170902	6.34407751119592
ATOH1	3.62125774530505	4.52341154039866	4.26898107547878	1.70007109670666	2.98206332202684	5.45980185652936	2.219605859693	3.10695340687751	3.22416124315379	2.57208277593754	3.63881019878619	4.27916722827949	7.18545454623113
COX7A2	3.61681120996547	4.39395024440471	4.35996221256282	1.692748834585	3.19872832736335	5.10176289729963	2.12933289992143	2.93587381976478	3.20243122452753	2.44025856610874	3.70613311910907	4.08134060482649	7.65368085148967
NFKB1	5.05613632432386	6.14134299703644	5.65013041239277	2.64395552771002	4.22887060218875	7.28200637361078	3.06185559609405	4.25867773945033	4.64259475836999	3.62990013181977	4.2559788158689	6.03383988384658	6.31830159487604
FGF2	3.60381986010519	4.10321411568698	3.72980081942372	1.50332995055873	2.69191265801181	4.8622096721672	1.98187168301229	2.89719509120665	3.16976120888153	2.25823987571164	3.28656926798433	4.11475498462002	4.46330339862635
CCRN4L	4.4741831673116	5.25367831732582	5.05204480859152	2.3320203394589	3.73063076046885	6.70353051082083	2.7451441764147	4.34604637450672	3.96082778626056	3.18808781631072	4.14232748890275	5.35312892937233	6.65674765188805
TLR2	4.287238164561	5.40525442193216	4.7002320375151	2.14058221914895	3.36381614313548	6.4006493868603	2.28942035667323	3.65563041339848	3.91607585128579	2.26971513808567	3.71811265752111	5.05577030661666	7.2150084021068
ING2	3.74845153234451	4.43512511262143	3.93092216060788	1.85177095393677	3.19389264976526	5.44707159386948	2.43295570669228	3.48440953705133	3.64180294696689	2.59118905940488	3.31272596154266	4.40518633306382	3.16886739562895
CRMP1	4.54880314394032	5.17951268799377	4.62529059220757	1.9860034724645	3.30293588210754	6.41928810496415	2.64110471477785	3.74010078054416	3.96043652900482	3.13924702001073	3.85768268708459	4.99256171962556	5.07543470318169
TLR10	3.45848960439957	5.01633917794589	3.39267273137244	1.33557313151567	2.41924334667171	4.45392700841741	1.75764869629822	2.59701954544718	2.62709375520252	1.77745782778826	3.09810895009828	3.67604924747501	6.27761108413778
RFC1	4.81372457451684	5.64426082297549	5.27257689146626	2.25290267484981	4.06466031175226	7.07059405226138	2.75142218589941	3.84770328545375	4.5122810014464	3.2328397889435	4.24730792856558	5.49352527851963	8.71496788079973
UGDH	4.81332957900387	6.01429412786618	6.09318991511846	2.35620673748694	4.0821111406065	8.1296560992452	3.30934161635177	4.35898125778101	4.67445421517902	3.34474214079389	4.52285244243865	5.95963909686435	8.33544981720087
PPAT	3.91262975874443	4.30784378532491	3.81734663533999	1.95994437195682	3.11632222177565	5.74847948389422	2.31462915895183	2.98762847742714	3.5332522009047	2.88515742945816	3.12214763195396	4.32944244338431	2.43836267834016
PF4	1.92464633354726	2.14962526015504	1.96080047863118	0.844279080436386	1.49839618684539	2.74439776248679	1.18531786372707	1.63132654995746	1.55070522432098	1.31486404978008	1.6327793366546	2.26177543027886	2.40253692059485
CXCL5	4.6626940054257	5.17546697407845	4.92140748619174	1.94070520486994	3.64406286982441	6.2129987412622	2.73069542021176	3.70097509861394	3.981638739092	2.69687277359678	4.38151211046277	5.3346159223204	9.44404249411539
CXCL3	3.82161927539117	4.43392252342525	4.36895368843496	1.74541798584384	3.12801162695222	5.75489500341173	2.19831153889203	3.2746406104876	3.31332888360991	2.49205365422978	3.60506532980035	4.28030372325959	7.17693519886711
CXCL2	3.03363939204958	3.40443071167411	3.34880468885985	1.31077509533604	2.31570789255087	3.98002684589804	1.64560825839603	2.44764431652344	2.51657440597623	1.68659204289595	2.86819756387578	3.18068572843061	6.34599902567987
HPSE	4.2220532991973	5.23348942812394	4.93751544848253	2.17921285957405	3.50437943258166	6.22233141179564	2.40182589645986	3.58055615011067	3.77648987700538	2.65114446756758	4.10758752186825	4.75505878729914	9.09952765945732
NKX6-1	3.89914786435234	4.78561935209029	4.28092306860621	1.95805814730404	3.16910365594048	5.44767685472175	2.64471186503935	3.57613879884728	3.70179391013602	2.65164726822422	3.63404004560477	4.6510774827539	6.21148833697647
ABCG2	3.61884380598314	3.9261699115006	3.33377557707782	1.61852053369727	2.52545263028592	4.48970826083946	1.85154157206461	2.5805364834892	2.92199366074839	1.84343506626367	3.32572127291808	3.63362707172402	6.34491273455484
SNCA	4.4382794289825	4.99178699769901	4.92038687183273	2.25775219478256	3.20980667766263	5.87419655573782	2.42511175751341	3.96635095795185	3.86822510490603	2.57299916439894	4.11864737136137	4.9942485739922	6.85450487690829
EIF4E	2.53393344409417	2.87667794004301	2.83678804327062	1.38108629418855	2.20731383150331	3.81449090736244	1.47361397083908	2.29151008651969	2.37062221766564	1.96291435550113	2.20178977024138	2.87754043455896	3.58933479997711
ADH5	5.17136326499762	5.71761404058453	4.95254988372463	2.31395856902961	4.24397108879295	7.29761219139376	3.01639213128758	4.07178370454997	4.71728623585418	3.59381125653537	4.49490885644277	5.51174762347807	5.97512109262185
LEF1	4.51105766807606	6.16794408850753	5.13530636754998	1.72068787528888	3.67482460774253	6.66978926808814	2.56006678058358	3.83881717602631	4.21974270241544	3.39048599036724	3.78817930766496	5.17973287978314	4.72191252302324
CASP6	3.13544685225119	3.58276608994529	3.34502296021421	1.73941052378419	2.61757773313605	4.7059572522853	2.02339039500729	2.64747631030427	2.9485968492674	2.46253424421969	2.78407785190619	3.73241960981138	2.8452418464061
PITX2	4.38285776734157	4.54991776016756	4.29157733193804	1.94042259775158	3.36343936802272	5.61582211046961	2.50027547057662	3.52099347469704	3.72015234614217	2.78274224300626	3.87374966349454	4.52173870770271	4.34086741369256
NEUROG2	3.80782763832419	4.348867988794	3.97998091294433	1.72820966653703	2.94050142169612	5.3246638971747	1.98658680721251	2.92698239478247	3.23652931262932	2.29253278124289	3.42201204161595	4.10949635276372	7.58781227894409
CCNA2	4.80485387800314	5.80563161746223	5.44355885078441	2.69885844215548	4.28188596765992	7.15085349803002	2.87836969884132	4.25668239779242	4.55381660252912	3.45976140269622	4.34146346278265	5.99210963177765	7.09910101927629
CLGN	2.10278793220631	2.45258425371703	2.33066653191058	1.00072441295738	1.82799594427852	3.27114958814187	1.3362294620921	1.8732079315668	2.16683667559632	1.39174349608297	2.04038072317322	2.45181556187627	3.23898558882601
UCP1	3.43670735954838	3.84346734878787	3.5404528682164	1.40656956723803	2.51990914809626	4.49523197118427	1.82060449704791	2.76975043268551	2.80442096449081	1.89062986432558	3.34974549365393	3.60793495714064	7.11090753289973
PDGFC	4.45532757036703	4.62902796966485	4.60236373853966	2.06473984051719	3.20586105589791	5.83629301199693	2.90861859704073	3.32580484951691	3.84518333884703	2.3834901036766	3.74918403609698	5.37893713109772	8.45618195249113
HAND2	4.34456216401781	5.21330687444589	4.73687415967513	2.14884309598415	3.49671537307738	6.17615356248308	2.54229379190851	3.78881769456252	4.02521199458804	2.96764445475775	4.01912493978961	5.02421486612647	5.50270751219292
ACSL1	4.64087058230884	5.75739701305399	5.20003172721873	2.41064272504985	3.8442489338762	7.14564401435374	3.0107181295016	4.35630734842584	4.14928129756852	3.42032934748501	4.29741225394383	4.96300692480695	4.07572903787457
CCT5	5.64592994400722	6.54566032358301	6.61082037673346	2.76911328378475	4.64071752209574	8.50689527617096	3.44938757946675	4.70242108989617	5.34925799966251	4.22455336999694	5.23297974560428	6.84264031881883	10.8850772612956
SUB1	3.8149930593448	4.31210260189119	3.98146041722007	1.84569657752911	2.93220193601803	4.7031402031748	2.05887485006459	3.09669772467501	3.4272068259146	2.55792801299313	3.09580792356554	3.99286668281777	4.53076009474926
SKP2	5.42814300839302	6.22455482094485	6.04260333566049	2.72219318262389	4.62733964185719	7.97281064326183	3.47478748556925	4.80720896827567	5.23995391071199	4.06263106240268	4.74986309540064	6.3158032756919	7.06967991147327
GHR	3.35369188900707	3.8632667651866	4.29045667776783	1.40713989106144	2.9066935989806	4.6486085804082	2.25026628992057	2.95989625702505	3.21739688023615	2.27053379417348	3.24676208874576	4.00894809424846	6.9649679010374
CCNB1	4.74600937734532	5.2650453808723	5.6146893232627	2.24197851607949	4.13511744440506	7.03064112302728	2.66424287014542	4.01889540498103	4.77798800714022	3.51078626628674	4.42381425235064	5.69223593624447	7.75439839842486
HMGCR	4.63858053778617	5.3994286422986	5.60421522514024	2.37093630838018	4.13388571086476	6.37561079762478	2.59645539355206	4.17088985112222	4.32608937744011	3.20898916970188	4.38292761569708	5.25679220496156	7.64459178938317
F2R	4.31722299368703	4.91759949119008	4.45835173197398	2.05015405570194	3.25055305702947	6.34687927757338	2.41839306725473	3.69572675711415	3.9220768057722	2.85597855980731	3.66665180152224	5.17430134330833	0.74861247464054
AGGF1	4.45400890521914	5.46811480783737	5.25483367849701	2.07407543691978	3.53885058376201	6.38568132772486	2.45718915639918	3.56838189420219	3.99750216214988	2.81375561660251	4.4755407342949	4.96267997961504	8.67543288276567
RASA1	4.77836758837244	6.06321906008486	5.7375507536026	2.33107891600337	4.01838865458256	6.90081683429209	2.69311331066833	4.05022060303497	4.24643592509304	2.98906141411499	4.42334294424418	5.62899703721576	10.1314278080235
APC	3.7304373127208	4.78657894411739	4.17975980059223	1.68212300676328	3.06581757275867	5.50646751431438	2.37567306115325	3.15208664872806	3.36246484307735	2.58454068740595	3.76494156365529	4.25128185430144	6.77321630317069
TCF7	4.33911973959631	5.77847761008416	5.20807806013209	2.12159120826206	3.75364125203167	6.33758180941204	2.58321935555407	3.98005096032776	4.09954474132117	2.81333368162324	4.30037330952916	5.04855377069779	8.54046515795707
EGR1	5.8878585702779	7.28142500960661	6.40780388276426	2.9587338074314	4.95174723159644	9.00392718569469	3.39997589118273	5.19923744887708	5.6891847656818	4.03286699299847	5.69668949394894	6.47458243724747	5.06315428319476
ADRB2	4.86311422220593	5.34019862554383	4.87218754213861	2.23634526316516	3.58940123886524	6.77632208837597	2.55151948351788	4.23993704480002	4.13832752240886	2.80009940175492	4.2928600095001	4.97482713836497	5.87533758184245
ADRA1B	4.64850273339606	5.39670382402464	4.98091512273097	1.98748847117036	3.60477532758456	6.29501920341125	2.65373820899609	3.91026637232996	4.06048304523169	3.09921724034089	4.23388374643002	5.55268316689277	8.68720509007004
PTTG1	5.54553165495095	6.92057055066177	6.25191994832476	2.82396458076993	4.79974318185995	8.52529097562038	3.22234774556828	4.56562133584428	5.47898639853304	3.6122896880894	5.24199162778327	6.23410053821708	8.99218619931069
GABRG2	2.96584600084293	3.36308918269291	2.89258441205458	1.26988693723489	2.19953928364449	4.00928205481581	1.78973389477916	2.3442541360899	2.71018057147383	1.8291057012753	2.62241322763154	5.09214753480326	3.95239418646576
CCNG1	5.47843979542453	6.78201490653481	6.07781439289269	2.37247518187151	4.39677762173319	7.36929799424814	2.72008731384602	4.37457068270791	5.09172079759488	3.25755405817744	5.03297503467918	5.86137113222068	11.3770825054455
NPM1	2.59185461803128	2.90013935623511	2.67763637650466	1.18415475220515	1.88021142476432	3.64005216006358	1.48327399912229	2.19763809806166	2.15940555878376	1.55424489392736	2.30735753874507	2.90319767735716	3.86140677158888
FGFR4	4.42367677726619	4.85877973124562	4.50955190381588	1.82151534791383	3.40733373397333	5.7939327994529	2.41172779150982	3.58425534123385	3.63450446407765	2.60798060107862	4.19485099005346	4.97774558904171	8.63884902311965
SLC9A3	3.88140840595147	4.96771687254927	4.38405588927953	1.89379204126799	3.16927916360252	6.04943966383303	2.43160861911858	3.36384105663031	3.46852794320405	2.49636195029004	3.62377643994545	4.58814941286782	5.46396566532032
TERT	4.70157521366805	5.68013537383828	5.05803814248423	2.06346446186868	3.6871451775963	6.8161390799972	2.72157806536902	3.79184828055284	4.10933215870048	2.95426067073053	4.4280130434027	5.11622859654784	8.87346920222673
SLC6A3	4.51352891197255	5.01179266520275	4.98771664507934	2.08053332898584	3.47476986348654	5.73907549189452	2.4823209056436	3.6100859232866	3.98311126646053	2.55227710622153	4.32970126447463	5.08052531541851	8.7957183182688
DAP	5.80326686052689	6.3487791443836	5.74135595399631	2.48835764343219	4.37803458685813	7.84858177854415	3.39945460463563	4.62023678376683	5.00708141931816	3.77250754517455	4.88434714236071	6.56586398832792	8.06299929161478
HMGCS1	4.8713731316439	5.64174676027242	5.67892331718944	2.71579014168076	4.47178624932075	7.29718497214397	2.84840845624561	4.32333081092247	4.35371852593003	3.60627894281823	5.03414711434341	5.55926928032987	8.25306849071778
IL6ST	5.10657039999766	6.22971640064274	5.39899354454312	2.52960414366464	4.23777279499939	7.02911461158594	2.74854000853777	4.4759566551761	5.01937479459453	3.39549768746492	4.65304857745772	5.98716814555253	5.7217706612229
FOXD1	3.77064520463295	4.8310221104705	4.10991143371593	2.11043244746467	3.21600589968845	5.94743666667148	2.3802038457793	3.35017056477316	3.78343181684832	2.62463116202772	3.51166760566398	4.84502672395629	0.581100432508428
MEF2C	4.80563472966314	6.55089068809277	5.02024237136909	1.94847923878607	3.42259984989313	6.82300312006889	2.28208047508517	3.91979662339032	4.24434290664125	3.13662880543075	3.99824424156058	5.01635984598629	0.421395973374349
PCSK1	3.20786826968645	3.72801526748434	3.52016020036491	1.30898415597195	2.61900723840156	4.49504844706331	1.88759151437143	2.58002867528543	2.4961381979235	1.8203784232508	2.90992010562669	3.61149406998451	7.02340495084545
LOX	4.93614343629904	4.65887502100801	4.56526518619853	1.94930683151053	3.54272290493477	6.78188408577465	2.87665651071973	3.65407378376463	4.61193886454242	3.36488710848664	3.56939180670175	5.8618905647309	1.06217632185579
IRF1	4.5990961503898	5.51824448091913	4.81458667567145	2.12514609863348	3.79867371025328	6.67629392039358	2.58553850593036	3.83027775406065	4.1220635234789	3.05856594819895	3.94763804299017	5.14402517231358	4.57052751161965
PPP2CA	6.1857468054331	7.21275785117809	6.50330068325428	2.77484650388122	4.93819235316796	8.84454991170403	3.51932060306	5.09395892141115	5.47659592652166	3.922566427393	5.7334971962471	6.67797448501847	12.3470869880976
HBEGF	5.09091722527864	5.50523024690064	5.436637350703	2.89384746982334	4.18808581281134	7.47275595549474	2.91360828809052	4.347339981663	4.49240343494863	3.5143130029892	4.85291564224694	5.8136560272401	2.40245944489964
TAF7	3.86579945539181	4.67246179733724	4.1227365391475	1.94293293634815	3.13359209956402	5.70925062813954	2.23005636143845	3.35763561584439	3.59342749579952	2.48826537608325	3.54443534046916	4.32426356117767	5.48096374441056
HTR4	3.74690462764011	4.19830144578277	3.88362547153832	1.4881913581985	2.68517993242595	4.86141075964251	2.04031873934063	2.90009406583293	3.22641626374512	2.10093937408812	3.1266806490607	6.73511997840762	4.5933727236558
CSNK1A1	5.47566479322298	6.34537676908812	6.47334546084634	2.68884919553439	4.5512026622804	7.70915919863907	2.9545498822865	4.74023267441103	5.31141535646274	3.59099258440168	5.42945849590309	6.19504895289923	10.475116151461
PDGFRB	4.71348783217122	5.74195092843105	5.05366883655645	2.13436687329127	3.94672327683396	7.51076474037493	2.80424412677932	4.29057137919286	4.68089222461703	3.45605926998589	4.18445359544172	5.56715955203521	0.458734712937792
CD74	7.39037009612637	8.39036005035337	6.74471945949146	2.60582702656803	5.31973647648239	9.52830394494992	3.5120344422301	5.6721384588976	6.28754862616076	4.19808821167353	5.68894558014631	7.81068780858228	3.08914969496538
SPARC	6.73023831145702	7.40589542256557	7.34563052342034	2.95703589846333	5.29643204648283	9.7708279362885	3.8707931677787	5.73146940061059	6.05468838571238	4.77135840572288	5.60236674984734	7.58069253913514	0.764481312785406
HAND1	3.86351427446104	4.75897820552982	4.32830369351454	1.89083344542494	3.18275314427064	5.78859977201565	2.28193526204345	3.43202161146847	3.51577742910201	2.51164173000308	3.91184897650968	4.43722894817618	7.94419388525952
DUSP1	6.61416234260069	7.89952129466962	7.56356440561574	3.15568020131924	5.86936570352228	9.26118445133896	3.9747086317774	5.63474429015366	5.74814820816933	4.37792293729524	6.38371364965575	7.60584547154581	11.7890229512099
NKX2-5	4.47124604668792	5.47900979498118	4.74961586110343	2.00148711029164	3.32590310323676	6.57481134799594	2.6676105654	3.84490457916206	4.09024122801191	3.00632209849252	4.25452640187757	5.30267045183968	6.37858094013994
DRD1	4.07847979365201	4.28120927101666	3.56326105398192	1.77314319357385	2.78381371534681	5.01782354739938	2.08541554994829	3.11743927365866	3.24502094350013	2.37170530506205	3.64615092386987	4.27125059707901	7.99716186208121
GRM6	3.98447319186878	4.73525922713789	4.18135038301444	1.77693005286001	3.10058777076482	5.7299831305386	2.34620269015802	3.4365917802393	3.30473410040149	2.44271854124285	3.78382616405382	4.59711060808295	7.88948229579646
IRF4	4.45909274749506	6.30727728356663	5.25790328602057	1.84518940803622	3.64756678011778	7.03316676476832	2.48206174245547	3.80973636261808	4.04198219794668	2.8002765172098	3.94643908450742	5.23799728817414	5.90392625316383
FOXC1	4.940807766198	6.13051283832553	5.34326476199474	2.430943617413	4.12083491824999	7.48435938339733	2.76448257611074	4.18766682129399	4.41447797576304	3.16947542297575	4.52322339732483	5.58810075995535	5.90409098352032
NQO2	4.72526035143194	5.45695303637032	5.01209684355519	2.28082381196191	3.69112334032681	6.68344288768949	2.94959358929781	4.07142610115182	4.149582993566	3.31464762657926	4.43079409332581	5.2921338943722	5.16559945443927
EDN1	4.44633950884247	5.00672764946611	5.08422575850799	2.28137104006035	3.72986953976264	6.27583644491459	2.67840977335137	3.90880839494945	3.80812043011171	3.0344935870944	4.19913136224759	4.99679595964818	6.44591986989933
ID4	3.93846709738721	4.83678625534295	4.17863465185104	1.87506630325248	3.26818480712679	5.87831508644823	2.48562771715839	3.41445170416199	3.63248097922625	2.67325792971486	3.74580019066258	4.38830043260085	2.46455645051602
E2F3	4.1948803845949	4.86292109436026	4.44334841681933	1.81165119757285	3.52139254269448	5.9471228809617	2.40311141018441	3.54697625038923	3.69591673896445	2.75165484167178	3.74389575647176	4.5351413032935	7.65823845410298
MOG	3.52007275205291	3.97033905937214	3.57898956704967	1.50999026445045	2.52172050069886	4.89804440560808	2.09396366751634	2.88384596134514	3.18917572557748	2.1471708447689	3.03461298442091	4.99571825916119	4.73171270077972
C6orf134	4.36312699437784	5.21210555338947	4.98958018433111	1.89329801455404	3.43852138535056	6.02073694547996	2.67239690993913	3.62320567164324	4.05283785453856	2.90765216448053	3.97106065256911	4.94487083673818	7.91930709060962
LTA	4.58093612597638	5.37435688137977	4.2798734036913	1.87673224469778	3.17788583312138	5.98867451053132	2.31868225266113	3.47411982187712	3.8374824394191	2.41204390268398	3.802492723943	4.52530690796119	5.25317430481723
TNF	3.95279440202553	5.14424969301493	4.70955801055463	1.9435075574145	3.24455960897072	6.02878636611577	2.43393160814208	3.36575841091991	3.47560763447342	2.67408139394019	3.84149424658387	4.47399373219848	7.91751702802405
HSPA1A	6.38655971802802	8.12541067881183	7.93895535613742	3.09998824250446	5.82343621135452	9.47379891353796	4.10178933615162	5.29562677285355	5.76357983978881	4.20293638024515	6.60022691116337	7.22792473747538	14.4974980851175
CYP21A2	4.0474873481096	4.73861631785968	4.15524311849257	1.75640299600235	3.09713223256553	5.48202599306146	2.36202001842363	3.4688786437856	3.50510155837305	2.45403636975197	3.7510534356954	4.23461626474351	7.2856332480471
PSMB9	5.95941818499031	6.73633898217256	6.04758743109172	2.44005393540824	4.55771998387019	8.31572865195784	3.0547319340378	4.8008673153443	5.32754603544883	4.19724416614897	4.76916625676607	6.51121128502739	6.83393304566285
HSD17B8	4.21242774310164	5.22487382518614	4.90188460093359	2.13383277019608	3.78489936994909	6.07000619558945	2.57566862612967	3.6607086062123	3.9053596507164	2.86079777420434	4.18455201315267	4.75845175491082	7.35876324927657
CDKN1A	5.51369886127327	5.90941687987724	6.09679599795586	2.52628319767868	4.63209126948407	7.84778746970576	3.154843525112	4.67027350437487	4.92679182476915	3.6235602642518	5.28407602084905	6.31494005984352	8.66932730680806
PIM1	5.44326000816703	6.65601054114636	6.25633020147331	2.78712434574385	4.79182689644808	7.62676684833491	3.22197517015864	5.016432746527	4.99221078951249	3.46618856852413	5.86003789807259	6.45694040417163	9.53215953595011
SRF	5.74034710082004	6.82258945268767	5.75943454924811	2.63498173247272	4.04695763035818	8.59821117242777	3.53985450041278	4.80366833541314	5.23522540828535	3.79370293676489	4.99413940493042	6.39232850512411	3.08161677722052
PNRC1	6.48491014839965	7.54685343145038	6.81903637383859	2.66839075670642	4.78152560999651	8.88878365324313	3.48956116178979	5.23974853147599	5.39436470822538	4.03935371334827	5.85567222710725	6.7854154274632	10.9913216418562
POU3F2	4.19512366150816	5.07133489067501	4.458462936597	2.08845968353871	3.43778715751497	6.13057554870745	2.51589553649837	3.78407878141617	3.91204104126319	2.81208612774908	3.90481332955207	4.66552424406204	5.50783163169401
PRDM1	5.40421431426916	6.48020667539529	6.07381020703931	2.63222177140299	4.26816330832484	7.08100805808537	2.57476105516218	4.54157348095867	4.92938901480271	3.64061084797213	5.18050345896538	6.17739230265494	9.97628577863646
MARCKS	5.81721312255806	6.15346451320797	6.13624558200439	2.62723067535714	4.46879328056722	7.97982367706255	3.34302193554127	4.89496047737716	4.93898601633325	3.55875376997257	4.98620991152982	6.46912309456989	8.13356733903745
HSF2	3.33331971943118	4.3215925271057	3.51385223190084	1.58170198501897	2.76991976115268	4.94355004543271	2.08017424155555	2.92126538099256	3.05798550079541	2.35447238081732	2.92797692010761	4.06508674630208	3.59534376544255
HEY2	3.65172389227856	4.00423996143358	4.01492543973454	1.58937039010278	3.04118664119101	5.39682039708596	2.0662923619396	3.28317309380579	3.40844325675172	2.41743528967465	3.26770777418591	4.11094773161671	3.27590233012099
MYB	3.54265210200287	4.51498756436725	3.92105928627587	1.46162092020434	3.16658196579812	5.50506982280582	2.07595453098845	2.89945309616109	3.27860356787194	2.32389288526897	3.36545324115564	4.09324149165718	2.05007385076543
TNFAIP3	5.88942339261508	6.36081816624817	6.59400230707572	2.75540386564361	4.81747922991235	8.01391277682609	3.46147184316869	4.69020024764677	5.25906614543934	3.55111522761468	4.91836621388243	6.23637149270186	8.00355391549296
ULBP1	3.93368249216786	4.23131097483514	4.09904946538408	1.53813581558075	3.09948013264518	5.92649125705866	2.57543274677038	3.2528295365782	3.66381302932908	2.85178737475514	3.27096344852843	4.76512298935399	3.49816859458912
ESR1	3.9150876981257	4.63402303922155	4.03873992821661	1.72271387474139	2.92105819409928	5.23891255357006	2.19402869639277	3.23749724183298	3.59644117164517	2.54760408976104	3.50241146040863	4.1857163663224	6.80805865459449
ACAT2	4.23873367928703	4.56829166780206	4.0620313677343	2.02777112028194	3.37404287932903	5.7079967422626	2.24211724889038	3.30896129300484	3.82601789245327	2.7804806586456	3.64264754337171	4.57664585196928	5.13132033870108
IGF2R	5.39215667114803	5.98815274225521	6.17916786053195	2.63514784218461	4.41575776433095	7.61947614561348	3.31537956782495	4.75307820394542	4.86522548425661	4.03098304708905	5.01897611237737	6.33144645993788	8.55623569778542
TBP	5.32547356711774	6.28306258742431	6.50599583868833	2.24887929782982	4.190306173956	7.30792379268255	3.159199163064	4.47107627345883	4.74027813811421	3.62165992063458	5.35877128376166	6.01679705823987	11.764281080073
SERPINB9	4.31996391666295	6.06789740058478	4.85986053514422	1.61434429714141	3.61074637449628	6.4478972940653	2.40685538821852	3.92682702287499	3.9675017532233	2.81713473788392	4.03365668959806	5.18415025666678	4.18305079650971
TFAP2A	5.82755601241432	6.54688467204119	6.64206270340857	2.95863759566032	4.8904160523108	8.12561780004183	3.55348762313359	5.49391558075184	4.72890630023902	4.29312256491075	5.6876312200029	6.83244240220293	11.6299995617618
ATXN1	4.83897831185166	5.2543064361765	5.20050248944941	2.28980662335257	3.74102695956612	6.9001190999764	2.61869849732895	4.02889324420182	4.44992912232338	3.13256808055565	4.14196893836898	5.71069397855488	4.73726685500522
DEK	4.61029885893296	5.74022750464484	5.41884689311023	2.20738998056335	4.19825193806743	7.51466791233267	3.16117559122546	4.05444920331956	4.70475998987324	3.41284054030206	4.38761228236803	5.79826628476098	6.80369404694169
HIST1H1T	3.27154077469205	3.69059018829861	3.53177822226157	1.49051575881578	2.38372060607485	4.47827465491593	1.87806723276234	2.86033240549127	2.73811337955346	1.99791956966167	2.87688213531524	3.62499426201045	5.13994179386567
HIST1H2AM	2.96384708798514	3.72762257572857	2.99329590206266	1.38063716480722	2.57692603154557	4.73270406563623	1.85099016622947	2.70045570720948	2.74561736279627	2.09433626155849	2.58823191418748	3.59745127529897	1.85590527078452
GABBR1	5.07494079711293	6.11441695408165	5.48503819871261	2.38976589186225	4.1415723326477	7.40076754589313	3.22344154154241	4.28754495216826	4.49629114717409	3.27166044507998	4.60551774849647	6.15874174238427	7.42956537691301
FLOT1	4.78940780564325	5.71649983244486	4.78475255043036	2.2472398813332	3.94744235175813	7.05715002093802	2.97608733843153	4.25768965716692	4.81062715792955	3.27216247894153	4.32890163488735	5.93706183456107	3.20776183194516
HLA-B	7.72710048161861	9.63885490775653	8.12330448907963	3.64154810991189	6.20794594878256	12.0342935328823	4.54105597263236	6.70755901469373	7.71805904869149	5.40006297668429	6.97933495517194	8.91152608276483	7.69020034247507
BAT1	5.12249441549806	6.15027478525612	5.75242766454319	2.35396860525931	4.24655017289592	7.32747536569068	2.96757583730357	4.32575406480102	4.59573206985866	3.40350153731147	4.91560077285222	5.99054171023969	9.6371842785566
COL11A2	4.56940113209908	5.08737337953722	4.60230234792624	1.9843174222719	3.33575686634059	5.85377308642366	2.65463728417447	3.7905441809758	3.65858661247927	2.83054529787791	4.16239356134935	4.78482290461157	7.91562093549417
TAPBP	6.55032348007447	7.95196435244458	7.3707521071243	3.12719861635364	5.55005380133905	9.36713044257326	3.78824105179201	5.47571555284842	5.73272780230148	4.40925288626664	6.03131442731742	7.94054907390117	12.2143118034681
KCNK5	4.50417525919487	4.80620185617699	4.01164045154404	1.87169547614773	3.37402704146504	5.87479732743314	2.42234633716797	3.47669890922629	3.67904357108462	2.46982612212378	4.07923400427911	4.51126469763492	6.74198577001117
PLA2G7	4.63924278507994	4.66438333843044	4.11900880400729	1.51938852402788	2.96317279748197	5.98805175212422	2.00359900729202	3.33776819444267	3.85618626429718	2.49513576601373	3.13640454569703	4.70492052831455	0.814720458723998
PKHD1	3.40736100231541	3.79229979877909	3.14092738314662	1.42221089709372	2.48036026827923	4.36240400412205	1.768026392158	2.72500104318489	2.9422756660398	1.92962637739932	2.76496705760578	3.54802730039204	4.27073527765274
ELOVL5	6.45587653006351	7.4929473184808	6.25386894324386	3.05513309281453	5.16939587842502	8.91754091193928	3.64155486120786	5.50621213273765	6.17126897947059	4.2240694775208	4.98688008294492	7.05239871412682	3.21318551011881
EPHA7	3.05084452920619	3.34796090188773	3.05214483033174	1.25476208179459	2.60577226491283	4.84731674130534	1.66820722235834	2.64092126003436	2.76854707765608	1.79363665602579	2.86288933166432	3.33596752183543	1.37732387618883
OSTM1	4.58874335376686	5.54307564590357	5.48586235861789	2.39487521584164	3.75642608707376	6.51574512446802	2.75257211614168	4.16054366102166	4.09475560851485	3.25911358585121	4.21597748222328	5.52102155512928	8.75597702297645
SESN1	3.65106740270051	4.55699434084435	3.86964186013052	1.6440397311248	2.9977981171193	5.46781653458874	2.16015905229552	2.85502094673637	3.30810612528435	2.2224275459716	3.46514556480212	3.91069737192499	5.88137476909301
CTGF	5.92394245583054	6.57934676149221	5.67977939585165	2.28456684557542	4.46421980364303	8.80323221247825	5.8063311734108	4.46637022225636	5.06732490041169	3.99658716808964	4.67755516037161	7.46874568532506	1.36890617125572
MAP3K5	4.38010509905825	5.68641849621633	5.34363355784042	1.84570358406984	4.00457712674633	6.71423224140637	2.95714663744512	3.82094296481315	4.05954896109305	3.26116941469191	4.29315581344466	5.07437365049187	8.44961285398535
IFNGR1	4.92484846811648	5.67573103050299	5.00428871311502	2.28536273432002	4.02361970122368	6.46427085980536	2.70206504022707	4.33294975758186	4.41873206948685	3.20419666928311	3.90408079235639	5.29913093597663	6.18371654271657
PERP	7.53070241043949	8.7681174554077	8.63705798640403	3.71629392148095	6.35286260006536	11.6344941801661	4.76597503009779	6.84436255418382	6.92471709529025	5.13348534564972	7.37367805100981	8.44013339759589	15.4410403039718
PLAGL1	4.62933247141953	6.04860712351296	5.81428915172205	1.77597143808863	3.76330738938876	6.6467011325546	2.55852430640621	3.73872897297655	4.26781357480861	3.20462620583218	4.97957817283846	5.0251520853187	10.4664560696642
SOD2	5.5154446414826	6.52577508614575	6.8490050705433	2.53932258570893	4.85295398505258	8.16487211405048	3.16663917452551	4.92294800435485	4.88237031761702	3.51184560679956	4.91242781934785	6.45092951348682	10.3029523561513
TCP1	6.92951367286493	8.26106984905374	7.62073766535762	3.24110177502375	5.70407242816553	9.65501686840891	3.90263042231817	5.75963488490455	6.35199833021598	4.44142069532777	6.57095828509278	7.7611458639129	15.2764691685415
T	4.42602322986421	5.10762456819183	4.61728526221576	2.0763361416225	3.69033540158568	6.59827114495506	2.70249322609849	3.75250068730684	3.91523346093066	2.70810998720424	4.23705767885664	5.02899789798793	7.63516663575554
SP4	4.71171526306944	5.88679843971664	4.597205673242	2.10205117210085	3.87922860391837	7.48722371840715	2.96236533301111	3.81348194633017	4.40882719024727	3.34308890106678	4.04681899878457	5.40116777670772	4.90980561157316
NPY	4.59986269793153	5.23212006093978	4.85195751639711	1.96598697769388	3.64220462099374	6.15603366018643	2.58378224100892	3.94621365925739	4.05601366893319	2.66013155014244	4.51427840864919	4.94963712863356	9.32797025722543
ADCYAP1R1	4.34027736639976	5.16108936906288	4.56358070784168	1.87205367285387	3.36690836971687	6.0310819054827	2.31192735956047	3.68142175002806	3.73815455295214	2.6060056037003	4.12363464140426	4.8054562302089	8.69653672944714
EGFR	6.26058260371894	6.78975600929331	7.05253117140125	2.83008156148499	4.86951482296486	8.74261326890252	3.46580128465956	4.94190903271003	5.16093979801595	3.92486368512069	5.6406568528316	7.08599690525652	10.8297018197642
ELN	4.85246983123548	5.89675226667537	5.1928471893632	2.28322265731153	3.9958173905183	7.05795875383804	2.92631558241009	4.08854761832538	4.5081136634121	3.25298204885655	4.23601324654229	5.79215304085893	5.07523342411475
HSPB1	8.63984413718881	9.3011477651469	8.44519232642793	3.82148145468021	6.67516116249485	11.9274534385715	4.79599579659647	7.0707690605266	7.56590285698721	5.55277512492733	7.44793860778759	8.89235707496435	11.9411678081412
ZP3	4.65836957447769	5.14863027243162	4.73946359887317	2.14060494846407	3.74556126461829	6.64494323012226	2.73134176108263	3.97742503021768	4.02323774595112	2.70007039077574	3.94939891747229	4.97615006659918	7.7335280983219
TAC1	2.66393009494756	3.1495251248905	2.80678943370204	1.11349675216513	2.14188291929136	3.98305812037954	1.62290554445498	2.25473191028824	2.43806951645744	1.65355992405649	2.62231309955422	2.96398875418757	4.91097220738635
EPO	4.29141696321101	5.15532250076147	4.63468796436996	2.08150041131375	3.37536045102757	6.48648119139814	2.62785656499695	3.69263358626665	3.77040544027491	2.93270204901637	3.95477224252373	5.04941432120059	6.38441169222879
SERPINE1	5.76235329168335	5.78676332867444	5.29801300940429	3.21041359376563	4.558360830607	8.41694367921939	5.26039515316617	5.08628454351512	4.93870476814238	3.84755295206735	4.29027632339348	6.84079757703123	0.722485900981597
PRKAR2B	3.80882319462477	4.42693926275137	3.63160752013894	1.40179163096462	2.7504632290577	5.18732182014351	1.78343794869972	2.88056731274927	3.21202986901983	2.07318186530373	2.92093949918229	3.64579002104384	0.602067423613732
CAV1	6.45695623821694	7.26447218625424	6.81781433205339	3.58383489328608	4.95305419376678	9.27303068153399	3.43347937687256	5.58178857115457	5.44556780649529	4.80528854517449	5.37360455910123	7.9496507019532	6.5276753240135
PTPRZ1	4.73057261095856	4.59183644859574	4.71944597807836	2.37116146194499	4.08161682780909	6.93366717720296	2.7953296772095	3.9559316939899	6.82652275523257	3.71462129803607	3.68512284304289	4.79247668229809	0.910360704327051
SND1	5.41717731361643	6.08743132569932	5.68058095813435	2.6525202575618	4.34869862547289	8.15340605431488	3.11849542951517	4.72065628789441	4.9295637786496	3.81468060615564	4.513906652503	6.28595876852138	2.70030824363633
LEP	3.59290227501974	4.0903709560043	3.65964243160111	1.59453874535143	2.75986477012035	5.16523386715996	2.13737434521891	3.06442730790486	3.02128367282959	2.2374314069011	3.1432624498933	3.8494308953314	5.88079960029206
CASP2	5.43234129026052	6.44787026161745	6.01947392366322	2.52912084531896	4.31075637743157	7.92518224155922	3.2700646698914	4.3447114215335	5.290121000546	3.75590920557095	4.85998789305667	5.94806723533684	7.12134858602193
NOS3	4.49692681000115	5.31789340520764	4.82154499422184	2.13892851853493	3.58759179071285	6.37386884050228	2.70078014073636	3.67613220942065	3.87298652571691	2.75366515187457	3.97191741423428	5.44531297658153	5.23099807688133
INSIG1	4.28393266218718	5.29671854379205	4.9506599253498	2.19233347837114	4.03083083010568	6.54996827601605	2.46993253100678	3.55811555574396	4.12232640877109	2.93769462871365	3.89000901264091	5.10772382888227	6.14164420812928
EN2	4.20534808783712	4.89576206380355	4.34624250676146	2.18279363269399	3.3719741795135	6.4216182053179	2.52461929407749	3.58076941206909	3.86340368475594	2.95988465751686	3.97120782102647	4.9242184775688	3.68340187514128
ACTB	7.91944192249714	9.56676042731112	7.79465073172106	3.29237138437419	6.3775520033495	11.390217163505	4.55597292445643	6.47084708525861	7.50648894143675	5.42347616030274	7.02573399893581	10.0126235777723	3.25255458368661
EIF2AK1	5.81764124933055	6.96829110533055	6.76589566654951	2.50207884957679	5.01382874579571	8.24222729883404	3.39280132854445	4.56007085748812	5.21418714586877	3.84829962748887	5.404040203718	6.12109665194265	12.0462937231624
TWIST1	4.44736148244696	5.30522471501493	4.79881773105026	2.26259176384443	3.53658152239488	6.75350973610399	2.71253707444891	3.79292626046504	4.32261983221668	3.10702545953567	4.07370160253332	5.334949221841	2.85736228517777
CYCS	4.55776150411574	5.25612973695573	4.76794480734777	2.10202651970048	3.6683928883409	6.49344386673795	2.66778912428808	3.81274372634679	4.30591036802356	2.96555375418299	3.95729293377546	5.38189334086347	4.06183460862905
HOXA1	3.74296892524451	4.55724587578744	4.19381930585088	1.78365538510995	3.05147906383219	5.66801960982911	2.24731321527433	3.36338146303803	3.45345056630247	2.50103045444749	3.80126146826329	4.34626172015402	6.80056005939315
HOXA5	3.99852281786722	4.4509509342097	4.56967704925591	1.90175038463	3.4151243866772	5.56626627118451	2.33870200853461	3.35544527748908	3.58868413507903	2.62973687653135	3.91260686307939	4.57121474524438	7.89349074033913
HOXA11	3.13964903640738	3.70665118472862	3.23045049281444	1.3329778787398	2.3870919996267	4.63355953491257	1.9841807635317	2.73583338966281	2.70638160038929	1.96948116501343	2.82498121630272	3.77935506954922	4.21372872360706
SFRP4	3.74410219133366	3.96564647242902	3.97034013967454	1.56852650624779	2.76751169210446	5.23533442733416	1.96650530796696	2.89688069529859	3.3313850644578	2.49814883462116	3.1628579086597	4.1149366543276	0.346412261312733
GLI3	4.41436859558266	4.94667291661113	4.84136180183494	2.1167311741326	3.5275471232706	6.24332447841367	2.45414214938217	3.97740319016442	3.90244946772481	3.07606447429492	3.89500813074687	5.23149545047647	7.20688552419556
PGAM2	4.10160063737495	4.77574674126598	4.13949170199209	2.02358488704527	3.18469467148136	5.8627509986804	2.47457451044574	3.47591858375347	3.7636488889454	2.66600122149973	3.8125909049386	4.69187494486692	5.32915105961012
CAMK2B	3.89631796875944	4.49922577791126	4.05907371793119	1.81319262702616	3.0684740693242	5.88876739680142	2.36285223795425	3.44216520360639	3.47309962142619	2.51042465378276	3.74436078108003	4.38309612207692	5.90743467303572
IGFBP3	5.76432049582249	6.26821422989573	6.29046246530077	2.80190391964672	4.62712304945527	7.78453074606508	3.25608876824452	5.17546185809461	5.42822417751366	3.46839029896248	4.86101690180539	6.62247029216431	7.16967402946557
GRB10	5.3296972390364	5.42252751102001	5.69452261566665	2.14858706862015	4.30603591999222	7.02162479869063	2.76004635304599	4.08390322991541	4.49990508892752	3.02892359784329	4.58549767881271	5.7727400919052	9.76092552845148
CYP51A1	4.11173988279583	5.02617894536264	4.66942836567541	2.12989703249561	3.43945897678376	6.20980262787917	2.20090401867068	3.54635361028584	3.60345759718014	2.8066060458383	3.91193906874284	4.53065143409883	7.54140589671877
CDK6	4.91827392119114	5.60308956776791	5.23488720565167	2.69227776621514	3.63958608853088	7.34173731771388	2.88146332508761	4.32287664261219	4.42637528540291	3.5845034581867	4.11407670199643	5.9879754692347	2.21672452043073
CALCR	3.45553296895276	3.51980827490569	3.29826046885303	1.34954697539887	2.48354931920301	4.31313202684792	1.84783540953946	2.74342935106192	2.7353639395503	1.84430857049325	3.11949258943664	3.74969721464975	6.93486986197397
TFPI2	3.1765402151957	3.55337403425964	3.66066231887009	2.35601873529862	2.65747605901722	4.57582242696914	1.74886960950127	2.68474527492244	2.70317266080462	1.82532566051308	3.01996866502294	3.97036216192821	6.23713152841732
DLX5	4.24826529358236	4.58860121915228	4.63831740158888	1.80845702215749	3.12974130325119	5.65571818431295	2.47273621930361	3.38565994220334	3.51246190326083	2.88713455651863	3.61639841273138	4.68974798942271	7.32607682553982
ACHE	3.53992034738495	4.27880173887836	3.75491090061116	1.73185743221428	2.79695904723464	5.09784584887381	2.1705678912325	3.11281034547063	3.13342181443015	2.2251200762877	3.19549679014948	4.14895435053573	2.63487295789025
AKR1B1	5.00246743594451	5.72022762834	5.12366066834826	2.51404754833579	3.69037731340635	7.08423895835349	2.70146386120201	4.2406938843043	4.88182963101632	3.29268505514001	4.08249858832129	5.893750797264	4.09338215798308
EZH2	4.89909278343254	5.84055648236532	5.4131688208763	2.28336003289479	4.0308127981927	7.09289020952982	2.87808825732075	3.96038971183712	4.45442234806282	3.25497393534902	4.46961253514037	5.30613128808271	7.14006342684563
CDK5	4.37406827753696	5.20387466167062	5.2081952792016	2.2587774014018	3.72833153456674	6.56827384340136	2.71132649704574	3.9207764079636	4.12993725579373	2.95670558622508	4.13033639300581	5.04630411146883	8.4242596285676
MYOM2	3.78409351608254	4.38112252774218	3.83977280469761	1.72827295206863	3.11189615657638	5.42567440400011	2.22820295044525	3.14112782493303	3.23258074246678	2.39751746506629	3.64976026196756	4.05953449507603	6.18952248063456
MSRA	4.49798527911967	5.08316179530882	4.75242895217347	1.98941596601701	3.40153833124246	6.11210075344339	2.51265016182471	3.68320956974325	3.81500489386085	2.76480875904733	4.08975117902499	5.06675388420591	6.78890592300157
GATA4	4.18686980154389	4.91148911521478	4.36878390732205	1.88482597756771	3.23397658114451	6.02145301165435	2.62893446417177	3.55491109424121	3.52879371298564	2.6633445507741	3.77542050552525	4.7335460365675	6.59886450677885
FDFT1	6.12288983591	7.74764768245533	7.37591410855164	2.92961589483436	5.52336003250023	9.41687859419858	3.83806824988944	5.21353447607782	5.41402979084125	3.9036791765011	6.17149805788515	7.1351594502628	13.5859622206189
LPL	3.93314940794199	4.11035390352176	3.99543485747963	1.72289226097305	2.81310773874326	5.01020975406663	2.02708775623407	3.01483646764487	3.36185337945685	2.36868046428648	3.23178844872708	4.18260923083101	4.14963540454627
TNFRSF10C	3.49698027299082	3.79949597522173	3.86930186805101	1.48051164436122	2.71007674406946	4.69830143294922	1.8748619594531	2.93442711308965	2.95995950190081	2.0920171929822	3.20362336494813	3.93232354771567	7.22790136431148
WRN	4.29562538787678	4.87442192853082	4.38944916611414	1.90522352973985	3.29618715776573	6.3389692428286	2.3705485883162	3.31136583370273	3.71139859087323	2.74718735130895	3.48023100587841	4.83159215719888	1.33705435251318
IKBKB	5.12770254140002	6.03274081067196	5.52365225977962	2.17022211700473	4.13608565593706	7.32781861426647	3.04776495775322	3.822434861506	4.47225634752061	3.17440194245917	4.67408197347228	5.62314845417664	7.90173376344979
LYN	5.4084499902792	6.66091902091431	5.7834522893314	2.43923647300881	4.37411175467643	7.62531325439749	3.24736356933912	4.36716779282781	4.7181798618022	2.89540558030459	4.3670863109813	6.03483611722547	5.37958295349223
E2F5	3.91045225974982	4.78358506152449	4.29231399493325	1.49629359757245	3.00435129639347	5.28041030164046	1.95169298910858	2.95810574886805	3.28314641070152	2.42579829451245	3.16082269369857	4.15206769977824	6.40083030541812
NOV	4.76999985656503	5.47872050005615	5.27848647774709	2.08901428659204	3.8074333585201	6.780588840696	2.56438658351061	3.89011272391085	4.12085118271158	2.94426051782136	4.63464825392253	5.42489973396525	8.69055775766961
LY6E	5.6216603491447	6.66431807220424	6.15348362856215	3.00288874255548	4.8498581050819	8.99773796470099	3.64597701950139	5.10401482434499	4.98077400272115	3.85513307514226	5.09850586655191	6.86995461557734	8.4167188388144
CYC1	5.2315087601347	6.65783093544868	5.81393751538641	2.54963520837218	4.31974896022628	8.73437249370905	3.12551989082367	4.58266474053769	4.94199761791433	3.65710689599013	5.14252502259319	6.27271426718653	6.39300533173249
TNFRSF10B	4.6637313094593	5.35566075442298	5.12957369029045	2.39536351821732	3.7191594375731	6.61555908554257	3.03032053147089	4.1069572388969	4.34742626231668	3.28392524437986	3.78575351084543	5.73257091727314	3.15834200071345
PBK	3.27998147869012	3.78221212091176	3.62484842334191	1.58599422324702	2.85419162393252	5.00184987052786	1.95323145665049	2.56683961770795	3.05879641767152	2.27769342157152	2.91121503027556	4.17507655062113	1.44585373409866
DUSP4	4.16678914450065	4.85537966648372	4.68002729833393	1.88015602712229	3.36394908178673	5.68461392767718	2.33042618868789	3.36965015939725	3.47213130201315	2.43374021570812	3.83883338212979	4.69788719487927	7.91178015145214
PLAT	5.20870217014911	5.60421762293232	5.87355807931212	2.47295622142359	4.63366354664234	8.04741118912941	3.07380550996665	4.42032670797605	5.30074357127726	3.20952567370506	4.43583393838213	6.29951524195481	1.50901490908873
CEBPD	6.10534379751328	7.27309675725184	6.90663961329339	2.73351248997978	5.19652452881938	8.94259348907365	3.75457487143498	5.2287721279179	5.50477042543533	3.82637223513855	5.40921498418873	6.78342609637105	10.3193317517769
SNAI2	7.36475343388369	7.42229772263768	8.02416552391419	3.55408448005273	5.63671448105728	9.73029319431126	4.08421242677785	6.23523260998244	6.24850699697364	4.93717117559698	6.3297383809366	8.24320528993741	11.7444814560436
OPRK1	3.77834134373208	4.44737677542062	3.78364486470439	1.67406492455766	2.87782322065011	5.16538417227439	2.18055179985694	3.1039855409616	3.25261236232196	2.36523428948583	3.29682194925567	4.25166002172318	6.05631421746666
MOS	3.11483396970744	3.59080271444449	3.21123054151026	1.4355122108994	2.30185753242209	4.40256590374671	2.0097188411299	2.64047776060054	2.50123444320697	1.97311957956546	2.99622345779053	3.46647055561556	6.3874918784419
PENK	3.99328654737979	4.65250972446027	4.09552872834111	1.82739494823953	3.1819033132148	5.89690950399355	2.33926568244009	3.29976283209994	3.60295265469876	2.48573708069601	3.68680842256494	4.306649080792	5.2949091521415
ASPH	5.1020262000807	6.42950116373282	6.20532322588137	2.49282812688388	4.29158857037509	7.42070439600429	3.19983479599792	4.48526497043033	4.57373085953635	3.55520094099515	4.80255640191504	6.18042394072742	9.95051680834169
GGH	3.7662042116666	3.96932042840651	3.97744198273396	2.00130807848293	3.05369040018512	5.41400362311868	2.15217427852031	3.09461676860293	3.42509590007765	2.81178185030898	3.19945566030697	4.49791566032253	2.62628822746806
CYP7B1	4.52000998448796	5.43341136030312	5.54577913374883	1.53761558342308	3.81738079350502	6.15324963531285	2.10962887972336	3.71412166302647	3.70610348831504	3.08872617258526	4.3148449277681	5.14798271413246	9.38773716256587
CRH	2.94999877984063	3.28118960613999	3.00393829285234	1.30685593792095	2.24856505041104	4.12399803916219	1.6833475822892	2.49314876441343	2.57766866327693	1.81840972816289	2.62332642096211	3.24128737186147	3.73146289074484
COPS5	3.67454188616373	4.59665392773586	4.24725245388236	1.82557848931729	3.09067369963495	5.37249922038291	2.27220494435062	3.14784621237006	3.24423013667858	2.70879762921765	3.51062589725501	4.30166273774614	7.66375829103219
IL7	3.71811837648282	4.1935256624835	3.79938524937006	1.58010804004288	2.90117148482914	5.13934646550401	2.06201438914121	3.10348209721734	3.25562125221653	2.62618005163578	3.02037909391546	4.17286973817563	3.67018940406747
CALB1	3.7472188704649	4.10551467809366	4.35369568531331	2.6883427515527	2.77335522731795	5.90444422613728	2.19368656568935	3.09377004792561	3.00145526873771	3.48932678410572	2.90400376481676	3.99607279989574	0.851285336846212
TP53INP1	5.09292761663226	6.52823264858945	6.01644788351996	2.25079827235172	4.34082423966861	7.27102249862286	3.2526309081553	4.30885469940491	4.34309765723634	3.46482115149465	4.63969423441892	5.91487041335482	8.75365316892574
STK3	4.14840208641894	4.47071974516567	5.25632371307463	2.34107238345529	3.48856932577891	6.20554853880739	2.88020852659884	3.91010255723236	3.73695479334546	3.26088954384462	3.56651136262721	5.15570292081807	6.41713325497104
COX6C	5.01600035252735	5.5956461466367	5.42420987034893	2.537493875937	3.88518823192171	7.86245790748893	2.91058752470628	4.44653929716651	4.71094140897771	3.73079007728824	4.38814207994801	5.5789000708577	2.44951050547804
ABRA	3.32632132387387	3.92958048530157	3.3226637897832	1.61277147559396	2.71687485477856	4.87428408974348	2.00057720713397	3.03530134170905	3.08196655452328	2.2884598064208	3.0867897295435	3.74821124883172	4.57453915329725
ANGPT1	2.5727334517821	2.99210486203167	2.76426793331631	1.25282427505518	2.0031853608273	3.77894400533996	1.54669870732722	2.10440008601987	2.28071439382731	1.75690485326535	2.26159444121729	2.81622687842848	2.61522846145993
TRPS1	5.02150935863119	5.75180162468108	5.64132133464532	2.23122814835258	4.16879573367432	7.40626843420301	3.08019881126182	4.38025923824143	4.51286588546358	3.78133689389722	4.59411214807716	6.38043932869535	5.73938172479027
TNFRSF11B	3.1438545577842	3.6824904863993	3.620923709766	1.38316814694501	2.51154643555192	4.86470672702759	2.09814341312943	2.78905016057113	2.98623833449294	2.03291441456286	2.70592011665953	3.9060270359873	1.77849055142604
ZHX1	4.82859431949422	5.34627753263288	5.12361724007033	2.23403186393852	3.68609493913712	6.29010773629577	2.53370742162863	3.996641243317	4.20666258540981	3.22080077969775	4.3780225288532	5.13842418648872	8.54020343820733
FBXO32	4.61618261173403	5.09411948473521	4.64834321301648	2.25971524363276	3.51848035829628	6.49900432395563	2.36783056701655	3.89695306619378	4.80832149018116	2.97284578051634	3.84456922193567	5.46474988862879	3.05191086507822
NDRG1	7.28546121071679	8.73266784703079	8.6768014415694	3.89762571248782	6.18285266112807	10.6017948857873	4.41284831393753	6.40633789578796	6.91389693499066	5.2213046995145	6.81044533682294	8.55344384939374	12.528265500554
PTK2	4.9210953471873	5.54104977835845	5.34426784045354	2.34004707115684	3.98145928188112	6.92099176417094	3.27409481473092	4.03878410442129	4.51273039857569	3.55749130473803	4.19141529351879	6.11856543550883	6.44139971182534
DMRT1	3.79028474529125	4.55093866126539	3.98105490551956	1.67180961197483	2.93798125621214	5.59720061752176	2.07769661601423	2.94345917652284	3.13779621184175	2.14015045988524	3.64481121467778	4.09348816639443	7.97414477518694
MTAP	4.07281926702373	4.72434143749966	3.94961119185154	1.77203125050011	3.2826032305125	5.88962294805828	2.59654780680659	3.2897362656503	3.83344375156076	2.95998626880671	3.39420291979298	4.7000732899046	1.16886360508456
GALT	4.46383628623741	5.27101965538222	4.42150606127235	1.92427532844861	3.37401936412865	6.3390149645363	2.35344621960956	3.72552731306496	3.8903498626817	2.80012014737929	3.84219038731624	4.44959367843815	5.98749942259384
NTRK2	4.83890879886892	4.89393608596817	5.04794742500786	1.84077872086266	3.73740571620794	7.06112857754045	3.63127522448926	3.60068179280021	4.36662021024855	3.17832116359787	3.85565534885339	4.99923449238009	0.706934781538794
GSN	5.58020060188099	6.47330362621331	5.86770104250575	2.54571790340036	4.34321974451143	8.0611865114114	3.77997507458955	4.67029011888746	5.26099875942937	3.7110597532775	4.96554403450941	6.22041377755897	2.34903362143159
FPGS	4.94002781706064	5.79908038717365	5.00872269082592	2.39858109992886	3.9281121846615	7.10264444525383	2.99885972800691	4.10986292269126	4.89118125026176	3.34488706045851	4.17181281828106	5.79928323679223	2.63256993063376
DNM1	4.44987764635932	5.07857291145319	4.42958759011772	2.05992088383604	3.51906529680353	6.65843606215075	2.97169497484953	3.80825672071464	4.35147118823902	2.87095836427509	3.71043376681807	5.16789280960134	0.946148675001875
ABL1	4.7999272597695	5.91376420838934	5.12601889812774	2.21012325423099	4.02121303214534	7.25474817278743	3.06864448458189	4.16470200803223	4.54478674197347	3.41437236310664	4.23023928365457	5.98431184817827	4.87589982397404
GFI1B	4.4457529205257	5.04107394622634	4.96345282394844	2.01372777228607	3.56207812402637	6.16432707817238	2.6648036651931	3.85900951487209	3.80098165350228	2.78592073897204	4.51092970649031	4.86769477137287	9.02880217506452
DBH	4.12907128980193	4.31676707204621	3.98362715266853	1.97855175572771	3.20998889923047	5.29290804859985	2.34508956226096	3.68127424585494	3.67375735595109	2.55892429218026	3.77617853403129	4.31174947483457	5.67600766093105
GRIN1	3.54292316216412	4.00401052124996	3.5614025428287	1.70712894246391	2.68779563246602	5.4341825347641	2.21674367183092	2.93442602709408	3.12859237237038	2.40067838059305	3.18031118148565	4.02700945803778	2.77268849873783
IFNB1	2.5288358715199	2.718302100989	2.57956038642124	1.08259622941233	1.9703553942128	3.32414277752294	1.54576546185475	2.04376860813444	2.15969244299178	1.38686073181408	2.16265711095204	2.67369407982993	4.82304249607506
CDKN2A	4.72868482187077	5.1452347167425	4.36938336564461	1.92775553945708	3.61580547637299	6.73953714464064	2.66556326018098	3.61035737798799	4.21627554805048	3.06473592553352	3.80666279755759	4.78109541107176	2.01779432500813
CDKN2B	4.79404589284811	5.34162009134085	5.03015896188705	2.26426552584949	3.72425769527947	6.64406884377828	2.6963533582531	3.90935329101949	4.33640669524346	3.29354273957436	4.30723947269464	5.55197114442105	0.712735612342396
B4GALT1	3.16195130488041	3.67504307747437	3.24055424997099	1.43352840231526	2.35597055064799	4.18479871545941	1.82005725511909	2.65680735053378	2.91979557036711	2.0039508294262	2.72267649630673	3.26071784857802	5.47732387563224
CNTFR	3.88144977093265	4.87813415202608	4.15086583465237	1.84088002672099	3.1644179278865	5.79472064062363	2.42124655951704	3.51305483930004	3.59619205845997	2.64261023560495	3.58136236399024	4.54320043750918	3.9536492324757
YBX1	2.5975565256566	2.92108529772553	2.77159146472794	1.140860272739	2.03406214175395	3.74632406058102	1.44045047065623	2.16652009978921	2.05795786817952	1.63082451007703	2.20534970330346	2.79841946403464	2.10228684199245
ALDH1A1	4.06800275131974	5.32982249604328	4.37349142651797	1.75560844614395	3.35425492394042	6.99820246854987	2.56742936624341	3.31186801815923	3.78172617750908	2.24830507198264	3.97366675870164	4.73878313618074	0.600596769284589
NFIL3	3.76496440390218	3.98198005102503	3.95211813343557	1.86511013143937	2.88884313558316	5.16982999557146	2.19986897829936	3.18889346718473	3.24547878041346	2.6023918650347	2.9781204322435	4.27508890080981	2.44792765787164
ROR2	4.14879691534307	4.85215371304419	4.39009886224397	1.85239322751005	3.10381666510388	6.21095484323433	2.87520049694726	3.4475369503058	3.71612419365201	2.78297216604957	3.41406193963265	4.93108851476638	0.22008132833187
FANCC	3.87408403857179	4.56892108736607	4.42962598224692	1.82020821984096	3.36853143932953	5.91049776257459	2.52137112674064	3.15613026709192	3.64832755154619	2.69811141064164	3.69509864965732	4.37098981200441	8.00698886272452
ABCA1	4.51689906382828	5.17952953908816	4.96178234448308	1.97005197756153	3.80331118096386	6.66720614811255	2.9302777160487	4.10199683799998	4.41657147588929	3.15304645971101	4.1088008479456	5.6553506145396	4.27876535678115
KLF4	4.83549438207095	5.76170006883988	5.20557092888737	2.11181132040912	4.17605590973114	7.94259288172951	3.08223486561563	4.08453969630489	4.46936435003109	3.30949636573554	4.82330140344778	5.31537687241755	3.96582396376151
AMBP	4.23316038263406	4.77686000194523	4.23697495645965	1.80552910468937	3.01080807055686	5.71520750372222	2.29739869674843	3.28795719195441	3.51737432617306	2.44941499299919	3.92464363460825	6.65167839369707	7.74070617103857
TNC	6.09691886625825	6.30844349485288	6.01830934022047	2.81378601643844	4.48028895957774	8.76170699679908	3.86205046405926	5.48757902912621	6.02868393265389	4.5886619707559	4.32571669512127	7.17198065313429	0.841081260477509
NR5A1	3.69345844957412	4.5708225771746	3.99256780243428	1.79591792059608	3.1198607273254	5.89975242078581	2.68659942405502	3.32923753245514	3.25767693051013	2.55107516761088	3.44250744531643	4.39692245985285	5.01940617840699
HSPA5	6.68417809821765	7.61126717352514	7.39937498385836	3.43886125815729	5.53378527787575	10.1566407874894	4.1832459468631	5.57811590409104	6.35523884864891	4.70902719032782	5.94779671634459	7.76760078388328	5.98240557308835
PTGES	5.37281266309229	6.43367095697864	5.80489871937938	2.61999036159941	4.20772280374501	7.37385569132971	3.02365373439134	4.45354924378738	4.30076288116183	3.47673794296805	4.67587301834156	6.03100834394773	9.23854331159146
TTF1	2.97458164376985	3.43708858827324	3.45179830458522	1.30611565324171	2.46608078310055	4.19833470254255	1.91323219996494	2.42716829678627	2.68236670253296	1.99004734975214	2.71066994441533	3.24712763389014	5.69929103485198
LHX3	4.43976443865301	5.19335890635155	4.42010156567153	2.02316208480871	3.30016449854538	6.13128255746	2.52347228889532	3.73457054022831	3.6108989940617	2.75119421935139	3.97924145261811	4.96390280571594	5.62766705945699
EDF1	5.7188769213642	7.02042128430429	6.72703591102515	2.72931864104748	4.70864574727794	8.02135745029133	3.44972841009222	4.78655160565028	5.04439171822726	3.90940612801577	4.9615427086377	6.69923361698737	9.10636837321429
ABCA2	4.41681979023515	5.20205010719721	4.45911822757801	2.26600562241737	3.70300886479954	6.33060812980221	2.75562970600204	3.86290708824487	4.14541263513401	2.8460543212866	3.94261645220001	5.01727455431448	3.50219658777947
PFKFB3	4.93261576450949	6.11048757899704	5.31864733973494	2.48187670386344	4.12778821644694	7.20517565364318	3.29006546754318	4.39009441128017	4.51195111700121	3.66294560784788	4.06443065352614	5.77243984342323	2.307075812019
GATA3	4.03542505635822	5.14554576737876	4.79864657983518	1.84566500661347	3.35455376253219	5.96016571013085	2.36513336229725	3.43781902449042	3.63137213586343	2.45944114750034	3.9000798340987	4.75886774489362	8.09056275022125
VIM	6.69426361011934	7.20002936961848	6.74113911574904	3.00924641966083	4.88090958993757	8.69990762343965	3.19581579470907	5.27589067755515	6.0054356466054	4.12937510144452	5.30623368570411	7.89835869583305	2.69234512371885
PTF1A	4.47293709483688	5.36307545752972	4.69561307870965	2.06624720411783	3.52559433037593	6.81400628621664	2.81438755249436	3.75300227273756	3.92942889173932	2.93832867428161	4.1274395322548	4.81690296231615	6.59242157881869
CREM	2.98388900987857	3.6302672103645	3.43993346906956	1.31058833811288	2.38583491119021	4.29210364710538	1.80033812143658	2.46468141287494	2.45226922922457	1.91831403540654	2.70835697301647	3.71150874663272	5.43242861243652
RET	3.75499791475809	4.49884607338935	3.87385164050663	1.71434302315756	2.85641290271443	5.57211240741776	2.22231046498316	3.20627854018212	3.45137241500302	2.40784289523537	3.49615043209473	4.11170228200429	4.14209969754684
ALOX5	4.90443374357672	6.27225428298263	4.92443884307959	2.00547939542151	3.58941846601215	6.68667469370606	2.44307430885015	3.77128516828598	4.33962745541521	2.62437239340125	3.86804214618021	5.07925036567994	1.06094686210079
NCOA4	5.17483756350159	6.57097214240414	5.89160750757828	2.41948717139673	4.36508956630826	7.91771015208492	3.19311134150539	4.66581495993809	5.1003379048093	3.56411792278981	4.95232392461126	6.25067818826329	5.45861926030323
DKK1	3.64173900688319	4.30348031948298	4.55302589238988	2.18875881760166	3.14967445501521	6.0343778569951	2.50898430856579	3.40389792307015	3.58713463209259	2.35539025608779	3.27362342336081	5.02334119396877	2.22194898787387
TFAM	4.46523838962667	5.44792175058922	4.96316640073643	1.8661819301366	3.46091665000304	6.32729972440747	2.68379014598162	3.69537620609851	4.00575441674999	3.08976395276883	3.82453070471322	5.33840045215936	6.5507263210865
SIRT1	3.93534320699251	4.83711624377625	4.35632354909441	1.81396229616207	2.95323586317694	5.47858984145523	2.3782792219396	3.26787892981506	3.56433792912259	2.50022473480283	3.42111643225516	4.36262114385214	5.50015026755939
PLAU	5.79527914889955	5.85878824238411	6.28756177933526	3.06963654441466	4.2534824731552	7.87890959069389	3.29568555330247	4.87011892327173	5.01405270592322	3.95155363990059	4.73823168625436	6.61139813562002	8.73059196196417
SNCG	4.02230206420271	5.214350472806	4.4681993659704	1.97798657943577	3.37236620255692	6.29353136900926	2.70829378479326	3.68477788318381	3.64954685416059	2.63507159836289	3.82095018408461	4.44917449689379	7.20760364523917
PAPSS2	4.39424899086732	5.21828103734933	4.4390413775495	1.83379806581514	3.71464508956786	6.27734248367126	2.25768647062568	3.62952970849289	4.11372788446854	2.73570804538443	3.75394817330746	4.73710169486474	4.75887861499145
PTEN	6.36375289003783	7.41584018445071	6.67395520518737	2.71301077531651	4.69345672036401	8.70629088201335	3.64396178703836	5.11023065934625	5.60758231802741	4.27741545181474	5.64046276791175	6.31494569941513	11.0101855446991
FAS	4.57023214785059	5.37761790600699	4.79001292686562	2.06388868415547	3.70579506740102	6.10300088615976	2.24141990555801	3.86910010977463	4.09164866810519	3.08849895115489	4.04919651481202	5.26317925689836	6.14497316334698
HHEX	3.48836001928669	4.44829865609692	3.45509820810033	1.55985499824076	2.58920702955275	4.87997454937384	1.9610121817372	2.97814967880636	3.00572773954679	2.17108440523303	3.02077577458009	3.84120589817145	3.88445345579725
SCD	5.25924525783279	6.42367294183129	6.38792170086515	2.83211754107843	4.77744834855115	7.85702636376373	2.87383915740083	5.04238083724659	5.16569937569652	4.08090822734844	5.0879116510196	6.70437782358923	8.05417280565639
PAX2	4.28681624075611	4.9663204465605	4.64918914612744	1.96320775239251	3.44188134455716	6.32191625245409	2.41078748336225	3.70192755745933	3.59118466213238	2.69022178753025	4.05835436152964	4.77273454078419	8.26615488475505
NFKB2	5.19854717278734	5.98239618410862	5.26060744365615	2.34460786892575	3.82473886044193	7.34760558023818	2.88278901195053	4.28399587128303	4.32363556174286	3.17885903785503	4.26193110022268	5.54064007289266	5.40464523125134
MXI1	4.61873071577247	5.41935192689828	5.19089091863888	2.11383706206387	3.63004980697338	6.95178539640927	2.976197606011	3.81738086570652	4.20372813816535	3.12607037163528	4.41151562807008	5.12825133208805	7.83318845849402
PDCD4	4.58703235970516	5.90064791068575	5.08998336449917	1.82340124664899	3.51985346269042	6.43747463621393	2.77553949645153	3.79626606550009	3.99076388745674	3.17306421997644	4.58448570951411	5.13472215759441	6.10923640683697
CASP7	4.54513758202674	5.47171447941437	5.04784424657522	2.13897960567639	3.72133199830034	6.66237038593473	2.638473509956	3.81338420393984	4.32743481265733	3.43314285932184	4.0058494287012	5.15502635909723	7.34012425410802
ADRB1	4.38110370858216	5.3242812215951	4.69905118410744	2.06117479492366	3.37526531536259	6.52606324881499	2.68082855289208	3.80545674870347	3.76869637405508	2.82685410559338	4.11439931201993	4.9619032472683	7.58908328746242
SLC18A2	3.26639948010645	3.76999207467458	3.50610371288041	1.52697692667603	2.5960808339616	4.9791299401298	1.97556668717567	2.90432807546162	2.94849679542383	2.11094864401461	2.85085265976661	3.68388616623001	0.941393333519891
EMX2	3.31578060618215	3.81648603452299	3.38788575684314	1.48935867485691	2.52456074200972	4.72390003684565	1.96180066400227	2.84525390384772	2.80430952517339	2.22223469667964	2.92017982611194	3.66015097440137	1.57239325198377
UTF1	4.99398946125964	5.77953510805682	5.1151119242537	2.35919920003315	3.8754223557503	7.18820531706571	2.88746887785031	4.06211585421339	4.25377188203715	3.16217995123944	4.30738114984097	5.36422379855683	5.71412745529789
CYP2E1	4.25042510311693	6.1804401042584	4.34302751107071	1.62986950186584	3.58096959057533	5.89516665387557	2.64367905089421	3.57776582337154	3.90010456126384	2.49158032945488	4.64361272172415	8.62711528565785	10.1476290680964
ITGB1	5.7049910178046	6.25325782722622	6.08980881163171	2.91200266660849	4.49519646869967	8.00557286340734	3.45414558174047	4.88222619389635	5.23829076493133	4.07757146234429	4.75040861433553	6.41495619811738	4.14348251350203
NRP1	4.50048105605708	5.61520301598895	5.20623905747587	1.93314266386612	3.86653040953824	7.00546803769291	3.23862306724423	4.16006184060931	4.30317030631481	3.18797065667776	4.10234442414509	5.80531285539046	2.17806789432519
CXCL12	4.48965682932513	5.95838231132112	5.18474845769392	1.84243753120512	3.09149995330771	6.07576961181423	2.2927101147427	3.54370585101644	3.8882638395595	2.64644094602981	4.68291043979907	4.94784370898813	9.38975598231976
EGR2	4.38261256759006	5.5570962175619	4.94709544690723	2.07626103787879	3.45989354077722	7.01070093697871	2.58699631125757	3.77047174013574	3.74068929042512	2.90324760790317	3.98503515718755	5.16853437025001	3.04666308544427
NEUROG3	4.28815259730334	4.82253015436507	4.60888465765613	1.85661247627228	3.19301161864035	5.91830709176947	2.37352111668577	3.3929135255335	3.77065161256728	2.47477719895505	3.58435829716202	4.73025394024842	8.21049119989712
PSAP	6.65649630772205	8.07755847817212	7.26613727245405	3.20149691108342	5.32698673648601	9.45614681116631	4.37804181131947	5.73673293144239	6.43352180935929	4.58173496855632	5.75980126104456	7.41069149592192	6.98508752822761
NDST2	4.86778024310414	6.00589159598066	5.5428127475709	2.25903576677389	4.21553204351553	7.44902160658585	2.92020679273765	4.33437739652746	4.24850867273421	3.22479439343033	4.80397401215642	5.60158958377797	9.93811039445407
PPP1R3C	4.09890843730692	5.33672829766849	4.38172958167696	1.93372922311643	3.26091997509975	5.82434714384639	2.223546135304	3.72350306259499	3.69738834169301	2.50555621848681	4.40049258650116	4.98484586170504	5.96043226763121
RBP4	3.55668915399462	4.18375917553553	3.75606617418126	1.57308742648704	2.69745939842381	5.51519655206594	2.15260245566873	3.21261618823529	3.25377085910753	2.2863708955287	3.26291496870439	3.92651016966352	3.75139634350358
GOT1	5.67042686181519	6.6385682019064	6.10538336319	2.45991912117491	4.75477359090018	7.91000317953689	3.06578687140946	4.58794006133158	5.22321375785533	3.6530319146636	5.66665045475778	6.21762617244028	9.76363257337068
CYP17A1	3.91124611997272	4.50349615590206	4.36680541355263	1.73316070209807	3.13496882635151	5.28102208105187	2.25779308095535	3.41526035286212	3.43149756333483	2.33593408163601	3.62417399027415	4.17863028639634	8.08793082004999
GPAM	3.74625510096703	5.04599154635861	4.73933122653848	1.82144715553362	3.08256595392229	5.82744565498188	2.23912661384941	3.38503817682335	3.62592772477269	2.70280530410875	3.71891275101747	4.6509283716231	8.32422474767567
PRDX3	4.00058753497405	5.02343603265847	4.28809734127485	1.97039880358633	3.27868565448295	5.83085863687101	2.6326093084796	3.4387798010656	3.92323348996623	2.77289107685669	3.79130018129747	4.83835110000524	5.52891828904958
TALDO1	5.91528442974425	7.29365316683579	6.85812984371467	2.55748875573933	5.10890970129799	8.2772234070861	3.69285302283554	4.96707793679243	5.6643447494834	3.94833093481309	5.50956345711271	6.86433629327678	12.1946753191331
ILK	5.24846408319943	6.4553802594917	5.98536220613084	2.71906498938239	4.2296096362735	7.26691931105254	3.07414699061152	4.55483333356861	4.50650269316712	3.63327344512377	4.49295725980508	6.25639534278828	9.49112223729595
WEE1	5.15619549122098	6.37501760365224	5.64394485965493	2.04070336050334	4.24646301968022	7.37712672263052	2.84276215943203	4.06699505059602	4.53642157194998	3.34662185763328	4.94475249431157	5.664622408448	9.79212473430264
ARNTL	3.87563875402691	4.92764246511127	4.91605054217155	1.81352160971128	3.4531364148778	5.72625301762022	2.34280388993539	3.47106104747995	3.64210676153544	2.91584016221834	3.73626684728087	4.55170883311356	8.01059147013814
MYOD1	3.80122713073445	4.56473112146306	4.33053207134571	1.81448653155481	3.10017123030403	5.55379207631641	2.2841122398133	3.40414156861926	3.38267466411179	2.49783125206985	3.72484765935587	4.35966458930053	6.68496830683845
LDHA	8.25424460730098	9.91365935452616	8.81893086608058	4.07287871908451	7.08185772192776	12.5158140469449	5.0172538325019	7.70389390329526	7.73881711621998	5.63833839484513	6.87849565471465	9.56576159708318	7.03208472170229
SLC6A5	3.46536823082313	4.08879088974619	3.77862929414908	1.64044353753952	2.64644863444075	5.00659735603748	2.11870938409961	2.89930522520549	3.08990467314617	2.20092401347968	3.03777201322055	5.28336653389585	5.23910274813884
HIPK3	5.35361420687305	6.20190557052423	5.85088623582003	2.50501740632323	4.30572273766349	7.79475965271051	3.35233243526324	4.26931914723551	4.39778154497515	3.65221347587672	5.03634790245617	5.76691277722938	9.51589956225561
CAT	5.58939843922148	6.58136768484728	5.50463263873413	2.19909223019971	4.22772550220899	7.33460702100347	3.07164729587514	4.38080749869243	4.81178451905697	3.34365885996272	4.54742631414089	6.2234138655587	2.19213448873732
CD44	6.82637405903671	8.24427478745839	7.82490861839587	3.36520483664797	5.39277524599151	10.7974459553071	4.22525279839068	6.1475762941696	5.96458022686903	5.0120495767324	6.33410440137829	8.29588575545758	9.39574110773416
MAPK8IP1	4.28885679378595	4.82777807573541	4.53413516705878	2.03629884891034	3.46958311637326	5.57717843180352	2.56597848038478	3.70002259698086	3.61235802847832	2.64897268273472	3.70862432940811	4.85746499470577	5.39426277886478
DDB2	5.04216354330656	5.83726268996941	5.68455655944399	2.41494563630543	4.21560685098076	7.29069008330206	2.99049121029357	4.1306091840175	4.59633391847098	3.45850090750606	4.83285925284507	5.65231915516659	8.79129214507279
FADS2	5.45162546605077	5.76673405456987	5.35274692747383	1.96769325591112	4.20646512098076	8.14161594454587	3.24514815355838	3.84152302842337	5.01382202837873	2.99918158882807	4.09548514717494	5.6998353374034	2.41765017834208
SCGB2A1	3.78839869626438	4.22507046756145	3.91855729829961	1.58692655869032	2.7111436034953	5.07848450520387	2.12263075559329	2.9578395793047	3.20353280243473	2.36918813880954	3.59023975600526	4.02100481681668	7.44923630990157
COX8A	6.29624808097123	7.59793440964432	7.41357529622677	3.12467482522145	5.26123640483874	9.37982524837623	3.72445320922888	5.56252676481271	5.89398056181237	4.27293681543243	6.55939257260079	7.19080901620949	13.3509078212819
TM7SF2	4.48910844236566	5.13214750467326	4.93279957585661	2.18172972829699	3.55437195290007	6.37663302603829	2.71274395346123	3.94191643964891	4.12069553560738	2.77677580997417	4.21881470237287	5.09822846975365	4.14871633505367
POLA2	4.37383389806977	4.94832223630072	4.53145962210383	1.8996071551469	3.43810436120476	6.02033210058943	2.54080048152539	3.58189018323672	4.03361676191333	2.86913742442238	3.56174916134894	4.93922886196202	5.02055021460457
AIP	4.29836848935638	5.06758805788802	4.62506661322094	1.8478940780548	3.17372293550536	5.99523939814601	2.34258545238599	3.55452083430672	3.74226691432788	2.62383929830923	3.53249885544002	4.76502147389231	3.78942936285405
GSTP1	7.74764528411212	8.60855668925137	9.70291324833215	3.75986681019205	6.88535646449975	10.9309475422092	4.67878027365475	6.90415574609229	7.06219672186273	5.2180104804279	7.86583738207468	8.81757470118507	16.9947242814487
TCIRG1	5.65731548344397	6.89407378198339	6.02389298721477	2.55305090428891	4.41222142362909	8.09444229405768	3.3441482554692	4.76832085102336	5.18556728843576	3.63313983644444	4.803686999259	6.539520804348	6.42324517724582
LRP5	4.8124501048823	5.75650820385681	5.452060639087	2.09002035915285	3.98399354343996	7.3375071858357	2.96997720067681	3.7815020808932	4.1009638024344	3.15768994249162	4.31652812045652	5.73163283299435	8.31988994208119
CCND1	5.16875252055704	6.05250982548703	5.19296504183394	2.5792614468676	4.20523252749741	7.44843193486234	3.12119580914182	4.28856089846912	4.17056310860721	3.26131364368557	4.91619839074566	6.16904000727615	8.95520750053542
INPPL1	4.67212524225208	5.33703802195014	4.89308304834724	2.26618145571059	3.80145809251692	6.92412314704638	2.89971842180448	4.11093210505418	4.25684658014357	3.03050097450661	3.97124916645779	4.98946574954067	2.85995058695164
ACAT1	3.58451749323805	4.44536965360139	3.88741410149531	1.76037989099535	2.94890043408219	5.23590731891647	2.06486042512186	3.13428395723587	3.25591460305611	2.51335032370036	3.48056444322544	4.05323488304283	6.99136235207138
FDX1	3.65295305666481	4.62322432368341	4.07050647513701	1.93514335179268	3.05575825182755	5.66077098769556	2.35496387400961	3.17873828580575	3.42238806081285	2.53154516431331	3.40819447086473	4.38447434123022	4.71852579918534
NCAM1	4.01371125187511	4.50639999025424	4.15561216512928	1.75573474870135	2.94515348056514	5.46432438008632	2.07813887908206	3.42424229299642	3.60794241603812	2.66241518928416	3.43550388315204	4.60654859655062	2.45168380072652
ZBTB16	4.58724939924439	5.78542727200479	5.18567339544016	2.01681705265195	3.50777154414723	6.58631949547783	2.4948145624243	3.72486400440606	3.87199829562623	2.6437655923936	4.34241136599548	4.77022628448024	9.0735397148138
HMBS	4.85109839450517	6.13258800045885	5.57917930671518	2.46552893225263	3.83126927831523	7.21670130664471	2.89503265802707	4.22804877168757	4.40165533155205	3.31459944996727	4.59262073250073	5.51913568038789	9.37586177281316
NRGN	4.36291979608913	4.92710536627899	4.30727931703791	2.11898590694311	3.29082262710251	6.17304580110267	2.70181025777442	3.83984501466975	3.9490102052978	2.94371948334513	3.85325181716805	4.94341456835703	2.52614378750757
FLI1	4.14634639614943	5.47373174471786	4.29524028767591	1.75605052776154	3.18780643522776	6.1025462134241	2.20888545534365	3.49091483697502	3.7910370821243	2.70464339998429	3.53737953270701	4.50449205554142	1.4653744759178
BARX2	5.02906844470699	6.63941972857022	5.74033620838729	2.24580296544895	4.09371208820295	7.3793750942345	2.70518522914881	4.02583879105115	4.23377933853026	3.36293706329517	5.37312496258118	5.90228852253857	10.8998424877542
ST14	5.53452961292368	6.44810187941842	6.21277152429378	2.55612564016934	4.48158200189045	8.00909847368582	3.20154685272419	4.81226447306656	5.31010446266588	4.03471578506282	5.04932288114217	6.195101106003	8.42848452891799
HRAS	4.63151275507214	6.08822656746961	5.51697139041627	2.517569056362	4.14737087934858	7.53078390225098	2.99104540143745	4.387426787078	3.95212973536221	3.34106415035335	4.62902877861657	5.94879933017202	9.79971837020172
IRF7	5.05550739610267	5.93541222004911	5.08890550651167	2.2895578097783	3.96735041758967	7.02994317202509	2.89752462358885	4.2570623356834	4.2943830883898	3.11874169052548	4.65936133948422	5.25947424129711	8.27042982975497
LRDD	4.77073850437778	5.56428059373398	5.12015549728617	2.23053550014703	3.85578013457895	6.7815818295348	2.82244495315312	3.99340256884197	4.36359354463148	3.03242471206765	4.47716707749763	5.25321974026384	7.69049842616664
CTSD	6.88859853775835	8.28200687715995	7.68542839301637	3.30770914427844	5.32085602764855	9.55314396140886	4.23586026252459	5.62493362213996	6.15411495343121	4.57001008689811	6.05066880804252	7.77096335777377	9.54447301191124
IGF2	4.27087260978984	5.08492486155036	4.9769711594801	2.00529912865898	3.56238145188905	6.30344174602554	2.71396192830376	3.77807482233032	3.91551938346652	2.978200384435	4.14364797869404	5.26397599323681	1.98683606309719
TH	4.64615391521878	5.35377168998604	4.88200156733726	2.13017901898225	3.56662642186216	6.65988595907202	2.63961514192365	3.81581036708194	3.92907149453526	2.96972524706774	4.34855916013817	4.91787500753602	9.02392162276973
CDKN1C	3.99586891349283	4.77020165444564	4.24591479880497	2.08956072225032	3.1804327346638	5.82890973792408	2.44636443553163	3.60017856199361	3.7817263719482	2.63861859234462	3.56178180106007	4.6156288599164	3.28054322157541
APBB1	4.23442150838106	4.89754405078376	4.77608545947721	1.89182364567207	3.27621056278	6.04407609298621	2.42382813075216	3.3322089371384	3.79333391621852	2.65146815003045	4.05348557127961	4.69629804378677	7.14446380724265
RRAS2	5.75510314169868	6.49363575698542	5.74595059465976	2.47472447348576	4.39111646266262	7.65399238624885	3.37092121766599	4.70711188937631	4.72729028348359	3.68054289173776	5.14287902424328	6.091529320639	10.3626475641748
CALCA	4.63915058782933	5.05683039229808	4.78774267080326	2.01185022775315	3.67557415116536	6.43418171488287	2.76837267030478	3.90980474963771	3.94655300021817	2.92765290606793	4.21439770408245	7.09505265889076	5.51690767447781
KCNJ11	3.28232575845514	4.16256271238101	3.53798307230625	1.63730000969047	2.76915731174273	5.00223298921653	2.14375768925767	2.9819854345951	3.10160092448924	2.18158599980109	3.3325724231174	3.97475656977847	5.76121514333394
BDNF	3.1786275727979	3.66896524264265	3.50722024869488	1.43711248347429	2.53095095683155	4.75467519612401	2.289169730663	2.80568551231723	2.75506240934731	2.01917674420399	3.11998154322182	3.48971798958285	6.4383783777629
WT1	4.05216580771707	4.77556562878091	4.32200763371517	1.86804083180631	3.26008760691008	5.68848108189307	2.34789023348827	3.39951929749783	3.58974217577489	2.51186936238507	4.08254240387149	4.69802417581648	8.0652711139193
TRAF6	4.96741258100506	6.26695548861357	5.92748600320966	2.23393127939553	4.08330013310468	7.2730598412736	3.00998823879626	4.16989965899519	4.23572814943626	3.26758721708451	4.79403559726835	5.55383378641692	10.1413386964796
CUGBP1	4.88687028023347	6.05611360567745	5.25291941617797	2.50208747956425	4.09785419544811	7.50942675936069	3.14553797373887	4.44010620568964	4.78790982565961	3.65761253329055	4.25336122546097	6.16554135492411	2.76581947566641
SSRP1	4.9928968540139	6.0205252517551	5.49455135013757	2.37028025153434	4.28988559980921	7.73634995025536	3.05327827321637	4.39047899873006	4.91233138540685	3.62397325482174	4.32879020558941	6.0429588650159	6.529896081372
PRG2	4.35518922187901	4.91979819798836	4.70004201096308	1.89421014800205	3.34298856277332	5.95611249530935	2.48829808821931	3.43944801909495	3.67102476657282	2.71937081881254	4.04758101089779	4.55382968116612	7.71017690138201
RCOR2	4.19509584771053	4.99595769496215	4.61230604147141	1.92630281559665	3.43121157382304	6.48596578390785	2.66761713831417	3.47510251982967	3.63702064714256	2.74227049917139	3.73135225312133	4.69207724450477	4.99506721918418
SF1	5.96938451416859	7.37271106057617	6.94278716524032	2.72762823310006	4.62212627828879	8.80003427146732	3.59305577896578	4.76386077159052	5.24547740491839	3.79796411284362	5.30600241412057	6.92194979830178	9.21457182523617
SYVN1	5.97569262306727	7.81932690616653	6.55345889993097	2.7517872830773	4.69675435529793	8.55936616994554	3.41379976306667	4.92044748346647	5.11713786393223	3.85668380373709	5.05634982767839	6.40443516488673	9.01651401513015
RELA	5.94351965853651	6.34549791589158	6.32251765473584	2.53077792883019	4.37033274886824	7.61335341217024	3.23581338982648	4.48729267569064	5.02237364552142	3.56202784340351	5.16028549319325	6.13365611142259	9.07459782040564
FOSL1	4.57812235720213	5.69798930422579	5.2314016597326	2.42793838214134	4.06173957737214	6.79587359397138	2.87224499858987	4.1687785569083	3.88978839150523	3.13758702143267	4.44555917113475	5.63465696454885	8.59735157007953
CPT1A	4.97921004982157	5.70392361259827	6.09030460881732	2.4493388979504	4.19548158324609	7.13318246493905	3.23913371915254	4.31116635828806	4.2373197429158	3.26129859414919	4.88869656822856	5.70332416467887	10.0851258692586
FGF19	3.83743420631108	4.53047695336674	4.07957550092775	1.91142957062062	3.20417511136755	5.96514188278037	2.45961655892447	3.46916507270928	3.73550463977163	2.65567299544534	3.40326114197536	4.81646868207856	3.81055037599063
FGF4	4.30200698743714	5.27012030488092	4.89528253421451	2.1152015836951	3.40713931717744	6.34205015477606	2.55351955170628	3.99181050432432	3.92308696276165	2.88652833693721	4.08492459926906	4.97812343848667	6.57228032644385
FGF3	3.72363926169548	4.61689167013292	3.87792880170635	1.89311483561385	3.11774790293601	5.38083818780931	2.30539154804642	3.21521131413509	3.22319410197304	2.43844125975674	3.38337294063367	4.13944310540907	3.8660278439902
PHOX2A	4.21470378544562	4.78783862282093	4.3748959580143	1.95715406277234	3.24361269956741	5.87768935082641	2.43281090365342	3.40440303872117	3.78559207897756	2.61385383668205	3.71454912676413	4.47431094311063	5.14444633148419
UCP2	5.43087598655713	7.1113435156682	5.66622854181182	2.21103750099917	3.97560374422667	8.18385518502503	3.11873797393905	4.15802280132699	5.13204910331075	3.468116252833	4.43171397566416	6.01383729272453	3.07840226204454
PAK1	4.88517057884366	5.90329173105699	5.78653414713317	2.27811799624862	4.05026714023769	7.65549405724908	3.34221492858985	4.43683513806908	4.39952250093229	3.62717615209292	4.38794604410791	5.99867164475114	7.2264476935044
PDGFD	3.05217616656698	4.07192667236792	3.19898616228382	1.35329942055384	2.45360228307705	4.44954613465569	1.83511064737648	2.68789132178448	2.75491593283312	2.03093794104379	2.66268802622119	3.53232626528375	1.22410175298696
BACE1	4.439976140766	4.96580594550046	4.85447860259468	2.19324547839006	3.55548579257967	6.67938885746895	2.52466310318272	3.83765529732516	4.05088928731194	3.46348232139416	4.01959517542421	5.3604427672873	1.57016078620617
H2AFX	4.58046084544701	6.31343413204162	5.27536301129397	2.46190435335661	4.39893051587144	7.75535939483864	3.14583120964996	4.16742389781672	4.50907884451474	3.5729833312179	4.73699663070615	6.12719648533852	5.83645777249747
THY1	4.67955748809642	5.61568401351716	4.91056723659262	1.95010508582384	3.78587479068469	6.63448541758841	2.61498727179709	4.02448849811776	4.23185394532719	3.36306336265593	3.62237644240395	5.62440545088414	0.203182811821413
HSPA8	7.49672000583825	10.0659056857743	9.09302901981016	4.00284468177594	6.19768096285022	11.7857752549965	5.20427087120943	7.06859578397488	6.93393612740088	5.6058970065754	7.34520606642872	9.81054436599905	12.3215510610733
SCN3B	3.8127035342267	4.48202333145211	4.07510829112366	1.65643993790385	2.99672753393562	5.12093681789285	2.22800006228853	3.19689724491298	3.13937891410155	2.58245905460496	3.38968096640767	4.05175212162621	7.49542385672787
ZNF202	3.73539700740923	4.39766466012137	4.2450716035577	1.56030773273915	2.93091291846777	5.31138071994279	2.28274134514355	3.0551404585193	3.2856268557527	2.60223222697308	3.37609627564875	4.27477126402894	6.38375319008566
ETS1	4.98115096892521	6.53828143750425	5.51411752284805	2.40852296373489	3.77727412286772	7.14570879518671	2.61374842225046	4.36164863962413	4.44426451486957	3.34702861591352	4.05056769726312	6.25411549073832	3.95293459441514
B3GAT1	4.14086550614739	4.78267745947566	4.30515885887856	1.77691921598208	3.13908354968302	5.65603187958625	2.34950961151379	3.49264724681918	3.49931066571942	2.52930002256846	3.81332746883412	4.53074237282084	8.1789471870761
CCND2	5.26680103868288	6.22634597411808	5.65933603508996	1.72901569656958	4.08040940884872	7.614017681786	3.64208440000923	4.25457826269023	4.15343605543497	3.9407868558708	4.15433161365999	6.46741324297472	0.690200749727189
PTPN6	5.45113126757872	6.66788056699303	5.44222234722788	2.34309688574851	4.1983624808699	7.46065018702065	3.17626891670324	4.32593665378865	4.86138901067011	3.30195567427881	4.36522350156126	5.98980778103141	4.25111076066946
CDKN1B	4.56881611024914	5.78734550950717	4.94431586917167	1.81602283688314	3.77451123537675	6.66694212938583	2.84427176770589	3.60811511315767	4.2935751646811	3.19733082729643	4.13609473793143	4.9915289658784	5.27301578383254
PTPRO	2.94536258834668	3.46196703353995	3.38357176209594	1.30351064182053	2.29670048519654	4.05136062964704	1.61029495873156	2.38223453170654	2.44209830286846	1.74586694993202	2.74489431732791	3.06451449303003	5.98346052278867
AQP5	4.58725956259059	5.30545855161312	4.88810315958205	2.13962931761677	3.6850477800373	6.56281806727068	2.6761057449996	3.90908763884354	3.8103164003164	2.57577630818859	4.08781560705626	5.44460538197469	8.66181382103973
SMARCD1	5.56346882726589	6.37761736811355	6.251373739167	2.58417327874656	4.42407964707114	7.61574420308613	3.08015775217236	4.40830103488417	4.889552161875	3.66105872443904	4.90550369005131	6.26886444293207	9.59528040427411
KRT18	4.76589256543711	5.89451888295262	5.89934832255079	2.36092956182569	4.42680160514376	7.1603069157399	3.12091268840041	4.19517792359379	4.47998968047843	2.65808574256838	4.78216775911757	5.90574678439543	10.8444437216796
IGFBP6	4.94209766324257	5.90747746988194	5.47973204124647	2.49396460744659	4.05733163290162	7.43369527910469	2.9925587726972	4.52449889153192	4.26319828438944	3.42824064114696	4.61250055550166	6.00881327360233	7.53221839765609
SP1	5.50580348714141	7.08188509687121	6.45275053103414	2.62132120253851	4.78416768354636	7.69650144446091	3.48949191137543	4.54817167567114	5.06285998257347	3.71841722809723	4.97674808651242	6.41402212052914	10.8685477422241
TARBP2	4.24021887652211	5.16737168599905	4.65937485634149	2.11392794389274	3.67828267379344	6.53148067776358	2.83364932319807	3.96859123323691	4.02638502552282	3.0155019527755	4.06485167245021	5.13830990830021	7.45759293420788
HOXC8	3.69900722093989	4.52726684944351	4.6826870942077	1.87769869534067	3.15146926842224	5.60307583430532	2.3571092624728	3.37925215864248	3.40772755860195	2.5429431666454	3.60856877234303	4.75190950585738	8.12289848735584
CDK2	5.11405351243703	6.02204499517165	5.84473198470534	2.3044938944128	4.30681864772038	7.33532731934173	2.80965897255421	3.86223402937283	4.60380457618925	3.25144243789095	4.81868991315529	5.91350219828957	9.98084393019197
ERBB3	4.66302238874809	5.59222764396118	5.37210972806698	2.47538707815681	3.90039088542815	7.12573266543407	3.1591135627186	3.970944676148	4.72510566305423	3.22614652508785	4.63306103487913	5.53727047323611	7.8599641380219
NAB2	4.58639455686469	5.21199686797115	4.59264415466314	2.38251227093901	3.6733653942759	6.58098928833826	2.83404000932414	4.04973834980507	4.34606580922931	3.15257885706027	3.8489734392247	5.22596963420832	1.82243914827301
CAND1	5.24610531415512	5.82249687067624	5.41462883617276	2.59454540764139	4.27952926978506	7.53072040750309	3.15991100961589	4.52833507429634	4.83459090732752	3.52486829718649	4.23078530846767	6.06976298412027	3.65084838690127
MDM2	5.14844678412814	6.155549325235	5.65979770500839	2.37091506672878	4.0290669752796	7.54269467781193	3.05869559850192	4.28889005606431	4.9596366713098	3.31658161028398	4.37932648120163	5.86528933598378	4.45634978274175
CCT2	4.82490224635182	6.16138619112395	5.98924991944066	2.37588841019191	4.2106604879083	7.74462112902079	3.01249788210394	4.18116171914527	4.23956346855527	3.52541325462454	4.44162656445597	6.18276107137758	10.1219402500556
MYF6	3.69401048184481	4.70517958658107	3.88412930712182	1.71614884962808	3.14267961048489	5.57613177117745	2.29464683567286	3.33439862240613	3.31946596355637	2.53678842494103	3.44374707573054	4.36036764115069	6.40551229412584
APAF1	3.99219600181743	4.53397192068221	4.09767491949705	1.64531525755327	3.26603794237535	5.41070719813183	2.07784689692069	3.13689727650049	3.49848313588432	2.4857263640817	3.42622878696537	4.3256010592806	6.77533931503738
NR1H4	2.40776493013774	2.49471152546018	2.39619643026748	1.06596152796401	1.89552409130768	3.30537846843202	1.34531351634256	1.99550678348355	1.97219099477259	1.46129867079547	2.27965135618979	2.615768123472	3.79602982159845
ATP2A2	6.2783013676406	7.50805164461612	7.51698209421891	3.13553406568734	5.13943959406997	9.09778819912069	3.93832411791415	5.62155562126912	5.98845550803249	4.51487125420984	6.2141238632084	7.09245895057596	11.2657208945
CABP1	3.66453506959982	4.25206341283184	4.10128042828572	1.76845653105687	2.9253977887282	5.38122159006172	2.21431893104889	3.21886829153771	3.41089912591188	2.32367777898205	3.45691609269325	3.94333531973678	6.34656217203528
M6PR	6.23533364887403	7.55561861213229	6.82625372819882	2.85737981942863	5.42422322207047	9.04686513514904	3.7845537752483	5.19210471142972	5.91983221752416	4.30451699372327	5.42483963587459	7.29071814207151	8.55403372869861
GRIN2B	3.67876243636213	4.22733238467002	3.74544395372882	1.54287674767975	2.69748861776831	4.91965632057787	1.93023278106256	2.92218580359071	2.96743755383925	2.16663492670183	3.29192768581577	3.78787252424207	7.28422238224639
SOX5	3.73528367927377	5.02728344431547	4.07562694949598	1.5907052010404	2.96058123440245	5.88663235099996	2.19378085978272	3.04391891856069	3.20981661458293	2.27955043591385	3.42175464178426	4.05182179489965	5.982764035268
KRAS	4.3370488159382	5.23022590171026	5.0964527197203	2.10300136938779	3.48788033772957	6.5566979197953	2.69515337316888	3.62722607911914	3.98599940421095	2.86048016850803	4.16302633546113	5.04682212775544	8.25895197867204
VDR	4.30095812557223	5.26085733886186	5.37799727110253	2.5999005523665	3.77282184715682	6.30894474881685	2.57377973986427	4.07235826160876	3.91171741720271	3.26694204157687	4.27349534595492	5.7067562991055	8.29944421839723
RARG	4.78737577465193	5.96528250281701	5.6662032267516	2.31349604649549	4.07795520423351	7.31604301273035	3.06449264327784	4.20574789815525	4.54894344217098	3.67966942970876	5.03529314325749	5.85973394740009	9.57698182113661
ITGA5	5.34900360900135	6.38496664636085	5.46965824029765	3.00093058113444	4.23515833789444	8.55680071855414	5.13724386251882	4.93732100943129	4.84710605807738	3.43593029887115	4.48384622792284	7.20241500001807	2.69121563143584
DDIT3	3.89440370856782	4.25597826833003	3.95610320548765	1.92836286141104	3.27357052696823	5.68532796620788	2.53648729840439	3.13944049659523	3.55418158964525	2.7273313517956	3.25389924532851	4.40209411370805	0.543576371391878
CDK4	6.18059505723354	7.24420836044212	6.33944643894292	2.86776007529097	4.88321833994002	8.47189535883805	3.75713865667845	4.98538831916401	5.91978496637342	4.2123476670496	4.97095329394602	7.35600754034064	5.38930890966145
KITLG	3.51964338796009	3.94055241007933	3.7342817342105	1.50677709431038	2.9815508827733	5.08754910629112	2.1705989756414	2.83964965190357	3.32519216198799	2.8318158731797	3.08967553097815	3.93027732820864	0.505759659681598
NR2C1	3.4797962960364	4.26144712680176	4.21406072708545	1.65577159564059	3.02772050983072	5.47231011818797	2.10820636856026	3.1702937765328	3.31187696261897	2.57126829885002	3.09664033125182	4.61129197962057	4.09801450863504
CRY1	3.46700136077708	4.20870276044503	3.72829077938393	1.62070413267555	2.80861179889239	5.55997587429707	2.1925852849507	3.02399314723432	3.23171504344159	2.64830222060916	3.11567150932704	4.25046202669764	1.37481884411389
CMKLR1	4.04148854166958	5.24583708238474	4.45592099376158	1.59930190752479	3.12296907242398	5.58891382381018	2.10291822489223	3.27351776312937	3.30971443977356	2.45511378238289	3.58587254712433	4.21082062973711	7.71053566378994
HRK	5.64435014682382	6.34641410698012	5.77455390661673	2.57885565005302	4.50161461050776	7.63764596649645	3.54066899064948	4.57347931593017	5.25892664263664	3.71017458965826	5.2298667687264	6.22504192979571	7.92889267586788
NOS1	3.70270096481702	4.19816852887445	4.10002959592704	1.71752830863275	3.1598040204506	5.59715778059994	2.77945869554162	3.24646733858618	3.22668115029617	2.33935014342988	3.33624657471662	4.48993797121248	5.5270212230966
DIABLO	4.80012590962636	5.72334228937319	5.37133345552154	2.16634573688994	3.92127357839815	6.9158177340817	2.9993114855456	4.10908467597445	4.25578080460494	3.31920480463649	4.32449653550531	5.53495765521518	8.24240487520188
SCARB1	4.3882302765606	5.79044307825984	5.38269705844288	2.29134280730229	3.50506500228192	6.34768828994051	2.61649314642074	3.73104292021251	3.70847779166058	2.62936466443072	4.35113576444404	5.28153948629223	10.0010486758854
BRCA2	2.96597893507132	3.67739881722876	3.23079481951724	1.28800922442251	2.53409916034588	4.61142311591903	1.7205761144811	2.60010851970705	2.93979719190317	2.03455038673724	2.6873744142629	3.55187754197477	2.96039171275771
CCNA1	3.53452219511369	3.96870919435167	3.68962249749691	1.58237769108664	2.47881412441714	5.06778298650672	1.85304515153864	3.14372476325336	3.002639732082	1.98723581537351	3.33932171557775	4.05709435116723	4.58125716034818
RB1	5.49068886228896	6.67839614040624	6.10511153865554	2.32475471137769	4.72204097420808	7.73275113914551	3.14166773158377	4.4241233071335	5.12774675198145	3.67657956597882	4.87745794791093	5.95991400095975	10.1608820042558
KLF5	6.5595312662005	8.18705798491796	7.68005956833674	3.32679022257865	5.83850972383958	9.92769619071509	4.03194211421455	5.78426738227792	6.11953646502446	4.32634211932718	6.244018658623	7.42292687684751	12.0429814543486
GAS6	4.76701896381484	5.57901428108164	5.5067712703413	2.46784158975944	3.74099175074764	7.02349981998879	2.69535920848424	4.09161499310903	4.22659771512224	3.46273175151502	4.53902389241751	5.56856939373482	8.26997802892181
LATS2	4.95335477668374	5.14352986243481	4.85200300733331	2.13952520699759	3.76458375287296	6.66041784923829	2.67589917962179	3.93753185386016	4.06173876302238	3.10593208041284	4.2095057030164	5.25773404747605	4.4868516076455
CDX2	4.77098557362147	5.78686822377821	5.23131684894796	2.12632516871534	3.80914783162261	6.83688780288659	2.57541339429324	3.96111178006041	3.98883602995393	3.06408472191514	4.2990324193858	5.13941878402194	8.18843572610391
FLT1	4.43502737373701	5.0320503526785	4.6315221299431	1.62577109044526	3.40609817849152	5.87462321347377	2.32379452184446	3.76943549280423	3.93196571029205	2.90355477920879	3.66343568996346	5.12792162372095	1.95731846933913
SLC7A1	5.47182299292876	6.66631282143845	6.02777473023052	2.69412616158245	4.44231737747313	8.07939843846294	3.0144018586092	4.68186657602612	5.43413544587035	4.01551091129717	5.33755591926843	6.36278907308483	9.40588661841967
TPT1	4.82614344276432	6.1977876560241	5.62970268690436	2.41555750252165	4.0853299623965	7.22465405275458	2.67983313825356	4.24764654540891	4.48520228321517	3.19502099714205	4.58631757895908	5.54972326314215	8.53167123478469
ATP7B	4.07979421441305	4.72592361958893	4.21272753267406	1.72270793104694	3.12765255166923	5.93371158470436	2.24576329286496	3.23483983711753	3.39193893240107	2.36839627287651	3.63166181970896	4.48107688292077	6.92165372228661
EDNRB	3.70315349437512	4.66402979699878	4.1504558144111	1.63141839280145	2.97433515546366	5.05852528002936	2.09446705075546	3.25103613800679	3.42792726856892	2.55036970940693	3.44607014717543	4.20926639695628	4.81506065932111
POU4F1	4.83622731165628	5.37094302508094	4.98378720422207	2.05343092560185	3.62396388106606	6.06691464796391	2.78801292822912	3.77963009355407	3.72021521990953	2.8502307275734	4.20308487262022	5.28946954546631	8.35868741383739
IRS2	4.57382890075643	5.35251160059435	5.13544591368705	2.14111342958673	3.60598709510817	6.50033312274544	2.81393871607174	3.69458979019287	4.21245457605011	2.93637760140254	4.02070084009846	5.36849798692599	7.08904940924324
MMP14	5.28783344666395	5.70531800830439	5.54309845431681	2.93881237408782	4.3045769630384	7.09028893731294	3.03928021559071	4.79366142793197	5.0541273841428	3.87493331929978	4.09319315780535	6.71329242473346	0.653931247365754
SIP1	2.73629191851423	3.34545038035687	3.16196349273326	1.23650718547738	2.3658972307858	4.35393992263617	1.5359057226068	2.25542960666625	2.42720666269342	1.80244515080579	2.62032287970209	3.32353176541648	4.88470547179841
MGAT2	3.63156611202108	4.2360744514756	3.83677105235814	1.75033718680374	2.80640954524401	5.12848619419771	1.9947607136198	3.00650529761695	3.3189963695598	2.53371890955578	3.08768787882	4.16202399002348	2.00528016417259
HSPA2	4.96416802822634	5.64016825656649	6.01746175832058	2.6951136556755	4.55224733086407	7.41820487223925	3.08391226658961	4.73350944774919	5.16159126394572	3.69095248701176	4.70183033901664	6.97048887999902	6.10963175260672
PSEN1	5.76717596924507	6.81002339394616	6.7745380685448	2.79749458975939	4.71934550633186	8.38850652820001	3.36784850571801	4.95897540697283	5.56228967846696	3.95617099441943	5.08601657452837	6.78022300823194	8.8151282297878
FOS	5.61280194478141	6.54551053829441	6.26005368212699	2.35414908769389	4.7195589684819	8.52352368260611	3.36829183665076	5.1097165298823	5.16080839982178	3.97384359165869	5.01480598385325	6.51017027321891	5.06773562694778
TSHR	2.55395182244922	3.18857070826459	2.81786589987005	1.17169238029251	2.04892415100206	3.7818638218281	1.47791421926012	2.22901467590862	2.32844718308179	1.6619282338045	2.43418197509652	2.98766325279525	4.76470839275137
CHGA	3.40085714182679	3.98630939799408	3.87010810096319	1.52300008172893	2.89740453843944	4.84308133296659	2.06969081075338	2.88899675100632	3.06399972008585	2.15979120269228	3.2538496350348	4.05773563123409	6.74998804855042
BDKRB2	4.40384781719931	4.99785498189696	4.79810164948228	2.19558961477417	3.72672368009476	6.39211209787553	2.47863899198238	3.75100802263894	3.78740785328052	2.82927399164433	4.13878768068053	5.06514577441939	7.048595125963
RCOR1	4.77899683645217	6.19923229992433	6.0364426406572	2.53297726774458	4.3089636101692	7.75191081545461	3.00882029908565	4.33260379179974	4.37866039006965	3.44764108303192	4.57378017436495	5.81758278561092	9.99253500981275
MTA1	4.67518594884528	5.9242986110139	5.18848160495372	2.36176363996022	4.00063499114881	7.49574107735732	3.00330956429793	4.25612934799769	4.45741434532555	3.40994586072559	4.51191705595511	5.85063271017002	5.35785181717914
TEP1	4.73165021646694	5.70394580542	5.29927959528825	2.21615384692387	3.67496619647302	6.45756467750669	2.59522171742265	4.042044511516	4.1391772482009	2.98121276532896	4.55734979244885	5.27302596315496	8.25082705849366
NRL	4.17200702556937	5.39346567163668	4.76176157202921	1.98451820429474	3.51534118453198	6.1130037585457	2.52476718944602	3.51540581758329	3.62350774609194	2.67639583768689	4.0701001983217	4.64475810456201	9.88505556700292
ADCY4	4.54740137702389	5.60389606390831	5.15150194922176	2.09023485400899	3.6896111368767	6.69243707731788	2.50461261290535	3.83452842742217	4.10757670428779	2.88677456127129	4.00044169387693	5.27149285652271	6.99922331733092
NFKBIA	6.22239914112498	6.93821965554349	6.58709859761536	2.99269651129326	5.21839467583908	8.7509913084681	3.39848865618981	5.17779596911497	5.91062185879967	4.049149803091	5.33477210041155	6.85195477855239	7.67843770233535
FOXA1	4.78845528532486	5.63316049496174	5.1138786763425	2.05795010025878	3.99033759656798	7.14107568772634	2.96292473636341	3.80176517831657	4.43617833901049	3.09666054847562	4.47237775744446	5.25072390299836	2.70866205750963
BMP4	3.3136428210499	4.4244596301979	3.67468441859862	1.7151856167485	2.62564478248611	5.45548691497909	2.20589088590823	3.06127285530729	3.15313904007512	2.3133735794632	3.28182095280098	3.77329268189677	2.65985956508615
GCH1	3.80350348192393	4.63311975122269	4.01205619069943	1.72448046717439	2.94661272548645	5.52624849964809	2.10224263539258	2.98759075249589	3.46020564235573	2.45932009149987	3.25165944063398	3.95443674679401	2.52680890377995
DIO2	4.21557239270809	4.60372497115732	4.48612394478268	1.52342464334819	3.05723081650093	5.7860256869604	2.15600391601833	3.43142954798178	3.58501526703246	2.48461547275656	4.16605192275958	4.16952726952676	3.97449317769841
FBLN5	4.60151530386301	5.49096430014137	4.84865048390051	1.95945354523534	3.50800457056951	6.40399052228048	2.54323091581073	3.85771330248668	3.97671668456832	3.04983928710157	4.15993569513305	5.4560235447539	1.81885295547666
GSC	3.98948443692608	5.05618531554239	4.33357308692941	2.12008286200347	3.14693358976243	6.30761170085495	2.63849526814336	3.54206331561374	3.79759608510649	2.8819649531614	3.70194814549429	4.63792961110483	2.96528168470291
TCL1A	3.85899226090132	5.43513978074504	3.72797459884336	1.59809812023026	2.6991292338216	5.36528679227494	2.13255800594856	3.21324085692111	3.33437011832603	2.33491111309463	3.42661774932356	4.04758989815841	4.94703602272064
RAGE	3.56045100792505	4.29857989278918	3.70438919646124	1.75875726606168	3.03035308541781	5.47927264101814	2.33624268607378	3.12504749424472	3.29925211180439	2.71169028416	3.42841685168459	4.40704687860959	5.04107675157455
CKB	4.00065068543019	4.9473785426334	4.58087911092243	2.29527279218254	3.61598157668415	7.03453672891213	2.98918951576487	3.84417206778482	3.7694700657584	3.33826921593733	3.77185463784723	5.03329325628314	0.43299026543001
KLF13	5.7585265560285	6.34790704983336	6.46692468363771	2.52229888346936	4.20887164206507	7.5955011080761	3.23868102914324	4.67216112764958	4.84005749719479	3.93110577982276	5.20031429364273	6.63219461908608	10.4775957973158
THBS1	6.78846224291452	6.49310034381367	6.4030798158182	3.31784467053549	4.90249493612222	8.92596202779344	4.71578205223822	5.21671443796226	9.18949582538713	4.2811334972491	5.00158275752869	7.71449879124295	1.97409917223659
B2M	6.31745577296453	8.47389508454925	6.78437961917922	2.90037173976682	5.45207269672963	9.52429579258437	3.63581937913973	5.60174653980509	5.62813936150817	4.37289020485101	5.3746967010382	7.8111321444072	5.05640236555142
TMOD3	5.1879852347616	6.77978256059367	6.50794215644228	2.49183360830599	4.66392204634247	7.69894492882687	3.16052353196314	4.50649034528924	4.80935786811623	3.69465295691872	5.63301426542618	5.90854829094069	11.85110810198
LIPC	2.49036846547098	3.07426924607588	2.75366318326819	1.36715556619876	2.08706148763787	3.97416840075162	1.51867959135578	2.36023738325311	2.49746271984024	1.65901690176506	2.23796353996707	2.98126919512918	2.32178977679934
TPM1	5.24840384638618	5.7812441622927	5.34410055731357	2.434366639541	4.08226132644511	7.69529725210746	3.03603628428422	4.2992376493778	4.62261471532377	3.70818101144455	4.17612436370397	6.46020271187256	1.11589884153949
RAB11A	5.53759309986287	7.05157445209982	6.66185264851505	2.62136622892449	4.7327182959318	8.609402277057	3.54671497616781	4.99389439065381	4.86140557487164	3.61542524751789	5.77082822856596	6.02615538921577	11.2475579818802
CRABP1	3.53706980228282	3.96095381162974	3.59962473684794	1.75603648994054	2.8851943789949	5.10830993154039	2.05730059286747	3.18252176233476	3.18935733004251	2.17693273362103	3.1885254406353	4.20881609586083	3.2494323139206
ISG20	4.57238519394591	5.60991167190297	5.02463209143708	1.87691081567052	3.44069472154851	5.81785414778134	2.46253653340859	3.84619594763043	3.94314673026835	2.83133483990561	4.24264449040859	5.08513114072829	9.08020192488626
IQGAP1	6.7030395569336	7.98660543358092	7.22342986167779	3.11957388816917	5.32672422465135	8.81587098712067	3.79850929913753	5.63700091236568	6.08598008706281	4.42796774457119	6.2533051441762	7.80632255405047	12.739936840716
IGF1R	4.49200121349741	5.13888155871907	5.19885917428357	2.31367611098565	3.65500535919927	7.28595247606252	3.15484147143513	3.88842482225637	4.18316947383092	3.22220189255839	3.83734093013217	5.8792862580583	1.48138494154765
BMF	3.93188839164483	5.34402553735156	4.6939286074028	1.8393371808554	3.22685643375339	6.11218309290101	2.38167015717997	3.45215478491794	3.59853760091015	2.58558997671831	4.13981656603798	4.85550404744304	7.90117101537794
ONECUT1	5.06343916134389	5.87621772464325	5.06654514710127	2.16774303912329	3.79081998618796	7.19520838412593	2.7766693936435	3.94300799780825	4.1316194776886	2.99817243892493	4.52929852015668	5.63281618214321	8.90434942899188
RORA	4.513139115893	5.99665179930557	5.61574887758269	2.05749188773284	3.75401129763711	6.98684620600341	2.69761189173729	3.91679128789738	4.21653706243835	2.91913923190129	4.56382918202236	5.23327352736716	8.67532963455055
HCN4	3.74408945706722	4.38228120511531	4.00210241329501	1.72704693710429	2.94466037231761	5.5375019728456	2.26854769738757	3.42316741458877	3.32621564016618	2.48296845078699	3.50974502827534	4.26632281981375	6.25849869949124
CYP1A1	3.62258244188109	4.17408380184633	3.63731155427051	1.5213069390828	2.58990281084425	5.135842394133	1.95820908038392	2.89175215417153	2.89268805674281	2.17573904599805	3.4864577152143	3.57582493401495	6.01310163111122
COX5A	6.72889478840942	7.5973913157283	7.6926332816143	3.12514687701714	5.20955142938526	9.34756397546427	3.71559527604591	5.27504288427299	5.81467535937346	4.26516220149089	6.46441852939982	7.63821300870499	12.9008572914104
NTRK3	3.83688540417068	4.64680240250697	4.13022119252176	1.68338849116257	2.88005648211839	5.61296413388875	2.16537009466394	3.16584979092174	3.36244025768397	2.23522901753902	3.61843971061589	4.10499469255869	6.25058234824129
ANPEP	4.53890592048253	5.43519295779076	5.15346229585846	1.98883919261142	3.69519653503045	6.63804545941182	2.8384342466572	3.97134928291714	3.9841973364288	2.94362706731386	3.90803447756214	5.2419716472575	4.94713393166661
PCSK6	4.42905363678933	4.94194214780413	4.51574870708767	2.16379589637364	3.33667281473511	6.42089620412317	2.62220108090012	3.78951837908552	3.89670911413376	3.07930718232192	3.97965599050934	4.94695160052557	3.37995543709684
SULT1A1	3.90136175745842	4.44052247670501	3.95152935129178	1.84282870442502	3.08137918842916	5.47605164374586	2.44537292429948	3.32396455951176	3.71174141153125	2.52254706771148	3.21973243088022	4.43672750130533	2.29829448959892
SCNN1B	4.98101199624873	5.72109494470817	4.95330056141198	2.16785946644006	4.10224477344967	6.84740103719639	2.82448502290916	4.11357046570725	4.35668034104687	2.93016978626924	4.98786240992904	5.22590980185373	9.50360384347539
PLK1	5.34009736025429	6.40673160906593	5.73676054290098	2.66411327592609	4.3324782345381	8.05469231758225	3.18450414882618	4.38184491575203	4.80574494504192	3.85335948663795	4.57133697997525	6.33436267228305	5.31797349358975
IL4R	5.31063611627022	6.34264056842218	5.58579979065465	2.50192249237459	4.2937369895976	7.47287914169712	3.08385094302385	4.65471997656871	4.63166136925552	3.09343630487154	4.97693775642805	5.57874486595758	9.14620585517183
LAT	4.60061834122623	6.20618985829881	5.17523139873969	2.04280870769688	3.70166241482989	6.89818025486084	2.7278875534629	3.83054482225903	3.80768847373301	2.76964959345407	4.32478895142941	5.13144558946748	8.48275416463611
MAZ	4.85329953079505	5.83202540919141	5.37107563033626	2.47444971396251	3.93449640721851	7.1857332236305	2.84256835817405	4.43131015638204	4.67067899462929	3.69614737210549	4.36815188200828	5.49013446649317	7.53055597122501
ZNF267	4.06677058832622	4.89919210080249	4.38129152806363	1.78025619723375	3.31543670196287	6.05843660726726	2.27431892164255	3.28227970390433	3.63622447611616	2.96166612778224	3.20302424374661	4.55680157804108	3.10149726190018
RBL2	4.56067876298454	5.77197857751788	4.95854667895174	1.9995615272549	3.63434375395513	6.22405856365469	2.59278343489692	3.65840857641036	4.01177107283017	2.98944564504808	3.89240513766672	5.12791356996764	8.17927335806776
MMP2	5.38648655026989	6.12023537039543	5.90780670517462	2.6800866943119	4.51536556335234	8.15013283364831	4.24489093236901	4.78364311091864	4.86938883725813	4.07872264217656	4.67867885331818	7.00388170704833	0.804382831269782
MT1A	4.84703209317171	5.86033158524866	5.3180631348664	2.39859832384928	3.98953183502894	7.08643169882175	2.78290823756664	4.39582882039873	4.43148605687201	3.13243126226831	4.63791800206716	5.75780145455136	7.09475334313295
CETP	3.58935391580637	4.36535994819367	3.79154634267579	1.59060915815189	2.72958461666059	5.05147095600056	2.05951010903412	3.02644685896931	3.0163988355305	2.1784051961368	3.39261495545028	3.84288089476799	7.38447685850899
CX3CL1	4.63313127568644	5.33957403186053	4.78131482378901	2.01146734655523	3.79745071693597	6.75069677343301	2.66051450328312	3.84677494887349	4.14435367626286	3.11860662744042	4.25546473352629	4.98841651127361	6.45569980350749
CKLF	3.83366357427379	4.28325126357424	3.97266775682596	1.75798527627889	3.24484474080052	5.45148874231071	1.95475614347532	3.33975224755491	3.86429733276269	2.73083391136881	3.09740030958776	4.70339409691825	1.35508452332921
CES2	5.02747673159006	5.74147684427065	5.63622016452795	2.46221277491051	4.11816614227268	7.31479294128535	2.87864856554489	4.55273432333369	4.78943124038413	3.56691356024766	4.96945983948644	6.16664246527456	7.55899533659193
CDH1	5.31256193228507	6.54817720125104	6.18985831029502	2.83008136675372	4.88790955586123	8.98820226876767	3.73294611784714	5.10487146899887	5.47337257541955	3.93924991648186	5.40096219163132	6.33665045494359	4.15673745518215
IRF8	4.96259499385385	6.83173732022349	4.76535981210064	1.86339957509021	3.35317732753657	6.45504105366174	2.33150458861784	3.74224444960087	4.00631723892599	2.78334832259816	3.9460978414728	4.90050046964293	5.38281500846604
FOXF1	4.76259834618377	5.29651757496535	4.61835039032968	2.10454080843135	3.55960947460486	6.95876843289437	2.69430790251434	3.81170986996608	4.2204833976952	3.04388454560714	3.81685068762992	5.16103920722116	2.05990819122967
MC1R	4.76634696199603	5.62943966418056	5.46870704781506	2.23951636867155	3.85232428661054	6.87985491240796	2.78706751486271	4.12700141922287	4.18494843544352	3.0793582988232	4.38204980845215	5.56569345864665	9.12457727665796
CLCN7	5.02332469182921	5.91405091398623	5.38115836611649	2.49826406909489	4.13443400449154	7.30435484104056	3.18726839201418	4.41316518301892	4.49109785701573	3.35921046162807	4.61133018922206	5.84424135591716	7.89740596404528
IGFALS	4.7291440707385	5.38316940038435	5.1786696419342	2.15435298971094	3.80344579724267	6.46631161887407	2.8126232482844	4.01322777630268	4.08755918252065	3.0154931554491	4.53152716057056	5.21442472054143	9.88438422894703
PKD1	4.40339625307691	5.41079129842956	4.95816686920461	2.21461333222128	3.50812726476656	6.59308935916968	2.85791040693089	3.90349567658312	3.93894774885847	3.14196567861465	4.17043235783719	5.22143231770535	5.61104038647188
GRIN2A	3.79998157177747	4.18377363738084	3.93473336428713	1.76820182301686	3.00818830876028	5.26889756639619	2.14855729411198	3.12010029180082	3.28719797892099	2.18170094999687	3.31356901341001	4.11095496312782	5.45998924812048
SOCS1	4.97964054680992	5.94083944078585	5.27515231377926	2.1357276517174	3.75911712519305	6.80394834115253	3.09733555964887	4.12600303002927	4.27113998339211	3.09699578104235	4.51117599955641	5.65320958795569	9.74912197395223
MYH11	4.07378876009242	5.46285772997729	4.53858777879847	1.85168396648371	3.42548148048731	6.56804850976578	2.73458280493237	3.59661257629721	3.99419590361752	2.68486814487029	4.14765483550918	4.53791198742253	6.83580464813725
PRSS8	5.27555774765625	6.30714985395813	6.36454184667675	2.6340065824979	4.50261454739615	7.78229555257031	3.30349462165725	4.58044042088264	4.62050024562783	3.36953806852306	5.19412828824465	5.81339211924176	12.3325564560455
PYCARD	4.88678462978121	5.96269639660841	5.45850503409916	2.37684388168679	4.07672000502578	7.26052687112589	3.15020527953203	4.36698001134506	4.10935017943851	3.18863456650511	4.44101413010473	5.8113227304507	7.29075334579605
COX4NB	4.03934659343461	5.23359622511305	4.78265106066702	1.98254265100254	3.44401020071806	6.5217504900133	2.60784125350018	3.66227430709972	3.91993908098695	2.85667301330608	3.68151141762102	4.86092570795036	6.4028866589724
CYBA	4.25906244515645	5.2965929813525	4.5402759315015	2.06688692044528	3.30840463669381	6.33220240249902	2.46851585223975	3.61577810621247	4.02045479731744	2.65549714096726	3.78554337273043	5.18200492230335	3.35760902271135
APRT	4.91662886483662	6.46292914311764	5.64997645662756	2.3504174033818	3.8296400614088	8.02197132734278	3.03543820231967	4.41400789489724	4.44071834253775	3.38590577713299	5.09193266932666	5.91339573166596	8.72625250288412
ALOX12	4.28863384311784	4.71433685786116	4.11995205093494	2.23166743083814	3.37291743273178	6.12173295851749	2.56067296568545	3.80947011414859	3.89708039267842	2.52354962981051	3.82800858838368	4.59552483971787	3.69902004505986
SLC2A4	4.15227443415142	4.46663599979163	4.11000050430838	1.70164487111242	3.20804428199853	5.9020950547916	2.30522991876933	3.51326941141517	3.60696809696511	2.41427587007786	3.78462252733049	4.3707399945674	7.06759571092569
CD68	6.05113280311128	7.64446471142097	7.24853142471257	2.90386177470122	5.25835808482325	8.96190039579072	3.33294257844437	5.2866074215697	5.70750912192461	3.79137690163993	5.56071654904374	6.88880382586012	11.4386241841619
SHBG	4.22142508344549	4.88198321815866	4.63991473326818	1.94537384703778	3.44354081440064	5.87702259755843	2.59095807886181	3.85353317897004	3.70363448176276	2.58121845005858	4.16742156135277	4.54330341211324	9.03297237248963
MAP2K4	4.53743023808248	5.80011494040254	5.77863071562554	2.29474141428087	3.7212246587101	6.9273018914752	3.20924374507968	3.90560502639835	3.89251755378788	3.15116197454205	4.34615571602613	5.33610736831956	9.28165633502641
TRAF4	5.42348082170486	6.27944342877277	5.53003681059801	2.36877605183053	4.06283372797849	7.61924264145305	3.34107708102026	4.33573089132464	4.67200959315987	3.44868744617636	4.75109715746781	6.13223224970121	7.39892668787872
ERBB2	5.17814920015815	6.3584040858634	5.57684191220148	2.55727822902846	4.24608182259372	7.78019920731731	3.37871110850765	4.5127903669056	4.96932580754972	3.54909014999561	4.93673399568546	6.18169525662821	4.65286737045506
IGFBP4	6.26809750149445	7.63112668115206	7.16253756001359	2.5884889408536	4.79417454146001	9.31666968578283	3.6525059315641	5.36970902048945	5.83313468353984	4.20192637749199	5.48972736011067	7.21304994103023	3.14326376772555
MAPT	3.51459752240841	4.44417162574717	3.60584370422582	1.63491396197851	2.80699602721265	5.41230305398934	2.23927597848914	3.08537633308096	3.30583072958613	2.46688735986062	3.43102039837737	4.09759761576023	4.80589192395442
ITGB3	3.77572028675757	4.68266147009804	4.42685027079568	1.84684559154672	3.12559844618543	5.89531138192832	2.31954761955154	3.50333111930771	3.55110775047996	2.60596975681021	3.6397973480281	5.47149756343929	4.74156037132924
ABCC3	4.8333328547109	5.83138647483044	5.41451796331225	2.20935594305483	3.81740217377405	7.55518457175577	3.1377712058164	4.02271639746612	4.38839044414533	2.68093763545963	4.69531343138534	5.87952710287744	7.39941794553376
HLF	4.54875125450484	5.82111835987089	4.70614682251155	1.89698361500172	3.79047601381848	6.65523488490045	2.44192340070917	3.76952372389902	3.91626470408263	2.41229538923895	5.20458747370143	5.10015789603132	9.51246162631916
TBX2	4.43831197550785	4.98034136565698	4.49375443343644	2.0304009807516	3.56464193126864	6.5857843520014	2.73442571318231	3.63551609851099	3.89010985175626	2.89594530015114	3.71327632897669	4.98209762182717	3.47620997590271
ACE	3.53800529631265	4.29798497221511	3.548909849708	1.75689255580619	2.97952509170955	5.31048707500676	2.19335320959689	3.21027255912939	3.16625893707419	2.34053293444569	3.27828375327694	4.10564061513654	2.77702786464009
PRKCA	4.29860215700208	5.15896926989355	4.46043654970024	2.01629608938821	3.10744222865204	6.04833246066896	2.181597826134	3.46718099480424	3.63621387718873	3.09854386836615	3.32232848048144	5.24650904210891	1.70086997149045
KCNJ2	3.96539445301193	4.76344024828656	4.45348760312033	1.85061156578099	3.42750996082883	6.18596908188258	2.24852666992081	3.52225653850841	3.9778441726335	2.68427759461973	3.64878850868899	4.60526409313756	0.909833106955459
SOX9	5.28660196431692	5.91380527169761	5.90105597525349	2.38154826237082	4.56742917761306	7.45271828727218	3.28395971178158	4.37884270198747	4.44127398648455	3.25904229908716	5.21092776093471	6.11622572720725	11.482439474541
SSTR2	4.05865107540488	4.89988673663636	4.67233189741114	1.86604140832316	3.34421335045812	5.90449253509344	2.38644282514262	3.46524616765349	3.67017615578338	2.59522244251412	3.87187335371893	4.66246973051124	8.38597553129448
SLC9A3R1	5.85348672703821	7.53189808105158	6.19451824102687	2.87516818157735	4.8393758014329	8.84327874290125	3.82618066799614	5.33715528788906	5.78616017342184	4.0205943917	5.25849547676972	6.9042219799851	3.92327166093488
AANAT	3.86718306646627	4.54378347766049	3.82002763168051	1.90332321689527	2.7744223905742	5.28951060174826	2.21901769921626	3.2130698409339	3.2327386898429	2.53070970466955	3.47718474580463	4.22418290516375	5.5841974166065
GAA	4.605545198579	5.45831069536365	5.2655277803942	2.50059516060711	3.69484585143049	6.68660086693768	2.93850985806168	4.02394241224497	4.29954022616091	3.13648471081039	4.10935210481122	5.76916590763627	5.72288353205184
ATP2A3	4.90564658665653	6.39667540013966	5.38943521649006	2.1056135216751	3.82866244706315	6.61048458813954	2.67507568201862	4.13358705871172	4.06983211185623	2.97257337165713	4.59421901032847	5.36271998133622	9.99107991405666
ALOX15	3.60543888509842	4.05722575105364	3.63878624463964	1.63593898080954	2.83137880277787	5.36084087441833	2.18418255998996	3.07755326568948	3.10740839452048	2.32230199547835	3.12608121133033	4.27680665994695	1.02588682323916
CLDN7	6.03850663345287	7.38396558805533	6.871070280269	2.62874948624352	5.03704074382994	8.85980371807188	3.49612670161541	4.75599932440647	5.95033816347702	3.54852853743444	5.99276366310535	11.4980995860678	10.901583036675
TP53	5.11833253545823	6.25349464537357	5.61491975363424	2.14213850892108	4.23863437618704	7.23128386391097	2.65606970593932	4.26163040850176	4.41372848173381	3.29473638447862	4.38064224373154	5.58016946683485	6.42927863548771
VAMP2	4.44867933753541	5.87997266451957	4.60877520786416	2.1169348392129	3.59135858139848	6.6214237864678	2.65217475187011	3.83072318227177	3.91631427270954	3.08402019793319	3.98350311040847	5.49501358284715	2.57830130231048
AURKB	5.38560182538659	6.46787697859017	5.8127413308102	2.51440692333763	4.02515772616077	8.0222326285385	3.07246015365805	4.56797534913025	4.83899859273591	3.56102017357783	4.43869293574999	6.71409231691839	6.42618043724031
PEMT	5.55306352070877	6.19365354943212	5.92500490210009	2.50443098284739	4.18851921994269	7.60447527042756	3.18893727012824	4.40213668722516	4.87639710216198	3.55702375685296	4.93643032406225	6.13888962855398	9.50854664908698
SREBF1	5.04183793802006	5.61016157018045	5.55532384613189	2.32588451587674	4.18660854254475	7.0797752866803	3.19289543370448	4.27156023739022	4.67589789745297	3.35238422181157	4.46299866464938	5.94862394105977	7.28011985684957
ALDOC	4.82693633461051	5.59865602134561	5.39227345450685	2.44537279726082	3.72219601915695	7.10141715867033	3.09459100740808	3.93465727384426	4.59548156788532	3.7188462776022	4.4816583440638	5.63876304364347	6.27807230947605
SLC6A4	3.55276875820923	4.3331067662733	3.74418939499182	1.67642657858574	2.80448825578909	5.44952684509433	2.15070822252009	3.01391186435583	3.36626417935115	2.87948070675117	3.44844716911655	4.09944454789924	2.4533052596668
NEUROD2	3.78830080463086	4.40421502014118	4.32664961965115	1.79550648762723	3.12523489435824	5.3549171171362	2.23720153615136	3.29402893543733	3.26107206587409	2.37286500644533	3.57632144994752	4.29819093886914	6.87717807670923
NR1D1	5.42646130287513	5.98810993167144	5.75460483744964	2.48956746633924	4.47611062400566	7.39099144393827	2.97778321849654	4.34976640786156	4.76493653439195	3.26346891264656	5.09111498642584	5.58849852607637	10.4073020414159
HAP1	4.17826375234681	4.82706539662945	4.56900363252003	1.79872556511119	3.45816089029373	6.08659440868188	2.81300690362131	3.60265102524456	3.82260305139703	2.62034857829135	3.92956456579641	4.84488730918959	6.60788755837647
JUP	6.92663579786548	8.65738383117895	8.16863433898134	3.41634752839787	5.88906511929781	10.1919212145631	4.18077507742407	6.22040002246968	6.46147131991482	4.86180275250672	6.71692767490916	8.12200193944862	12.2700567135578
ACLY	5.35330909491904	6.20415019607827	5.40784455799072	2.54834647649349	4.38186470226103	7.93513146140008	3.23703087877526	4.64355251104876	4.9124926137049	3.884601457548	4.52773024430781	6.23062278922425	4.88899471654954
STAT3	6.41698095004825	7.53851810763232	6.53421973653533	3.22935721876659	5.39721194930807	9.70457783220716	4.07155784357586	5.796586397528	5.75732909077221	4.57908179357226	5.64447275550965	7.57677083302071	4.34916409632058
BRCA1	3.32035723202715	4.05387426380337	3.57147646400096	1.61685684552194	2.79801371940181	5.27553477066054	2.07701589515594	2.81276558019626	3.1296970996599	2.41311160219214	3.02498610853925	4.03628496302012	2.73294561599444
SOST	4.36946264367374	5.19824115992017	4.76216305989285	2.0892643320378	3.74824246099526	6.29049255731975	2.68501477939602	3.77696846853722	3.92383468109737	2.93788087598579	4.16093100461461	4.98653633538339	4.94505856324533
PYY	5.0346331243544	6.17748021945329	5.57172620095215	2.26058507245976	4.08479908432287	7.23630991311741	3.04563473408351	4.30744129742802	4.46194359758746	3.17028036471931	4.72010221103036	5.77852668530126	10.6287981728247
GFAP	4.28423949639198	4.93817981756751	4.56823698023852	1.93075813863666	3.30041436617364	6.0377175544095	2.45851472388031	3.50126418945451	3.58294321091862	2.51456825417004	3.97501791975918	4.77533068258234	7.51407584737166
HOXB1	3.72070912433396	4.41307336110929	4.13343310947	1.67084562119487	2.89807436480364	5.4624043103259	2.24421383021419	3.08870612581703	3.30323929471039	2.17292166539901	3.67904505084082	3.97588760124525	7.6691623976937
HOXB2	4.78734601394427	5.30820344328908	4.65016101015256	2.00849682038929	3.8106641004749	7.1600581585523	2.60633382440133	3.82299486781008	4.05605855160854	2.93631190139881	3.9153582951734	5.45975649638705	2.49065616847218
HOXB4	4.40008029288037	5.08559365443686	4.46594516826435	2.1837382089911	3.42262673460589	6.38958288652166	2.68675175303105	3.65148731566406	3.72209399693992	2.77452621207022	3.88482762124839	5.25659742577032	4.67161392013194
HOXB7	3.28441027818217	3.87633723252339	3.61214976390071	1.52736259474722	2.56141357462109	5.20953508335573	2.0007254298487	2.92473719729537	3.088346280024	2.03927392685642	3.00171947683676	3.7579995236435	3.22116971473422
HOXB8	3.4454378656567	4.04635001462342	3.72107156505398	1.62747735402048	2.77453648094668	5.08343481077399	2.05919750249262	3.08895777703033	2.9433647235044	2.38107367668385	3.31180003117406	3.9989276915358	7.01245400545529
GIP	3.64488779558559	3.97875585483502	3.65482573997839	1.58004027860705	2.52307824284271	4.71117942951136	2.08511183727546	2.73926204207229	2.92602687651368	2.16431134805485	3.385706785618	3.78573781291254	6.89653794773374
DLX3	3.74874963237012	4.43229229286633	3.7673963762157	1.96782879800434	2.98121064521867	5.63995021954242	2.3941431512569	3.3977446826206	3.22835268815652	2.58218582213703	3.27067583743625	4.29941410553598	2.07259433995832
COL1A1	6.48271102385957	6.38494740413937	6.70524790802076	2.89172363925361	5.1942900750062	8.52910159693245	3.50939204451633	5.33745614882828	6.0249585490243	4.70220502386378	4.78247951729766	7.72964779570917	0.36980064834536
TRIM25	4.95839500717593	6.11473087460632	5.60201392197561	2.57902453045289	4.13730641405779	7.68500513039336	3.37574257477658	4.73803802850208	4.57956378479361	3.54584889361311	4.62483766013981	6.02108380617426	4.96346642136103
CD79B	4.33360176397087	6.50909447371653	4.7471978799159	1.70442067329026	3.38786898476107	6.28917140159909	2.433930529133	3.5558141047474	3.45747960324057	2.50466881686641	4.12727250875969	4.72365228606517	8.8907460816438
SCN4A	3.46102371751389	4.24296283295422	3.57632617505726	1.73053372498524	2.78706823020378	5.067891082269	2.04423948519531	3.08546989083718	3.16800911596463	2.28434672460433	3.26864204282346	3.95096907935177	5.17433394847721
APOH	2.43720414042061	2.82108112394826	2.61002448198622	1.03372583625862	1.78591361000433	3.29166175664026	1.3893447593315	1.92722612669278	2.00315088506434	1.52211436565044	2.38572056439028	2.86089659025429	5.15369864280183
ACOX1	5.03941754588268	5.63857558000074	5.13448571517226	2.17948642808566	3.70298705470118	6.82453405545101	2.8918323266571	3.88530030986667	4.37796157440203	3.1899497047696	4.32282068682271	5.4705873876597	4.34793387061815
CYGB	4.59346365945466	4.99215084576544	4.44854976599313	2.01909948664107	3.55138694188459	6.41738551113911	2.73561001465833	3.77767298936558	4.00235350581504	2.85178884426483	3.84170709669095	4.94132250167617	3.02083861822543
SFRS2	5.73864015946929	6.77994043135267	6.65213672050944	2.64772107410645	4.79248534482351	8.4711991707537	3.36241447668887	4.59983592353575	5.1267208329645	3.7857993313252	5.21283368361482	6.63616535902987	9.39798092467502
SOCS3	4.45457646970482	5.33873479177586	4.62745660223267	2.01858472456177	3.70901982205059	6.88524505521333	2.70409101171694	3.76118287924332	4.0163138529074	3.27644558106699	3.90739145064018	5.07061134589916	2.26896468363126
NPTX1	4.3340957880155	5.06504413412955	4.61493645312949	1.96072044453104	3.3474938603999	6.31470653547016	3.22709048552902	3.5438236952917	3.59448808627112	2.74495704125138	4.09317739421765	4.89788188486054	7.21665976104229
ACTG1	7.60071717972376	9.25507614423195	8.33559742123791	3.76495332619137	6.46661024988773	12.0565321145158	4.59672982450208	6.69097464221365	7.21379738820644	5.26015551878676	6.83838426492367	8.96169351411871	5.95968708467325
STRA13	4.34924861517695	5.45390920675637	4.91067883570469	2.06462141383302	3.10745856589695	6.84462245051213	2.6275183840215	3.838271673522	3.85847985577702	3.0519246542592	4.30572051161223	4.81576974694725	6.8764100973487
FASN	5.00602843594923	5.83970203689804	5.32910496665312	2.4392486419497	3.89466797828869	7.63095762556555	2.99473262505891	4.37977929152661	4.60189578538259	3.47316138335475	4.73013370934444	5.72557021280026	5.26276585614875
TYMS	4.70418582605151	5.35239230877412	5.09014785774458	2.35881968068948	3.858407086078	7.01742612767033	2.91583327648488	3.98634541043174	4.62575227508601	3.12709494577198	3.98116338853572	5.34354533217686	4.31289955432101
ADCYAP1	3.5536643596872	4.12042416452562	3.693220378459	1.65411440719192	2.78909085092034	5.04325349214958	2.11556186222937	2.99576357094105	3.21824248877906	2.56412418039052	3.193565295234	4.06806564404729	2.19794778213174
GNAL	4.21710415794411	4.98345905602746	4.91400541439541	2.0294954047408	3.46169282279247	6.09857268633341	2.36219885654476	3.56833832490215	3.59971378974451	2.51907866888392	4.15688121398397	4.53198520588213	8.33606084076589
PMAIP1	4.75082500752227	5.53662212995884	6.25236735830523	1.96506090990365	4.65317096505334	6.04271204474264	2.31038562818738	3.96334920081688	4.14188881548287	2.78942157095477	4.92230244604986	5.35621535985487	11.2031040992136
SERPINB5	5.30087837524835	6.41492805043505	6.19014438401567	2.68180396033801	4.57076325186288	8.10503125073276	3.06123100171306	5.1342526370135	4.75036663607795	3.92296121491883	5.53930972314715	6.20147939461787	11.783693883142
NFATC1	4.55743035715634	5.88893505980898	5.2886129584322	2.04142878092919	3.73988837349005	6.73257136808698	2.77042488765131	4.05802454471421	4.23575728547582	3.12546946308127	3.96767106495989	5.25001625809315	6.32435463033341
LAMA1	3.91957663538573	4.4149431340074	4.26745921230077	1.71087648159369	2.9502947981329	5.50404234891262	2.30336259219068	3.10627632949814	3.44661142110287	2.36652899492838	3.53900639924679	4.5384701522374	6.99862479916029
MC2R	2.43739400552326	2.81094199455811	2.76497953762259	1.16471603426353	1.88736144664297	3.52753590959606	1.49693420974946	1.97054795056426	2.16095991308094	1.57986043191633	2.25818189516915	2.83959237482701	4.44612798830695
DSC3	7.03194325743487	7.24678272578275	7.92918247391181	3.06707769536918	5.30808529845747	9.05217499189881	3.85299089311815	5.34588607220869	5.98659437283898	4.47066675666346	6.41320629117478	7.44899569703531	13.5550555099841
IER3IP1	4.7973174972604	6.00410112015734	6.01334181049839	2.23675120228176	4.20611414465631	7.12028616930113	2.67014458904956	4.10081378832889	4.33853770407276	3.25896232089114	4.70342716291698	5.6398393158161	9.60764942193298
SMAD7	4.03641969904645	4.99968487899921	4.41711002342149	2.12706062856713	3.23616205250594	6.31751932583732	2.5250056926137	3.6487784032381	3.8607546539243	2.82829345706388	3.61217385808085	5.23868454593986	2.17518547975739
TCF4	5.02067196672962	6.47628034619801	5.77512547998723	2.4327586049603	4.06686014728381	8.02287622621994	3.25123901646942	4.27817062550516	5.02077061900527	3.60491709728804	4.4028573151218	6.2141240311196	2.5165569755889
RAX	4.009024178352	4.79437632462696	4.27063339836724	2.00290758731793	3.25286937448559	6.05783539798153	2.56432569970648	3.39425314534711	3.56524333133881	2.58168917608885	3.87774059748289	4.61899362236015	4.86235072634741
BCL2	4.16176671640395	5.44352503970427	4.22708271778167	1.77381022707603	3.3581282233165	6.0245204697346	2.48068133070214	3.49950193253988	3.65397579757567	2.49306158738954	3.39529415553721	4.58561621364276	1.96552342880868
CD226	3.4862406547869	4.30453045190391	3.72072083153246	1.27741628523827	2.69862099510332	4.6494644481666	1.69747579795812	2.62990646655793	2.84691636993262	1.96594211162138	3.06195208153827	3.83204791174087	6.81496905262674
FBXO15	2.86239028545239	3.07858223795151	2.70213685914022	1.14475010206154	2.14928949060642	3.84809407905298	1.4569632250774	2.31068584815287	2.57955241063023	1.65272009195888	2.49919115538192	2.88026114577646	2.66099502447648
MBP	4.35228036350494	5.18992493072106	4.73693975228353	2.20141765058692	3.40332125019765	6.5305880304599	2.54832270174234	4.06683423080397	4.10516876372527	2.90752999476451	4.1811426550799	4.80330843102813	5.86495240295805
BSG	5.88268027418358	7.12139337766355	6.69151353659547	2.94819817301708	4.93675870267843	8.6558770894851	3.41038925869235	5.18821886848315	5.89168821081001	3.88435206957157	5.09617885814996	6.66913851511057	6.54913655578728
HCN2	3.85562522395112	4.43730378234654	3.68336879333064	1.8084084328945	2.83897772122116	5.54286437362329	2.23808713832931	3.21461052510244	3.59707836169514	2.53103620199778	3.13091012500593	4.32121963768602	0.359380020728284
PTBP1	6.47148253978346	8.07614032436234	7.35987288794363	3.18979116294923	6.0067133596943	10.0121498082118	4.08631164644251	5.9317472340061	6.13465197968687	4.41455012688332	6.12850250678399	7.84611282140766	11.9594902744936
CFD	4.33589798581142	5.36342517781614	4.43292646828232	2.07685123128824	3.46197817979503	6.47604627292189	2.82763431216581	3.91111605843945	3.99487305443243	2.9482079600743	4.3441159170424	5.02356287359909	3.21587391926486
KISS1R	4.49025001153067	5.55775336265446	4.75161533831021	2.07479791919161	3.58518588128845	6.55267265540324	2.67546774551754	3.87934487182383	3.9823060420093	2.90130025213332	4.22029400860129	5.11002286955785	7.01706207632528
GPX4	5.26006928599972	6.69343781201363	6.20046582606184	2.67303948575299	4.58169745485504	7.9108984701666	3.31740834863317	4.80854439693505	5.27112939606005	3.70788524875696	4.94304970515455	6.64088692177853	7.32445702345605
GADD45B	4.58879578287247	6.24255240612184	5.30877134767866	2.36810876382189	4.03740343255343	7.42742024348013	2.79498310593828	4.07377261337665	4.28449095801068	3.22119774615138	4.53341097597335	5.46356582432496	4.1100464479106
EBI3	3.70979632595293	4.87350087242144	4.16197206593793	1.69248519116845	2.94021594006188	5.55257353893163	2.11626207163684	3.10939754836059	3.12785968087724	2.34539259574196	3.42303936855421	4.08928053487061	6.83128047129886
ICAM1	5.50373436805806	6.08493974660202	5.117006395704	2.39396498367734	4.06776073395746	7.05151539954702	3.17145105775794	4.21170699317608	4.38150935954297	3.4449352391852	3.95998060130087	6.44561540210724	2.68928811713085
SMARCA4	4.89059115510889	5.59516384401997	5.07141810674549	2.32119369636389	4.02919378255767	7.12284039628615	3.26564722129359	4.32595426359141	4.5191333932087	3.63950520648983	4.34512658696908	5.43651545651716	4.83790545961404
LDLR	5.86764927970945	6.96294018750793	6.69179701762678	3.21501371592724	5.14444562374537	8.24219109523068	3.46774677000393	5.36223366057345	5.40953040135312	4.34898027380537	5.66688564069486	7.23828828318081	8.13557232763416
CNN1	3.83352150274405	4.59495435908699	4.20653540720678	1.88299805264145	3.09795024808751	5.65630275377154	2.31493388276683	3.2060814705296	3.55695380933462	2.69000351668136	3.54788782044681	4.35989601510715	5.18457248341951
JUNB	6.20255466148207	6.7157071425557	6.46367954313586	2.87638041793437	4.92439421913811	8.74386531171265	3.33242343726591	5.06206399921489	5.52178054541319	4.02492998281529	5.31577642498163	6.60679051821675	4.90268048536652
CALR	7.10629864900753	8.73237260158933	7.99557570914975	3.35610944397707	5.79656801422942	10.5962955237451	4.51038060656083	6.28477527125012	6.96412148095297	5.11641761433979	6.58172982498563	8.57335471243894	7.72734520972008
SLC5A5	4.27030229853576	4.78968280266476	4.42993840861048	1.8186680800228	3.24823203442367	5.52487465470454	2.43636164639823	3.44882942413226	3.53629406524135	2.55382441833595	3.95622594397841	4.4979550728717	7.90804564403052
CCNE1	3.90075744368193	4.44634957421582	4.11807704979312	1.9902866045857	3.27427807694097	5.52736525311196	2.29347663297866	3.40555909914538	3.84130175730063	2.68484215556209	3.36151948923144	4.36983817710079	3.48889780886328
USF2	5.32933297769433	6.41493591445463	5.58702809142771	2.55330167169438	4.24533514766484	7.5957263763437	3.21448777752205	4.58848757826438	4.89194874369252	3.58050456901436	4.49780216903309	6.10730676856026	3.61347732213504
HAMP	5.30163350657613	6.05501845508699	5.68063099592483	2.24430702067726	4.09900849338964	7.18416418017645	2.84729338513206	4.42238365534912	4.43560115926872	3.05770563667755	4.81336599477632	5.52869753427847	10.2425818565246
CAPNS1	6.47629691939978	7.70963907195544	7.44591938809061	3.09246657982507	5.27213724957781	9.09094366372884	3.45534130389647	5.17330910354224	5.62988233620869	4.18597432330046	6.46453230250447	6.93222083349714	11.8120314649542
MRPS12	4.120953663452	5.08121967383107	4.39343365132885	2.09215370675068	3.41177390939211	6.70780315221045	2.58563761213196	3.67855783306321	3.91763692789315	2.94522331399815	3.64433815164112	4.6109407763796	2.80980784538201
CIC	4.68625861778533	5.56920553997123	5.55496437843295	2.26184628920899	3.87786919030065	7.24825016335238	2.79447519805204	3.98993925198766	4.22395504197182	3.11725497525803	4.42947010339592	5.12721928238562	8.6157117512889
BCL3	5.56348448693097	6.48149948369471	5.76896790894388	2.51141163980953	4.27262577681382	8.11511228692878	3.22462375629982	4.77112276468669	4.90409759267995	3.58776269867627	4.92948993338231	5.90771872466434	6.2710014215005
RELB	4.34830344867367	5.13408683732326	4.52525090421669	2.23500973881915	3.65248841181091	6.3692002138017	2.63548772457514	3.69604241558906	3.92196186505596	2.8424784017113	3.66643323616657	5.11493930876497	3.11908243672929
FOSB	4.8177303991111	5.93113838352145	5.39743209982473	2.29829273989289	4.067249829501	7.36316307124186	3.2560417506248	4.60629803488262	4.33069119811093	3.67236494923952	5.08285089506404	5.59656973656552	3.26505321183216
FOXA3	3.57333710864439	4.04136676784634	3.69870166271704	1.72783591739565	2.76573374450179	4.95332437276182	2.05083174424377	3.01665744694615	3.11902081185083	2.23324442517565	3.44659273255189	3.80926336454699	6.17634591702853
HIF3A	3.76558619952734	4.3975169364008	3.94056053926576	1.81632364067341	3.14340601563051	5.36933424603161	2.31334642821324	3.38531926116027	3.41545049985233	3.0251981366924	3.44858234622897	4.35502391376138	4.97990637755614
FCGRT	4.46727898082903	5.74857270389011	5.21557365530827	2.11657027524543	3.784422128756	7.06382881295497	2.84838473832109	3.92156195133592	4.18727271519561	2.89580477794242	4.15793673665547	5.44375039877081	6.57189880636173
ATF5	4.37634600585728	4.9328832408556	4.83938970149024	2.00691498675308	3.41527678483737	5.85035417307707	2.51437141114823	3.7367769499532	3.73651455128139	2.57732730094749	3.9905908457071	5.05228929942793	6.82002735443899
NR1H2	4.62740527012824	5.17092047141097	4.70158974145547	2.26997639905043	3.67551711620829	6.46095729952799	2.85582926553157	3.76415353308398	4.35277200248505	2.95987673758525	3.92651929701353	5.50141718624575	3.03787239231155
TBXA2R	4.32355854138145	5.12441181446102	4.46808104446153	2.00731940835174	3.23875568272939	6.08479314433184	2.49755604467617	3.62488364761181	3.7108589982797	2.59945698332001	3.73791707755323	4.65587634897321	6.50154316832888
SEMA6B	4.44020568784299	5.4882504668124	4.46431408843522	2.19464478187572	3.33562785946812	6.36301542519559	2.5550502435754	3.67539536748024	3.9766592328325	2.98533148063362	3.70160399596785	5.14818063745255	3.76424708710614
TICAM1	4.8369306226256	5.61446807731073	4.97972722557231	2.27119650680616	3.92870626982911	7.36375094588362	2.96056162842664	4.1404007642037	4.36529313346287	3.24422128038395	4.38221988813958	5.4918684602004	4.29203778098502
INSR	4.16649936719242	4.98809372496166	4.60829322101414	2.06664183226176	3.56175745533075	6.74894780163459	2.75917279587036	3.69637995779691	4.04831038651014	3.03038757102176	3.68918267531567	5.02442931897817	2.22584831194093
FCER2	4.4706950324129	5.27668684847931	4.45377757841397	1.78240008363763	3.19651627911992	5.62397285096261	2.34865617435925	3.37371155035272	3.29820283952938	2.51667998832226	3.96497448877583	4.56419791355612	8.277030056544
DNMT1	5.47422382482464	6.41650527040565	5.35904610823096	2.56757041953505	4.47047169055434	7.73741064590602	3.16568809804788	4.63262199188275	5.13322229523719	3.81065231570758	4.51919769114323	6.14135584291672	6.3973110544668
DNASE2	4.94257742605197	5.62984264384097	5.47231749479571	2.40628375472991	3.80119519067137	7.55692535061901	3.03142180164599	4.12492897053326	4.83030050321665	3.45912220864153	4.31369584445895	5.89607913419699	2.80785935086874
KLF1	4.4942793294005	5.04589674656926	4.70975112692465	2.0050287684609	3.27570476446199	6.23155945967368	2.54948919828056	3.5756614472619	3.91961927499546	2.77495804246438	3.96639900631895	5.02027223782795	6.72629641873579
DNAJB1	5.56605063192705	7.02754156739358	7.06703884375048	2.66219726141516	5.15739334888158	8.56057578074594	3.58513259258938	4.75972217118465	5.18429964873499	4.18730914872684	5.90930998791584	6.66527627518228	11.7535940435879
INSL3	4.00420074927402	4.73301603482639	4.26637276087446	1.9934577628863	3.15685924583628	5.93063360323728	2.49981598854882	3.64629768079648	3.63507881465281	2.54503750469389	3.76441356296434	4.61795612996647	5.54700993098434
JAK3	4.34281247271584	5.81029029067986	4.45908319883304	1.90922161650236	3.44229717462206	6.6355285666972	2.65698340057295	3.64932650053565	3.82198263326187	2.72802257303527	3.71823326021644	4.9264029890097	2.82215175069363
JUND	5.04337557113311	5.96276677114016	5.35872985736056	2.38386606416694	4.12990611509197	7.4998997810567	3.14874810724736	4.27154078105485	4.91381099610055	3.56984308976592	4.500533378986	5.90578284813496	3.1392805122177
COMP	4.23028440992475	4.71914984330916	4.28129580446325	1.94451231783266	3.10695352088111	6.2363175025852	2.47815343146874	3.56855477069104	3.76933525448023	2.74044946596994	3.72554902632906	4.69531891585531	2.29629362560313
CEBPA	3.9624573328838	4.69544631311923	4.23623292379416	2.10586487718733	3.15465102264343	5.51435817656149	2.46312390322495	3.56834358051608	3.70817143556306	2.57294210774738	3.67438171949174	4.53683243737792	2.80659091107967
AKT2	5.32320555301881	6.64688154172783	5.78448287607184	2.57800783233562	4.26265761026393	7.95977488547453	3.36876254334752	4.60035361180239	4.99004783448901	3.7879795034349	4.91962929908069	6.23555532994377	7.32051281919301
TGFB1	4.73634786489595	5.39457894458582	4.95070497428487	2.63920357798178	3.79229794455324	6.43763362289299	2.66863222328697	4.22155157513178	4.35658118294092	3.3573249725689	3.71044852924615	5.47151644601768	2.15870282453431
SIX5	4.2911347188694	5.31503329310381	4.4619982082284	2.06775039075847	3.57696488363821	6.52064545187637	2.66421417779891	4.15878362516246	4.0972447946903	3.03204366188215	4.07053262995609	4.83950157217585	6.67548237581515
BBC3	4.5405036436123	5.65305578034515	4.84552008515692	2.29105224791413	3.84793726825469	7.07583578162013	2.63452258807596	4.21075410531457	4.19657887537134	3.10571856402513	4.50466948830709	5.58943796274444	7.16420468136427
RRAS	6.0710064595875	7.38539370503774	6.50570803902638	3.1448718217758	4.85055813544211	7.84691758292692	3.38980044522138	5.27783941363202	5.24624916470199	3.71824885358235	5.19825771432291	7.27186961807826	9.58156874885637
TNNI3	3.52965307833585	4.18633538786487	3.91886329916942	1.59032364314844	2.81607056390611	5.16002887303335	2.10316289598925	3.09159583958896	3.16237649710613	2.34655775192738	3.41045015974973	4.11155414539693	6.63758374173249
IL11	5.01208631430464	5.69972627593567	5.09546082173115	2.30788996224201	3.97286200478689	7.33560155145142	2.92761612009335	4.01727033132461	4.14325291590127	3.04005636985582	4.53405914813493	5.3744623198711	9.00180648894029
PEG3	3.74866293928255	4.86700185759684	3.67158489927967	1.71413984968282	2.83229250215427	5.44108694374377	2.06761718857855	3.18003226133331	3.25160130555621	2.20635580834249	3.53380220033108	4.57456302786778	6.18665219318716
OXT	4.6931763325446	5.30341381835578	4.4353205764774	2.2802225546809	3.62108656205156	6.45851983326622	2.7793143038814	3.83736795754401	3.9352578258276	2.86350038774426	4.15437189483926	4.79201500976162	6.43922750695301
PRNP	6.34068444936583	7.26727829053485	6.84564447884461	3.57689117896316	5.18141493778866	9.49081020766779	3.92555366012325	6.03275250348884	6.00255038812148	4.77995022383741	5.52241992341285	7.99676734621295	3.62598468776327
PLCB1	4.23801082307408	4.95848838905429	4.82466840480326	1.80142920505025	3.60717640936515	6.90817959991275	2.91972328576081	3.53860012047125	3.89979081823633	2.77661494505329	3.92749163906662	5.19598591633075	5.70934453582022
PCSK2	3.72771169121806	4.49090233796799	3.96590353268675	1.61483418050295	3.01204076053561	5.23407613056834	2.12569025479768	3.0915527874517	3.01877384337543	2.30642242334949	3.64762501782867	4.24107453420225	7.65358580959927
HCK	5.17104021603817	5.92292038112706	5.07451923994918	1.92285893265405	3.67697727701679	6.8219123021794	2.78625060838923	4.13844687890626	4.15980977461925	2.94731526020456	4.176319577678	5.0990990903709	7.06063958391848
DNMT3B	3.84217840099131	4.33038399492859	3.76762369172468	1.90849336068595	3.05567447523755	5.81310838285573	2.22518133910097	3.21694824866345	3.45031363366426	2.64719655706141	3.54743554903962	4.46050776106649	4.16685540777372
PLCG1	5.04975830533904	6.20242411906328	5.13422157721952	2.43937089985038	3.97117358310983	7.44482770047133	3.13246479291317	4.25820158398675	4.68127750424404	3.59356166411359	4.24501287244603	5.75264273718056	3.70799727654719
MYBL2	5.12005131745197	6.24605026988217	5.67395625357053	2.41654422792286	4.14374287001218	7.32298557730744	3.14629468391806	4.25798271658534	4.74841456110256	3.5586029015673	4.68453621448094	5.75468922363492	9.40827052764833
MMP9	5.42933221506346	6.13031305664603	5.85001866200756	3.25593663313703	3.91114144559403	7.38799000022575	2.64357492350847	4.48656712122551	4.45573793255123	3.18813895747045	4.40366925044347	6.70155472581647	6.36578143635254
CD40	3.77216551391919	4.86722543563681	3.85477157537321	1.74059526619473	3.00560578492555	5.38376011337184	2.10290291946631	3.11826823675916	3.34471799471928	2.49283846365655	3.13893760473834	4.30516060125946	4.16436423238694
CEBPB	5.01111236298278	6.24516873801145	5.98913552905867	2.732486611544	4.46258890496536	7.94840185499346	2.91270075520479	4.54492008103139	4.81353738771842	3.46084874990727	4.51550175481583	6.28839930823363	8.11699473723244
PTPN1	4.97094642049237	5.91018008527235	5.31990233898117	2.3752558449265	3.87705508891063	7.25923215031342	2.84931736142366	4.43679676897402	4.4523339753425	3.47289277756226	4.19400890185473	5.81003786454497	5.0617512955755
TFAP2C	4.3500442989249	5.09764084085695	5.38167796995967	2.10086939867756	3.83932631435444	6.51210152796452	2.8464299680105	3.77855471775018	4.16402678284126	3.14740347425041	4.36246120096331	5.31055076671341	8.57231649889772
GNAS	6.2409917977546	7.03956745861013	7.11499722808518	2.86007007265086	4.90062153300897	8.96658882130875	3.72946629293777	5.0799713723517	5.67096307662326	4.21458713864729	5.48915681258833	6.57778496509741	8.7205411886081
ADRA1D	3.6638247576558	4.69843001858574	3.97723080356083	1.75297012807699	3.15189300154844	5.58807627707765	2.24105189304734	3.23940157636069	3.15952875818444	2.4008367716346	3.69659982635808	4.42194982901534	7.3514062283627
PCNA	5.33194952654049	6.05137890828399	5.5729916896598	2.4938392760239	4.14901887010691	7.89977406142554	3.16515050211554	4.12299828282142	5.21635742811518	3.51531177321853	4.56346652795964	5.9365383671337	5.90332078323486
PAK7	3.53355005398584	4.11183591531855	3.76784931999586	1.44002744328186	2.78086902497415	5.04442092245668	1.97666945296065	2.79891448598721	3.05053207296672	2.1970914281983	3.17583059867257	3.87256071041613	4.48173639489683
JAG1	5.84305489306534	6.99112565823907	6.73880174967871	3.03998306472774	4.98796416213292	9.24216724752966	3.75960407087692	5.6753928695654	5.83778031032604	4.39491425922083	5.42860684275866	7.04635112884903	5.8446809162207
OVOL2	4.08589416268782	4.92864133204638	4.94489735462608	1.91807255413906	3.62097496219713	6.59407884055006	2.65779309114779	3.677386997852	3.74504547883969	2.86340938853008	4.01249905751786	4.9381861141587	8.37370501118169
THBD	5.75268540725528	6.87279160650304	6.34839474916306	2.57167345502157	4.68675015620507	8.65135749346416	5.25077760868084	4.9909879117356	5.14877012463606	3.23858927740956	5.20031595250394	6.30777197550564	10.8807177690479
E2F1	4.65625841420685	5.53581175898914	4.96314966485584	2.29715560598302	3.77069121028288	7.17124055294093	2.82362071279252	4.07935524091335	4.20943193563032	3.15970187849857	4.13787643395432	5.2697308519284	5.63775975320707
RBL1	4.03813030560461	4.5144924070655	3.78818775138214	1.87872912192226	3.30133062383448	5.44339111665849	2.25947159379659	3.26917325507766	3.83717183382849	2.81381793867723	3.32925343245091	4.62250374179257	1.66925918254848
MAFB	4.37758593764188	5.81711744083147	6.01682041947942	2.26215726492439	3.97620977046316	6.7752190913341	2.54355485106255	4.13200091349758	4.06015354978548	3.333319567202	4.82194979898366	5.8460258152909	10.65396221179
ADA	5.18399164490406	6.27396616867384	5.58980020091002	2.45984971290055	4.34209901739508	7.50341586950383	3.0531352089416	4.56182752708214	4.52374185557909	3.12925427868008	4.74532874211527	5.68760766494188	9.65199768603255
SDC4	5.82682014425597	6.55360559386132	6.36110606925052	3.07406242863626	4.72656569616424	8.26044923178952	3.96007865004724	5.27579093239767	5.16729180110835	4.07440044006443	4.78855086992395	6.82988337862401	6.76912568569175
B4GALT5	5.68193877095374	7.01862515088355	6.63787194453554	2.64260963618792	4.87656840860976	7.83804243994931	3.64133670889403	4.81964523283131	5.16059989501839	3.78706055616887	5.29375542550755	7.01741162994144	9.71282277617556
CYP24A1	4.14958790081354	4.33549083276576	3.90819997149832	1.43643526082257	3.13965883968105	5.41190745233298	1.86231708026054	3.25337097012364	5.19490008613333	2.05105640097324	3.28301526515848	4.37312496263542	5.55764485777534
BMP7	4.3011718157717	5.19291980583154	4.439959432466	2.09473673928432	3.88144615839599	6.73626143462176	2.9583919731025	3.79490950241694	4.6847839679401	3.37564887367348	4.06282483559843	4.83449322482611	0.910753552492635
GABPA	4.75609899578978	6.0899583743297	5.61600995234927	2.3624684415477	4.46592855700058	7.18671809261264	3.03491531656168	4.31900919490817	4.57933626885133	3.45769939759973	4.77749467049383	5.41055308496152	9.96198814863195
IFNGR2	5.52356002361137	6.5431601659497	6.38616413938264	2.81596535976284	4.74699915479806	8.47623883222881	3.40789229858964	4.67979098760983	5.03436475481218	3.78376792089277	4.88681981038445	6.5780798854458	7.69995987312326
SIM2	4.25790929637449	5.17615982048219	4.36826424594182	1.95528555325295	3.72920064229716	6.32132000430838	2.72520458097609	3.71680143507357	4.01981506434157	2.95505383676401	4.14783033519948	4.61666841418228	3.44562241987029
ETS2	5.55640294435933	6.07741081537469	5.92665828305524	2.72091897086274	4.8481191227711	8.13663003407971	3.78473991845057	5.17922682420257	5.29353942195431	4.29944104461332	4.82209969945905	6.56698165892681	5.28828092917189
FAM3B	3.67203966549255	5.18404792030702	4.0917324615892	1.41161827665042	3.68197505270917	6.26146906594311	2.64964084686798	3.23654797053635	3.58332438517397	2.07182988725649	4.39856255928846	0.667933591573371	7.46281709902641
CRYAA	4.72210996733787	5.42380722827259	5.06661073919132	2.08582950357785	3.84028040080358	6.53528366011932	2.75246633859414	3.90619915972249	4.26700043766614	2.94883302943413	4.17748906213996	5.38288414341706	7.8339986336408
APP	6.53116525799923	7.29445470420695	6.6210964283427	3.37851957284106	5.27129216541607	9.66675755295372	4.14189828384741	5.85041038765393	6.26855583555669	4.82778021601329	5.56200552355692	8.27176220702505	3.77878072285784
ADAMTS1	4.05018975055715	4.65680689165216	4.39816786664912	1.9441374609252	3.47163335982496	6.1575907236727	2.42557407395917	3.490220603369	3.61841253046441	2.86106064868596	3.98120648007317	4.73985177647832	0.909973792554644
CCT8	3.92987664720387	4.68370338658638	4.38707639997105	1.93972688627328	3.31265532926792	5.68572202183387	2.39197916628188	3.43949839138583	3.57659940399564	2.83499794264389	3.51423836825933	4.88258117221004	3.00086762255479
HMGN1	4.51729274218384	5.94369480969224	5.45479445175827	2.22530229386977	3.97394977582245	7.05919706812929	2.83528445118041	4.19419323621842	4.29406059694849	3.09027830204328	4.2629098522955	5.3707261783122	9.78870436659051
TFF3	3.88827705928886	4.43336328352663	4.47900666033989	1.67078004521295	3.20105326760932	5.65936939947152	2.09605958548308	3.19572814134181	3.24876708564869	2.33249749488797	3.68683938072414	4.44802244482092	7.07246286734289
TFF2	3.46021229372252	4.20979815538361	3.79290332629734	1.62344706023354	2.86946447984171	5.23941246189684	2.0586532933414	3.16330373055166	3.30694080052115	2.12599132850405	3.39528981178337	4.067082254703	6.57699524496458
CBS	4.31095881464659	5.00571460358038	4.58550475507867	1.87522507361618	3.77208063388725	6.27540152419517	3.01082327919935	3.45990442107638	4.24616095315258	2.65452062445543	3.70583877747176	5.0270131389542	5.59643827947538
SLC19A1	4.81591166329104	5.55735042836808	5.22833476233789	2.24471932775565	3.74658100691665	6.8085557015841	2.77835879783209	4.02030708651198	4.37600033254196	3.12933961271787	4.34450451724049	5.13934111001506	6.12915523050068
USP18	5.24725972778884	5.77960300545251	5.24661732611225	2.33198668608832	4.15897372506086	7.31506314105303	3.00726335008626	4.44150530072255	4.63764823627443	3.5419847164772	4.54466774588716	5.89699418268241	5.35434621578984
MIF	6.54640552788619	7.39246528180766	6.93759772264102	2.99689132571404	5.31493230205464	9.4071069513268	3.73536818182694	5.39279969758199	5.86020251100019	4.42864684770303	6.14085982765888	7.33554653008796	13.1335404800818
DRG1	4.51283853001285	5.80239128767803	5.31952790327724	2.35405772612443	3.73931566680611	7.21236378125486	2.75454001855269	4.07500814808102	4.24644459755131	3.14435983064891	4.41108039938105	5.25693463154188	9.51404942470394
TIMP3	5.65621818513838	6.9515514021466	6.44468088465479	3.42827335722748	4.28227634005906	8.51847117248589	4.87854893982295	4.81221363231425	5.09567662721453	3.66479631357659	5.19431042409941	7.72752663368133	5.64523669197206
HMOX1	5.04500547310828	5.52827125437258	4.99001944554621	2.14585759479324	3.818745737576	6.39486014501128	2.57948404391733	4.18090759699836	4.3649578313672	2.70220460379459	4.39406571951489	5.68542192723458	7.65400180570221
APOBEC3G	4.58777207616473	5.40954096167066	4.75701785118277	2.13935538572156	3.59576199215843	6.28413333377264	2.42598601296197	3.77022690320318	4.18642836947041	2.78058480471911	3.90243470393969	4.901324602578	5.58523561349847
ADSL	4.80064416253251	6.0166891262546	5.60476217722444	2.23136306522614	3.86339805425719	7.25307244481458	2.76138103076671	4.13099742725306	4.4673280421378	3.23452065056571	4.62718755452261	5.95016422529097	9.40101004744927
SREBF2	5.37779800086703	6.6881489262155	6.13277210546266	2.5147798444893	4.50532945713999	7.90674123266849	3.25937171776438	4.23015760488491	4.72483866783587	3.6690411356197	4.7318382890769	6.14160838091656	10.1090047724325
BIK	3.7589123299182	4.5594756525948	4.15087462399352	1.90944761687901	3.17868527498675	5.84383243261338	2.38261786149838	3.13002389484317	3.62218420131506	2.58066602812291	3.34760338499246	4.7343109215546	3.10654810762402
PPARA	4.82600477211573	5.39278790380534	5.21605395115049	2.04927973359169	3.65825607229245	6.70926935138698	2.86425637868442	3.70803882763516	4.23735172973377	2.99425227305963	4.32384493993596	5.14857275573942	8.2827655817151
MOV10L1	3.06895005921384	3.60092664963017	3.53372524510913	1.36726988323349	2.52125194930637	4.29832935969354	1.72257358621293	2.40025283582755	2.60607897325706	1.90914043748645	2.97491844625264	3.69419307779834	6.4658051443528
SLC25A1	5.20013422352488	5.83402129864987	6.04823666796399	2.586892532255	4.18387082908027	7.32231885170723	3.12385302264875	4.35240672530021	4.70627688569837	3.26468454546608	4.82202316965828	6.01718396487577	8.57172499104713
OSM	3.64980266087014	4.00276405007514	3.83504077315275	1.77327106581982	3.02880567447492	5.36366842516885	1.92272559974177	3.04577428921607	3.16224580893733	2.33750522137988	3.28893516733325	3.81697091197002	3.41615894172604
PDGFB	3.96588393061592	4.29587506197349	3.79649330952592	1.97002606991132	3.00620875028247	5.97202853377537	2.36753497106006	3.20809759241754	3.61613363723429	2.56891551628828	3.28778634770527	4.34992638092035	1.76565227062571
CERK	5.09735079415476	6.67219297303837	5.66560031656431	2.26843999056625	4.20152919158896	8.17498674635173	3.29817995078122	4.33669587530061	4.26083483839908	3.56954929953649	4.80369046392246	5.97464378093797	6.59047789315728
MLC1	4.2526297780644	5.52282242645058	4.88933842898222	2.03809405102737	3.70671898929715	6.78829035336363	2.62543931273428	3.76369869438612	4.02504214389237	2.84442684599724	4.30171255134503	5.1877401826237	8.07392393193348
GK	4.82742811024845	5.64024926241372	5.25654090533344	1.99081564488259	3.65559687025293	6.95104924664092	2.61209472793596	3.95409289838508	4.17353726029203	3.1771938672727	4.19778059653124	5.12350879950287	6.53253640012623
MAOA	4.54366310054202	5.14247317762979	4.87754543949531	2.45367696231991	3.74679908748389	6.22096675264031	2.72067571785034	3.91475792624121	4.25372866501534	2.67837283647221	4.09149719423612	5.28550440207062	3.75732675695786
AR	3.55752126303852	4.31476818856667	3.84496492883152	1.72201660413254	2.83356300603045	5.1135991628694	2.05512582916554	3.27576829032367	3.29308875391451	2.1862101507389	3.39674365927421	3.98498773084612	2.92354978098605
EDA	3.08885134605148	3.80802893873352	3.37442854699691	1.57454119434718	2.63053561997509	4.68302869215399	1.83175575077229	2.77617512117158	2.85388976379301	2.09927883691577	2.84010491339995	3.66469580798474	5.95959644923413
PGK1	8.32768327518291	9.03636869042991	8.68730959751529	3.55883317905616	6.47432357694568	10.6892958280216	4.41786500490295	6.538792109251	7.40552539184653	5.31078351643946	6.87825004958546	8.68787635729245	11.1313569625145
RPL10	4.16018458506234	4.81830267450795	4.09714378280735	1.99535961631564	3.10237677787143	5.62781457664753	2.43432966623616	3.5694331330535	3.57749867092369	2.53500010710362	3.6903041378297	4.67182613983697	5.01416340704425
NR0B1	3.18727463080308	3.60475345298766	3.22422704002766	1.50945297677611	2.38158868801619	4.40096019596472	1.81207145133961	2.66748653389367	2.82901951387128	2.09622424035036	2.72294198193446	3.60439711679307	2.56232002766752
DMD	2.94867210367927	3.26909166905548	2.99054679355992	1.35328956645763	2.23467590332621	3.95651367949226	1.68054997367468	2.46940536679981	2.65977658882642	2.05712078190677	2.44150281570366	3.47524636948602	1.15852547847361
ELK1	5.03614631440628	5.88722879114952	5.51578407971055	2.4017868016356	4.2126446976507	7.18189196109085	3.04766584298384	4.2798914333257	4.42835476981924	3.26360243486414	4.29011236745485	6.09890053450956	5.72919537672169
RPSA	4.00895129126093	4.78314718204729	3.96587603398913	1.91981268034827	3.00342937028703	5.61968362980576	2.39638342652538	3.47719833755246	2.66077105857069	2.59575220826139	3.72526291102604	6.21587635611379	4.87730473222179
ESX1	3.41767159247053	3.83498170078101	3.82516280288997	1.45324487673205	2.69910117560033	4.73119099270601	1.87945949090251	2.92644361820658	2.80203396470396	2.01732497076686	3.20752924404541	3.73914538386916	7.03485283316882
TSC22D3	5.06940491586584	6.82375406696037	6.20659036144207	2.31955787652363	4.62702449536865	8.15545736081219	2.99934644101289	4.23516088602342	4.85912001440191	3.43644566078086	4.99506216746547	6.05311352644707	10.1740680440375
ELF4	4.51466062586087	5.79228005291861	5.53114024187429	2.29551699934757	3.67753383224115	7.21023198166283	2.97354632548475	4.24531436901515	4.41436546711394	3.53308899586744	4.3594635887547	5.64453333949283	8.37745626885508
GPC3	6.53933403090125	5.10624982814443	4.60230213629371	1.80834930232237	3.17269096743632	6.32791446170596	2.90549811340198	3.22506639759482	4.43322477865391	2.43878636147546	3.53789217217153	4.33851319150831	1.21509989526769
SOX3	4.37119388545953	5.31503233926055	4.74671303102682	2.11573020635108	3.4347043817955	6.18485552132919	2.57893557299923	3.88721391556276	4.08944638328312	2.9078920404786	3.88643489720831	5.33027869573298	5.33764479944184
L1CAM	3.95847754260427	4.8742827290119	4.92775243449319	2.10736925730824	3.24176170529278	5.56767159006132	2.42705357122678	3.55389855742874	3.55111899298407	2.46150166680874	3.75254840203739	4.93926593642506	7.8865752626498
IRAK1	4.70670254956236	5.75588996777897	4.93244822361574	2.46238895625422	3.83263676008307	7.3823496352687	3.04665327260076	4.32907549520195	4.46130577748232	3.38505502598699	4.23311375758194	5.64476379769985	3.48311008566962
G6PD	5.10292781306963	6.59504584976086	5.74138538747252	2.54204557584047	4.27317814378576	8.16746616743567	3.26749107121771	4.57772147068037	5.26438805525273	3.71126044738775	5.26288135999302	6.1232396133162	9.87445338076221
ADRB3	4.00541790980889	4.48364574688434	3.94491475738766	1.80591513204198	3.25791571916748	5.60136331793108	2.39012498454454	3.28730316533368	3.57047715400381	2.41041222983594	3.66811982007054	4.47359103352751	5.107760484994
WNT7B	3.61602144628402	4.0583142048846	4.02069233709942	1.92680655907704	3.07425722832058	5.53246840308546	2.44503370884142	3.25502392965379	3.28711252149294	2.90775740026922	3.37635871041326	4.47304004695711	4.42564035145074
Meth.AANAT	0.0514754106429237	0.0709544432270043	0.114365281474027	0.0261884312836492	0.0498689404119935	0.0843322390387636	0.0410057850421258	0.048718719076997	0.00169566558161775	0.040916016457875	0.0515924270680818	0.0571860677904933	0.0907360331194837
Meth.ABCA1	0.232367698412855	0.336360419111465	0.253730417364056	0.111665826698975	0.201437764836312	0.392780140921842	0.153579859146531	0.244837472590489	0.250041357332581	0.187608475338432	0.210946980443158	0.268619676926788	0.301410747372607
Meth.ABCA2	0.162275520079132	0.266098578899486	0.215532485516842	0.0773942300683244	0.127794839375316	0.268300352678149	0.103868242888527	0.175636065445721	0.169514279002398	0.139258999254194	0.143963046697814	0.175126437771967	0.192385401394009
Meth.ABCC3	0.146991904748902	0.140185352370646	0.137257801042889	0.10499789709	0.155496215240648	0.235111574738318	0.0792968278957391	0.18233388817588	0.160404053313161	0.148684627621529	0.157431306653102	0.210192472657762	0.170085747323749
Meth.ABCG2	0.225416696682339	0.271941857656708	0.21926727373186	0.129749996333267	0.173418272094316	0.353329593863926	0.151773696028224	0.219919128394011	0.203458863941298	0.156472353966978	0.158165269479741	0.259696628977053	0.300206537705902
Meth.ABL1	0.208308855942084	0.283823077940191	0.255474893594788	0.101733631531616	0.17027959529099	0.335357261793867	0.129694724103553	0.199643558605138	0.199717431685275	0.169505386910652	0.181935616919989	0.252941236599278	0.277524687352015
Meth.ABRA	0.00246687783495395	0.0625124792603733	0.0517264568685089	0.0260312879646796	0.0416977692657451	0.0750019865371177	0.032515178106136	0.0440556315648312	0.0422828879063818	0.0360025074057024	0.0430022077582848	0.0603400000147572	0.00956567363291299
Meth.ACAA1	0.220914748637512	0.371620589894758	0.30966517360506	0.113012912427205	0.186350827157805	0.361165443336431	0.141810078329402	0.256859319211712	0.271189481141951	0.172856931262382	0.194535973231575	0.249472472940798	0.305674787042279
Meth.ACADM	0.314373447888199	0.351606296715156	0.311407098361749	0.0784602557088393	0.164864096033934	0.474583069074613	0.15913954630514	0.285972469775947	0.280702441898569	0.0889492184581755	0.298202467481667	0.344166971392157	0.424072113608646
Meth.ACAT1	0.0580310606882617	0.116709174419387	0.0897451791509254	0.0289090035347923	0.0501009210511605	0.110488096513275	0.0379885020905068	0.0766771014916604	0.0797407967488091	0.0574082378177814	0.0505068218462403	0.0682589253482617	0.0746461048494987
Meth.ACAT2	0.100874442728389	0.142117405442394	0.118355431869932	0.0427969977155207	0.0822370806849953	0.164349133275026	0.0648535377819695	0.0877389210804702	0.0982366277929956	0.0711637415892551	0.0963849203516182	0.111960309994224	0.131146485884337
Meth.ACE	0.192404936424056	0.363455731988393	0.295321528502647	0.0998087668710686	0.208537298448472	0.236074208920815	0.133310654205493	0.304756330827956	0.237655613099553	0.13533619607964	0.208467977797878	0	0.23644172882389
Meth.ACE2	0.114524106200061	0.124724853474538	0.124901272584448	0.0736029604116515	0.107259377366722	0.193835227925388	0.101721512616115	0.112643493020205	0.116557997604466	0.0933301668431221	0.103114418184938	0.131445817418227	0.170105410678825
Meth.ACHE	0.211006812844934	0.325099373290862	0.243527386501407	0.0762320328495035	0.189462221818563	0.402366092540816	0.144126070142618	0.235279404915849	0.251066185627931	0.155355840683499	0.223185894236427	0.24866024706076	0.29449133432659
Meth.ACLY	0.118492884207071	0.168735649553987	0.137112285479339	0.0878527378028876	0.147101690388614	0.211029023303579	0.0980242525612918	0.177804567952799	0.134299958752357	0.103187551317497	0.135508189724391	0.16022096831621	0.170337664631844
Meth.ACOX1	0.233315300989698	0.400006333731589	0.296355589976061	0.123002895183204	0.208178935807947	0.382554593817861	0.16212299103984	0.25636324482744	0.276825602366696	0.197933999069874	0.214107829650502	0.246977337661589	0.322466441796395
Meth.ACSL1	0.234814613248346	0.320604702288152	0.267253275884083	0.0993303939082408	0.185709530708704	0.348465349181601	0.145273749672738	0.232685151461127	0.244825862384875	0.164870802052864	0.189890751496257	0.25486944645994	0.306630545786324
Meth.ACTA1	0.0713337071577441	0.0996117095562028	0.0902923761207957	0.0266899280193395	0.0488939749665006	0.0926374469336486	0.000503364454226528	0.0570917333186268	0.0717285475393761	0.0422010067635709	0.0940319823270714	0.108231619801371	0.0839248211366951
Meth.ACTB	0.237489488515091	0.406354255943345	0.295770827777841	0.119092939079455	0.204064012446639	0.400415876039743	0.162316504181935	0.254260345825212	0.223471439870176	0.198153259355095	0.206106450655932	0.269201814883606	0.313290998723845
Meth.ACTG1	0.267319834851362	0.414444620518923	0.359957445196137	0.0908085221704192	0.216475436936206	0.364485822277633	0.159750193842436	0.29834578677011	0.285053047174139	0.199041398611817	0.17760480922414	0.306015194438744	0.30459367436308
Meth.ADA	0.180007659923037	0.245013187411524	0.187519516132826	0.0659556597298048	0.11675206472071	0.194686258055572	0.100522423789991	0.160075591282388	0.205515906468367	0.0926783336501806	0	0.180493119411241	0.158207469310623
Meth.ADAM17	0.271727312639373	0.364262016908182	0.338679485659881	0.132750571823037	0.226307264499562	0.433807260422706	0.172102570964031	0.261962453554727	0.292933591564575	0.186322658021312	0.237265207328813	0.319587841758639	0.394734589527459
Meth.ADAMTS1	0.18336338567284	0.183812730620497	0.174007456020416	0.108721300383713	0.180864126741201	0.253494514775556	0.146185546657981	0.213405110383003	0.203781378479258	0.124476247349075	0.181146954131329	0.273101854991864	0.204711653483616
Meth.ADAR	0.212490000645593	0.346106312125415	0.284180848626111	0.0922354688237426	0.168181016985195	0.342478064649778	0.127324852302068	0.204319733437916	0.228623649238996	0.169194683209176	0.204814359423753	0.237382530142615	0.285375465318962
Meth.ADCY3	0.0550789981973828	0.0632653594300601	0.0657377771591982	0.02633160452786	0.0417729169055177	0.0004064460515085	0.0328822869462183	0.0350875010538323	0.0500625753134181	0	0.0484359090405358	0.0624449707786867	0.0698521254331821
Meth.ADCY4	0.135240394027527	0.183623425658613	0.00051082177368657	2.46645944928026e-05	0.161019887406692	0.155444676874114	0.0867474024131443	0.115115985754607	0.115088773804226	0.0534659386857536	0.126199390104784	0	0.119221786223157
Meth.ADCYAP1	0.0867964071081807	0.166318507792716	0.134576331503241	0.0264482016763648	0.0498566832448935	0.130078582962852	0	0.0679050040059631	0.0659526396069012	0.0479918969399509	0.116378539025045	0.143486397883487	0.0865484623576594
Meth.ADCYAP1R1	0.154706372298608	0.209594896257166	0.132322748448706	0.0303401965343535	0.0696953447819418	0.16422340020818	0.129361806255044	0.0969531721106876	0.157980545344113	0.0562616932748352	0.181247574400346	0.322688711993227	0.193124075585719
Meth.ADD1	0.129389539476461	0.221631439020071	0.169513666487159	0.0647097030284251	0.100665593167238	0.205357824790396	0.075608640553455	0.126641605638984	0.134322549314844	0.085742355291081	0.108622135770698	0.158460487255997	0.15584614235276
Meth.ADH5	0.250341755221023	0.409183634912523	0.360556232882266	0.132308573517292	0.218496250007817	0.442794151647132	0.167152288918122	0.306852553800985	0.32803061289181	0.214747670628367	0.23808980950003	0.310505365251385	0.355028514009738
Meth.ADPRH	0.161100944939401	0.196807388533077	0.17307322647733	0.0568529311383858	0.121710571109665	0.313056878214785	0.142387293114483	0.153402038911866	0.135994559208066	0.134682091222555	0.176276528238115	0.215491930806428	0.2253276295871
Meth.ADRA1B	0.0559126807668716	0.0017699497369654	0.0481450001409246	0.0253834850580566	0.0418797518943317	0.000363506433019065	0.0343255788293943	0.0457995010062396	0.0512295550669278	0.0359242034526096	0.0416819996369691	0	0.000126044549093518
Meth.ADRA1D	0.0491537585494878	0.05993060624712	0.0560020352096854	0.00152681185944297	0.0421275598440066	0.0742761064225471	0.000262317184169122	0.0422314166713725	0.00596091873392044	0.0368454516801644	0.0446130002640791	0.0608768027926069	0.0676542259277864
Meth.ADRA2B	0.0557279364680906	0.0602200379837093	0.0547294812749647	0.0251154536156658	0.042524160179991	0.0745197257897062	0.0321235859740899	0.0453735771288899	0.0483337918897549	0.0352005664895336	0.0485174228171289	0.0588552805107552	0.0678705087817246
Meth.ADRB1	0.0767355971785123	0.0747766480787432	5.46945497812223e-05	0.000685777730001629	0.0498141873006534	0.0919761729724187	0.00245835207893261	0.0523668023567787	0.129452493528228	0.0379050986022855	0.123005437420954	0.0746662799206405	0.0911488406553609
Meth.ADRB2	0.291677400405906	0.357084164990075	0.33678154571452	0.126585467692676	0.240613056817476	0.417464595581665	0.185396504071195	0.258804272090241	0.29265157081505	0.0973277067920293	0.244635912336447	0.345899334545467	0.348177781936995
Meth.ADRB3	0.0716429297639348	0.104086962891244	0.0763458774486959	0.0309372990190341	0.0739987106975043	0.091752246746542	0.0440155685834224	0.0696415089088828	0.0961367728004176	0.0556457005121693	0.0704679438252416	0.0766383853232953	0.119606031811013
Meth.ADSL	0.256531839679013	0.427064048807406	0.357995101396554	0.134615566896025	0.226246971228206	0.438432323062384	0.173536102853096	0.299242894077137	0.278134105934533	0.213035063515655	0.252356291069022	0.296070411774729	0.391238508820695
Meth.AGGF1	0.300969870340974	0.4096489072761	0.375724460403168	0.13271245846617	0.233741278575283	0.427848576059341	0.181230643293797	0.284102691328739	0.289921656216413	0.193371236467491	0.258147027859849	0.323816483864481	0.393234443258857
Meth.AGTR1	0.0607959039947718	0.0984717669062289	0.0874260252939088	0.0367612351093069	0	0.117509415970765	0.0493614750373679	0.000430536349531229	0.0688087337615893	0.056089988086905	0.0920504912717504	0.0949559564627373	0.100223116643354
Meth.AGTRAP	0.231047929699309	0.377007735076033	0.320915379363167	0.124045286525679	0.207216942364672	0.373098616937353	0.151544660248557	0.262739607704603	0.251121578233113	0.187444837303698	0.216160076509558	0.271002565859403	0.299007839287208
Meth.AHRR	0.0511809130938952	0.000781614415642734	0.063771654011686	0.0246018575380537	0.0142648142726883	0.059774324701202	0.0310009649821337	0.0440241392615289	0.0489956139257901	0.0355845486308462	0.00191251018505857	0.11275901943377	0.0606517422586022
Meth.AIM1	0.24842943711586	0.353319523552037	0.263916193803403	0.103478335062034	0.198954929738461	0.408737724945218	0.108337149509612	0.246805202670326	0.273475531488655	0.198321877024001	0.220160007985716	0.2949935050596	0.295551413526528
Meth.AIP	0.151628503713015	0.226966492563156	0.194456879511846	0.0380231774741588	0.164105551144798	0.204877190782949	0.108177024751347	0.173701125668437	0.22150909112455	0.0859494089100331	0	0.166505891901245	0.22048469200061
Meth.AKNA	0.0644657971610785	0.0823437779611695	0.0801026178279149	0.0330981605906153	0.0508689552103063	0.11241913434056	0.0358990599900564	0.0631421509767695	0.0601865644450308	0.0478383629996373	0.059701821274774	0.0767727122976654	0.0954675247473325
Meth.AKR1B1	0.220453333848352	0.400591314896411	0.304347375348742	0.115636213376518	0.197684439490141	0.388627890933095	0.134686692383895	0.251097198513566	0.235419667826307	0.183587319111099	0.21297423491755	0.246562035286835	0.291816059398315
Meth.AKT2	0.2919455614823	0.356051179783294	0.332113783310732	0.141565346075874	0.229926963389835	0.433492080391983	0.167806671375108	0.261436134669662	0.301448742176296	0.201081209205628	0.265749451469219	0.312722930227334	0.377106988641855
Meth.ALAS1	0.122907501913804	0.15526024625023	0.102477838572613	0.0500946792325922	0.0697226523998412	0.240055299521975	0.137395291770211	0.0916256652782071	0.097017994451369	0.102661195947417	0.105249925154615	0.147310864517015	0.0010745493626868
Meth.ALDH1A1	0.236626361138157	0.317787374371536	0.29243321444067	0.125334372393023	0.181505437763526	0.373207418259082	0.166883269230245	0.239876660618303	0.000420742128429742	0.187026836079242	0.220545842857024	0.286108822569668	0.314786771550195
Meth.ALDOC	0.203666699032611	0.27951350286722	0	0.122038188182679	0.0946045891611259	0.357419564405146	0.177104232892722	0.148856861584941	0.18252068581889	0	0.188574460494675	0.000121970172272025	0.211506682824171
Meth.ALOX12	0.0553637366506621	0	0	0.0320380755715685	0	0.0906361530644258	0.0511628516350762	0.0512207407197507	0.0625954157422617	0	0.0668218917131794	0.00168173353244023	0.0637596368398086
Meth.ALOX15	0.0936919465754362	0.146374318308245	0.0909500612964136	0.0309718473972758	0.110654601208396	0.146407709320695	0.0918818536185765	0.128903603469664	0.114423564620163	0	0.164752083905738	0.108521073377052	0.136551934272738
Meth.ALOX5	0.0888078502801312	0.141819386490291	0.0889452117512301	0.0456439189723229	0.103865214637921	0.125303220752388	0.0624229344924513	0.0840116656339425	0.0905537202772006	0.046761397861348	0.108433389792112	0.084822705567893	0.133689003122402
Meth.AMBP	0.0514651019069539	0.0542615454595479	0.0577319436891965	0.0284124348495794	0.052677364268942	0	0.0484280046527965	0.0470588079056978	0	0.0476214662344204	0.0429760798513652	0.000766457753064876	0.00128099923455883
Meth.ANGPT1	0.150563684092194	0.237627266844571	0.167128930322883	0.09694877277894	0.126717575193357	0.303919655817489	0.121475515352722	0.164860872721563	0.164992621315002	0.129280182436248	0.156323958291686	0.218884518230802	0.0183496286528569
Meth.ANPEP	0.0543606793039082	0.0640596003797591	0.00173497219228917	0.025491935897172	0.044038129402299	0.0896629494968148	0.0478616389818141	0.053506008739583	0.0499297111951527	0.0401425852019743	0.0461438958002045	0.0593398732285972	0.00108793587330909
Meth.APBB1	0.235849847116904	0.314906901336214	0.254735879976419	0.041301032516801	0.257052231503304	0.352217759720585	0.136905111000463	0.126165935811967	0.206042466792591	0.159388199885533	0.26513445699818	0.254860333695745	0.269422857499246
Meth.APC	0.0161373398106583	0.116743817749979	0.090585699916609	0.0264603746189923	0.0594108420028479	0.152222003341542	0.0656440291910955	0.0997136917262329	0.0884839637701925	0.0680484440413822	0.0591666124627794	0.0760501848489457	0.096137555877323
Meth.API5	0.198814787850467	0.2611731343105	0.242816534624679	0.099661171920543	0.157715429929304	0.298055159269303	0.131141188907418	0.193549512606361	0.207385607877662	0.135415705208889	0.172943447789371	0.215204029614221	0.00435583726438802
Meth.APOB	0.101394285642753	0.102877099112879	0.0836082068261609	0.0385094840362242	0.0620415977051445	0.104864645335201	0.0516309886954107	0.0673725640559555	0.0850444438649997	0.0771574890056466	0.0935648606114793	0.079894256814007	0.112315665768063
Meth.APOBEC3G	0.0891815671715458	0.144762645021078	0.0917981603632762	0.0294224126793344	0.0472272595596459	0.130902552613292	0.0799238959588117	0.0719098984582453	0.0588324077855481	0.0440976926508889	0.0644436131262421	0.146872208527714	0.000366483207517845
Meth.APOH	0.0835349780887016	0.0911091452449076	0.100508947195447	0.0504212580494553	0.0743274893397462	0.148669938169502	0.0794791017814832	0.0858876405264301	0.0779971457572747	0.0782014031167374	0.0768782352128024	0.0931750775558316	0.137914195605279
Meth.APP	0.20542870099519	0.180093010729318	0.166030074181329	0.128550790132445	0.122383236350349	0.280262640071353	0.13513350850878	0.1872924577089	0.217429670273405	0.192548283867706	0.180152008685225	0.309901165746771	0.231346496862936
Meth.APRT	0.203467932603112	0.332389400005407	0.252471925533008	0.117678002139748	0.16709066344067	0.321675058971482	0.140844503677881	0.196002333527039	0.188018605736805	0.117797676548592	0.215602848772472	0.237246074081945	0.258222085207989
Meth.AQP5	0.0766313611969449	0.0753126686875087	0.0709538307095323	0.00262283327223485	0.0615070420387251	0	0.0558264026702953	0.0588224236348961	0.0637579193316673	0.0542567501215249	0.0606372794776015	0.107394232974358	0.104851044849236
Meth.AR	0	0.00114915324965636	0.093762024840337	0.0327445135367734	0.0560258018975076	0.0947582974736835	0.0370059979479075	0.062471264587682	0.0547451742145717	0.0537893854564835	0.0641248254926784	0.0933104933990243	0.108078754390293
Meth.ARNTL	0.163021880981799	0.234916268457684	0.150922706150128	0.0574807935257159	0.0858150186637885	0.180997356264693	0.0816942632231405	0.117667074477409	0.20099585732414	0.0867233618999566	0.226232520685054	0.156857980573251	0.163469410039482
Meth.ASPH	0.207717780051695	0.417469920642227	0.274791911436338	0.102879349653414	0.179924429893098	0.392954681606765	0.164012826614147	0.22016715780569	0.212854293500288	0.156617386617262	0.193397107519088	0.185232851667259	0.273713031251795
Meth.ATF2	0.184566594501516	0.29634114842063	0.288190253150172	0.0999777979183032	0.170699436430437	0.313821969676495	0.134312514448806	0.212395572009786	0.225537883926563	0.152085533346766	0.162566596817494	0.214464132411113	0.271503489422938
Meth.ATF3	0.000483673408770795	0.0692306330946526	0.0610735770511949	0.0286830508176388	0.0558852393593401	0.0892572272684454	0.0482674697355791	0.0518998083544503	0.0450634670876486	0.0430943573938271	0.00100470422786264	0.0662116273414672	0.0716750676084894
Meth.ATF5	0.0593056932968504	0.07509686212293	0.0679249860387344	0.0261790694795926	0.00327507106255326	0.0812988894674874	0.0450707216553144	0.0449857751143205	0.0524584532316587	0.0395331940003832	0.0538838373506054	0	0.0679784961456705
Meth.ATF6	0.269361751652982	0.3897877496566	0.339395075164551	0.128549077674701	0.240671028319579	0.447962404388653	0.197478189099623	0.287117107471089	0.310412743368259	0.214813878869408	0.24536695726025	0.339704345152427	0.0113623759337148
Meth.ATOH1	0.158756822605393	0.142022891023402	0.145880142805147	0.0519684337561766	0.109306636854823	0.167783929083525	0.116180003616911	0.192014496446612	0.216241739831224	0.0966829006270887	0.19748280837255	0.240737332181471	0.222602153855298
Meth.ATP1A1	0.196418897032983	0.258563576561269	0.236074407087321	0.119545867076728	0.173228265316394	0.31872381217362	0.147677942844897	0.204956817619506	0.207100473080492	0.146992787968169	0.19358262224426	0.214972012743794	0.287100552048403
Meth.ATP1B1	0.191228867743438	0.323648121323913	0.231866375087192	0.115193525130388	0.155497916070989	0.347991735331716	0.140958111122857	0.238214275850575	0.223732373447973	0.187889483446866	0.182525914324089	0.235906398341384	0.249280131096554
Meth.ATP2A2	0.204739079634117	0.361756901556503	0.298922446373171	0.132734431341073	0.19209035193836	0.391577492570959	0.149513125272808	0.245800295470959	0.255228340903667	0.182868971828992	0.195655346143301	0.236886489779977	0.269058664424433
Meth.ATP2A3	0.168922198241731	0.344669391268775	0.234776442039699	0.060261709156095	0.124732965686572	0.290876132973705	0.207367609523087	0	0.275577230615898	0.145128888746302	0.278926863491046	0.359400714976111	0.266919593048761
Meth.ATP7B	0.142100451482021	0.196465722670205	0.177871700399521	0.0653165922411917	0.0647155309727456	0.224336552836193	0.193068315548007	0.102070393297811	0.146233211638562	0.0887850735337218	0.142926751627822	0.190668848644666	0
Meth.ATXN1	0.222356598655269	0.410328796537366	0.292738257685525	0.11885984812009	0.196424456339043	0.433088159873075	0.144711976334611	0.249831865166741	0.251916021877548	0.189067830225111	0.19129263405193	0.262179827320629	0.308141081674399
Meth.AURKB	0.228302688982602	0.39250151541775	0.306345064046857	0.117865766866738	0.19877763460983	0.390195271477545	0.143490373596418	0.257050159748211	0.249728096372777	0.198580702224646	0.195393236111499	0.257630566473658	0.291047391799709
Meth.B2M	0.241619359218304	0.438890288301481	0.357387517525303	0.12476903204941	0.215925120520057	0.449003000860405	0.175166911456733	0.300991808654307	0.286420513542598	0.207760281340868	0.224566462185452	0.260637521985253	0.331125033625026
Meth.B3GAT1	0.100910621049003	0.124461195525858	0.107924956825296	0.030811721757167	0.0577066713933628	0.150527767138599	0.101566302974158	0.0645502066385735	0.0955187006292267	0	0.101713899610399	0.15426721027088	0.0920918757654034
Meth.B4GALT1	0.070406150309118	0.0873222040461615	0.0686649236649865	0.0258969390349537	0.047282818244701	0.0992151532882037	0.0628204858370012	0.0500054755705656	0.0615645591297622	0.046725447780109	0.0595862734120517	0.100550116858944	0.076243251438268
Meth.B4GALT5	0.257940003034135	0.456553979553445	0.339380532402311	0.125366036084196	0.228242337876716	0.442324730183592	0.16900932393538	0.289288321249033	0.272222627914217	0.231484637606969	0.246220205429013	0.309832829487664	0.353410678378399
Meth.BACE1	0.154425108333771	0.000560189139933174	0.222905696950602	0.0922437943829416	0.165049456300487	0.394289791807983	0.177769360011426	0.159634004777447	0.148937668010429	0.0966661983655647	0.143686757232952	0.212448615784702	0.220161085345999
Meth.BARX2	0.207102037863847	0.202099153164047	0.187447533894209	0.10352651388077	0.1708206705792	0.255679127910427	0.135073334808173	0.185919217340538	0.19995076243225	0.163261359621462	0.175017686580903	0.278930882255631	0.223852905510688
Meth.BAX	0.19347110562623	0.313296748808376	0.260299846113204	0.124439346596872	0.174860642147417	0.337129453413293	0.14289342270197	0.250418199141363	0.25301241194926	0.154635247403108	0.186814257964491	0.21893420942101	0.288042009019063
Meth.BBC3	0.236864519016178	0.371762627962848	0.302237934534373	0.118692998653004	0.192012340515269	0.393248713372914	0.138744703712419	0.234877226103991	0.241035748802293	0.172382123000699	0.202989797562991	0.236552897333941	0.309518293145878
Meth.BCL2	0.272984481885855	0.421920619754562	0.342815370367628	0.0570044200791061	0.224300989562924	0.435331414944415	0.165734641578041	0.27205620263688	0.284131582061889	0.210646467538105	0.25505931421776	0.310393307814141	0.404210001082895
Meth.BCL3	0.177608654117401	0.317941051984219	0.241520583602268	0.0881095513258931	0.14905838734787	0.319587539718273	0.105247126584207	0.188377097684878	0.198862394846108	0.145957270101662	0.148096920625288	0.182967191980848	0.24347527605675
Meth.BCL6	0.261320562444916	0.433210933937793	0.365323045166775	0.131515964718265	0.224299742084521	0.445019442047402	0.174783217469351	0.315654193042032	0.317436146895282	0.205459612882374	0.238270031566484	0.314722571538583	0.39023517713944
Meth.BDKRB2	0.115443600504232	0.147669414508399	0.137184657488644	0.0625027810638652	0.119826506295652	0.207545073773847	0.11489936964116	0.162230390654785	0.136313464657258	0.11283782199175	0.154333139223402	0.159700772095819	0.178160783234835
Meth.BDNF	0.161217825689431	0.233288552001148	0.209913988175957	0.0577765711775095	0.102033434849154	0.189341730052998	0.109005141163745	0.162767570959142	0.189866650393239	0.0830462602183642	0.192995068359701	0.193717955777721	0.242486415867957
Meth.BIK	0.155704482803378	0.229850952173074	0.173964547299979	0.0385971884051161	0.131383550289886	0.239951338261092	0.131449980205428	0.177362997324463	0.121370769173721	0.108290171538077	0.157693176072968	0.161515970555984	0.208384028508616
Meth.BMF	0.223050318805937	0.424482049478902	0.302900614254074	0.131576977450195	0.186728578259323	0.422597414557044	0.142029913767697	0.250454705632941	0.252680996994529	0.177473726768812	0.192867369166019	0.249044357758679	0.289298985047234
Meth.BMP4	0.0617485308622535	0.0756474431321883	0.0693174530919441	0.0405771500766418	0.0736974352684861	0.107734560438165	0.0815923847331743	0.0712700518460911	0.00129960210521517	0.043697096193544	0.065591123465166	0.0920677306596428	0.0955760825378807
Meth.BMP7	0.152956384183971	0.146250214519707	0.182525318768096	0.0710037736733266	0.22718390740915	0.227483367731167	0.136431958127299	0.207690013818866	0.200217586646599	0.127899112612537	0.201060678414469	0.184751757099389	0.209750669656226
Meth.BOP1	0.306075334486838	0.439642286598887	0.376370774040159	0.16761845353235	0.267156745131813	0.471951111298533	0.165183848205488	0.294869617958394	0.289302915126463	0.222612456408999	0.251421761541613	0.333971971776247	0.406739299343559
Meth.BRCA1	0.0588646539611892	0.0659461838103375	0.0552421334154415	0.0276644882347795	0.0482206244308616	0.0826333836487085	0.0390372322230068	0.092678498909987	0.0631327785184757	0	0.000260904547790895	0.000548134002985211	0.0713641642996562
Meth.BRCA2	0.0590001118413804	0.0111851730960082	0.0663514685331356	0.0263164976179379	0.0446620489016776	0.0734961314252057	0.0368773105972097	0.0520884926181049	0.0420206509527643	0.0382510013956601	0.000694877988842974	0.095478564325883	0.0703223285085172
Meth.BSG	0.210901769248542	0.340027084328747	0.138702897213646	0.000353467110761875	0.188117089217672	0.330687558824014	0.151841798397795	0.192613691308684	0.211949272159957	0.169846798753573	0.237482802759297	0	1.7819541190674e-05
Meth.CABP1	0.147175707161276	0.241467597541805	0.197602582228661	0.0803602476576641	0.124935923024165	0.2781404171862	0.100831174561103	0.160865079483386	0.180728671235246	0.127209019281855	0.1397282145105	0.168430333085405	0.178378612358475
Meth.CALB1	0.235608297153177	0.481605781229674	0.163389139912936	0.0186266424184351	0.104037989414965	1.01241621466634	0.144176430215599	0.199034442321448	0.242554157144462	0.0511602667988785	0.173584703900143	0.314056711876749	0.591922447648534
Meth.CALCA	0.0583628534763869	0.104190442361436	0.0940338195276613	0.0273857937601011	0.0888612882466008	0.108800772100265	0.0487202289494623	0.0613774181261373	0.0913331260583826	0.0485506135990866	0.0932580728170094	0.0894518157770929	0.0799392247900822
Meth.CALCR	0	0.162752503722879	0.116258222618167	0.000403496244718598	0.0507969361202876	0.161145554593497	0.060101154007523	0.073040351937215	0.0992615545587046	0.0554983215614334	0.128634255065283	0.104949325591219	0.136363927535521
Meth.CALR	0.23394246976826	0.437378483801121	0.332096239499326	0.130414701419769	0.201613538614103	0.422264195233339	0.157101166544724	0.252619955632411	0.248435665997269	0.199812906669019	0.228650171257886	0.271595913339189	0.335145255946226
Meth.CAMK2B	0.339065087603011	0.283066644610896	0.180299317372986	0.0420310095086593	0.254836998008635	0.247701277230137	0.135287419475825	1.9587399647054e-05	0.270488825789356	0.0704070105279399	0.250493775245819	0.236478373421615	0.26133943372411
Meth.CAND1	0.11840824685621	0.205918264286119	0.160097049647927	0.0585857811066495	0.0986289793136123	0.200709353508702	0.0749862676870346	0.135707383456302	0.137998315281157	0.101201948562809	0.103839980860158	0.125835064399277	0.145461071998547
Meth.CAPNS1	0.152769705297582	0.294877725509029	0.21303258796545	0.0778016904124186	0.125797555183429	0.276898510369928	0.102258748315939	0.186633428399439	0.176592264117396	0.134843612653076	0.138706687993981	0.172112166556663	0.190144421289287
Meth.CASP6	0.107670180440896	0.12581823645886	0.117078349918872	0.0295930850569732	0.128831720505677	0.200504316902323	0.102447920112919	0.118877086383469	0.116442597698882	0.0849388026756331	0.116382564332157	0.137317617592212	0.163155275226148
Meth.CASP7	0.243222815449019	0.468201837016386	0.347605383905089	0.142847615083501	0.218142487120375	0.451802568236664	0.155706487369129	0.292498242390649	0.285969531523871	0.220993153013261	0.227985623508407	0.292514950062366	0.314499973838757
Meth.CASP8	0.176979197566626	0.204184387849891	0.202462047507339	0.0940247853712542	0.144975222186287	0.223554465928234	0.11984641503796	0.15647901727608	0.229298154039658	0.123933104923438	0	0.241516424433923	0.00110522004160391
Meth.CASP9	0.225007387570307	0.292877958248536	0.265675698334393	0.112204875197308	0.187034311719233	0.34854685522492	0.140575330794815	0.210769145165814	0.230226800031029	0.168631851242075	0.200946681591711	0.255959948553601	0.282902595237598
Meth.CAT	0.177071182231738	0.2422410401902	0.219279397110605	0.084272023556613	0.192263699190938	0.31948183432991	0.138198710284454	0.204917600043047	0.214919302626498	0.111712463698571	0.168540032487393	0.241974557195988	0.290770950933077
Meth.CAV1	0.148961396183281	0.209483650305892	0.184615844549581	0.0683797385012371	0.128891926544025	0.238163428783316	0.0926802629825566	0.136275006063922	0.161228461815782	0.116807885156694	0.144033412057403	0.176588157013695	0.189934561585222
Meth.CBS	0.120158402975871	0.190925862606119	0.110387430364933	0.00212045919551161	0.114698916173588	0.243596727038857	0.119213028868348	0	0.110680076006725	0.0964656796329807	0.148609972209391	0.134937897742664	0.112336584536289
Meth.CCK	0.000498672967050188	0.0970609087867008	0.125304125125157	0	0.00146865149373726	0.108112104353482	0.0500497829358332	0.0872642967721129	0.24845117416033	0.0647889923425325	0.151119387241479	0.0859776511421063	0.174468137556505
Meth.CCNA1	0.0751391902659769	0.109457875354901	0.0826119331250125	0.0386068989244446	0	0.122434103671858	0.0460331201814804	0.0761918249986278	0.06394123626677	0.0434295174575526	0.0778223885205269	0.136325508018257	0.0810108714212271
Meth.CCNA2	0.271889498443405	0.417558639327488	0.353517220376469	0.140249649485834	0.218314470112519	0.42611854485171	0.170361639252908	0.274436200224407	0.297423242556194	0.21838594141396	0.220076127364911	0.314675022383229	0.359462816959478
Meth.CCNB1	0.0515594791797534	0.0579698177133423	0.0588683253027243	0.0245419068695961	0.0430720487786425	0.078797348223937	0.0312244940165198	0.0465007908226688	0.0464215914854427	0.0348356555027677	0.0483039407024584	0.060229306819381	0.0676098378645473
Meth.CCND1	0.264844240748172	0.312246988130851	0.240710475722556	0.0884967644457115	0.215893095467642	0.387964100827841	0.159789983595896	0.23998822100453	0.261403118817179	0.196547696806432	0.222695779215466	0.249174739855328	0.285331731090522
Meth.CCND2	0.190137479919203	0.240490754345558	0.182880921274342	0.0963308051693974	0.0812876660162411	0.234633903726044	0.129013213391777	0.185686215638294	0.191538910291709	0.121117471788786	0.180430420578627	0.232939194596068	0.235911730538081
Meth.CCNE1	0.239830692964817	0.411778009053341	0.287829293160348	0.119824357161067	0.201105633555756	0.37146036689625	0.148707873235849	0.236820066386351	0.23888059777811	0.184443030043147	0.222482000084619	0.258805812157482	0.333169611610891
Meth.CCNG1	0.177343562561872	0.289502718725428	0.193176826050696	0.0915370699907246	0.152296552213197	0.368932743261468	0.106775297917501	0.17913264885595	0.200752563957739	0.148523144596647	0.177485521312524	0.203646186900246	0.229293796044689
Meth.CCNG2	0.266757445103864	0.444611682919258	0.328332734487207	0.128009500106592	0.234954279093298	0.482940268549858	0.171873039521394	0.317577460313948	0.296368018767876	0.218623362761556	0.254656939995106	0.307011068269426	0.377254286771367
Meth.CCNT2	0.147888864766931	0.260359090751798	0.246843189705522	0.0773663889426178	0.117996333082408	0.256440081200356	0.0962534116401009	0.164609695597384	0.188118696633063	0.128065951392482	0.138928895315078	0.164539010094998	0.202609311658632
Meth.CCRN4L	0.244588257198588	0.382495522811812	0.325049582383881	0.135319957461144	0.186022374821631	0.417086419280371	0.168030784206299	0.261602183783607	0.268585458153619	0.208993183799799	0.222220686101844	0.293624751527083	0.286534970567341
Meth.CCT2	0.271657273434472	0.392982155209088	0.328559853900648	0.138219018504466	0.225307025204484	0.423052524066221	0.177807730190721	0.303831558968575	0.29260458144912	0.208253873339157	0.226070500180358	0.318214176816763	0.342001196090596
Meth.CCT4	0.263171849935493	0.404579405326361	0.353395745373257	0.134234984756959	0.209180577923859	0.416711941130017	0.166056031034731	0.286986319962039	0.278316190713428	0.224481026823568	0.26043501278807	0.287998005078029	0.371986956445173
Meth.CCT5	0.267858695964181	0.431417950610258	0.335073262854648	0.125946910028874	0.219401343304482	0.464228790480515	0.173869782047321	0.295635743372979	0.291511519245314	0.228444204148495	0.239348755895587	0.296006218715174	0.354482367893422
Meth.CCT7	0.229893962606474	0.407062078240939	0.309481064686512	0.119051078696105	0.190674300564651	0.39448213118819	0.143204599574776	0.270025941980776	0.26022024678329	0.203893347663837	0.200807384126272	0.249537552162147	0.302212068300409
Meth.CCT8	0.216095684373934	0.405856058553884	0.324403830374889	0.133194111196614	0.189177393830312	0.384408400203309	0.170011373197879	0.270279445646035	0.350029987338444	0.204381631774218	0.162977040925806	0.260383730596882	0.0368750481834448
Meth.CD226	0.0700203791002723	0.0958589600031881	0.0012723864568863	0.0244931771159119	0.0440332640602665	0.100831926824149	0.0579871475573808	0.0561573170259999	0.0482726930086962	0.0395597750139952	0.0519011956280156	0.0761020292790425	0.0679441021509747
Meth.CD40	0.186830997874958	0.125559478253425	0.110633135203001	0.0692530897672754	0.0879497613997131	0.280857596253529	0.115412496537486	0.0880593544542304	0.17525520532577	0.12791995192941	0.178726898419796	0.186559834887756	0.154345365184225
Meth.CD44	0.1292143982598	0.243875744458581	0.173572385994575	0.0797652085427021	0.123808048602764	0.262518450803369	0.100250494386946	0.157212350524823	0.137064753926141	0.126575743253877	0.130362275341754	0.163640074248695	0.185413608637713
Meth.CD47	0.0495962039284118	0.0586092013276507	0.0541222599760636	0.032630064124493	0.0427363013446364	0.0750973100915641	0.0143299072368513	0.0453924808532841	0.0468678091554331	0.0352152995949712	0.0445152803542527	0.0597448203918983	0.00149245732389318
Meth.CD68	0.264069859876422	0.436052882571299	0.352397602850237	0.13739348302996	0.23602535819671	0.428590494217952	0.163183682611601	0.301475756042914	0.278114666179656	0.224211766375722	0.2420548825583	0.297460341297089	0.372848376652187
Meth.CD74	0.0544021665493964	0.0811404353577918	0.0610757930273872	0.0256906865260599	0.0422350038213739	0.0857419231499307	0.0665830462418254	0.0474253505869617	0.0526674968696274	0.0370981134523416	0.00226784463117108	0.061547371908547	0.00121216119111435
Meth.CD79B	0.000664850092819101	0.072687680685986	0.0637612535046674	0.0271049309892718	0.0451423296817417	0.0919499570718293	0.0370247588633262	0.0467101546160229	0.0460719812197834	0.0486347156755394	0.0574164460902008	0.0823489244856772	0.0718224538689014
Meth.CD8A	0.087361612473673	0.170306724974998	0.111644781916826	0.0272467121032336	0.0651961914187392	0	0.0754394406624043	0.00113082901793901	0.103891620480345	0.0540973455900998	0.133520820843959	0.0902311608263834	0.106668138020352
Meth.CDC25A	0.19233979923588	0.354276432891704	0.210839843142605	0.118588293314098	0.145891051035203	0.316521169747838	0.140254240632511	0.196667723308811	0.195534092764213	0.136678102931983	0.203094549193973	0.200668172415676	0.25503202478403
Meth.CDH1	0.0575701711016577	0.0717989630837329	0.0717672019451826	0.0446025502784224	0.0693532142803421	0.112684529480585	0.0573143456486837	0.103816592483033	0.0587871729655225	0.0465658144430446	0.060743303859926	0.0747964023978387	0.079128266866038
Meth.CDK2	0.121001856289802	0.177651815258302	0.128678447454962	0.0396322589341074	0.0967040133159866	0.202415386735532	0.114234428933365	0.106022390362013	0.111373848764248	0.0939114236020135	0.107485885905682	0.127694723170958	0.00181136366480699
Meth.CDK4	0.178597367993718	0.280865151947705	0.216885636199807	0.096353721338421	0.147221748242683	0.312885152040029	0.118856839135451	0.183087145054385	0.183231339488278	0.145202940638717	0.156610681653638	0.20274822173595	0.230653946230605
Meth.CDK5	0.182070680360678	0.381335721560896	0.326399773438081	0.103299619310692	0.159043599509998	0.384639608771972	0.125738926642117	0.276040644864435	0.30441253082881	0.182744576879871	0.154876340799868	0.20337109628226	0.232981844791035
Meth.CDK6	0.269398421372565	0.442620031593283	0.351104555150466	0.126131005421035	0.225407530326154	0.421849081885771	0.164298022819123	0.280144101954614	0.291830630078447	0.219351497496082	0.246038031830111	0.29482808314096	0.361708593542971
Meth.CDKN1A	0.147941767255807	0.196053199640941	0.177045951989819	0.10034458882084	0.150193931715034	0.303347904963995	0.130089172505641	0.194250327892864	0.1815267927593	0.13474281348632	0.145786141157472	0.21839544156051	0.211782141280972
Meth.CDKN1B	0.182817336058894	0.304376060169701	0.220426993375649	0.101969552319023	0.144136473323744	0.326551153305549	0.115919797033584	0.197803730320398	0.193407233151183	0.147816157439258	0.159134221246388	0.203877411018415	0.227934057121615
Meth.CDKN1C	0.20050390200358	0.252697901931507	0.156719275802716	0.120039355964981	0.151653032852107	0.371527070039847	0.131742179392733	0.179964222682956	0.176264206257307	0.433927202995467	0.184321318786559	0.00162222119869419	0.227298870982265
Meth.CDKN2A	0.252650835796779	0.34905757506938	0.313510671530415	0.139978963213275	0.189698025519049	0.377811165772179	0.145701223194102	0.26420241574228	0.260003333548052	0.186972517056545	0.204226529286158	0.293450793857738	0.0136062249395682
Meth.CDKN2B	0.179901417750688	0.274268078493791	0.229247214925191	0.120848015296414	0.166280792119562	0.319529177972592	0.142639354560397	0.211795385300201	0.214293529174868	0.159309197163125	0.177623971926988	0.20651503058317	0.249777639173984
Meth.CDKN2C	0.230831759959437	0.363259884296177	0.302080246883511	0.125308870010594	0.208955448130255	0.405916272283062	0.137185716465407	0.260593727322833	0.292186421118659	0.202423491864861	0.221001937468093	0.292384953596385	0.305175285306973
Meth.CDX2	0.0803163794859129	0.126855276128394	0.129129511920299	0.0297935597804973	0.0331060494880737	0.124228390155548	0	0.0791056387461145	0.088535639928593	0.0499305222075323	0.108689111112138	0.14928464991814	0.0828191103094243
Meth.CEBPA	0.223110906347835	0.204152286072509	0.188713909348602	0.0844542405396016	0.178093448853412	0.241086965630836	0.152366297285464	0.1731028509019	0.169572830161795	0.137960169919411	0.164049357052068	0.287403811926563	0.231965499132366
Meth.CEBPB	0.223548681607731	0.421656188440039	0.279118475110076	0.113456216853786	0.165247257545915	0.419385286529563	0.145068250899096	0.232017352764465	0.19789286368094	0.193185207624446	0.217149623350561	0.251728308735037	0.270143702181155
Meth.CEBPD	0.201664500805531	0.301129516889343	0.250220229969152	0.128342771892609	0.193872405940297	0.321316538037582	0.149470919207341	0.191190452304772	0.1998977714131	0.164796191738698	0.228664426361895	0.2444930250506	0.28418856923233
Meth.CEBPZ	0.303685033588573	0.459720632643473	0.380686320584977	0.141038683654274	0.235030900324202	0.451700720430944	0.169975973344066	0.295263536612843	0.318500595510801	0.232195035089799	0.26615052568781	0.333363452754407	0.357823843508886
Meth.CERK	0.205168181070059	0.285506656582942	0.222980045284315	0.107246654396515	0.131693398128421	0.298430957000203	0.149386417856947	0.171669705327586	0.201046283748646	0.147260277585431	0.202648766010727	0.205109540133318	0.223514744022939
Meth.CES2	0.259694805561865	0.453580495512567	0.329122080772312	0.134202321874387	0.210239651301837	0.456934093596104	0.171126500778648	0.282908199862962	0.261293800905472	0.225198135902458	0.24360758403409	0.282498323025002	0.334544141402451
Meth.CETP	0.0502689993821451	0.0659972275083874	0.0633259857549553	0.0262000763033743	0.0440538281071718	0.086864335333861	0.0443533612258602	0.0452993949005551	0.0275994445895077	0.0376879233145271	0.0453997750217396	0.0649818076979129	0.0799086746505745
Meth.CFD	0.0603351709104982	0.076234542742946	0.074398178523295	0.0446173957662708	0.0439565971800962	0.0979591993655459	0.0482364626158882	0.0501973227873058	0.0727285782416225	0.0394091415267079	0.0508484081678971	0.0709397970365239	0.00151140904255714
Meth.CGB5	0.0568171845548579	0.0907009146769763	0.0608646035430504	0.0255339225158103	0.0568965369251359	0.0981698485711746	0.0388579807103089	0.0483496288697819	0.050049801163758	0.037783284932352	0.046379833175016	0.00125728190906538	0.0761890252999138
Meth.CHGA	0.0941559350822417	0.224756831808015	0.104969114854887	0.0751278004762654	0	0.226465402351887	0.16222056300814	0.109042905616271	0.125327671049478	0	0.133048707580019	0.233850975862595	0.108043577210742
Meth.CIC	0.146168515702794	0.262184164820282	0.217698137497739	0.0507362641847716	0.105072847016222	0.211030630374333	0.0911310314797356	0.160802247639411	0.178951582957865	0.0979107545186844	0.117831606163864	0.149106295147138	0.182043870707124
Meth.CISH	0.159108693292175	0.311189772064978	0.28112064950259	0.0975818129640252	0.167163291433668	0.284798679998112	0.161832309773066	0.223886145822088	0.255001816842936	0.130793312674124	0.165578164798497	0.177714835532692	0.262016090077255
Meth.CKB	0.153214434331061	0.220873374922997	0.154492418090654	0.0763514702855149	0.115984407297543	0.26224604435736	0.100788893629697	0.143658126729804	0.131047952627312	0.118382078484778	0.147286996316897	0.161440089375864	0.193419512420086
Meth.CKLF	0.22282603773488	0.378907216061628	0.279226893678322	0.114218394658768	0.178809582539222	0.384187626205997	0.135352251535222	0.248196209248415	0.234703663550265	0.177873918847148	0.198940376254687	0.224976044510702	0.295350411208236
Meth.CLCN7	0.0613155688718627	0.0279410080726609	0.0712343704116583	0.0266292083809401	0.0526269592045043	0.074581094456794	0.0567535480557372	0.0674579558778599	0.059640256882343	0.0374347194642798	0.00132865244862542	0.0739594041886806	0.0687347733415717
Meth.CLDN1	0.21723271641756	0.186683058439184	0.201186798507542	0.0778969206947515	0.358715730721438	0.245722894924342	0.127344781496254	0.272412468262501	0.277422024776371	0.00153831226357848	0.170948403418483	0.240165783635524	0.45088267520485
Meth.CLDN18	0	0	0.0761328593825562	0.0253681678838151	0.0536618637783517	0.0878095328092486	0.0634017647705068	0.0522178720663693	0.00165437477341495	0.0441439924437773	0.0249460636620474	0.0715918200997798	0.00160903295116139
Meth.CLDN19	0.0460518132883054	0.0665046068822641	0.00463695779008851	0.0244908335658827	0.00683975643479299	0.0850940783407735	0.0395206690816264	0.000460936630124547	0.00170805494421324	0.0430910736040228	0.044208009494202	0.0607396389580798	0
Meth.CLDN7	0.247108687337949	0.446616236169382	0.33061160612706	0.123868646359154	0.232394822085181	0.406505166353267	0.150770800572264	0.289486355430028	0.257927716707372	0.214031667696724	0.23532073995274	0.266255169146844	0.3327835860865
Meth.CLGN	0.281236849554638	0.302399757834642	0.0423133101714798	0.039319472271766	0.333204825084021	0.483477115822529	0	0.150381894086652	0.256601775789353	0.0782176628308023	0.284148886644743	0.309733306135642	0.269109899162424
Meth.CMKLR1	0.0700231520885921	0.0733441895570795	0.0638007711840856	0.0348358086269009	0.0484228976364585	0.102874426749478	0.0496055803858288	0.0703616315837284	0.0515240696819754	0.0478059781396054	0.0512285674675036	0.0784782147355285	0.0790600113620857
Meth.CNN1	0.0639524917859309	0.0631713036920665	0.0629579070668213	0.0250713445738854	0.0485329691204522	0.111304451790965	0.0587384963971029	0.0507130354813184	0.0502581065315559	0.0442761593012249	0.0491831696951939	0.00149473573427286	0.0844176668949071
Meth.CNTFR	0.204949095549916	0.289582731942844	0.211441267455452	0.102486669227557	0.116558111982637	0.214011875850426	0.0876122249019996	0.146736024858532	0.170492767553748	0.0970351544604409	0.134703952866012	0.16810211571156	0.180390733077476
Meth.COL11A2	0.112851717287701	0.131254410348548	0.116756773888876	0.0534368588881428	0.0695165302404481	0.186937548688233	0.131740067115844	0.0930779451449127	0.0963129179092792	0.000449875942149399	0.14194309607245	0.174388019677811	0.122699493658373
Meth.COL1A1	0.120680986356021	0.245875721473031	0.199924512434608	0	0.120640132248055	0.208769628187186	0.116244865033305	0.222254311487549	0.210760539246204	0.100460806505122	0.14716749903824	0.00151238781071294	0.144580327186239
Meth.COL7A1	0.0993640425102905	0.107173987938149	0.12885977747488	0.079673907171865	0.0986011404917292	0.21494072479303	0.0922585957881438	0.126809452101023	0.112120524823227	0.100236371964334	0.115789446864826	0.137462353187221	0.170425002796742
Meth.COL9A2	0.163689097978883	0.201805644507518	0.150237999523169	0.0468434120001716	0.0925473872790006	0.309056150746023	0.140142524996416	0.117998669258138	0.167439621949171	0.110909091029502	0.234255653116141	0.186940003160199	0.127389763225965
Meth.COMP	0.0791153171629117	0.11814564773429	0.0782632821109574	0.0346890370426434	0.0592169736942115	0.103957028779632	0.0570814691062503	0.078544275962746	0.0667569605604795	0.045581696302905	0.0689804296867954	0.121727503637435	0.101373980744781
Meth.COPS5	0.2737359243135	0.442979978277597	0.400537724721933	0.148144431909738	0.256426264657799	0.436860947098917	0.190592330745232	0.324364307438768	0.346855386196417	0.241289689209396	0.270114653852876	0.338696862935896	0.402104628202037
Meth.COX4NB	0.231872566100894	0.338694895099841	0.256924783280452	0.11743296348257	0.193839347412524	0.36434600113657	0.143202457884094	0.226406094027782	0.237512005476087	0.178785986075456	0.190908895032284	0.251133615540763	0.284548758778941
Meth.COX5A	0.252670145291835	0.433017557715533	0.351955056352432	0.117656960554344	0.204728221233152	0.435826248730792	0.163728417427935	0.289810035933136	0.281694831267724	0.205582061793643	0.222161584663779	0.298376655413577	0.334769423183694
Meth.COX6A1	0.238613428954075	0.353844534751748	0.29354607889326	0.106053881865126	0.193508588406725	0.375880816875284	0.144231885730533	0.243333857474383	0.253341012744521	0.180763643841544	0.231117538351707	0.275798028619092	0.336902681222386
Meth.COX6C	0.212520375548692	0.394261185467144	0.301260826098051	0.106406458840082	0.191680349018159	0.384477499886769	0.15559938228688	0.255879484416182	0.24969014313993	0.184574057790164	0.206334928261944	0.224235333188164	0.301865668206312
Meth.COX7A2	0.315144173599411	0.407383652020869	0.382143240864487	0.152896524705564	0.239467927263683	0.476958720568935	0.18469155031337	0.291848212076677	0.33723588291636	0.215787206529843	0.287491674979294	0.328551951746031	0.366303290714067
Meth.COX7C	0.0696853001512397	0.117235263181531	0.0955742638131804	0.0384289013309284	0.060658020704803	0.122601858158472	0.0492877501754427	0.0812461784984239	0.0733217660146643	0.0602655101037987	0.0680750535811832	0.0793993401553172	0.10276815277851
Meth.COX8A	0.251465397145071	0.439577859327272	0.378094252193716	0.134072520223408	0.227330690098659	0.370403779764912	0.169386288996975	0.297233117573641	0.286615654350783	0.207030292058881	0.232269469389144	0.301062702364846	0.337683692726471
Meth.CPEB2	0.114251647690221	0.173272909750886	0.129831251971604	0.0506502964579673	0.0980087725312022	0.174026092437777	0.0660005868148848	0.128621189393072	0.108054239972268	0.0971996123473054	0.0917912641575351	0.119402986928729	0.124704056441473
Meth.CPT1A	0.16492871238578	0.245446343385862	0.181273751194586	0.049755496190949	0.131969692751864	0.267777314987796	0.0985940075613975	0.110619060188622	0.170168441394043	0.106962050498086	0.12003938145912	0.205244564999475	0.13575209577775
Meth.CRABP1	0.140046063936145	0.1340703634756	0.135228880916153	0.0294396513299881	0.0425509717149429	0.13353176346272	0.0682291248422092	0.00522678803955247	0.157004234636657	0.0444799902536211	0.211259875017785	0.119331978704215	0.093762572429308
Meth.CRABP2	0.151932914289175	0.195981457193135	0.171576965489549	0.101626240466295	0.151062601018238	0.27992831024385	0.123850856339312	0.198222228073034	0.173722174470213	0.133958767391403	0.166745987005664	0.174405283643759	0.217606136129594
Meth.CREB1	0.216919789601003	0.359048333516289	0.2685440701652	0.11550318057571	0.18841891112959	0.341078327401019	0.137619624436247	0.225818508107214	0.228436139893836	0.173250853253962	0.168286865373049	0.230897990631615	0.27855514709394
Meth.CREM	0.223438815733486	0.410989212990606	0.349953074962512	0.116262751379294	0.176342916351063	0.363391194443283	0.155551407809347	0.238877185507605	0.261792379833015	0.204272267566384	0.207640199363501	0.264533413975024	0.253907179082958
Meth.CRH	0.0643439650276378	0.0788204952250382	0.0686003786469865	0.0295196751442669	0.0491920306498385	0.104161277693244	0.049259754453049	0.0552423576337979	0.0673337820610819	0.0411844795800295	0.0633478250593996	0.0839975370090425	0.0890628396591267
Meth.CRMP1	0.0624378123821676	0.0789850807998671	0.0693308806555666	0.0256096545980922	0.050692733010124	0.0882783507353534	0.039115569813561	0.0599043927135595	0.0695909017167053	0.0441247729667084	0.0562634202227459	0.0949996714220869	0.0901064571309225
Meth.CRY1	0.262871550412678	0.243846596694002	0.217121982217525	0.132007116642698	0.213694220764774	0.361639254491717	0.165585380662926	0.247183040560649	0.235419157850833	0.215633605428902	0.222067433698635	0.361141328776405	0.305750898826468
Meth.CRYAA	0.0571688022812074	0.0644505069650829	0.0543582443532219	0.0255445257653877	0.0497952455989369	0.109422435106677	0.0363634998626803	0.0496878309858722	0.0490597012741033	0.037978833860303	0.0486216749459462	9.63120720260746e-05	0.0755025724995931
Meth.CSF1	0.195697712332033	0.3134422831074	0.240463882523698	0.126647615399046	0.166009925369403	0.344502093633151	0.126830612242275	0.235030720375242	0.200901765798522	0.16057399600037	0.189083781325605	0.221277209920234	0.278602857534854
Meth.CSNK1A1	0.260548953514336	0.479322156291491	0.351295476723658	0.125183246556482	0.221369739674202	0.458540877659074	0.174773249624778	0.285290381683412	0.28612836349872	0.218091688962767	0.238719095809995	0.291387589641739	0.373697477439431
Meth.CTDSP1	0.250283933453787	0.412481336995259	0.329586746695727	0.13400422618507	0.220256520381956	0.462224515216969	0.172884248384904	0.278547745722773	0.267827953232494	0.208527952800221	0.232488833654732	0.297507207825493	0.352301649830183
Meth.CTGF	0.237872643394714	0.164828876363671	0.186988785729387	0.111756227274476	0.146880746747837	0.0113556920800296	0.118721261458844	0.193009578708355	0.203408773470688	0.147917480062326	0.171662432792062	0.305087943476651	0.260141383528702
Meth.CTH	0.185363644882375	0.327657007090317	0.272987399280917	0.0902915610552936	0.15150770938142	0.334224357835839	0.134662389115602	0.208287870433439	0.233734712124854	0.151352755765471	0.160718393104197	0.20198810803563	0.240207531144961
Meth.CTNNB1	0.238330883338986	0.298423053428122	0.249514610339971	0.129980552187363	0.146673990587979	0.345946201763268	0.176174814696988	0.173613034952632	0.212520672275515	0.140690808518102	0.192559500579952	0.277214068079655	0.246118514590961
Meth.CTSD	0.208195510906982	0.411083862411688	0.301303494506452	0.116140942491139	0.186513205627071	0.381470543395902	0.147264428241006	0.225127515409122	0.223534944629602	0.177959351724721	0.213141349574817	0.252292933871844	0.312529633531581
Meth.CTSK	0.0645887603689758	0.0718254431138536	0.0748684043265724	0.0269643666230464	0.0488419798498734	0.101466694855324	0.0350933388935905	0.0637208815427191	0.0588503218788343	0.0467840150232175	0.0696853809317133	0.0723410421139224	0.102424270912434
Meth.CX3CL1	0.000660240754023197	0	0.0973960887829418	0.0328760823910822	0.0999521373697829	0.129071447837013	0.0913765714641004	0.132263769849094	0.0923098662031691	0.0792898524875332	0.10289527108412	0.00671681438584358	0.133883243993673
Meth.CXCL12	0.0765343842012279	0.105851591280124	0.0724752752010766	0.0274658113459066	0.000632641329798558	0.094123224784936	0.0577067434008676	0.0600485488115312	0.0778687434763026	0.0384712394862335	0.068411540475897	0.0869714937555985	0.0751316783744316
Meth.CXCL2	0.169734141055742	0.222261082166765	0.19947102963917	0.0664506139151811	0.0835361580493826	0.204665226963808	0.0548385001738247	0.0942456730056108	0.140726024246444	0.0552064696945283	0.169919384263552	0.180804905745412	0.273508293529479
Meth.CXCL3	0.193110090161307	0.205248701588391	0.17868234055811	0.0802846903116167	0.0914007188583545	0.231233336287806	0.061967612994724	0.104721754650261	0.156304043140079	0.0659839015227806	0.16784899185082	0.220442706518141	0.270313417668815
Meth.CXCL5	0.0571678180268937	0.0766346032983658	0.0684546352307415	0.0274972882589265	0.0455790314145496	0.0903656720577029	0.0326660564085286	0.0606390828331513	0.0546950743781175	0.0406093767215543	0.0640447215312742	0.077326747304322	0.0937830878421804
Meth.CYBA	0.409069413776345	0.575512904667272	0.698560938633603	0.101285220402647	0.359422685106246	0.515978178117346	0.248805312184651	0.230981559589856	0.240404276882543	0.132405739779398	0.329344149830539	0.314432353421386	1.46501733778615
Meth.CYC1	0.206654920566155	0.287936169887624	0.257759676575572	0.116324460796442	0.174701885267568	0.315807573399865	0.133868324574565	0.207945067887092	0.222217755044981	0.12840054747403	0.200698286133645	0.248536089859149	0.27212816011657
Meth.CYCS	0.28115594852102	0.421684763902835	0.342836411844911	0.136774323926401	0.216881125188234	0.4648064664197	0.165201565671952	0.26888452040192	0.296440187266746	0.213760744396131	0.244336999390477	0.320245131549749	0.350704975237207
Meth.CYGB	0.060533113063096	0.0765330605635464	0.0652841138319005	0.040600030705673	0.0519388446039496	0.083781461266022	0.0496147660466483	0.0520655477504009	0.0499792277674339	0.0363038308864053	0.0511958234397554	0.0880627854544856	0.0743362476501366
Meth.CYP17A1	0.0489241127110393	0.000279646070739642	0.0516047051467749	0.0241098461032823	0.0413951490716966	0.0626216355822907	0.0306379666576514	0.0164248842502891	0.0123681629812047	0.0351880148009861	0.00187747685985984	0.0563341513015709	0.00320418656931697
Meth.CYP1A1	0.0898664235905152	0.140134334806037	0.103679785858448	0.0518013590740439	0.0691457340767576	0.125854414918059	0.0852805202501133	0.0873001032455824	0.102286731877238	0.0606047865692483	0.0979471307186691	0.113936890119476	0.12094581870494
Meth.CYP1B1	0.206198306442241	0.345954420612113	0.273133809300585	0.064397973330766	0.0119578696350525	0.369093076796266	0.097933828554278	0.171285002999094	0.209683302166217	0.00277791638993688	0.255055352095223	0.308115194735992	0.443501772602442
Meth.CYP21A2	0.0672371057793192	0	0.0535993008514973	0.0278545488852664	0.0435610644352558	0	0.0409445265933714	0.0841507678496875	0.0971884604102981	0.0374777448383918	0	0	0
Meth.CYP24A1	0.207861256945441	0.279338667347089	0.350690382118554	0.0366284576902206	0.200142673778499	0.255272251823981	0	0.18902124594919	0.232356016144484	0.0644556679888754	0.207376887614558	0.349017312346569	0.456195728967856
Meth.CYP2E1	0.0724179396669938	0.0691362671680241	0.0728690687842195	0.0313138648292852	0.0959989992694717	0	0.0560091584686797	0.0910955208309727	0.0574223356222781	0.0626264021482202	0.0556296831981575	0.0771527173663857	0.0934112502173702
Meth.CYP51A1	0.270012908979869	0.440683978016551	0.354011946667683	0.125902033097834	0.188361190180755	0.350928717356024	0.158497219892019	0.249584725464093	0.255071992627782	0.1666996399464	0.243515385335963	0.290420649540298	0.318167044824839
Meth.CYP7B1	0.1693770531964	0.16257417985692	0.507974405711633	0.0337641153718437	0.158892636677663	0.275531839685254	0.159603746570229	0.154803927707506	0.140027006382082	0.133491653191563	0.169258769952588	0.221146045016226	0.354661685229817
Meth.CYR61	0.236604994812374	0.250144447188081	0.21115710159799	0.136944807167938	0.227180302528696	0.30188719686923	0.176274322388817	0.235658244456828	0.226871428762886	0.173924423609204	0.188295289332866	0.298358858793359	0.264071435053808
Meth.DAG1	0.253014244104197	0.40182483605926	0.359464425272735	0.140672602498168	0.210660788287999	0.41879851240605	0.177664230613195	0.248129090230496	0.289142590446778	0.196438004984279	0.233868880662758	0.279318568305816	0.32625672575012
Meth.DAP	0.22278662395561	0.459646845167719	0.338157248943338	0.134726277477322	0.200591160668319	0.390032700266436	0.15659626936895	0.242096610092388	0.235689967275186	0.184844823468189	0.238337411937072	0.201118823792625	0.312911406440096
Meth.DBH	0.0516693843629757	0	0.0708350908849761	0.0349611302830416	0.00126194676863625	0	0.0353908523646392	0	0	0.0390434612443636	0	0.0905810292168718	0.0633007431837762
Meth.DDB2	0.19821411594591	0.249048962001496	0.245800220277839	0.113346301133785	0.169321812851436	0.34805764653514	0.139942119557543	0.201039810839705	0.181133865035418	0.169121066057805	0.176971027890869	0.208879686914971	0.280834819399958
Meth.DDIT3	0.182182775193048	0.363745124715724	0.264468275128468	0.0922731321828513	0.156668772799408	0.355912177563399	0.117407832298249	0.225309076281533	0.205699895649596	0.17287283117852	0.173142336186361	0.196319804540156	0.229049254339903
Meth.DDX18	0.243860277687781	0.392633183852926	0.342114996336401	0.132188072376279	0.211683208148163	0.420016741560761	0.168842508668684	0.279385800056997	0.283004892841548	0.200179256525984	0.22388792446976	0.288510965665678	0.341096388166213
Meth.DEC1	0.0531140970270484	0.0641802726683414	0.056909124289267	0.0246017706963772	0.0424772073205038	0.0843068604327605	0.0361256224692046	0.0466117454603936	0.0494558528314092	0.0508175155357342	0.0491048410610438	0.0658556953986293	0.0641351343822959
Meth.DEK	0.182841765632472	0.33325825861777	0.248605852938166	0.0977919688875518	0.163635000406674	0.339100550637177	0.124438421780202	0.219822341425575	0.208286069716745	0.161220280368564	0.164210986573775	0.215781312199277	0.252976827442344
Meth.DES	0.0878000277727398	0.0823119400379443	0.0745639635952609	0.0256630551778486	0.0567867240472146	0.110221515013117	0.0711163503929189	0.0638730868479946	0.107851257119135	0.0404183187630469	0.0641377566190143	0	8.29272164645142e-05
Meth.DFFB	0.217089970858152	0.376510463057444	0.298962548852681	0.106664723968203	0.176321635763297	0.4165744951062	0.137136437835909	0.241002566208436	0.25948688783867	0.182286492741593	0.187326076235089	0.239689981946864	0.272032310067449
Meth.DHFR	0.209217823951202	0.406646138107974	0.301978437244011	0.111786277240303	0.18358363209675	0.407123665670626	0.128600158323153	0.258658468045512	0.249062562713353	0.204909450329026	0.187904002139344	0.221104720017265	0.263948629784544
Meth.DIO2	0.0583287967281707	0.0755660596674926	0.0676055416881265	0.0499510537797547	0.0531320364597368	0.102016625923649	0.0413866232309554	0.0690223967656523	0.000770573150498991	0.0542509919198551	0.0592296809467913	0.0888454562603628	0.0894277296462652
Meth.DIRAS3	0.0594947355192214	0.066422696353135	0.0592388910097944	0.027777146966571	0.0448068380646114	0.0947263899770752	0.0376133290801018	0.0582855976911243	0.0562665129636583	0.0408062990217151	0.0478359864442721	0.0656559977685031	0.00377323757278434
Meth.DKK1	0.115125083291403	0.182302679101204	0.000422894971334332	0.104635961163721	0.112670047383268	0.257042911050598	0.0942396712595899	0.0823299528724824	0.0353795533158443	0.083340855223657	0.167179188790132	0.196047658065086	0.119304503754822
Meth.DLX3	0.13832367180313	0.167419265365169	0.1442298350304	0.0935376241172234	0.13940674238248	0.238377047813836	0.10282980455628	0.174417777652747	0.146588095071365	0.1256438435886	0.135693437369191	0.152284026694318	0.179764056649486
Meth.DLX5	0.08840931626249	0.0873778236025465	0.0896372459999195	0.0332134062887426	0.0892715110577719	0.112910538192212	0.0628432940823207	0.0941553691843354	0.0960529362223284	0.0908838839113795	0.0970233108248536	0.120574481316775	0.111111830008649
Meth.DMD	0.128401914660092	0.00297056041174432	0.153407071686572	0.110428776140035	0.103060000529508	0.169263264190682	0.123542899976153	0.12329901105419	0.124135607620586	0.122183190377245	0.135864310755527	0.16352379867236	0.184828917763009
Meth.DMRT1	0	0.164798423364984	0.168750859866504	0.161798209967415	0.122196154381523	0	0.0763135311786423	0.107330355373004	0.181596734446664	0.0737838350821995	0.17206058909979	0.237928376542314	0.011724930823326
Meth.DMTF1	0.180915128327124	0.351118947304501	0.273090803467518	0.0923444481940574	0.159117247389661	0.309597597466665	0.126431938116743	0.221459591600447	0.240285023066423	0.160407937884803	0.16468585466212	0.206220923643308	0.250931361058412
Meth.DNAJB1	0.0636711853022025	0.0700175871072886	0.0777436197621621	0.0421515539010455	0.0566622674308	0.111412051003208	0.0781538229572155	0.0566394934965102	0.0506930418837733	0.0656904651603537	0.0581431266082596	0	0.0802145272327518
Meth.DNASE2	0.213927877892828	0.399157246302877	0.296685031801576	0.123718817033473	0.185384378417007	0.376988029949904	0.131137228862336	0.243069750746753	0.239892327149632	0.169693998593253	0.195835684868412	0.23540763873784	0.292829180890642
Meth.DND1	0.0794402511468236	0.0667224965081651	0.0578004201953713	0.0259062890988734	0.04109017928378	0.0784000909039349	0.0328161021923387	0.0437638609647439	0.0566415642105363	0.0372342401238513	0.0503180644380097	0.0909335219478344	0.0712043114718894
Meth.DNM1	0.137378592192163	0.237994408500688	0.183269832637278	0.0806017272986048	0.128165667905642	0.264195881664106	0.104394182236539	0.174807275698669	0.16298062087577	0.121142160138554	0.142677383046945	0.168893991529833	0.200659024083326
Meth.DNMT1	0.153038688129551	0.277842863664726	0.206364544640175	0.0955084535808201	0.126583207354347	0.286897722359757	0.112152040434863	0.178644599739314	0.182931855570993	0.133191274029103	0.150303953367117	0.167578147575633	0.209394707253222
Meth.DNMT3A	0.0576534776289045	0.0720164773079294	0.06316821805519	0.0276820819766578	0.0483634263083745	0.0848657507304724	0.0395248525770364	0.0482813732696259	0.0498719775994501	0.0408590299142913	0.000932403265225167	0.0676145907155041	0.0711233856136793
Meth.DNMT3B	0.0608867939383313	0.0845505445646239	0.064862756592001	0.0264486639852388	0.0743540677341645	0.0931637065951715	0.0624998087914448	0.05111863761328	0.0550454367175405	0.0415492225936476	0.0568519736708444	0.0659692468842533	0.0747701945490504
Meth.DRD1	0.0928265503547374	0.131392266169296	0.12179592822114	0.080087973565332	0.00112884342971052	0.119972251020609	0.0570622019683491	0.0767091601406409	0	0.042676143685356	0.0803504363656733	0.134684114071092	0.0879571645135677
Meth.DRG1	0.253366972588867	0.433852495669665	0.336897990573566	0.123753068369986	0.217624747761478	0.412613112166077	0.159391341007856	0.254645377826695	0.251501642688534	0.21277935194466	0.228720175169871	0.275813713071681	0.357647189381447
Meth.DSC3	0.0976428605675274	0.145906629239064	0.132102722747336	0.0831746889506211	0.117684250067223	0.17568190506628	0.110133054570736	0.125607739245028	0.113288716881215	0.0845068332030374	0.114728242565004	0.147567147901041	0.143022079005314
Meth.DUSP1	0.21843446513541	0.296889910800649	0.267937046638188	0.111416114537723	0.181014123957067	0.38335490468072	0.164217899840968	0.183341371134186	0.192958556307873	0.165205365473984	0.173322283534318	0.28320926591284	0.279515988724576
Meth.DUSP4	0	0.257409314489454	0	0.0707045984145661	0.0872704488431218	0.18930941156562	0.00112469969936776	0.115249816700673	0.484955743922006	0.0452276295332871	0.353334805105116	0.10661216076524	0.147086720809106
Meth.E2F1	0.135869183070352	0.160676071740734	0.150694019548308	0.0649533994491223	0.114865690351051	0.224688334820289	0.104165264161017	0.132693476611155	0.138138849684587	0.116935510445277	0.132682527094532	0.156322186764409	0.189004452562571
Meth.E2F2	0.20076963709278	0.408498154918095	0.325929169321209	0.100679618801306	0.154783903957004	0.287083468819082	0.134054025152032	0.213408579140382	0.258016720237362	0.124935655719556	0.158379929924129	0.208853903045784	0.278302149160343
Meth.E2F3	0.25012244157082	0.410509616319678	0.326234921037267	0.136098437883615	0.219740221743779	0.4180614094819	0.16960308304727	0.299243652413843	0.28969432715319	0.216042199805709	0.237486333974296	0.28577618719205	0.321335114319528
Meth.E2F5	0.271427607572024	0.359679816220422	0.362474870499222	0.108328949102353	0.199883979523493	0.405101455600002	0.18146259624909	0.261465991775174	0.265570588161553	0.197099810588282	0.23606263515923	0.345648246469347	0.374540749197625
Meth.EBI3	0.115930740769237	0.131779891252636	0.139663800823999	0.0673960089848999	0.0729760084670058	0.00207547586879777	0.0737721348992848	0.149448515263787	0.197021949584577	0.0670858978536029	0	0	0.10091979468798
Meth.ECE1	0.111154906014794	0.137152922866179	0.0917315911438023	0.000762513265898676	0.060161727169581	0.133082152319194	0.0896401660095319	0.0631669030347593	0.0780492805200488	0.000138705605814888	0.0707782081940578	0.121152608862815	0.000201185717059192
Meth.ECEL1	0.0568847476998904	0.0611058011258517	0.0555317403884349	0.0246459773471238	0.048396866087359	0.00120373918208212	0.0332327951145779	0.0455855970641645	0.0499030285869529	0.0371021621352285	0.0486170099691021	0.000147549573833612	0.071339922813451
Meth.EDA	0.178032334359604	0.101757817734498	0.133714393988596	0.036603615537146	0.318291070840331	0.218948094607031	0.0580468369192652	0.00106020261739247	0.109719836388595	0.140462783978747	0.105161249155959	0.178010966485924	0.272582626112263
Meth.EDF1	0.126145269462428	0.182158130321924	0.149886507459094	0.0540248719378088	0.0938647114170979	0.186511906518982	0.0892921286340745	0.125219801485512	0.128667346902288	0.0999542856625969	0.120155064132323	0.146074537622128	0.158697541842153
Meth.EDN1	0.243115269319992	0.356805800426797	0.310539174123775	0.122022365217012	0.212226886065365	0.387143494732268	0.170753104619672	0.281345908347001	0.288166364938033	0.20964222792156	0.211623490334428	0.258344647218963	0.33016593760747
Meth.EDNRB	0.0698463607544671	0.0843087399369215	0.0749726497808471	0.0321663473109748	0.0645370679986283	0.12147677153655	0.0470651028355712	0.0585706230696816	0.0673542657194367	0.0641875108716355	0.017332871920498	0.0842978678734293	0.0881951679718848
Meth.EGFR	0.126733100128863	0.132676219101186	0.103959570830553	0.0387660278060794	0.122026517781234	0.00130118273402125	0.101532831358633	0.151087335867445	0.153136879974322	0.0928152685675131	0.139460693505554	0.222372721624669	0.154416205285729
Meth.EGR1	0.242112273642669	0.388152363247667	0.278776510028613	0.122304463757591	0.170549717441231	0.40228900666163	0.14292545119602	0.21301833981738	0.23500013423531	0.177469776919892	0.19196524713634	0.243364414769707	0.277680610590608
Meth.EGR2	0.117071509049755	0.240731477357356	0.114491393789747	0.0431527447098316	0.0901711030240406	0.281272236769586	0.0905128386827628	0.113604385913936	0.140642094669603	0.109944875744123	0.146090734395613	0.118816185573295	0.137853743238258
Meth.EIF2AK1	0.284949525000393	0.386160436698063	0.354209143168472	0.156044682493981	0.242733247107444	0.486092743281819	0.19746329161175	0.282041729203841	0.289518373213092	0.202321447026306	0.278033706110265	0.334339236942051	0.418069235555562
Meth.EIF2C1	0.0535722100728454	0.0708032481970275	0.0591843612329953	0.0252433684250631	0.0447916319863273	0.09334834667929	0.0351212551937104	0.0476840732518649	0.0493903120227553	0.0362468626035491	0.0488701114861212	0.0626540094755415	0.0712627968501671
Meth.EIF4E	0.216235278393008	0.345958166152794	0.296278873388608	0.121158575512236	0.197695233886496	0.365677108759496	0.161025787736494	0.244144160232337	0.256777244872157	0.166821202572982	0.17418508529676	0.261217176580493	0.327561226013677
Meth.ELF4	0	0	0.142082736674836	0.0685335926423617	0.0663291642232143	0.0827346635790343	0.0438110183533301	0.00612377725715313	0.0616970227579109	0.0582391502374455	0.00313746556874156	0.140130777270728	0.107785095241175
Meth.ELK1	0.261900299712643	0.000533961843430717	0.234580100922319	0.0519671752250306	0.712227732374937	0.313350483640119	0.222331492182671	0	0.159038844342477	0.177446310039346	0.00289469923764459	0.274525530686284	0.472932396554139
Meth.ELN	0.0756693869920706	0.0954958246817044	0.102983428733816	0.0297858040595635	0.105902826029147	0.159168938592524	0.0858492898240749	0.0669903206917816	0.0984983789331039	0.0642827786377546	0.0785595104467631	0.0972388071529866	0.105164846381556
Meth.ELOVL5	0.249926961351142	0.367022689673217	0.287578620813459	0.117118645451916	0.205687441520208	0.389458290706805	0.161843796813368	0.234265969315007	0.249591502389819	0.19696146553553	0.222708336808371	0.263285924705587	0.307862894646609
Meth.EMX2	0.0792489814373537	0.212337568395563	0.151586382684501	0.077797487340956	0.0694424386416224	0.203226235371615	0.0883013528320073	0.111123212471137	0.000184238319398157	0.0515958226676355	0.149181290567196	0.158237387693874	0.178655920736413
Meth.EN2	0.00808563579817431	0.241385541417768	0.170520025321659	0.03759403546801	0.0920831294798652	0.220761729421775	0.0609678442991763	0.119022676211215	0.103474324568467	0.0743030718887033	0.125193383990336	0.155602959278909	0.191648939743677
Meth.ENO1	0.210974608435139	0.375662735594385	0.285824271545124	0.105638262638981	0.162046317450851	0.307611154260633	0.125615136072089	0.215474255610184	0.224873241145781	0.157897685022593	0.179479440462291	0.229705632037244	0.253487228287159
Meth.EPAS1	0.0855057889541226	0.0909255149680848	0.0750769088239377	0.0285254576192871	0.0515383726315615	0.132514144174299	0.11154802545026	0.0603997380372775	0.0658370902999249	0.000693965612780123	0.0688245236609846	0.0889351507148975	0.000364301045598118
Meth.EPHA4	0.228049972633532	0.42972041502522	0.317520322419312	0.0691855576238631	0.225216664657732	0.390489894447132	0.164595902265889	0.210215079856268	0.198420481165127	0.110953216546056	0.203027096394408	0.257079793903414	0.34730513927551
Meth.EPHA7	0.242844144098929	0.235005428796072	0.219070521534091	0	0.0956012170031045	0.333244908502865	0.13688679561049	0.110363727831845	0.35160170719551	0.122523485171111	0.222159987710082	0.301493838912965	0
Meth.EPHA8	0.125704821266695	0.0998524472050252	0.0924264849291024	0.04687626860161	0.086778131042421	0.143957154503719	0.115097355397674	0.112800827297539	0.164963807932002	0.101938119610101	0.114071258606992	0.129353968242827	0.00787838907085382
Meth.EPO	0.0643013490647652	0.0922722671731187	0	0.0297564532986388	0.0740881657027233	0.103523088392629	0.0578726007296928	0.0846351533556945	0.121868753572514	0.0393117735232332	0.118639547409553	0.117654370547271	0.0732603664180923
Meth.EPOR	0.0496666593878511	0.0643691850006164	0.0639366216669528	0.0254951063027959	0.0579274988600205	0.0898037029578082	0.0487269285543872	0.0482054065733034	0.0023767303673494	0.0365042041431862	0.0486653459843313	0.069594123730337	0.0731322923047285
Meth.ERBB2	0.238346357428214	0.377376853798383	0.297837751773008	0.14698277070386	0.218086449132385	0.409409093430182	0.180438092691426	0.274335267981447	0.275147712904585	0.191824363066327	0.24201985621599	0.292053537643609	0.340300735918807
Meth.ERBB3	0	0	0.106624420874554	0.0344761337673512	0.0760641092071933	0.0867727543372358	0.0590063894446891	0.0865668730893328	0.0602895545729355	0.0518591259990925	0.0739290404413088	0.101205515723547	0.0821813390609794
Meth.ESR1	0.177400277597059	0.276435428463705	0.183237069262543	0.0290302219424881	0.0164647543880883	0.254866063782557	0.144373428363379	0.152783379797382	0.100974905225705	0.10521343670537	0.153982645772368	0.150685778945558	0.225599992202551
Meth.ESX1	0.00530212907540992	0.0840642860686131	0	0	0	0.0978736254846276	0.000958066133016343	0.0629932788476781	0.123162029390492	0.0467445247806911	0.107495818697771	0.115936605437214	0.151528952213942
Meth.ETS1	0.268570509241773	0.367030815520843	0.284253968575983	0.132195181944607	0.113867226240329	0.431602842118301	0.185872359413555	0.232627687590773	0.257615458512502	0.223017107936793	0.232740569608369	0.30812982900285	0.327567884390586
Meth.ETS2	0.226427647638968	0.291011771289491	0.262568743257328	0.12317847025786	0.184513704137609	0.317362859799544	0.12792967050542	0.224448115816869	0.212431091749129	0.144300957153963	0.239184827063035	0.219979769925073	0.333711061473487
Meth.ETV3	0.199313981133913	0.326291999861086	0.240473679423	0.100414382119306	0.162766722336702	0.355855454562888	0.136358702326661	0.217250352766313	0.225094596969461	0.180230874180362	0.191211518871949	0.227645438260436	0.248189464781209
Meth.EXO1	0.270648615883423	0.423702337389803	0.344453129099867	0.121355556295532	0.232277074312553	0.444082425767618	0.165768609708746	0.29782145385088	0.327436986039516	0.207480406846587	0.229515022840322	0.315077203139136	0.358435713705298
Meth.EZH2	0.243396412880892	0.389815412876144	0.304980677934999	0.129246883329715	0.216407526256325	0.399967678192217	0.169684958005828	0.264411941125194	0.256437141407512	0.189311348973241	0.240928298756565	0.290920603494482	0.326254437786986
Meth.F2R	0.0971986979215008	0.210302932957266	0.21241456883578	0.0019919906604975	0	0.233607580429253	0.213706814188067	0.130184931595829	0.0874887080198848	0.0735982717777932	0.187843928972423	0.245981281703393	0.153726210524652
Meth.FAAH	0	0.109966575822309	0.168007027411854	0.0856554832778565	0.0851146190082554	0.164114318035078	0.103997411148864	0.101649891148617	0.17477220387071	0.0718013877682281	0.101522576840604	0.102341368923763	0.157920482705142
Meth.FABP1	0.0686339685566048	0	0.0906834611158745	0.0801196586076162	0.0099872596115605	0.0848485774428427	0.0638861365781638	0.0612007727779014	0.0564360840732762	0.0626203194997902	0.00268012585463265	0.095568124280804	0.0853601943269281
Meth.FADS2	0.101144567232805	0.0908878493761167	0.0815433673886055	0.02928959450846	0.0693137647909897	0.120991702094925	0.0913705158135875	0.0535588384419714	0.0766469728536086	0.000288133715767949	0.0906907723278413	0.17904356293028	0.0007394703095932
Meth.FAM3B	0.250741440730215	0.189634149836715	0.146380709603625	0.0315387152104894	0.184186910973053	0.00157882741132954	0.101767152597545	0.175778542819201	0.155941423899453	0.00248331272181077	0.152592660171582	0.306101202070761	0.195630653857704
Meth.FANCC	0.0549716703507414	0.0692393301999033	0.058868819715486	0.0257978339959737	0.0437698972075414	0.0980655601068148	0.0346790839510347	0.047666636590707	0.0483156393917838	0.0353335816713863	0.0508590550590004	0.0640438046429709	0.0777446958653783
Meth.FAS	0.273221729466768	0.466016287131886	0.379681506521419	0.135638449071078	0.237712201095636	0.463523517649421	0.181944908628434	0.309662230549909	0.309895106682174	0.224509203317119	0.242883548414545	0.315059282023542	0.365882902969115
Meth.FASN	0.163969755195274	0.256689149692102	0.179272197743869	0.0664778455760463	0.160087061374057	0.271745026327965	0.0941723747816801	0.159708829880074	0.149539680349481	0.127308499674058	0.168233174061726	0.168921937717944	0.238590978849429
Meth.FBLN5	0.00223127132046664	0.00127688179975314	0.174331838399339	0.106580236901698	0.149042409160203	0.22304216183545	0.115145939914553	0.156072157596318	0.119860401624992	0.115330487875096	0.140864540686294	0.164321716884821	0.170186170536981
Meth.FBXO15	0.28734925330289	0.395223416732513	0.332764633671527	0.130620367716248	0.215153713948785	0.464561600398553	0.165592570850192	0.270914122365325	0.283852315095125	0.201595110220363	0.250268146905338	0.298286393089369	0.387038381171967
Meth.FBXO32	0.209694968058252	0.372840377754673	0.285993916084335	0.108087038984212	0.169151932626688	0.365827629120798	0.133402898068498	0.195213798910679	0.202199905902574	0.15953729690321	0.200269161007886	0.230585820148661	0.294934081819382
Meth.FCER1G	0.0522807618113228	0.0656067809675105	0.0617224290726039	0.0247671976608202	0.0465703236099708	0.0765701623409059	0.0309061577358096	0.0449386909783707	0.0466007515157873	0.035325446584962	0.0509879727668204	0.0617893465891065	0.1075971432256
Meth.FCER2	0.0757986930310909	0.0870341967910695	0.0823801791771324	0.0482399430675593	0.051847335615363	0.106686945144796	0.0833784213337906	0.0552170861800548	0.0551302949449577	0.0473914352122233	0.0563687063041959	0.0828008132714136	0.0901892680619797
Meth.FCGRT	0.0604650416987015	0.0790054356863115	0.0711298583283668	0.0288691533948109	0.0649652029040222	0.103987659669808	0.060943498357317	0.0701985038786066	0.076074031031308	0.0571724240766324	0.0579757640608314	0.0849832673110156	0.0844732094457094
Meth.FDFT1	0.216402479861712	0.370520426913184	0.277046427181316	0.129234638120461	0.198138969910399	0.397602421742362	0.138832990697242	0.247026457502434	0.226099738476776	0.193980123621233	0.208517304857765	0.243857615825399	0.317231508044753
Meth.FDPS	0.282402297558337	0.43592879664943	0.362657828567249	0.146342974249314	0.222265254706274	0.471340034670033	0.183460625116649	0.296142436305099	0.292723158814459	0.212191513579204	0.261508728606519	0.331792935590418	0.379824025571748
Meth.FDX1	0.245814852868375	0.400173342573386	0.370754882950278	0.11515620960646	0.228590136565669	0.400862560645581	0.158044459746103	0.255451984700555	0.272452544688074	0.186602153301478	0.212834705970495	0.267269938850596	0.488263080865398
Meth.FGF19	0.0947630885454231	0.0958714391698349	0.0721442062102255	0.0280552725499958	0.079475638987472	0.11923590529269	0.0878069396544498	0.0751780907083128	0.0692376633425997	0	0.0558967921062566	0.176589382781412	0.0862688309606407
Meth.FGF2	0.182405120903913	0.227331308200451	0.225450702076418	0.0486938623656152	0.123482887486357	0.299782905741489	0.153947899213914	0.118454939103075	0.14832471194701	0.0832231326929653	0.180655807321688	0.245683841780935	0.440055262532075
Meth.FGF3	0.134152964228507	0.104794711255505	0.0889556986998103	0.0328570020277728	0	0.178211683778715	0.0773195422073065	0.0618259316027051	0.160630697088311	0.0421293660207975	0.229730840452311	0.0839102409571286	0.100746142496445
Meth.FGF4	0.0494164264272184	0.0671976059562653	0.0615949401724602	0.0250795627803058	0.0457767704950299	0.079525128388546	0.036240840922418	0.05566845985836	0.000359028237408102	0.042988413483708	0.0455535722230641	0.0636497049747767	0.00269539803565576
Meth.FGFR3	0.183536645891456	0.171249856306598	0.120048644977144	0.062814521254501	0.126574405667064	0.228082949216435	0.115109099974174	0.123373838252035	0.147375677114271	0.0962075573691842	0.12791551821591	0.19334440985893	0.166064083747113
Meth.FGFR4	0.227361238914289	0.296822325915908	0.231697038901642	0.124309472304736	0.21441482327749	0.30980385333669	0.1597961035169	0.180010407196706	0.266621853002131	0.174057328537923	0.17501912776523	0.302687290404251	0.307718706199151
Meth.FH	0.208798021236466	0.37447998703968	0.290038186845404	0.113659228162795	0.172679908371692	0.369956538239771	0.143223581666105	0.236200566171104	0.262743996705071	0.188689150987349	0.204194311163648	0.240977216069218	0.284713226277867
Meth.FLI1	0	0.264013735420833	0.0117147092769774	0.0930898769010284	0.0012218770458546	0.0904704791123658	0	0	0.173798736385658	0.0433055234213776	0.188372527511187	0.148806331391651	0.0969255398889607
Meth.FLOT1	0.155024416829821	0.29133480190208	0.220799543191404	0.0860594228914562	0.129223151591687	0.280981789381989	0.10408616986835	0.180549495710149	0.163500404121856	0.143945472002734	0.13259666508819	0.163944960491428	0.18671808423285
Meth.FLT1	0.114696942369883	0.128163887909836	0.125665298152825	0.0718393364244467	0.0687837317213864	0.173782420492795	0.0869880768942652	0.0944766508866814	0.106883153098703	0.0506468943774495	0.12783735864597	0.137104993494889	0.181598883527701
Meth.FN1	0.182076566138607	0.225017469755851	0.187756039829297	0.0355647592747423	0.0780934257333409	0.257124420583873	0.166049906114564	0.114896928645835	0.115967411254096	0.0864200968111705	0.181467491928585	0.273560285501073	0.000994726960705643
Meth.FOS	0.236175075367161	0.357948901153455	0.274693575031456	0.105295421415244	0.16422226371645	0.31265021356414	0.142484115553949	0.209423165073119	0.20630859003832	0.170632183812227	0.172285578785362	0.225271213177995	0.245043310263811
Meth.FOSB	0.228689710006758	0.298914324157856	0.259545988412944	0.102752861758725	0.188614609503777	0.336863596070149	0.142410705763591	0.213469618862186	0.217527759005514	0.145487156718906	0.206111096822878	0.25474984827186	0.306632022357195
Meth.FOSL1	0.147602790893256	0.214621993256694	0.182720312284041	0.096098359206881	0.121186051438604	0.214378291530528	0.118156281383539	0.165267559741742	0.203922307018808	0.0911490505951376	0.104788608560062	0	0.164238371353102
Meth.FOSL2	0.239730487181997	0.404979107840168	0.317847274062001	0.137734624495344	0.203397508859402	0.413902193677354	0.166005188499216	0.261615725508597	0.261191839215788	0.193053863758101	0.226704559409255	0.289340868738164	0.343739157081481
Meth.FOXA1	0.120972289171832	0.174683969362076	0.116101570817661	0.0674164329308821	0.138138726108845	0.19868581087349	0.0993477781069373	0.137423396030226	0.126202550708626	0.0924348856524429	0.114724842186878	0.214967290317709	0.15655843149464
Meth.FOXA3	0.204613299646514	0.274832478986842	0.242724257015973	0.112774747733257	0.0825128852370618	0.336651858668935	0.171575661057393	0.221192157257898	0.261301029747339	0.0698931153911554	0.234898437159958	0.236705234829239	0.246839926833704
Meth.FOXC1	0.164124497359863	0.186637328386759	0.196095254457901	0.119455785398994	0.153297266843931	0.248511838478607	0.123237332768897	0.180965551484002	0.208934198443632	0.108819635433858	0.261400892907524	0.218769842245767	0.300793544941448
Meth.FOXD1	0.115560982857907	0.130269638998159	0.110731467966661	0.0853924880225359	0.0761958530762295	0.135376924616416	0.0857478850456177	0.150879688227796	0.122849547418983	0.0880435957005667	0.173051650021007	0.11926896595475	0.127615498182193
Meth.FOXF1	0.162281969021145	0.249269791572402	0.102861008148831	0.0315325624718107	0.0717527347010697	0.1972191412759	0.162684169492326	0.115115680878049	0.0908879487381012	0.000755137179932947	0.152300117905506	0.286156907699331	0.00067978743569905
Meth.FOXG1	0.0796248665316122	0.177207434584785	0.159391634030801	0.0295679397149634	0.0478520457565244	0.110213966994487	0.00098472048456989	0.0649326744751809	0.0540415474481084	0.0464229401216162	0.127621061256233	0.134337716315167	0.134006633771145
Meth.FOXH1	0.0854139287321612	0.0615545239622019	0.0576249247908838	0.0255069354242667	0.0440140840236271	0.0882502915204329	0.0526544331138722	0.043576517345699	0.0550734220541867	0.0438649093673809	0.0483217112591614	0.0588773590033144	0.0182263250018469
Meth.FOXJ1	0.0951487231169059	0.113848874907131	0.0725928438146687	0.032402981421128	0.00171547423686789	0.11995469061883	0.0936100104060317	0.0982756170863111	0.0855967799148052	0.043532744788751	0.0704027895707188	0.127359128884075	0.088358923637888
Meth.FOXP1	0.233607416027165	0.383996915223268	0.31366646372774	0.121216431628213	0.19556356716647	0.385097859821532	0.150241424587999	0.251520440520869	0.25833211104462	0.19423258096583	0.212902318479451	0.245730156052308	0.321231307988839
Meth.FOXP3	0.0633417350930284	0.0763809812810195	0.0823716247381628	0.0452124638496171	0.0504388383782679	0.106576939492537	0.0373839520476859	0.0605106651287277	0.0642516295114259	0.0514043079575789	0.0553061256884643	0.0812775679680318	0.0905757225224319
Meth.FPGS	0.262637621113014	0.419827939536569	0.296683457888695	0.127735287864039	0.194153904069483	0.472917759834564	0.16089009926857	0.266206679699846	0.269078534218752	0.210908459059295	0.227925179361	0.299511693909174	0.322572798594667
Meth.FSTL1	0.0664660594296583	0.000443902677378122	0.0739687853333182	0.0102087174896331	0	0.0840477292417729	0.0581626183654287	0.0540402293562497	0.0558810342828297	0.0412241501131323	0.0577654679276469	0.0640424404446319	0.0745931575636929
Meth.G0S2	0.0783150799027117	0.0745349713823304	0.000419454078012525	4.25746546701817e-05	0.0809141748000788	0	0.0885737136533053	0.0750022992592282	0.105882826128662	0.0864319345269832	0.0754305937858139	0.110165357881632	0.0916696499008431
Meth.G6PD	0.218745051988126	0.136136258472138	0.159361306658249	0.0528444235387103	0.442901847620768	0.338898835919752	0.0653673178173453	0.000749129595236158	0.131507513403444	0.170549029296433	0.10304434860969	0.188564643287355	0.285800643774638
Meth.GAA	0.257415389331251	0.359465286950937	0.292307587230622	0.128163032728782	0.213558942598504	0.414565944841673	0.161118061645795	0.244809167706217	0.247066659003766	0.208021637601414	0.231540013689731	0.280017028688472	0.337170685065508
Meth.GABBR1	0.216981796557224	0.376169133197385	0.304232967315571	0.119945800561409	0.195584247163408	0.378072904723932	0.141253254920911	0.253228705885213	0.257844970037622	0.175506064486496	0.194063645248967	0.24287921051624	0.298918100719283
Meth.GABPA	0.299076558561643	0.443271893303069	0.383761749400807	0.135430206730814	0.248773831091	0.459850478818233	0.194825876169322	0.317830800869285	0.327613743495213	0.214407811443621	0.25532542601009	0.331868412898122	0.410950900060212
Meth.GABRG2	0.0910433421543122	0.208810485698017	0.190511209007456	0.0419960566069565	0	0.223341980930101	0	0.10363477207761	0.0721125044743615	0.128844534349355	0.176568369279407	0.184534947395708	0.20209540981402
Meth.GAD1	0.21606880106151	0.315114932872435	0.249783358416632	0.106155429075209	0.194560201614131	0.350906166611747	0.135999099434169	0.228382869107452	0.207936621817347	0.132527536415153	0.197306279899906	0.259299140529531	0.279479057191735
Meth.GADD45A	0.245287090357814	0.349815600646005	0.302058400505896	0.121742723756339	0.196315335088038	0.386917578589223	0.161340793039872	0.24050145779901	0.252801580192874	0.190472512899191	0.22814047800074	0.272624535806562	0.311290120324807
Meth.GADD45B	0.248094401766698	0.471264896081743	0.334738157749528	0.128072816140846	0.212225495110121	0.466511173855027	0.148959922864981	0.275692497236106	0.264950939826145	0.223297672518716	0.23151661603389	0.282604859305451	0.363804562149543
Meth.GALT	0.232753062632703	0.327112366193631	0.263700209138514	0.120404861154873	0.182649875794222	0.372695111209989	0.138804341453863	0.227488935668348	0.233022963756128	0.175351698899235	0.213715366245068	0.256829383701349	0.31038476103048
Meth.GAPDH	0.25424880020961	0.389586958310111	0.324731053927426	0.129747231647276	0.206463406063868	0.415848107357976	0.162874101054517	0.261385683180588	0.264090898364781	0.200420883458121	0.227520672182531	0.292150554526723	0.330919309189681
Meth.GAS6	0.0540253134118491	0.0649432885312207	0.0595309388466304	0.0257688868419073	0.0455071113789563	0.084538984931172	0.0520278358148328	0.0486849613573334	0.0493117203116523	0.00470526930756936	0.0483264185939616	0.0601789769036188	0.0685890697697278
Meth.GATA3	0	0.184022959481192	0	0.0623570912782508	0.0806653201984263	0.10240286484404	0	0.146127206841896	0.25924183893932	0.0458879061481893	0.181716496115672	0.241369803850706	0.153834232451838
Meth.GATA4	0.0710074508575485	0.102238278693409	0.0690240673419628	0.0267148832228566	0.000465093191704011	0.0959620082811505	0.0494229173045878	0.0699458134173243	0.110254760193238	0.0389491551309409	0.0871210465930746	0.0941694840246727	0.089496707820485
Meth.GBX2	0.0694649944345108	0.0886041277517787	0.0855415024647311	0.0269867158580933	0.0491992513062702	0.104036053582309	0.0433841140971004	0.0521629181845758	0.0626826220314054	0.0407340903931871	0.0848305076495482	0.138973140524581	0.0019380912199976
Meth.GCH1	0.255404048492524	0.412100482390673	0.319612164843147	0.124682770232739	0.19674841712199	0.431196673175469	0.15174389044586	0.259912923109839	0.265362548256664	0.192947417284654	0.232856684517474	0.253104993981791	0.33121617045801
Meth.GFAP	0.0560871214030041	0.0640756297059824	0.0634936778809135	0.025917528794126	0.0419238300861167	0.0879639049760875	0.0464521694519829	0.047366559085177	0.0479568102341771	0.0435828003432397	0.0488786715346551	0.0606146572074554	0.00134167268746456
Meth.GFI1	0.122331140945723	0.143836493510598	0.136684539022566	0.154897291928092	0.0884004395840933	0.18136697255574	0.105757944138801	0.149172728934997	0.126860648341118	0.101628746289564	0.116292275268839	0.21979475855453	0.00179939664146371
Meth.GFI1B	0.210136846300253	0.258894412123469	0.194322329165269	0.0739384852113521	0.138974674777378	0.301418368744081	0.135182967864558	0.16975530403141	0.160002675875177	0.150400128017071	0.166703959326239	0.217177019074645	0.0154085071662751
Meth.GFPT1	0.0643462280400492	0.0776527669005758	0.0771459949092021	0.027789138956287	0.0551777534580241	0.12220369078468	0.0968659735739586	0.0685892171506297	0.0578446621243081	0.0485314945963528	0.0640495491518044	0.0903225512453431	0.0161026821602001
Meth.GGH	0.231723648704565	0.360705196690011	0.285032733990151	0.111811795967192	0.186399333031614	0.376564334343979	0.14799477829586	0.231815485209012	0.234834811432508	0.187957260773279	0.212708229842176	0.250437240216975	0.323484464347885
Meth.GHR	0.205950351676128	0.277160648343526	0.209496525814498	0.109258375084115	0.188401468579423	0.471721203872418	0.137399816243928	0.189527464164259	0.205376382576197	0.174021420021789	0.219647064417086	0.246741595351256	0.282197527687987
Meth.GIP	0.0663540602799418	0.0848730445969625	0.0707073131734659	0.0268584715506738	0.0713881462288817	0	0.0529204011299328	0.0818610255586856	0.0908811085514203	0.0506491290548407	0.0546188231870211	0	0.0976965959405875
Meth.GK	0.315063663790177	0.106998832720182	0.148923325715179	0.0569790001895905	0.40899705147198	0.282250554713659	0.0709203597738612	0.00142849960917123	0.150560520549488	0.182208163646227	0.108320195587544	0.00135036650721391	0.35473778231684
Meth.GLI3	0.228853128069995	0.338495522534677	0.314352714858185	0.126242275824271	0.21106355356186	0.395337085066724	0.170260953128523	0.264863206880548	0.27022017268607	0.195568020425811	0.22325936785376	0.289020211247384	0.329508918488146
Meth.GNAI2	0.226462094542923	0.406536844535417	0.307225586779662	0.124377949800598	0.199787735062908	0.425752252919201	0.164014260430128	0.241356702079799	0.243338367326022	0.183293813836781	0.205337617287068	0.23117544524472	0.306373560117849
Meth.GNAL	0.0643871985345738	0.0754811479028077	0.0702946881207414	0.0300035715903932	0.0575679596890908	0.110699809610653	0.0700725109791389	0.0637433595642339	0.064877948997256	0.0608215923828896	0.0608344095318427	0.0744669323827587	0.088533283455336
Meth.GNAS	0.0579451334903314	0.0764090252626161	0.0788688057161743	0.0340436952365244	0.0453166888592928	0.0965261919428845	0.0358784645151333	0.0517583200870378	0.0632780124152574	0.0407669542406802	0.0573844291414539	0.0799431566325451	0.071695115182475
Meth.GOT1	0.277425659713554	0.436270317374196	0.359982903874376	0.121957159966749	0.223537280296328	0.435239634666227	0.177441372498609	0.26950968580726	0.270706307700956	0.220003319827041	0.226827184915982	0.294639055024244	0.346767918098617
Meth.GPAM	0.288804210011029	0.399197386253397	0.356859208877152	0.149322719244496	0.248445820283883	0.473093264588429	0.17467389469107	0.289910556708697	0.305837469474093	0.227431236484797	0.247559903788396	0.331835914023718	0.374535961131748
Meth.GPC3	0.226984046995733	0.0818274054849161	0.00180743083886113	0.0326365667493889	0.206666232569766	0.166862153111734	0.000825284338822925	0.101409246048765	0.122674214245222	0.0814385499027952	0.0909769444305116	0.17451761808812	0.17923774256269
Meth.GPX1	0.0761605726695627	0.103519480839766	0.0868034345806764	0.0451563573846284	0.0530957822845404	0.109869796254121	0.0546465673083564	0.0610160804898103	0.0609302900249247	0.0563896439354237	0.0650116773101696	0.0751043510877296	0.0965521672985208
Meth.GPX4	0.19304334075499	0.393254735481817	0.300735458458833	0.117570187708829	0.16965451900432	0.3536576623066	0.148439207328768	0.233141820717438	0.221447481147915	0.180322744722978	0.202228367859136	0.222369235594635	0.263894191721091
Meth.GRB10	0.11627005928922	0.0991945054680073	0.111582602918824	0.031619532873238	0.120691003187421	0	0.0734669478362599	0.144764497807544	0.102756397530552	0.081529961286678	0.103353730304806	0.142447617818409	0.135320117761557
Meth.GRIN1	0.0592919658116419	0.107406253572623	0.0900507038331146	0.0264123049131138	0.0443098624821712	0.0828249173123979	0.0481825779026284	0.0496729980918292	0.0547005657618555	0.0443724139475016	0.0595177693886909	0.0693899274792085	0.0724849472643883
Meth.GRIN2A	0.149642580100241	0.248523637811873	0.225370344778259	0.0412271138062233	0.00706707647498272	0.165713888134457	0.0797195797498165	0.110803516300117	0.175667498512559	0.0615621818129404	0.176557182760834	0	0.262351322395445
Meth.GRIN2B	0.0594586613461481	0.0854215496180469	0.0705359119595877	0.0463284130119035	0.0497231165289979	0.0993215644929215	0.0434940625576098	0.06321081452915	0.00505557251398962	0.0553579965087092	0.0569640174332151	0.073101727051614	0.0921821142225054
Meth.GRM6	0.0527782630318606	0.0849130346655449	0.0808748810011201	0.0240937427266421	0.0445508276839145	0.0771534132553467	0	0.0489007694263052	0.0515654300550581	0.0383301863272172	0.0564660624046478	0.0624081027631271	0.0733187176221652
Meth.GSC	0.127269456242545	0.220626967492089	0.185624236548384	0.0314547968197349	0.0742725117219474	0.148994538817616	0	0.0978359603746393	0.267222766780756	0.0492535963727684	0.309006981364264	0.145009667082113	0.205235853771431
Meth.GSN	0.160180162015129	0.185011378915485	0.168628948430161	0.0524199666880696	0.121051849985569	0.248119574066241	0.102391663087894	0.12809441260733	0.141647145329505	0.114575593746593	0.164759388683212	0.247904918754244	0.238819670856393
Meth.GSTP1	0.0782853407447574	0.00369342065053248	0.0797235404874063	0.0363135828561709	0.0892559460685637	0.11112509003633	0.0935397923838171	0.0869279415956603	0.0955196785272203	0.07238887586214	0.0910061918590681	0.000421838039878669	0.122418115262033
Meth.GYPC	0.144673569795639	0.202248008431346	0.16976714331451	0.0711441987569964	0.00460370028131955	0.176242840019932	0.112881019821633	0.128496636220303	0.0457534300857851	0.0936600560315617	0.137388188117505	0.23282620188292	0.00109091770266285
Meth.H19	0.0546843300624199	0.00317848491432139	0.0586832729483034	0.0265686024434723	0.0452501574545776	0.071020775258732	0.0328834761815757	0.0535891158121819	0.0603748268055769	0.0349531307998891	0.0485100546883815	0.0616713375345701	0.0681966016619202
Meth.H2AFX	0.220886493543522	0.37566870303611	0.291633041911848	0.114399228157281	0.176783681152683	0.394608456976546	0.159771706650793	0.245776848101423	0.235608429584541	0.199868991154914	0.232164364447015	0.269676219516687	0.297238698716203
Meth.HAMP	0.0714209406307968	0.085099581187771	0.114332151406203	0.0341674767665671	0.0978675913536755	0.115288908267906	0.071600472247192	0.0900522404201892	0.0794101105809121	0.0557493144834384	0.0675795782174397	0.0848114034802725	0.10190745608711
Meth.HAND1	0.100609268964983	0.123474503668778	0.083076192264418	0.0345665233806734	0.0841016085044559	0.162085256021887	0.119550280245563	0.0986873467560463	0.224415467736636	0.0471992236863686	0.22623485265928	0.132243518037615	0.100956786157657
Meth.HAND2	0.0583043841424119	0.113903186208095	0.10575973473083	0.0318398118624853	0.0446875647389318	0.0916718408321908	0.000472369246246264	0.0587563178064482	0.0519659910372088	0.0439872681597861	0.0855083176797721	0.073549755437201	0.0802317698752485
Meth.HAP1	0.155667265643744	0.189711858264081	0.176874628178826	0.0832597212250945	0.12784508085104	0.225037302474774	0.107188734253045	0.157017173100075	0.144657641745366	0.133401895231412	0.160005628674647	0.222200509344556	0.182170629505701
Meth.HBA1	0.0871009161261108	0.10395886235257	0	0.0286834817746355	0.0542612107788435	0.10349944439758	0.0589380444560774	0.114886186999326	0.169982582289483	0.0468512715498484	0.131027215853466	0.191036466801321	0.0857785266088394
Meth.HBEGF	0.000355612953965184	0.111500629972254	0.145184438544385	0.0886874167453771	0.142074984641854	0.172409167423251	0.0931285935460574	0.11566314241367	0.095350845956123	0.0683682230458192	0.100041038622905	0.120379807298243	0.136706102011541
Meth.HCK	0.227343245670358	0.33197121143146	0.265877589114011	0.0921940406817419	0.0855689248752136	0.343008907936503	0.166010343057644	0.194213941324823	0.204187381312019	0.140659405938623	0.209306623087467	0.230452569969522	0.266679686392851
Meth.HCN2	0.0861192032112794	0.127682998045881	0.0852915615173308	0.032759741059266	0.0520097192887913	0.143721638866263	0.0401822774741425	0.0662431312352474	0.0937083231888562	0.0646805955027502	0.100566176192267	0.0976337569446337	0.0925530506807679
Meth.HCN4	0.0761241497558773	0.0838994184023896	0.0749910021709353	0.0305903047635548	0.0473784084928389	0.0949952552383712	0.0474073190007852	0.0517775815908846	0.0864528749711547	0.0422836349571351	0.126969581920045	0.110397653748958	0.00288561066332972
Meth.HDAC4	0.224597204729774	0.398260424577506	0.331535664297293	0.122320249043465	0.190028821523611	0.341231563018676	0.154028255019326	0.246349045234429	0.245103232225552	0.168725588187173	0.210323976303599	0.248861582066415	0.315878606927916
Meth.HES1	0.217395381734822	0.370915179505002	0.298708386435037	0.132525889933022	0.1823614762409	0.404258214750198	0.137821209060102	0.293632780913456	0.228329208611621	0.197135806370181	0.231782713421181	0.267364630220719	0.308680072083849
Meth.HES6	0.109127146980622	0.137125736590742	0.120887784822052	0.0300901786050613	0.108712874427644	0.174161621486064	0.0938309241965081	0.139047364881518	0.14041734143547	0	0.120948928953597	0.150455309048674	0.179538165645734
Meth.HEY2	0.205369501135177	0.234628670323013	0.233071593122439	0.0808434386020409	0.213574873787019	0.320071374953569	0.141419787784049	0.227511407476807	0.20575553022774	0.133822191504141	0.211650878815614	0.236405009493233	0.297406501821935
Meth.HHEX	0.133000045232583	0.126925463890015	0	0.000537080494851471	0	0.170711599694465	0.115648295286394	0.108265171035779	0.166394520122414	0.0537380519087656	0.152024135397013	0.173843238151918	0.124435428091826
Meth.HIF3A	0.13791223198301	0.16509173922215	0.173605686594956	0.126716795255269	0.174102522733234	0.240799435541161	0.134384376173152	0.166949768243001	0.144305068947089	0.0731665733444063	0.110909936617914	0.157817703167933	0.22048515530514
Meth.HIP1	0.108383492811809	0.268605807811458	0.18075003557361	0.0686860313164187	0.0813239656671879	0.239397011945774	0.083328474883577	0.112976204704089	0.11269383620451	0.114796766309306	0.124203787367306	0.132865856235626	0.134132681716747
Meth.HIPK3	0.0603575623016681	0.00502051661149247	0.0637110909819667	0.0260819826513851	0.0478105597048763	0.073154855619964	0.0308128392582978	0.0504075690510108	0.0531959341941437	0.0356540845514539	0.0517597113588929	0.07131643543144	0.0911647229851793
Meth.HIST1H1T	0.00798073455342413	0.0649632032623503	0.059069114165991	0.0257619801559994	0.0415015489157293	0.0729500365686194	0.0307262055399797	0.0433518343448853	0.0422464625654199	0.0362913201425291	0.0026352956644879	0.061694698531383	0.0656942771514414
Meth.HIST1H2AM	0.245061699297352	0.387705610265704	0.320124411391638	0.113453449961801	0.206992188664193	0.389872578074851	0.152731314667619	0.271824073324256	0.241719087412887	0.192517956082763	0.223045030293087	0.274667729808694	0.332980390591787
Meth.HLA-B	0.295565327686379	0.281507221681936	0.244005159293475	0.142892298773306	0.248774879877892	0.509250124624864	0.181330721211365	0.265669713755219	0.26981706319666	0.221761863249925	0.2511307156732	0.400107048118421	0.327456411961234
Meth.HLF	0.0738082748024383	0.11609689164534	0.0736949571142859	0.0267432614601522	0.0328415304874516	0.123811123743245	0.0499576228891684	0.0758095633681706	0.000528655755027539	0.0406592456982981	0.053675342365218	0.132823870380056	0.00151871101256913
Meth.HMBS	0.203058169141771	0.339687096806737	0.267550720442533	0.111312062056241	0.161962572566337	0.375895440763176	0.133988513073026	0.216512535557653	0.214693936322482	0.169918872628258	0.187863752276638	0.236211435629803	0.284303527803867
Meth.HMGB1	0.228643423233052	0.348743422343092	0.27684582294936	0.0970677985263504	0.214696202591156	0.41360684324441	0.166714911996123	0.293838123748316	0.27048292440889	0.186058613765363	0.199560617732463	0.259526918546798	0.284455067933523
Meth.HMGCR	0.299205443892362	0.488141710535957	0.38596428655999	0.148648392487014	0.246838334760215	0.497972885471243	0.186868961791348	0.309909475242728	0.321596162824763	0.237128865781658	0.267226992555446	0.334414574865422	0.384837187343652
Meth.HMGCS1	0.145105506035948	0.29786488749906	0.218201363966997	0.0801963202769388	0.130036064738938	0.277673251066454	0.0916528054253712	0.186112334764746	0.177295012379996	0.132171717561436	0.125614176621627	0.146897982724285	0.186141346215942
Meth.HMGN1	0.0662280702344598	0.115932727726152	0.0927279733356345	0.0496624165619483	0.0529851100941471	0.106746835477356	0.0400530403399573	0.0822664935670295	0.0778752496473388	0.0506695177684129	0.0644940304449704	0.0812841221756778	0.083599528830447
Meth.HMOX1	0.00205635865536153	0.063547588709947	0.0593612293193524	0.0271000416642967	0.0430227472733272	0.0899332689754418	0.0539162389010296	0.0467216546308115	0.0440949931669312	0.0437071728792484	0.0462762363505141	0.0640851277661342	0.000546961623547987
Meth.HOXA1	0.244694860944591	0.456506854677235	0.295074353560341	0.046642282639309	0.185054846853404	0.412589033615654	0.141637881403761	0.258443059696401	0.22026549035231	0.203724275277015	0.224105879262061	0.258583325635944	0.294405009986679
Meth.HOXA10	0.099848114030155	0.130714990367674	0.0948257945511936	0.0580457521209075	0.0760002454943829	0.168220700677896	0.099894037381584	0.0976621862172393	0.0906109778249897	0.0800972709730065	0.0941540281333789	0.00213813389155113	0.00348287255307234
Meth.HOXA11	0.0830428714728458	0.0881387613129648	0.0868983432341421	0.0467889087265381	0	0.112349866978463	0.0806610267670729	0.108419822731425	0	0.0420489358874395	0.0617196350347701	0.174488561003976	9.51028586019176e-05
Meth.HOXA13	0.147183995130541	0.250968428374825	0.203217926817051	0.181157875026659	0.125168421084645	0	0.105337166114589	0.171629268409472	0.180387319300982	0.0917524122060301	0.120061612915463	0.179253117888946	0.166951786261832
Meth.HOXA2	0.0596928294682351	0.100541095464744	0.0681498376730586	0.0289210210419135	0.0543293141945782	0.166256845442088	0.0376555757119589	0.0533953653882453	0	0.0483117307656599	0.0672336803443557	0.114200877824972	2.80067081114179e-05
Meth.HOXA4	0.0682228638735499	0.0687544666736863	0.0697181822884236	0.00499798093755009	0.0577486430224991	0.0984381046731152	0.0415701371089871	0.0816443152597673	0.078692257130217	0.0513970009747952	0.0687403744313604	0.0769635010995735	0.00063602995225782
Meth.HOXA5	0.0162807424237229	0	0.0909468168931114	0.0278728005994843	0.0590705507316781	0.107668136627893	0.0673620775241638	0.0740191116494668	0.0774699267073863	0.0768899947446554	0.110709668722697	0.113986267335488	0.080286606257776
Meth.HOXA7	0.109816241793698	0.157347476669873	0.0836744213050452	0.0301242293592478	0.0617972438220639	0.144821825076083	0.0425752068357076	0.0614766917972564	0.0015668758577796	0.0397911586800379	0.0833453115181081	0.123932925225384	0.000430907545634044
Meth.HOXB1	0.0580531897975546	0	0.000675014152205916	0.0277920594791984	0	0.0707621299817792	0.0314408103410726	0.0417171296113104	0.0482947903186117	0.0397952580572903	0.0511733040531068	0	0.000261942791192439
Meth.HOXB2	0.0911343688742923	0.10155925865698	0.0705087329949202	0.016586202945132	0.0696553292488235	0.119987303375046	0.0515278466335158	0.0546953338931898	0.123395208265849	0.0538935877708142	0.0788051405455846	0.146478370346224	0
Meth.HOXB3	0.0807585311434122	0	0.0669813648789247	0.026828388576052	0.0621641762209351	0.112307367087256	0.107008306483615	0.062366538197637	0.0687459011181678	0.0455958760231151	0.0930530204439276	0.000650696538493737	0.000147103799772507
Meth.HOXB4	0.000396977130010061	0.169591685633802	0	0.0466433739469663	0.0752778419895686	0.22597310931555	0	0.00468849320728104	0.0794111746362114	0.0436728382858753	0.101561282501714	0.137504472734214	0
Meth.HOXB7	0	0.275518423618553	0.168648150597408	0.0740608912847716	0.215780822099737	0.492436508099945	0.131780195440048	0.261277378790968	0.343067907465405	0.131793552419123	0.150349775857794	0.189138771284371	0
Meth.HOXB8	0.0730937461473258	0.112204382807909	0.0714788401760947	0.000219417714530663	0.0552603541120295	0.137736394811032	0.0596526592295956	0.0705731140370793	0.116270433618381	0.0449243832613387	0.101431844630214	0.111932624406096	0.110147284484449
Meth.HOXC8	0.478139555755206	0.246094655542772	0.00387386636265632	0	0.189799745641943	0.00187225245620684	0.161302395570469	0.212267530064163	0.247440609402302	0.0909466297464149	0.194846236922541	0.000165979071436513	0.00550857075842614
Meth.HOXD1	0.0910073260216608	0.233242955982843	0.116416936473033	0.0783565350428486	0.211687922511906	0	0.0955292079631648	0.131808173332389	0	0.107517428313651	0.131655570351029	0.308721171689526	0.199040064479948
Meth.HOXD10	0.0785707645686965	0.12004673990042	0.0974703174272147	0.0264464764390793	0.0471011359669765	0.110542147688334	0.00045611119637985	0.0562482332540969	0.00466534217239212	0.043292360093812	0.0970600840640833	0.113492388950693	0.00362116464582492
Meth.HOXD11	0	0.164312384271027	0.188016823656478	0.0593277102825623	0.176382933758141	0.164338409335293	0.0913534752906298	0.102379842368714	0.119448719169343	0.0509949237708861	0.104159177419934	0.132920609969887	0.123568711906552
Meth.HOXD13	0.0962632478277537	0.189535938630493	0.10973962383509	0.0287728001235707	0.054390862748056	0.155481114009396	0.0433668932158606	0.0771456511130253	0.00213523106368021	0.0476130113940188	0.0862573857125204	0.139779830594507	9.90550428207987e-05
Meth.HOXD4	0.0724843993878499	0.126222147318602	0.0865766618636301	0.0247087288979719	0.0471174175376116	0.103417220619081	0	0.0508432474557726	0.000429924342674627	0.0390992985512199	0.0535149145059732	0.0820340924912039	0.0722890678373885
Meth.HOXD8	0.0951305725740199	0.117158162591795	0.153213581560605	0.0512444720951316	0.000545148633966912	0.102873579623941	4.33600894678875e-05	0.087088350030899	0.00045519749994852	0.0415442844647394	0.101395380049296	0.166462861709458	0.0898737586245165
Meth.HOXD9	0.065124802563262	0.106726602900602	0.117908436915308	0.0278745407912857	0.0566538778523728	0.0857146326221308	0	0.0482988223326584	0.0528474623596408	0.0393427892533362	0.0854106953183495	0.0868927301196495	0.111407483466202
Meth.HPGD	0.209291551051423	0.37925335812855	0.295665831209822	0.0579753246481539	0.179007841029395	0.319137017963504	0.136463987663404	0.20496296762371	0.214437855121612	0.137867240400569	0.187409555843872	0.250093319303895	0.272376321605937
Meth.HPSE	0.24273010612317	0.337027573817722	0.23571928012891	0.136392775782388	0.217582849057721	0.42576297812423	0.164850056174935	0.261325239254913	0.281050910431525	0.191770114407576	0.209634148471054	0.297813960285974	0.0154661234581602
Meth.HRAS	0.142990090622879	0.252462701869514	0.193860783457176	0.106597835726686	0.123802176146365	0.201150324245622	0.120134513676716	0.208753493066686	0.216816616283437	0.110733839280746	0.126590965239033	0.158321026112628	0.166715533229426
Meth.HRK	0.155094880744359	0.346946314963837	0.203801101075538	0.0611098288513929	0.108528710136953	0.441900666934299	0.111918431735067	0.229786023746407	0.320643946889532	0.162751406151817	0.13161111335211	0.198193708234293	0
Meth.HSD17B8	0.521589944778689	0.463209836742248	0.174138355447951	0.187641870666335	0.263079298764865	0.645900711625606	0.165913278321891	0.468903105158588	0.00795865568863658	0.336030202462789	0.265611663256237	0.00235263021563223	0.00552634548863075
Meth.HSF2	0.230876353553226	0.42273135817707	0.321442394841474	0.123609510296142	0.196531210511979	0.446460733421495	0.157806761638503	0.25918537165685	0.282396732350711	0.207861749173701	0.212199530354906	0.270608966994562	0.279113310947083
Meth.HSF4	0.212892330125452	0.175407225308359	0.000141902770470626	0.0307598545620933	0.160350354738603	0.16334481512712	0.0912963320086822	0.0671274311631772	0.178788635772347	0	0.0804803839057598	0.467978651775024	0.165251009351306
Meth.HSPA1A	0.276312381262631	0.226428148806606	0	0.125107011610442	0.149517132741172	0.314774555772141	0.136223193662469	0.13485062792797	0.179651812227629	0.142231668388148	0.205853211440512	0	0.237942727948343
Meth.HSPA1B	0.171483132364224	0.285518954164397	0.213742513501884	0.104086221223138	0.109633346887183	0.315767404644956	0.129311555145296	0.16145261532804	0.146838289506333	0.147431831368207	0.17446341652242	0.220527427007044	0.222705979609418
Meth.HSPA2	0.0528862052766618	0.0827360605958905	0.054823284263582	0.0247860386872538	0.0458575276484261	0.153880437396373	0.0447029646188179	0.0465844673756785	0.0473462759227192	0.0363706501196231	0.0525169784864355	0.0656626559338649	0.0729854761637941
Meth.HSPA5	0.227248851158416	0.38698436037303	0.279814853466238	0.111103212074815	0.197288470197013	0.383355373397771	0.131066910370356	0.25799235181485	0.228364833112933	0.186514660329635	0.190634116807849	0.222771584841029	0.285852590641321
Meth.HSPA8	0.226203773758943	0.418694465345453	0.302178727129045	0.124427946845124	0.207045056392714	0.426075738962339	0.157096886792905	0.263087211452183	0.247562750221349	0.208013083214988	0.226165250108274	0.264046872115381	0.303601052333643
Meth.HSPB1	0.25100555582686	0.359871970954227	0.295109772415781	0.123174834230254	0.211093340888244	0.414921061302	0.156311072824653	0.25400524735794	0.247076795130023	0.18710918215025	0.221884185343184	0.313968460915368	0.323561071034456
Meth.HSPD1	0.260948820932097	0.427286011597423	0.374376315020053	0.151291212561626	0.237509069871122	0.474124190225964	0.179785362571364	0.34210202965499	0.340007520938886	0.233000874006904	0.258932605407855	0.321639604473865	0.366183465535254
Meth.HTR4	0.0943328468968083	0.0948308273198187	0.163485648607112	0.048378042981982	0	0.139398670052022	0.102434569795403	0.0627229960364507	0.0675133086458176	0.0701874703670756	0.0955464989369187	0.142811835727781	0.0915687644255433
Meth.ICAM1	0.254569923615766	0.418131561643396	0.341692541276034	0.129427147333476	0.21683405957643	0.411440840728797	0.162841711955688	0.288823050362525	0.283796730027641	0.188865604288828	0.227095340942013	0.277555589002095	0.348041630354727
Meth.ID2	0.117754043889709	0.298579240838231	0.194102646228857	0.0604027348812073	0.105521213570766	0.374630295500794	0.116269233235994	0.124355280718286	0.179686419082365	0.135415975326619	0.137273919700516	0.162261779769586	0.198554800846098
Meth.ID3	0.220820507749856	0.324102199408539	0.281703814139287	0.11049253737417	0.189563878707828	0.376747297701683	0.146415777898668	0.235061436895899	0.250943427704324	0.172962863098714	0.210940933323255	0.259683513984063	0.281341682300401
Meth.ID4	0	0.11373866398036	0.112976545516364	0.0303107071872897	0.133640482611881	0.120803278987472	0.0727166298360285	0.0963133137308912	0.150582813660535	0.0487894273412713	0.0932117542063013	0.15962389647984	0.138764050288299
Meth.IDH1	0.208840059580686	0.317140124407285	0.242479675033244	0.127922077982923	0.169277518418907	0.387968194085114	0.170151414999508	0.226967716297053	0.247172433265586	0.179962148747379	0.207492919211318	0.229909534515163	0.292732616364743
Meth.IER3IP1	0.265875074793998	0.427129461397835	0.343105775897972	0.139687421701591	0.226943553434318	0.45039533481186	0.16510479955392	0.290413688799889	0.297717607483109	0.21595213969701	0.244639328044484	0.307334767630458	0.363108581084031
Meth.IFNB1	0.0743262042115325	0.0827311513192013	0.090887169819105	0.0486088690723231	0.0548819508529549	0.129547680451975	0.0885109998750758	0.0747745745833079	0.0712684415701578	0.0665884070763209	0.0017800232911132	0.0966045872122176	0.106573873814003
Meth.IFNGR1	0.180724412742723	0.305507356306693	0.25127117944859	0.104274699386516	0.165647939188121	0.333137119997368	0.119805891226551	0.220131511314236	0.200540903736672	0.157272002512624	0.172048851968329	0.199827026209298	0.253728098005585
Meth.IFNGR2	0.0792901444330583	0.00106933549674965	0.0899992644478673	0.0272697058638704	0.0819833198863224	0.106266395222552	0.0678727397742253	0.0668933364016484	0.0727786010217951	0.0466980820034661	0.0719486341332356	0.0621068294002398	0.117255468306067
Meth.IGF1R	0.168979999495686	0.205146908937741	0.17970658097127	0.103225610379158	0.166065308264018	0.225885903857585	0.126131726762197	0.166807920698189	0.183366623299457	0.136046701417388	0.141288062527759	0.212794340950154	0.176185032104061
Meth.IGF2	0.0593281212907434	0.116882922707206	0.0694165090725444	0.0318696299117386	0.0836102689350726	0.0869033523134544	0.0434681799236053	0.0603589466202926	0.102616063344906	0.0383038821079911	0.0949675836490237	0.117660259502278	0.0964732305321323
Meth.IGF2R	0.215445945196665	0.374676379334345	0.278334255708094	0.124864114501724	0.194995372146648	0.35789915417525	0.14285886497319	0.236201243483128	0.220047933259007	0.175517723653098	0.182147560964802	0.233999129308701	0.277088450769586
Meth.IGFALS	0.0558518927178842	0.0661942533674834	0.0612182730276434	0.0255044883734485	0.0451569902114451	0.0820120557230664	0.0343058724838193	0.0484984814598054	0.0517327986399741	0.0353446631614891	0.0487004324609167	0.0753392933706004	0.0782694625933079
Meth.IGFBP2	0.132798759793558	0.12864778953735	0.112938305370384	0.0359029819459449	0.0977452247084827	0.156543226128048	0.0988507710197152	0.125302655456753	0.119902433334601	0.098176865707923	0.10800589047335	0.207704601702876	0.147110822667452
Meth.IGFBP3	0.175801494740598	0.110225580638598	0	0.0343891161468891	0.128066559908234	0.137088965733758	0.0472594639524158	0.135994623824751	0.186147236914274	0.0842225299955636	0.171938215965073	0.198652352954416	0.152484028498537
Meth.IGFBP4	0.229218434320226	0.267074395826656	0.182452204287776	0.0715314812130212	0.199489934604072	0.381329955007334	0.135580208782331	0.228038368033642	0.194848597388435	0.189470677280889	0.163844759805126	0.222718875632472	0.247923483742951
Meth.IGFBP5	0.171036452152633	0.185575762478899	0.181880826794539	0	0.120088412034216	0.348168535291351	0.167142921887774	0.133181612496593	0.131660675734332	0.10881362916195	0.181786533479118	0.267958206300535	0.00264043617508621
Meth.IGFBP6	0.196978827508838	0.310842177579269	0.276090501150059	0.122508785317615	0.186388865508882	0.335071867168636	0.140206393951969	0.222530049285278	0.21384029607169	0.168716492302318	0.196104996676667	0.234335861848427	0.310877843131656
Meth.IKBKB	0.21384233293228	0.392177855562256	0.305369683510008	0.127558344815786	0.18117966457306	0.401350978551104	0.143366041848746	0.253015494760903	0.245879330623998	0.173970225712329	0.193221851486803	0.224491087471127	0.290545896956108
Meth.IKBKE	0.0988571635460641	0.141429499881405	0.0974589932377364	0.0811298958973968	0.0823844640652366	0.151081268787797	0.0860776998147195	0.140276622076318	0.109223018359527	0.0808288813611589	0.0812188894949872	0.187978639362571	0.124062998440624
Meth.IL11	0.121374817290821	0.137861828763301	0.129319266537774	0.0948846070229581	0.0693122218626389	0.189968989343269	0.111438770352388	0.151130042935607	0.157280924936573	0.0945803532197112	0.117306370628238	0.160195720531401	0.170251895059333
Meth.IL12A	0.262944973066921	0.456555185298664	0.404466285365371	0.150894401944969	0.207950905060297	0.451161725436936	0.16396678293645	0.314018510975679	0.319299023932667	0.216725540348524	0.234487289727686	0.319564343635301	0.347450917527376
Meth.IL12RB2	0.114098937907807	0.130226715280426	0.107873505191873	0.0441206983986216	0.0606878565005328	0.125679263200138	0.0605937318674128	0.0952754860512441	0.0948506668803351	0.0746284670382798	0.00412033955196085	0.138089342693929	0.119254946154385
Meth.IL4R	0.200442495553893	0.36702559387729	0.292656931962037	0.111725505230905	0.171727225471017	0.371618436466086	0.13496014220178	0.232367265751584	0.251592146750463	0.169464205730428	0.20576852639281	0.236732550727118	0.291442812910499
Meth.IL6R	0.215249539701446	0.387571824774384	0.288127290420326	0.113064577072759	0.179948558291117	0.37716605210863	0.141224508721573	0.240965829886098	0.220412249138299	0.166133289803182	0.177530640283479	0.235427750847016	0.267045083546103
Meth.IL6ST	0.161991258615143	0.275062257109202	0.19964004357912	0.0944694523349388	0.122298192773994	0.269921189882581	0.0539439721897172	0.154943476414336	0.133256885867417	0.113959240565864	0.142571395563842	0.184797149683244	0.216131108255404
Meth.IL7	0.221056119250733	0.307551033543527	0.242339949128844	0.113930567483831	0.192947133908074	0.352521519768831	0.137393775228506	0.26299877651954	0.237843649956979	0.17834946255031	0.21316993237178	0.257354189194073	0.316796283443321
Meth.ILF3	0.241236166868624	0.404592560196638	0.321435810528442	0.122800396759952	0.189240165474838	0.391624629144581	0.164862921924526	0.280382549635899	0.263083359938362	0.207671141456112	0.229648581395836	0.263364017319004	0.314708697387495
Meth.ILK	0.26794245525194	0.418194960457165	0.328225759921613	0.117949810061487	0.225732618981965	0.462157479935963	0.168147533367352	0.274349533018811	0.288879547148155	0.216357277566639	0.24445194335027	0.290309443340661	0.340815923198252
Meth.ING2	0.18179910768426	0.337262747645152	0.262976371908067	0.0950916914851175	0.164906877993811	0.315980020660505	0.118341725238518	0.212455802155454	0.192201135109685	0.153865366233467	0.170251409182532	0.209255913503233	0.253134904381169
Meth.INHA	0.0605890818514673	0.0766839022510502	0.0644214407126588	0.0325216510759055	0.0575172560485695	0.0940306557716643	0.0557493411600123	0.0564079902302349	0.0554539369707791	0.0439872769306445	0.0490240106663272	0.0643128792060075	0.079638446691644
Meth.INHBB	0.145496167654568	0.184918254129129	0.124786695221097	0.0868399455406349	0.131707424640808	0.216072065001336	0.114446845883488	0.167257254971446	0.144599781494565	0.0988778877070697	0.14062414776798	0.146355721669825	0.173370133623157
Meth.INPPL1	0.186399303968169	0.297487061744962	0.265291310280245	0.095332918369916	0.162851083122626	0.303266007549028	0.121080793496284	0.211224977007763	0.207800675533437	0.160691878483167	0.166969136252931	0.210407332471037	0.257273678748614
Meth.INSIG1	0.293679989594327	0.309613571877397	0.280072500402946	0.117739126139563	0.258625687481242	0.346172588202164	0.151077920111391	0.253073857271049	0.226097885559321	0.135759409145958	0.190087602507197	0.354804851269914	0
Meth.INSL3	0.0523018206571933	0.0618223380514679	0.0592733674400712	0.0270423281570092	0.00576723517048604	0.0784744609240897	0.0336197522329829	0.0447372402694288	0.0522906819419252	0.0361159044541573	0.0502217999576915	0.0602306434651567	0.0706201609012829
Meth.INSR	0.0558831935693777	0.0691327698839771	0.06935586700292	0.0240831393645428	0.0616901970892807	0.0902555753323236	0.0481989921124023	0.0485886250422885	0.0639152508025395	0.0395750756428506	0.0533751657378748	0.0706519663794549	0.0733973841813232
Meth.IQGAP1	0.0792312332751359	0.182829813062265	0.129257171230533	0.0509356905258525	0.0783409563278437	0.165615776086379	0.056035280669785	0.103190022452551	0.092096454219494	0.0835759853424423	0.0792867301709002	0.0913404664467435	0.1053665944903
Meth.IRAK1	0.23019941472104	0	0	0.059973254737963	0.561168719910188	0.257906163406171	0.00120278504857211	0	0	0.253012784837754	0	0	0.412347223615951
Meth.IRF1	0.279343535492076	0.395424115993076	0.327317994265797	0.134274487166001	0.241110730641449	0.437542935279276	0.178914163486289	0.27479697784412	0.296318490140604	0.203527547751694	0.26050425509695	0.316289367665501	0.370551409013527
Meth.IRF4	3.17209567740559e-05	0.263246434884577	0.168478894122909	0.029717437974925	0.05362604080466	0.00397739528314697	0.0595800658974518	0.0857968785057097	0.127276640220578	0.000570162540602164	0.212154531550237	0	0.147773975497791
Meth.IRF7	0.0694082280602079	0.0729949215818441	0.0600583857160876	0.0274353826207344	0.0426873008740779	0.0806599735750848	0.0344675386211979	0.0503843907727351	0.00478069338020949	0.00111844473042435	0.00265716803774309	0.0901532277440813	0.0735751664106109
Meth.IRF8	0.0796047458918785	0.157818517623661	0.114522195123448	0.0269095154803122	0.0463759278249169	0.0877543783307928	0.00151737971424966	0.0624074204422258	0.0592529574924292	0.0453128679081717	0.0629409401230672	0.0758327463868742	0.00420674951706927
Meth.IRS1	0.256644158093415	0.300293875062195	0.171198146658497	0.0305002729305613	0.162998856832611	0.37527817332048	0.132134406396959	0.112493756433588	0.174906792985519	0.146587502436878	0.235403717607851	0.0641545978237179	0.24372058727862
Meth.IRS2	0.195393695171028	0.336815852924803	0.218323213331134	0.145019532566853	0.139626835367893	0	0.146751764138726	0	0.241679671961079	0.145600950492891	0.136901748704776	0.190660379261147	0.00425094842241991
Meth.ISG20	0.153207447291555	0.176611853254604	0.147797398104841	0.0988790631217848	0.0713722710437966	0.192344870746077	0.102593280243234	0.108025510415273	0.168175816412725	0.100375171374637	0.0839373456997987	0	0.134038651302039
Meth.ITGA5	0.271484494435043	0.379417864812774	0.311623655459987	0.132028976963531	0.188996928879437	0.400226998306789	0.177709392655171	0.250474137361794	0.245131338438581	0.191206906575329	0.234294381134587	0.290184515573214	0.329236339259661
Meth.ITGA6	0.133823204598105	0.254330000657646	0.170449625911909	0.0751705679005546	0.134171895716594	0.219500546563152	0.11064123029254	0.157632477747877	0.153613709955962	0.0789862640109439	0.11930090562412	0.135841166244212	0.195693096496853
Meth.ITGAV	0.283691866983948	0.394981976187523	0.354294758596948	0.128102647284518	0.218388642003695	0.438288732078652	0.173580307354146	0.280530153477315	0.292131434047278	0.225967748391611	0.24868079963919	0.307872571655452	0.370576092079511
Meth.ITGB1	0.193577282468959	0.340743148333067	0.289009780034418	0.105312072834282	0.171371584600077	0.337318900966165	0.126172685964453	0.23428676737482	0.252149371999262	0.174072584024587	0.184674129359206	0.222646873178631	0.275893578880412
Meth.ITGB3	0.0654815046072487	0.0657739522191076	0.0587057021769159	0.0264930246147678	0.0445640197765323	0.0948433785231821	0.0360303393691186	0.0481970374825268	0.0493911398244013	0.0452453198333154	0.051935305419887	0.00147687171998674	0.0745352862372911
Meth.ITGB5	0.162355147219157	0.207904951041935	0.203877430719301	0.108907383074957	0.138751130413179	0.285821448885919	0.145771165105094	0.174272345281058	0.178417151058371	0.156457666937368	0.182123381865329	0.257118521066777	0.240337081887553
Meth.IVL	0.0698538223991585	0.0752465643830592	0.0727054545417328	0.0546958071188857	0.0561903336116806	0.112229444557773	0.058443379995523	0.0597017560390328	0.062397190776931	0.0398408259466458	0.092357322745082	0.067750022098895	0.100027022773872
Meth.JAG1	0.212970715538402	0.376527470863497	0.299081096862401	0.113034387815421	0.196473473102097	0.408632501136745	0.157361190810016	0.269479574599999	0.233869583249963	0.205033920906655	0.207926517737194	0.263779317941473	0.301136676220137
Meth.JAK3	0.0476236112365682	0.0648027788902678	0.0580485710761987	0.0259116852125827	0.0443441305781114	0.080874186112625	0.0422677930088342	0.0458132418911991	0.00179410210367086	0.0425820272787362	0.0461762969735421	0.0670274646808039	0.0672998535386328
Meth.JUN	0.164990163190521	0.320607857996145	0.227144125157062	0.085350825314313	0.146991330292312	0.306449156949362	0.110406780120018	0.197685658775962	0.181040409781219	0.149556361126327	0.14877174196025	0.17984768197742	0.221820013715618
Meth.JUNB	0.224771105348401	0.355907191235844	0.295995740861871	0.10977259494584	0.191417118285507	0.377163243961552	0.149747016152659	0.216106679577504	0.210365528180567	0.125232332038705	0.198494884186625	0.275622203982684	0.32305871297827
Meth.JUND	0.212196947594512	0.303270969387243	0.234337881683918	0.102445210159468	0.15954137569934	0.348702209455478	0.129655554229621	0.184523542438383	0.222267604199892	0.151455802315592	0.205181846574927	0.264419892281247	0.282599439199881
Meth.JUP	0.190102053382224	0.276422607493163	0.224157613336868	0.127245664384409	0.173677387426324	0.327177051848405	0.145518615475045	0.224749275259247	0.195250395305725	0.160787878681228	0.191033450836527	0.236808046658625	0.24978483605861
Meth.KCNF1	0.116829929947703	0.17298549712228	0.163331807656925	0.118888463405586	0.182698177505708	0.226285459180018	0.134530397105887	0.190510258687843	0.261494634022309	0.0768644001027312	0.192152382345305	0.229494423208211	0.205994580121974
Meth.KCNJ11	0.0961797723819822	0.108549950133569	0.0982669741070239	0.0340185140378178	0.064296687633388	0.156174657575592	0.0984890103632707	0.0721528917847641	0.0757234033181552	0.074986357995865	0.0822321961934883	0.105844621473572	0.118862888883069
Meth.KCNJ2	0.214830961777943	0.268006600220972	0.241336512663276	0.0784253729752968	0.189208346584862	0.383031332015383	0.00127107367336091	0.235813240472607	0.233405076394385	0.197730473604711	0.225618888048718	0.257476246077818	0.306580125746881
Meth.KCNK5	0.164413683603513	0.146792515124954	0.00190712061928185	0.0359253240803532	0.0980197376747704	0.145140764683375	0	0.169529469128852	0.390477348272103	0.0846518465659489	0.297335423538895	0.166083756436375	0.179164597145991
Meth.KCNQ4	0.0597534039905976	0.0656925588686543	0.0739545486304723	0.0292430970581494	0.0786431149444052	0.0959217532430402	0.0549855779975635	0.0826141975453317	0.0616828672424504	0.0490601517328618	0.0554510816435948	0.0727547374552686	0.0833848729897046
Meth.KISS1R	0.131714160995546	0.151908179607598	0.128583675979293	0.0463636646537792	0.0644163093309833	0.180933232873217	0.0951331634215953	0.117403562304742	0.160404041746968	0.0611913407330293	0.13554535879158	0.174452325658291	0.118842100718058
Meth.KIT	0.206931891137341	0.344348894462934	0.202893287966293	0.0414465893237305	0.232725965391933	0.289094116045226	0.145869478023902	0.206484464676213	0.216432467622248	0.0738116415243651	0.247052445126208	0.177488431945503	0.275906950802811
Meth.KITLG	0.152256568899269	0.266419349977941	0.0728347950929902	0.0926189607412625	0.126725732308927	0.211580148192922	0.146880051750055	0.168584516492212	0.150447386837484	0.0953011206152969	0.156437825716394	0.233464377547181	0.253363805503791
Meth.KLF1	6.88524562202754e-05	0	0.108906094290461	0.0453415175176326	0.0458382718512724	0.0682113668866211	0.0344829900357178	0.0493421226533504	0.0510137877362381	0.0388680839188726	0.0111992625759862	0.0772161141031765	0.10954928897105
Meth.KLF13	0.170365869579208	0.320460147267742	0.218658623833841	0.103738998390159	0.114701642184201	0.339230378800141	0.117949918933657	0.157047753168536	0.180714731648164	0.148056270098845	0.156634771600486	0.202356787586712	0.210634603939788
Meth.KLF3	0.16379051235541	0.168015953432735	0.11987354744176	0.000419627875809514	0.0766167898519617	0.214939673460786	0.135882937200039	0.0976554630251041	0.00133628888824374	0.000109584634076526	0.109987314942326	0.255253709021909	0
Meth.KLF4	0.204440164297975	0.261222610104028	0.188686863713729	0.124893497366147	0.190310161289159	0.0172454620946933	0.164242418175247	0.225553160011491	0.245919563432065	0.190023022658374	0.209094750954781	0.287173377343033	0.266687646795356
Meth.KLF5	0.266079977447162	0.433157364522426	0.343222423526025	0.108562043132502	0.2083843653956	0.448133123882775	0.191552958362583	0.30022210893632	0.29460727461426	0.218072562184089	0.22364367460095	0.312363215075631	0.375071455023077
Meth.KRAS	0.213395332635141	0.335624734804988	0.300717090119601	0.134619927875523	0.147494112502323	0.350394969069323	0.157574654757423	0.208776611567869	0.271089649025952	0.185013697465561	0.220254646373056	0.236764692747432	0.252079483200279
Meth.KRT18	0.230754216540118	0.207430782092711	0.214889694053673	0.12411508307977	0.231833540121476	0.314312740224748	0.157965235957452	0.278884249772213	0.240366066039785	0.191090860740407	0.20179774277316	0.272117795958393	0.269453155091781
Meth.L1CAM	0.19254336796115	0.198080330269125	0.187094253637945	0.073356747215065	0.431746631081739	0.334522423626058	0.170000194297311	0.12660636576213	0.179405938094076	0.204763827338858	0.212813813285494	0.360337332475003	0.368993438698773
Meth.LAMA1	0.0966195641109588	0.244063350427328	0.10804836930065	0.0840724036089147	0.0795791295654221	0.149182156485647	0.0896670860503115	0	0.138939975200758	0.0511573193421952	0.15013226254007	0.148530427245103	0.104852317611434
Meth.LAT	0.0852311686587086	0.127474599591756	0.0910219699608409	0.0244491256212651	0.0521632669031639	0.107144151286525	0	0.0478050028920455	0.0526223311193731	0.0400362709675034	0.00240247049585976	0.0926168481806859	0.0700976739842274
Meth.LATS2	0.192431555900645	0.217146754499813	0.208195891869479	0.127548996148167	0.163551431101463	0.320101727030131	0.181418803245494	0.213109363421362	0.204823599926254	0.166237056598999	0.167798560788486	0.247262182599332	0.226899010083859
Meth.LCK	0.0911143822990696	0.206124289211234	0.0808311615754606	0.0285953257962329	0.0596902681949355	0.120677445101459	0.0867995387083544	0.0999076923102967	0.0987251931460901	0.0534918017595159	0	0	0
Meth.LDHA	0.192865087172156	0.365333186911965	0.272350740247624	0.10188469469988	0.168886527357514	0.371653454829632	0.127349431142654	0.20821570506339	0.217283761973994	0.167286183151549	0.164932025522351	0.216514677852331	0.262840559933401
Meth.LDLR	0.245125380314608	0.406198083593372	0.348286065956315	0.131877032655183	0.211438763748595	0.425820415694582	0.170105042601674	0.276419005079148	0.260822803098088	0.196916578394379	0.215759385778571	0.277759946471986	0.319625474571457
Meth.LEF1	0.249442407103416	0.438320600265953	0.33497053817285	0.0535058221412635	0.192093188532549	0.407552769203672	0.150517341122881	0.242266263993956	0.2432743126374	0.209890984946417	0.244768934508678	0.279110338244374	0.311230778296147
Meth.LEP	0.0922074648516621	0.0659375079606229	0.0604149142304928	0.00050217676337013	2.45363651945712e-05	0.0911377352299468	0.0405154546822367	0.0616381837581995	0.099745077147803	0.0358209151632428	0.0705392770293942	0.070704779839337	0.0756411148617953
Meth.LGALS3	0.204997127812152	0.420964368836694	0.274227162113538	0.117287461096117	0.189861441314758	0.400944698730813	0.141730596650717	0.25190543595014	0.232848189327664	0.189883931891584	0.202478507244137	0.214672594344142	0.271707116375886
Meth.LHX3	0.0547864083474718	0.0645136220451476	0.0554628460991554	0.0248720652442389	0.0417871685369187	0.0817626208778503	0.0317102665350013	0.0451491305178175	0.05492754970934	0.0367285478067465	0.0489169119700782	0.0636493797297999	0.06775058306604
Meth.LIPC	0.00203105170723125	0.0657675108538673	0.057545354323581	0.0241734444993289	0.0407603763295054	0.091498969096536	0.0583672633732733	0.0437642465845342	0.0440711580673999	0.0513685154715024	0.0446964569682184	0.0656663643626159	0.00329454666608902
Meth.LMNA	0.13392884203765	0.200228652194041	0.161231672427917	0.0684595347468221	0.110517465153206	0.228404551801968	0.114748996264782	0.144787006289674	0.121540326737602	0.107583379025754	0.14522373630521	0.142900267442721	0.178741944229929
Meth.LOX	0.160152789538977	0.150528625184776	0.130838777027342	0.118287830719232	0.111936696102805	0.234958435315859	0.13049218655688	0.170382196444865	0.187066178962214	0.136737700715504	0.167799717766151	0.21115378370735	0.236879986581774
Meth.LPIN1	0.101600880335017	0.289924223704041	0.159153925428655	0.0354648908464043	0.113733538541193	0.198657711123831	0.0999485903124817	0.141515213908828	0.142423968314852	0.0799315863124195	0.100218833408303	0.0964815002527296	0.173295041565347
Meth.LPL	0.134498398470704	0.115274849409071	0.107676116283992	0	0.0155716809143856	0.152881272008046	0.135693219590934	0.0589014983273684	0.122591530254795	0.0607819830342305	0.174503836677329	0.0956099519909668	0.168116409202066
Meth.LRP2	0.245634660006257	0.378245707933522	0.305024850301974	0.0305281626587347	0.137833027756258	0.315252546352338	0.158939478594111	0.171454548910887	0.233986675017565	0.146715705058447	0.248305466186407	0.294953247077833	0.304998871064572
Meth.LRP5	0.00850536710841426	0.0690125200338658	0.068620989707286	0.024159879832861	0.0467197723297853	0.130851224507025	0.0762218444920416	0.0456971982811288	0.0481540021975422	0.0412327732081482	0.0599629160546448	0.0716879900394801	0.00173834482373444
Meth.LTA	0.0653327216112479	0.142756820781538	0.0863576075582249	0.0294037533539908	0.0638517839428461	0.0920917979993012	0.051570021908786	0.0602043717681406	9.8391932558721e-05	0.0394937959294432	0.00522517700753482	0	0.000577273546693283
Meth.LTF	0.0754295863642872	0.0954222684059312	0.108343513014907	0.0646601511906501	0.0772016092962193	0.11135724823316	0.0581661186515533	0.0722158251077481	0.0712803734469011	0.0550997738165409	0.0660464019301107	0.0960942707602123	0.110783700854765
Meth.LY6E	0.261644686344401	0.365641054890467	0.288596602825019	0.11736570138333	0.200028750502952	0.391896833971014	0.146759188625793	0.252451598321889	0.261498028588317	0.185012253310211	0.221149635017612	0.247478700652818	0.310237955112695
Meth.LYN	0.142376895771191	0.178827616343631	0.163698504718262	0.0452460585853776	0.192336584027304	0.261778970370596	0.121387719531019	0.182543978316845	0.141559977698862	0.1019507478085	0.121190662773641	0.181729294544771	0.225545978826412
Meth.M6PR	0.221006299705511	0.428913277093519	0.308924527490698	0.147423406108469	0.221841516444237	0.445310146142102	0.16974714422356	0.273765198221534	0.262405865085661	0.206444200069071	0.215671238661377	0.256249249894959	0.349958719645489
Meth.MAFB	0.0990425496581787	0.176045690224517	0.0924490547522513	0.0859707215242511	0.102403487702673	0.105139733666478	0.0737190730954758	0.124105000983738	0.0972140114879091	0.086962875743634	0.105142778749112	0.167124889161044	0.14103252121783
Meth.MAGEA2	0.000931338151950827	0.000448478446588628	0.0568576190995178	0.0265182892389148	0.044750727807653	0.0752832887556894	0.043865199410686	0.0455957847630281	0.0429585609013193	0.0387015099539121	0.000220694872860916	0.068790697748046	0.0058025399701753
Meth.MAGEA3	0	0	0.0590169167259085	0.0341189981828133	0.0464084078666743	0.0799903544430381	0.0457904900628459	0.047782039837614	0.0759708999347233	0.0417315257854146	0	0.0792438840480257	0.000561064537774156
Meth.MAGEA6	0	0	0.0581494772477477	0.0322960019009593	0.0315159261278771	0.0800489152581487	0.0463852888774564	0.0498116802205429	0.044637781707747	0.0397862396677098	0	0.0786931583194941	0.00150812053489824
Meth.MAL	0.0697430063824682	0.110010782796339	0.0926782479479661	0.0280616675757969	0.045014053829056	0.0842688361868239	0.0409568138061707	0.053488241568171	0.0523575789153844	0.04283141452051	0.0525560874992336	0.11767140369998	0.0702396643822818
Meth.MAOA	0.252485954950942	0.00064293467259529	0.218071052123082	0.0803947886816734	0.564060559688352	0.330515101779948	0.0896184773646086	0	0.0081765215313878	0.217313028279266	0.12154857236575	0.180130418097772	0.438717924566399
Meth.MAP2K4	0.228703952719694	0.374437883719755	0.278693508617433	0.111031912602835	0.184572878720208	0.371389285458382	0.135430730403859	0.245078104432734	0.251841474843422	0.181364147295248	0.193986953181047	0.236861615634838	0.279426142660156
Meth.MAP3K5	0.207604949503849	0.261899149701979	0.242220541728971	0.104325399082217	0.178568028750798	0.316098872062679	0.149610391880145	0.215074451165892	0.230095629517232	0.164602782545758	0.188239594373389	0.24092518927852	0.271898665605165
Meth.MAPK8IP1	0.145623115395843	0.165006187031317	0.136667869609066	0.069658490044735	0.102577468724643	0.206553406186491	0.0793998957259149	0.105366740099683	0.158282192173631	0.060659948945464	0.132881202941874	0.182090638488976	0.14822355058436
Meth.MAPT	0.228469337807576	0.281642530061666	0.229049555240692	0.0768622755452675	0.230106184592307	0.369164452474584	0.153978772089107	0.249730942957799	0.231340807769337	0.183214394162705	0.237696007305604	0.304309189530139	0.306470254566964
Meth.MARCKS	0.204204069557748	0.34976627991722	0.251885117134915	0.137244310059791	0.212638033874531	0.393655667027029	0.1487155323622	0.254313136519652	0.238732109996162	0.182720617952515	0.224601990809613	0.278325473785703	0.328420786646093
Meth.MAZ	0.257610969245621	0.453967475818062	0.358015373887652	0.126778978205115	0.222336129437211	0.448427162798356	0.175803532187813	0.265500488060508	0.264080062668298	0.217216246132176	0.250471600479228	0.296688002245487	0.356145111565279
Meth.MBD1	0.0591924361791368	0.0592618242545638	0.0536328546472551	0.0243108909744208	0.0429355168552214	0.0752473353390792	0.030841462405266	0.0462390389449968	0.0793763625930977	0.0354175512855447	0.0485856826246265	0.0607668648178961	0.0310446972041319
Meth.MBD2	0.272720800185325	0.442530361005038	0.352983376861663	0.142005886044108	0.214677082088742	0.480867325397019	0.179502443169784	0.282163798469227	0.294588593784306	0.218403802607051	0.247245805927236	0.309458635785086	0.351416048123787
Meth.MBP	0.0569608580518897	0.0643170396517642	0.0650381959332842	0.0259159857677596	0.0537243031580501	0.0817164595820362	0.0431211998248772	0.0496843669854851	0.0540587624406428	0.0383866768765048	0.0497813062418691	0.0750502902820378	0.0747249575191402
Meth.MC1R	0.232514003761243	0.375730340486476	0.239680052500324	0.081157585018207	0.183367454058926	0.373204893590053	0.157137405750487	0.183177717165767	0.207934500244733	0.128704091399105	0.223797977001649	0	0.312363851890654
Meth.MC2R	0.0506091668701838	0.0657964781392658	0.065082509953346	0.0573792080233529	0.0463836775499308	0.0891415750942295	0.0393190323931693	0.0594751565480313	0.00533092969928	0.0526549410485966	0.0528991854063565	0.0673144594312589	0.0900485760881781
Meth.MCL1	0.170537280343117	0.329010560722618	0.256146832862374	0.103097080838962	0.143413141169337	0.316071372397949	0.126671377765897	0.244463472143893	0.242087534668127	0.17093855696231	0.161015830063673	0.205844704769367	0.00190236093235213
Meth.MDM2	0.173492524969637	0.313637616600704	0.236894478579771	0.0871794265095912	0.144490174279223	0.289682680300541	0.116411776342978	0.19011971252281	0.186972525083828	0.143484266016725	0.155384744600815	0.185163364025277	0.22248064807192
Meth.MEF2C	0.0900874545419692	0.376077483449043	0.3406372072288	0.0589815637182597	0.164775090928922	0.527456776145697	0.181002218219759	0.289219553892315	0.179572493562019	0.23182447428304	0.254062568641999	0.388632972460022	0.358959380505702
Meth.MERTK	0.0482013078992308	0.0678470976023287	0.00102666364783575	0.0249585815001897	0.000771747216615751	0.0952390846197788	0.0565533584938152	0.0517206423102411	0.00170132485318831	0.0470792160021348	0.0449318749827706	0.0735004593320778	0
Meth.MFN2	0.186313150836958	0.367462630117022	0.281143920312139	0.105616816772994	0.173378116459689	0.369424536548662	0.12988795855467	0.232442563359624	0.215327171649064	0.181566336184204	0.172965794172406	0.207832131581492	0.255842019077849
Meth.MGAT2	0.244551193834528	0.460612192659604	0.3393610394352	0.12287903042751	0.184709724653491	0.454533452253619	0.151358024567377	0.259651685323477	0.279505250246156	0.215525012695667	0.232536555218685	0.281120251549044	0.342321724721242
Meth.MIF	0.20886997418076	0.402521079127751	0.28469657357495	0.113487232793951	0.178456237049492	0.387074483425581	0.141837833929898	0.228396776513373	0.211011460097169	0.186663377943284	0.200987331460268	0.220770222635006	0.268724501044715
Meth.MITF	0.204557556031014	0.262218673557923	0.193960660859545	0.111377814586608	0.156834365795517	0.334483048040541	0.147936881685427	0.191203699867771	0.212796648195255	0.150365747642527	0.200799775999466	0.231696194197188	0.261808655032365
Meth.MIXL1	0.0683931961331766	0.0829303740920656	0.068795111425611	0.026221980934852	0.0529051944922845	0.109129956517079	0.0764918010287409	0.050044715379174	0.0679446398036548	0.0553838526599876	0.0589478396081638	0.0946875108071214	0.00392865437491984
Meth.MLC1	0.145289760817142	0.209649395703075	0.113970521407651	0.0604055652208501	0.0667831199415339	0.191877948524157	0.103645476650517	0.0898525343023328	0.000504860298694359	0.0645955243659677	0.0885052066141604	0.164982657620808	0
Meth.MLH1	0.113666273181972	0.154866438503139	0.14604782139262	0.0875296049070823	0.0632743939296166	0.174290345818323	0.102936047697387	0.111550158872816	0.110924901976845	0.0955825487262244	0.106353799925793	0.122760258016468	0.150544008655101
Meth.MME	0.124263435085615	0.294445194539355	0.206345614297842	0.0281776606165509	0.0527785927568487	0	0.0632594295764945	0.0918184348305909	0.0890893449634888	0.0659903459190272	0.145041384704736	0.143463693358659	0.168084189104986
Meth.MMP14	3.1377268163713e-05	0.131077608822256	0.142711507435368	0.0734870710260442	0.130308843754656	0.145469645015203	0.0672243037710945	0.101806604158637	0.0796327485563423	0.0580139985332337	0.0857856805455385	0.11855148638897	0.116664734688513
Meth.MMP2	0.203911416749931	0.141117193795301	0.195122836533795	0.0388873092708183	0.20451170628058	0	0.0751925159080842	0.161500279765273	0	0.0873290215017229	0.103523201853148	0.205202322944382	0.225580111916669
Meth.MMP9	0.034885012508954	0.0671475053853319	0.0611435715657244	0.0264550847618199	0.0519099226341406	0.0812750218729496	0.0355243375609742	0.0485113356501645	0.000485440959085519	0.0371754825321541	0.0487021612245448	0.066388484079389	0.0704686142352451
Meth.MOG	0.0528297461714286	0.0562499175662021	0.067750001732682	0.0260718319870462	0.0424862203965235	0.0034832730752275	0.071966457325628	0.00402069261593856	0.00760823131219939	0.051451469965503	0.0410819972119375	0.0664071615049021	0.00116061117408407
Meth.MOS	0.0816220911927366	0.154167787405266	0.132672222798235	0.068830749822712	0.0659599358572685	0.136585754245697	0.0693161652232507	0.0686438516395105	0.0675638097900086	0.063764818629326	0.121945352950981	0.119783266433124	0.112899010546409
Meth.MOV10L1	0.0465613860675794	0.00142758076581606	0.000339099992277725	0.0147221633669369	0.013769837282134	0.0598980260883382	0.0300857942246553	0.0436833277979421	0.00239079633465616	0.000855388465895	0.00652425526242657	0.00697996834518932	0.0587798381357559
Meth.MRPS12	0.23006247890831	0.404346337735291	0.311334807662747	0.12572786615727	0.211817322529127	0.417294178891792	0.145628050600782	0.26693815881293	0.242693038092509	0.215916014497139	0.209482426560584	0.259126880304705	0.296267512830243
Meth.MSRA	0.206905645717883	0.339872951469998	0.288213743089158	0.100727317457891	0.171299636598523	0.332216191529177	0.130643945599879	0.225396456579172	0.258141856908801	0.156805243453802	0.193789730904324	0.213215210130301	0.274802303521313
Meth.MSX1	0.08648981788452	0.129851950106115	0.105987848179351	0.0264526972479896	0.0475575496555217	0.11410853483027	0.0422969605876543	0.0690777233479853	0.000166115744403991	0.0399538334924699	0.0886359596846125	0.144956989408129	0.0887157851735272
Meth.MT1A	0.0551445670516235	0.0666012478801702	0.0583490534457026	0.0231140873808672	0.0440315362600993	0.0809716109497292	0.0325332220499943	0.0424989814448557	0.0474601658106199	0.0384422148662572	0.0490273990509727	0.0617893942027365	0.0698065388254639
Meth.MTA1	0.2066161272934	0.369552662076432	0.285288739550915	0.104808266095282	0.156274092806611	0.384668631250382	0.136344241284026	0.195069859916487	0.209462343302739	0.176168941515404	0.206701384373328	0.226067143874389	0.274549709446158
Meth.MTAP	0.157075371480916	0.136370624194452	0.149080179572747	0.0857848963756169	0.124782872756376	0.207292298788643	0.107549413173717	0.171161300055114	0.178728241441226	0.113114185865978	0.147775746253869	0.177293151268913	0.0102671159388045
Meth.MTHFR	0.0625112036461961	0.0787778852940049	0.0701174148590425	0.0264030863389504	0.051596557643626	0.107529575605938	0.0419959674992573	0.0639006147784895	0.0561026547000889	0.0416513071703806	0.0595613646950277	0.00135502089378229	0.100399688561481
Meth.MTIF2	0.281239991155008	0.468094435675918	0.361295903710628	0.13898459170198	0.242506941644195	0.503742903125541	0.190292153998584	0.304081827419587	0.312191603779036	0.230862927882994	0.269812308820299	0.338906618690416	0.536215938859704
Meth.MUC1	0.000753560350495268	0.0634154868826019	0.0704041910479293	0.0322401538021668	0.0466582138221786	0.0982638548761009	0.0745059607282003	0.0554373051422906	0.0476841693371971	0.0441993749868265	0.049475663554836	0.0666377585133374	0.00382423523605408
Meth.MXI1	0	0.0681827044728453	0.0704578557564841	0.0352987288523519	0.0447778955675722	0.100529985852188	0.0679723136244734	0.0537936660375457	0.0635735292292419	0.0462257834052183	0.0469127571916375	0.0717806628730333	0.000649602619905638
Meth.MYB	0.206143037365702	0.337410532088244	0.27580393091496	0.121174190622325	0.179651292906308	0.338821089970667	0.132525614571284	0.229940193844326	0.242646983179045	0.165384958377215	0.190641602637454	0.238528714724892	0.296623327499778
Meth.MYBL2	0.149942669741805	0.167840972383535	0.155276394689141	0.0783714446881353	0.142290909515872	0.21827202385472	0.116222516766613	0.135823753287137	0.146173603287138	0.074636941282714	0.13337726940605	0.150312265495674	0.212638738872272
Meth.MYC	0.238993771416007	0.358821876691763	0.284815156844709	0.110494221192435	0.194877610080329	0.355046832069465	0.139004698844241	0.235489015495318	0.231655117685703	0.181394229555449	0.204078614122208	0.245553926916928	0.286534407643763
Meth.MYCN	0.201800599624339	0.175297747837643	0.155661188350518	0.0349158139647681	0.168018954240146	0.232888330784286	0.117321574242075	0.181100691485072	0.189664052985442	0.120073694648381	0.175406498384035	0.238442558937402	0.215354167874156
Meth.MYD88	0.193910791092886	0.290796590410231	0.239977301061702	0.107886970382873	0.163575117486278	0.305361315852602	0.133011109568217	0.194138109804958	0.198642753852286	0.135037370298866	0.151561741567426	0.213319809071061	0.246789425045421
Meth.MYF6	0.109618300880873	0.168285350978809	0.132001274085254	0.0988136083826553	0.0677270965050574	0.194913436835596	0.0970821164036462	0.122837137150338	0.0851505969519125	0.106055443351482	0.0904276997390728	0.151363898773356	0.162239951530015
Meth.MYH11	0.180894075434436	0.241476999878245	0.179084257958087	0.0495129791670061	0	0.292121731081363	0.181690380086232	0.100957352959005	0.213633453048743	0.0419818774708242	0.279972225732291	0.241246936503072	0.127976209795754
Meth.MYOD1	0.0656912007257793	0.0884759203538251	0.09251082689089	0.00179913324619495	0.0426420316424604	0.0957210172601582	0	0.0556304083850965	0.0534039228894256	0.0434073320510144	0.0777281751536676	0.109639688962529	0.08023197693224
Meth.MYOG	0.0524468410236541	0.0613796308617023	0.0530321169782076	0.0343508040131852	0.0299679021996324	0.073923296711271	0.0307177254246002	0.0449921532846091	0.0495457933405129	0.0358256867285021	0.0437677040993704	0.0510543935397044	0.00229056195273714
Meth.MYOM2	0.142948345978361	0.219776979809844	0.185842426899909	0.114890610244328	0.173620780149161	0.282567721762714	0.127998754187067	0.172850369460295	0.000309040303385282	0.110404039830142	0.145279674567059	0.194806418253746	0.258661193710714
Meth.NAB2	0.289474923035498	0.448310086691064	0.359272664367662	0.148643865989029	0.220686805936794	0.473367499799971	0.18737352729119	0.29983429767178	0.310247607411349	0.222534237856099	0.260890523612638	0.321342811229943	0.396985026533713
Meth.NCAM1	0.145057999397185	0.204077960700821	0.198999228084309	0.0714790189969375	0.174936336143401	0.269134746803892	0.120118296431327	0.180023042621038	0.392009324669059	0.0663106881986071	0.172265342372824	0.228673949996215	0.193685185256648
Meth.NCOA4	0.238451561398173	0.25949516219614	0.264870861821282	0.126205194516158	0.207217939810657	0.0158490045645687	0.108369664407787	0.281097666398279	0.231247466917606	0.187521118884994	0.201991388946589	0.279859843067957	0.320424318447262
Meth.NDRG1	0.295394192785815	0.40049812588975	0.341257777691954	0.143125089112055	0.260329026232566	0.449728277199084	0.175915318638665	0.300902918374204	0.322878760329714	0.208828755752445	0.257538265805096	0.320707811256786	0.400668920032548
Meth.NDST2	0.0563971452924443	0.0629348734863064	0.0542965192089281	0.0294727256545776	0.0461616884566026	0.0847459011275972	0.0341702920961371	0.0465845624738706	0.0591311630495583	0.0347279121346505	0.0457270707114175	0.0033691248398738	0.000689148368841025
Meth.NES	0.133843460595817	0.160369606050251	0.159297236505195	0.0485597966770117	0.109097686794509	0.171613809889942	0.0969560661309941	0.136395508610373	0.141639864227426	0.114971061169048	0.166568629491286	0.208853355832681	0.190310691510798
Meth.NEUROD1	0.094895112735324	0.212279670345407	0.153204349898587	0.0528699623488497	0.057246779177566	0.134847611303957	0.0523066399942818	0.0673213507935536	0.0831155353565376	0.0416900691075218	0.144770587347816	0.109615080616851	0.117167616490652
Meth.NEUROD2	0.0872384663716337	0.187860414938751	0.129066544556314	0.0433718735718585	0.0622563589143433	0.144892555538977	0.064061076020891	0.0689980532479175	0.0904401659907692	0.0403703851467834	0.117233624728386	0.112489967890914	0.0875754620092517
Meth.NEUROG2	0.0854463836584317	0.201672634008688	0.129700708128066	0.0384646469439034	0.0937252368996379	0.179349371288418	0.063508802777828	0.122787166341314	0.110152867414552	0.0847140308880376	0.0953089157947438	0.0951864766018199	0.134069676030177
Meth.NEUROG3	0.101438651189392	0.160703285810188	0.102397337951623	0.0308905939955466	0.0562971217356601	0.134845081521431	0.084042309291542	0	0.112841887408509	0.0424165017691988	0.132613435713308	0.10011531532215	0.12858739820606
Meth.NF1	0.212374458124737	0.351491703086458	0.251747643488602	0.0962394759680758	0.188411800925321	0.344436979882675	0.156286007920555	0.209852023792309	0.204106375531536	0.132676982578544	0.213627945760369	0.2189984823964	0.305819109540149
Meth.NFAT5	0.179937661818206	0.235131079721905	0.167440608334097	0.0880684459179484	0.115798455820882	0.251965271440898	0.124458429740442	0.133073966658807	0.0199593234210074	0.123291135819458	0.0128283152491772	0.211637566218153	0.202059580128924
Meth.NFATC1	0.222470879656259	0.38867720222963	0.289562360348199	0.109966046710647	0.201222127289643	0.384443933999975	0.138730176462541	0.241998882874525	0.236270818456496	0.189765171882395	0.191169493859179	0.246008424232465	0.292611293959645
Meth.NFE2L2	0.0984850767276586	0.188467208026334	0.160451028847291	0.0664951144034125	0.0845601268499406	0.155696147367822	0.0728765375800106	0.111221104088311	0.119690284489381	0.0714097166452012	0.139262187654537	0.112863960632059	0.153977516748634
Meth.NFIL3	0.222489491571954	0.400072196068294	0.291654562883963	0.107108141863592	0.201999294633548	0.406516342182057	0.143882448048473	0.258668453627185	0.251764976254785	0.196231070224901	0.212171826209278	0.228279357481578	0.311936436404989
Meth.NFKB1	0.197840631778498	0.318293583090387	0.296254908010037	0.101170466211389	0.159963631444703	0.339304003032693	0.141655508033692	0.195418965306675	0.205412527122033	0.123121028730838	0.189186524055995	0.254210487632407	0.24943237918608
Meth.NFKB2	0.260805478453296	0.381974430737161	0.315400649011767	0.124304707502823	0.188841412169608	0.389683022621203	0.162697852261177	0.259409623923467	0.25886716367168	0.210260430009108	0.21769663795808	0.288579128489536	0.301028338440747
Meth.NFKBIA	0.224597883197274	0.334033304772506	0.324920913404853	0.120891086749071	0.169062749742287	0.346356347717992	0.174638472359265	0.24280976920895	0.260803996856703	0.160154882104664	0.190408359771395	0.273964445066946	0.0299649381775214
Meth.NKX2-5	0.177576078889776	0.227380289272526	0.177388740575956	0.0809412341502783	0.00201112200932184	0.284037273093565	0.189281488556735	0.232935046544722	0.289714691073663	0.132928408709741	0.218028818900738	0.145841158715542	0.233663458436588
Meth.NKX6-1	0.14826045934327	0.276982180625258	0.164547886803072	0.0916233261965071	0.00100835699256365	0.250122161998518	0.155615359704147	0.125382092325634	0.250231592673304	0.0615982368704368	0.245480382623837	0.237329332937535	0.150540880401251
Meth.NOS1	0.0596720290371734	0.0753312170058978	0.064911213932849	0.0263198595607713	0.0492728310901605	0.101123603076306	0.0583735273913281	0.048673513555126	0.0560490954601715	0.0465749880372258	0.059341126100313	0.0743960380330618	0.069753619181818
Meth.NOS3	0.0646206933533472	0	0.0784258142228637	0.0298287724505727	0.068526105422003	0	0.0473453431975104	0.0494463859259719	0.0482714544044815	0.0360402861393335	0	0	0.0886352885262574
Meth.NOTCH2	0.110516242292696	0.215878654918839	0.141228770980368	0.0395965187460902	0.117813893839068	0.207424693459754	0.121115301057848	0.119970098337859	0.121000570946785	0.107239754103473	0.135349480954752	0.109380469904477	0.158256773293032
Meth.NOV	0.175638025464296	0.29629936422033	0.21947077491983	0.0792648319002949	0.16117349422181	0.320823221108748	0.11348021587027	0.194284700840556	0.194513650713095	0.147222294566071	0.165375631496186	0.207054455894165	0.257875854906984
Meth.NOX4	0.0814800671563866	0.11184065366456	0.087825501302689	0.0304566786709472	0.0549257242590491	0.127803459531996	0.0535597595496726	0.0767119037683164	0.0627406473173604	0.0443701897519194	0.0626937508059945	0.163126294759621	0.00104113715267499
Meth.NPM1	0.216236246418787	0.42150993068984	0.309362894500242	0.123922670043809	0.20367508304421	0.43630687262935	0.154281809604948	0.263479224786309	0.243381063193596	0.180010940178665	0.248522094211508	0.286805102469165	0.37095441283699
Meth.NPPB	0.0662007556906285	0.0640250223655389	0.069914651297651	0.028963632519657	0.06840610450483	0	0.0552855963476509	0.0627392012343249	0.0603668061112898	0.0491280395891319	0.0638116867903722	0.0720547135035656	0.0908090911251857
Meth.NPR1	0.306789806516336	0.429737969393827	0.374330528079953	0.1494857396206	0.239534466391473	0.463386889661122	0.191312732443329	0.303209305465943	0.315700763175781	0.2454004213457	0.254920242856655	0.34212551113869	0.383523947175803
Meth.NPTX1	0.220138078907425	0.245658613670356	0.197220185282508	0.0992639953132286	0.112451087689189	0.28649238951738	0.15429977940973	0.104321254129405	0.19829991169469	0.00112266969214178	0.276010929339485	0.0770167419126997	0.139411278598232
Meth.NPY	0.0932423816457161	0.155455744709596	0.0978829152535356	0.0257172040413196	0.0476919608682405	0.121355965943963	0	0.0511532190065163	0.0768670057301041	0.043532859668345	0.0864835553992227	0.0941814587759222	0.0824906764625636
Meth.NQO2	0.0940240352321222	0.153156849608188	0.112784662187955	0.0379298194912069	0.090732667570419	0.149449240509308	0.0982899255829889	0.101273016774957	0.0965801785828577	0.068969468939962	0.103460316550316	0.0999189392142239	0.115366217755835
Meth.NR0B1	0.0809273280855807	0.164328657388791	0.114605124726314	0.0285591176123658	0.05347631467467	0.138022474233239	0.0404079957250554	0.063921528650609	0.0002512492135504	0.0611515052860858	0.0941086202827783	0.0837458707705429	0.143823461386895
Meth.NR0B2	0.00127809869973155	0.0533517505664462	0.00901500299437658	0.0232998928053986	0.0380301277109756	0.000160769919693515	0.0375821882438721	0.00162183750021533	0.00360126937735454	0.000348280361769232	0.0504653591118467	0.055062374689057	0.0278682200158069
Meth.NR1D1	0.287863679829616	0.414118509138187	0.34907257681342	0.143586727502688	0.240706340091194	0.457373354176412	0.189625326447576	0.27073544434145	0.282213087051254	0.198020009861716	0.261472264364678	0.305231581352105	0.382499147371455
Meth.NR1H2	0.303489015397956	0.462881804886203	0.364138783523179	0.133724645386323	0.240793528019169	0.492541868523788	0.187085619535736	0.297505823568159	0.308889555055787	0.213499089171572	0.254567405556615	0.339858880890416	0.402639599463666
Meth.NR1H4	0.000759994948865562	0.00641197852445367	0.121617492668009	0.0865009593759123	0.0929507632040403	0.145931351350665	0.092253116575442	0.119368580091147	0.0114576454245689	0.0957033783110796	0.152879803676162	0.108568494167287	0.174426532079003
Meth.NR2C1	0.264083975671683	0.431109861690969	0.325735859694773	0.13450579495877	0.226650050208585	0.463788194468142	0.178987584954152	0.305044917780485	0.280449395822821	0.229871977962086	0.237372708794144	0.31312447669198	0.355339429998252
Meth.NR2C2	0.236316283267154	0.37328897429961	0.346053349799265	0.111627364727845	0.214400496285434	0.377237250366864	0.154588790995934	0.210390883578269	0.244724460392017	0.16250549776855	0.24579023352205	0.269642276411947	0.483031632038957
Meth.NR4A2	0.203842462535775	0.354933653730946	0.291604682685588	0.102120340834064	0.167736486805383	0.367109038929923	0.145390170277524	0.209887214578338	0.227881445087345	0.187136856869894	0.203427986900012	0.240899291598476	0.283555500027064
Meth.NR5A1	0	0.0612303292909296	0	0.0238590677081652	0.0397732055611311	0.0758222759773086	0.0341293044104056	0	3.23203113249527e-05	0.00102800937267226	0.00060089871193049	0.0561307420258589	0
Meth.NRGN	0.216918386529062	0.381900216536766	0.254559338933044	0.115856899281466	0.183147740272496	0.398806969696269	0.151332263156633	0.223884885809766	0.208123939760995	0.176603685970552	0.209636784585675	0.222478395905383	0.290445133157834
Meth.NRL	0.239386677127751	0.395387031990159	0.326392814657774	0.134462281204037	0.204825967493081	0.408173021428159	0.16535708540592	0.266896453847576	0.247970738485572	0.200612989877933	0.223609448586302	0.285313690964031	0.336070153588367
Meth.NRP1	0.206601906493044	0.224755595340755	0.173663373458295	0.10747767486916	0.192644963311952	0.303247986419615	0.164391386326584	0.277008721325784	0.250237339885563	0.190136779825164	0.200225714978148	0.279872313558047	0.245095978916979
Meth.NTRK2	0.117027488394179	0.33841092598506	0.141610730192167	0.0362947845792783	0	0.223725296808999	0.0967781920946762	0.112587208423222	0.0762867993888194	0.112925333991138	0.0986345316954272	0.00225355295026956	2.55153014493525e-05
Meth.NTRK3	0.0625800152131016	0.14789372387763	0.121557561695818	0.00129269867753383	0.0537753664576277	0.0895352502532974	0.0367887979570726	0.0638417380096029	0.0790467319408735	0.0411031445799064	0.122342434461021	0.00173780855880838	0.0759284918248935
Meth.ODC1	0.223026567645493	0.304947012644248	0.21927400666067	0.102198960158121	0.153090678326415	0.37137407466826	0.12554602093098	0.18239810929095	0.193423245920466	0.144857320454083	0.165741348168936	0.203374727651938	0.285317587880722
Meth.ONECUT1	0.218625705147537	0.331652505447257	0.262441058231212	0.0725739854899934	0.164920450518552	0.330164350655013	0.133219340839681	0.206378576513764	0.202545300278646	0.15365912444408	0.188937991965986	0.245328408915138	0.263725840302466
Meth.OPRD1	0.0971480216873293	0.0810304230784231	0.0854401516878426	0.0262644940363107	0.0465046734621321	0.140776698603122	0.0325788685172409	0.0466414354599169	0.0645481958311232	0.0352268598390783	0.0246698824320958	0.0640175767430566	0.0731444549290754
Meth.OPRK1	0.0649766091711961	0.0907775338300393	0.0710799683564307	0.0273953509320765	0.0542381944260784	0.0961335239437623	0.0392507666821262	0.0704163529227454	0.000136855101955362	0.0544963314963463	0.0717824038559497	0.0830459133918508	0.0942141411356456
Meth.ORM2	0.0526473924278326	0.0629451888432709	0.050442185346876	0.0252997904290087	0.0413828926175303	0.0744345274547404	0.0321949371818631	0.0421664013908592	0.0484882371201071	0.035044888657592	0.0474665532334934	0.0597993909332096	0.00837706517361584
Meth.OSM	0.0687191854471737	0.0970701447119437	0.0650906077450451	0.0251997531941012	0.0438798163805031	0.086205987615465	0.0353778578861221	0.0502941803617531	0.00452991647243702	0.0369049771103612	0.0453368935065229	0.0756501376821763	0.000763839915775416
Meth.OSTM1	0.144906460229967	0.271926508000338	0.161273984988206	0.0482303574721432	0.146536907423481	0.254808220537982	0.126054483351237	0.155257830975569	0.14065757174799	0.115310081658658	0.144334792019389	0.137542047279768	0.197530320573865
Meth.OVOL2	0.224566589716488	0.247643061491134	0.220528655759438	0.117339957437571	0.189247509845089	0.337318290707889	0.157384777936047	0.232639667375683	0.230347065235299	0.179509549329724	0.195254870052787	0.251639856899467	0.276787927084582
Meth.OXT	0.0598527899356303	0.0712224943347273	0	0.024621085495255	0.0164530263340395	0.0816775694990581	0.0456237274723949	0.0541377107738899	0.052438485564039	0.00106743084798873	0.0409612063946573	0.0833366109291206	0.0623346822701592
Meth.PADI3	0.00103603008729899	0.106510420015285	0.0679451654181851	0.0257401063207985	0.0428383222520934	0.0933163620148505	0.0449840129518649	0.0454444436464686	0.0471390434089779	0.0436149592391969	0.0528650150170129	0.0742737979688357	0.0888408659287109
Meth.PAFAH1B1	0.157534729869683	0.288348295717998	0.199666411695331	0.0914383935886113	0.167603224975555	0.306526645299209	0.145653737159317	0.196366982673292	0.169361290354497	0.152468957922944	0.164130957286142	0.16504463235257	0.224092670093504
Meth.PAK1	0.170595458970943	0.310654970331501	0.239967961308974	0.120590386250599	0.156504274386238	0.301842393129961	0.116589611560022	0.204280063164206	0.209856743270236	0.134650162194521	0.168138702685363	0.205616223299533	0.242102221658071
Meth.PAK7	0.167639994293824	0.281829474419265	0.131279131523121	0.0382889792142424	0.00134769867661947	0.183862046235223	0.15953811337849	0	0.0794258240018063	0.0589689673426052	0.129343754755968	0.166339866878455	0.108998036221738
Meth.PAPSS2	0.055061226840962	0.0666082657773917	0.138983892600456	0.0304885646220668	0.000502387751109341	0.0173526604454505	0.052959720102546	0.0207537851870327	0.0522835006990647	0.0461965605805382	0.0451966530977601	0.0731669292662504	0
Meth.PARP1	0.225661332038703	0.369569499759996	0.240052848824325	0.120567618866102	0.165983287555992	0.381178605010269	0.139585934800063	0.22729085086063	0.212093902946023	0.176715947397342	0.188127194804941	0.239450671186596	0.257987497006155
Meth.PAX2	0.140265846508279	0.204511685355267	0.18541264678276	0.0722941905079612	0.0727127444374705	0.218825802087711	0.114349450002773	0.174226952474448	0.230963603805065	0.108916953504556	0.141459832265665	0.252961367028807	0.180208545586937
Meth.PAX3	0.0821872448955163	0.105921072378908	0.0725447019714041	0.0349900152461779	0	0.122285825836719	0.0749959642960315	0.0755154795130136	0.00108741098969144	0.0401417361349557	0.0749341010652026	0.153158602798613	0
Meth.PBK	0.266128585322598	0.435592910369488	0.410716774371807	0.150150803641109	0.219397278017929	0.467492132246462	0.202995668937833	0.333314100398382	0.396453150591129	0.233279929751314	0.238432419979018	0.270383353857718	0.154723032839425
Meth.PCNA	0.275084421589084	0.445483070884033	0.354760432610011	0.146598025673015	0.230835227426327	0.510755351275993	0.170183512572518	0.297325242788447	0.31467494450614	0.212691180790905	0.245611946717064	0.348113777827171	0.369068401711647
Meth.PCSK1	0.0640270343616963	0.106822901703751	0.075535323181535	0.0263846855940268	0.0438531100774745	0.107214051434638	0.0329449504041844	0.0474289091208492	0.048973612568383	0.0572960734476641	0.0545771172397018	0.0753864627914923	0.00039381119878314
Meth.PCSK2	0.173542335118922	0.308032267304804	0.279444098595461	0.0990063270219856	0.108001241769494	0.265242255710005	0.126281263126173	0.188041462834123	0.177990029709487	0.136240108385515	0.209836944981204	0.224644132782055	0.246753617652275
Meth.PCSK6	0.057583618361273	0.0962803615354352	0.00284292693296425	0.032334068965576	0.0521644104373713	0	0.0539576850482801	0.0522019627449544	0.0507223320554647	0.050107636287311	0	0.0879967798192912	0.0623763914415069
Meth.PCSK9	0.166516361164732	0.156303563131506	0.151998556597428	0.0839748262821581	0.171171047731635	0.240292701291203	0.115596618814725	0.191457079714978	0.162760800761363	0.14275710219615	0.166785251725182	0.21671365348803	0.206822998727296
Meth.PDCD1	0.0906141267372705	0.124629473833243	0.0881954979411257	0.0607362690196352	0.0597666328234405	0.113728260016906	0.0625008725742977	0.126514583721242	0.127864991240521	0.0646770215043882	0.0663539298438418	0	0.0920062872403313
Meth.PDCD4	0.234880412724544	0.384243622415398	0.289913993474165	0.103549121771474	0.18702781533752	0.357378049510647	0.150408791249971	0.217164553395098	0.220208561953409	0.157453142868703	0.217660172658468	0.240254185187645	0.314115202876035
Meth.PDF	0.0554711107756119	0.0634149107945453	0.0592308282252961	0.0249936036643522	0.0439065585534608	0.0794834749872146	0.0325582837711942	0.0466304877815935	0.0495767891994124	0.0361101419186036	0.0473075226237874	0.0616972746763306	0.077044339979431
Meth.PDGFB	0.139749410639207	0.164504977449748	0.136183733772809	0.0859956337096668	0.123358615133653	0.177170493473687	0.134777113953329	0.140447103911959	0.159267765074634	0.0745863511557633	0.159043110748146	0.24476079294286	0.195224082294022
Meth.PDGFC	0.120898930128216	0.24866666285654	0.204799904176746	0.0762356991507118	0.127249614482252	0.00212531520253364	0.071535396601119	0.129525482176858	0.176021937492137	0.0542748317786346	0.122845510194882	0.279637070815677	0.210022366744504
Meth.PDGFD	0.116279618956477	0.185093830487496	0.17962691175319	0.000571837962931134	0.0717809146666058	0.120855251606878	0.0656772457668186	0.10023541429454	0.0422972502332063	0.0539861372214036	0.12076788188257	0.188413335124926	0.00432784758307455
Meth.PDGFRA	0.104779321589801	0.148636077989787	0.0942991176909905	0.0286087395067799	0	0.147164522230454	0.057237567421735	0.0971505322121394	0.00460562963838429	0.0727157502331664	0.0802547364406639	0.16095525427172	0.0311441400165194
Meth.PDGFRB	0.0829944161635813	0.138040176413952	0.108516806921847	0.0310504185195351	0.0896087317982022	0.1445392229309	0.0973040369023069	0.117343625575765	0.124195967616793	0.0672967344779381	0.0911630169213843	0.000981742452967861	0.113631268915822
Meth.PDPN	0.176906709618112	0.160622777421	0.147797468138167	0.102366335296169	0.178447998079532	0.281805281623229	0.131040937138949	0.211557224515295	0.167745655126003	0.159580106507404	0.158580370205742	0.216950248504133	0.210324235106314
Meth.PEG3	0.0511495032976182	0.0691097972609584	0.0567435950130948	0.00699392748351813	0.042827629251057	0.0772561815315957	0.000548910443916799	0.0435183887320516	0.0474994551223141	0.0388102808715507	0.0443119036449233	0.056909888112786	0.000356580632531937
Meth.PEMT	0.234062435068871	0.382927412196061	0.292037857667096	0.123067886716491	0.209150825277384	0.415870371693421	0.147967161093857	0.262417335392587	0.250201605863488	0.209505547201795	0.218907962686508	0.266106010228234	0.331877912472739
Meth.PENK	0.0608670642273233	0.10255428607716	0.103965179155443	0.0261867498451854	0.0447280531642918	0.0850593940778602	0.0374728581431336	0.0594175440196757	0.0558286305351329	0.0442876281485794	0.0765637351618613	0.0704710114464977	0.0831030965533886
Meth.PERP	0.256987987416306	0.355724643320706	0.312305927273705	0.134933805774742	0.218552973182484	0.418791727382043	0.179195663502739	0.273814904616557	0.302367348860702	0.218898045547604	0.251341219546583	0.290359488377682	0.332004687066607
Meth.PF4	0.0694482387216376	0.108181165475896	0.107548000874599	0.041855345594579	0	0.0895285090192516	0.000278858550205928	0.0683781985762297	0.0596180272888484	0.0383329815752779	0.0676064362992211	0.074100865406528	0.10710240158695
Meth.PFKFB3	0.252675530977988	0.259645346178803	0.218716779096318	0.113716030429698	0.216246170076443	0.395397938522922	0.169490081094446	0.252540568121186	0.210439466847317	0.175311132115524	0.207093343165008	0.273109490609879	0.293746213285524
Meth.PFKL	0.195489769492849	0.34323384058925	0.245538090335245	0.0646147093618724	0.187673255196185	0.291413793295823	0.136064801430106	0.200691062202996	0.205286313197506	0.137873357454187	0.161585354728763	0.232912056481878	0.243027748224475
Meth.PGAM2	0.0734829079051964	0.0881961885988188	0.0894532562707681	0.0309333545977883	0.0701838534539168	0.118801917271214	0.0714727956421415	0.0671030676118335	0.0906065915717478	0.0557703217131091	0.0927100895938652	0.0758391210551652	0.103577396744704
Meth.PGK1	0.223087269889275	0.121954711835511	0.148725411766106	0.0451176343908168	0.42429352316503	0.360378881217005	0.00223761813238059	0.000287966623881472	0.000510280707700142	0.163770861447074	0.09447657278483	0.14898625309078	0.287661273124928
Meth.PHOX2A	0.0870833211893582	0.131215005334238	0.124227523047387	0.0268963260950022	0.0463161209372436	0.112906514223148	0.0736546341697904	0.052319341886439	0.0676784445673444	0.040854738623511	0.114733448017134	0.121645263646141	0.0977016388592155
Meth.PIM1	0.237588153680903	0.277813134231675	0.241167010178315	0.121862927062745	0.109297875365906	0.337616290882022	0.160507897794599	0.17300278877343	0.222988309642797	0.141035244093039	0.214025476010938	0.336458151365905	0
Meth.PITX1	0.143837466847704	0.166248022539106	0.117209996623586	0.0542538303857087	0.156699280855592	0.196818191222085	0.0958622756776841	0.14709671993241	0.118671976870155	0.0822444745684557	0.102460394891535	0.13457712848548	0.163381611057278
Meth.PITX2	0.0654907291281598	0.0843298628255308	0.0627060344306181	0.0257379393970251	0.0451816271377075	0.0940291357157056	0.0445118748761215	0.0542677771967714	0.000141786181890086	0.0375521176994876	0.0557994545266024	0.114436484042813	0.00141948495933924
Meth.PKD1	0.000852263437146526	0.0576466540684952	0.000801256562408073	0.0231526568814177	0.00509195662935284	0.0665038887663974	0.0338218225565747	0.00657634379484255	0.00269558204239813	0.00154987428396826	0.00216718648004891	0.0540771100807356	0.000787407451192701
Meth.PKHD1	0.0667200805903827	0.0750836551299883	0.0893611761827508	0.0547363104488517	0.0778027484504082	0.0257749394751801	0.0864168307281863	0.0914065003779751	0.000367129660548249	0.0627685648705518	0.0615665314822743	0.086405898731248	0.104323803589266
Meth.PLA2G7	0.0097912963366764	0.187263117040744	0.168391851761663	0.0435388593701467	0	0.143862717267855	0.0701869406822599	0.0990990940318048	0.479907546865807	0.0546463769480313	0.49139336231561	0	0.183729408100493
Meth.PLAGL1	0.0563216319942491	0.0786628072790284	0.0626229675389954	0.0246612001207214	0.0458668412906376	0.0876986199476729	0.0326355807919912	0.0501000627544167	0.0515958591449817	0.0411651441709816	0.0481390594033916	0.062438060387109	0.0753436618272729
Meth.PLAT	0.0816918732162906	0.00066986268850227	0.077595571755847	0.0522408271134212	0.0602603870958548	0.0841951119946222	0.0625450360117939	0.0985403357754392	0.0769699599181796	0.048599034903248	0.0610298767778833	0.100864107777231	0.0827720013453048
Meth.PLAU	0.169778404210071	0.231300871219326	0.191373845847672	0.107904396336446	0.169225233112149	0.340968195985435	0.13209812293987	0.195486638485756	0.181676833719803	0.155271567300351	0.179963143607955	0.201859315024015	0.239281169149976
Meth.PLCB1	0.0916125999305718	0.200820023500637	0.172481999445488	0.0396093754174402	0.00125651215526755	0.168561287194492	0.10249297950749	0	0.00362905367684129	0.0483601505602385	0.156609273410951	0.135876647226876	0.0968374349434538
Meth.PLCD1	0.0618538667678395	0.0823275549952283	0.0618152012773578	0.0257393221160162	0.0599942943201592	0.0874939232687202	0.0360426101929373	0.0504729700636142	0.0517535272268125	0.0375484175410173	0.0495846925908634	0.067488259301719	0.0685290375438072
Meth.PLCG1	0.183980077475152	0.234988613090569	0.162683048686029	0.0370105306414828	0.110832513643107	0.258192791252407	0.118001738915983	0.128225217378516	0.136852652280362	0.12711714048963	0.157776514352241	0.184516315925298	0.186647124583214
Meth.PLK1	0.133569386800386	0.262488628550072	0.174746345809948	0.0815315777513327	0.125607926771254	0.268205320844429	0.127568147839784	0.145179692328362	0.132246526329809	0.10632348670302	0.143234320836586	0.133207744835623	0.188014191483144
Meth.PLOD2	0.142891446505708	0.126977000973322	0.120700527356412	0.100658720983077	0.128316342914785	0.185841012849641	0.121296268972916	0.216017131977786	0.190033994139175	0.124069757457421	0.135303202836028	0.19812851089231	0.180872721028139
Meth.PMAIP1	0.0986678129654368	0.125016081840775	0.101921232438446	0.100118102697158	0.0885605678192732	0.194488476108281	0.0935459379171721	0.103654759978861	0.105048836343319	0.0782645842177348	0	0.14252886109554	0.133406090701972
Meth.PNRC1	0.198595062068256	0.396540364922173	0.287123593125869	0.117961854881331	0.18201082192954	0.392637044538143	0.141031496131873	0.236879899271127	0.239821670411236	0.179002172018827	0.193704457866933	0.238356614465755	0.282606253359924
Meth.PNRC2	0.249804538500645	0.419786202552451	0.340234682678887	0.132684259002517	0.213212060413087	0.426416194384394	0.162936343804292	0.288920308127771	0.289511215254072	0.222072855178479	0.233127792685582	0.286228250788542	0.317078303784234
Meth.POLA2	0.269699313085462	0.433058232516635	0.357828977885836	0.128762343672288	0.23851430637072	0.449102638956589	0.173197375675836	0.285477529731206	0.280043131512415	0.228315659191523	0.245684988643848	0.309953868113947	0.385047102834512
Meth.POMC	0.0535868894277757	0.0744171330195909	0.0641170508582677	0.029410940854705	0.0527166647062313	0.0888053534216479	0.0414209398558111	0.0558861430564024	0.0549387538933005	0.0376391294061148	0.0610574882898701	0.0655168778989235	0.0786803057196241
Meth.POU2F1	0.225455144732023	0.368358560833774	0.303383847998587	0.117449044569724	0.175654446952949	0.381250623660494	0.133620483238826	0.239864735579426	0.253973342417288	0.192989135738074	0.206360236691216	0.245507426931141	0.330486968327289
Meth.POU3F1	0.0591771075430899	0.09928982602408	0.100958210120841	0.0305488876799231	0.0523040382770826	0.094034887176407	0.0386977338429274	0.0574851332360382	0.0568465227192646	0.0454131321293607	0.0724729136147873	0.088534160342314	0.0759568161424454
Meth.POU3F2	0.17489588169671	0.157115154846955	0.224034348622693	0.0590328795295924	0.141069360290187	0.300290605945037	0.149114417515787	0.144013884495476	0.310692109325923	0.135268900726361	0.189662013337099	0.206496442050622	0.169060178788974
Meth.POU4F1	0.133457769518614	0.194681063680825	0.0811796183051517	0.000842161329273505	0.0896808374906317	0.188594538462246	0.168419010460193	0	0.158511599258597	0	0.147312821254868	0	0
Meth.POU4F3	0.0650460712199103	0.125280564828441	0.106699995217285	0.0282918426232451	0.00108908866371157	0.114745357810396	0.0405343143626019	0.0731499997675573	0.0602225435168544	0.0486453417845836	0.118237308936723	0.138031478724237	0.0868261189187589
Meth.POU5F1	0.0550685836944707	0.0677603852753777	0.0639316506241692	0.0251934653604291	0.0458692791800885	0.0755693598603401	0.0331484117738913	0.0461864993125372	0.0478617130652246	0.0363077593646345	0.0538194514673851	0.0632529710889047	0.130811369248384
Meth.PPARA	0.181963436126978	0.266268037612692	0.208808256884747	0	0.126038369787445	0.228133121867566	0.127873126269723	0.114551445062346	0.146224381945585	0.111128975479923	0.131851586882678	0.342778237884292	0.00422022108882693
Meth.PPARG	0.288317249877959	0.21110795847685	0.211538389379639	1.3138896958258e-06	0.222007083549474	0	0.0809927679119019	0.236137210616683	0.265482002518199	0.000325044348770608	0.213287871494904	0.213718115997078	0.251023443298701
Meth.PPAT	0.0527427901135543	0.0917881353833509	0.0822964429452882	0.0279480927418706	0.0463472413245273	0.0792999502648339	0.0378824476153373	0.0680171877204517	0.0780667425361922	0.0430158166776027	0.0492821130729166	0.0675647121275968	0.0167429522274088
Meth.PPP1R3C	0.119461887412195	0.205437610344837	0.00218205275286615	0.0803277118885355	0.495235268916332	0.304821097487044	0.139617769974309	0.300784658403775	0	0.151939246726202	0.168065564293253	0.231538677639502	0.363644379039894
Meth.PPP2CA	0.188278683366795	0.318463767680809	0.221575005283911	0.11506396092101	0.180201348861313	0.321870758377162	0.14346167359448	0.222179212885078	0.204240885359007	0.153171038743236	0.178995804308762	0.20986179096367	0.259161026811506
Meth.PPP3R1	0.237570689243571	0.39315954456166	0.310653555149185	0.129857858951917	0.202709642961939	0.372756511698333	0.167250943433654	0.254222237511364	0.26674366923249	0.200092552197887	0.20875754965444	0.274958298082076	0.317367495404188
Meth.PRDM1	0.198812415325317	0.310176239713812	0.25372637802799	0.134817644571096	0.191588740808921	0.344807907671656	0.137216379761227	0.233816725821236	0.209986848168833	0.163642600338592	0.216959952091124	0.246322815539008	0.285556359674867
Meth.PRDX1	0.261396115281583	0.356692824081333	0.323045006211867	0.142511004427982	0.221871652347711	0.442041173172324	0.170407170329414	0.301762455471006	0.284796093995371	0.19748665894804	0.241235578912993	0.323579066333322	0.372922880720926
Meth.PRDX3	0.226857581403634	0.385686404197076	0.331275594332341	0.121841830249811	0.208504787649686	0.386914564468315	0.150837732455466	0.262022272704976	0.251923346803051	0.192239898867921	0.208120672215602	0.267162671849653	0.325763949595357
Meth.PRG2	0.120502083551373	0.123155461840012	0.131671485489578	0.0869507825299097	0.108862796774201	0.181183547421484	0.104763839211029	0.119950664263147	0.120603047086329	0.0932522184885913	0.000950091646201216	0.131113389102793	0.150393831529134
Meth.PRKAR2B	0.0800820797163655	0	0.125565281222059	0.0329208173065208	0.0981153853129091	0.0320083144357938	0.0887366132538189	0.0964421935660535	0.0711659424145458	0.0497421089028367	0.080535817977889	0.107522292220196	0.119443608615695
Meth.PRKCA	0.254772686899914	0.406773565448189	0.314090976367513	0.139306465205519	0.210951717566389	0.383096395185881	0.155311162302607	0.254344667748554	0.250064297896965	0.181622615453865	0.208350750805677	0.264751768186193	0.315748745045949
Meth.PRKRA	0.235689803495127	0.379285130615096	0.291667518877751	0.109325797309381	0.186204440924817	0.404110432781593	0.148658515843999	0.246549552016554	0.251546923366709	0.193824626108182	0.218645634788258	0.260147798682132	0.287421856504467
Meth.PRNP	0.244158835900033	0.359070998562634	0.318821508049518	0.111528558443935	0.200812922740262	0.374862636370239	0.148594355856267	0.253504358920019	0.248667364278763	0.149893100421388	0.231886346768151	0.28793761968826	0.337499380432026
Meth.PRSS8	0	0	0.100927670397537	0.0453269759181101	0.062730957519559	0.0920334464517366	0.0515039636147298	0.0988000479563042	0.055976756099676	0.0451165328982667	0.0638710083188389	0.150151478467892	0.0827104784470417
Meth.PSAP	0.273386687904502	0.459340637840904	0.326034015494198	0.134175352529981	0.213154051602968	0.468930933944801	0.154683525273785	0.266333650472897	0.257133375749974	0.230755671061223	0.236814343748443	0.286527170545237	0.347917907937886
Meth.PSEN1	0.259130816629525	0.400979087451999	0.302800012338217	0.127334110283896	0.158778396110518	0.402540587557784	0.194113020456221	0.243622910535634	0.202353380210676	0.222824785346833	0.221633239649936	0.288847478725499	0.343097278343257
Meth.PSMB1	0.2650902226992	0.452489986737819	0.361589889824997	0.14296644084117	0.243298533391926	0.451502089682045	0.172964141235193	0.324689901801908	0.286309207500933	0.224932653355105	0.255138283763499	0.303885639703117	0.383798444239229
Meth.PSMB9	0.246110558758872	0.365688613985787	0.319312410049024	0.12448693034367	0.212787625256365	0.381437036143526	0.156399185512669	0.25839674505909	0.257181522140223	0.177900724831256	0.229826694252109	0.309626181984502	0.324968862829229
Meth.PSRC1	0.25094750067961	0.345960608192149	0.295703789762038	0.129625075791538	0.202100710529542	0.409780076104303	0.159036145798861	0.257111806802213	0.242000519675352	0.212278067577932	0.22794922411878	0.300104871528332	0.327941041619432
Meth.PTBP1	0.313184396184947	0.496898243745625	0.3450458253239	0.144103874591727	0.204296119270453	0.502742187273663	0.18157761693918	0.308372929715896	0.283200358921247	0.245786095469959	0.263618037136933	0.320256431781017	0.381845973810836
Meth.PTBP2	0.279475997001292	0.447714485543855	0.401021416245899	0.148986308391609	0.233051970639384	0.489941869005511	0.188066778617222	0.317356651099885	0.349205358854807	0.228772335863333	0.259029542401449	0.343990293707623	0.362035393360603
Meth.PTEN	0.171912615207055	0.333053805120605	0.234868210863056	0.0875251607672541	0.142966397775311	0.274432240016107	0.115987219812372	0.186556481730414	0.168139784514154	0.129533687085257	0.172083729366196	0.196391983900786	0.211931030920242
Meth.PTF1A	0.0575752196512748	0.08100879378661	0.0987899642047027	0.0265427503883136	0.0571343386581471	0.0799603931843749	0.0336184505122323	0.00100416691319257	0.0654758039490779	0.0360596699962472	0.0898155997318933	0.0684700338409988	0.0806222592375662
Meth.PTGES	0.0631225364080082	0.074488560491438	0.0715025097870237	0.0268456448860477	0.0519395292662794	0.113553888788116	0.0790440691258825	0.0557253151774834	0.0563984022630862	0.0519555546042832	0.0516104582960139	0.0729682363605701	0.0846232352833318
Meth.PTGS2	0.200770214896441	0.236566416429316	0.274827327354445	0.141735595299379	0.214455963419502	0.332899668565665	0.170797538881329	0.29673504419949	0	0.178659936271853	0.207844109634724	0.277154508668895	0.00227707636339363
Meth.PTK2	0.159826246820927	0.264429727337762	0.191935452063938	0.0934434211671089	0.154661611385459	0.314448183898064	0.120276963385148	0.183672370159481	0.171302017976049	0.139563789644629	0.165538855071536	0.191776021572621	0.23086305047333
Meth.PTMA	0.0593387906934216	0.0895736570894471	0.0743853625025442	0.0280886751726972	0.0528739264779708	0.101606233432569	0.0350479114116747	0.0581994987825969	0.0541033379197166	0.0474139179879507	0.0493639010448207	0.0650244207469859	0.0786391346915639
Meth.PTPN1	0.0935570661582925	0.195026866720626	0.153957971992577	0.0490324294078525	0.0838354813141973	0.180642441428621	0.0631702798593136	0.122071615990402	0.115853150885984	0.0856856776561461	0.0872794667663253	0.0969523077437401	0.128020620966975
Meth.PTPN6	0.0718364586607018	0.0959467450020412	0.0762766295369459	0.026456419439252	0.0531789305612503	0.0891333011992606	0.0537608218822885	0.0734677966727222	0.0975040129305221	0.039291171921985	0.0544920510463408	6.61685262305512e-05	0.00852348724857707
Meth.PTPRO	0	0.1206821711224	0.106785121366829	0.0288335069543158	0.0553356300319554	0.169136346956633	0.0901366848053926	0.000807452598938915	0.134532055236619	0.0786588016877802	0.165084732779805	0.110831119461337	0.108582090688718
Meth.PTPRZ1	0.183873086456564	0.187937107516937	0.177240629554154	0.095767197404178	0.15175945731674	0.231967045495096	0.120311161133227	0.182214725355162	0.18234714463232	0.144051308775987	0.171217227291592	0.254567241690682	0.24463964872443
Meth.PTTG1	0.220195129840094	0.295140753363654	0.279740909217896	0.115841836593276	0.186560167848488	0.346189191821609	0.144997495912086	0.239657423383474	0.237758000165779	0.177112091832383	0.203146519078224	0.272694027963118	0.15985057807062
Meth.PYCARD	0.0990376529384362	0.12368313546162	0.0944415415315244	0.0603890371834484	0.102777559820843	0.175683243635074	0.0757443581155957	0.0909570793851123	0.0819703180766772	0.0661760824510944	0.0728361576206737	0.120011484171995	0.116055311015214
Meth.PYGO2	0.216472313667523	0.373019623024026	0.276298720492476	0.0879539066982511	0.148471355037075	0.35151859194237	0.148738822054123	0.205924911372893	0.238214605538212	0.172423332544768	0.208302805505719	0.225810392015955	0.263396468202355
Meth.PYY	0.170730955252288	0.224933174143071	0.108248753846498	0.0466717735006453	0.128813687169565	0.338895987148072	0.1484217645171	0.140214431321899	0.140698810855695	0.132590307961468	0.100418941821032	0.177147762528568	0.151265636103788
Meth.RAB11A	0.256523548839479	0.391518317230463	0.323668070565752	0.121157953808895	0.219048551501638	0.412498302202654	0.168291117039175	0.266259561495119	0.277116884588858	0.189405914038547	0.231889290363031	0.300306609984647	0.333628468745108
Meth.RAF1	0.251398884053348	0.384021734113251	0.33167561675807	0.130727607340543	0.192056369847554	0.434156258881455	0.15945466178531	0.269725929113	0.275737381838118	0.208647820892745	0.224270734260631	0.285487035887533	0.333843188370905
Meth.RARA	0.0939819162267054	0.11715004491211	0.101957550527857	0.0300842342685095	0.130893620500969	0.172780864448486	0.113573078609391	0.0991073138515507	0.00150466070193666	0.0929247143792509	0.104508867123036	0.180470299276111	0.00369618295533142
Meth.RARB	0.188910875863007	0.135093565731468	0.128926445321596	0.0464635004015951	0.122474652665679	0.201382151276445	0.0016831202056015	0.162639240883322	0.21281550125112	0.124618373419963	0.196253384095692	0.178487819345466	0.193852094890536
Meth.RARG	0.114429468543005	0.258525908684396	0.182196948954895	0.066867543988171	0.105981971933147	0.231552946385903	0.0750764411489928	0.14966770141319	0.140144114809823	0.117855879649639	0.102701357674897	0.116670427280565	0.155413245939575
Meth.RASA1	0.284356205546966	0.421999087911929	0.405248215845823	0.133306439777627	0.254567951756701	0.477138325782427	0.172663560395873	0.296126026120594	0.295040370180227	0.21529863352373	0.265551595974666	0.31062333249415	0.494411742874155
Meth.RASSF1	0.168712233845549	0.259079102535506	0.000431333140586515	0.107203498479046	0.128752605203176	0.28555022757808	0.134140832884514	0.129416922644409	0.22405345925252	0.118009563117622	0.204429800777421	0	0.208024139493809
Meth.RAX	0.0730103344866244	0.146113677003908	0.0978365928531154	0.0258800061927935	0.045814651754284	0.0961458782210169	0.043811148898937	0.0544028968138159	0.108232169848908	0.0369624362699389	0.105695945937778	0.0782520977037107	0.0915827092456303
Meth.RB1	0.06775031661052	0.0737508076432725	0.0837552839677013	0.0367775846863481	0.0742961422182118	0.127087655516941	0.0869946681804725	0.0700952033851168	0.0686816215052635	0.0528468436480004	0.0676595276012871	0.0355246963459525	0.106995721650373
Meth.RBL1	0.213678235413213	0.401483996875433	0.284198800903727	0.10804936495966	0.180565084164808	0.383752735107579	0.14588167244681	0.247255658863222	0.227383295479413	0.18492070282697	0.189659658068711	0.220961061675349	0.278767416658398
Meth.RBL2	0.288224690494814	0.375818655561037	0.331115400962398	0.133423774328057	0.217062840121548	0.436137243932703	0.153403823398674	0.288720269587268	0.317168747751725	0.217222547672861	0.240360777187347	0.294133196364934	0.00899375348460862
Meth.RBMS1	0.251868194442096	0.295749457166048	0.288220047802163	0.130725419372392	0.200341327867451	0.363696388238969	0.165379729909939	0.272986728422528	0.298462359914793	0.18561255169984	0.210204408684565	0.293622824461364	0.0838698657057906
Meth.RBP1	0.0697080401135687	0.0777526819816063	0.0759216896191053	0.0332661000792975	0.109354426587365	0.131975665143356	0.0546907631241521	0.0839622434338414	0.0665831012396336	0.0464282268279694	0.0557925497966638	0.13356220002121	0.000998290746673095
Meth.RBP4	0.0975931571228331	0.192965282097147	0.0860112050681406	0.0292220566178764	0.0700729151505264	0.171446839021866	0.107030358477014	0.0670758199417781	0.071441477466917	0	0.0922853893223927	0.230068658947702	0.10231339942795
Meth.RCOR1	0.0694316504139503	0.120455299034842	0.0951789947823734	0.0318073980262298	0.0586785812476392	0.111005189201785	0.0456821494479647	0.0706799888054598	0.0696292420011483	0.0583828462992806	0.0746129912118233	0.0806399248570973	0.0953216152114415
Meth.RCOR2	0.22704752719684	0.227146893929054	0.199844793154817	0.120693057155196	0.20479345464546	0.326870640439123	0.15085808161323	0.258445811430192	0.198655157067426	0.162615518393217	0.186580723862929	0.237128090612653	0.25422227972336
Meth.REL	0.246545657502897	0.335513004979055	0.289844958890895	0.090809059639261	0.203167127412686	0.367544477928943	0.146251445888601	0.254982881737187	0.257633448636141	0.197908889983982	0.209588318229389	0.300512496111954	0.0702756957385192
Meth.RELA	0.0657755707899004	0.0691535635456229	0.066001069949142	0.0272373675726201	0.0446026515377179	0.0833754680121732	0.0393048412060846	0.0493298945205722	0.0887067172213858	0.00140709730837534	0.0541460699153554	0.0801494365653992	0.0737757655775541
Meth.RELB	0.12611961983755	0.141783406648506	0.171653775785555	0.0376154031832961	0.0928888436143977	0.195915666690191	0.160771019743543	0.120711711741702	0.142787143634964	0.0923379030614495	0.113651646338847	0.153890175029172	0.171363379184076
Meth.REST	0.253495317166946	0.378657916012988	0.302664351920343	0.11778828119701	0.194219037394736	0.4134331507681	0.153737701714238	0.261713340886952	0.26712440400584	0.193802219615206	0.20822841826899	0.28015313770341	0.293029188108254
Meth.RET	0.145135224626304	0.214283253848418	0.162763063032703	0.119887499339917	0	0.00118995601696043	0.106583728429526	0.401133321333455	0.36403166041541	0.0843664444096573	0.253887905432045	0.339192912379751	0.183910205177936
Meth.RFC1	0.247925391159396	0.393611326468874	0.326135594606334	0.126384062231393	0.225673581077635	0.463597250411524	0.171827764596645	0.2590958308993	0.307806483395495	0.141413679581211	0.244228814338849	0.302788763114696	0.374637566660835
Meth.RFX1	0.250361853862532	0.455242091988582	0.319510032368135	0.13006225255108	0.201785111126754	0.440607107041139	0.161342139325466	0.276917736143287	0.264586126857293	0.198049338371358	0.221827217180769	0.276199984413751	0.306587259151836
Meth.RHOA	0.230074281755374	0.442162173874072	0.31809541609457	0.130246308215241	0.202198022495824	0.434082481520349	0.153080663319348	0.266569499151818	0.269732065926056	0.218380756714438	0.207530997734096	0.26427151137628	0.313776469803011
Meth.RLF	0.24006587479228	0.391837638811832	0.286205863523008	0.123776640720111	0.193935385497432	0.382139855903577	0.165487157487383	0.247458445208522	0.261738059287053	0.194566164289467	0.226383015157314	0.282123496074462	0.313088741346873
Meth.ROR1	0.178922146288135	0.154190799897358	0.134225272097618	0.0679240594020369	0.214237462213031	0.0006120937835229	0.109109691936665	0.20411656268696	0.207191205531603	0.151758572218236	0.159401333546935	0.281883268718642	0.00443401594011571
Meth.ROR2	0.0883873579814972	0.166776530406494	0.116558936467118	0.0542405439164291	0.0534445296356095	0.112005065457879	0.0733952200469924	0.0723203133355007	0.249268230542564	0.0536645713512433	0.192539978837774	0.107075855457242	0.113042356773323
Meth.RORA	0.0968173403393678	0.192586141771744	0.13891004397128	0.0634918332097957	0.128480868302197	0.170657801178035	0.0715566006511489	0.145978190216834	0.148539501299531	0.0754841186012755	0.145222400519876	0.144708141942257	0.166659939919659
Meth.RPA1	0.0623698301214241	0.0919200426437929	0.0669539094070294	0.0315208512691772	0.0498620040423481	0.100584838377523	0.0470973244969949	0.0539969146868054	0.0534490237931837	0.0369260489614293	0.0568442989331833	0.0668314683814652	0.0769070797547982
Meth.RPA2	0.211527675016926	0.326196914063059	0.244591665741049	0.12189260675807	0.118676217058539	0.381685862616289	0.123862949568572	0.21751540403798	0.241522780175548	0.192184804468496	0.180419955458398	0.264361093012047	0.288696412001995
Meth.RPA3	0.158162523340858	0.188664211708831	0.16029318682466	0.0754458314030005	0.129821439619024	0.246327460658368	0.107404960400985	0.145284574535433	0.164870407555894	0.112435560434342	0.130694756374547	0.149196826068872	0.213888993345912
Meth.RPF1	0.270443512882431	0.371374002422248	0.342408549817279	0.126776250552152	0.212574881657223	0.416980266751477	0.173143121917113	0.293681192345165	0.283712917955413	0.194405285626767	0.242879273872132	0.337529599298088	0.0223626509185028
Meth.RPIA	0.228725345888482	0.389460524605158	0.316611689725892	0.128838529944657	0.188259257301587	0.369888391746546	0.148800788694836	0.240726050978233	0.246835684761908	0.184762677738187	0.215529762603363	0.265941930395115	0.323267775221501
Meth.RPL10	0.239253486198013	0.110195959459193	0.165212080095161	0.0491077819999724	0.460047327173697	0.310122144613439	0.0674243076183763	0.000159115465338269	0.114313678703004	0.202813037678344	0.00303196816286347	0.153209836375125	0.367224220868517
Meth.RPL32	0.27727228400545	0.432922242358907	0.39387122046371	0.143000544721348	0.225988082430129	0.463296307694267	0.193229906682005	0.29825661097641	0.28384346450765	0.234087251777188	0.260208730938953	0.322645467105327	0.406189306708265
Meth.RPL7A	0.187689152292124	0.387407809813327	0.293486121821066	0.102978301363552	0.15531127864131	0.369113365676761	0.115463531198127	0.237477594361602	0.27280315612946	0.180121214480542	0.151446688011261	0.206166282457633	0.224517557811564
Meth.RPSA	0.270232627883338	0.380860248859261	0.310539494598988	0.125235563811677	0.210563266688295	0.402167917657586	0.171155970648253	0.260412984971531	0.283869798978787	0.200488199018639	0.213834097019646	0.301887709720029	0.0522256051942679
Meth.RRAS	0.229429948682546	0.37471322701411	0.292817851742858	0.146802109393066	0.174374435993315	0.407386009109763	0.154924953089248	0.243112028983942	0.218642524598111	0.215158168083224	0.196107606754295	0.261773518811172	0.290620347186308
Meth.RRAS2	0.124286533437467	0.228027626986695	0.150247175665894	0.0803276345421812	0.114190024992213	0.242356157694056	0.102129982001799	0.150173142553652	0.109902922838954	0.124657647087158	0.122026661513556	0.134591530035059	0.160756094053165
Meth.RXRA	0.196635746241587	0.260946511263701	0.203121364680709	0.110616926077695	0.173815162287118	0.349518053550693	0.124900036552853	0.21635444439874	0.201711791035145	0.162141858981106	0.16642686657209	0.237452970216262	0.217550959179139
Meth.RXRG	0.0948875602303053	0.152572368009684	0.162508509581734	0.0577879571663807	0.0127977606640773	0.132210994769916	0.0547545267430966	0.119179758985117	0.109460085870362	0.0700121630963164	0.123674197924461	0.157763231069522	0.183378845752071
Meth.S100A6	0.247999173589702	0.384504791258245	0.318265530847643	0.127476463990568	0.21409301534188	0.47384366296894	0.156067259511784	0.285366593817888	0.280951408410674	0.221704956253662	0.22171367820348	0.299907853021407	0.326764544285609
Meth.S100A9	0.0533425508996067	0.0807333860539374	0.0668546143549215	0.0254709148738525	0.0438987863101801	0.0949149928779772	0.0355925624465515	0.0466499908154059	0.0495478790586686	0.0369977051695083	0.0509723973506992	0.0627885378834271	0.0693496245700573
Meth.SCARB1	0.0549971306130731	0.0817123182094642	0.0703443528922703	0.0302202868009642	0.0461339369805971	0.0847753706471306	0.0401878031849095	0.0475639953400917	0.0592838005011495	0.0409540537162513	0.0515354390100828	0.0644698199242829	0.0713765144124671
Meth.SCD	0.248247136403419	0.404433139127409	0.328193305367461	0.133854794258032	0.172577351753893	0.37865987455584	0.160398075612549	0.241689574133802	0.259767407034072	0.186279738505177	0.207836515031386	0.216593149978351	0.274829542477588
Meth.SCG2	0.290156540353388	0.389964906411913	0.330504371404682	0.135001648692386	0.213084442854096	0.415710764770344	0.178737813088354	0.244366636127414	0.272337291060145	0.217162635139048	0.227621184963174	0.32173933169397	0.350933235190536
Meth.SCGB2A1	0.0556212438808986	0.0894483152711802	0.0924026572726016	0.0452573723506808	0.0675821866107001	0.107422713924045	0.0558304770765096	0.0726634944053423	0.00334452420968555	0.0512584261633859	0.0539149797026299	0.00069234715719964	0.0878602603875874
Meth.SCN3B	0.0960202760780997	0.11305829948944	0.107480747830641	0.0576362282525969	0.0846865611354016	0.134403984801468	0.0811849915141475	0.114865357045572	0.167001230451835	0.0790283751198018	0.11951455313992	0.147016694419185	0.126397950029583
Meth.SCN4A	0.0528428745781754	0.0585155044503705	0.0528143116365702	0.0252313539707204	0.0427471499598348	0.0725054965548735	0.0334700519522634	0.0455964332719735	0.0466591035766115	0.035647174381203	0.00201167670054788	0.000859385014401479	0.0644647612708461
Meth.SCNN1B	0.154211137970415	0.213251757186059	0.160402441055452	0.0616384368118367	0.000670545768256685	0.231360294528304	0.156435663611075	0.134206335718828	0.143369940494129	0.132317845610585	0.153832701945961	0.195279164885875	0.202775684640055
Meth.SCP2	0.106336597740231	0.173950093794382	0.113168638242735	0.0600811072235408	0.102087062433507	0.201264487910712	0.100706447545876	0.124491217978631	0.0980341394570927	0.0996592215506279	0.109434370246011	0.105315398805369	0.142077546832908
Meth.SCTR	0.000715356645425587	0	0.0582071416523584	0.0263114706236215	0.0450054360128384	0.0691511780047117	0.0081859041330895	0.049119771553901	0.0449428039991944	0.0420051715155467	0.0493168584856234	0.0647778285157197	0.0741331737118652
[truncated: 174 more rows]
