# Supplementary material for: Preferential Activation of the Hedgehog Pathway by Epigenetic Modulations in HPV Negative HNSCC Identified with Meta-Pathway Analysis
Source: PLoS One. 2013 Nov 4;8(11):e78127. doi: 10.1371/journal.pone.0078127 (PMC3817178; doi:10.1371/journal.pone.0078127)
Supplement: Methods S1 — R code. ZIP archive containing R code used to for the analysis in this manuscript. The README file in the archive describes each of the files contained therein. To fully reproduce the results, the scripts should be run in the following order (1) Preprocessing.R, (2) RunMEGAPSReplicateThreshold.R, and (3) Postprocessing.R. Note that the CoGAPS analysis and associated gene set statistics are stochastic algorithms, so results may differ slightly from values reported here though qualitative results will remain unchanged. (ZIP) [file pone.0078127.s009.zip › CodeArchive_S1/GAPS/ExprsTRUE.MethTRUE/NormalTRUE.HPVPosTRUE.HPVNegTRUE/nP13.nIter50000000.SigE0.10/Pmean.0.0159196600.txt]

1	4	11	14	15	16	18	22	25	30	31	37	50	2	3	5	6	7	8	9	10	12	13	17	19	20	21	23	24	26	28	29	32	34	36	39	40	42	43	44	45	46	48	49	114	115	116	117	101	102
p1	0.0261439726233025	0.0333581641262501	0.0810941121025203	0.0796155044191223	0.0433008991600377	0.021958886411127	3.42918430109051e-06	0.0624945997571232	0.0157960373232394	0.0366164802445827	0.0481665338971521	0.0240191808524034	0.0516727844239891	0.0123653529185812	2.14161358321426e-08	0.00317974649315925	0.0266279433644428	0	1.0652051148013e-06	0.00473960197571321	0.0315789217376452	0.0185443538945789	0.04886977225724	0.00426433466327475	4.06573487352204e-10	2.57641354167363e-08	0.0401229023717077	0	0.0282499834895196	0.00823698475163277	0.027358978371932	4.56238001941767e-10	0.0456754924794163	0	1.4390829286055e-06	0	0.0190727596609676	9.87108990004413e-10	0.0160568961360405	4.97821010109311e-09	0.0045104438960224	7.81463579113316e-06	2.17278232469983e-08	0.00710870514474578	9.33038466581613e-07	0.000313261731074252	0.00307234441939262	9.63165008919319e-05	0.00635416924477113
p2	0.0129173081157116	0.0169800292359976	0.00492483819458127	0	0.00777200189935399	0.000893097490474527	1.17836516620482e-06	0.00474521970594465	0.0242113767791977	0.000414911417696881	0.015237889617129	3.52122049338304e-05	0.0160324897837502	2.4088627142247e-10	6.62465567163641e-10	0.00714037409082425	0.0164003521379933	6.53213609786715e-10	0	0	0.000945249098239446	0.000243799937738318	0.0102945989586945	0.030824844088444	3.92301899419442e-06	0	0.0100956603118508	0.00438472746515182	0.0153172161358856	0.00128190651739146	0.00849031305997005	7.63306146837263e-11	0.00332964418239718	3.75278471119013e-10	1.75419032364727e-10	0.0108819933624285	0.0165929042429379	0	0.00215179461141538	1.08333320168694e-10	3.64747660449953e-08	4.96172739414738e-08	2.26309829135323e-09	0.00361505529706069	0.00134250545532756	0.00859370337473551	0.0049827205226943	0.0482543348828996	0.0380190291422443
p3	0.0132688585224445	0.0349703903312062	2.3804742271911e-07	0.00290167317141425	6.43115971805913e-09	0.00384107833210301	0.0099545207925799	0.0114222759970437	0.0327730837731429	0.00380049452828717	0.0138234234256951	1.29789871309238e-07	0.0187618557179523	0.0413866336575695	5.35976701836127e-07	0.00598489961319507	0.0209368430313441	0.0806696600050494	0.0290079584784896	0.0259808759429177	0.0175461156919937	0.0447904657987794	0.0157684161301096	0.0259180250909601	0.0675002250262286	2.37451351133786e-09	4.84657132972207e-11	0.0104881644296613	0.0341388024719377	1.86870522401358e-07	0.000481547444688116	9.07078447074546e-08	0.0150346022364067	7.61992342889125e-08	0.0193816873812681	0.0270310781379494	7.3338325029448e-10	2.41156272642273e-08	0.0530581011287462	0.0080824951766459	0.0674952290692427	1.20528632624804e-07	6.97460268552187e-08	0.0389177720757854	2.02255992197352e-08	0.00122840656122586	1.33426821961809e-07	4.30133092602291e-10	0.0191966423853086
p4	0.0107105498048332	0.0250729030591947	0	0.0257865472930845	1.81909177227523e-05	2.82172943536901e-07	0	0	0.00244759895392515	2.24568280135175e-07	9.05072261918148e-08	1.26868022981917e-06	0.00558481863364875	0.0146463727214939	0.274351252132929	0	0.000582706919228306	0	0.0244195339736443	2.46354067516685e-07	0.0223184333802586	0.120941630074362	1.1898124072734e-07	0.0135183077195493	0.0189367691072886	0.00946263064764634	0.00218223993394595	0.0218950905909909	0.00852585401160191	4.32177635192628e-07	5.8541569688566e-10	0.0422057259299875	2.27654190806488e-07	1.74546622188232e-05	0.0333185673359825	6.40943859499938e-07	0	0.0239257879818103	0.00644420620284985	0.00148990538566654	6.90434586640506e-06	0.117556752595902	3.82056666257685e-06	0.0392981198503619	0.00519559682794042	0.00600460422828373	0.0128133654216989	2.14583555828477e-06	0.00751126599976985
p5	0	0.00206963327441225	0.0172502348920264	0.0184354976476661	0.0702981329190828	0.111392904833684	0.0234651688159148	2.1989545243142e-10	0.00797682639433393	0.025756529412952	1.20928809279381e-07	0.0682982862344769	0.00705818356983872	0.030684589682009	1.0817616082685e-07	0.0626092454091914	3.70156362024943e-08	0.0109967841339641	0.0305786990298117	1.24431209797622e-08	0.000915931465811268	5.06448237633445e-08	0.00438336822140972	0	5.40626289249171e-07	0.0486026027307242	0.00855117091338226	8.04910361003359e-07	0.0199140114179479	0.0564475482690804	0.000985912324249484	0.0995415029022332	0.0369194096325068	1.06870651223957e-09	0.0346929001564225	3.51197347984387e-08	0	0.00335845563136793	0.00144237122275404	0.017511857604589	0.000108653547220032	0.00269045214874134	0.00382366333540794	0.00135679850705735	0.0105309946930116	0.0121599216923409	0.0248421671218107	7.01690100778902e-08	0.00181258568084409
p6	0.0204381040123661	2.6818753708078e-07	0.00500333385828757	0	0.00882696865603419	2.57369040578127e-09	0.00300756354896406	0.00735548174697306	0.0186521683230657	0.0151855175662437	0.00264723963584955	0.00536326357408486	0.0116697044182985	3.56673612478964e-07	0.00320688276828064	0.0368258462201059	0.0171077489214719	6.93251005746514e-11	2.44874172027446e-07	0.0325292416167349	0.0144261540739333	0.00132219376349746	0.0186079649554358	0.0139805953531296	4.98818635666347e-10	0	0.0209913420852336	0.00485337108597025	0.0150161946321713	0.0344255312289232	0.0134103407439618	0.0181499790424255	0.0286399611603971	0.0673751983263785	3.4651043378132e-11	6.62508263991524e-09	0.0126126610067953	1.99274176214695e-08	0.03996913343494	0.0299044514021455	1.12160201346023e-06	1.28911076407026e-07	0	0.00164335012448773	0.0301870107577596	0.0256342763645041	0.0229644392267532	2.50052127461078e-10	0.0178999971082964
p7	0.00337041252885642	0.00744142631357817	0.00641345469049493	0.0598718110984316	0.0166850835319273	0.00479125208878601	0.217444541959535	0.0526221594781191	0.0109532469853021	1.40719701876812e-06	0	0	0.00464049140850668	1.93725029785782e-09	1.27858122525514e-06	0.00586371969203609	0	0.0300528776234836	0.0115545995995047	0.0814401752055439	0.0188136340447122	0	0.00171850181987981	6.97594820215568e-08	0.0161739168291142	0.0228370597152178	0	0.014547469298858	0.0115422024196428	0.00276844338007317	0.00504443533191567	8.4592754630172e-08	0.0203767210183311	0.117539305035238	0.0281913963725341	1.02134844588111e-09	0.00244015856265111	0.00299997165447494	0.0324048357629813	0	0.0192406483052293	0.0044715974065318	0.0712581237906845	8.99712096193682e-06	1.92970324603509e-08	3.47603286183855e-09	0.00856766364108442	0.00365497881991865	0.00531718137698793
p8	0.0225423572464669	0.0317763527158636	2.39754000007623e-07	1.13324564927827e-09	0.00180634332925929	0.00743659528427844	2.70677795953679e-08	0.0137298631812276	2.93830079718222e-06	1.23613380154871e-07	0.0207635174060826	1.18899438196884e-10	0.000149207001469486	4.86343119774697e-08	6.17035721806408e-09	0.0218499137274475	1.04099382810543e-07	0.00194850542486198	5.36101187102169e-08	0.00799467770506553	0.0579011822113538	0.00349963864515321	1.82160356023397e-06	0.0175112687337737	0.00461361913921688	0.0790054532011176	1.49128587136101e-07	0.0453238156548427	0.00791480524939572	0.0243276200026882	0.059724431853311	0.0174328173200266	0.00190574795830656	2.43989043333652e-05	0.0841355901697201	0.0665786026205751	0.0392991776210321	0.0145503083469093	0	0.000211776947832932	5.7703646388385e-10	0.060282484007809	2.16936055684205e-07	0.0657568759175345	0.00897179314042862	1.02262656525443e-06	0.00274047421230733	0.0036172136433363	0.00946334521683084
p9	0.0031504497125817	0.00553734816429874	0.0530055339788387	0.0572118817757681	0.00372304754186195	0	1.74212510073981e-10	0.0424839112355327	0.00743753669900117	0.0715163868031179	0	0.119672429584872	0.036083949365673	6.82734103356663e-08	7.72397703106014e-08	0.00189371347722229	1.50884848521927e-10	3.5258974614654e-09	1.63107402510072e-07	2.32840100810211e-07	0.00856724474122805	1.59925774039221e-07	0.0141472310342258	0.00541467938885949	2.675704238728e-06	0.00833751293834948	4.81066271563533e-07	0.0728534391084543	0.00845643312279167	0.00938348108876397	6.60010131554053e-11	1.82590617006869e-11	0.0148113802304317	7.21324214266781e-10	0	0.00115116344485647	0.0195443998619587	0.055413962402146	0.003535233348516	0.018231717292492	0.0265316453711103	0.0356396295999639	3.8087173499459e-07	0.0187858423768515	0.017428094966067	0.0118722508625291	0.0202301679561476	0.0205738599138964	0.0100200678567402
p10	0.0303566050116889	3.84330740152987e-08	0.035759497165693	1.54477221927545e-09	0.0338673977493158	0.0269871272407878	1.29357770660816e-05	0.0114246472168691	0.0185708323752095	0.00922521168919032	0.0346989903424949	1.63185683811362e-07	0.0159144777942504	1.20082334667231e-05	0.00794718103544364	3.22448682838919e-05	0.0548059535604482	8.46068531654108e-07	4.75176562833596e-08	8.39960003528211e-08	8.2216637645708e-10	0.0169418389861139	0.0328440876674091	0.00960623221231567	8.15775859009599e-07	7.21003958446177e-10	8.66476719439348e-10	5.40511401275716e-10	2.47767195160378e-05	0.000318662012024103	0.0323136691001856	0.00237826809560324	1.85178109860256e-06	0.0384327144753552	0.00793273559113673	0.038802328517414	0	0.0787138842607362	1.13995365661216e-07	0.0795067438786413	3.5196629018656e-07	4.51078615133371e-06	0.176508828506154	0.0143394688992196	0.01913952106364	0.0289152293098139	0.00872565021351549	0.00675449301369203	3.59964588681805e-06
p11	0.00855182597830773	8.37174230326591e-09	0.00233578352521806	2.01486479844328e-09	3.68351634483119e-11	0.00968596030139551	1.83222945516751e-10	0.00939790318223194	0.00343156585132595	0.00774880421606923	0.00447631094107195	8.55414488809577e-09	2.7287706958713e-07	9.16934953954714e-08	0.00829787322165137	0.00457323075170652	2.08287397343829e-07	0.00798711214217125	0.0658932271191258	0.0171278745155097	0.0130257850752882	1.21887843809635e-10	0.00409539053633177	2.99686935685232e-09	0.011877249173227	2.92107468282513e-11	0.00868144111317706	0.00530193438130449	5.18437025603966e-08	0.00332953576414259	0.00969161725640758	0	0.00974745836838865	0	3.38857936406034e-06	0.00725536339557384	0.0318310108072898	2.23556738568223e-10	0.00644431368808767	0	0.0280062524180008	1.35681570482893e-09	6.9997937397232e-08	0.00334377951327316	0.0921106365387186	0.0787275728847112	0.0808351660822023	0.0206319966582907	0.00706435044048929
p12	0.00846112573778966	0.0105492882722048	0	5.46476378846851e-07	3.17021125611343e-08	9.13756198916711e-07	0.0373163118916593	1.11947627723958e-07	2.26359046667941e-07	0.0219851654263354	0.0288135536583302	1.09764966272256e-09	0.00635302839303175	0.0727769371046273	1.11294020196675e-07	0.00671590191429722	0.0167659254988521	0.0195637750540556	0.0204313545466033	0.0423732998111586	7.18795537073765e-10	0.00525925774702378	0.0251870464828417	0.0127643983336765	0.0441508117148777	0	0.0696853523038788	0.0281523547661331	4.66851662490772e-10	0.0225321363630678	0.0126071346763742	0.00262968363016207	1.28876076273253e-08	1.79747442780023e-09	0.00754899511163236	0.0217751182423157	0.0330991577317006	0.0443394897305849	2.47521068541825e-08	0.0257965749534461	0.0477359939585447	0.0204973618770959	6.38652530494821e-09	0.00220228488228748	0.00225693286930153	0.00250553344925412	1.5022165326962e-07	0.0262456092712999	0.0111955412873171
p13	0.0254643906718124	0	0	0.0144709190714727	0.0120190999018524	9.06610632619169e-10	0	0.0198296313385646	0.0202300227473975	0.0303470270132359	0.0167697360452127	0.0162894943378853	0.0119140819683479	0.0229160591559371	3.04281622189523e-05	0.0036532978933363	0.00954610981180922	0.0582328084302328	0.051099348670341	7.79558184696158e-08	0.0338261123296404	0.0322008447222446	0.00859858617407573	7.33653368438947e-08	0.0403357506690885	0.0733711888103979	0.0360844504023229	0.0086205834179931	0.0241448110997731	0.0285467091536215	0.0289040666884858	0.0199187186281859	0.0253840549869921	0	0	5.63107169004594e-07	0	0.0228921069449999	0.0139250599693766	0.0239293429613041	0.00526654903849666	0.00659371249794127	6.83889044490315e-08	7.9013916846316e-11	0.0301353877480885	0.0266221896777175	0.0314200547349573	0.00714105522315201	0.00065012253994589
[truncated: 20 more columns]
