# Supplementary material for: Preferential Activation of the Hedgehog Pathway by Epigenetic Modulations in HPV Negative HNSCC Identified with Meta-Pathway Analysis
Source: PLoS One. 2013 Nov 4;8(11):e78127. doi: 10.1371/journal.pone.0078127 (PMC3817178; doi:10.1371/journal.pone.0078127)
Supplement: Methods S1 — R code. ZIP archive containing R code used to for the analysis in this manuscript. The README file in the archive describes each of the files contained therein. To fully reproduce the results, the scripts should be run in the following order (1) Preprocessing.R, (2) RunMEGAPSReplicateThreshold.R, and (3) Postprocessing.R. Note that the CoGAPS analysis and associated gene set statistics are stochastic algorithms, so results may differ slightly from values reported here though qualitative results will remain unchanged. (ZIP) [file pone.0078127.s009.zip › CodeArchive_S1/GAPS/ExprsTRUE.MethTRUE/NormalTRUE.HPVPosTRUE.HPVNegTRUE/nP13.nIter50000000.SigE0.10/PResults0.0159196600.Diagnostics.txt]

Diagnostics for P created at Sun Jun 24 06:08:18 2012


number of genes: 1864
number of samples: 69
number of patterns: 13
number of burn in steps: 1e+08

Initial chi^2: 5.72243e+08

Iter	Burn In	T	chi^2	number of atoms
0	1	2e-08	5.72243e+08	1
1000000	1	0.02	1.92035e+07	1012
2000000	1	0.04	1.67275e+07	1059
3000000	1	0.06	1.5746e+07	1063
4000000	1	0.08	1.49888e+07	1077
5000000	1	0.1	1.45554e+07	1095
6000000	1	0.12	1.43356e+07	1054
7000000	1	0.14	1.41853e+07	1087
8000000	1	0.16	1.40817e+07	1053
9000000	1	0.18	1.39659e+07	1095
10000000	1	0.2	1.38847e+07	1095
11000000	1	0.22	1.38137e+07	1082
12000000	1	0.24	1.37416e+07	1087
13000000	1	0.26	1.36925e+07	1096
14000000	1	0.28	1.36616e+07	1112
15000000	1	0.3	1.36325e+07	1101
16000000	1	0.32	1.36038e+07	1112
17000000	1	0.34	1.35837e+07	1124
18000000	1	0.36	1.35662e+07	1109
19000000	1	0.38	1.35486e+07	1086
20000000	1	0.4	1.35291e+07	1115
21000000	1	0.42	1.35073e+07	1139
22000000	1	0.44	1.34896e+07	1166
23000000	1	0.46	1.34663e+07	1079
24000000	1	0.48	1.34398e+07	1110
25000000	1	0.5	1.34125e+07	1104
26000000	1	0.52	1.33798e+07	1127
27000000	1	0.54	1.33798e+07	1116
28000000	1	0.56	1.3294e+07	1115
29000000	1	0.58	1.32408e+07	1130
30000000	1	0.6	1.31895e+07	1114
31000000	1	0.62	1.31438e+07	1081
32000000	1	0.64	1.30955e+07	1099
33000000	1	0.66	1.30539e+07	1072
34000000	1	0.68	1.3009e+07	1064
35000000	1	0.7	1.29774e+07	1102
36000000	1	0.72	1.29387e+07	1116
37000000	1	0.74	1.28963e+07	1093
38000000	1	0.76	1.28557e+07	1066
39000000	1	0.78	1.282e+07	1075
40000000	1	0.8	1.27869e+07	1084
41000000	1	0.82	1.27634e+07	1065
42000000	1	0.84	1.27459e+07	1100
43000000	1	0.86	1.27347e+07	1081
44000000	1	0.88	1.27197e+07	1038
45000000	1	0.9	1.27068e+07	1077
46000000	1	0.92	1.26948e+07	1107
47000000	1	0.94	1.26873e+07	1100
48000000	1	0.96	1.26799e+07	1079
49000000	1	0.98	1.26704e+07	1096
50000000	1	1	1.26592e+07	1100
51000000	1	1	1.26553e+07	1131
52000000	1	1	1.26457e+07	1097
53000000	1	1	1.26341e+07	1102
54000000	1	1	1.26149e+07	1122
55000000	1	1	1.25968e+07	1085
56000000	1	1	1.25739e+07	1075
57000000	1	1	1.25418e+07	1093
58000000	1	1	1.25086e+07	1102
59000000	1	1	1.24797e+07	1113
60000000	1	1	1.24606e+07	1102
61000000	1	1	1.24383e+07	1121
62000000	1	1	1.24215e+07	1102
63000000	1	1	1.24034e+07	1095
64000000	1	1	1.24329e+07	1119
65000000	1	1	1.23786e+07	1129
66000000	1	1	1.23664e+07	1097
67000000	1	1	1.23575e+07	1109
68000000	1	1	1.23439e+07	1118
69000000	1	1	1.23355e+07	1095
70000000	1	1	1.23291e+07	1054
71000000	1	1	1.23226e+07	1094
72000000	1	1	1.23183e+07	1070
73000000	1	1	1.23147e+07	1089
74000000	1	1	1.23116e+07	1032
75000000	1	1	1.23089e+07	1045
76000000	1	1	1.23052e+07	1063
77000000	1	1	1.23023e+07	1053
78000000	1	1	1.23011e+07	1083
79000000	1	1	1.22978e+07	1046
80000000	1	1	1.22963e+07	1037
81000000	1	1	1.22946e+07	1094
82000000	1	1	1.2294e+07	1044
83000000	1	1	1.22938e+07	1068
84000000	1	1	1.2293e+07	1050
85000000	1	1	1.22927e+07	1041
86000000	1	1	1.22916e+07	1049
87000000	1	1	1.22913e+07	1060
88000000	1	1	1.22907e+07	1059
89000000	1	1	1.22908e+07	1083
90000000	1	1	1.22903e+07	1034
91000000	1	1	1.25923e+07	1018
92000000	1	1	1.22932e+07	1076
93000000	1	1	1.22919e+07	1073
94000000	1	1	1.22915e+07	1051
95000000	1	1	1.22965e+07	1068
96000000	1	1	1.22909e+07	1054
97000000	1	1	1.22901e+07	1045
98000000	1	1	1.22897e+07	1071
99000000	1	1	1.229e+07	1031
100000000	0	1	1.22895e+07	1043
101000000	0	1	1.22895e+07	1044
102000000	0	1	1.22902e+07	1073
103000000	0	1	1.22895e+07	1058
104000000	0	1	1.22891e+07	1054
105000000	0	1	1.2292e+07	1071
106000000	0	1	1.2289e+07	1056
107000000	0	1	1.22892e+07	1042
108000000	0	1	1.22889e+07	1059
109000000	0	1	1.22888e+07	1098
110000000	0	1	1.22888e+07	1041
111000000	0	1	1.22886e+07	1057
112000000	0	1	1.22885e+07	1046
113000000	0	1	1.22888e+07	1042
114000000	0	1	1.22886e+07	1058
115000000	0	1	1.22887e+07	1061
116000000	0	1	1.22888e+07	1068
117000000	0	1	1.22886e+07	1027
118000000	0	1	1.22899e+07	1065
119000000	0	1	1.22892e+07	1015
120000000	0	1	1.22891e+07	1071
121000000	0	1	1.22886e+07	1050
122000000	0	1	1.22882e+07	1047
123000000	0	1	1.22882e+07	1049
124000000	0	1	1.22884e+07	1070
125000000	0	1	1.22885e+07	1086
126000000	0	1	1.22887e+07	1069
127000000	0	1	1.22885e+07	1047
128000000	0	1	1.22886e+07	1053
129000000	0	1	1.22882e+07	1061
130000000	0	1	1.22879e+07	1074
131000000	0	1	1.22883e+07	1045
132000000	0	1	1.22885e+07	1032
133000000	0	1	1.2288e+07	1047
134000000	0	1	1.22881e+07	1050
135000000	0	1	1.22883e+07	1050
136000000	0	1	1.22888e+07	1036
137000000	0	1	1.22885e+07	1046
138000000	0	1	1.22884e+07	1052
139000000	0	1	1.22886e+07	1047
140000000	0	1	1.22885e+07	1012
141000000	0	1	1.22886e+07	1093
142000000	0	1	1.22881e+07	1074
143000000	0	1	1.22885e+07	1059
144000000	0	1	1.22883e+07	1058
145000000	0	1	1.22886e+07	1040
146000000	0	1	1.22881e+07	1054
147000000	0	1	1.22886e+07	1049
148000000	0	1	1.22885e+07	1016
149000000	0	1	1.22886e+07	1057


Summary
<number of atoms> 1053.44 <chi^2>: 12288740 ; chi^2 of mean: 12263985.3636099
