# Supplementary material for: Preferential Activation of the Hedgehog Pathway by Epigenetic Modulations in HPV Negative HNSCC Identified with Meta-Pathway Analysis
Source: PLoS One. 2013 Nov 4;8(11):e78127. doi: 10.1371/journal.pone.0078127 (PMC3817178; doi:10.1371/journal.pone.0078127)
Supplement: Methods S1 — R code. ZIP archive containing R code used to for the analysis in this manuscript. The README file in the archive describes each of the files contained therein. To fully reproduce the results, the scripts should be run in the following order (1) Preprocessing.R, (2) RunMEGAPSReplicateThreshold.R, and (3) Postprocessing.R. Note that the CoGAPS analysis and associated gene set statistics are stochastic algorithms, so results may differ slightly from values reported here though qualitative results will remain unchanged. (ZIP) [file pone.0078127.s009.zip › CodeArchive_S1/GAPS/ExprsTRUE.MethTRUE/NormalTRUE.HPVPosTRUE.HPVNegTRUE/nP13.nIter50000000.SigE0.10/Psd.0.0159196600.txt]

1	4	11	14	15	16	18	22	25	30	31	37	50	2	3	5	6	7	8	9	10	12	13	17	19	20	21	23	24	26	28	29	32	34	36	39	40	42	43	44	45	46	48	49	114	115	116	117	101	102
p1	0.000160535633288054	0.000325943251900031	0.000478976421618544	0.000768629473600071	0.000276848597482614	0.000478586843789842	0.000242957782992062	0.000658652365513504	0.000230782560698155	0.000239438987978768	0.000214262013843051	0.000303390388826087	0.000340498143469539	0.000683724825076665	5.05152438892251e-07	0.000407328981574288	0.000153207234607392	0	1.27330809156197e-05	0.00021255501509638	0.000263840561659729	0.000241864812535211	0.000182578071211524	0.00012399059199736	2.29201951431091e-08	5.32910082805578e-07	0.000750819903882912	0	0.000251330432044326	0.000509020758691144	0.00023767580191043	4.56238001941834e-08	0.000286269873838589	0	7.17033260450048e-05	0	0.000201983711448864	9.87108990004557e-08	0.000241077086496028	1.60711669012017e-07	0.000267897011315549	0.000244212481084714	4.10214646440997e-07	0.000399471117335844	1.28805845390692e-05	0.000292465783942838	0.000211342456016421	0.000241138794532921	0.000148334655794547
p2	0.000118130735159483	0.000111802272565423	0.000180711716511673	0	9.38527149731024e-05	0.000105816665204072	1.67868431109237e-05	0.000122141427194021	7.97611447564566e-05	0.00011764513842063	0.00012562502948036	8.50828592248826e-05	9.64923050023321e-05	2.40886271422463e-08	5.03921840221872e-08	8.84740678889012e-05	9.76960320947168e-05	5.29913683912204e-08	0	0	0.000185575457142885	0.000249767977182964	0.000131184887517936	7.53485967106942e-05	0.000147163823747605	0	0.000140376759799166	0.000139204240145473	0.000125883463325569	0.000103148273363937	0.000120272041330903	7.63306146837337e-09	0.000167482471908445	2.34503247090889e-08	1.36867759478258e-08	9.89662438427516e-05	0.000101136522864262	0	0.000201594954372262	8.53048161194084e-09	5.75402712802099e-07	6.93578808498768e-07	8.72161784431633e-08	0.000247386095096706	0.000115938320141475	0.000124942388777733	0.000115651180216152	0.000292968909232969	0.000107457165758722
p3	0.000417979813540141	0.000307479115093658	4.01340349652045e-06	0.000692351670380905	2.68699723620025e-07	0.000230464196796448	0.00116160352844615	0.000345194323903412	0.000218533100025434	0.000370508097772841	0.000492185267628123	2.18867681528166e-06	0.00024175924254473	0.000982268197044646	1.45552300527342e-05	0.000221417354528388	0.000583636490239466	0.00113470500765137	0.000401707776241289	0.000602580227582865	0.000323338899973916	0.000341490635063237	0.000228925497644635	0.000303246436532748	0.00113339880897138	1.76446212253535e-07	4.84657132972144e-09	0.000598325087324116	0.000179311934691823	2.78090822153064e-06	0.000552699172109279	1.33265663712302e-06	0.000343071962282545	3.18879408636034e-06	0.00056796710408521	0.000362684357527636	5.310463071037e-08	5.9156508180938e-07	0.000397215803786632	0.00028240585132857	0.001284814359992	1.85317003431159e-06	1.1159549579891e-06	0.000380787100912957	5.43473610262576e-07	0.000251332398693505	2.13462929735579e-06	3.29037341334793e-08	0.000243896183436523
p4	0.000345901664508661	0.000372142264391933	0	0.000753994185905995	0.000946121415000824	5.36827322107666e-06	0	0	0.000351081249249078	3.7126451169871e-06	1.49603251500511e-06	1.7587845353019e-05	0.000300268148412957	0.000479436208593883	0.00131464956527765	0	0.000505827081063796	0	0.000786600015936838	3.74762019307207e-06	0.00042426831369024	0.000610910431541747	1.76403731676136e-06	0.000296207487161733	0.000542065389470447	0.000452133379501221	0.000415318521164839	0.000451856370903446	0.000300297617749887	1.0305380784751e-05	4.14750978408041e-08	0.000413927187179348	4.07801455122595e-06	0.000135099838854996	0.000512132253553075	1.23370392817809e-05	0	0.000531131463219435	0.00032680502295551	0.000489420742926891	0.000348126099591621	0.000603269354440922	4.95680347934458e-05	0.000609649430190896	0.000541939332124452	0.000452050995437748	0.000434815855431655	2.50978316130613e-05	0.000283365074566102
p5	0	0.000478679527053935	0.000947270949122238	0.000458707752426849	0.000524306039439102	0.000503346622162684	0.00095270716641607	2.19895452431415e-08	0.000199187358914966	0.0010990147454172	1.87183279452305e-06	0.0023023990109294	0.000662721386903245	0.00061735053212983	7.91811529960572e-06	0.000365093119323256	6.86700286156132e-07	0.000558896468233315	0.000511005886997415	3.86822739723049e-07	0.000834719723980211	9.08643611802131e-07	0.000523226421061597	0	4.04549588538656e-05	0.00206155129982915	0.000574744147510052	5.49197508096663e-05	0.000188963734996462	0.000350559217978433	0.000809400159798198	0.000436144821235667	0.000476688836719075	1.06870651223962e-07	0.0013963751258017	7.6968239147723e-07	0	0.000650844456615568	0.000349495304759739	0.000349292917839289	0.000275692430319329	0.00043315287461795	0.000635665945255892	0.000636184690387482	0.000341343038909738	0.000317777322440786	0.00031639603458785	6.03991242896899e-06	0.00018578688092825
p6	0.000128534110998062	3.38797504280622e-06	0.000199988073792524	0	0.000367551145205072	1.30007461848313e-07	0.000347659180905514	0.000188552836719841	0.000125490278599206	0.000267407395599893	0.000134176321592524	0.000230546611337022	0.000136544834364988	2.57639098797609e-05	0.000328736513691582	0.000200551048874322	0.000119660056004143	6.93251005746404e-09	3.7651069004415e-06	0.000421789149571232	0.000155045925133737	0.000326130889263446	0.000140871004661133	0.000128006659674501	3.5301010407227e-08	0	0.000243313380002397	0.000411313808657953	0.000143722774941878	0.00024336699425568	0.000149687308803614	0.000449884145922692	0.000227780721572982	0.000832984203492807	3.46510433781345e-09	2.26389006733987e-07	0.000245009018172403	4.54220285172798e-07	0.00033817747400278	0.000273506903087779	6.86783543776652e-05	1.95192997948279e-06	0	0.000160211082481078	0.000232310570625863	0.000182183198729303	0.000185332028357411	2.50052127461075e-08	0.000124304554846739
p7	0.000150150012526115	0.000211333844894334	0.000190261338601518	0.000285716709035349	0.000411797302854339	0.000465445206141055	0.000831041159290763	0.00026508584936026	0.000222145684444715	1.60214678941166e-05	0	0	0.000254180798307347	1.37422463537282e-07	0.00011774567899435	0.000185690134551743	0	0.000389473132877609	0.000230743323099485	0.000382407762128675	0.000205038673862662	0	0.000208936619810123	1.2707557805311e-06	0.000729862036874797	0.000496734966763558	0	0.000197780383537468	0.000268449870132577	0.000207524010475559	0.000276353047813957	1.32641414979868e-06	0.000270639652366169	0.000604629624113577	0.000350369083461602	6.29548725609577e-08	0.000162657876161358	0.000402452505984878	0.000663943781104261	0	0.000915082538047689	0.000331611853448677	0.00107788185894636	0.000889671280167884	5.23757394639938e-07	1.95137541037665e-07	0.000175693169586938	0.000360848914539307	0.000150144629730607
p8	0.000250454356061487	0.000274335445395775	4.05630044642972e-06	1.13324564927813e-07	0.00131506922127818	0.00115838933485093	2.70673834901013e-06	0.00031124511229968	2.70631757061642e-05	2.41039806126268e-06	0.000274251626729685	1.03670919023747e-08	0.000280527401998238	4.73324386307451e-06	2.01684646919643e-07	0.000785844445102542	1.62047765082088e-06	0.0003251105880232	8.65293011861986e-07	0.000381522424547875	0.000477642050820972	0.000655329031146405	1.9559543084338e-05	0.000282177292246624	0.000574440781256178	0.000891490523521154	2.33159431629982e-06	0.000515634391713057	0.000345311974410786	0.000535106537457821	0.00031819875847733	0.00090842321253919	0.000482567931932438	0.000718259585927745	0.000738372734498689	0.000373333945748307	0.000762420399126419	0.000766975719850713	0	0.000403441711747659	5.77036463883815e-08	0.00055691213076531	5.74371811423307e-06	0.000852366298279055	0.000320617820886558	7.2148959265257e-05	0.000304454554626289	0.000983538462051542	0.000254764743942361
p9	0.000161805806627254	0.000240475884039272	0.000862359014319545	0.000733884210839574	0.000318390067655977	0	1.74212510073978e-08	0.000539693728153639	0.000215152858291884	0.000794347162381286	0	0.0015212552988403	0.000550453757758191	1.13327559530808e-06	1.30432360299687e-06	0.000181933756602595	1.50884848521932e-08	1.51104701199748e-07	2.27183800112577e-06	3.64432593140401e-06	0.000251017826543221	2.33282963655671e-06	0.000285600944053727	0.000171568973036214	0.000264536004686392	0.000249090190691395	7.30801254512211e-06	0.000469632386583742	0.000327718395398757	0.000238176139824895	6.60010131554059e-09	1.82590617006875e-09	0.000494307249774506	5.18591063303597e-08	0	0.00020360584879554	0.00047690526602464	0.000494827633465819	0.000309455493754258	0.000319453394988302	0.00030043763372358	0.000412624649669589	5.62669254006039e-06	0.000359731074499947	0.000928667485680651	0.000849076535562036	0.000717904663112022	0.000619531986169281	0.000178040913745215
p10	0.00029384170668547	6.92212552491816e-07	0.000570746076094505	1.19763551217991e-07	0.0010665561267788	0.00128559217807457	0.000531503331305077	0.000408304169171036	0.000271476877018001	0.000386032208285013	0.000355364535459153	2.69467401457123e-06	0.000350311679801361	0.000918003985971493	0.00116065206887729	0.000165482672091998	0.000413147865898311	1.29723976864884e-05	8.88207293770321e-07	1.62054494812125e-06	6.65677208385253e-08	0.000984043478586687	0.000314166771017496	0.000183885986421268	1.16932303628608e-05	7.21003958446181e-08	4.72504434772528e-08	5.40511401275676e-08	0.000121322818157214	0.000490787532059704	0.000389368715661523	0.000515904686360027	2.81805942063086e-05	0.00140985992581221	0.000792797633821032	0.000479143153816235	0	0.00077504186387152	1.92160224771576e-06	0.000748172700364294	6.00380648138244e-06	0.000214995702947261	0.00146808568097963	0.000382024479817807	0.000443650864983227	0.000431300947653268	0.000406533116179349	0.000297567048782947	3.15727136441245e-05
p11	0.000121208883512854	2.70157123846409e-07	0.000170598545719993	1.35718358650744e-07	3.68351634483122e-09	0.000134236232776521	1.62276484662573e-08	0.000128232515961799	0.000126459175351644	0.000151401646829169	0.000155949226380322	2.51745628409479e-07	3.75487835088298e-06	7.2539377809131e-06	0.000146768814604887	0.000142622474848646	3.39518530232154e-06	0.000296883353290689	0.000307035949440224	0.000113041227232005	0.0001454940415235	1.21887843809634e-08	0.000141673616741581	1.21093559648127e-07	0.000301343537891869	2.92107468282474e-09	0.000208867589882485	0.000167880737348273	9.2201677888266e-07	0.000173660250548403	0.000159542508041576	0	0.000129691185544276	0	0.000116051182482702	0.000140581799574353	0.000170438218996789	2.23556738568222e-08	0.000140574196281544	0	0.00018288654989098	6.96112372159308e-08	1.04107913862253e-06	0.000314007733663002	0.000210819892192555	0.000176186866945669	0.000182410978771081	0.000154322366709449	0.000101164455331061
p12	0.00015343589180903	0.000154642027649025	0	8.20325604928555e-06	6.30475729657019e-07	1.13789883046379e-05	0.000651802999051639	1.68535564364409e-06	3.75569290423242e-06	0.000367746846720109	0.00015527041174923	8.1872327599416e-08	0.000137509149374578	0.00078245640527489	1.88294745977566e-06	0.000177026561356444	0.000194840023948081	0.000516538516953073	0.000347253074192785	0.00028747653544212	5.09467335897416e-08	0.000193632140957019	0.000174440408963898	0.000217063226965862	0.000525937941606024	0	0.000300592746104788	0.000508807697896873	3.30919516656681e-08	0.000213829187020127	0.00021216495542499	0.000174776923266467	4.28755332626112e-07	9.81194167948478e-08	0.000335001356925088	0.000169440923500053	0.00026265114091234	0.000603057992245207	5.147849265277e-07	0.000426379782900997	0.00069706228868874	0.000239690060792269	2.28803857434202e-07	0.000234339114620126	0.00024336135564555	0.000230783859010055	2.218528988339e-06	0.000401935721332538	0.000268181578281783
p13	0.000188744700812704	0	0	0.000232267701477737	0.000159004089985282	6.42251357468363e-08	0	0.00020557487887436	0.000108819999071151	0.000252199673978504	0.000157145569020428	0.000664184643570561	0.000272322331978028	0.000303517263521521	0.000116496602579427	0.000207809470746705	0.000120719909864383	0.000228667617540655	0.000269611432297706	1.38238125352952e-06	0.000338438758398399	0.000177481060093877	0.0001424273182301	1.06050811515046e-06	0.000401722907704179	0.000498207481085779	0.000388619372067985	0.000128739243707737	0.000128226070663895	0.000186874389674328	0.000366005824045897	0.000263810983670893	0.000171670933541933	0	0	8.31045585369994e-06	0	0.000439942680378034	0.000125654949346157	0.000217284867235993	0.000189475616538995	0.000257405638351489	1.14193208143762e-06	7.90139168463202e-09	0.000183504822479249	0.000176148553189477	0.000184655303558022	0.000114615721686104	7.58632195784885e-05
[truncated: 20 more columns]
