# Supplementary material for: Preferential Activation of the Hedgehog Pathway by Epigenetic Modulations in HPV Negative HNSCC Identified with Meta-Pathway Analysis
Source: PLoS One. 2013 Nov 4;8(11):e78127. doi: 10.1371/journal.pone.0078127 (PMC3817178; doi:10.1371/journal.pone.0078127)
Supplement: Methods S1 — R code. ZIP archive containing R code used to for the analysis in this manuscript. The README file in the archive describes each of the files contained therein. To fully reproduce the results, the scripts should be run in the following order (1) Preprocessing.R, (2) RunMEGAPSReplicateThreshold.R, and (3) Postprocessing.R. Note that the CoGAPS analysis and associated gene set statistics are stochastic algorithms, so results may differ slightly from values reported here though qualitative results will remain unchanged. (ZIP) [file pone.0078127.s009.zip › CodeArchive_S1/GAPS/ExprsTRUE.MethTRUE/NormalTRUE.HPVPosTRUE.HPVNegTRUE/nP14.nIter50000000.SigE0.10/Amean.0.5387066440.txt]

p1	p2	p3	p4	p5	p6	p7	p8	p9	p10	p11	p12	p13	p14
TP73	0.0916144237033646	0.0441500048477646	0.409905940768721	0.0413199710498718	0.181292416073955	0.0408936043780676	0.0563250470673862	0.0690084474376321	0.0486325941678833	0.0255277978289782	0.0303264538833337	437.238450471181	0.0889473073620021	0.039343872858711
DFFB	0.0612610597008659	0.0383780393542804	0.0423661427700969	0.0287379488838053	0.184098951799883	0.040920052460251	0.178119349318536	0.134617167009836	0.0422727674357377	0.0422823334078077	0.0193159852482778	439.543960289451	0.161237788757699	0.0209646659952982
AGTRAP	0.0417151022584733	0.111291823997237	0.355254862799805	0.0383153526056474	0.13539386100954	0.183839299828826	0.114259149074071	0.0270392240330372	0.144815876341915	0.0138586108057456	0.0114142395799711	521.459823943832	8.18683822757411	0.119016301242397
MFN2	0.079304505878126	0.142137374285418	2.59164144763325	0.0425868485564363	0.138167806961802	0.125022529485744	0.0883810932574475	0.0195795505060733	0.240441039767201	0.0229330305479036	0.0360895448383469	528.290652047599	3.13283446344529	0.318767028375458
TNFRSF1B	0.166500631759201	0.0168456714412559	0.064999355332064	0.0258704656446342	0.0292246173070627	0.0273495269296221	0.205203123872955	3.40708380214651	0.0547704005777989	0.0396588901895556	0.0289542749735398	488.046490949829	0.0111917870433152	0.0790128046669193
PDPN	0.483443803827244	3.93573191673865	0.734960701859713	0.0184621455699016	0.0755825376474418	7.41524517322646	0.527998181002594	0.0278968244435776	1.26996205424693	0.101013342432728	0.0159353886576789	485.153657904788	13.9733270046288	4.89051070428993
PADI3	0.247095781535047	0.0215640606813093	0.30847913972097	0.0457662470322111	0.309048079643109	0.0156988667020528	0.122311432616827	0.0363047371836798	0.2647105738873	4.53244975135504	3.80857411097719	424.355197856995	1.25594547491789	0.0492615673693089
EPHA8	0.0666604364909003	0.0395055389076026	0.162428374591697	0.096157565691992	0.170148227686055	0.0465632987854166	0.0433705031157481	0.0412239709560157	0.0660224178711648	0.0585347133153959	0.0803593062996091	445.40673741054	0.435793305246077	0.0378186412006109
LIN28	0.0132324606608161	0.100712068760007	0.0532905486971647	0.334835288902178	0.038721810913886	0.0130160990251068	0.0257516552795341	0.0949819464162507	0.105994915036689	0.0175765675638302	0.846197688026945	392.012510163199	0.244625447427709	0.0107744658095556
SFN	0.0168194573744318	0.809379429996448	1.55482640376623	0.29822219788259	0.130078597167595	0.362254207160606	0.0263656350369953	0.0244627201114266	1.08658146968555	0.0547017526066448	0.0695661840751821	707.11132302712	12.0037821497023	0.0570901463595741
OPRD1	0.0258667978755543	0.0411245525558317	0.0928331277529136	0.0430815767661788	0.083598636948996	0.0219641908541511	0.0164810753519887	0.100164761014147	0.0299706284642825	0.042919795741024	0.107989961785361	469.983913500283	0.316277920145656	0.0127402377117587
LCK	0.167254554568998	0.0578299400201562	0.0665426723484554	0.0811057332463969	0.114253265245297	0.0135413730131351	0.112901467572797	34.3570906490977	0.0454755204553417	0.0875059573402342	0.0336179573040237	448.621294396333	0.149362467574376	0.0397052945046281
EIF2C1	0.216079721427999	0.0192468035410265	0.109577520434574	0.00789822617550666	0.785781826167981	0.0999218855727315	0.238128973147879	0.0291919695351691	0.0602857950315308	0.0742088140023398	0.0313012676996087	512.627234424588	0.129796374906665	1.35974008474793
RLF	0.188107768099035	0.0208345102358564	0.562849690023882	0.0662660570712394	0.0167447347398071	0.285519608774949	1.63787342901938	0.0809209349641903	0.0346038270077226	0.0161551160267495	0.0108623213041881	474.587240514499	0.431047616988041	3.77375552105274
KCNQ4	0.0401775988295814	0.0649233564715044	0.0683674522189274	0.0627993118198739	0.263686757390245	0.0188627304257168	0.0395880283615172	0.0932563904820764	0.0567382769687153	0.0287260728453167	0.085606095122035	452.777430882652	0.185022058592773	0.0663618848588565
CDKN2C	2.59199411799367	0.0244652491094231	2.51262372401893	0.0381043761363293	0.0622687742000354	0.013305578781464	6.2673811942348	0.0831678692192239	0.0139343064413451	0.0332774324546211	0.206337570245953	364.067749430374	0.0617173577655674	0.00813046246516557
SCP2	0.0306042971435499	0.0554602720964959	0.328636468073803	0.030108487503178	0.086396030948491	0.0349678591836387	0.0885133433090618	0.150586566221814	0.0273871355763964	0.0189451087132764	0.0937326079804909	465.356516506145	0.38439497432451	0.0682674051750796
PCSK9	0.0213059117042473	0.0583735823720532	0.146709164924339	0.112384529006169	0.107712523260396	0.0755698350508733	0.0676962496721323	0.0168915430520683	0.0855863364112854	0.10237980982689	0.039146364760055	477.717115093747	0.253582505931669	0.0466527152218585
ROR1	0.0795608750427906	0.0573887389165898	0.0164523027514538	0.0415872957980942	0.0982958234892382	0.00659161818445327	0.209059015722963	0.305575147921269	0.0112120872388085	0.0182590198580416	0.21208726990522	433.001403399395	0.558031305495938	0.0965556559643968
IL12RB2	0.117915437445255	0.468816137921159	0.0931156277619338	0.666887921424076	0.137936640187506	0.0110943703715595	14.4058427879962	0.0185687906053458	16.9915412730945	0.0360961617583269	0.0136449878670379	313.700235438117	9.12807049179495	0.0100408283850993
GADD45A	0.0635377396772686	0.0513230018064788	1.64214113288645	0.0575328236595069	0.0935919257262165	0.161125139734198	0.186407474939577	0.0396198062074876	0.0215517818010992	0.0362092339629674	0.0454239471828112	433.007306905623	0.31712277621475	0.242621331467887
CTH	0.0378848902853768	0.0931621159291285	0.0309106727472989	0.140561685273104	0.0285789187696835	0.0440021379527259	0.0545034156187868	0.0143877051887454	0.0168875922535045	0.0173525020035428	0.0115049216018172	296.132116113878	0.266082545128176	0.0732895915616876
ACADM	1.39491556494691	0.0295848550767961	1.67268520702504	0.390308734089563	0.506570636396337	0.203273987027798	0.129544407145961	23.1777284079119	0.0385944508499363	0.0322552745474925	1.19814957692011	477.358816009555	0.194504881000426	0.100170130766887
CYR61	0.0140421992360484	0.141450651161487	1.21434415593767	0.0189687978086484	0.0343708968536979	4.94130280371061	0.476235824039465	0.0288720630532132	0.0556979078940456	0.00813435567012654	0.0544685007394577	470.199230554907	1.98300626878315	15.2371354833432
PTBP2	0.329499207200866	0.00632725225523159	1.71597332054574	0.0221902400353764	0.0876751997887811	0.0371659137040861	2.08035598817502	1.01534455788149	0.0241318574211232	0.056367852228666	0.0101317824274108	459.956282090968	0.135331963443287	1.66179839737496
CSF1	0.0714037658077824	0.017033598011875	0.0644573098675783	0.0241377667562984	0.134530772760337	0.0196723439468013	0.104531717747841	1.03668261253336	0.129982357782688	0.018884598610471	0.032109903242628	477.193783095402	0.0260378672665704	0.0497719166291391
ATP1A1	0.350249295223291	0.0929532757152843	3.35310854863003	0.312489232256106	0.521258273532707	0.211838139546379	0.138537624097841	0.0475344466699345	0.0851667330115382	0.0760543505716932	0.0191890710899133	680.728129126275	0.222569746297562	0.326295157517604
IVL	0.00665539433274055	5.02025805891342	10.9849495763503	0.276363666482339	0.191336545736815	3.43110553137785	0.00931340922507868	0.0684402695937889	16.8601876648485	0.040345057386871	27.3880672349594	370.948771602319	0.103654176362977	0.0340834434159176
S100A9	0.0154643591362229	16.1364709059853	38.5012435610071	3.26926335582804	2.357567849957	8.38677502619261	0.00757927998065344	60.2796124002347	29.2752598362827	0.0588419011135569	47.5310699155149	477.28309048031	0.602289487704482	0.0363447425401081
NPR1	0.0286589777494322	0.0184732699706932	0.0417191195456047	0.0290460571821621	0.130413381837445	0.0194343677405288	0.0914547795230494	0.0598644366228958	0.114638868000371	0.0409312154134593	0.054463508074856	394.154359512395	0.116605178412176	0.0204076288247126
IL6R	0.0912042975402097	0.0226594766664777	0.0430371145051531	0.0160014158149141	0.0968710319048267	0.0529952518916406	0.0798990008355542	2.84667717256577	0.25347485738732	0.0226650100858983	0.0242294463735688	487.653089373624	0.634467834131452	0.0905959018893921
FDPS	0.044832624710882	0.0137635494581734	0.805427574541574	0.117719599644653	0.119610893709077	0.0333705370122159	0.0691159424280027	0.0505409672976524	0.0608629178189333	0.0390769313805277	0.0521936980181983	440.17941830929	0.285506894234248	0.0338476842257831
LMNA	0.0252248519334959	0.0901665417493222	0.242621866281131	0.0872262758223007	0.0814949814362662	0.417607520410725	0.0473354226832495	0.0284793606772329	0.160640318977091	0.054238100734796	0.0340782798713816	601.58547179205	2.42034423891084	0.197629997190407
FCER1G	6.21504632317449	0.010066938524216	0.0217628677795833	0.0848188331254362	1.75704724203478	0.0363942354968344	21.9976294343547	25.4534517073865	14.1727463734362	0.013297397808455	0.0187942199046602	388.999625420869	0.416535157292892	10.7551042084336
ATP1B1	2.94381583788654	0.00418633398786241	1.19253095699894	0.0667288640023598	10.4719674147853	0.105542676834608	0.0831717354902133	0.0559407596708168	0.0115087430249852	0.15809723895921	1.52967314885649	550.588549913906	0.0447981670856688	0.208093174489158
IKBKE	0.490139355608879	0.0111090020104496	0.859122708762911	0.0180289543832112	0.122815866807412	0.0144755556852301	0.117694213602612	5.28762433345926	0.0338692736279547	0.011973286059873	0.0616432160925351	476.98936128092	0.0241463517216229	0.0640282453561648
G0S2	0.0473015380418197	0.0078660057950639	0.0694769439204246	0.068317031367867	0.0374061374555953	0.0435527447453649	0.0212886406685038	1.27178632608526	0.596699543926928	0.0141828849688006	0.0299602562391762	462.969199816819	0.894221008229786	2.23338555027779
ATF3	0.0406643877704963	0.0910290670524211	14.2227157909849	0.037099220075743	0.0954936494989694	5.66707880598312	0.221539182493763	0.0313946227421955	0.0145777505038384	0.112163558285193	0.347727978955631	416.532523205969	0.558652275256988	1.66563640018439
MIXL1	0.0379200838231474	0.0696981665476075	0.0286779893575149	0.0608058343387871	0.207864872703665	0.0536619065030749	0.015898704241718	0.161216486481627	0.0546085066264802	0.016453520970616	0.101421099345952	468.963886671685	0.0803398580662574	0.0104825054962771
EXO1	0.392607436699232	0.0431120532663242	10.8324645670367	0.0620169050542843	1.36085111572402	0.0721720447145782	1.67224470443688	0.0257435168175479	0.0247667809753149	0.0291400457527332	0.011145872669885	388.787088113889	0.614770414827007	0.0518333525822392
ENO1	0.23778684860497	0.135500015747971	0.508037093710655	0.0801829740164785	0.0815525166797535	0.133402797962839	0.168094075516251	0.0364318571533862	0.136937049403268	0.020741870614098	0.0327221577965486	767.314682778717	0.623536006567583	0.125239165396095
MTHFR	0.0663242117143426	0.00678334548958626	0.150968439044797	0.0214621961879055	0.112457635463904	0.0507641215479052	0.0426521664887602	3.27505539450477	0.2042421730534	0.0152994935550546	0.0275388674882679	440.991088587238	0.0819815250557201	0.0396112691433098
NPPB	0.0145176133016836	0.043676155555876	0.0364016696209031	0.0787150226269529	0.11257978722079	0.0328558393731029	0.0609411674246588	0.0136381229281163	0.0233406858986861	0.0299170866311428	0.0935175143149339	425.639523162084	0.27996061868592	0.061994941125714
CASP9	0.0889979099935892	0.0274151908623257	0.230516850864862	0.0606431172635364	0.0480582552900333	0.0414227133205156	0.057490112084718	0.281623100635737	0.0182184786691319	0.0186982035266121	0.0670841887435343	459.330451602206	0.097805411819789	0.345516147073102
ECE1	2.46182675347004	0.0263982297836384	1.17805776786147	0.065524363700271	0.253910069673605	0.35622528117941	1.45063372708961	0.106406916892242	0.106246034097305	0.284241375889981	0.00371474551273332	558.84403806548	0.0890453033523612	9.36350510619261
WNT4	0.0183541191805223	0.0692473262559259	1.49065343626055	0.0380755079755127	1.45859235360964	0.0249112179374332	0.0735337238335275	0.0104552122312502	0.0693093496445974	0.0883519237973389	0.954653500845042	456.496549802589	0.056483673284312	0.0654604725650863
E2F2	0.0481135883324421	0.0226206048618156	0.0887221547622253	0.0707821568482725	0.30746965812585	0.0211503431882608	0.0702252734472113	0.0824325333393051	0.0239569158755169	0.025993548237622	0.126730351243008	430.508554067979	0.205336469637486	0.0093956780512869
ID3	0.0201165943524716	0.0153466200229226	0.249333718104508	0.0153716490839588	0.13575019067034	0.150600875958297	0.290114450407154	0.042567487042707	0.0359340405854933	0.00837319256852007	0.0113666218930024	399.85275882978	4.45078109045116	2.23962227016591
STMN1	0.421702050992964	0.0978961480719043	1.95524889978714	0.0298820159157342	0.0966380106786641	0.10978614960269	0.158265389473981	0.0128742226142598	0.0712037465472493	0.0389905727785445	0.0478035167186002	431.394375653996	0.0883649573450618	0.147888136355506
NR0B2	0.0288334877754231	0.020677682574262	0.229001425986541	0.0663642673550906	0.348152014256394	0.0217813674999779	0.0601464608820768	0.0380258029407584	0.048334741505234	0.0143177570177656	0.0739075978320692	364.491250386795	0.188559051980762	0.0159870554939757
COL9A2	0.10467145702135	0.0326721122188205	0.145324239205587	0.0302798648866454	0.0250788398209523	0.0267548270169838	0.288384543832195	0.0294179741657948	0.0515711187570032	0.0380162674001248	0.0271451361281673	469.966030287852	0.0860959188756495	0.0207349746366673
CLDN19	0.0167064637392263	0.0390229478219544	0.0661039845294602	0.063934137660818	0.0631374555572456	0.0455256557451497	0.0330275277963408	0.0863695066229668	0.0864715111691382	0.0483530996812205	0.0727597634219422	480.714939675062	0.0662914683406474	0.0319624331748651
PRDX1	0.0971989477444207	0.0497925184179225	0.140790568007059	0.107430269057736	0.045886885412299	0.120871897342777	0.0396562992314767	0.080991371541266	0.0613587860244523	0.0213232226744952	0.241796793606688	572.942882838995	0.44847328555332	0.16797069851726
ORC1L	0.207363706200632	0.0165024306063876	1.01441421730125	0.0652141227166708	0.442479705534237	0.0389029272559074	0.15569967258328	0.0221510452200746	0.0184518267582193	0.0275962274535364	0.0421663132036002	398.834843583927	0.535390302278215	0.0275588290618309
JUN	0.0429487403813925	0.0380032291728784	3.82856049049462	0.0523542310970168	0.0987762069624245	0.212603202892944	0.0243529842356302	0.173107305840332	0.112422442162626	0.0224299398467043	0.0439473333216036	569.400274419348	3.44388782317	0.703768549008262
DIRAS3	0.0235290500750785	0.0934210925821404	0.0253376324939681	0.0368976776441588	0.554858864203318	0.0483223852860317	0.0925807613751503	0.0247717707621246	0.0545447326444687	0.0141862645456611	0.0460778549175876	378.498551541878	0.936553433943604	0.0499981086372951
TGFBR3	0.0551884897498967	0.0152619072149451	0.0316273038287291	0.0158312631220272	0.179651953841726	0.0160905055191478	0.0366054395731865	1.10439810057266	0.00753851665272491	0.536993493618649	5.32778558381017	449.467092139047	0.0567806780072383	0.562630981227487
GFI1	0.0353726837079584	0.0315080273139961	0.0482070316024121	0.0215466657260135	0.122931971541491	0.0441233883211889	0.0491705259499738	0.22667554812687	0.121087731116379	0.0144479136935753	0.0370438337182637	420.812756340078	0.158266737743356	0.0157471427771185
PSRC1	0.0313258353611458	0.0340078416344352	0.109582171760076	0.0983441094429776	0.359690207439525	0.0449173066811285	0.0337578898881514	0.0126954012673303	0.0370581778375859	0.0257408888467091	0.0812506862572034	398.820937180523	0.301232416984585	0.0294344390457128
WARS2	0.163835700429835	0.0160996710803874	0.383752041258243	0.0157285959424517	0.06661571347158	0.125404912856296	0.261663851326586	0.0559809414810962	0.0507461356384542	0.014030502871888	0.0411426436458357	383.511234410727	0.236308898454404	0.478014790538894
NOTCH2	0.0654796174035218	0.0335620800969473	0.322361516118871	0.0538253010284459	0.368021943863831	0.0142217981659496	0.203322340184789	0.0661704484002813	0.0522073176732571	0.0129423239859212	0.0550141527389484	566.236670397575	0.228108910796684	1.2005809935157
MCL1	0.0415340332001123	0.0114312277151499	0.235050383427137	0.0253686851995602	0.159046882188528	0.104013469902142	0.0424285441479856	0.964061981397689	0.10981447253946	0.0137506010623131	0.059951696904661	633.374817776512	0.575640763554057	0.149811733568428
CTSK	0.0152508072278057	0.00276075861131381	0.0261057507726109	0.0068598422131581	0.127268064643158	0.842380594030127	0.257196368735466	1.23156556524479	0.465049613041557	0.00827512156974106	0.0131324683801592	521.787490385317	8.94711367677392	1.07696959988147
S100A6	0.0339359762811449	0.0462136479015592	0.00794902314533912	0.727930107936732	0.0271625895680354	0.0161854370903525	0.0214753166500457	0.0377412387274197	0.148675008013089	0.0817704387542931	0.574404587957956	445.39397155047	0.874748859869794	0.0130387491272123
ADAR	0.174936223320402	0.0285567578273889	0.757687503929018	0.0518141732938322	0.0954724945289148	0.195828900464849	0.148705587709013	0.175875915826984	0.136100343747336	0.0474688702266341	0.00544054683349265	558.307448549069	0.628406889979901	0.461284181635782
PYGO2	0.0436176717096702	0.0283501059612585	0.200588368631947	0.0227673994666709	0.515492924159236	0.0967153802623393	0.0764150907488349	0.164461092301102	0.0542433819904103	0.102670321240551	0.0195426640907929	433.366549153325	0.0840428527334944	0.0706291378150124
MUC1	0.0289728439639655	0.0269212655991643	0.89883807929005	0.0512064075930894	16.5994388677058	0.027161665433441	0.0715681423099472	1.39148876994381	0.0429349125795534	0.0114417212587368	5.65000674985446	502.358086113484	0.0377895524127244	0.0457998142646144
NES	0.0242524167270463	0.0182508339851101	0.0492094173312919	0.0266130109834435	0.184148503773359	0.0484558454441663	0.199968326109137	0.0406765446977531	0.0289892435116554	0.0226682289539664	0.103957694168595	469.298209281933	0.196644908211108	0.0820954309667787
CRABP2	0.00479125473599067	2.91310588019017	12.3417699008287	0.0303406515402331	3.69352275695421	3.24250196980827	0.0243851975505324	2.95555252100232	7.09963939103865	0.0673038678629396	24.8044602434104	387.574636905236	0.215631162708094	0.0321072844228769
ETV3	0.113321624725706	0.0585060911154992	2.79827908552077	0.0562267957906322	0.196744865232174	0.322876891365843	0.251882427949868	0.0512188783527696	0.0241946739693429	0.0287671491977886	0.0130421174265393	504.858090194909	0.825945549222473	0.369544520076545
PTGS2	0.219076515926606	4.80377480549814	20.1051105105202	0.041314218622567	0.0181631099819123	20.738787678504	0.595484963324644	0.0240701754086311	0.165834671329905	0.073585286272668	0.0517908311274526	403.416922056055	2.78324201106379	11.7674684750095
MYOG	0.0240597157726223	0.0468689915931896	0.0719135044937259	0.0600968784198443	0.0650463084414644	0.0105111045495563	0.0148025733569326	0.0411669100496975	0.138046730528278	0.0687985469787645	0.479927907776085	419.835831218943	0.20489211130088	0.00924423303595622
SLC30A1	0.0223515946099484	0.161696411676068	0.0654542951544298	0.0773416684966348	0.187582382916392	0.0707564067144439	0.0899071104746882	0.0294963772367257	0.0709314600487036	0.0101594622952187	0.0135361661417189	437.496254147278	1.81123718801382	0.366626118761294
PARP1	7.75179256351642	0.0449386178065384	2.35211967493852	0.0280348610257192	0.589546031879524	1.08075564520379	0.354733978947892	19.5501340589998	0.137995100637752	0.0696457965924601	0.0172098189976739	453.415457470696	0.0670431435764594	2.18101919733505
ACTA1	0.00822151683228683	0.0267348386105545	0.0293599871414556	0.0199578027170184	0.115374102748218	0.0987316770891854	0.0192612658169489	0.950456080286094	2.40651118953474	0.0127982763033597	1.11757204952983	490.080907536923	0.319014400172663	0.0391141877398437
TOMM20	0.021044099548748	0.0158165573825364	0.477082889321245	0.0536985424637384	0.220287523369268	0.21899957713623	0.258854208626678	0.0177131630232836	0.0393749390979152	0.0177686122590103	0.0162001468060479	361.177243208051	1.12306774782998	1.41757399298787
FH	0.132864467825659	0.0540142977089828	0.637053901692036	0.0677895427796368	0.211316868931362	0.0500880761435273	0.0614573433335364	0.0433451833536899	0.0258794325005565	0.0141914222499786	0.0406426234928269	436.436296626751	0.517636696044745	0.0665845958999988
ID2	2.38252605103247	0.0109758574340049	1.19545789666623	0.122923473708664	0.283859666335853	1.08154614621354	4.49103082248813	15.075700417253	0.0779331458824597	0.0079301599902903	0.0377160362837661	583.21607926049	0.0595524467356714	0.173463705643443
KCNF1	0.0223076990673439	0.0668497296144898	0.025322831121087	0.12267081467804	0.0925962305022386	0.0171296041182843	0.041317704101623	0.0622474087286663	0.0918378820657968	0.0497483810963907	0.150619427154156	451.906275351497	0.306552166070277	0.0463641606284217
LPIN1	0.0535866919320224	0.0212047548466639	0.0591472637425897	0.141045469603566	3.70807011459653	0.0493265776548767	0.0305559162230752	26.3799773423636	0.0277896893290357	0.018819653254127	0.993788872703144	441.606256794896	0.178195700884942	0.191553422868718
MYCN	0.0316421801392331	0.0274516824617532	0.126348938821525	0.0310463098756316	0.0968508106880644	0.00948097528310306	0.028080619921567	0.389965991426437	0.0303420065143385	0.0116295072566657	0.0248835735928214	461.031556375349	0.212734852078836	0.0852189278520882
VSNL1	0.0118989873418729	0.090150154967336	5.56227368755157	0.70202811282905	0.980780201559528	0.238140985994467	0.0596336196014414	0.0190889462897666	0.0863797798551571	0.268704081371278	0.0723002593019695	560.492619934931	16.2885969261367	0.0198191313529235
FOSL2	0.0480037015153519	0.0451445851834451	4.96358010416646	0.237214492979161	0.739088329375917	0.498825203922094	0.316465002908703	0.00737986742124276	0.0238993686872287	0.0879576737194264	0.198868736917449	598.673204842409	0.928696816592864	0.96252324157349
C2orf34	0.139131870060562	0.0226370358178039	0.0588711911081073	0.052814520543082	1.28386785965565	0.0227435030599768	0.272162279499276	0.052570263060232	0.0503484852641083	0.019222387807558	0.0211503754412993	393.85993584248	0.625507612578426	0.0238303877014774
EPAS1	0.0255261968268907	0.183023364501701	0.372694491636532	0.0513240201805637	0.254320626326408	0.0600959139457172	0.0160949524003298	0.0373238144220029	0.17623114942813	0.0317666108379505	0.0113818777272023	582.567809836257	2.60579030695204	1.67259529733222
REL	8.33396798215761	2.9062055327245	16.2018431064037	0.0476053110177875	2.62329758412417	4.7063783935733	4.84560715719656	38.5278311114568	0.287014376023174	0.050098335173576	0.00872722879010228	409.050198815887	5.85428777279803	19.0736337522586
CCT7	0.0815174720157345	0.108096228575396	0.262296717375067	0.0698388610101776	0.354950264189889	0.124461046328818	0.0476697640491293	0.104513445522334	0.0822940294362319	0.054237473540324	0.0247429733316182	571.845022413682	0.65185836632142	2.19278236318589
TCF7L1	0.0246051205668655	0.0188597694846367	0.305233678486003	0.0566829367005879	0.763948728135984	0.0182805220295867	0.0675639269135374	0.0308987432998228	0.0351137011633238	0.073265964920148	0.0311083842912428	475.357527066037	0.246456106559402	1.03473393808889
RPIA	0.0572688190860363	0.00861447850147683	0.0571032676048087	0.0277483007749852	0.347279840128093	0.0105353931014062	0.106334868983788	0.135022587373305	0.0144843175908754	0.0805767144675442	0.026070105021565	402.885343944011	0.0608046134589083	0.190639430119602
MAL	0.0133041049582216	0.692393801626991	17.8193843588379	1.08797644027987	0.776690216119956	0.0914665578498818	0.0353820432822933	78.3129152748477	0.0143657699555662	0.0733991064638877	50.7570106115592	426.699197984067	0.0140922389507176	0.00574351043842552
SLC9A2	0.0586034704578068	0.0149380252628794	0.0123332902778671	0.314420306314099	1.71396230145264	0.0274672224861638	0.0156227919354667	0.199689993642986	0.00729828603351617	1.82357195272789	0.0337219826762175	363.271854387183	0.0226664147646252	1.94754537659226
MERTK	3.98351764717441	0.00583878905072206	0.0392067478275996	0.0260065287669584	0.503911766451419	0.0164965314826759	3.80416014952757	0.990368305646954	0.025676576163264	0.00780835908338237	0.0176682554742362	446.679258711597	0.0285437226066464	0.307181096717755
SLC20A1	0.538623647355472	0.103145433891727	0.799387475222283	0.0243804337521928	0.06130065327789	0.16573957067747	3.03136506490513	0.472054624966215	0.210375154605407	0.061756245066635	0.0105444140536402	501.671790396859	3.2827717783523	11.5534237817159
DDX18	0.045289283498387	0.0261528956471663	0.0825775738250439	0.0607624158734823	0.110218489698072	0.351485599730757	0.109373005040509	0.433961602304516	0.0229017083529689	0.0198630137526242	0.0306529594627206	433.993780893747	2.31388143315952	1.29372917278426
INHBB	0.0193598285422565	0.0229723243535672	0.0910301105485941	0.0539248914047954	0.103545477449265	0.136731137195394	0.0249970694729443	0.0248035337943734	0.0394787655793677	0.0242873511447999	0.0469090142072626	482.567566740505	1.08555013397138	0.444278266486049
GYPC	0.0566072923800686	0.014767295558881	0.0507766372344957	0.157886979572144	0.1479501309218	0.0496907470770458	0.219600412103707	22.3942295101619	0.0230251324749987	0.0148813230562387	0.261497295269326	461.976954705134	0.0301552559610378	0.11829588483075
CCNT2	0.525857805681102	0.0152820892551122	0.225794622357284	0.0624960738452863	0.0908688140256975	0.212307852786451	0.186757597236198	0.287677858745986	0.0719509123011539	0.0240484323226981	0.0114753957371073	483.586897295282	0.210336969028323	3.11167602461722
GAD1	0.169517395571128	0.0327992572201651	0.559868748499337	0.251595307914987	0.182660092823697	0.0731243316629354	0.850836931975062	0.0135401078915106	0.0527532134077854	0.0360844713456936	0.0660381074297887	354.670764718661	0.030563643531998	0.011082569545844
ITGA6	3.22546396269451	10.168960028809	17.701962980568	0.102012716747714	0.284497227255438	12.538778774199	0.113652926004729	0.0452781966173167	5.95635002021894	0.0686532390232166	0.00999367411284244	518.258606866816	26.7878930088532	4.47941160597156
HOXD9	0.0452642230026226	0.0391742318322064	0.269797903341978	0.0166980015867371	0.157510187042079	0.0976383544121132	0.048447442762042	0.0260797969387699	0.0306934274040964	0.0268085582464598	0.0399940045999296	471.967354278879	0.71688414779511	0.159900013449196
HOXD4	0.0472159957948036	0.0317569368916375	0.116361547633301	0.0562857895231808	0.126588294027854	0.0740767261272176	0.0341540459847826	0.0211301581646818	0.0336538854203417	0.0200924053675038	0.0914669446264802	429.512282070871	0.0519708233066512	0.0392387379382161
ITGAV	2.29919123170444	0.938888788951863	4.13930069408467	0.0673609372597025	0.252885244237256	1.59036417930493	3.10065588925137	0.0195200553043566	0.722432420316584	0.0188901327250925	0.00841860324360722	511.425891911984	1.31387817773845	20.519843979953
CASP8	0.0303563914844423	0.0577470836583985	0.56397680621115	0.0739966665969223	0.129429053925701	0.0490700223677698	0.246662724248093	13.7215826224766	0.111051855321608	0.0280166064230816	0.0332760569477888	461.06203944103	0.141595414371534	0.0165919804183101
FN1	0.190061218449856	4.84526681825531	0.226475925360414	0.0109714571031137	0.856041132434837	0.217900029378653	29.031506101916	0.0190847452410538	19.0596350218956	0.0135526135896777	0.0221764924807523	427.325332837292	21.4415900042041	23.7336811370618
IGFBP2	0.0836484204142417	0.12329023755405	5.70506211854643	0.029042980007174	1.72927496625151	10.9509990224518	0.04425370719052	0.025619760847291	0.0475234878432701	1.3736701845786	0.14714410271828	567.671825784287	0.299412060854813	0.146986208598284
IL8RB	0.0203479662962176	0.0103769003748321	0.0259442605794537	0.156267139273226	0.0420211148028161	0.0107410968565911	0.0109425509703041	0.498629911880175	0.0159925039610261	0.00630984116864264	8.57983096874844	338.76029966808	0.0458675791553099	0.00975513816345914
CTDSP1	0.0365493718197941	0.0642863167499234	0.0979496918628132	0.0259074466160158	0.158181200138106	0.0564109733671906	0.0322238426203478	0.243332104881228	0.0614311003926028	0.0160513153116816	0.0597270840190862	548.003603577904	0.260915015452004	0.133693162239009
DES	0.00941770453044858	0.0445500166414585	0.0140353614053576	0.0313840461707918	0.0714208417255887	0.0828649221006982	0.0427371119572539	0.0588315899831478	2.31583327105163	0.023203513469191	1.17839816635088	465.098307788711	0.358559869903203	0.027487592775861
INHA	0.0251795755705581	0.0465905946190911	0.0157581380897455	0.262368688600305	0.0427814113044656	0.0185940639255612	0.0624897863453709	0.0117392541614152	0.162963991838799	0.164167061686169	0.0769797982162992	350.44661831026	0.146798025195603	0.0105320999926607
PTMA	0.0282250111302285	0.0553443151367742	0.139542260565553	0.0433236381368196	0.111802003055475	0.0517046217580362	0.0207848926752895	0.0559113607680821	0.0724512524598543	0.0193413995358399	0.0549806465227595	428.985709265331	0.0828204713883903	0.0183967336443087
ADAM17	0.0520953785125143	0.0792994199735138	1.7885760793972	0.128483319231025	0.200796014394687	0.306437727905162	0.473917391978633	0.0452733324855842	0.060497877357833	0.018236371654311	0.0169167074604703	440.7037667103	3.65756802368362	3.77479528827917
ODC1	0.227426967095465	6.68344818295615	0.0919424501701667	0.0456129321534458	0.0677372845378829	4.38422830769163	0.0117822321797706	1.48847653651766	9.60274448621588	2.3875256117063	0.0044480695088718	538.602985208185	0.469648168255333	32.3937001524926
APOB	0.0230563358042665	0.0256150224044699	0.0877827141217109	0.498832271133166	0.0183092343242633	0.00778457459441671	0.0799240884387405	0.0138011333612581	0.0382201662232004	0.0241606611381047	0.186725320436602	293.542996491677	0.135246879802222	0.00756078559268482
ADCY3	0.0924657175366829	0.085392647268483	0.059595144824369	0.0622628806194314	0.174371389756012	0.428834421759184	0.0189163844251408	0.0261481016948567	0.104884498579608	0.0460527069738977	0.0287570212246853	507.230728739888	0.42482842573388	0.516271816189856
POMC	0.0199958000794242	0.07473672823415	0.0420598082170263	0.0184772672970578	0.0366729902570219	0.0377410826423186	0.0595327269155877	0.087843327754946	0.10279172121845	0.0250936853730226	0.0314721921932366	495.422395712497	0.302219270287685	0.0620254705730006
DNMT3A	0.206183093959925	0.048654619331546	0.156627351390706	0.0154540030884842	0.144578703429059	0.0581103101517302	0.202322428641881	0.0528321539422261	0.022915616590037	0.0648325831254337	0.0427640568243883	466.196840150071	0.0868505303308994	0.153311704551347
CEBPZ	0.0145683903743311	0.0316978015824019	0.0454693291410937	0.243829957422458	0.11942190953565	0.0798175545943877	0.0451157629996697	0.0165967251681721	0.0178437800780679	0.0594435506158337	0.0446729979797629	402.234879019262	0.378254252195604	0.567666181796385
CYP1B1	11.520370926058	0.0215674545037199	0.0311129293169903	0.0338212310915082	0.408517571771046	0.0143960032794362	10.1781279415486	0.0134872713331762	0.108041850219559	0.2490626935803	0.0322131366882365	364.050875134986	0.0938706993420487	0.904284909664372
SIX2	0.021177713998874	0.038090799092094	0.0849057193028643	0.028333757220688	0.13879200727405	0.0525349888518471	0.0302702171070458	0.122061396929315	0.041403905617735	0.0423195013633498	0.0744752259061872	523.068870536278	0.28702136954152	0.0823532217718276
MTIF2	0.074127748933884	0.0561914289025599	0.108958166606883	0.0482315404418595	0.336286128476329	0.168152698786675	0.0734661743990034	0.0343144746611282	0.04725035502065	0.016913197035661	0.0293259823323527	399.859190030644	0.826577459891416	0.327647910751467
CCT4	0.0573425863461468	0.0705533160438809	0.459317062318399	0.0316274353259311	0.281080073566502	0.114020297397055	0.175858567957914	0.0645602859971507	0.100365057151805	0.0583016953138694	0.0188570772784861	514.717945227931	1.85862366974565	2.31011627134673
GFPT1	0.0909337647168951	0.132168090590281	0.133570484807848	0.0371908994780585	0.15891988261166	0.109098222827233	0.0658146286603868	0.0496975784326352	0.0438674199252684	0.0318153896287078	0.027533675471195	543.780761695608	0.372798125169089	2.02939259650427
TGFA	0.0421659337535989	3.10492698271311	0.1618310016101	0.366677209648311	0.223079724053469	0.115226741265832	0.049488240469057	0.0218651227324426	0.891874303599663	0.0266214688581263	0.0327979889765712	429.08675366106	12.8085044280203	0.11526827993288
TACR1	0.0344217222745286	0.0689883170543328	0.01107377987377	0.273303956400646	0.165151739005624	0.00832912740101672	0.014879620779451	9.85729358362939	0.115828899455764	0.210605533302769	3.31566468233002	321.720212210209	0.111732008960518	0.0120485615943643
CD8A	0.188026581451461	0.0233153977150183	0.505915004342789	0.0991771137948501	0.290122792219741	0.0372877843410754	1.2545733849779	14.2322313975521	0.0555601852775846	0.0215784395881232	0.0173852091181532	457.931921325301	0.0760893693329042	0.0222672895369331
FABP1	0.14832287181698	0.0259793627836269	0.0367242432544231	0.0560893514933519	0.00595236703647085	0.017992487090707	0.633275322882056	0.0271683110972163	0.0355916766188146	0.013805501081485	0.543758544445116	268.463983338185	3.92306727108637	0.00895009180665854
ADRA2B	0.0760218639703422	0.0233523991169493	0.0448561089179397	0.179752516467295	0.076856753992776	0.0270408511258324	0.0193638242763027	0.14159173007335	0.0921045806408485	0.0231502138702257	0.143343769444661	423.821691941793	0.216945619258633	0.0364967290635318
SCTR	0.0408758019097252	0.0645133124460598	0.0557912954241391	0.144548967018844	0.116327316945597	0.0150568602250527	0.088733261590196	0.00882320849632745	0.131542126042649	0.025937377442397	0.0464920486222858	407.955566513725	0.190559348362638	0.0136269918934912
NR4A2	0.0427792683139166	0.0126041505758106	10.3752012991108	0.0498522057235359	0.304072342681867	6.73427578344614	0.142762195806947	0.0264122876219978	0.0113199446462247	0.152801696860837	0.0785648977849892	431.191783235029	0.020991060910896	1.56723571736254
LRP2	0.0399690091128875	0.0305497575190494	0.10452487201341	0.316314957743512	0.0721900480188258	0.0100754617621424	0.413966856796128	0.0119123407741168	0.0247250628919602	0.023704202364014	0.0643527653500067	309.986853132014	0.211488916802753	0.00663414972875872
SP3	0.10560420824078	0.0171977014428884	0.132312196439405	0.0474712731799431	0.110659887803395	0.0876730635911268	0.382749157805457	0.472937094774061	0.0286133496847918	0.0301477739721215	0.0360306596384421	524.94928998331	0.0563766236963417	0.635615233768868
ATF2	0.273781157537438	0.0265384951083396	0.130061458740222	0.0468316998789677	0.0767056137829077	0.145093132415525	0.21556377199066	0.645403290909635	0.0466520224958279	0.03637990436064	0.0108505154438521	598.204248553865	0.268746508806094	0.979384301662253
NFE2L2	0.0615214353181809	0.0313114272862143	3.6773332668973	0.0377911291888803	0.978278523498093	0.147599464017919	0.0202479553316592	0.0470923161099247	0.0149152179719332	0.172405240770496	0.860020711377886	614.054678224822	0.121077721220848	0.108084998292765
PRKRA	0.203585644295515	0.0445861448378421	0.222871153351156	0.0202171043076541	0.12300393640646	0.205384650198035	0.166546269435458	0.0152983666010534	0.0458270437384008	0.0437839395074397	0.0390212472958818	451.303568449829	1.20069475760309	2.54481734385491
NEUROD1	0.0115039495380901	0.0263209676476182	0.182128428478644	0.287388735313192	0.0936166145986421	0.120212721340793	0.298837231807388	0.0101438069247076	0.00477669978004956	0.0305791260235399	0.209330715967021	267.117821230989	0.0847194796081911	0.0135910907982422
STAT1	0.325434431102713	0.386916569700099	3.38080272873171	0.0171883530040805	0.166892184183934	0.625197540775064	24.1489827286252	0.0728908594468283	22.6036720375113	0.114548636266754	0.00699353174408786	555.29556083848	3.11895759489972	0.962537699222049
HSPD1	0.0614409768675003	0.0505145409015249	0.13726279241153	0.0310399961954945	0.0763768677689812	0.0895091574830725	0.0572108595624455	0.0738773004778961	0.0802598054844955	0.0493786862457333	0.0437353003161419	496.616580036361	0.490063688149628	0.109072907298875
IDH1	2.82695542769527	0.0187828132487163	0.569380873963668	0.0892129297023772	0.210630399801085	0.0415133710470256	0.741144400380783	0.0389712349724208	0.0357850058196451	0.0832450393790154	0.331018882509158	560.483647242889	0.113269723699783	0.117984641572595
IGFBP5	0.087892261882181	0.0174786490951469	0.024261358865164	0.0396750543488438	3.13310358553264	9.56574263569764	0.0428938697306469	14.8652661921985	0.0492264411591142	0.0112343357879188	21.5314555335873	504.201255634231	0.0661577744714311	16.5084199287232
EPHA4	0.0113888892210805	0.0350885510858735	0.226779910921695	0.0756250349405503	5.5528556753854	0.0184644815343051	0.0440230698717018	0.0271900396780295	0.0411509467838836	0.0519444504153215	0.0735725108776907	464.446323253345	1.11080779563175	0.809633510871172
PAX3	0.0296023351249455	0.025396090732204	0.0193844127852808	0.377256112458165	0.0451504348606988	0.0213377847382378	0.047475809874396	0.0133250477381889	0.0271844411868542	0.0369133506138097	0.0559403791257927	343.19691636801	0.734480747114373	0.0152277690298206
SCG2	0.0317491535635794	0.029252146861283	0.342473477846801	0.0844705715379882	0.0717321899057415	0.021335648495036	0.0272059246691689	0.00531980814562115	0.0740380411225776	0.0243854169061174	0.0346133309665542	329.162211095813	0.128098674734477	0.0252359614473794
IRS1	0.0207637926487937	0.115582614383756	0.0758199673334766	0.0720761265394144	0.0535101716343822	0.576017144680997	0.0279026741824077	0.013688725791364	12.3624047919718	0.0643210051869057	0.0168297925213682	425.308275804688	10.8879787314553	1.22109931695479
ECEL1	0.0471373819747628	0.0110704297436477	0.0125516143580074	0.0653531693535876	0.0719779120763446	0.0537134855958926	0.0117826779363431	0.0558587412682935	0.0196238387449148	0.0188130615749502	0.033316170107058	345.407501071469	0.136586337401257	0.0969663846124147
GBX2	0.067230045739654	0.0628006397025439	0.0994336801952379	0.101026896012794	0.240619881745028	0.0536657294379435	0.0207825960227207	0.0480086786803542	0.137193767018724	0.040648960181894	0.0808959246028646	429.690056535665	0.185053233298983	0.0437908329518927
HES6	0.01594050832478	0.051053744675434	0.102611555579015	0.0429527056105373	0.233444026553235	0.0380100446956474	0.0606326975103301	0.0516330308065071	0.0520018256095525	0.0096944934105294	0.0871841178471527	384.452705401479	0.161384337422911	0.0951854747818834
PER2	0.0275072151743735	0.014015584642455	0.58379281753427	0.0505321332541969	0.411199431069395	0.234011726810008	0.066577265662539	0.0480285123764597	0.00684630059054526	0.0246229953199649	0.0842940639040905	478.223300360873	0.295836603481054	0.215756999675949
HDAC4	0.0516038532073017	0.0197482992217139	0.0620282125443413	0.0786257179630707	0.1018679001912	0.0721806436994143	0.0645458118451658	0.0339485743502932	0.0186492935608929	0.0350883437331301	0.119383965625709	478.854199295278	0.374631873940179	0.0621919885890942
VHL	0.257434838323815	0.042688722323884	0.607363628774419	0.0468657553172452	0.0807439167880648	0.0726718351333393	0.730895928999274	11.3535968331104	0.0660981930178816	0.014822612199126	0.0493595546301788	414.055516874137	0.0337137223059623	3.68080159782556
PPARG	0.0141200734536931	0.0112526907306419	0.0165876845531202	0.341011588642436	0.549378682318862	0.00736758564573883	0.0291261928594732	0.617250233234212	0.0159494932327489	0.029836025092517	10.3109890910938	342.225864025206	0.0511301492169769	0.0266522080658267
NR2C2	0.0939254147159153	0.0168742728306263	0.118526139512138	0.0356993535360553	0.438812978599262	0.0597772519420535	0.46174867396579	0.868258883759485	0.0221305081840297	0.0529730439334514	0.051864257741405	543.258174071108	0.124933247550436	0.429174782884394
RARB	1.37232824889953	0.00585769880188028	0.154070838461117	0.0429737705577916	0.0988228193904822	0.0112217431985068	7.67260029180832	0.424946153059388	0.016644857688153	0.0129475972342426	1.19760002461732	364.627601089624	0.00612094334065969	0.0198400704862183
TGFBR2	0.0251376065039916	0.135290379686516	0.0164558437343342	0.0114822502008098	0.0306154544695849	1.35459080453938	1.18574393528846	36.4204585453283	0.323469247426459	0.00807236798030377	0.174056154889452	518.201214733374	7.0157714651053	0.0703266002053872
MLH1	0.141398369625599	0.00582962822471789	0.0547543327977355	0.05653740505115	0.0550641693126801	0.0723485828084359	1.18020974235205	3.04774527848076	0.0351926104294692	0.0280030110680854	0.0200870233811246	418.2014147675	0.240235486416752	0.446234454882521
MYD88	0.0390460860228022	0.0554028127024762	0.0392674077797739	0.038971712913886	0.126568687954343	0.186762753988954	0.0970743396591455	2.41617878214583	0.205808434408327	0.0181830542123696	0.0878710080162418	613.867892401282	0.313762294002096	0.116961417243513
CTNNB1	0.160983085728628	0.046520595893347	0.0740841676905906	0.0635627003036477	0.10013617542693	0.148352616501857	0.214593548286532	0.0533265408863108	0.0528668333480268	0.0399606692146973	0.00867174066671393	639.965906407064	0.324060405823325	0.589202125049414
VIPR1	0.0274992534159755	0.0455608126464251	0.0213288517307363	0.0310599912473979	0.0782154247572143	0.106715975214538	0.0224326020337686	0.109310983401466	0.0302322135163042	0.0561234144771617	0.766249543499886	451.536916002779	0.393322269483874	0.037631883384415
TDGF1	0.0144445502088858	0.0113788304578403	0.0144659745678511	0.0476741867001804	0.0236907203411834	0.0158240674653067	0.0111352434023162	0.0439564665861874	0.168010353318942	0.0064648431183549	0.0170788284731252	187.328361839439	0.256359549036756	0.0177709054318635
DAG1	0.0660929767436217	0.0472972254600424	0.242086485244588	0.107126446591895	0.249707059289585	0.0480072882185191	0.203725104582473	0.0149824564545791	0.0122837021179201	0.0597932967003843	0.0530344300010304	507.121274892145	0.210279721205654	0.133881719100782
GNAI2	0.134379581012842	0.0287425169358192	0.0801251774666543	0.0184502866341594	0.0441852782046346	0.0283542483718979	0.347938414944267	15.0452775629463	0.151913221033368	0.00939077248243423	0.0424394862032788	575.564899407555	0.121254895543022	2.64758486130729
ALAS1	0.0436462139854594	0.0233476122986455	0.162745940029284	0.0150711982535722	0.0348781115696317	0.0265298196204194	0.0333444449300134	0.0536036175202977	0.0259610453511128	0.0471287307516065	0.246375292793467	475.136405129047	0.165811353253257	0.333897384336516
ADPRH	0.192939994200186	0.0348703210154834	0.0626632146937821	0.070375210818007	0.068348028271756	0.0121386651056691	0.160071055379956	2.98284760772188	0.124597938250332	0.0174494398184169	0.0543167936660009	390.725035353682	0.165875031648691	0.0531544994668527
TRH	0.0694752222682668	0.0418209075585787	0.0207899134598795	0.0961075316189725	0.0585293615008687	0.0298400268623686	0.0241242514848558	0.0429973126421725	0.0821196561116319	0.0660551101492255	0.0944428839432128	405.832834055807	0.325349294201204	0.0334262630563791
TF	0.01026257263474	0.115741978624617	9.87838436794576	0.593150359685151	1.50685761191663	0.173157358947557	0.382882721794279	16.6288214032779	0.13815695952106	0.23396997080091	17.7445112385481	349.613691623844	0.0284635430889858	0.0106967448805244
CLDN18	0.0200819267862589	0.0242582956645545	0.0468051802900527	0.0787682418736185	0.101118140790496	0.00781175647751781	0.0668093039322328	0.0694107272018983	0.0454299042672661	0.0328170172223634	0.258553316861699	410.214851625877	0.128823208195538	0.016537620255817
TRPC1	0.163700241524996	0.0313156869759662	0.675577554352189	0.017857277542404	0.123775431068678	0.0208161274791226	0.347179400581369	0.00849683257822055	0.0135559472604433	0.011380680906347	0.0489386303965682	326.890745533243	1.3324479690744	0.161632188369285
AGTR1	0.0410900890988801	0.0270541947844132	0.0672390223298054	0.151889432269248	0.0695940180420677	0.0352059160574784	0.0642181151555481	0.0199576082246362	0.0215040546852223	0.0513822167251817	0.239351515066921	350.390436342317	0.134859651311563	0.0195129470331698
MME	0.0430614010355779	0.0335844395926616	0.0318022849615648	0.0152955649994518	0.0482434623493877	0.0275797386619865	0.0544217367077511	0.171436169667323	0.20252970879048	0.0120997832202638	0.0171339046734345	379.915220286112	10.1278769291875	0.701917431454198
IL12A	0.0635040717493311	0.0188675617629051	0.154896316757556	0.264298563193324	0.278159316439624	0.00864027223935513	0.124125534592258	0.0160643804898921	0.0204931375568183	0.0257857647777339	0.49457766597912	364.332738712762	0.0833146322889732	0.0119456959095659
SKIL	0.14037015011677	0.0426309737351131	0.533400968252023	0.0230696971924164	0.309347003606918	0.499936437642711	9.16665338805291	0.375261236802151	0.383542704598968	0.0375324666100024	0.00830064592116928	430.983776562104	2.61691796190328	3.75158140943992
HES1	0.0485655551338037	0.0452460326859612	12.9828592798714	0.0681232050644494	1.26993791070971	0.046803935570564	0.538856682919035	0.0950107305496051	0.0414949317033561	0.00744128575893954	0.0623006189368734	526.277950923186	0.718840613094948	0.177692290326322
RAF1	0.0864446373531743	0.023534554745954	0.0301854570355121	0.0176882966854701	0.1256268619952	0.0165214214475665	0.34187541947079	0.498443103721726	0.0412557020274071	0.00483779956795369	0.0706426791532217	544.187549347871	0.0639950277132915	0.245717554323917
THRB	0.1228521278182	0.0170487587680861	0.0527315866573474	0.218596844386763	3.24277648747256	0.0406835819749236	0.0560280920029485	0.098258869021166	0.0315916709708985	0.0165408338632621	0.165752015196879	404.148236184287	0.078285446469088	0.928193960142402
TOP2B	0.125889344247723	0.0216941225512643	0.192459512083044	0.0707373361033261	0.151886130580201	0.192173944039727	0.546384210785948	21.1195346132665	0.0140723098218223	0.0189897671702527	0.0529143884643969	418.697860686941	0.0402911776196046	2.35831597113066
ACAA1	0.060738564138877	0.053782359281572	0.0425305376061928	0.0790086749651306	0.163865385331202	0.0343854352980233	0.0689432464262248	0.802293341819736	0.0588936041930399	0.0260495929995623	0.166118710425081	458.00312961914	0.0501948743896123	0.141035511169453
CCK	0.0611648843696749	0.0415163029004305	0.0812789885402222	0.185538792109824	0.236595014753818	0.0144725586934325	0.0482163174819176	0.057061335398252	0.0561832613603436	0.0169553876673975	0.217035342447646	437.192343208735	0.293766928429433	0.0435011770341351
LTF	0.0235489621864702	0.0190775108466683	0.371889963881623	0.0928522538336981	2.65132690798958	0.0509514244514376	0.0250352761540479	32.9488830541846	0.271456717759345	0.0690445308065073	0.104511386482888	413.022559830336	0.148082737275159	0.0277667251172902
SMARCC1	0.0620795167978959	0.0124060923568141	0.185969020538592	0.0808869529786115	0.0933281362756518	0.0336478214902224	0.184278929492097	1.11788130088133	0.0446384295818923	0.0216910680230626	0.0313488659127738	527.965440877534	0.0909053294942444	1.34671984216767
CDC25A	0.0797324156050786	0.0479690259871642	0.222992610125382	0.0582707185446458	0.163001723219719	0.0626268423700995	0.132262385166691	0.0377104202038008	0.0532450510528948	0.0266028369937341	0.0291568384568375	385.609213005801	0.125795475124181	0.0277570319091714
COL7A1	0.0504833565370228	0.346278121666342	0.945576707621126	0.217873625569353	0.207724528413269	0.495474824593927	0.149743914510808	0.0098265500332366	0.0910781898739076	0.0620436653868212	0.0192471560728616	506.591573744306	1.79843675482718	1.09157287488524
GPX1	0.0119284396171375	0.0385297809094652	0.0444735949535507	0.0352062275521736	0.0785369062869629	0.0104255992321692	0.0531146789394571	0.846110375091158	0.0253002400426839	0.0208179126766114	1.59037443054146	486.428290913666	0.233621372344257	0.0154801399873875
RHOA	0.0157733783682762	0.0238117085259384	0.0887733567289134	0.0584370779729415	0.0869335569250352	0.0443684125038955	0.0890491946539411	1.3689272494269	0.0265745362049432	0.0191535853260741	0.257946810780762	666.838899976102	0.518180532001443	0.0894612590714776
RASSF1	0.0762662692170859	0.023581078879865	0.061307517488416	0.0427712065945385	0.248279314469629	0.0304977065817115	0.113952075584925	0.419296611456526	0.0790151494096895	0.00972412153926804	0.0329975551081114	462.332244199463	0.0407202357874199	0.0600611537913761
CISH	0.045036923366604	0.0222834610436182	0.0321908960537915	0.102055437399678	0.12044287836457	0.0269397180640049	0.057764571103242	0.146750122184648	0.0783437460281458	0.0341525591945063	0.0568435642342712	443.145601112276	0.0498691093139071	0.0255483556842901
FOXP1	0.0815448354954242	0.0966178703086842	0.0605658824935994	0.194531782304184	0.0549791233419154	0.40405385989015	1.50761153597996	28.4278891967802	0.0344416157854347	0.0116211426143476	0.129891113044055	494.680299909226	0.361311470793192	0.199407364917706
TOMM70A	0.615298518834291	0.00985150310937306	2.10953677490101	0.0147687053155535	0.137227377920298	0.251437510777609	0.118359853449715	0.0462785833927593	0.0423108688765232	0.0184568101104724	0.00994282206683328	410.313274443166	0.373371598219437	0.68534533842654
CD47	1.7252148017143	0.637382859030418	2.3113793464471	0.121289003266228	0.158573940198267	0.574192280043136	1.56304629103886	12.5700948052012	1.08183501166001	0.00804459082838745	0.025964316920361	567.08368243988	3.67271373715215	0.0404737474786518
ITGB5	0.0127738759089035	0.892616318130448	0.782267301296363	0.0691369288930981	2.35074116416457	6.48859359962669	0.138349275307144	0.017111820498422	0.078976919010768	0.0394425164220821	0.0930227324936917	518.183094842423	8.73072846860612	0.726845725706483
RBP1	0.204219746208486	2.86623028783545	4.26234835672195	0.018900909376381	0.254936796282227	0.0329594258516774	0.155413516334843	0.0104157445693707	2.32096004106905	3.98684165790232	0.0179174603433047	426.816933369432	12.1280017112868	7.58418179079674
PLOD2	0.653636928739494	10.7871804152728	17.8467187519868	0.0372319094450166	3.12765321121257	2.29718966530237	23.1757311329335	0.00887793792598251	1.07592237060587	0.0601997772172222	0.0063337294803639	349.791633407917	8.21139342108694	24.531267204365
SST	0.0480377401233149	0.0196526051145242	0.112462653114594	0.511539808980183	0.181604406532036	0.0141071958643344	0.0913174216671225	0.037875564111139	0.0407676321150148	0.0393316152032619	0.0932911278243277	357.632006086664	0.04107019799571	0.0173580867941914
BCL6	0.0377100621263576	0.0109619354033003	2.43834728212143	0.049543999097963	0.54123343585968	0.122909835660281	0.232938755391479	2.1247165071634	0.0293259669655748	0.146301938630871	0.0420243901214194	493.625755030659	0.10529385244954	1.07798661269708
CLDN1	0.678778602143072	0.427527587433323	23.7389692636487	0.100520196860877	0.295707302019854	0.00747457595814063	0.111751935497477	0.0264732746171921	0.173359602036225	0.00846542021953283	0.0707711737465804	687.932363661666	0.106616327681253	3.3874460524261
TFRC	6.50615786058211	0.055332140198081	17.8766291493866	0.0688258286959258	0.564729090663801	1.30954132368018	1.34803256174144	0.0506878226225075	0.144487787147429	0.0860971919935932	0.0153004966424035	516.432148435526	0.0464766488219297	12.5303791054051
FGFR3	0.018117956936091	0.148802360371631	10.108192110474	0.0514034510551035	0.132409572306227	0.0492763570178919	0.0667054748866648	0.05587308289362	0.0423771283071464	0.095296112201847	1.18303117925031	531.861990215602	0.741188276504932	0.0324671349651182
ADD1	0.0170087477844207	0.0354887079487228	0.0479935021204778	0.022033097128918	0.0394988679530312	0.109886892366357	0.0382597085462919	0.567814805914469	0.0346281073823747	0.0103535801642401	0.0686937143460209	526.433681214592	1.32663477868226	0.329124519256703
MSX1	0.031059450474673	0.0302654813899568	0.0766752767245464	0.0471074548689315	0.333684243557673	0.0631151242922177	0.0262911680313071	0.0905343559527102	0.0849544265249681	0.0255484647447072	0.047901978411164	475.053820877532	0.745593333473727	0.074067477784753
CPEB2	0.0211899826281768	0.540022872015942	0.119428025114441	0.084439519247216	0.0475221651984296	0.157554281559578	0.0290523344897692	0.103111891852218	0.0709840917522605	0.0107051089758551	0.0481867173115582	452.482739545719	4.13606663804404	0.0519077337460009
SLC34A2	0.0168118130529601	0.0217304725927322	0.0156539296247265	0.0611493550390294	21.1759056464595	0.0551328448229136	0.0295600531982255	6.9008755527152	1.26619509929553	0.0299926340840333	0.0169708692180503	369.142890591751	0.0344867168890295	0.0908739299029286
KLF3	0.0210138055886728	0.0475851017004985	1.38082024848473	0.0587677536832527	0.106198007730315	0.125838531039188	0.0644957958275567	0.0426742123093009	0.01639080092791	0.0129767230106696	0.177835861385332	575.638799212238	0.394192820270009	0.111826426418637
PDGFRA	0.0398988428949375	0.0292128105168689	0.0549979950081201	0.0375336541535063	0.205162450161338	0.012105147656396	0.14298104140623	0.11586848150226	0.00940145920650291	0.0204966168446011	0.162927709662996	472.015213783337	0.283908450219922	0.405734513406874
KIT	0.113039927823845	0.00469899117562277	0.0473950256710335	0.357090449580406	0.152098169732931	0.0132355825701896	0.0324896933927489	16.8216913386378	0.013048526484865	0.00824661272219038	0.36444620557259	363.528978052509	0.0822858254950112	0.0725461859233181
CCNG2	0.103895364033889	0.0573608395316732	0.128120887322058	0.0534441710235914	0.0200160336391776	0.103739796800258	0.130232429256625	21.4509664945761	0.0320132883918436	0.0257359158421023	1.56151813276684	458.685691593799	0.349169347118442	0.138050743874375
ATOH1	0.00735439179382821	0.0121024090101199	0.0413548442857785	0.0708621614395038	5.85751146629185	0.266885957542542	0.0225567789119781	0.293675591081783	0.0187928161779476	0.0234381844370969	0.133397971570821	362.829953972735	0.311497066454342	0.0057698667569505
COX7A2	0.0135633934300391	0.0293853643040612	0.40928332563748	0.0995232893097119	0.0432068547144726	0.0679853783406169	0.0168669750268128	0.0158059939178104	0.0102391266431112	0.0138220878295758	0.309080793089414	352.124140548787	2.67396816239841	0.0477176637290817
NFKB1	0.275719782412359	0.0989131615803256	0.732994606915494	0.0984492840014085	0.0832378136574277	0.0865267961682057	0.459807505555202	1.05976798102672	0.168775573239519	0.0167198176627065	0.0163617561922639	506.98033446556	0.149151460651179	6.00512806776574
FGF2	0.0287290467287698	0.0089380812003544	0.0220712312616484	0.0367534644946433	0.182183180203312	0.0220141389175036	0.0938392878486412	0.072317223735049	0.0136740471533777	0.0126670508845957	0.0283414277428581	356.705708714959	0.0609905619302056	0.266198800746263
CCRN4L	0.0859291590603508	0.0617669264713644	0.0683894699577742	0.0772412970749018	0.0941770935951181	0.611957827724669	0.132890812444765	0.00955824729983203	0.316701430334925	0.0174400083029697	0.0420280000748372	452.321695606954	6.28234685069488	0.87635097871334
TLR2	0.220732999239755	0.210160209274818	0.188717623030583	0.0536642320888764	0.0256161128500456	0.00807357573437165	0.0708464903121968	2.20505220227286	1.36187243009322	0.00679256416540322	0.00520611563346301	410.429214019876	5.7082706569976	3.61790825202123
ING2	0.0726336166126748	0.0422091339114934	0.592228246012752	0.0812615524883699	0.0180676165355598	0.137803244062771	0.0140465419138655	0.0234859039874062	0.0655281001990199	0.0154425068114033	0.0360272007597293	388.357980928581	0.495443092455541	0.246997809504142
CRMP1	0.0159348047741407	0.0178338273924637	0.10721042231597	0.0390165734254825	3.9674553977656	1.37630907111474	0.031178575811914	0.0274801149959132	0.0287894813647729	0.0189612594078542	0.0486528360638817	437.149049665542	0.0967643565140328	0.498170327776046
TLR10	0.329655982966171	0.040017607274525	0.696990301361087	0.359472739208524	0.012838312746775	0.0162415848725659	0.0585641580621529	56.4665246932071	0.0482553951499561	0.0158238816218291	0.023166589533301	285.978543436616	0.051086415131599	0.0188171891294893
RFC1	0.338802974609577	0.018117780526393	0.469667353623079	0.0166298724770596	0.055390859381879	0.0595130404222354	0.927821719710762	1.79771028108567	0.078222270180557	0.010389833870352	0.0135138558917832	472.413430598426	0.194509163325988	0.0999135155601664
UGDH	0.0447500434274581	0.0323588192744741	0.113425712998653	0.0306653054803108	1.69048287297717	4.78783231893189	0.0481223939539413	0.0279257063059015	0.26938100964006	1.0760825315217	0.0340253846305744	463.988884801482	13.1851528565997	9.41940646624533
PPAT	0.0481779012819585	0.081474583186816	0.503009044594872	0.0141393322986372	0.114903361845838	1.12519239100323	0.133766258919556	0.0292019608199084	0.0499762420091709	0.0220759180875952	0.0112669009538065	375.234198902145	0.415306413181814	0.370950416777997
PF4	0.0125762546227528	0.0340381410655476	0.0302224765861274	0.0307263802312996	0.0947447017535983	0.151936636031841	0.0925815178219006	0.0146299891320271	0.27191865513682	0.0397949161371504	0.0343401864186076	183.275604197567	0.102461587368536	0.0218725268249076
CXCL5	0.00850964933367063	0.018338314505543	0.443344471216437	0.987967658532059	0.0695060004658589	0.0284971038064889	0.0298611770297034	0.022343863472792	0.0672859672612271	0.0074089028080397	0.0720754606936544	433.278043741727	0.403735023976811	0.130980790975408
CXCL3	0.0175288600673888	0.0191202657634232	0.102552954903173	0.365424218773586	0.150101885001437	0.11628810210237	0.035978666987827	0.0124251833846264	0.0274382876382166	0.0504877648393838	0.0196981122048724	372.731076461895	0.442233911550873	0.0654829541611547
CXCL2	0.0267996568262868	0.0202135039618271	0.0688657771649798	2.0279502946847	0.159995163670037	0.0373797527409892	0.0212231645790033	0.0131528828742535	0.0154372001069926	0.0176291175884393	0.0598078794652604	280.029534453359	1.63318316648631	0.0532175224362265
HPSE	0.0371697205334565	0.0865589426818454	0.1790291154917	0.0783054107556737	0.425362360020507	0.0946681999052577	0.0216850181441932	0.0358897381341161	0.00766107027658204	0.0190997072630391	0.0404112559033716	407.691571958106	0.452815267662949	0.200552428944814
NKX6-1	0.0681181399956011	0.0763641745862701	0.0196775855245583	0.0750157963761241	0.170475169244924	0.0205504804387113	0.0173941551580154	0.0358779625126855	0.202440178742972	0.0292941892507049	0.0570149161408564	404.197752560874	0.439370186922252	0.0312606436775015
ABCG2	0.239613783526694	0.0902137107145835	0.0346239191527038	0.0640184993174061	0.0430709270990893	0.0099167531662663	0.0677109557963173	0.0924588779169432	0.0218950499476459	0.0225977271844764	0.408563784157973	317.022609039909	0.69919498082136	0.00296800800642178
SNCA	0.245048015108533	0.0229278272100107	0.0106466280089107	0.13863051056266	0.111296744746533	0.0199750403026783	0.0687569886706258	0.0229576487353844	0.0238590148229838	0.0100613236135918	1.07782405177164	438.46241642142	0.146740735753604	0.260546075352466
EIF4E	0.0232123244161323	3.97765213504269	6.45760527986807	0.0952730356839472	0.0542672595997583	2.32927065759153	0.727044545127819	1.42616426969343	0.0108376567882049	0.0102641831636718	0.0116727099590734	236.962540951282	1.86468089518787	0.0889157236948459
ADH5	0.15622706099134	0.0271047827153211	1.02748027982647	0.0435156569227979	0.202891064216865	0.0698246587415401	0.460834986868789	0.0284987573347718	0.0511336058883347	0.0616280861171417	0.0667711057342703	498.554722799177	0.230136827439926	0.126745657265297
LEF1	0.667370325217136	0.00865578672957583	0.0714943933230951	0.026716283446119	0.216926439500292	4.50219496424982	2.16505728858963	40.4997596558383	0.0149209151714479	0.051994459923385	0.0344290020301815	443.57930252006	0.168695952242496	2.73491284544265
CASP6	0.261232298799654	0.0661004107650606	0.0923459947460196	0.0276890703201107	0.180135121573955	0.52430888314722	0.257948408726802	0.023134239012475	0.0294760608265501	0.00512395309715288	0.014106682511734	314.457842775068	0.150169701626883	9.01924393037808
PITX2	0.0447481154403826	0.0266072843221206	0.181847327370363	0.0339437121372127	0.0887712772814236	0.131150078540064	0.0537965576761692	0.0182635168770725	0.0150066297108265	0.0247720949903875	0.425811423334954	419.392150351306	1.25580596793782	0.0141273915821692
NEUROG2	0.056816569158243	0.0319368135114896	0.0425111952986137	0.0608237134821538	0.0986597188897353	0.0149138715113914	0.0276934593867869	0.0116437754195638	0.0340750145023909	0.0179519374116901	0.115571964313402	353.713151870528	0.335867657955694	0.0204108042822578
CCNA2	0.105046688124985	0.143808348272404	0.532997000357041	0.0280175948006631	0.0789633950010102	0.0480745484953587	0.365156921618385	0.102279415900296	0.0506665569646645	0.0121528276080408	0.0101000430197766	507.849388021963	0.957977386221407	0.213769795571527
CLGN	0.416834568884566	0.00333038012252826	0.704315755112316	0.0937164665352664	0.494440150414634	0.0111372833286841	0.0978153162430643	0.0174326059799022	0.0314496483726341	0.00798103154693127	0.0143389898993143	220.755687302591	0.041399861882015	0.00845754008336212
UCP1	0.055969727721632	0.0319566566947289	0.0821934583308395	0.257086732463356	0.0248991301389477	0.00674547449445066	0.0993181913301159	0.0446445117188504	0.0348519913710212	0.0248858472434206	0.312087900903915	308.5025854711	0.573450988478787	0.00168357236029528
PDGFC	0.15890635156438	6.02409950978919	0.0773235690494797	0.0197817450327683	0.603820944563343	0.0403251435908403	4.77229156216187	0.0110516875638438	1.10796460300984	0.00809496314897777	0.0088467080513398	340.84966979371	15.5723759936345	11.6049948368807
HAND2	0.0132769952482649	0.0369630568832097	0.0514280097298955	0.0642669554411046	0.0843503028752744	0.0426918463740495	0.0485666134828339	0.0704654941952654	0.0384228060475372	0.020892006727612	0.0582101021006392	449.22586691786	0.339174095341856	0.0285999301929497
ACSL1	0.0171223183415199	0.0159590588600791	0.0899528950790843	0.0222772946651316	0.0600199857371012	0.220980984280818	0.0891263652918778	0.0280365862225858	0.0256465496776914	0.0270362709337741	0.166431061784324	495.446114826459	0.0967462496991138	0.156926304079565
CCT5	0.129074635716336	1.29178783112114	1.55496382008617	0.098322275176302	0.21537946956185	0.711786298316715	0.15481912109174	0.0292982768940601	0.142911264096156	0.0143951103634989	0.0116609640018274	525.002104272609	2.54825118787722	19.1070316769492
SUB1	0.0704750459744936	0.976050111491861	3.52409693301267	0.0412610880260707	0.040286284645235	0.475271356989708	0.0825572740044125	4.01805968945934	0.0391985960639762	0.00439529068082214	0.0114043999893802	350.446078187885	2.21723108527413	3.58746578427763
SKP2	0.346711170638134	0.0393753920238307	0.762776203718662	0.0332036144802386	0.0457017523383389	0.33424074197113	0.11500965372268	0.0634308709181344	0.158303095979688	0.0708420726839224	0.00626541694270768	562.376222603876	0.91619814993198	0.639887058295938
GHR	0.240829712046356	0.00813170246951902	0.152113062670102	0.0468214689985588	0.0249385234752722	0.0842662486501758	0.347091910131402	0.0142305744086756	0.00907849502515776	0.534046645512886	0.0293792210835721	321.183060705165	10.9249877869741	0.135293586908881
CCNB1	0.174057648839292	0.114654196266975	2.84581494234227	0.122998444878363	0.146004477855363	0.0620938888371927	0.209076275446381	0.0135669727935769	0.0239414950478132	0.0175154452978577	0.0138057955168968	469.659763947466	0.524374386150325	0.0800096847174204
HMGCR	0.0770522694908111	0.155208890346696	0.224418262233769	0.153534659904936	0.0205133360423772	0.0485904199723543	0.056162156601405	0.0269776580613448	0.0585970363312749	0.0175785405795168	0.655815607763671	479.061849280834	0.980728945190905	0.0252858703351698
F2R	0.0396014382136165	0.19128126231716	0.0592627234110714	0.0198529416475623	0.0621319135887316	0.487171419123042	0.620709246361976	0.0140570736942541	0.505919601146573	0.0108437782228417	0.012734907309805	422.016807200804	3.77787872046034	13.7981065267988
AGGF1	0.0603028321986059	0.0572825553261836	0.0529814584731289	0.0330235031965852	0.165709714918861	0.0675678850007864	0.0948517745432934	0.235501136056674	0.0237203934816316	0.0122669395955577	0.0357510165098422	432.681345093755	0.0898823051806569	0.0493990103097584
RASA1	0.341034383823744	0.0589133304769061	0.129171774041564	0.0649216157308527	0.0239642303154209	0.0788048101709311	1.2880688080885	11.4202577616994	0.322150326414116	0.0116314961006953	0.0560690461265488	453.234193865717	0.0332583972924535	2.07207906230792
APC	0.0923299221628156	0.00995129085287398	0.0469578256121861	0.0267912529694027	0.235216616891831	0.0514382619657344	0.14596025376816	0.284691975201378	0.0340906377403653	0.070262587406543	0.0393505356161892	376.171044809232	0.182190555160496	0.478911003810473
TCF7	0.0842523923601847	0.0502797231366956	0.0995747072202648	0.147769828904985	0.205199183888749	0.0389980246806499	0.0345596921438585	24.0687126186313	0.0360595631864251	0.0300960947809916	0.0550622412989387	446.751810273533	0.286333443658441	0.095045891216049
EGR1	0.0503109122940088	0.0238555233503488	0.12823302823673	0.0161950998928977	0.153624884026243	0.158053121451489	0.0241624750647875	3.9585448218371	0.0254060144864279	0.0076549653760001	0.574822585733286	630.809811709023	0.479201354916507	0.0288322621199189
ADRB2	0.097114649517075	0.14782001059717	0.0612418253379753	0.677363213641249	0.12842288794336	0.0120211889596405	0.0348806191739995	0.0915458206391161	0.0843235637294892	0.00548708719869448	0.366410758525375	458.783513379232	5.37373693707401	0.0287265066817167
ADRA1B	0.277583052088773	0.0506892504021154	0.054779264669914	0.075478744336217	0.0448306292625828	0.0234553951679714	0.332404768095446	0.0457063407515247	0.0364966693125153	0.0536751413807293	0.029194165559685	453.490629555967	0.22504661669679	0.0246206141594066
PTTG1	0.923863927505142	0.10701692810351	1.29148852477487	0.01223340010855	0.149200877200886	0.0419699119350718	0.520927759174544	0.118707190018636	0.026463948580441	0.0170618915424652	0.0229392411300344	575.10978774693	0.364673510753194	0.0782880945775588
GABRG2	0.0688648634520359	0.0296321332631794	0.633135260800236	1.04735921222896	0.0707490709982808	0.0246697626762687	0.498012282971268	0.0122639749337734	0.0108279245212783	0.176303969513294	0.0340248807811793	275.46418499134	0.073011202282952	0.00782177740818482
CCNG1	1.2770871115994	0.119207684651922	1.76119914717369	3.8427990983993	0.116259331620752	0.0216322275989231	0.218965971064121	27.3272102705492	0.0629539620732709	0.00862897099103358	0.619298871711251	500.930772193658	0.305557113425491	0.834548313579677
NPM1	0.430662867519885	0.0865327343508412	0.0129121742551725	1.17833091328055	0.0314469594245956	0.0300209508827387	0.28862905068747	0.0101426679359875	0.0180184173253558	0.107729675635628	0.00510970853808058	246.153587990198	0.0901751845394504	0.0141994524278134
FGFR4	0.0463947762771952	0.0735392088782822	0.111572351315053	0.0642658123004194	0.145450923721148	0.0191150695043266	0.0386740208743803	0.0520555594138165	0.0768385988915225	0.0631001891906117	0.0348664172115201	411.020521290571	0.642159585994835	0.0127297740712088
SLC9A3	0.0158589242636349	0.0442449083510655	0.0508879124046877	0.0719947838356938	1.01858570354985	0.0178628547639451	0.0133898192438677	0.0653381838640363	0.0987288090911541	0.0278658634195372	0.0900622341577663	401.235769151466	0.157004198770032	0.0346623991329155
TERT	0.0322051614061006	0.0538369310357262	0.0926358039367058	0.160322112700837	0.0724995422859307	0.032819292224938	0.0377840857941571	0.100280515523267	0.0320556247156219	0.0457857686220705	0.0523076529777621	449.167368985238	0.381680032942124	0.0371154607722359
SLC6A3	0.0573289027060312	0.0587203446778404	0.0722315969732	0.0897614084418702	0.0930457808989023	0.0389870131499894	0.0352470765025749	0.0524613041283455	0.0880159359708408	0.0115689350167713	0.198321647314627	421.920310740646	0.599009724233224	0.027545088535443
DAP	0.130198330472251	0.0760542301482025	0.14331619121262	0.0709789185371292	0.237325653461093	0.0627384803302398	0.0724389763974196	0.048553516274156	0.103198642431173	0.0267739333318066	0.0182956407176677	545.067136167122	0.702764442875387	8.37285220142456
HMGCS1	0.051223110592087	0.188764118817262	2.68797787425182	0.221875247156954	0.0802912122282253	0.0497608752832758	0.208099669772537	0.0309305283382328	0.00618485818917326	0.0227936903851488	0.729866590440278	505.302535728229	0.674853556573354	0.0510152977044328
IL6ST	0.493159844947152	0.0449226634834912	0.642990698051346	0.220273125461515	0.0337660236250957	0.0814400583927464	0.603209725308284	27.9005661291234	0.117606339344605	0.00983368190574242	0.0811021227414762	507.828980587342	0.389614799699128	1.1404233795806
FOXD1	0.00758449393087251	0.105847655521214	0.168775982372546	0.0125936783579379	0.047490823880164	0.0660836655723056	0.03424563007397	0.0271061443448206	0.117392551138243	0.0133146587178674	0.0803673961960915	406.895926956109	0.247174315571143	0.0635378877308386
MEF2C	0.157406174514092	0.00747206138589022	0.0320889090446617	0.0663893863032856	0.172084866708573	2.53093934098156	0.238409792581805	60.2520421222639	0.0373795210595216	0.0151928314145497	0.127595545713392	457.382334014474	0.0230512297677974	0.0206029820252882
PCSK1	0.033919671128244	0.0213291380947794	0.00744677246271196	0.985948861390591	0.041582166534632	0.0177652272994359	0.060910357462354	0.0192665832938618	0.0452292665682563	0.0125385436251874	0.0452296812375438	297.106497672224	0.193843251824083	0.0521451540751877
LOX	17.8017705372125	7.75663508918079	12.7624558425419	0.0454042206144804	26.1216592521672	12.2292487499087	11.1281438632958	0.111873919673955	18.7161389826463	0.0145262744401679	0.0204013562427466	288.386290569595	14.9179333376651	26.8825610439478
IRF1	0.742404268507514	0.022758356201889	0.121928162362745	0.0183992639464752	0.0578087602561999	0.0263217878655721	4.022873405159	0.421751613474463	0.218813428457912	0.0112617402518036	0.012884155390148	461.137872488837	0.00483766845790999	0.100246104699649
PPP2CA	0.130362878333785	0.0537030879339249	0.363148592380981	0.0563739107803766	0.0711036796154661	0.0245270256372157	0.0349156175031456	0.278767835417927	0.0429718869787701	0.0194251663403119	0.0314340998648915	584.616466921437	1.49127432395289	0.01875620529603
HBEGF	0.0156328475308033	0.777284945928892	0.779942806810616	0.176892787195179	0.113089690467383	0.266916913376472	0.0422750889899373	0.0206992947084742	0.0194525251553785	0.0211713681483468	0.104086258031957	525.594376569302	0.970031587946428	0.452636197372342
TAF7	0.0557728699840324	0.0240706135629778	0.298985295380214	0.0336559240979174	0.0457595413050025	0.0290677351406252	0.123599923275021	1.98623111311539	0.0597489958999905	0.0114187913531076	0.0256458676286458	389.719373403961	0.677864446235364	0.848982421753016
HTR4	0.133552380360916	0.0205205272125941	0.0432892125801338	0.490864807254472	0.0587450816271608	0.0098935940096223	0.110161216528542	0.0277178586398476	0.0561960691423493	0.0602386004211854	0.0850728845691649	341.47128811166	0.0875565474167732	0.000799274723483109
CSNK1A1	0.0295951072289209	0.155882950846071	1.8954556678485	0.148830840402383	0.178809487893194	0.124097778845114	0.123036513696271	0.141896549268645	0.184229610939901	0.00789938099650259	0.0281190718958288	535.490654065745	14.8045602146162	0.0239378172784555
PDGFRB	0.0608275243311628	0.012636622081898	0.0411149082656964	0.0146981228513329	0.0913156739930894	0.623943698692876	0.1848652520588	0.0397926819942702	0.0869713400694767	0.0194226201293849	0.0178815433677262	501.623004731636	0.972348107779516	7.47618827303156
CD74	9.66276623288197	0.0115919705166004	0.182506470476184	0.0698864634692255	0.31171211820587	0.143482875433447	6.10595470762018	46.6925576704354	0.645423135235489	0.0223644119873665	0.029740708968336	650.813859061976	0.0304407791984003	0.315112726200735
SPARC	0.117133085747794	0.0237156333489524	0.367550043644089	0.0717771778346263	0.15980814780798	1.37337411912002	1.11251121993186	0.0232942243680948	0.522210106169291	0.0356810187732354	0.0103130224476019	675.223431965426	0.860754009774074	13.8916117522057
HAND1	0.0334478698397273	0.143117966011609	0.295079546568844	0.131959228815969	0.0733211165961229	0.00714379993585964	0.04251876772126	0.0107799272956076	0.0439300240997386	0.031453361776502	0.218220844000694	392.161604963385	0.538556135423806	0.0068196829083477
DUSP1	0.0586883182047602	0.0218921824169073	0.826792890451506	0.114089268914972	0.0964488284329042	0.131194925185088	0.0636135011847677	0.364384491792668	0.101016016924917	0.0215988252386943	0.0309851571571022	688.348170099969	3.42604608872157	0.120139661867382
NKX2-5	0.0687573879538604	0.0502439162327092	0.0292719057838972	0.0578550502063967	0.050563839036065	0.0350486841127923	0.13389849804964	0.0692381835437327	0.0168959941890199	0.0352233636739264	0.0861152804627694	448.43332640841	0.98225883442445	0.0220670258534727
DRD1	0.0142720140025017	0.0983658573328284	0.0402540765178468	0.264451356687609	0.0897327033911241	0.0153591306923627	0.0727942713423289	0.0459085317065064	0.0111010109968361	0.0462205982652413	0.219652064277143	343.679296106888	0.174965626933858	0.0124466615719075
GRM6	0.0324807846600515	0.0293571224884701	0.0641497241526679	0.0982426246352039	0.118277131026475	0.01940593240835	0.0333093011323457	0.041957374526237	0.0715699727935175	0.0543514015758533	0.0781648181073738	386.011977541054	0.27938269086043	0.0269223738647704
IRF4	0.175745366898059	0.0264057038812088	0.0750552882763397	0.244913524071913	0.174603550287252	0.0992142730245083	0.0903802227864795	37.6266818342284	0.0472539284036707	0.0259398371078833	0.0232437984080384	448.476869600346	0.0202174530687934	0.298987660451665
FOXC1	0.0193252022327535	0.0243358582451474	0.069996620162571	0.0921228182951361	0.055158201616211	0.0483480842974311	0.0249822613095842	0.0416503000304	0.0586889289071571	0.0202002403169702	0.0583137927662657	504.246223851568	0.210550039674249	0.142861254697431
NQO2	0.0237012991697336	0.0619803883039606	0.170381743144365	0.0209656987174801	0.0513841016829458	0.0959640598745844	0.0304968929201062	0.0713435555552979	0.013075203047177	0.088481762045236	0.103752656540212	470.694449785387	3.67225376407334	2.64504826493775
EDN1	0.0157082989419793	0.064951139621879	0.633750032316652	0.151880752147476	0.0888697493102069	0.710728419180987	0.0840808192525076	0.0132916233802245	0.0181909898363776	0.0221593267213553	0.503535705283533	443.864907328926	0.783082563177303	1.40770385193913
ID4	0.0109056819056637	0.01559391915185	0.109733466830507	0.0524493429625125	0.0598693318804604	0.0230794268614148	0.0778695716967969	0.12202462509922	0.00841496624399578	0.0367440524875353	0.46284492324996	419.052461971612	0.106157866742623	0.0715673280540852
E2F3	0.135302563398201	0.0296485066242572	1.0447296625732	0.0950525369336874	0.0325541220798981	0.492674117217585	0.746390834468459	0.0303338938375626	0.0366760958118287	0.0157988636316663	0.0324543415601584	395.461294931692	0.250087134034004	3.77873568265656
MOG	0.044455548552012	0.040756332161891	0.0356615951884373	0.125624887314994	0.059664985331642	0.013446895536791	0.0270099016215859	0.0370934347402241	0.0540924102871928	0.0552898711462573	0.0912218198027103	337.708104904553	0.32843885227541	0.00438657294777772
C6orf134	0.160035407562216	0.0127339251969988	0.103078856695465	0.0987089701746524	0.0542890168192423	0.0751536888615148	0.0685403134707824	0.0111170660395156	0.0134677073738502	0.0198730429998706	0.0591854538761453	433.625001672014	0.301219007048348	0.176603300365168
LTA	0.189957935202012	0.035861623987905	0.102030582561218	0.436503576207752	0.0496329612063218	0.0232137433459202	0.0270549688741	23.1756756756592	0.111017489137533	0.0444307160020715	0.0688931399096498	399.546113074132	0.348658178907517	0.0085263337964162
TNF	0.128543100231695	0.0932929410467789	0.290447659661253	0.0285052766035916	0.0641208683042948	0.0349681112089855	0.04339539703276	6.44305849923452	0.0199157088653281	0.0102264726534089	0.0497741377935979	397.435275894305	0.269796393078326	0.0677344910559803
HSPA1A	0.169766129885393	0.0305565729402475	2.31651400324193	0.13007175811288	0.426366276206085	0.0763952034507797	0.121804477701004	0.0794198840056224	0.0173805605300809	0.0490505916637127	0.109402985773211	630.159678612726	0.587879355232599	0.287065130557173
CYP21A2	0.0669731388354461	0.0726005192253769	0.0424620844055314	0.129307011102242	0.0699767511764687	0.0132470504777307	0.0316636728294194	0.059993142422718	0.0879654030402807	0.0195233408420983	0.0984308663847777	387.715946278849	0.27181868767584	0.0116303172489279
PSMB9	0.454716260113775	0.201026864098168	3.40468495177754	0.0657311191167887	0.254144961363487	0.151540515479727	18.8545746401374	14.5050298516907	5.39773316003487	0.0153038456047444	0.00951987134267139	536.588937632253	0.0639434396650139	0.173938136014663
HSD17B8	0.0225812218275398	0.0440550757844026	0.20261090017721	0.0345466591899922	0.99438733515634	0.0191148447022896	0.0851931745716898	0.0203988196523921	0.0129758763170212	0.0223383621863198	0.0844306110839914	440.186776237471	0.555658190933168	0.0252545511894613
CDKN1A	0.0447944088423386	0.341707008561619	2.64969014432269	0.323768267846143	0.1383330902752	0.531591140213372	0.130811117789683	0.0200380666889996	0.0954411323434243	0.0453004603579476	0.013486827079331	529.89671142659	1.06736751599343	0.141483412920482
PIM1	0.00963221358985392	0.0382689627580607	0.139130170436595	0.128170877611761	0.0870136100046573	0.0248894737306929	0.0299633644615584	1.41675384563594	0.0350312958657443	0.0101144847126342	1.57205356361605	581.73551968176	2.98651676359195	0.0697126806768487
SRF	0.0331911049174973	0.0201296477977766	0.0853268575649484	0.0504736717329206	0.105692445099459	0.273849327374707	0.0694218636748173	0.131122406685223	0.0699050753941099	0.016291379609218	0.0146142886471991	569.286971107003	0.264191233228769	0.702049519163822
PNRC1	0.262937353913843	0.0166413714292326	0.145671612969102	0.0902513909541983	0.0569323237562781	0.0412741130973549	0.653135292336881	4.28547659672924	0.0422388947797546	0.00968622041947512	0.0317712756368292	608.335246872197	0.102360925687643	0.359402388545964
POU3F2	0.0270727357960815	0.0235435473621098	0.053715842796414	0.0614656563063189	0.149572207858246	0.0290919139363651	0.0167042879256918	0.0648932387083493	0.0652479297146273	0.0175923562181929	0.0375368837571679	434.385435033231	0.145135069218968	0.00823337624535665
PRDM1	0.0190980935164914	0.115910896064713	0.0621342738645538	0.214856540892096	0.188141794354113	0.0561013189954029	0.0638994704843596	0.444191208294881	0.0401731105139592	0.00868594215825297	0.102174604279946	540.369442659	0.31680770725117	0.0674007827199784
MARCKS	0.14208834867742	0.0171206672892124	0.391939134149394	0.0643513439842795	0.0244501049818231	0.0556041299737529	0.132575819337426	0.055125297826473	0.121696740023441	0.0248457759592165	0.0372802903050025	559.307519618362	0.58796407330214	3.2348551568013
HSF2	0.0564214173436012	0.00712769292905216	0.111057352375116	0.0600820286594561	0.127658325333493	0.0990476490516491	0.155516898315019	0.0878879008918832	0.0203064400849006	0.0102636410818265	0.00789809352835939	353.865745808711	0.414666639088656	0.354969748251222
HEY2	0.0571600259080727	0.00451089241081095	0.0540975217645298	0.0294201498300024	0.0725404306608422	0.111839759727202	0.0974972265718548	0.0181447939022244	0.0353167814169159	0.010752269376189	0.0790648371043279	379.498254054366	0.601534246768818	0.010462465592823
MYB	5.81768501388354	0.0162324445883533	1.2999527465037	0.142529566881118	12.1420988725137	0.092507694897854	3.86941321002253	13.6315609053111	0.0199390881581685	0.0191126592329946	0.121685428662267	351.610849030375	0.0211709789344759	0.0524908445521049
TNFAIP3	4.20535974680758	2.44458196608551	17.9554598021186	0.0302278401990449	0.0529713520788159	1.10519691751645	12.7668740655084	28.9851390665921	0.580574818363415	0.0529703706492532	0.0231933685330161	469.500893367925	2.52962916976212	20.5016392418251
ULBP1	0.804027416541532	0.0573786318594691	2.32283111814138	0.144580694082179	17.7190902768606	9.04971552906649	0.779627209841194	0.00386331099611925	0.0559038322906768	5.51384949895237	0.0159731365437422	328.955563626897	7.70194653111971	2.85852867752405
ESR1	0.165722633656038	0.0306301254626213	0.0367907568944505	0.121737340412925	0.164159618543407	0.00439905705095096	0.0273919967245412	0.0504295225467402	0.0661261867254841	0.0162596097399066	0.0207121773768016	381.398503049338	0.256995579092384	0.0241037175210698
ACAT2	0.164364199837344	0.0354118416865854	2.68868852645823	0.273067215707436	0.104843713285378	0.0374036330725952	2.69150982945395	0.0630549313052464	0.0095435561060763	0.0129327989783559	0.0876304058321677	388.949659860308	5.44713398320791	0.0257163895937439
IGF2R	0.26897973472369	0.140923056997787	3.15431811422652	0.0393146137388786	0.0568398685290478	1.46985350411057	0.343088665593681	0.0358221192485754	0.249212292689856	0.0336165441555897	0.028105301475107	526.898992598361	3.8445109421112	5.1975711012511
TBP	0.0793502587283216	0.0189367993723655	0.15324736404438	0.0696652629219083	0.0615564437708251	0.0688731227544727	0.136281967072891	0.142264180061026	0.0295070603974682	0.00927314025126772	0.0274087298210792	516.674310099385	2.97309281640518	0.224299210887379
SERPINB9	0.0631018451890775	0.00406213262769285	1.07467014769064	0.638158631953431	0.103937595166314	0.0921651315702059	0.653982982830171	39.0196894902981	0.270762116382217	0.00283670391368309	0.0332022196171333	447.101285593916	0.0772271630500751	0.288729995284854
TFAP2A	0.039436191916606	0.375660082217905	0.722458598187203	0.364979273804704	0.0793015997254121	2.85153516168657	0.207128700431676	0.00467286651688209	0.445032175749799	0.183231805859361	0.040540842223299	556.922910193706	17.0254050742917	0.159041035679949
ATXN1	0.063478514075356	0.0223577564912865	0.0215599711311143	0.023125848939216	0.0564252730348833	0.235029092099056	0.610882620510338	0.0263906600830295	0.0172912408748235	0.00976023632993671	0.0150766118093424	484.47799972689	0.532304986121047	0.564026991469449
DEK	0.192323210750317	0.0256423967922502	3.06105348060228	0.0265861356429207	0.0429493944661907	0.100769126073298	0.559192328939697	0.557575154273198	0.0440623370578263	0.0416810506353254	0.0141454668302122	495.258150696181	0.0623377781947709	4.38970838233397
HIST1H1T	0.0255505175658782	0.130833281268499	0.0271230109600995	0.0662500185892722	0.973751389238521	0.0622715621539567	0.0281007543692923	0.00503405072149999	0.106172124693955	0.0304668303829652	0.0158699887737608	306.989447945146	5.64191848531605	0.0142599927379762
HIST1H2AM	0.0916352363105895	0.020176379506319	0.179795276450325	0.00752320536879948	0.236594488778591	0.00907377449209533	0.794678340964125	0.037089176375623	0.0597947295310799	0.0249987369219351	0.00815577641950789	313.92179888859	0.0545126245406564	0.013149684893663
GABBR1	0.0613001452676302	0.0736898927263074	0.0643293308106649	0.018464667742318	0.0752414575510617	0.0627508508546381	0.0503732526617467	0.102330569780199	0.0194212700291638	0.0580794343927589	0.0289984920437529	516.580743147853	2.14828095529224	2.79996167576199
FLOT1	0.152834502410113	0.00687838383403145	0.210605253518628	0.0334013788728691	0.143873980537133	0.137895934888852	0.140960188653092	0.05566175682392	0.0402429940010477	0.0189925136683886	0.0178697213822722	500.360985323187	0.439388588421153	6.08983165869213
HLA-B	0.0892082810286507	0.00951224144690633	0.354983628572369	0.0605024969034708	0.161129033764526	0.0441069046099061	0.147439006941659	0.777450174828714	0.326121532493179	0.0167944568305986	0.0179646412840037	821.494212511063	0.201385278315534	0.173427939588884
BAT1	0.0839828053771575	0.024767623188147	0.318993669879821	0.0761192190708202	0.0766431786792031	0.0346734137923094	0.0511411256364033	0.111835247402207	0.0269128291674595	0.0179541739343424	0.0236414783071167	511.615830054647	0.45371639967138	0.0958508096463967
COL11A2	0.0354259132418938	0.0350428709832783	0.0715082098921606	0.118085186862761	0.0524351582229676	0.0273362708889116	0.0465105499706833	0.041713742152244	0.0741467069439273	0.0261572239924689	0.0841600645926157	433.610323998275	0.0969598609638646	0.0156372006380652
TAPBP	0.14229928964929	0.0418863709855167	0.30051580700316	0.0441170242539212	0.216257226258466	0.0657962978967266	0.339064224571699	0.467317958191997	0.165924028160795	0.0302704123848808	0.0143194154803994	651.606052653136	0.289152903924149	0.338109789109326
KCNK5	0.147286187052734	0.0330124105662524	0.0401451671647485	0.183424494622796	0.0330941278570038	0.00584242335843545	0.0164620030122348	0.0705246549679676	0.0803412459477617	0.0195951201353917	0.0713625448008476	412.015896730161	0.488025492798995	0.0115895335380905
PLA2G7	10.2009496438669	0.0188746925605638	0.0159834798495247	0.0292871612853019	0.278669581574952	1.38220599373406	12.1310628526886	11.0104763977505	11.5998151851708	0.0184811384078407	0.00412171461422514	361.431092828829	0.705528972607739	9.42328743679791
PKHD1	0.106468334412331	0.0184354461738323	0.0474992688721889	0.371037531664631	0.0499757571699374	0.0144614578130013	0.252694472289767	0.0389333102217275	0.0404666945887469	0.0252106363425606	0.049895004818767	316.108343313788	0.118007074588001	0.00488218127942837
ELOVL5	1.26010394336895	0.0382821740834146	0.679898985378843	0.0365315775492762	0.235971121764206	0.210357234461219	0.442773612808849	7.9965823842163	0.130090818560942	0.0140478222795103	0.0106098510668357	619.628198873614	0.148099549275968	10.4139814797956
EPHA7	0.138484754097209	0.00380276248871931	1.28384183255785	0.0890387288996775	0.0381633512112923	0.0105438780848365	0.55443134790241	0.00372629108315284	0.00963657083936763	0.0214303158267564	0.13533538330933	299.10540160595	0.023959646364608	0.134428724320147
OSTM1	0.0769828980905435	0.101671285625165	0.141609082092058	0.035767976562406	0.0142574448933798	0.189466510177387	0.160206974533914	0.114616915595879	0.202820215797482	0.0175025831183747	0.00881346905990256	452.559830938214	10.643677025017	0.562311026922025
SESN1	0.031755708465533	0.0119853390067633	0.0758517645612697	0.145314086129216	0.0770146489023189	0.009816462676466	0.21562359749975	0.376826556528882	0.0139572132608579	0.00573393448415752	0.130859273782911	365.828699743244	0.131869936212646	0.0742846632389089
CTGF	0.00822543250172358	0.0284175309012503	0.0814183765459158	0.0375591911143933	0.553764163098507	5.5367332631587	3.49060878296032	0.0215131692444589	1.33547449851234	0.0130153015397812	0.0392033978819411	521.399499208286	3.56252640243817	24.642791417706
MAP3K5	0.0158162559673645	0.0196271458600057	5.77604653157925	0.020371614866627	0.209210511403488	0.215572176880045	0.108348434609926	1.68710202428751	0.0332616103372614	0.0534211306275365	0.00727319636884229	448.606202037822	0.0586560681379816	1.41426112338404
IFNGR1	2.57943253605115	0.0720693366661164	9.29910583048836	0.0569931474941481	0.0208718074886657	0.136745124203952	0.780115737263532	1.16505584941402	4.33541016637997	0.0126367661464096	0.0128163254806985	465.069534013957	2.05420601757774	1.69571302001313
PERP	0.0505096030763735	0.226100659757021	1.37322554026538	0.27997710473358	0.238315965802717	0.863490622131898	0.0433242718941546	0.0169033682673263	0.0150203961311599	0.064546307231027	0.0443391642033686	743.833993690498	4.31263510413303	0.078641611284665
PLAGL1	0.0566012943744769	0.00546992205191845	0.127432454316123	0.101305675477158	0.228962013389706	0.149960643986905	0.0963583640720092	6.85646296020799	0.0296954324930871	0.0098269006015758	1.66561100412392	460.71101169381	0.566516081152361	0.0708779060818094
SOD2	0.357713172097248	0.0948936437977794	12.82278510221	0.0397046016978737	0.136166110656228	0.585231225230626	0.785413248542304	0.131332178096997	12.9854954956177	0.0110026842409718	0.00920112770776292	496.170660159631	0.187238867066654	17.0476645161826
TCP1	0.229703210599183	0.0702745943111052	0.348665513732312	0.0508946928001732	0.126544646220796	0.235523630882518	0.0594457504175926	0.134131193987139	0.0813545266410624	0.0217469830305377	0.0330499968973306	657.344959758494	4.84554975597119	0.38017090944122
T	0.0612660581843026	0.0387408901140707	0.10584628433272	0.0316373412691836	0.0946027042483581	0.0170722246408933	0.0683847724267446	0.0717551014249709	0.0518975005455064	0.0360753734875396	0.168261188403274	450.565282970901	0.224396876844418	0.0460623302255469
SP4	1.30473822126561	0.0157218806192438	1.09517340879963	0.0252776394383014	0.155756148890785	0.11726448378767	1.0950592462184	20.0650566254218	0.0244840495078162	0.0733794691716393	0.0183042263713929	460.686150727921	0.0341189786773052	0.896292142050894
NPY	0.051859760651508	0.0139841675642414	0.126481961639014	0.125118153033803	0.130564775922013	0.0309329906075551	0.0953235160234035	0.0368817593890096	0.038980316261848	0.0407794378059579	0.0200012935894674	431.108418515655	0.193900791072908	0.0198304545701491
ADCYAP1R1	0.0217995952924049	0.00962866263009232	0.011480120957941	0.0462148293974798	0.0343219864983612	0.0174862970168603	0.00792107238745653	0.115329504691935	0.0118222599769865	0.0147676245237633	0.632258411376034	419.970332597049	0.120631539005787	0.0124539074182463
EGFR	0.242733555292959	0.180582801669583	1.76246736254453	0.176837906300653	0.147750478353186	0.625050981038841	0.173742314186984	0.0174410093882131	0.0633699716781289	0.165271658166342	0.0255417528771684	558.641449129278	10.2610913499107	0.469547233953557
ELN	0.0636881000804126	0.0282534433593087	0.158520500091377	0.0351502739064673	0.221334911730279	0.0107822426121962	0.092886253321787	0.02209527145768	0.0419008244755557	0.0101703960133234	0.0475668092953191	496.454157250804	0.131121569069607	0.0353789439725525
HSPB1	0.190959885130734	0.0437556991803714	0.482215028982614	0.155206429965475	0.16643493351253	0.111576802486783	0.1462123747119	0.07754225649169	0.0836061812717716	0.0441576350477215	0.0637773244385223	812.6199365141	0.667242947996085	0.0763731650545389
ZP3	0.0363120024824864	0.0237849065664514	0.65064813518818	0.0454208758644992	0.494214771523754	0.0069283843815303	0.0361598960996174	0.0170952133913858	0.20435530029197	0.0193887225257679	0.0397058787780025	433.685181284878	0.193117259613267	0.0213720729245422
TAC1	0.020660774345172	0.0249286184024778	0.0648114005455252	0.0335773072048303	0.0956455325333694	0.0284681729879229	0.0458542352036733	0.0237101611616727	0.0243484885532705	0.0245415535779374	0.064749524889519	261.518406881381	0.0895698270043076	0.0195344009949871
EPO	0.00702935237874413	0.0289961666187653	0.043235173855176	0.041336908248752	0.168066369827928	0.0299632951434151	0.0632008474445008	0.0410933495191462	0.043165607683031	0.0374033823206121	0.207511155308887	441.045185487346	0.423585483301013	0.0519291898645264
SERPINE1	0.114690385643295	15.6474476253097	18.1854912804108	0.0844548132013737	22.4682539124203	10.5190437992868	21.4889398432649	0.0136387078543692	29.3203401749448	0.0389449042033833	0.0471018635845802	355.076225975744	30.4267449084381	28.0484908355664
PRKAR2B	3.93180709577366	0.00601285254047932	0.531401067434145	0.0600130907526201	0.121030853945713	0.0237862385961909	4.16034656911256	20.3706410187049	0.0146489868583421	0.0142931173486256	0.0249216177248819	340.320637397918	0.0185917979553558	0.0372856394970798
CAV1	0.0252116687178271	6.63941436700542	0.230984672323227	0.0645162258875865	0.495193250058041	13.9663406152526	0.698805525041877	0.0120328861540362	5.36904730390697	0.0179193487862405	0.00900868212550538	575.43815000319	29.2292082144205	0.548366916242986
PTPRZ1	0.0292535585118688	11.997820990727	25.9931746767996	0.476785575972695	8.29513982096449	18.9683127918213	0.243800697215623	0.00534476639214345	5.09587510685212	4.45658906181808	0.210354909830313	351.114477787253	1.89636068846297	7.42948482410133
SND1	0.0341113213248932	0.0452495161065253	0.159838431702008	0.0702039938963797	0.454807975008563	0.187577847578549	0.0377883808286556	0.203711360524597	0.115620841613252	0.0126904879194444	0.0405317412640812	550.106953342468	0.429707071219383	1.51058763716426
LEP	0.0122548284489086	0.0510188471935908	0.162519086210499	0.417447122168571	0.164066570026654	0.0286882674776526	0.0916167120646324	0.0127817794763995	0.0472162829745804	0.0226521257155061	0.0337672620292189	337.487086161421	0.491381048538138	0.0179872459396439
CASP2	0.349713124737851	0.0154248196020739	0.309819427827105	0.0465776996949383	0.0509939560408339	0.0466009276160714	0.308647806039953	0.91218746966736	0.0406126689964692	0.0397484326129431	0.0267457950626915	558.678413660561	0.09507500292913	0.109924124521946
NOS3	0.0315216691463073	0.0284872565148204	0.0491996438646713	0.0484047431069602	0.152906774132169	0.0521813846616741	0.0209727720473615	0.0261466854741844	0.0676782004393154	0.00889141571837731	0.0845310921920796	447.087681274735	0.135543522290458	0.0150321907171176
INSIG1	0.0619330448399892	0.0523813202992229	0.789337572698901	0.0122489543673917	0.0461799623235905	0.170592084042514	0.252154275602894	0.156661034550391	0.0144026305244654	0.0281669299493863	0.0269386920387009	448.580097158266	0.0494814331619682	0.124501493377242
EN2	0.0935193957179001	0.0356973643269994	0.0512425388345632	0.0510047569107745	0.142434812885581	0.0375578402154964	0.0548436782258843	0.0134183709918511	0.0962540216265911	0.0292665524225342	0.0879827529628218	436.250380925777	0.0971171082904546	0.0250874708489062
ACTB	0.367075846744128	0.00456980250829092	1.84227245224364	0.0300734773727283	1.55199621861291	0.0566999836574318	0.192008377501153	0.21172386252307	0.0304316487622687	0.0455274258663303	0.0497068799635092	816.608003515534	0.250122729570952	0.116946553348093
EIF2AK1	0.403113397378454	0.0225945004281639	0.0697472343857772	0.0233276706785221	0.0775930102439863	0.13155172376917	0.131842214708056	0.0583712514661593	0.0396797911740558	0.0500989278266363	0.0170469422811617	559.464153440229	0.572686764813496	0.973088590683947
TWIST1	0.0290184045085051	0.0677032091895275	0.0489786488182137	0.0217521751053451	0.103406712785122	0.0691508369150846	0.0375495616738551	0.0530688508158775	0.0520116825115604	0.0299625836831432	0.0312362412644418	466.279720616675	1.08019155554348	0.170971069215104
CYCS	0.0540625457651157	0.0281164297004841	0.17849852385463	0.0777279375316207	0.0590091351209567	0.0662813420440671	0.0301420999578817	0.0632908130085787	0.0787867045317468	0.0288644599726905	0.112473591185744	465.793527456775	0.050699029279386	0.24649090225107
HOXA1	0.0334827517428498	0.052486151403479	0.0515348517120646	0.0155611776800962	0.108048585225733	0.0732888163035075	0.0592985823095804	0.038617314593348	0.0659108312188695	0.0106506120507025	0.0123898128508629	380.029406033252	1.81244301338568	0.109850073751165
HOXA5	0.0199125207582018	0.0380901668660541	0.139541661592012	0.148317192334727	0.267572907541917	0.0523433865126194	0.0294784830568845	0.0249412580340144	0.0660883657094151	0.0270681971627005	0.0686594809074842	395.030639056377	1.9269037176745	0.0229973540049365
HOXA11	0.0305002612392337	0.0224413111474543	0.156317015221535	0.181054203898223	0.0955738960318758	0.00597854275249804	0.0225664095834682	0.00536576325839882	0.2183069506344	0.0268842870039674	0.0363573877856296	308.331254037527	0.560209023588053	0.00542082542085088
SFRP4	13.5301634083017	0.0891270972180764	0.0106423241258505	0.181075606320557	11.4031650804584	8.01441876154587	0.0477804900094955	0.0280741724095723	0.0591944271707675	0.0270831257331228	0.0911882972219816	324.457415396613	0.0950618465929675	13.1917917317499
GLI3	0.898747340787339	0.0891860137098408	0.741691359589991	0.0645917033067424	0.191491925033489	7.00338111461281	0.682348132732877	0.00689244376967853	0.242457520832749	0.0383209679394449	0.017415083489327	399.956012187925	13.704854590304	0.72912537195002
PGAM2	0.0938503617765786	0.0244076119048329	0.0353711479447322	0.0347020488150757	0.026931572605671	0.0204149142132238	0.0249644661592455	0.029528484349831	0.0266782268994685	0.0886059301597611	0.0541934845205622	417.09546756621	0.107178249823352	0.117950169965194
CAMK2B	0.0325511057099463	0.0588808365766584	0.0477624183908798	0.0734072787679567	0.134440478851492	0.00996998709170584	0.00841500732445527	0.127042460403181	0.10882683498764	0.0376265986735167	0.0953540382049209	393.238033062055	0.161329753563503	0.0139504858711239
IGFBP3	0.250628764151197	0.311233142969648	14.1921871040748	0.0599470067404307	0.0728777126363424	0.706289758850787	0.135590133328818	0.0480916102846829	0.156714259404688	0.0153384267239079	0.0286151648523998	522.119513186995	1.50127593977878	14.9321800524849
GRB10	0.496048225738565	0.0130070675899694	3.09506404216691	0.378700688937352	0.86934688793457	0.117122564411451	0.193685452106787	0.00906046869410292	0.0307931684252809	0.0382656999417944	0.0125852999321993	459.730062888407	0.585627101679277	6.59159588158229
CYP51A1	0.0583413759755744	0.126581442234574	0.198497814081602	0.112062552398709	0.0542032936612009	0.0513182361830516	0.0309852088108202	0.0146180990388733	0.029575956630654	0.0130035536221075	0.101847064238012	409.042497669897	0.930455326754856	0.0658227496551143
CDK6	0.0145306125881113	3.2192584575492	0.0397321836397134	0.0186371802143953	0.269066892334052	2.16248296178854	0.0195923634615251	0.0993554762383694	1.50226868547929	0.0439061756853317	0.0200346250339853	458.685937300032	11.8249097453353	13.9816665776664
CALCR	0.0349593760946343	0.0207307125639429	0.154550005844566	0.171189453658624	0.068175121948298	0.00772814905058888	0.0768014781073278	0.00486756817403557	0.0697110323946797	0.0231124388613202	0.0295043053472066	301.354955193917	0.702226617084698	0.00763158861114116
TFPI2	0.0156195157422988	10.3299584179578	0.185619060535804	0.0857286888378756	0.081753953302153	0.0189189166421809	0.647297639442245	0.011850818946997	0.0134335738833726	0.0105508701637623	0.0219071319764488	285.574515213386	8.89707440589085	2.31731499476073
DLX5	0.712503367285918	0.0904699644344627	0.0419108947998742	0.181450087381829	0.303603076994991	2.24701691603556	0.104149553311094	0.009762825645849	0.0241885104729186	0.394765521280087	0.0147865801380218	381.903030645495	3.24831511718603	0.116209177313749
ACHE	0.0800442345884166	0.00980369067318936	0.0145724421090651	0.0254522857000291	0.046812414651021	0.0109210992135981	0.0392952923343409	0.514218471374014	0.115865240452277	0.0230423204099137	0.114229344718076	372.352468317729	0.0644416353942711	0.0562136935900932
AKR1B1	0.084850813084735	0.165864962985852	0.0332377468217986	0.0432662990586521	0.118000254621011	0.618084138004626	0.0308308266060421	1.4268370149258	0.39617160466124	0.0251053505586016	0.0194701142720299	480.329180039169	0.188427004047981	13.0101633417209
EZH2	0.0834412694868112	0.0197134909738972	2.14861676376446	0.045480936695879	0.0511700183735083	0.039692370032907	0.204175605670658	1.85043574560492	0.07641566361922	0.0347269441483648	0.0380284695097021	477.912784978272	0.0424353877140981	0.651056058408534
CDK5	0.100878346407214	0.0794379387960547	0.250836325272848	0.124276924031656	0.154057051738963	0.21373390977236	0.032702408963675	0.0688619723440324	0.0619895003301038	0.0483552807904968	0.0224409128658594	441.619706413547	0.187695765103766	3.34505107288477
MYOM2	0.0324211900574576	0.0166043764650795	0.0426352164709868	0.014435518573653	0.0269463148508541	0.0140018109473741	0.0542614395787922	0.0594259506421203	0.126235575114236	0.0233573502568047	0.273007118131612	366.633306856204	0.0419799873723783	0.0144048473389702
MSRA	0.031653232826034	0.0135941527889111	0.040090475945102	0.0522298399279683	0.173714141867119	0.0350403325771311	0.0915674063311727	0.73641862151484	0.0558233544112648	0.0145152545294655	0.0251511082572595	439.166459587543	0.0377546719193269	0.0756717533804518
GATA4	0.0687080867665206	0.0400116966655923	0.0247078889522441	0.0955484809249008	0.0595336910352749	0.0819693926209287	0.0494288470562699	0.0161597213750412	0.0424721350872945	0.0250741443059093	0.156504933735887	412.599400001111	0.162544681560503	0.0504385032918963
FDFT1	0.119386141978854	0.0269839350364029	0.182588190718733	0.045417463658811	0.160836494974641	0.0172789936812773	0.533864636575807	0.222394946988721	0.0245380121082387	0.120557552252829	0.0501612458250296	620.018651958869	0.0518791393926921	0.148487818771296
LPL	0.0891649736617165	0.0626391686183822	0.0116538772878472	0.159543115991317	0.0458766757755013	0.0145025032830832	0.080532844858655	0.0288874349426627	0.0302499348647082	0.0375290382191948	0.0298496368662375	369.9598538845	0.279153196781311	0.137989027071996
TNFRSF10C	0.0484989084178272	0.0109303596640369	0.0115183462524936	0.275493147218815	0.0405118460939358	0.0483661095040494	0.0646217906804248	0.0296138500103215	0.0322497848097184	0.00807147317721228	0.128727473929493	337.219530239383	0.0755200391389801	0.0983689903556009
WRN	0.870851404869459	0.0100173269047036	0.114463609210876	0.0219509813494938	1.89452341892833	0.0265086104634474	6.2867214764969	0.110872394468528	0.016186496643994	0.0439285561542537	0.0102832558911029	406.957367206599	0.0310487719240007	9.30070256904846
IKBKB	0.0400294043338241	0.00943109860702238	0.147577521267986	0.0270340344070026	0.231716694884577	0.023886088427461	0.16522494769503	1.13532456697691	0.0146156716906528	0.0161432694474277	0.0469944919055039	505.502825781693	0.01167301785376	0.249839873497328
LYN	3.78581140640541	0.266216123343149	17.7170720673635	0.0968397920175117	0.012966466189027	0.0766342979724756	0.3920313713106	49.0572702216284	0.277234184623004	0.0224078871144477	0.0236144301338068	468.336369833835	0.032672244757707	8.69280510986704
E2F5	2.40102551424923	0.0084568158388135	0.120893247027146	0.177979672664909	1.05220332653137	0.952897130768318	0.425067656157719	27.9929758884136	0.0242604758596101	0.0181099536560975	0.0293433067548569	347.504350194264	0.0363779183961567	1.56120501044677
NOV	1.8046606644863	0.0450480208116533	0.299174166228125	0.0342801872326154	0.176056289246134	0.0271579196001151	0.23571011461642	0.0318375181505364	0.0324687470989293	0.00992521332710406	0.0571173592926117	455.883817484067	2.77628202643027	0.0273298496445777
LY6E	0.102583726067454	0.461346191360502	3.84041521884465	0.035249135999795	0.129969728486062	0.468752697193857	1.07946730101458	0.0233557339143287	1.45601278822462	0.264606168745064	0.022376746913935	551.637992361092	19.1563951705249	0.159713066354958
CYC1	0.0704905620039384	0.0374614958744345	0.214398560057064	0.0820328320184884	0.318237454555007	0.0994748208993537	0.0345510604360451	0.0274400137902907	0.0714733207955955	0.0438590629248794	0.0459737828182722	552.420363500883	1.06808375027005	0.155376264909075
TNFRSF10B	0.282940179606622	0.15888324841287	5.45143560174424	0.0384516594571514	0.117477962398215	0.0505306870777353	3.15393844348711	0.0212423238262768	0.0976924536464702	0.0663718198898332	0.0143043631079103	449.795522924888	0.0146245271471258	17.4628311799943
PBK	0.167611520723523	0.101633372321294	8.01906151859181	0.0505586387716303	2.39193042523175	0.0320942264268952	2.06832268576008	0.0723433021486806	0.00647299454964099	0.0868849442742212	0.0402355540064421	308.977171171945	0.00833649269450703	10.8216349105626
DUSP4	0.0456575910744986	0.0298409150376415	0.0609927483604436	0.023503504895332	0.11249887719407	0.0299401092851586	0.137226909349491	0.0414320958083108	0.0760879672606239	0.0105968937228167	0.0313701154432101	405.075526008498	0.211429476565426	0.25825974641898
PLAT	0.291172863518566	0.844362728332758	20.1038690076663	0.0361719330220235	0.443246932010467	0.138633107048097	0.20722674398597	0.0135258733660676	0.226692443405679	0.0735419813000703	0.0251953787579465	482.550755424885	0.0266471342550524	19.2127283359445
CEBPD	0.16310376184921	0.0273069118507313	5.50897923847946	0.174958613898191	0.446479380859835	0.126279000279555	0.610021592601368	0.0379452935423973	0.0730369647579233	0.148195865684344	0.00985040261883021	589.916537183812	0.0762374841791784	1.24309141786294
SNAI2	0.0319201552130108	2.61739848380172	5.37303364571103	0.283431340923512	0.469558546869156	9.67761057566192	0.404936844489946	0.00309423474600036	3.78005303484624	0.0501393991975988	0.0138074593603955	607.013223745919	24.8264798551075	19.8659380262891
OPRK1	0.03416625308293	0.0331847107078733	0.0986121702519122	0.180436533353312	0.200503527346734	0.0366539847784299	0.0318070782734356	0.0133517855554435	0.029072460658138	0.0306959982174132	0.0407433335393537	350.62251792126	1.03638190201282	0.0222809761819528
MOS	0.0100675139886991	0.0134208138473062	0.0427150420424011	0.0220829346698176	0.617304787980817	0.00644052095860065	0.0164485529945635	0.0563873341769298	0.086270833671643	0.0976722614332043	0.152861295003059	293.755338888244	0.467134628961562	0.0110060248424021
PENK	0.0452019104650833	0.053299090134581	0.143211085001768	0.450458492626857	0.256873400167502	0.0205968106328388	0.0642909708967581	0.0480213704284292	0.0375227975468272	0.0309658487669929	0.0520795137383221	390.493716599466	0.127411288522405	0.0189914108587626
ASPH	0.0443926099937083	0.103256224553737	1.57801885001263	0.0885855553926472	0.174643810371293	0.510661048283435	0.0167713414839918	0.0309268563506254	0.0419464473355127	0.0137101890819263	0.0261198979178267	499.827329804018	8.00616691408543	4.95399605999804
GGH	0.300246055110773	1.76531391500733	2.22037341328365	0.0367961581274289	3.26634437679616	2.07723966568348	0.476807384452396	0.00487562060124427	0.0941884933040223	0.0367378885885584	0.00646698246296552	352.31329393991	7.69356897180061	1.93772922964708
CYP7B1	0.101179512803094	0.0015551358458079	0.0197015850602981	0.147666531116246	0.561705316799037	0.131171249207271	1.14022968168061	2.53502293656254	0.0807819375638348	0.00252890974601928	0.104829893755098	441.88456744649	1.00266656434233	0.00618337329942578
CRH	0.0123310479055589	0.0435656094265816	0.396925349660171	0.067339354585362	0.0451284407353336	0.0222683190207803	0.027154160290112	0.00889993258067302	0.0201968554948909	0.036672759921792	0.0450849743134354	278.770411273542	4.31879156662275	0.00647516998356478
COPS5	0.0817968090500905	0.0442171638775853	0.160001356507213	0.0266650664550174	0.0916272908355744	0.25822355163412	0.0250343315720286	0.0325907583327676	0.0307859157953679	0.039237443906624	0.0303068354952318	369.416405591444	2.2459492038901	0.183896451893215
IL7	2.09988899749274	0.0378611230398011	0.375534255799231	0.0127808078464973	0.164963716835184	0.153787437015857	1.19007654324897	10.8233341204137	0.0278549336626342	0.0216316602137361	0.0348183967040394	353.719921744749	0.18842811220636	0.00644710439881021
CALB1	0.0195856429045272	13.9316967595733	0.0168571087833953	0.0379709590241393	20.0136282162087	23.5492619974795	0.0514452840501563	0.211656470491813	0.0276914883127168	3.81376037738314	0.0322905290870183	286.152111979354	0.0240647139746792	10.0962404310818
TP53INP1	0.0354078893185224	0.0250366174592216	0.0677152139782478	0.11163843644851	0.187250507204482	0.841226027915447	0.615535565256178	21.6921024603025	0.0490673381639866	0.342200212087501	0.0200092280215832	503.872128452137	0.0370051026519373	0.942011783364148
STK3	0.315730924608422	3.96492212609762	1.98835360043251	0.0594349332110268	0.377658129287266	10.7654751134544	0.604565514572743	0.00549500922547497	1.20707770147595	1.12205968097983	0.00733587447625483	378.487966262761	18.6189636367158	4.71619207456486
COX6C	0.0535771453104797	0.23739461533579	0.234248885206388	0.0322359208230163	0.299559873107733	0.119014469410603	0.0576996173407932	0.0268544354996644	0.215199509544784	0.0642730883881085	0.0174067704976178	512.839606015074	5.01825260187367	0.0996233681864856
ABRA	0.0104187085425453	0.0688953654345997	0.023962386626626	0.0745540570528563	0.0282737317168425	0.0478703276447559	0.0242596529399723	0.0461944770843004	0.0350099448652937	0.0320398133107327	0.17627983742138	342.952052930267	0.0749677283722629	0.0100449039457545
ANGPT1	0.0794571989607437	0.0143003571937983	0.0923152548010531	0.0359087292795249	0.023121160410805	0.178309477597685	0.0825786911629713	0.00471696761373911	0.00701354367554275	0.0189233428459046	0.0283365352939456	264.938960022337	0.0466717308635521	0.0324203032258449
TRPS1	0.0725004691274501	0.0180489635969855	0.165138878341373	0.0434692345259102	0.813926269366057	0.673215271681741	0.506736928720764	0.011550492814201	0.0377238893935469	0.0622023626416848	0.0554018995300058	515.946967393564	0.538801310872679	0.643627045539993
TNFRSF11B	0.120982885024343	0.00851709453127649	0.189153408748087	0.0707681158309944	0.141410678102372	0.138048356646206	0.0387564395600089	0.0122035923581693	0.0167201244025875	0.177487758234964	0.00873812460857003	323.643424030588	0.06668643108066	1.44390358104228
ZHX1	0.160591166502352	0.0134817041298012	0.0431642623150193	0.0159676073710382	0.0472906867467415	0.112465377428662	0.155296018600701	0.152903281283345	0.0455572923541116	0.0307328973132885	0.0334411389574998	466.254153884845	2.35772608103994	0.0775253710378103
FBXO32	0.0898956987502584	0.0576043747309706	0.0858803570395829	0.015013167008827	0.3509749385911	0.072813543243797	1.55823452295634	0.0310262988389891	0.0297010262153923	0.00706586368687539	0.0176779949405268	438.257767540538	11.214266370725	0.169404677790719
NDRG1	0.544348600938826	0.26969216782156	7.76589250827154	0.0405600393797446	0.0806181171040094	1.9468229865743	0.585830034344935	0.0437005708863512	0.0930705501004815	0.152642454069063	0.0375426425461536	710.067831045577	16.9149619889246	0.484399552497878
PTK2	1.75847952258338	0.14070347307155	4.24588211481244	0.025876418871047	0.178175514163869	0.726391670720752	0.699939312988364	0.0343966573476729	0.160442383010707	0.130669648442888	0.0112749165840046	462.305369567563	10.5325969441951	10.3815064875821
DMRT1	0.0573829127692877	0.0245762840293295	0.0585222572188282	0.203591079211734	0.104604519296053	0.0250929479972292	0.0659607085533938	0.0254616606949489	0.0228435461503774	0.0292118723212926	0.263502862240448	352.12255912198	0.232071276021919	0.0116832009790228
MTAP	0.0250894697420541	0.0178462059702197	0.0499360472039008	0.0205810587568441	0.013944724978259	0.0720006034620416	0.909302811922742	0.191290152064712	0.00804551025551904	0.0225204073252166	0.138446168135271	411.475704660488	0.110946584708566	0.0529743060997053
GALT	0.046462623855617	0.0219855221037704	0.0490894726399917	0.0239151977175823	0.195259978036851	0.0391729564584211	0.103534823930724	3.41181419244323	0.0434410773943998	0.0108296231790358	0.041560485586408	427.972162956284	0.0575868139029518	0.0267032099538734
NTRK2	3.46800910841382	0.00521379190201492	0.261783507795469	0.0142149820378525	0.802271838414675	4.80004965978605	0.103756310555787	0.0473930319213115	0.0149417934811804	17.1883233455192	0.0165821529533545	436.297053974433	0.0129284940773088	0.524824285284989
GSN	0.0804148954139482	0.0199618262782311	0.0403058914447157	0.0381027115435937	0.237755817871773	0.0357131235254366	0.118460906831123	0.540446374749717	0.0378813763055416	0.0589163943760062	0.269190806420105	573.242595068378	0.331889896612615	1.0398889339633
FPGS	0.0341409039701245	0.0457435510852161	0.26993743768914	0.0223139829983322	0.0738843659279935	0.086177060508234	0.0503997757889975	0.113823529003134	0.091255077879669	0.0381094444931911	0.0294911103117847	502.152269373391	0.209743432773206	0.614931785844806
DNM1	0.0616721930922323	0.0459662888111941	0.100580920858785	0.0309569029201729	0.263610071614602	0.022632335606463	0.077055881695337	0.0327007179378773	0.0317293276442358	0.0529567904571333	0.030829562916543	444.933935647399	0.323374426687393	2.76317746825712
ABL1	0.032437153791639	0.0330586173499764	0.0751574332766354	0.0118658502052047	0.177846518748472	0.156939355074035	0.0768249260732869	0.0360589492759439	0.0574340507579025	0.0286852669385016	0.0207635142474269	495.721185883541	0.800837114989613	7.69568732024103
GFI1B	0.0370485571602767	0.0315830873564696	0.0361507087556479	0.245555635759563	0.130133735724779	0.0404393582406042	0.0236470252329289	0.0805540417639578	0.0544892180205601	0.0220139825279163	0.0720261662959871	439.903210440422	0.110007577991244	0.0148200120721022
DBH	0.0152631381819653	0.0818896651130408	0.0483206462203906	0.0993198370044966	0.0574546637596163	0.0243660783508889	0.0257494518645013	0.0693109310155969	0.108444593503589	0.0327854399567416	0.05964951563404	404.867123677876	0.701028603056131	0.0291763758560796
GRIN1	0.0177265036314888	0.0756603750004682	0.0496429528266715	0.0554702795048642	0.093813196380509	0.140720692194849	0.0133964252170609	0.0335232708682195	0.0521664642170901	0.0550033582052844	0.0760857667850766	349.489862761032	0.188714171604968	0.0476527819424819
IFNB1	0.165221408209611	0.016521218291177	0.160566005918011	0.102295836751917	0.0271206879911507	0.00648042305486072	0.0367924021535196	0.0539597736754546	0.0202286164394243	0.0388927120651595	0.030173970294154	229.69251824209	0.0315100122847599	0.00354169493103832
CDKN2A	0.898418383569113	0.0430349286200745	1.12319959032755	0.0135605955442651	0.0117334048282736	0.0649543426705472	17.4542143208336	0.0336703662162072	0.104807744957817	0.084010308211493	0.0165654808468229	429.766297356465	0.0441305526880916	0.0568981272294554
CDKN2B	0.0831321672477964	0.0176350825045802	0.03315876376576	0.0244159414074627	0.0144068486898526	0.339427311322534	0.206302362545334	0.246274245835945	0.0577169736099171	0.0230361294714965	0.324615286717355	493.410436592788	0.0248754973589369	0.0714907513347902
B4GALT1	0.865073652517928	0.275357438256268	0.159940819812	0.0405781456287836	0.0104286232616453	0.0435495930870723	0.0296591226262247	0.00591032503706653	0.0596980655894001	0.0333513634871778	0.015240422568615	293.661743095929	2.92462732949039	0.011372669950799
CNTFR	0.0511123359691035	0.0191655501456274	0.0309459032258363	0.0329657254203328	0.0689396782660278	0.0169260324913862	0.0341434753508276	0.0390408038695823	0.15118900176011	0.0214358338248886	0.270712322241392	418.444518234638	0.105613767857296	0.0113208698586378
YBX1	0.0071557404712879	0.0163369676795336	0.0327598640134163	0.067385878141287	0.0376670331510687	0.519313868978987	0.0866701550047458	0.00865563178169173	0.0753540825595364	0.0273027073859308	0.00838066498629995	252.960333419446	0.111156085492333	0.0495548903670523
ALDH1A1	0.0326087009721622	0.024346872721625	0.0688772172810034	0.0489476938463004	23.1344005060953	0.0107787553399152	0.283814084956669	24.967469392174	0.00950906693317688	5.10139747923845	7.4291029080273	381.599134867123	0.00487672105190768	0.0508685275939709
NFIL3	0.103412121217301	0.220112436855823	5.46218392174855	0.0719811565156688	0.1785052234979	4.37526822363336	0.589059999941969	0.00609766370676938	0.0322672322593554	0.0131638909163056	0.0262734761241694	333.288944706291	0.654370154458232	11.6028618407043
ROR2	0.140962673492979	0.0438745430550671	0.00639138538522685	0.0145767411136131	0.776899747156483	0.0507114491682953	0.0538570596288851	0.0361424229345213	0.0610113242964096	0.23264823881784	0.0177253228266568	423.314737388554	0.489321577307481	1.89313121915099
FANCC	1.79407710871996	0.0396391859589877	1.2500952704938	0.0730272115370109	0.209912308794503	0.0547670763551582	1.9578767371574	0.0247385424374238	0.0340183634508982	0.0961828176634238	0.0234217669601387	372.965537329861	1.24651154583916	0.145406419746191
ABCA1	0.317884002787359	0.0398406730234265	0.717715473471733	0.0458681795767677	0.0440732835448663	0.351567120920592	0.563352129350468	0.0348456407918727	0.154602931583914	0.0144702673526546	0.0134683067857779	452.019239457009	1.48691860499069	15.0875030937042
KLF4	0.0450134672701804	0.0312173302466485	12.3909142985296	0.0390752085473973	0.0409978326946198	0.533434447707946	0.0527515800377477	0.181796190139357	0.0270865703618948	0.148802003859783	10.2938765709352	465.74944599616	0.0212639767341604	0.0613722600561405
AMBP	0.0781938530420001	0.0427318595719661	0.0505276698301683	0.383395656143348	0.066028852692117	0.0322725142872	0.0208665765382388	0.0529343335121726	0.0209433545249451	0.0268404131486899	0.500672326294415	381.825999807456	0.0773068437662097	0.0098541402820665
TNC	0.0305832328552839	2.65407294220591	4.27321996040621	0.0192874420011002	7.41037124526919	16.9881986906944	1.65520800663648	0.0517594959795879	24.5543142854916	1.07839036829924	0.0126562738569033	462.654528778357	22.4847594855193	35.2524720163451
NR5A1	0.0348607080764423	0.0697241694331823	0.0463336514464004	0.0477664834726443	0.168295193360489	0.0357622932875317	0.0229767119199457	0.0659763198423968	0.0699713194601509	1.44602784251727	0.206343271694165	388.670862469495	0.136471486152543	0.043038124973341
HSPA5	0.0778495419367751	0.129049824984418	1.27650227172313	0.0552064079518333	0.205831132072274	0.18220690785355	0.117629663467125	0.097687122919488	0.0322427943242699	0.0678432439475908	0.00420606494250254	667.90196776519	1.37848945107432	6.43559621890294
PTGES	0.0283022432771963	0.160632792993273	0.0434544478762501	0.0407115683258463	0.0200093380688574	0.0386753172431209	0.0605615475341409	0.359293320836316	0.0486937099155184	0.0114381277191525	0.052336074328187	509.209121449496	1.04215341624418	0.0826017363045072
TTF1	0.0325348393522623	0.00648039860540526	0.349537843186638	0.0121698772946811	0.0902513505461155	0.0375287660450697	0.189952686835125	0.0473380843129336	0.0151866910584785	0.0461787255231356	0.0181530009109043	292.034460016317	0.34472347641236	0.484592863667322
LHX3	0.0208414490443808	0.0307258159484762	0.0251276584482281	0.0277889060209306	0.0625856231269913	0.0620593282194959	0.0236450157275803	0.0783294855444559	0.0593316309538284	0.0312510046122937	0.0344489398152732	440.365349824048	0.198864301123738	0.0764655155080895
EDF1	0.0344404657027404	0.055071683850801	0.14314581231772	0.0311995780658219	0.0690713078895417	0.0435788430803368	0.0668555737849792	0.286677169480608	0.0204238141925072	0.0374690598416278	0.0338971219287177	573.363823342793	0.887130383290444	0.68513425825247
ABCA2	0.093815928537229	0.0268905021271149	0.256942182685455	0.0100311493320169	0.0839265862824022	0.0133880349642824	0.208187979855446	0.0988440493054959	0.0145615224271671	0.0333999230653537	0.0143583064553723	453.396000382118	0.0543158848133732	0.0627415942085337
PFKFB3	0.105213352698136	0.0247965962780345	1.80904388395202	0.0210859920131419	0.0622646987776001	0.176001326727141	0.322538158138994	0.303221031994939	0.0801771202718856	0.0679145585229818	0.013049341256816	512.77032830067	0.0565023792500398	6.06244850075074
GATA3	0.0368493353374873	0.0109849815057432	0.0647731016146579	0.0842014277149955	0.0106958473446338	0.00905806176018118	0.0822583818497203	2.05376386147611	0.100220939390429	0.0110608865538355	0.0681436342361696	413.552912618261	0.0477908425004992	0.0531518961723753
VIM	0.0255833090213856	0.0426233453422988	0.0755933007205818	0.0695344507567178	0.171403641140536	0.243256583799	1.81720414826641	25.7904415003672	0.0925024640342118	0.0065839272951358	0.122610021213037	616.791273529764	0.444113676351677	15.370841200728
PTF1A	0.0477959988640647	0.0357395603525476	0.107211519225465	0.0498258711566633	0.159570889486846	0.0586011156016418	0.0600214856435034	0.143797044590649	0.0484417453704094	0.0351165679094439	0.0780356017998655	454.146929236551	0.146660271511506	0.0519994718336363
CREM	0.0262915384175736	0.00816669073835058	0.196445609109336	0.103204670769765	0.117934246302796	0.0523346604860415	1.03076873645102	0.0284236258508567	0.0262356418070869	0.00660217058380203	0.00712074272206302	288.946394541629	0.0426199663277969	1.24326924273627
RET	0.0324415453751258	0.0473880658465202	0.0223675484649476	0.0636352184243787	0.126552067673098	0.0284207488104524	0.0604156795395309	0.13229522007897	0.0196312237759478	0.0297534796462738	0.062934290129263	379.427794933245	0.494879843057658	0.0135208350288192
ALOX5	1.83703131097235	0.0132537723949559	0.0763251428537505	0.0544120627139047	0.29649833601848	0.0218626632091945	0.5228915249325	41.8559715054623	0.0931435422675152	0.00876642228619801	0.03368248287273	454.237049174798	0.00497378228280999	3.07746135898941
NCOA4	0.0935499504459733	0.0147965940711329	0.564364961932759	0.0245467160927021	0.129966117157424	0.12433061301363	0.0532365815036736	12.6041496200282	0.331636322036226	0.0057907967025873	0.0613525001274791	545.100918785648	0.660687568634354	0.10599752154676
DKK1	0.0319249886200695	7.27951289507785	2.26272171994989	0.027672468660025	20.4700719345634	0.166750182126578	0.0491539549514222	0.0116904658368107	0.100047141089095	0.258980211949089	0.00357708739126631	347.350722658839	7.3519547237894	13.2181359159383
TFAM	0.245516719539458	0.0115995438218976	0.0496915686092567	0.0745259261733924	0.165259595778642	0.191351846968502	0.0514180490721881	0.880711656222789	0.0412155010668395	0.0126029304458246	0.009348074633668	443.52693057336	0.284250707828646	2.90357687954342
SIRT1	0.132689418333301	0.0119594234224308	0.0620963766638316	0.0363804653097855	0.0577725933438795	0.130542484861449	0.0451256429147829	2.75625965012983	0.0554762087040435	0.040874202655587	0.0196749894421581	385.435436084164	0.0697271740411765	1.67626210708473
PLAU	0.397795603459338	6.60379274016584	4.03181461842738	0.350993695827111	1.9169613220533	7.34927265973145	1.81026538753479	0.00525599543610053	10.5155384084358	0.0200780155708627	0.0210620851387371	486.196134542782	13.0869785767267	11.2332778310506
SNCG	0.0649415632153381	0.0273743415880077	0.0679208123182536	0.0509103588213439	0.0998694217957546	0.00898730231964878	0.0259926298079359	0.0785427057961611	0.0356752417256054	0.0249585948295649	1.08216621050177	426.783875492483	0.0356503064504662	0.0102198180268381
PAPSS2	5.14240327784566	0.00771164756633134	0.560477906410232	0.22860036792977	0.0995550048485514	0.0274962089667754	3.66266106400004	16.1103804594502	0.0436160794546992	0.0107678437981566	0.00763618682518565	429.318780715769	0.0931132934900141	0.542339401817005
PTEN	0.111550766323025	0.0421260752463948	0.045754742081045	0.0578539021719661	0.234579043053662	0.478022422190446	0.341305575235184	8.2872056591576	0.265020242418203	0.0326965908199729	0.0138673724156542	607.421020552554	0.869661370706165	0.0148451409980401
FAS	0.568132174989299	0.0172510995452704	0.525574150200715	0.229330074505628	0.08253050538065	0.0357295838451953	8.48414651887105	5.95081007321969	0.0965196783559272	0.00767315430871493	0.100133615275143	441.317617086909	0.545826430507803	0.00865340556668712
HHEX	0.0186673694461442	0.0228295632722724	0.0479689080150681	0.112148878346206	0.113553705815355	0.052635718080813	0.0189710688145673	18.2793016945285	0.0316423463504622	0.0304961530376049	0.127494891818657	336.984240762114	0.138003906277658	0.110695537833807
SCD	0.040584414447198	0.5081030556745	0.0779540008607644	0.949302233170033	0.024241306104167	0.361986878818544	0.990001846957958	0.00513659289921018	0.180702109116356	0.0106362471459257	0.127538337403739	550.710252720061	14.3667061747481	0.0524751191153115
PAX2	0.0324980449192274	0.0578758090615563	0.0306364447075565	0.119563938216778	0.0840335007795337	0.0164265769509878	0.0207678515729048	0.0603347370437025	0.118725925605787	0.0549885472420768	0.142516064155063	427.293034515367	0.158948219791264	0.0137604740503412
NFKB2	0.260995357546571	0.0213773502627854	0.319144647928208	0.0338597071301748	0.108135389174828	0.128785368616556	0.175054175294774	9.28266246760806	0.0800809361391115	0.0617129521734067	0.0136525440375244	489.7352281119	0.163550653436552	0.886213890527983
MXI1	0.0241677647865917	0.0310039798288613	0.0472257696880453	0.0620611439066916	0.176970171694928	0.14956391305255	0.0572080103208236	0.0302883277593916	0.033735817433448	0.0459944809795854	0.0545291000475709	460.445546391343	0.131561853987046	0.129778567516779
PDCD4	0.0971843467153228	0.0183132392548247	0.635401261018949	0.115411835627803	1.3628966939054	1.31334833738109	0.268870285129981	31.9637321225769	0.020795324148087	0.350195027161814	14.8086233933178	426.540923826756	0.109091582620545	0.0308680328340099
CASP7	0.0803323260419611	0.0528942153834149	0.119679000845162	0.0204664214948565	0.0844699731373007	0.0709687747342759	0.541704254202116	0.146886117814197	0.61673175810794	0.017495639624174	0.014481281205562	461.683494164601	0.101076570609313	0.0487163694478612
ADRB1	0.0255246478027839	0.0317785426723275	0.0459168248008199	0.0527861602788684	0.155544383541819	0.0223402857984156	0.0419916624007252	0.107126693838107	0.0672689493863803	0.0317445122088824	0.0844152631892149	445.639205202834	0.144938993028037	0.0771040433843603
SLC18A2	0.0259263406099766	0.038951679114016	0.00988537297243395	0.0517467222521063	0.0274149130028851	0.0154152811954541	0.0175498765206991	0.0360326234151056	0.023313470612174	0.0220572634715982	0.0768512150725245	347.549596239332	0.715628286711348	0.11243678515985
EMX2	0.0139510596100709	0.0214057001349455	0.0437881996215386	0.0215974913629584	0.106626359947071	0.0282970176990703	0.0194111321500328	0.0570147628137592	0.0506661842723572	0.0429457346310688	0.160564193670186	331.572477453943	0.226968379397319	0.0153140666742667
UTF1	0.0127050546861178	0.0402533371631199	0.0463938178716842	0.128879004202052	0.131709702104825	0.0653881415642635	0.0342096010845387	0.074679696267905	0.0386378418605958	0.0539532576933446	0.0859246387499619	497.208579966272	0.375484399038118	0.088212934493424
CYP2E1	0.102905724408648	0.0300947663048315	11.2200465243928	0.121429390147874	0.197291733143499	0.0344558842065321	0.351505127438564	37.1949430777146	0.0288749458299451	0.040267308191472	17.433925070892	358.8461876715	0.0222185895502767	0.0154346176870919
ITGB1	0.0476848807703106	0.348803524124026	3.63625884312346	0.0705916785431173	0.149728855680914	1.12163277809044	0.430030078830799	0.0258663351305745	0.241559436333563	0.0355824559768931	0.0200696668486369	546.796749974081	0.351242532120157	22.3864838313942
NRP1	0.0305111294676436	0.00512411266729698	0.163064474338573	0.0163594027272473	0.729621161224267	0.0436494281294839	0.197327874492921	0.0348235976397573	0.0476224572219159	0.0264720096918427	0.0584160094578717	485.349159961282	0.255739963452571	13.7229614571528
CXCL12	0.0890132919632635	0.00214346827394152	0.00881240798536288	1.1151867621619	0.728178129036155	0.139673953307257	0.254014112068548	36.2226899341989	0.0147720968101703	0.0264248446970728	1.48231353354245	416.618491465	0.0660740934100117	0.28579281023924
EGR2	0.0190302773816924	0.0255441423141668	0.0396959147203267	0.0328854370635963	0.11341197201911	0.102600995693592	0.0475837121118793	1.6320587967475	0.00929692430479212	0.0217340369093696	0.0430482982057965	463.75237932603	0.0480096185718616	1.36450724118144
NEUROG3	0.0583359493743277	0.0558523608961537	0.123800871027684	0.0826126986113254	0.0551724444847851	0.0452408162811038	0.0308896505955749	0.0727117723265013	0.0349525077395844	0.0349656663035981	0.0258809777479425	400.930988680836	0.422161093151463	0.0463809006533647
PSAP	0.369410590073339	0.0254853168141544	0.134882706701497	0.043769205470218	0.196283097000305	0.116386187119352	0.786555209864779	0.260994756499266	0.121523149494091	0.0886190348548441	0.0300478516542781	675.546597506992	0.114008815903524	1.58333845222488
NDST2	0.045433476916966	0.00965635335520507	0.123094246410499	0.0435385974390334	0.0944644328851933	0.117742635615675	0.0793861814795266	9.4953514184288	0.0397593414968091	0.0499763828477211	0.114955819205176	494.475763025244	0.405225196581499	0.360783651888473
PPP1R3C	0.0166513080596386	0.298414802572769	8.66272046032699	0.076275482773508	0.543900244255913	0.0932935713206203	0.0197789484973175	26.4713572288092	0.0432993707782284	0.0309999049689597	21.3927072913524	374.523187045648	4.44964163903364	0.0233129394375462
RBP4	0.0133428126792041	0.0284247662412551	0.0286217417268766	0.0612565995232196	0.815931205512708	0.0310911405132141	0.0211836319518287	0.0229532843084442	0.0354894348414815	0.0292651739040965	0.0552919082275392	361.232556087142	0.0689313103118107	0.0702675828863704
GOT1	0.112760807643618	0.028881440662539	0.208806640844356	0.075399040880658	0.855527971670379	0.0465728253104959	0.0429932409183725	0.257549955983793	0.0403041143988137	0.0117297436753569	0.325607400255325	548.046657786528	0.373066718817767	0.0414568306671829
CYP17A1	0.0324089554814321	0.0379584917994646	0.0248205911075578	0.0681243941508935	0.0687259619863652	0.0162314727392999	0.0360217967732679	0.0913908854910967	0.0530292873460747	0.0604226833388231	0.0748678250070374	372.940964033532	0.0733156836808165	0.023771711559809
GPAM	0.0188189912514643	0.0125390631610965	0.0728717436374109	0.0484585315438461	0.133692147352826	0.0379719378979848	0.0438906158002672	0.284995501608875	0.0409497317003089	0.0247274297371873	0.0296343029877707	385.193937956518	0.609676058484436	0.0673234443927381
PRDX3	0.0363891797093339	0.0410484580476201	0.394388442165908	0.0255007093072991	0.041507538820218	0.0629027749007621	0.0255837024087275	0.364640412558341	0.157971013983197	0.00578979050878624	0.0286844516406169	409.345005189321	0.241553850243892	1.65548488446791
TALDO1	0.0625966759861134	0.0551449896884064	0.158722700969454	0.242325507258844	0.052550504316141	0.0748437138284054	0.0231572586350529	0.660993526520621	0.0572566462799922	0.0938016780884227	0.332249878422492	591.327177672992	0.527806890604568	0.341699232284779
ILK	0.0161548169370809	0.1024095129772	0.078331127095307	0.0440571883402519	0.0271284969996856	0.053822614135017	0.0806587174977392	0.679327468924282	0.187589242361372	0.0163528246161932	0.0144740333825323	513.100210706292	2.39829185367582	3.69648308168754
WEE1	0.0849901866852994	0.0180451145888304	1.04389471405649	0.108827481125739	0.106341382444079	0.0536511675440498	0.898757850524325	1.12133334775222	0.0147495191418249	0.00647503280717884	0.0781102980298232	492.567292651215	0.254830087764811	0.109434642798821
ARNTL	0.0584483748571239	0.0135829794395385	1.02892912100469	0.0334439870022447	0.21762057597819	3.44680667490432	0.251842986335673	0.300378054445765	0.0179323871436337	0.0127733996405894	0.0144906291669333	387.704750082446	0.872641229912773	0.620500258951814
MYOD1	0.0243117918513507	0.0250738897607647	0.0499700649506031	0.0670432242868192	0.106606857202294	0.0368495554296507	0.0447555463965089	0.0388660474375426	0.0341467045355058	0.0410320280840754	0.0578930088077765	380.935330323583	0.179987418423021	0.0698067696660465
LDHA	0.0740848840770079	0.0505245273131363	0.228274734891417	0.0311748315086	0.126785850270909	0.230395035435251	0.186815028503261	0.121459224989123	0.159080251196495	0.076325268123855	0.0247623119615431	842.597608445155	1.79559185865798	0.542389967487206
SLC6A5	0.0265809801682707	0.0563700538347782	0.0601038805485818	0.47305827807859	0.0808023048043311	0.0067768011590272	0.0158325128345521	0.018342864404498	0.0131879967875833	0.0562765495568243	0.104935159539493	339.964885599199	0.533873532645994	0.00769122470656851
HIPK3	0.0171912386543594	0.0914808945843816	0.028661297606726	0.0265511036966291	0.0562257776123886	0.305024635588156	0.206838242548406	0.545467701462329	0.0537378398304325	0.0324354576559592	0.0115321330970704	513.17553276348	2.28293787728164	0.355394046855505
CAT	0.0664698125755536	0.0178726728593262	0.233904678375951	0.0768335640104222	0.107704166945863	0.102861943017929	0.110862150693692	4.29789275154289	0.245034401548357	0.00900359464121184	0.0370878642603553	532.020982185452	0.502715840506409	1.19296618126594
CD44	0.060965398520529	0.0883941977475123	0.148136529988256	0.0369724249484828	0.346283995202925	1.67331167051602	0.0542220096011211	0.0208305744884898	0.647672110460519	0.109117736856406	0.0251241817229046	684.975290341278	11.1492417507707	0.19573004079869
MAPK8IP1	0.016360937119441	0.0395584626897108	0.0364621272953993	0.0574474384294884	0.221248035490567	0.0503773470050541	0.0658498464053857	0.0541465208396518	0.0301525332845772	0.0273933349942933	0.0556946297553395	432.770770010628	0.153764017470442	0.158474187433982
DDB2	0.0593471489446442	0.0584303575844342	0.160016243846618	0.0437854112706308	0.115569494642531	0.0662009687008708	0.734686855182206	0.128696857551819	0.00874348743769746	0.0309348604395007	0.0501528625423798	498.922281756328	0.197694920376422	0.227367440020905
FADS2	9.82654211568168	0.0131468301097348	0.0511670346481734	0.023653484402081	1.09321871348433	0.0213113968669644	17.2520397614864	1.85189112435821	0.0405299964131826	8.28756777626214	0.00844381232454888	457.713203767657	0.0711417920202058	15.1554111871859
SCGB2A1	0.0240440105359805	0.026372676384222	0.0319318169665072	0.45089932808805	0.0942884522971186	0.0805191272771924	0.0599147995171928	0.0214875236373263	0.0345113799737443	0.0542191849472341	0.125765183670694	353.101151691889	1.14887827327441	0.00283710587097209
COX8A	0.0246774883285044	0.0328876781988964	0.169340546135175	0.0838053611821429	0.480436802788247	0.145512288687581	0.0166108135766263	0.0579295668033455	0.0110639596337846	0.0365349231502876	0.230101159180564	639.322952923697	0.889175509291171	0.197968874562762
TM7SF2	0.0193054250174366	0.0432274182546687	0.0138185695641699	0.0734387059316652	0.13501881622648	0.0129317972985907	0.018768951413786	0.301205337324032	0.0325933603052916	0.0154131907187554	3.64794119899167	465.13951651983	0.0829962333955047	0.0443165966309923
POLA2	0.160395094573318	0.00847354796429604	0.351821196897246	0.0392700106475826	0.759044736593857	0.0692734155672365	0.185664290731216	0.219170636653426	0.0382269533438099	0.0627631212854778	0.0380904403170642	429.87968021834	0.192368313579735	0.455079478531611
AIP	0.12586544742737	0.0205909186684737	0.0598646587343387	0.0774732329916904	0.201787981191381	0.0845885780668202	0.0593166187210594	9.29363616131987	0.0260692830155433	0.0223789581694823	0.0261555439837027	415.116337117498	0.576218697313324	0.286548420871484
GSTP1	0.0720013921325756	0.0749608869064816	0.731177459733355	0.190951859555474	0.163873323055538	0.280134550113296	0.0250515543054267	0.028941598557886	0.0617407052221232	0.0520333690172653	0.0935997563955348	776.596680506788	2.1443279631627	0.594593772315957
TCIRG1	0.0577855728686033	0.0159361338899522	0.356033548183519	0.0817952937756765	0.148739823378942	0.0254615096114293	0.236700855965674	11.6679617567383	0.138473061602968	0.028825265518884	0.0169705301104146	561.965725652557	0.18342566744468	0.0827917362551305
LRP5	0.0299390082998036	0.0364420608216139	0.0748695390017785	0.129060110483186	0.342698184922568	0.669897820957224	0.049694110505563	0.0500638307208766	0.0174565546415839	0.109376120750918	0.0193105244383955	464.273405524888	0.528910613400297	3.14864209458465
CCND1	0.0599388809095263	0.242960218954906	0.0605485053369269	0.0607870668991164	0.0901718213902445	0.12681733663659	0.0676832192711167	0.0383345840019485	0.0454022129712221	0.0161104589345444	0.113638632301582	487.255398515415	4.11550293781137	2.60169863916832
INPPL1	0.0154390924924143	0.0772773863579389	0.0508602139688349	0.0269277468320544	0.247326583799289	0.139923859383736	0.0466416765451743	0.377826945294806	0.0524707431156874	0.0373350400467529	0.0117233820384705	481.988944704305	0.337101335722595	0.348713974471909
ACAT1	0.0167794173236019	0.0277642114118666	0.0456077500197198	0.0256707564314725	0.726299479099666	0.394906285853144	0.0144062176854789	0.443816119928157	0.0284014772574417	0.0154865774914046	0.0868897825477466	366.183527884233	0.560028141896745	0.0527370627740072
FDX1	0.0380244866406431	0.0259806960493337	0.0686812960613667	0.0442200505902309	0.191922836049646	0.0836888256570003	0.00928298413744496	0.0972575022533164	0.0228358457082175	0.0330644190768046	0.0485649083548027	388.387357434053	0.41042660446619	0.0476736505698869
NCAM1	0.0125075397510276	0.029406575887434	0.00319430175019391	0.0339864738420041	1.06752335695064	0.252803371036122	0.00714190847680282	0.0510485585522978	0.0410152236038059	0.0151246428372684	0.0638410569669668	390.772724904065	0.468908490385911	0.0256245420868313
ZBTB16	0.0118549359870828	0.0200567448440238	0.0231897218303547	0.0155195757675206	0.577633095316005	0.0133484198396662	0.0706139480142301	0.821208370666411	0.054108699257284	0.0369783044944459	0.15624848885427	437.40227876983	0.143396952649494	0.0108633210629943
HMBS	0.0163718949911597	0.0264856978418884	0.0354239209739519	0.0569081498042633	1.0418042605893	0.344831005857732	0.0152624210096501	0.340306750478814	0.0219222849561954	0.023263291366405	0.0402404326320043	492.748160853761	0.556470727671165	0.100437577848727
NRGN	0.0253413795872372	0.0207023445829432	0.139962201295084	0.0413834213002089	0.107575461755284	0.0249906158312233	0.0229965610772368	0.0215125851540267	0.0159745807631177	0.0126941775825461	0.030578687600532	444.933589120784	0.387209012827022	0.110380146657229
FLI1	0.0657281735095132	0.0184799805679674	0.0427832687979127	0.0771433045045559	0.0586786945677889	0.0939783892223797	0.093660342159166	41.1108822411125	0.0350989908289872	0.0111818983042662	0.0777043926341151	407.322093279532	0.036889421332543	0.197122250153851
BARX2	0.0207372302152882	0.0694974627754395	0.114910148839696	0.113255095882003	0.0142059942985181	0.688875985146938	0.0137023017577186	4.50089790059326	0.0273662707282743	0.0196709184721906	19.5995075487321	471.199373832294	3.67859162293105	0.0698781898760143
ST14	0.039118722100523	0.0190140867277225	0.821659952560466	0.0885240439948493	3.03659503602497	0.554343889138123	0.0370262370300518	0.0205729653814284	0.0707954844294687	0.034737646986913	0.165888962259591	543.736598503818	0.184974590260404	0.0428415028326486
HRAS	0.0220998488993183	0.212767874391231	0.224412598162582	0.0680429824919804	0.12760742610949	0.17830627295863	0.0591625308798553	0.0209255755900984	0.0635899934908148	0.0619487660011919	0.0523873495755651	490.982634902743	1.64355590245332	0.402470165792158
IRF7	0.0228816544727297	0.0838205265589848	0.0491998835474994	0.0491005692920397	0.0743391367283066	0.0315744901703718	0.0244517184942398	0.768484585589754	0.141586656560874	0.0303466150683635	0.0384129279267345	495.016991999418	0.269297504091674	0.047782437724137
LRDD	0.0790804999030736	0.0264656360042951	0.13526133293911	0.0353759112493797	0.135446473981267	0.0375684964288423	0.0651297685479957	0.0945708213799849	0.0904187490246303	0.0413669507929283	0.0416136487902713	475.607477040501	0.306964731620903	0.0288452463104564
CTSD	0.114502165757259	0.0370137444800069	0.370027826640643	0.102422844651874	0.100405395358524	0.10119363767756	0.144369890317837	0.217573414511916	0.0619737992487187	0.0141894929267137	0.0304822629107385	687.430317990355	1.91606339409672	0.257182860362707
IGF2	0.0334380815192554	0.034123071471615	0.0824147262143953	0.0563115891264266	0.0564810076935444	0.309173458893863	0.0103903411914424	0.0363886071643959	0.0204646060425828	0.00969965817790125	0.709836638368861	461.919792392402	2.19775058552212	3.36617919024034
TH	0.0253601802453299	0.0565843898730232	0.0457401318718938	0.150702481354476	0.0601151553265766	0.036109171141513	0.0275090060744478	0.015838336992706	0.0475865622359622	0.0472510818904454	0.0343838238541919	440.465811066135	0.102646716526052	0.0249573420271526
CDKN1C	0.0120858033143294	0.0826203153319121	0.171936143471908	0.0313328415493963	0.0439844000242052	0.0244836670865282	0.013946283131326	0.0446843623240559	0.0607013969102742	0.0392535170517112	0.0672441660882041	418.470369062725	0.185942083127395	0.174480196917268
APBB1	0.023422158101325	0.025514216450238	0.0272179204871199	0.0186190653091663	0.0171100565236145	0.00837413463469428	0.0203016038334796	0.379261818791843	0.0202898543769815	0.020431509128546	0.0591657921566953	417.797448429531	0.311501596556988	0.0227236286041238
RRAS2	0.0287571017302012	0.0181721084614573	0.0837928464248757	0.0258582986321769	0.121517670753342	0.0895050902698651	0.102267759740328	0.0611336082023064	0.0543670322849379	0.0237127350637585	0.0948467531907964	548.008702478669	0.44875856005121	0.0751251594751871
CALCA	0.0465987002422896	0.00973170312567077	0.117441003167326	0.498398593341356	0.0846724863336289	0.0342912382548689	0.076788309877604	0.0427687119167676	0.0382686805418908	0.0226408860850301	0.0890973651298987	443.322296473994	0.254022939847695	0.0172657859184714
KCNJ11	0.0280026008706315	0.0258300417408902	0.0292170233821294	0.0599961786759446	0.0548606579677261	0.0165974730178732	0.0244049730083243	0.0995570042164066	0.0371219343769683	0.0337850835844788	0.0426846428866322	349.360266601565	0.0386461606082834	0.0207960925894108
BDNF	0.0412730938404432	0.0468966826435452	0.0182535878929883	0.203740496526167	0.0649794060460835	0.0779175844311072	0.02542077760694	0.0106965524388148	0.0111521126284117	1.28759421369405	0.135502897747631	308.285505895606	0.146690225640694	0.148904438003296
WT1	0.0300886021733983	0.0257527617193343	0.084885807462584	0.126227257077474	0.153625493594557	0.0225401109773446	0.0115600839497714	0.0212708623392183	0.0423916871256845	0.0240723748016553	0.213992342381034	400.928581272116	0.129797244021307	0.0133966028008731
TRAF6	0.062310618902465	0.0374271836248253	0.0861199711010914	0.0314705053232869	0.151862838997518	0.0427289626304613	0.0864575469242028	0.622331833412512	0.0317325277735332	0.0463386161813002	0.1047896504104	495.933144480353	0.163243665666821	0.16370066116713
CUGBP1	0.106859389595666	0.0310150577798901	0.415043255888108	0.0183553099376339	0.0488915690711663	0.0990464015517729	0.1006579170971	0.543160445939351	0.131535149854933	0.0446262386918016	0.0107805782937869	522.854762443727	0.435838922037944	2.4821891524039
SSRP1	0.0603602084258076	0.0634985101624152	0.24274360895313	0.0406837358848776	0.10184027249653	0.119012413654595	0.021050702990927	0.0905246649316436	0.0533955717897831	0.0734963021155395	0.00968523637381921	506.673836147061	0.180561146406586	3.81716231723114
PRG2	0.0325340868328355	0.0363860256671854	0.0441887809845412	0.0501165939960532	0.080684206418494	0.0683536313881538	0.0485875541170222	0.161618714326988	0.0323520351473239	0.0231751771857236	0.0656812649597136	412.77374946955	0.310874171067845	0.0376373857991995
RCOR2	0.0329139086940795	0.0236633752004337	0.122015315258103	0.0400551574608234	0.194560631414188	0.0821157623326124	0.0365803597796238	0.0437303206229697	0.0380766023346725	0.079909410487709	0.10905073881339	418.059943123722	0.227153450698364	0.10438648081638
SF1	0.103187703615086	0.0378086882662129	0.157957228882627	0.0908557421974368	0.183470948370153	0.160137539573231	0.0521844923560758	0.889995480491783	0.0507495186917041	0.0489167648682958	0.0205391921047105	589.816596426821	0.179030451620303	0.636017587219042
SYVN1	0.0649509378033385	0.0292667066641952	0.266310943558503	0.0836357310081702	0.192042438570079	0.160987010310543	0.0350359893026701	27.0570893998242	0.106894883576119	0.109014445432135	0.0261131944052254	559.159595601818	1.50857240878454	1.59133631498449
RELA	0.0718029168236436	0.0448031977911975	0.0744887983119694	0.00778705194227354	0.0985168575336279	0.144362600237054	0.0976742434534525	0.146784339989014	0.0418509509517055	0.0373356791025672	0.0141983087716642	545.270955309027	0.730477916307332	1.59660343987247
FOSL1	0.00834661717553941	0.148191382624407	0.124884758442599	0.122639879992902	0.0383712887116507	0.512891053904941	0.0208148299140627	0.0133003835858055	0.388320357661869	0.0392798442903195	0.0519416183793972	460.968689646819	13.8715179767101	0.205768487203839
CPT1A	0.0365380410479929	0.0782448618083533	0.0961780859369202	0.0606362323148462	0.369440858683349	0.739634743897613	0.023729807107776	0.0726786871826791	0.0624916507299865	0.311192486646878	0.017302766440497	487.13419193493	1.92702167262852	3.60278477813476
FGF19	0.0196750574898209	0.0273936992459244	0.0456832079250076	0.00939040313575654	0.0519304616403549	0.056300689222218	0.0516396970445773	0.0672989185594672	0.0542751061763591	0.0339085774914806	0.0151875944918033	405.192081534767	0.381551041998392	0.329929279275636
FGF4	0.0135669709535355	0.0238759618085834	0.0567210652688606	0.0347002787888624	0.0514997746458105	0.0202731437422477	0.0362020054011641	0.1040036998693	0.02256050225803	0.0245465342173753	0.166729829981757	448.498636811169	0.431422616606935	0.0451445495273444
FGF3	0.0346713092693354	0.0583320023886416	0.0828709038450817	0.0338753543478955	0.0823118222138682	0.00642643954261771	0.0266847026175957	0.203088526685799	0.0400418090777004	0.0354867404547314	0.0932158083326775	391.637345180137	0.141543284709205	0.0196135253442646
PHOX2A	0.0241127192214675	0.0280914656215698	0.0561373687348305	0.0163346015019193	0.0602493208379723	0.033941993904469	0.0379537196392016	0.182393755161126	0.0170649009096217	0.0282212895748052	0.0671843778648632	408.287893389682	0.096838747593191	0.0559422145124739
UCP2	4.32080158734058	0.00449843916348714	0.0886898194137114	0.0749792503759616	0.805937898463682	0.521091770184463	2.44254880852605	59.6219701906352	0.0279107535062736	0.203856145216516	0.0398674073588457	516.365595435486	0.0128306446661278	0.35266805043066
PAK1	0.0507810341296138	0.0808495357341446	0.21501896091928	0.0541727418487917	0.175295746253556	2.92036171943286	0.0392219171042062	0.0497601402083261	0.103469376201451	0.156867469931792	0.0297015412836451	493.497629403362	0.106210487139101	3.33190056447821
PDGFD	0.0107457358384326	0.0105522885673843	0.103999623900784	0.0111156733228915	0.0856927741928925	0.104105196355194	0.0169795499795103	15.2287871609635	0.0106501682651649	0.0301075697951807	0.0421043010576523	316.026424568029	0.0710402344775565	0.150863106135654
BACE1	0.010767778897269	0.0281333784166387	0.0614753030723906	0.0532758434314826	1.07305856694991	2.34409176722765	0.0468040626054061	0.0674029393103136	0.0327632863837378	0.0116270717213616	0.0643405034522879	461.459508523786	1.67488258740268	0.299834261240579
H2AFX	0.0324790209335165	0.0278135933311558	0.124302884728048	0.0573487607372681	0.106629037162653	0.121186160231909	0.0365339276724797	0.39759388957695	0.0420609305151079	0.0501311709419364	0.00872827918218447	518.757707025717	0.350345021222595	0.353101066820156
THY1	0.0394857606014314	0.00928532637436141	0.0439194186704442	0.0354741244130748	0.124349800352814	1.1852615239606	0.77888618849943	0.0976006709286415	0.548762184459587	0.00755415493111398	0.00182699858467336	470.75302222538	0.572718702441072	13.7765885273345
HSPA8	0.0168347635491511	0.0574709489445015	0.0567764982122676	0.0728464627476838	0.0585281463755643	0.0839778270332469	0.0595068811063469	0.267267300277033	0.255986996347156	0.062899404094808	0.0508700120160941	822.622351968634	1.26440247777713	0.282494796111981
SCN3B	0.00494959463070766	0.0535879611144306	0.00811801987800513	0.0687905840099568	0.140020990566119	0.0672790991568146	0.0299537526487441	0.18916046600539	0.167275289304981	0.00634498526999971	0.0426702144721943	362.961506031143	0.495989793237358	0.0544993309665213
ZNF202	0.0348150446753199	0.0126418532113899	0.021238329872287	0.0227948362683863	0.179414950969712	0.301052482393491	0.0349326668541308	0.0813634296039922	0.014390192947679	0.0438696792923942	0.0316342572544713	371.062671973725	0.504316344446766	0.116367984438058
ETS1	0.161474057823796	0.91760225136504	0.733653159297869	0.0510848816964835	0.152949803060345	0.749089833753341	3.92964386137248	47.6226251322539	1.28628942219397	0.00479429790952239	0.00635743538218912	455.976942561179	3.52593713008948	12.8795827177426
B3GAT1	0.0259757373923586	0.0220265611678357	0.032660255454782	0.0428527498802024	0.12139202761773	0.0168545900668052	0.0430792906882498	0.105148970505616	0.0623430411863516	0.0482382485818371	0.0650616098796564	394.096280244375	0.285504697744358	0.00952594945088733
CCND2	0.0191567560153152	0.00827965385878039	0.163852844919751	0.0389681802818741	0.508187468083623	9.3734183923172	0.224519596774847	24.4981540736672	1.33567996366508	3.91473273468737	0.00643135654625183	477.678771766143	0.021429748753361	25.8491869821011
PTPN6	0.576635178885408	0.017020155200282	0.511102667595187	0.0287220939082634	0.123430799779043	0.160031296859056	0.126418843956368	48.4860833525396	0.0768116795344268	0.121421554063171	0.0260227120320905	502.843199941891	0.109793858913664	1.61492402662831
CDKN1B	1.84096625999993	0.00493460085510761	1.58016506103628	0.0339621847572978	2.50923634192115	0.534745336193952	1.65266820873566	29.5378967052245	0.0156021795320773	0.507186648084118	0.0216822208876431	440.312100960139	0.0163217122085882	1.12714094147673
PTPRO	0.0750359784110028	0.0217432083855469	0.0280045647006937	0.0817211308931075	0.0598842267437018	0.0145881235748533	0.0575781464406012	0.107568216276252	0.0176516472285203	0.0184311412176797	0.0143639384527492	279.817716869505	0.166205179148223	0.00929583541734467
AQP5	0.00572691183224229	0.0564597443063447	0.188932751458262	0.216765165542875	1.65587877347384	0.0184914972563518	0.0370296603610172	0.0542431354497101	0.198911006166166	0.0509061039651086	0.129144921805523	439.201785581579	0.077737872134824	0.0719407598836054
SMARCD1	0.134632814550875	0.0845261918351593	0.191081218558747	0.0938375102970698	0.0786689403766169	0.158853215887303	0.0655888882773833	0.0748590056797661	0.0607802349237382	0.0742836729210329	0.0160931988707492	528.701592165136	0.528430374527617	2.82244463899217
KRT18	0.304185294784395	0.059867232801746	2.00739558916573	0.543126149468745	0.667132329829446	0.0168428043695718	0.0495753427081115	0.0349103836747981	0.0483047056503352	0.0553981683254611	0.064319595867179	476.098411635585	0.847314288860439	1.31837433974054
IGFBP6	0.00571760967773562	0.186569800495863	0.0195436329508576	0.0618234563170037	0.0779647140043729	0.420098848669876	0.0135119240484508	0.0328843300085249	1.14015869984401	0.0262273819187303	0.79590028609854	494.335284641428	4.98559594029676	0.0439073196354762
SP1	0.266522246302679	0.031049252552167	0.304672290328325	0.0875246639993305	0.150493143055338	0.0394232407085607	0.530912246449051	1.39854067907044	0.0189093037534402	0.0349997527348975	0.0310419330128798	554.955440888539	0.0704545669172926	0.132072523194193
TARBP2	0.0170948860004539	0.0280398639024731	0.102069102293932	0.0875803325633075	0.0635578591657976	0.0416636470103005	0.0590892737168443	0.0391031511461842	0.0241920464974938	0.0396713578953384	0.0270311024231533	451.31016049754	0.409610082900497	0.134506649801593
HOXC8	0.122302885510428	0.0373340726131772	0.0797743169496555	0.265942409847005	0.257226233309999	0.0892234225962542	0.0394691390750554	0.0262486041286651	0.0255328026742913	0.0297410024713221	0.0821965923186011	389.159555232419	0.703788617937456	0.0698133925337962
CDK2	0.231430809958051	0.0246334653721066	1.04883485456793	0.108250090482874	0.110453417056224	0.0990298384327798	0.907301322064991	0.0721046613685633	0.0416522795462188	0.0386051133890387	0.0182443697302602	486.627778965412	0.460467876677695	1.305758708195
ERBB3	0.0213241069994967	0.0651083538648494	0.15528801954443	0.0837962026661772	3.08906062930962	0.0883029670433224	0.0113126714445793	0.0594419220511755	0.0222498931798206	0.0447832098140365	2.59220387000161	478.620163687204	0.166417027723396	0.0305016103600472
NAB2	0.0883571224887467	0.0489049399811773	0.055670877188393	0.0344239591440386	0.200166253585185	0.11026330616466	0.110005330394961	0.0441271846011962	0.035638874797247	0.0692792298684224	0.0387177673221793	469.052521672327	0.28011567365818	0.435155719449474
CAND1	0.645769641677572	0.0274135707643884	0.987719375345896	0.0571325228477444	0.0839809969267888	0.44297532495119	0.835474963440608	0.0644993425227963	0.0888374440343155	0.0158642067580637	0.0205758371785501	514.773460441897	0.159721455674636	1.56958270754729
MDM2	1.38660164995341	0.0366310001624957	0.905068247289953	0.0695870858188238	0.0885648278000852	0.0576826926846971	5.64102836238344	0.293746502184744	0.222965681354517	0.00744909917552464	0.0220986982299198	513.736532065946	0.0468859400045641	0.162657913697622
CCT2	0.273798720172887	0.0617015476577133	0.455135550312708	0.0425927218653322	0.114042239583555	0.223169717592993	0.135429116854142	0.193743372884542	0.0328740938457845	0.0179183079698755	0.0122009002824615	473.032491952966	0.439237092012545	13.1855811077803
MYF6	0.0496780377983911	0.0129249344455367	0.059511152446276	0.0545736651151423	0.0675984821503394	0.0992077778307549	0.0275167680026771	0.0131397764265089	0.205138478536426	0.0895511116975142	0.165096004536493	374.56200767202	0.314003789308295	0.0159137051117245
APAF1	0.0987495522344768	0.0171580272236991	0.0846210011478509	0.0940126803624643	0.117727088585752	0.0232698467034549	0.443612076851171	1.28600661060921	0.0156335584048312	0.00663601578133772	0.0201923077843409	384.030953829649	0.0641453830802773	0.0967525288716732
NR1H4	0.0181317519504615	0.00861797135730815	0.0543349541388884	0.601004290360906	0.0329281332062367	0.0111369370887374	0.00745545820205832	0.0175980262192074	0.0135968179915378	0.0106567132249281	0.37332413381655	229.521371458241	0.44700287802324	0.00305161709146492
ATP2A2	0.0836164105684117	0.0238037104314658	1.27615177661985	0.125639437839584	0.15460798837402	0.269853047072658	0.0442529271953672	0.0341423742482818	0.0980279306126207	0.0304217132490759	0.0101496674115555	633.982530005311	1.19827701384977	2.19671952861425
CABP1	0.0176702274210452	0.0520827287565001	0.0935784159248104	0.0920704093916972	0.0806891653749804	0.0482451085033701	0.0296725988880994	0.0305827520288401	0.0173680802649195	0.0420461676407685	0.111138762994101	369.262705379527	0.452468301564578	0.0276236671881521
M6PR	0.130171762076164	0.0101802265099469	0.13769549657383	0.0394193468587496	0.161861385828603	0.0918966417976387	0.174041636753622	0.900603942676909	0.102847242631281	0.02156032976008	0.0132616506332949	624.075270292044	0.345200207017349	2.78912245960896
GRIN2B	0.0401559704988748	0.0233062886994558	0.0533039812663731	0.0775397311277105	0.0492533633856143	0.0264324738867676	0.0205822819046018	0.0452729730249994	0.0143319176421435	0.0139920518241353	0.257087353804837	334.106907376068	0.316247202316936	0.0105259177759653
SOX5	0.00682438469383748	0.00680727403965621	0.00987260364539669	0.0604262942960499	0.45095361768234	0.0510581990106428	0.0090792530628974	2.31726405978846	0.0055939622231106	0.0533660739379157	0.199840776144767	372.178613017514	0.0164582344439795	0.0341368081575625
KRAS	0.159664048913577	0.0106166620023494	0.105595728396509	0.0707240596622014	0.131768389293592	0.0534717933725934	0.0271255105748893	0.100549959332137	0.0178671504674469	0.0473495562272892	0.0341474683882275	428.460381313546	0.162373154678185	0.426660479936454
VDR	0.033513761181167	0.884780938781633	0.0655554489238358	0.0301703371028503	0.0880741738839003	0.477055990923764	0.0899639925534693	0.014225793499207	0.891141402450007	0.0148325324532226	0.0137118071050708	449.559195789454	15.2675630095415	0.241556077327052
RARG	0.04822458615541	0.0478685167921131	0.357171372130707	0.0685690885963602	1.13532299279773	0.178788055520221	0.0481312400002953	0.0231082291795909	0.0211476104235901	0.021741286559119	0.812928109490827	505.100515570428	0.310807795381204	0.0461212362089379
ITGA5	0.0848457037460948	3.10159671029691	0.342362104770775	0.0148353556134789	0.43118012593732	0.256746876662471	8.28526809511791	0.0419425706816927	4.40506010058719	0.00691124660313098	0.00361994312744317	482.960214398806	19.3427727451727	22.2001211244938
DDIT3	0.0494989564704177	0.0264499796911065	0.901750834522977	0.0142665145818999	0.183972691417434	0.292191892175628	0.197063082207877	0.0108587901170771	0.0203656931202137	0.092963824814672	0.0123625333557572	387.694553851164	0.0363952837969578	1.4430702399761
CDK4	0.377319540103535	0.0158960074941059	0.485966102471867	0.060102536513937	0.333509912304346	0.244038166962049	0.832488585067209	0.0352240910469902	0.0903599722790086	0.0776828830664528	0.0260168316102122	586.720618834884	0.074555565538653	9.91617898780578
KITLG	0.522275344250007	0.00648776351671966	2.33162462563784	0.0135000269138705	0.558645346949103	0.322230444740101	1.31974336627283	0.0198023688089963	0.00884937764364274	0.00969787491576132	0.0126058070229476	354.062888594113	0.0304352987465388	5.09521137123024
NR2C1	0.021073964029355	0.0245312115605797	0.166821698554031	0.0504662312764575	0.554587130135789	0.0586757896144871	0.134309522331773	0.2816714364726	0.0814105941776099	0.00888263364668496	0.0241480679083363	364.49287323071	0.0956251789161177	7.13408643081204
CRY1	0.0528410234109417	0.0245712561931893	0.685770446573408	0.0631609465684405	0.380792397037329	0.557034011329801	0.175910329259213	0.0139636440004262	0.0701067965514348	0.00998701373878097	0.0394672446233973	348.294482088378	0.21278458934924	10.9452376614293
CMKLR1	0.207673442182737	0.037543669456176	0.0216712084175653	0.0736518736319576	0.0319886850069975	0.0535306618947997	0.660967428714107	19.6671171958584	0.0213176352975119	0.00906956979338326	0.0161950723402783	379.301005272088	0.260233415174796	0.0162370554232574
HRK	0.0418790597952752	0.0220192154915265	0.121276882137929	0.0316701686883591	0.266233404454424	0.0395308960038251	0.0654786954887552	0.284872997835581	0.026973825017615	0.0448957963216184	0.411284128998987	566.551988282148	0.124382954952315	0.0751419611931825
NOS1	0.00996632300859785	0.00547311898874754	0.15619359045027	0.173895569805851	6.1600035505665	0.0917934532741538	0.0202093023384014	0.0136315305862029	0.0443511634197728	2.98103848129161	0.0685207138178595	357.206321859599	6.51895373182538	0.248985613730305
DIABLO	0.0832253508268853	0.0535890219364153	0.828880610677131	0.0607377668746959	0.252976198689585	0.205198918601565	0.121872109501002	0.0870813900285805	0.114107358665695	0.0104227537536149	0.00812295791643473	458.239970953702	1.05246461433621	10.3151436997017
SCARB1	0.0308145474225876	0.113141845950156	0.0992851531812416	0.0961655168087936	0.149567618158999	0.0345566424505468	0.0215547965934786	5.9129619494336	0.0991979408959928	0.0105951756475773	0.0334878611706677	436.71733014434	1.68007440610309	0.101497372336061
BRCA2	0.0683405787911022	0.00607124561405871	0.489531373863549	0.0410518700697675	0.261258817626259	0.0212802098342577	9.65333567263255	0.0334677868286183	0.0195181322868039	0.0167263424631821	0.0192799438639185	301.438126865262	0.172882749658607	0.0666108394270631
CCNA1	0.00207862741721917	0.224648739727519	0.0286218525985817	0.8195999129937	3.25592666092781	0.04615168961103	0.00981389984682655	0.0128588917230051	0.134239597420813	0.0211759255373102	0.0306016792502728	317.921024971426	11.9832369702107	0.0991751447118501
RB1	0.130486406812365	0.0219436623570999	2.4651959084782	0.0805296571182497	0.0696998819730693	0.333196524614706	0.092832645503911	5.91026836935866	0.0783162140590386	0.0191442765244306	0.00563809459423064	516.729292952031	0.414656049874665	0.444024908323594
KLF5	0.0490724804316504	0.0927669446871731	0.975611993902336	0.150692841118151	0.938922814474397	0.336926663207906	0.0225078166577522	0.0240907360442734	0.0134882689344184	0.0379206522886091	0.289781925757919	654.616301082434	0.81615802428113	0.0743770783201113
GAS6	0.00515274358909394	0.0911451634190576	0.0462697413992527	0.0239857846958079	0.333843354289867	1.50776431237452	0.0481725008883743	0.136885380463748	0.105813943087203	0.0162310849192648	0.0195174627757861	469.175484711185	7.51499505706724	1.03158617300926
LATS2	0.039842599873429	0.0582729597584869	0.0746240783951167	0.0366104916354996	0.181868624277612	0.092423946827978	0.0697084632199432	0.0351900083832674	0.0572847142474388	0.0141888848678268	0.0481126986173293	467.476970210388	0.99794504466674	0.382148068224306
CDX2	0.0395926869202373	0.0681082049038896	0.0516006162792718	0.0541404005738379	0.0567510034293777	0.0486232763375724	0.0301862076557612	0.078367380612801	0.0583814818821442	0.0447749253875412	0.12273309495045	465.481422524651	0.531497670420376	0.0647933616478447
FLT1	0.043230630705137	0.0118786137634341	0.365466192078872	0.0764563558783944	0.100518019287823	1.43668941890546	0.28567681611151	0.0354555506580692	0.0334961154252068	0.00570735895474531	0.0277687088389492	436.889041031319	0.136766938738904	0.822284221838877
SLC7A1	0.0105984804856619	0.0931538701714863	2.03093637670257	0.0755776671345364	0.132731511078294	0.378199641384428	0.0298688566924829	0.033383212503754	0.0567119049925264	0.0100642034771579	0.0797100023031997	544.70989694934	3.18322958871932	0.0568720785453868
TPT1	0.0219824969034086	0.0250433633503283	0.226319355948233	0.106916407417759	0.299895441457634	0.168172178712069	0.0767047774689389	7.01561966435716	0.0405246521205968	0.0245260485432988	0.0387564000994766	489.253302129787	4.97873339977104	0.0544175582139374
ATP7B	0.0228840145752244	0.0301873633620532	0.077407546040574	0.125962634064439	0.462916430124877	0.00766176758777415	0.0328336538655597	0.0244477362954541	0.0717491359521169	0.0289503163179546	0.0651016262544238	382.40822077364	0.184133307174245	0.00782981445830143
EDNRB	0.0642984072746995	0.00378488113486766	0.0375608697013026	0.20913442602684	0.126763641130317	0.622590513413554	0.0993429229511566	7.95705832876875	0.0111246894903989	0.02092233823015	0.145926000448229	384.352470714692	0.156892479510678	0.0400098646329036
POU4F1	0.591171471164692	0.0218378114497907	0.0412923881349782	0.0262843144654635	0.0929825716309485	0.0247308187033861	0.0581035659784989	0.0690403279981623	0.0267249132278687	0.266052801940298	0.0326155625162402	440.771767181676	0.0986167971111074	0.0690688863231593
IRS2	0.0284012283289667	0.0363300888686188	0.0121835473709804	0.0556914392462235	0.05971410411602	0.0411753512747966	0.0587242077934353	0.0854471307684913	0.0220250451538828	0.0345601657855707	0.0201368552208549	448.106225721893	0.775192000417131	0.862103603457959
MMP14	0.154775098887343	4.11258684725575	7.90452931983254	0.0240779406398233	0.179959459478634	2.1807464641741	1.6504842022575	0.0174891401928346	0.730879660576644	0.0126462820257771	0.00951092261888233	499.174310539041	4.22150195004211	20.6026717358716
SIP1	0.0105265964142301	0.0132867313663662	0.0867992575392722	0.0460032012287329	1.03574897182537	0.105695680335407	0.045777432680006	0.00778859375212211	0.0296460852242061	0.0194623190023662	0.110456941793872	273.55608401779	0.398878986511082	0.194501317326572
MGAT2	0.0653674393958525	0.0327980321780411	0.0374133635554892	0.022194283941378	0.0961777176311353	0.266417474588047	0.11544531909503	0.582337877476218	0.0524449665245153	0.0159948207128884	0.00682515613534851	369.514808710623	0.120642832172	0.527039100921193
HSPA2	0.126491358719864	1.31637270715721	7.77873942249153	0.0138139018379416	0.0702047390675727	0.545638057659021	0.0431655894923525	0.0082372324402935	2.42598465825051	0.0380329695319659	0.0112624287787995	497.459349645889	19.9491737632067	0.0719994194061291
PSEN1	0.0347158927569076	0.0452373987722449	0.147506213560237	0.113572273982131	0.0592452222143269	0.409992487356167	0.017286986751741	0.328826919268181	0.100630767422931	0.00809431089695783	0.0415534648301619	577.612144452182	1.66189130586879	0.500384866709175
FOS	0.0245441220516935	0.0176793799118852	1.3049811178347	0.0541931426328014	0.200664286764295	2.89574628628694	0.012455064334926	8.10502197311959	0.0919618807301936	0.0748269827296737	0.785435814879814	562.264787709838	3.87945054177752	0.433124264221955
TSHR	0.0280091747384645	0.01248410059747	0.0213458736572517	0.157337000732861	0.070841283228405	0.0125836663817692	0.0516466394130313	0.0479407043797248	0.0236290440441963	0.0138894824558705	0.0490379097008676	260.550846979338	0.0940027087651672	0.00996771892537668
CHGA	0.0247431241958223	0.0165479384856591	0.0466585565112227	0.0495241298772628	0.465548351905925	0.0210318556696575	0.0232073487205497	0.062208719057187	0.0245306249337394	0.060584756493048	0.0358625071284205	332.354725419619	0.178932940479823	0.0468989710231824
BDKRB2	0.0128723404263391	0.0878014551675649	2.4297510173488	0.103344029391877	0.124010024066672	0.250917344623733	0.0288188873818514	0.0182949183984744	0.0825421492461299	0.0112658760878019	0.19775724385577	433.952312860573	2.79082528809102	0.123946918396869
RCOR1	0.0236665087424415	0.147419908173678	0.347561023744192	0.0712301820338275	0.118988787795693	0.885858253170758	0.028894014252749	0.196402308571789	0.462172651410719	0.014179109189876	0.018160684465538	486.82486990085	13.76365109701	0.382374940370174
MTA1	0.0268844235835771	0.0551414460903491	0.0910440818448637	0.0308233345232019	0.157303496705755	0.235740727462028	0.0355051783807119	0.463563650493785	0.0331669706739314	0.0151512811878471	0.0369715729680636	499.983271626721	0.346383333179389	6.06483149212458
TEP1	0.0556723199107597	0.0549788304926583	0.0586356570253016	0.0265471337501134	0.290685443975028	0.0519426329988724	0.0487494568367534	0.609802188933421	0.0164912233360964	0.0153563742061602	0.0222451023796077	472.927685043532	1.20172819471783	0.0262253488173007
NRL	0.0260157422771522	0.0566337070860517	0.105895479379245	0.103912009392684	0.0930010076262024	0.0382810116255855	0.0284967239548546	0.27226239014074	0.0422114643902234	0.0271885940540546	0.0351694137772478	409.65795140705	0.214517805917985	0.0252216645200122
ADCY4	0.0257544580799465	0.0154287421053178	0.0400145239994111	0.0621374191667971	0.137216260278289	0.0340008941930482	0.0243389693156465	0.282210970691018	0.0229967725519734	0.0311226899662506	0.152560059339105	466.26137477116	0.629051013878238	0.0449611950583047
NFKBIA	0.801854114241065	0.0790572734929665	7.30431445150076	0.0390161934319161	0.182254576404188	0.084989159528245	0.536824570245783	2.89712874373648	0.00909481464951578	0.0299241494308284	0.02852749092006	604.490067724132	1.5101845299244	0.427239402732342
FOXA1	0.200090898801244	0.012946589783744	6.99618863014775	0.174548194274674	5.8956189403192	0.0431155968766246	0.798043194912373	1.24775409035765	0.0221298517867603	0.0543568266356807	0.45605246424904	478.068280689793	0.0150815797528124	0.121084288991507
BMP4	0.0115986044489035	0.045914265864658	0.0179993464575171	0.0170414279967438	0.27056982942582	0.153937458774965	0.0125870697105282	7.01117968533813	0.0480171433084637	0.0357786288312658	5.40861653004958	356.524345282217	0.671012740420309	0.562092380375744
GCH1	0.466372433510748	0.0155253957099156	0.842692260914374	0.0270978708266594	0.0357457169987273	0.0199501183906624	0.148559022469095	3.47903245991444	0.0266489073503165	0.0203314096404427	0.0501385407766432	382.442486206879	0.0275138486541702	0.0199958445950636
DIO2	0.020656322511508	0.0125200053272093	0.221098931919147	0.0293910468120645	0.114463755442422	1.84545627385492	0.00428368379380114	21.4777477124105	0.12333316527926	0.0161892585343455	21.9945270418406	374.826782553894	0.868743185805024	0.0373944858324769
FBLN5	0.0305631714217191	0.0211017872248186	0.00937983090095598	0.0149658366930736	0.175572623142996	0.0415675567654198	0.0684753037316553	5.5861587462176	0.0134611558631071	0.00258412844909692	0.187020410028182	469.853218904643	0.671146384198893	10.7529380416285
GSC	0.0379734667296531	0.0414395766399859	0.0492950178239849	0.0531160560763744	0.114672264249845	0.0973747180606798	0.0173760153317226	0.0978261073694512	0.02945732466143	0.0223428691432402	0.0370622429250799	425.665267006972	0.881422610260139	0.090401166883565
TCL1A	0.0912345381720448	0.0689228788497301	0.0757643721618309	10.763868446864	0.112781928027126	0.087945945262734	0.0732694271007071	63.6206093091842	0.0239914576962213	0.145564832861523	0.0272034275652886	337.250211444828	0.304753251650801	0.00809166705531468
RAGE	0.0139037393086247	0.0686273363210837	0.122715761487463	0.112964552704091	0.107550290511877	0.354596892455714	0.0416118184325538	0.0147747681417197	0.0292848200691225	0.111735613771517	0.0463176312553926	373.598356837227	0.546133093357488	0.117808486172849
CKB	0.0501323654337269	0.138874946187726	0.305938959338313	0.0154250733211369	0.120626668540534	3.78507158784003	0.020673622059305	0.0468571426515553	0.101991328968	1.41434548741059	0.011584881995845	444.911756257841	0.312680238893849	0.524291245630973
KLF13	0.0516433069298343	0.0349169621222724	0.0792651258881406	0.0374873920236677	0.249813739000548	0.185266274628938	0.0517336935715125	0.123912349576404	0.173846371389469	0.0207496231245572	0.0186742497634787	546.142175207972	0.405936030506449	1.34874542081927
THBS1	0.0874789367128514	13.1134266068124	0.825333303580473	0.0226730935460264	1.78894048300739	6.50351355841005	22.0959034854374	0.0331690238391352	28.2203692005714	0.0112513220801706	0.0072194836505282	460.406060527871	24.7032693778489	27.9361970837785
B2M	0.0597737117129357	0.00977061770080544	0.392106377148051	0.0811103347034035	0.398822236735186	0.173991229688671	0.343581348389809	1.01906847847074	0.634902766270499	0.00572105174920989	0.0152217456494612	652.972104667515	0.042814480890819	0.332258896796628
TMOD3	0.0139464624551861	0.0285035135595599	0.189310842688336	0.149046363483831	0.174331159725311	0.0285296055761578	0.0476352905119747	1.78158740988139	0.0178325000031819	0.0100184405597242	0.868965245126553	541.522612674563	0.75885848095287	0.0408829575163555
LIPC	0.016178473753088	0.0623535073793344	0.0512235970231133	0.0260260208685318	0.038944471458616	0.0133556954021721	0.0332631537320003	0.0223922994117379	0.0491501091977158	0.0203095641249209	0.0534775742728367	270.378262163767	0.0994698718335525	0.0142649117051356
TPM1	0.0230423950140827	0.665075616651937	0.116639434229989	0.0277694105251857	1.08096508920984	3.79550907916081	2.7490622042259	0.0212729995469948	0.509861526878984	0.0113035110231172	0.012395409436434	479.211573832368	3.26193051321356	28.4385424007783
RAB11A	0.0125193227841462	0.0256217788834912	0.133115635611649	0.227365096342437	0.294477628076563	0.0453932611314848	0.0293303630570323	0.376476929307189	0.0630048313451806	0.0120316372311038	2.00730315784024	578.619647382453	0.232013056793919	0.149702107000833
CRABP1	0.0352309283454456	0.121619109600046	0.024666769167056	0.0199492364440114	0.0475287577918104	0.0138090490976223	0.0268662902059714	0.00954837872351455	0.0129653864700812	0.0321176639515081	0.531062467958117	368.35817510977	0.382130979120348	0.060582554324144
ISG20	0.0152112617344933	0.0166274521434277	0.0852038032018331	0.0354139193124061	0.118961939306086	0.0562711082036521	0.0278793771895154	5.90742149398393	0.0568593727952206	0.0382325139689721	0.0270618212411314	432.390914465464	0.0321512090651	0.13501609428785
IQGAP1	0.0481375264907377	0.0627441014597272	0.0348808054276179	0.0957890603854468	0.139698791168224	0.114138356285214	0.124232097684323	0.701974812329916	0.147616993028235	0.0115635324877504	0.057872794647642	648.847602594706	0.919261910876284	0.531819247057223
IGF1R	0.027947630071973	0.157180776876858	0.802786453268057	0.019317809457797	3.80083882112756	1.65903718100848	0.0149511109186706	0.0193625844498458	0.0962988994947623	0.042532240231601	0.0200484794070726	445.603873711248	1.77592468012473	21.1527086227479
BMF	0.0745207249022191	0.00998193319108843	0.0250639263400198	0.0467104265377105	0.0511296057318862	0.00958159815526221	0.0825076467829376	0.510281610659423	0.0790865197075715	0.0238928210747971	0.0337080820925351	416.875525604151	0.0401365397738727	0.0310076502155081
ONECUT1	0.0185346833439592	0.0277628440605218	0.0830658515871574	0.0405121199017289	0.189826748611387	0.0364318042442084	0.0767137358793138	0.0361069879971581	0.0245707730098916	0.0208038331853438	0.0707718176371871	465.606112158246	0.0612479691306887	0.142753394464614
RORA	0.0428636880439272	0.0130078052221371	0.119046508200652	0.269008007051507	0.892542486086781	0.025480173968213	0.029102516746802	2.32830608121919	0.0128385775543286	0.00924889791971659	0.105803061276846	481.206070904266	0.122549332680786	0.0782278411139493
HCN4	0.013571845174558	0.0639127691417011	0.0448026086295168	0.068643792598373	0.117297278348676	0.0242264210178895	0.02252908386602	0.111024077996269	0.0825421609884429	0.0311417037606179	0.0255613498372946	387.613300784384	0.316145888486959	0.026956776353814
CYP1A1	0.0266131300045419	0.141279232796443	0.00891336212526712	0.0664538852944306	0.066109154945837	0.00766648633360325	0.0351860444726019	0.021292143598944	0.0396539238051318	0.0482087215079529	3.39640053531407	334.364113943036	0.337829183942523	0.0154839834843503
COX5A	0.023002202057032	0.0328463824747391	0.0745313396113905	0.258989403663545	0.474309004770233	0.0469645161536329	0.0383846730276495	0.324269029082685	0.0214213670939166	0.0326787484900707	0.152206909353571	650.414820058886	0.213245613397296	0.195463230573821
NTRK3	0.0730740172745416	0.0367949741016603	0.0383121804118753	0.0408650235430902	0.296070960207765	0.0304460484731815	0.0264740130528208	13.6718672043998	0.0046371044331901	0.0293254245835315	2.87357562194626	364.344255728877	1.16960618849044	0.0327361227001974
ANPEP	0.0145545826344163	0.0154747958981125	0.0455493551791874	0.101507660928614	0.103713928030462	0.073552692021517	0.0686458521021792	0.0922614700432941	0.116497361014181	0.0127132056991778	0.048402077472575	445.908809609515	0.690657849514301	14.1149892603041
PCSK6	0.0120576078801031	0.108981846282366	0.0554671379821963	0.0846014627742047	2.86569913529721	0.307690364111065	0.0175429739980904	0.0249933587628901	0.0550724680501942	0.0304472947173412	0.121073860867306	445.695257585134	1.31745772282784	0.0473029781379475
SULT1A1	0.0538276885914852	0.0246976264659103	0.0390839276085905	0.0190390458994545	0.081316636303704	0.0401064926287223	0.0214804942688769	0.2012262021701	0.0705236586082151	0.0483140312536543	0.0464611503284039	391.589663187873	0.136858913000644	0.130277715831073
SCNN1B	0.0437502462007304	0.040712062467605	2.93690681886889	0.185347535280729	0.781934259081978	0.0122889695644719	0.0246585924377885	2.27905852309344	0.0356529679927158	0.00962411960358055	7.12073436811359	471.114513880768	0.0459068037457377	0.0092405701115459
PLK1	0.116848639619007	0.075687166676787	0.834269926421969	0.01468955003428	0.254244301627075	0.135849599516686	0.0845488940307559	0.268665892550839	0.0482299570028718	0.035808851576482	0.00664180750556088	540.575391094189	0.224123769154526	0.0442500461494605
IL4R	0.0212500255136107	0.195864692903187	3.74530910906889	0.0227940613095938	0.0399987451024359	0.0228417465947911	0.0725921376723468	6.34757828981261	2.47178083568947	0.0111664546879611	0.0234200853948922	520.630365639279	0.725992901652292	0.12714500974362
LAT	0.0818056609801724	0.0539712732182942	0.500463583987292	0.114576682310612	0.134635613866535	0.0585750406732324	0.0439920513815785	28.1522792463817	0.0297683827181676	0.0477634908980889	0.105969513724051	446.863917284104	0.112751625761146	0.030549299518107
MAZ	0.0354370645975638	0.0319367408249488	0.120451093257915	0.0171747283355353	0.197415485670411	0.256131822016027	0.0825084877265308	0.0611899484969371	0.0372662377528009	0.0186452664335893	0.0308758474275358	503.822718703508	0.298482902987938	0.985557529529917
ZNF267	0.749867224877703	0.90933338745766	10.9018348256525	0.0542881413960764	0.541618363333287	6.71985780660631	8.37269171266631	32.6420941468784	0.17812019621031	0.103824728769591	0.00693744427245493	340.090901517268	2.05457593552544	9.79354789283627
RBL2	0.0578247147216584	0.00810319983095585	1.46128232498825	0.0369862508184032	0.443975539480619	0.641800223078404	0.0824594305365452	21.8452386998988	0.0405037779224038	0.0837865040626821	0.00734592634106404	413.488981730411	3.41056561762166	0.487113995886988
MMP2	0.0238180776085672	7.96223207553098	0.14777952337694	0.00346216550897331	12.0558237329691	12.0863021929311	0.159187835436623	0.0313669226402208	1.40951506777364	0.0072971089971029	0.0486345282640326	475.945166000576	19.407599830762	29.5759866071269
MT1A	0.035290861361572	0.0424674266304566	0.0621742383326679	0.0421922189780261	1.04612810216442	0.0478001533564568	0.141109468273775	0.0202359415180267	0.0418541905351217	0.0128839943236191	0.0182869297998013	514.985687891612	3.64244342673198	0.0303579896231839
CETP	0.0134712140503328	0.0440839837863815	0.0213798585650578	0.0758913856624129	0.0443608430935343	0.0186331716180579	0.0184505818934059	0.366151428830061	0.0217705045109427	0.0257651474210965	0.166695162146316	347.815768363601	0.107350908949892	0.00517286296958241
CX3CL1	0.169933193519923	0.0190979175548819	1.2878075756652	0.0674251398023109	0.87394556292545	0.0351241985324162	0.371324972650186	0.023463783362557	0.0408671982102397	0.0367515253828125	0.0375331701471816	462.955820702881	0.0355330790673257	0.0125735411977415
CKLF	1.72521622411436	0.0221548574837942	0.736962657821228	0.0210173669089198	0.29949192878104	0.667625548079384	0.370793137632576	5.02479873677119	0.278927785258362	0.0131242740414153	0.00679817924492567	387.427608606766	0.871085156561916	1.1499474799798
CES2	0.00968815870050095	0.0654249746277623	0.11277741255623	0.0470741849133582	0.407069251063198	0.0433050700975985	0.0246135805967947	0.10202993639162	0.0781360482893417	0.00995726152300047	2.93145011083323	517.6120565033	2.39338589310739	0.0474822189789237
CDH1	0.11540271285398	0.130411837548711	1.6760788406104	0.052630526053738	2.70146461441755	1.51268346717414	0.0194520417125524	0.00593007548197963	0.114433572164808	0.409112365017257	0.108171066861195	583.529532646381	2.08654490391657	0.0232269253988571
IRF8	0.849236566130508	0.014849010139088	0.143708914800942	0.124394627223994	0.12389466283166	0.155637006263424	3.81430320781022	72.7583913681708	0.0643067425981912	0.00911556746906712	0.0791657294538279	422.468545356337	0.0206505346217404	0.256708739941916
FOXF1	0.0251783515195699	0.021592731101118	0.0644098128238504	0.0787229979021966	0.127514209775493	0.0112153613054003	0.0448980685624513	0.191778633905345	0.0495796072238959	0.0335714304319857	0.0962212253292792	464.09215244774	0.170636658128169	0.0568139972018285
MC1R	0.0094068667329552	0.0249132961159924	0.0725851002117105	0.0887404148819719	0.185245480475261	0.0491649701302504	0.0132615540389368	0.0196770834739046	0.0358904191680762	0.0884172559736957	0.0561767072158843	470.909727595392	1.54224451995417	0.059150058741718
CLCN7	0.0349353176422209	0.0334761130112379	0.0536831014340178	0.0626314426682949	0.138246065177186	0.128420760703397	0.127852479849764	0.104111611078169	0.182794114063219	0.0332919077699649	0.0212936177737649	507.833424680852	0.311137874194519	0.10306853585609
IGFALS	0.139892767025914	0.0218582530011032	0.105051490508189	0.0810750584660645	0.0677819792685995	0.0111719101537201	0.0393821326559714	0.281847387768058	0.0327025834763124	0.0520982486986768	0.0757543203847699	463.989404841374	0.116693795663222	0.0324321513425088
PKD1	0.0308655200554879	0.056215467325564	0.06657638023364	0.0376269492583184	0.0408967488958704	0.116632213375365	0.0327414585735772	0.104737958590334	0.0506732338006684	0.0238204429518119	0.0242449078507868	474.576711103058	0.307067545677422	0.155105246753156
GRIN2A	0.284735849778015	0.0254113834091223	0.167353153897824	0.0515439337283135	0.185579641058546	0.018524181975065	0.1078955575662	0.0985135204571397	0.0296872351211955	0.0111068402948992	0.0673057142796946	369.093023657735	0.727477612707947	0.00792750409426437
SOCS1	0.309221241636696	0.00587953582182987	0.0424795032278935	0.0379896554073362	0.0222076047714967	0.0555555993989131	0.0741624326287853	0.429708778774971	0.112716346039121	0.148291673800172	0.0079117445523711	464.107740223479	0.0456756478760876	0.166585607643251
MYH11	0.0228667568123499	0.0211682110714528	0.0801522654929814	0.0480616270584053	0.279706304805969	0.58295063691501	0.0334528005895246	14.2004824360313	0.0168223980404024	0.700824652402474	4.03059729256928	414.44401652184	0.896305129300787	0.0994483597014601
PRSS8	0.0414021729094887	0.109775692919453	6.50986829006569	0.414349243116228	0.144910280969556	0.0400304730102633	0.0221077349352001	0.0352649769977663	0.0788603171634211	0.0264017126370623	0.132835347751484	501.991418411587	0.447368055176689	0.0126632697630702
PYCARD	0.0384190265203517	0.0493247935156894	0.0670200592743323	0.0297403606705133	0.0677117138133467	0.022532429740361	0.0247684439978696	0.422204854514201	0.288162476753087	0.0230129955159898	0.0264578761132931	504.575622617356	0.0383902764465819	0.0838489218132749
COX4NB	0.0354176202008697	0.0199655323279235	0.243051902211126	0.0311007575903755	0.734547745404978	0.15934304786638	0.0315907755254865	0.13358095412148	0.0727326246329189	0.0260846101576637	0.0213389932552831	427.255586000518	1.48474973311345	0.321850971081385
CYBA	0.0276048869761334	0.0375165422828544	0.297331661612387	0.13553073765008	0.29594529714637	0.0799761057887936	0.0284985436843797	20.5508774454174	0.0201538405934258	0.042837622984109	0.0457543707021452	435.602115669448	0.226913714072295	0.146340508776538
APRT	0.0229147394065998	0.0434739805417213	0.0825590214922163	0.0260140397093944	0.550806232618956	0.116916251484903	0.0196936957327795	0.394178709346995	0.168709058132408	0.0263859950025395	0.0712031013968333	505.009758068355	0.622582792239026	0.0132409844993324
ALOX12	0.0247615691874881	0.135048906706052	0.409309456217417	0.0155591419190847	0.264529461482942	0.0076980839457069	0.017837520759868	0.0609957492262526	0.179896230244655	0.0554100503593086	0.718232841449933	427.02114467091	0.270186341282003	0.0165589037030342
SLC2A4	0.0344092502370374	0.0389999744927811	0.259807916810499	0.0656690670129789	0.0512031024611054	0.0279151600613086	0.056298295260136	0.0497905754330477	0.0614815825795229	0.0486083468510063	0.0573990669348054	386.788781180248	0.08319759324749	0.0197072885904478
CD68	0.139308768407507	0.0621172906218909	0.120934502705926	0.0642378792450062	0.169395854400686	0.0530183418095982	0.0645591327877545	2.41442450048332	0.256513734709342	0.0212133636951919	0.0394711343370029	631.296552748214	0.705581293992499	0.0331552544832099
SHBG	0.0316214175933492	0.0360043157818647	0.15124756680078	0.0331819565869465	0.0684801377721762	0.0241713714867104	0.0280908583343251	0.0309034371123503	0.0434528145897708	0.0491831439980165	0.155763276130708	416.391333602496	0.350246903315529	0.0159755379652786
MAP2K4	0.0237427183641425	0.0565577246355615	0.05630987761585	0.031806240245926	0.179619462387736	0.251598978701164	0.0123536640311251	0.107352683761624	0.0605939898114009	0.061905260451623	0.0222197208603334	450.52993917717	2.10013584228683	6.3854663411363
TRAF4	0.0921241431362905	0.0450017372575811	0.148673044271225	0.121475505168686	0.335697450373565	0.0742185519424624	0.0158566993523663	0.0372370532764631	0.0225217298199903	0.0279986560344893	0.0192098881835695	522.015383700864	0.421863645874898	0.710411668608848
ERBB2	0.0973010461563825	0.012758915057577	0.138298805180859	0.0377924909838685	1.14135186381045	0.0439969797005564	0.0152326171853717	0.0791377826013583	0.044464668730225	0.0850268766802259	1.14647516709445	542.302132961995	0.100863890215361	0.126316461943458
IGFBP4	0.0230503279891507	0.00949503983463617	0.0168083481395629	0.0661493655492636	0.355483276642885	0.388984959698384	0.171541913973296	0.0552976749412818	0.0860854692955768	0.0148565487028293	0.0258732552787492	652.539618060296	0.277646161606682	4.43722152019663
MAPT	0.00847070358863209	0.0230539740952591	0.0495039380878512	0.0552626997327981	0.0377860212782543	0.0356407393602551	0.0169107207615717	0.0513669912481096	0.110265779901237	0.0211685250314356	0.109942287565171	371.185978705167	0.187721196430885	0.0187364346339021
ITGB3	0.0177338580252008	0.060072409347364	0.119739862329743	0.0492500096263472	1.55119273115819	0.137290947892368	0.153537252973864	0.0191793489684885	0.0249707850796674	0.0132404805645901	0.0377213296268549	386.135980343257	4.30594260018481	14.2084435990374
ABCC3	0.0112817814295022	0.0409276084974812	0.067967337172954	0.0463913009078862	1.94107014991266	0.00639431043600531	0.015678916406647	4.76851190195842	0.0550388794191862	1.73470943322822	0.0759489199213977	467.97914155129	10.8681730990153	0.415391826199846
HLF	4.19422039086197	0.035460825834723	13.8020010119447	0.072754312725262	0.496137106061552	0.0350173150799896	0.172662537627876	37.1350680364821	0.0120340574054758	0.109563082138826	22.1724789650591	387.330050209181	0.0450016775156655	0.0347756730679712
TBX2	0.0277141082098908	0.0397054549649525	0.062839247671684	0.028083813373412	0.230172728179561	0.0724928862439608	0.0281073021895523	0.0547744029450343	0.0201329757911377	0.0248220166084363	0.0189099905764882	438.651395589419	0.252222294254373	0.194143419264265
ACE	0.0198779645625888	0.0285702875690143	0.0236100972701657	0.0509035877954247	0.119011090817374	0.051218796972089	0.0387773626043218	0.0867826380766142	0.0255547142987457	0.0104421234919246	0.0541096917650891	379.978259427681	0.181742283706435	0.0309443600220524
PRKCA	1.83872131775562	2.01676328170372	0.0716939969844213	0.0149870715898575	10.2563559277957	7.28246416876398	1.0468250612254	23.2314845429712	0.119979361214615	0.0196865096114972	0.0129232238060528	367.674195465281	4.31950952036279	14.1532951279086
KCNJ2	0.092847863900964	0.0220011735502109	2.32196994258213	0.219364721142321	0.267812832136158	0.0796516727623191	0.0707394420828688	0.024665260039848	0.0394368374973079	0.00782292112695272	0.029187267219388	420.596584988272	0.00756177009709694	0.0460768302448926
SOX9	0.043528013892279	0.0477498126007958	0.432225931468434	0.156784480165785	0.0566142219133251	0.039668356312888	0.152701389366673	0.0955251698657072	0.0449708782450718	0.0963787956853151	0.0132445410629376	511.665581813574	1.03711904196567	0.832499993177491
SSTR2	0.103795151424508	0.0141391445577618	0.0467466960893336	0.195504615231724	0.0345760319900586	0.0134705601560263	0.0543167673619906	0.0439589216375971	0.024738697717698	0.0361472653464486	0.0176247387781033	396.806294354456	0.170857036405085	0.0205609364449467
SLC9A3R1	0.0574374496894572	0.0248537653066542	0.994173639864991	0.0718725792698755	0.989771050255758	0.0545698335596382	0.0657519519656837	0.868583488837718	0.0251036406058187	0.156107195046409	0.432327307579205	641.854779274591	0.0831640429617619	0.077138263090641
AANAT	0.0219007632630747	0.147233648884263	0.0273758327300364	0.0137604752556283	0.0570169497472945	0.0340825633315152	0.0175584171937434	0.0381735820810234	0.0347968363422929	0.0196713453984469	0.0574377948323558	379.254050234291	0.218489762344089	0.00876723914801923
GAA	0.159247993381473	0.0526557311844476	0.0693873089998862	0.0605292033205212	0.367502977109964	0.0544765854003016	0.0903056925505243	0.0326863094255098	0.0598135240929923	0.0259705260064992	0.0131328878802988	484.357618712641	0.194802694946454	0.797268723528343
ATP2A3	0.0325960916002721	0.0520919644964958	0.0877331617063556	0.235392715703673	0.175506414915585	0.0313189653461173	0.029199754198669	35.9263352996336	0.0478429682331027	0.0292409325487929	0.0725356832704572	460.53010253451	0.0882984113243298	0.325048244892288
ALOX15	0.0223929746643095	0.0276660242141749	0.0401312087401128	0.0251291255458957	2.53269260184087	0.122467925318313	0.0799651820321691	0.0397998312763519	0.0420488327969723	0.115286402376414	0.0313771387061828	362.349526089934	0.0564865922688683	0.19805132383596
CLDN7	20.2684468881041	3.22693546641041	23.9377682265164	1.54377849941614	24.4537494178678	2.37215110626696	0.684825714849073	46.3106291014974	0.0346382830414609	3.01342825273628	25.8874327993031	447.648272980155	0.0338685021680237	0.184382428841243
TP53	0.963529266646175	0.0106490316515584	4.43782813940579	0.0194509229764824	1.92893463784666	0.0779365513184402	0.716945505526645	21.3252446175744	0.0730005810735404	0.0227140130177541	0.184389421622821	483.867044415174	0.200273391426561	0.109879619271185
VAMP2	0.0437540588915605	0.0215696296926579	0.0635656097682514	0.0399564321104296	0.521095442613928	0.834749624165781	0.0537144822982521	22.9123505644857	0.0820292852760581	0.0242591703360397	0.0431475222410413	453.134820530856	0.484135353606268	1.74598148593523
AURKB	0.0774640919631821	0.0211921567914181	0.0691382177661248	0.0336185577902852	0.150682198198751	0.14090778294579	0.128633225544499	0.165403504420014	0.0799729092763544	0.0182156506439334	0.0155493806607155	527.511725958315	0.430736845714641	0.157834962066869
PEMT	0.0285597146767158	0.0202879201764704	0.109083301174479	0.0635510362546756	0.425500328592012	0.204369079992418	0.0344367056111314	0.0315125361818209	0.0226699957236875	0.0263954740065404	0.0533436807887663	526.533470408442	1.26935038802875	0.628178168231814
SREBF1	0.12090470727373	0.0121747415056611	0.413631981263955	0.069340970384611	0.180159224917298	0.087381318171274	0.234472799494311	0.0519730463650736	0.0412346490003351	0.13412422664066	0.115430646221393	512.952817762337	0.168322165946989	0.0875911336852222
ALDOC	0.465849333661846	0.0620829614982991	0.0321402668083312	0.0417666087683081	1.84167954513223	0.0979424056306127	0.0805302945274084	0.177308182836503	0.00676669129907446	0.475200086740882	0.0154522510005134	492.421929063596	2.14284830387261	0.191379966648224
SLC6A4	0.0327048418572309	0.0191156374225612	0.0198552643701202	0.0459692123906771	0.0932502133454389	0.514544912862212	0.0343086165899049	0.242153546592729	0.0243785365083384	0.101809491049651	11.6554757958438	359.993856277129	0.0365086593294754	0.020715761817555
NEUROD2	0.0168295345560765	0.0748625981562476	0.033643564722149	0.0340427724406198	0.0537663903284624	0.0345755586911482	0.0221226762396849	0.100581547676448	0.095074805731691	0.0260926319865476	0.0509232284659596	376.977480140315	0.262144006200817	0.0666239854100169
NR1D1	0.0225592150916379	0.0437493428040002	0.960063749375322	0.0457855503561694	0.769737103432231	0.00750151601025049	0.195982820968261	0.0808915829584042	0.0102369220593873	0.0214205258110458	0.0643585310070007	504.848110811323	3.09265233352449	0.01409414912435
HAP1	0.102665858129326	0.0273005236277197	0.0495061217616389	0.0546025747787407	0.60530035318014	0.0685160857455886	0.0569749841685669	0.0126901713031293	0.049270928505085	0.104859154679206	0.0445025215464944	418.47681847046	0.201582939715967	0.123083606332461
JUP	0.0467484504521883	0.144224510628945	0.489834705848548	0.143149809119245	0.428749683288776	0.741534417063662	0.0291740133184317	0.0169548156418459	0.097284311052899	0.0584785739486613	0.134945952300125	700.338491216346	1.31778217450237	0.0176770560203027
ACLY	0.0940393297474627	0.0313072143217198	0.156362006157017	0.0410578494853071	0.0919025555247125	0.706797156807527	0.0816879039766068	0.16703162571263	0.261478425093935	0.032448220154956	0.0135341825286702	529.763893479829	0.864452936841943	7.88571216291137
STAT3	0.298251980434666	0.0214572494777387	0.666890536541925	0.0744484024213086	0.361646553051292	0.239362691347243	0.225762407469617	0.0823238751850919	0.0658913581111577	0.125761264355357	0.0368679397004712	669.905000389622	0.102796239454273	0.36190077129403
BRCA1	0.0475784613295985	0.0165526018970537	2.04519772966975	0.0144261938211273	0.412556620943918	0.108439917639301	0.662553351032418	0.0331514275718407	0.0186165560870944	0.0374517512562142	0.0115667257334657	340.734524414805	0.116429444655297	0.118655537453467
SOST	0.0059014336799292	0.0186548136686024	0.0182239647918625	0.028863895386006	0.0902339481094364	0.00818223179982794	0.0488834315325164	0.0982027858650944	0.0689586157303367	0.0164598706695342	0.254218754037366	450.47484104313	0.270622001193031	0.0623597071838621
PYY	0.0276740619320652	0.0455212920682461	0.121991013625353	0.0679873411951739	0.153450705238262	0.0128287104637384	0.0285437608377841	0.147653140728967	0.0589851093624989	0.0273722969943142	0.0998246640169092	497.380379303565	0.774878731643273	0.0614537740250395
GFAP	0.0245117074036735	0.065343487702234	0.070932250589193	0.0641053111939566	0.184663549543447	0.0239072237557529	0.0201164079748713	0.0246936073569567	0.0454649447195643	0.0198270097854305	0.0807396562552863	406.160234510417	0.160205619777511	0.0124724812389397
HOXB1	0.0484548873868309	0.0527762174148742	0.0304132918377144	0.0479799894536275	0.0981510647378128	0.0198851828555985	0.0178123186886231	0.0544891031391307	0.0432193909564641	0.0361588229080699	0.0351500515933204	354.164038291581	0.066848061109002	0.0136200220154987
HOXB2	0.0371708557142464	0.0116090667310068	1.70021921030927	0.0149613570489519	0.659988824661959	0.0202004389433786	0.129605845702589	0.0496907463188054	0.021717828456855	0.0321146505893334	0.0264474094191917	459.485808414163	0.185620146780671	0.371927831405636
HOXB4	0.0461014128283308	0.016322906430124	0.029008920107992	0.0277221133745635	0.137541396682952	0.0445729731586671	0.0853065896314173	0.0237519667941734	0.0668326846025033	0.0164804709740284	0.0177271589166869	444.469453568758	0.168460903377381	0.487801564845773
HOXB7	0.0225464150519809	0.0285960944425896	0.302030321375944	0.0382220774884153	0.137571892437594	0.0227541128129571	0.018094164681388	0.00963649946376308	0.0225966296318933	0.0168448603605507	0.0314156094368219	335.096234018978	0.235469933483801	0.109746939201775
HOXB8	0.00568544326758653	0.0470129495496218	0.0262263028886653	0.0456446513640718	0.055406951873845	0.0478621782968522	0.0299570952974438	0.0196630187231952	0.0368172397689306	0.0184606619114356	0.0883908172521374	337.075752575372	0.744555477400079	0.0327842423629265
GIP	0.243074632437282	0.0889420416675122	0.0227542668378427	0.0455763740323681	0.120639846159168	0.0364944535805249	0.031179232161525	0.0548329559901632	0.0341433511743612	0.061253791199028	0.284345830225522	330.323089710114	0.0843728101349151	0.014995944465569
DLX3	0.037552416939604	0.205568766729973	0.0825047901245959	0.0457069732482683	0.0680159884000967	0.173202293520835	0.0181944442185044	0.033909325697657	0.136006097810876	0.0447837008577568	0.0301392632454589	378.087344578786	5.66277711919385	0.0450484793152055
COL1A1	1.31832437369363	6.83495668956354	13.859343345949	0.0245959479373189	1.34582468714454	14.4682555040885	6.53870262262632	0.00846736583883492	6.62703365770963	0.0160155807808572	0.0230536267478363	531.454526905491	10.8367857077792	32.6507347380164
TRIM25	0.0479607804735051	0.0236982891570795	0.0929039127431127	0.023136112697346	0.142963042432072	0.207961906698942	0.0273337368549674	0.0712098105364185	0.0316857420877857	0.0290173774041314	0.0323559423547768	536.525857959083	0.46388265302068	0.0829912793991829
CD79B	0.04633253463606	0.0441884708530222	0.0568644161483724	0.34943942867112	0.13486526255592	0.0984351024951855	0.0594236861132869	49.0214278008404	0.0375477175990622	0.0635771189745568	0.188515687152391	389.700564391492	0.268296996528094	0.0418105621985489
SCN4A	0.0150230771584655	0.0262886363745176	0.0179661582396357	0.0424313964433696	0.108789908467585	0.0301948011589986	0.0141280374189747	0.0713157506977833	0.0467695521573777	0.0189853288371425	0.0740263881504016	355.49640033048	0.131090677720028	0.0024075923144135
APOH	0.0230879536964996	0.0178781652694814	0.0574589698902169	0.0913675217564136	0.0427211276310761	0.0317525857840594	0.0343387256500923	0.0128887282929744	0.0120523931764096	0.013268239002618	0.027595470014955	226.832783519252	0.115023200975237	0.0174504772036025
ACOX1	0.0666150993897083	0.0148379944445485	0.125915124583766	0.00972551399129696	0.339063465823988	0.0596711447203928	0.0183823311687539	0.261893993008166	0.0252188546844461	0.0203780241192405	0.496870977521343	486.220296871262	0.0517960401212893	0.128649995639671
CYGB	0.0252128837063373	0.0343543129664372	0.0193764389522272	0.0242805248412451	0.14441489177974	0.023058670037749	0.0513882694160171	0.104115580986784	0.0448870437765681	0.0403740661962035	0.0173381067454946	454.463427349329	0.228687507920276	0.340899495267781
SFRS2	0.0647804678324111	0.0287559265494029	0.373209379347261	0.0433642853352906	0.252088955281374	0.135298500012628	0.160548045137399	0.774185298207995	0.108417079630898	0.0230831494374027	0.0161789273939252	569.432571695782	0.564618910337988	2.71097612793976
SOCS3	0.0210906851426737	0.0425947925515865	0.826665494390175	0.0199835144815576	0.260124386633629	0.680964855144853	0.0113034779845155	0.0177377593843843	0.0443759863441009	0.0321524801666227	0.0100680483539061	457.778454397185	0.742857980405648	5.26699027106611
NPTX1	0.0256116120797174	0.0331251364774897	0.0816495970723729	0.0820910587602455	0.0766546812612372	0.0453992421646231	0.0325092900136629	0.0230146366348788	0.0435525787127625	0.721957443206453	0.100468899655322	420.938728189665	0.330078580704883	0.107626970791324
ACTG1	0.0485839106925449	0.0463355786810009	0.264684647044543	0.0547228342697907	0.608168885328791	0.144393832211795	0.0739895737098065	0.476216408474045	0.0544968829568254	0.043607049160965	0.0416896731331659	806.055573791848	0.332214856011556	0.882519689988859
STRA13	0.0166625739020962	0.0268059386218526	0.00377960008463601	0.0105468131143153	0.886277910194468	0.356426749639525	0.0069920253059125	0.496331523557482	0.0349109063417051	0.0183575530509018	0.0339482864680785	443.593284212786	0.0645226152605787	0.274397616700911
FASN	0.0183336725480186	0.0322748989212736	0.081092438031432	0.117290868231101	0.437136178041507	0.276297834418294	0.0333051806610627	0.0596072648879172	0.0481296208902026	0.0379255210078749	0.103500128454394	503.156415720694	0.233437016395962	0.27069954585973
TYMS	0.264784154217835	0.0558077717624959	0.512040534542719	0.0625563535001393	0.162358344699858	0.0576115493014382	0.126425399377716	0.11360284391709	0.00575599393733611	0.0640640122475291	0.0337882219249439	478.862445553118	0.0331270451311013	0.359215558216189
ADCYAP1	0.0203304588951521	0.022277677255343	0.029386503864559	0.0290005012150758	0.0295839514086068	0.114307842975354	0.0137113851938196	0.0357398868572765	0.0183028112712453	0.0276792315650298	0.0455869431973412	369.413942193357	0.262113894984724	0.152606057218141
GNAL	0.1705827411798	0.0152497922803377	0.0367126551544608	0.0760851859673269	0.177410490352774	0.0224765687855218	0.0191225158165589	2.91084009526362	0.0375515167391688	0.00735850101649352	0.125010381631054	415.614070724747	5.56208925094299	0.121315762684219
PMAIP1	4.46443289712209	0.0137094958255635	15.1264945727955	0.305569451928747	0.0184485811671965	0.105560079527341	1.07210203547429	4.12050064539498	0.0335702890505526	0.00209154698266669	0.0510649567147741	427.649203671748	0.17763444203655	0.258307704518779
SERPINB5	0.0105249830565623	3.24605325639739	15.1716246776617	3.10855036691343	0.271397873165008	7.13468807880566	0.0310152155740623	0.00920342406682861	0.0230384174175967	0.0191107872674837	0.185483041416671	488.160836711337	9.91814780934712	0.0396483184419803
NFATC1	0.0939489502180559	0.0436293429960967	0.180492939676519	0.0602960091886433	0.0914633980269581	0.323212563875911	0.0279300488441698	19.5844261115412	0.0305080414741573	0.0210268814448754	0.0377662770633342	457.292472662024	0.438555479132171	0.492941032699168
LAMA1	6.0053780216	0.084330231586572	0.01131154778492	0.0854111011475986	0.0832869285395115	0.0386927483249354	0.157736382220559	0.00465211692081341	0.12612901981604	0.937766825064865	0.011003891749076	353.523599980739	7.35050543180401	4.9369321353136
MC2R	0.0314875655015728	0.0546918821365251	0.0595007966463167	0.0265242210324421	0.134478725692782	0.0539445852461379	0.0209968677057139	0.00782245007286836	0.0149649648514254	0.0250842807676753	0.0302963446518043	234.57926625294	0.37030118218451	0.0250226216851694
DSC3	0.120845077746038	0.699634978659579	11.2592429452998	2.17237387847912	1.61558075747487	4.8782705167288	0.0781182864942824	0.0138598020836358	0.0543560940399881	0.353564989965384	0.0450501277316556	608.408925533603	9.78551260131685	0.482843145271663
IER3IP1	0.0403903419294387	0.0411727721212378	0.444736293193976	0.0642373961169437	0.230048310006702	0.137977949618242	0.0898937988321394	0.0871628972982446	0.0151377048464765	0.0196506228150395	0.0174550060535814	483.512511978114	1.36511168976031	7.43350322118262
SMAD7	0.0129631176582597	0.0443676845001834	0.0288127009414052	0.0244834201423491	0.0344759619225693	0.099788084840527	0.0429259286173831	0.0766158849419271	0.0433216658570348	0.0226731029603441	0.00755936010534407	428.584230385629	0.184649504639756	0.491847784687372
TCF4	0.232710017988833	0.0515812501243975	0.16727565833374	0.0308253774796821	0.0508062811307782	0.476282439336838	0.375805325430361	21.7998909978498	0.0415154904478455	0.0108428656562043	0.0266374564068724	525.077820578888	0.337222637872343	15.6482357111651
RAX	0.0356017950200086	0.0608061297279026	0.0487476929413222	0.0747310005601253	0.225610066331028	0.0259696101601657	0.033744340257837	0.15052865090879	0.0803390506462433	0.0391717164692001	0.0666233164816275	423.114878310716	0.0894692179758369	0.045880918233079
BCL2	0.858501527210571	0.0111672265083894	0.403260778935814	0.12184520361935	0.0264881251922716	0.0265890514709774	0.208297287247929	23.1236162423864	0.0258240115128771	0.0895063642177433	0.0411934630013388	402.16420192468	0.0363738828973012	0.527014200726855
CD226	0.0722735006322235	0.0194968398676361	0.737589940159582	0.537976710662816	0.0745485375366132	0.00711953715988894	3.29713151448757	26.0300278617172	0.0197387726640974	0.00572807611351795	0.00984671501772422	308.961578037702	0.0106486042328005	0.00617507433941149
FBXO15	0.2548565579267	0.00983548975563458	0.0721381006180065	0.0717909743414585	0.0314259292301401	0.0163327657855809	0.106628534913898	0.0276850166375002	0.0530896495104989	0.0148375385990992	0.144730586714069	268.87430488353	0.0242411219844199	0.00841373326063325
MBP	0.0506896222438236	0.0148127648482411	0.0301064168583273	0.0502976555323	0.175884720786626	0.0280087574442268	0.0300947062218528	0.873214408294563	0.0978669418798026	0.0207217377803897	0.116464635085109	458.554790616344	0.0739734832652167	0.0486856051015748
BSG	0.078261042832059	0.0527828758271018	0.632398928654418	0.103606911030655	0.151205868300438	0.0354133613587574	0.0525331289813507	0.0406379399474651	0.117285076919059	0.0354797077368824	0.0180580174586438	603.368169268143	0.533001394771272	0.603727157574885
HCN2	0.030602184698686	0.0150051929267695	0.0445706503339669	0.0174248245942078	0.193696515327452	0.0456784669888712	0.0394924689415743	0.287919571422133	0.156624517087376	0.0129480214077962	0.0396949139232079	386.522547179845	0.18544489109122	0.0969095109518432
PTBP1	0.153317696343676	0.0226560806975212	0.293952299736722	0.0667458884897535	0.138654952905337	0.162136232283834	0.126096902406759	0.0762977266986929	0.0842524394904198	0.0363245400197335	0.0372954658166765	676.253530493398	0.614006856406088	0.675462876304944
CFD	0.0196546187897395	0.016605468821337	0.0415140872283452	0.0349003286207064	0.547490659464314	0.0383610551456997	0.0301406488805509	2.37149036235235	0.0227636845720648	0.107857112895068	3.33886559409639	466.231473150093	0.0617150044970697	0.00961618556283067
KISS1R	0.0240383506419258	0.0403526840307802	0.083214215341579	0.047799231591932	0.188601532752002	0.0497459494793962	0.0262408003841703	0.0321716183108835	0.020943513465678	0.0541206969470454	0.0705789352881529	450.473362709497	0.203031803251465	0.0489573860616621
GPX4	0.503901398101504	0.0115732077863984	0.155764439412381	0.0902849633383945	0.071146805700443	0.0430912068816994	0.590285728014973	0.178382044260145	0.0349211036188928	0.0122594105216058	0.0145941861489473	587.485377781228	0.195905628144269	0.295157482519161
GADD45B	0.00695540257251152	0.0439070743765863	0.0605837759318298	0.0731272480210561	0.0836335947782112	0.0240205606635695	0.0621669245807469	0.59386177026436	0.0417620539057969	0.00872269194365319	0.104392114519408	501.279589346661	0.0886956013094999	0.12331461532755
EBI3	0.106224079947599	0.0210144899720581	0.12936594573254	0.100650017623563	0.134081258838889	0.0384326942287921	0.034522389909338	22.9569643075964	0.0260199048956216	0.0311476270108348	0.0499253544980938	353.890389428701	0.0775843025410483	0.0170033840413998
ICAM1	1.36931877774473	0.189064623398966	1.04427142345204	0.0230059629504902	0.0588677603472404	0.0717832764231191	23.6343489808123	5.20976059702636	2.06484151083387	0.0208646269356041	0.00496247454491193	468.836677736483	0.060624586327184	20.2586633727203
SMARCA4	0.0749764493328517	0.00837478697359429	0.102438932934191	0.0159474310733194	0.157496619614557	0.116735355731761	0.12907521321619	0.133176643621716	0.0171544900990275	0.0240411279188775	0.0693262110283157	509.806931628483	0.150615549706736	1.10507622979143
LDLR	0.0295586847506836	0.963396755116507	7.52473669701662	0.0905809373716757	0.0719977756165827	2.46690693608217	0.304094870949944	0.00920672151326781	0.10200375050972	0.038838370633235	0.0143543029739282	582.24733472964	10.0350376564378	0.171092553049752
CNN1	0.0114017732042438	0.0359997706912704	0.0481907935099644	0.0380387586770847	0.442716211537292	0.145365231229837	0.0369652549662702	0.0259263315623558	0.0181115078878645	0.019933925549423	0.125344978202942	389.899776201652	1.88105738064333	0.190906490875554
JUNB	0.0235812165605022	0.0472006496236392	0.454994203296695	0.0487764802002616	0.0691929581274797	0.504689552679798	0.12016004341067	0.0495326325160456	0.0318226628931494	0.0228182975217803	0.0243426117262663	605.385346380927	2.63491007182379	0.496849222217928
CALR	0.148802732061091	0.0935093363399979	0.423098318093402	0.0548633288075298	0.118909219728057	0.120559616619531	0.0496848634388212	0.0490560846699196	0.0605813262052701	0.0339253408345463	0.0094843738011743	755.033850837885	0.854531811023006	0.668040421438484
SLC5A5	0.042117128803971	0.0429853015101277	0.0913042689690494	0.0651281763071042	0.199213777485461	0.0222804239061246	0.0439717844739623	0.0931991687291087	0.0312416356358206	0.0509970950038982	0.0481103236973041	392.016338291394	0.228174542252829	0.0234180182118129
CCNE1	0.0752793258533841	0.0201523646687191	0.139444671925096	0.0148970361103543	0.15624058438938	0.11375234450304	0.045372405299528	0.0494616238798803	0.0205200714521345	0.0207921051335417	0.0118380580220876	408.328488032786	1.02778273129271	0.155079196589397
USF2	0.0582358262850131	0.0152510075209741	0.147997575970678	0.0276801735820982	0.414549324856777	0.121403805886335	0.0444324234254507	3.71275713650727	0.132720469282949	0.0233722305700736	0.029430214667934	549.575235468126	0.0844486333123766	0.38958898697065
HAMP	0.0406242458682702	0.0378213535173769	0.0667788168896754	0.0801039732939428	0.0822994237781331	0.0170764222868167	0.0435348277377877	0.0786108143340689	0.025027930989445	0.0143579442840592	0.13772907412428	497.631410092979	0.542887330354332	0.0127562485106127
CAPNS1	0.135686522488208	0.0663469779954462	0.176521104576529	0.128145982223639	0.629611498334935	0.0221447473547824	0.0722042105825987	0.702388953165368	0.0684713153886833	0.0297214188760943	1.25759612613746	638.642026906962	0.377364559721244	0.0316212981483022
MRPS12	0.0508495741877833	0.0746826269923038	0.13726723688611	0.0336685703116486	0.267180912787578	0.311149280595668	0.0293140608195126	0.0340081254599205	0.0294935603947187	0.012487980078539	0.0217516736832867	430.654761655232	0.526985181080438	1.72994330937356
CIC	0.0506255673271465	0.0220706345366269	0.181355881748284	0.0133328529373151	0.301151012075245	0.0353699332748154	0.0679283284733289	0.0833877596433724	0.044502437626425	0.0364527429141018	0.0369644885327222	473.320737590409	0.378092968167547	0.0782518122293488
BCL3	0.0942560900805785	0.0436571936337486	0.173592739207474	0.0242511418337456	0.0460204550081166	0.0829975523702874	0.0861896837854739	0.25159192380324	0.086970767357724	0.0306837710594068	0.01705063528323	550.769060854213	0.0699239474670117	0.146971246499254
RELB	0.0947356113461178	0.0430709811112085	0.0946665659950914	0.026302878274895	0.0422614096584146	0.0262922310673733	0.114140645366944	0.710079290333692	0.0503494911845015	0.0546622777128166	0.0192841358538611	454.359270170192	0.14965472667281	0.398723244475737
FOSB	0.011602183534798	0.0261730316384139	0.276282791673537	0.0528702264672094	0.0609043764506667	2.49020114002188	0.0410182623048433	0.0807440459964925	0.00999883248058725	0.0334681767925902	7.92931411422519	511.020814108826	5.34548049504369	1.59737160533289
FOXA3	0.0391109855722428	0.0488704279729325	0.0335772318586669	0.119283590791097	0.0929233861602841	0.019294485596582	0.0535427636389223	0.0573555981397302	0.039915796922694	0.0323176062162662	0.0348489688556622	348.029587974391	0.111090727673439	0.0124843262828307
HIF3A	0.0238530495829884	0.0217150325582804	0.0348007656087406	0.0500875946163711	0.152921071525258	0.340915583556166	0.162725375551181	0.0481325141188361	0.0364585127630218	0.0255611157056221	0.0701208845606402	390.683515084226	0.177182181651298	0.00857995944951326
FCGRT	0.0486668835156889	0.00777479091038926	0.0331588918276822	0.0149261768557158	0.144986802230935	0.0164301058358986	0.0394048233623845	0.695815953978774	0.0264110137429718	0.0266126016820296	0.108572041017814	481.538280969536	0.117403005533613	0.0891821343063086
ATF5	0.756744311823376	0.0281769431265682	0.0748827370418834	0.0608027287095599	0.10516212210115	0.0278967576941883	0.580258371024696	0.0208668075863889	0.020591035100682	0.0348003902264274	0.0176282085847892	430.131601107389	0.0649019138694374	0.0364707553580332
NR1H2	0.195246120926036	0.0178344543741775	0.0887549360870093	0.0246304223078633	0.10535566388974	0.0449504005400642	0.0740057503631726	0.390135481646539	0.0515034979966549	0.0280033900519668	0.0235996942473504	470.563645714472	0.0818848860010619	0.126426152930816
TBXA2R	0.0146895059958735	0.0649899456369633	0.079359871256506	0.0313075685123366	0.152619205752653	0.0315247196152474	0.0606222150474912	0.158110377477921	0.187046259178214	0.017449920811124	0.0383416994692955	414.578655661934	0.145957853440955	0.0174569789181662
SEMA6B	0.0371813314100674	0.0325141135391252	0.0564851264884109	0.0419234376472698	0.0174361525122237	0.0397882028052752	0.0319492164556863	0.0462836717235099	0.0559574308132761	0.0184125123187863	0.0267189393022071	447.92929596241	0.182260492129847	0.184039188059137
TICAM1	0.0406440227605038	0.0166474880841926	0.150494077167936	0.0322386194356065	0.116873224763371	0.0811353138294916	0.0504279632101799	0.215476274800037	0.0663474728907922	0.0609933832150502	0.0752648560276214	499.92513361802	0.094222353652792	0.0825199718177652
INSR	0.0219240019732431	0.0128283126898559	0.13898491722054	0.0150166088148548	0.133670177666294	0.520630787328327	0.0725262949184501	0.014663543989155	0.0444335944423311	0.0655870012383314	0.0131325110599856	443.367436584072	0.0768965729044855	5.68583444128563
FCER2	0.0395929540131851	0.0237714225864545	0.245526197198978	0.156166860787611	0.0611713979406461	0.0368430145431542	0.0132470058927124	36.0789748856427	0.0223849177036857	0.0572540674267172	0.101105373241118	379.500227856302	0.175854711025928	0.0257219478775191
DNMT1	0.699098390366476	0.103212435080354	6.09453261037333	0.0199942553217125	0.112432628336236	0.249346525727053	1.39707232253235	9.71405139859206	0.0473799585856229	0.00365991681763519	0.00505762295792067	515.713825171999	0.0593439783546691	2.28013262098399
DNASE2	0.457992227339444	0.0344160479114237	0.0912499958823316	0.0139554001392269	0.167066192302499	0.126863286770128	0.265442894365486	0.223841390379925	0.0354158705478295	0.014711908857911	0.0216102186869181	509.809763547261	0.214618468189291	0.510531615714313
KLF1	0.0603756455752662	0.0334565006020015	0.0316411273338638	0.103017774859576	0.0592378175070185	0.0275688614774259	0.0162702882230751	0.0688229423267698	0.0673131313631345	0.0771584674666034	0.0397359299200267	437.418957787526	0.138912642218994	0.0311663972020363
DNAJB1	0.29954384930463	0.0181541427965025	4.68934546155511	0.0612365767001626	0.0630422733973842	0.0689141656946316	0.098866410655291	0.03841436985692	0.0352515010636605	0.0389313918992029	0.367232910705598	584.859961331405	0.25927100748739	0.166256756758555
INSL3	0.0477967970163413	0.11084348068686	0.0440394775431676	0.0579974556404343	0.0246113101992203	0.011335303122766	0.0271320626850082	0.195736395212923	0.0400013145114294	0.0428359122941898	0.0700536032138724	416.152798857253	0.564056439362493	0.00641166338181401
JAK3	0.123890430645096	0.0126084246787547	0.201841106934156	0.055074727581844	0.14090977520693	0.0614353020527591	0.133941182953047	31.8187915938768	0.041622125916086	0.0887971362603913	0.0201938149661609	432.310892379732	0.0707695109931114	0.0857834327358149
JUND	0.0344454765931053	0.0314082257286999	0.129288610414013	0.0252102069102552	0.218700366305333	0.137208484653542	0.0740534064948534	0.232271729582218	0.0117616973957642	0.0491580926313499	0.0407552673294167	527.048782107329	0.267037033278781	0.392707589313571
COMP	0.0403143743828321	0.040632160005771	0.0353854402420853	0.0140604028410874	0.0415010778473098	0.0602055543419992	0.039220564089377	0.0418409972278647	0.109775180835363	0.0407332964257006	0.0299305675393209	423.282989564086	0.171091785973377	0.308888207203015
CEBPA	0.0199520474752038	0.0805475002299126	0.059364202517168	0.0247160628926542	0.194056125309287	0.0437411154936352	0.0159353679869257	0.0979884529876377	0.213049570729156	0.0269621423601524	0.11916636322114	418.384991599686	0.20913263226288	0.108173481441942
AKT2	0.0367943450570478	0.0224754589709069	0.165742850929124	0.0279537074513318	0.214465942905392	0.12121712193334	0.0499658768263059	0.303505063524002	0.0828247165108259	0.0290869378015494	0.0190666373298756	555.137651844614	0.759090106484321	0.291847631004753
TGFB1	0.0743831843563921	0.45808346628239	0.0664866551734491	0.0389470928613697	0.0618234177014082	0.326490140349162	0.0275599335711757	0.249445104800725	1.08431527256461	0.0090713343893404	0.00777957719404976	484.23997867986	5.49648981108424	1.29186964929928
SIX5	0.0208323333491563	0.0334818450985306	0.0299262192460796	0.0778707427870384	0.0920731223467314	0.0318703382375572	0.0833538895993989	0.0504836742696269	0.042835265407131	0.034724802679712	0.0193552244690445	450.097324897103	0.711697602413068	0.0519949798802446
BBC3	0.0419017931648775	0.0570151672145604	0.0435063670192839	0.040713525230396	0.197860087125243	0.0596129918208989	0.0135991351789794	0.0778621855020245	0.0757695402805141	0.05654163214534	0.085563735700701	483.573746914378	0.337212466361758	0.0883243707996734
RRAS	0.0984604119569162	0.167273371387614	0.31033691446499	0.0636500827135342	0.129945981498073	0.0589940475026152	0.506855453425087	0.588972274044987	0.442569566954066	0.0543955880290502	0.00363578034757618	564.074661231726	15.0590009670138	0.27346681743537
TNNI3	0.019095411575831	0.0306913997075874	0.0193975627516159	0.0428001293715704	0.200290244696764	0.0230235414846019	0.0714715806181569	0.109978482339685	0.0256533851842621	0.0389789181834302	0.0357753823019892	353.94276361928	0.0823175432434158	0.0459709539462977
IL11	0.02654238254281	0.0763867162372424	0.132782057810892	0.133746607399249	0.0648101912470075	0.150961058793047	0.0371001356033586	0.00412371996363405	0.027055957314121	0.0356306318959381	0.0492742950120854	473.376516188165	1.26262651294353	0.0492388518214427
PEG3	0.033681628562308	0.0441964627147323	0.0496217290968096	0.135260994549034	0.131963328512956	0.0242024998243849	0.0332488574051031	24.191797439633	0.0203544750009778	0.057003876874685	0.736196800135081	349.385832668161	0.395478250265121	0.0197323086893841
OXT	0.0364618183965237	0.0765102237187906	0.085712060546067	0.0555664287059743	0.29876905855828	0.0364187261170176	0.0256803081840247	0.161420179926157	0.0628242333713305	0.0242160780113612	0.0710745375747707	448.543516545857	0.102028295293202	0.0297589820021621
PRNP	0.0322349412362702	1.55083584074083	0.545288499630639	0.0386044110012878	0.173737320659187	2.94138593096217	0.0135342465630899	0.0182978395032594	4.78036140246574	0.0414223806204996	0.0126996305002973	630.304070705048	21.1190886038937	3.21719764881883
PLCB1	0.159478335040315	0.0169346477052717	0.171273774647363	0.0362515292811567	2.39250516035525	0.582971691074182	0.107694783401799	0.0161611641974423	0.0125191349477499	0.160499162742522	0.0246125591348906	403.21738861344	4.15013199353156	18.5404134758907
PCSK2	0.0173432352732193	0.0166560831859339	0.0352499729850952	0.109770486860929	0.159742310575552	0.0485229599698845	0.035543387507271	0.0326328645112028	0.0145112799225568	0.0382527449863671	0.115739868778183	355.402283338127	0.51839880150135	0.0298754824402011
HCK	0.39109774978208	0.0190973759960769	0.0520447744137714	0.0725538519149587	0.119937914871176	0.0338275760243899	0.162625782794225	11.3854262464725	0.0451135811824079	0.0285591168786092	0.0289707249724152	471.848053948016	0.0753023865384074	0.060272864868015
DNMT3B	0.0412885428289201	0.216202061267696	0.067978376032418	0.0476995424062806	0.0326884326908361	0.64602046318717	0.0716118071091157	0.018518179918909	0.0616229921255444	0.037182782748107	0.0397018638176255	383.884054057583	4.15188128346367	0.0694309100998916
PLCG1	0.0384815896875402	0.0582174825300301	0.0852592834302157	0.0216454412704969	0.127984283205206	0.081783150057413	0.0178294000866031	0.435402817523152	0.107553359351684	0.0296759220829946	0.0383966427830283	513.050334268036	0.296428863959681	3.36835179863597
MYBL2	0.0361698087019723	0.0911323547349669	1.7617424949004	0.0328025972918487	0.202676034265844	0.0935992988658715	0.087978297565983	7.95166484345945	0.0914484818589773	0.0593725220795417	0.0112268016775316	506.30007746893	0.307261734915742	0.206670520903921
MMP9	0.791302047587919	13.8736327176874	0.0754161860148065	0.0447059030628157	0.711610526313962	0.0563644404519694	0.47498927039934	34.8958329020138	0.410431702000181	0.0363902427523148	0.0131766834725628	465.029422558983	10.913456655118	11.8783374581544
CD40	0.389949935599442	0.0428969679160029	0.124094342949688	0.0316682230999537	0.111206207598964	0.115690019818033	0.270975311013739	19.7048684160045	0.0538935124143807	0.0310354784315723	0.0209800915638347	362.711360174535	0.0787374296305337	0.0481646313295504
CEBPB	0.0699555238816655	0.67618779771323	1.23373318716105	0.0525266745571206	0.194215231844936	0.426790813731073	0.203490063609843	0.0366297920320791	6.16848944962687	0.0288851734295079	0.00583340737925823	504.275164860888	14.4642381595596	7.45706146134529
PTPN1	0.143508875779529	0.0319321298176863	0.0703045408761838	0.0331116434693932	0.115900314256619	0.36818493213189	0.0982389206139346	1.49354300620089	0.449721144353034	0.017336087923256	0.0159698180596902	504.937488153641	0.32563699192179	0.197098906109143
TFAP2C	0.0262407604956012	0.778304483454732	1.16435670899497	0.165751067011402	3.4812029942208	4.59046648694848	0.0226522645864354	0.00303955149247314	0.0199763560647061	0.14629451443558	0.0880987482271273	415.497442488561	13.9050860887805	0.0500350243775867
GNAS	0.03903353846345	0.0460195468158018	0.051554284824653	0.0279833145668038	0.222614092901727	0.121441278363756	0.0655770141550968	0.454582103294949	0.0768132731317414	0.00959570861706761	0.0615538249798519	619.651341936452	0.598134529836978	0.828290511103208
ADRA1D	0.0149601744367161	0.0915341185096243	0.0830344680524118	0.0434081996091387	0.0352664948742162	0.0349811912253885	0.041259543311379	0.041692288985583	0.0577451638383824	0.057066047253526	0.0580073007530158	382.19497506881	0.847978866467849	0.0153917785075116
PCNA	0.514047329366757	0.0442123842103211	2.86216595816049	0.0371998781133082	0.0844925553507513	0.0673034098311107	0.306817283342623	0.0839636529800467	0.0309051174758631	0.0395742079800677	0.0147222254436734	504.45227763449	0.385025660746624	0.505378478837371
PAK7	0.054217960829121	0.0168632347529841	0.0414615069284176	0.139796633553608	0.0412064119024067	0.0447973885146058	0.0214185021532081	0.00858907836616567	0.018460772911369	0.0692160801350126	0.127211499377372	342.004780916073	0.0806405801698543	0.322523134038475
JAG1	0.0525762098924728	0.290753319461234	3.28801205259676	0.197851981883491	0.246228788214031	2.12830199334975	0.139904087140627	0.0135889011455323	0.908329594399378	0.0321686990598721	0.0355934079124744	592.779415330754	11.2340005279056	3.24689856414106
OVOL2	0.00931029582483074	0.0112603909050768	0.191515052259117	0.16453850090458	1.62474094106758	0.100492778476849	0.0368836763369975	0.024544665792399	0.0457691572491715	0.0607578972714134	0.0241186423014333	426.710948369788	0.910771027853257	0.0553649521183261
THBD	0.0385952224417509	0.536557588109177	1.84613128823866	0.138254334677467	0.296407612899042	0.075742266644626	0.0541556291802257	0.0776811719947339	3.09244867418606	0.0140043500357028	0.0156093023830895	524.780217665603	9.21547582027551	0.0247101242103834
E2F1	0.381129427732766	0.0464432679580187	0.199257271738467	0.0273891801685078	0.145450046927443	0.0792082400728696	0.180431434546371	0.0153484384277989	0.018598806420475	0.0218202778035632	0.0297856782906276	474.209087622605	0.174344753164529	0.180201211003034
RBL1	0.202487046947284	0.0288769127935411	1.53813684361661	0.0206795125457027	0.285062650070218	0.0611267938375638	0.707070026372829	1.55825369378527	0.0220899153324231	0.0162893756179379	0.0165641148422139	397.272983276287	0.278075931574219	0.0314920939395919
MAFB	0.0162181613979687	0.117595342456935	0.0238182195506527	0.117663506959167	0.051765466902427	0.255778651265531	0.0168514671085681	0.0432658935174771	2.33564961720516	0.0161176361378573	0.0303696673045914	471.771717008702	3.46679952174341	0.0619405379278144
ADA	0.239284920463175	0.0437325545212465	0.169161317017699	0.0343048924719585	0.235782538267067	0.0207471377560799	0.0303626558221272	1.2070267714693	0.0975073467961782	0.0218485941228794	0.0167519566943307	518.489719599285	0.213988015908263	0.0627260700502955
SDC4	0.158098309440128	0.296350475673132	4.27480449880734	0.0539656661493919	0.0624705275232413	0.289712472487597	0.229427975253765	0.0124417143214113	0.508045771716438	0.166223431714803	0.0323800308989159	569.297133069715	10.6713920379618	0.0367663231264591
B4GALT5	0.0190136630713502	0.0155506250218011	0.135971342646751	0.0883997716746378	0.983930066277938	0.036260508736272	0.0401160755465803	0.0350444086813739	0.0390679603151173	0.0517627900342426	0.399225917195719	582.41728373833	0.114459963644586	0.606380741772305
CYP24A1	0.0146826821537735	0.0334449761873528	12.6915602282248	17.5557654211929	0.595556978793873	0.0220202723761529	0.789932415761628	24.1419001870756	14.5429901032603	0.0138209214739275	0.0301907854686572	298.0983119264	2.48813830526563	0.0404491661348447
BMP7	0.0389676623393475	0.0372814247484752	14.9783440618959	0.0274118160280013	0.317553048207086	2.74721486503577	0.136049859509264	0.0117859111274016	0.0104325810067712	0.0815042569770668	1.57329487943133	437.421951428158	0.0510165225225519	0.0382113274342419
GABPA	0.0548710917883357	0.012945983586058	0.198940734678127	0.041018266674256	0.0189164596482415	0.189411218957847	0.155948659301553	3.89658196755522	0.0649501030941685	0.0123485473780847	0.0648430980274552	510.341093872772	0.169508985122742	0.0456390158210898
IFNGR2	0.132041077995991	0.0541766353406989	0.371941547979747	0.0515858620115628	0.0927131730954482	0.085845722665682	0.308791701514617	0.0935172205458959	0.119702462098611	0.0715407525985696	0.0204163378064335	565.082380193667	0.301717126329512	0.334258356286459
SIM2	0.103936638248312	0.00950849388222736	5.73786081402363	0.04504580197048	0.190314614369279	0.0888326907279925	0.028745016464221	7.44425917652766	0.022404253185775	0.0541588394667957	2.9466888426047	440.233351085762	0.0128583388179427	0.0284095153944011
ETS2	0.0444515269934689	0.249296528368189	20.1154261957437	0.114684658502898	0.114032264350218	1.87769315851565	0.215013200801929	0.0223837235341546	0.206582830678818	0.0390239325704655	0.0118395613963452	543.15275872395	0.938230036456821	10.157160576732
FAM3B	3.73151659621003	0.0254900983398842	17.9470997517079	1.51277258229272	0.452893826938583	0.017478664752625	0.215080907664839	48.710284894606	0.0174524854725349	15.8494626324297	35.4856914706667	286.927202492982	0.0046057409741232	0.0143835783583548
CRYAA	0.0255245434235316	0.0215507279185848	0.120151336344511	0.0240833178394585	0.145747448184469	0.0288674105245223	0.0307841080114854	0.0800890752648439	0.0351153978589477	0.00608074661723778	0.0468032048796952	460.756464651241	0.199093946058894	0.0290910484745317
APP	0.180423898787567	0.604863931067092	2.84358692099944	0.0409336313944649	0.162767356384005	3.32730125820922	0.208048011513843	0.0284175453346753	0.944701707300511	0.115919809307688	0.00960852173341653	640.214107745982	10.994169612599	1.25098192377787
ADAMTS1	0.0124890475378959	0.0250553276710252	0.574579525967359	0.0261430586237169	0.425207529188945	2.67687521671617	0.0205151608250893	0.0145878081935861	0.0417450188229609	0.0258412718135566	2.09767952748759	428.891504986167	0.0469335248693587	5.5485959822811
CCT8	0.0179212622345862	0.0379945332958273	0.1078625351459	0.0345335173010154	0.141020726690798	0.117862616887634	0.0775041196101259	0.0726936451090966	0.035361857479071	0.0165618444895689	0.0443819585507683	410.321950241756	0.215323064547979	0.119716721768967
HMGN1	0.00956883159676543	0.0310144687190084	0.202309785077694	0.0863695887635401	0.171999718618736	0.0395724580347111	0.0188332641663648	0.136023553105013	0.0701751243649461	0.0311413108917732	0.0371592903993316	482.060943077794	0.151537354702895	0.0527600603382219
TFF3	0.016709348452812	0.0146775577895479	0.0123106513191828	0.181131713310969	1.76710985844366	0.045227451017005	0.0310411867829968	0.0819479032153961	0.0222859204114149	0.0346391310428623	0.777269690113411	377.401235456343	0.150588835091049	0.0203847709526303
TFF2	0.0503154288693758	0.0268469717714764	0.148045045174965	0.0857929517273072	0.198411180292903	0.0313320836079742	0.0329916468253694	0.0555372785688115	0.0173600593133432	0.0219438869683872	0.03976787562356	348.496556762874	0.0906301930468078	0.0353142136295138
CBS	0.953750262770609	0.00957573590848758	1.96846733527943	0.0391963410040881	0.493769804669177	0.0204331504943992	0.628560821665639	0.0371301442383331	0.0214827881863038	1.59929469588393	0.0157301253145171	426.381080243401	0.0582785595005779	0.524910017309641
SLC19A1	0.0728194441563084	0.0138280900496941	0.0771646259821057	0.0940686875786849	0.0749394704706134	0.145844217784135	0.026786969927482	0.0901937986992529	0.0510596719242003	0.0529613786854357	0.0191603162389922	479.055624928506	0.659040117552794	0.120142976138016
USP18	0.535379792192641	0.0859520080686596	0.544999325425505	0.0563968717763205	0.401660216980802	0.097194020877908	3.647398346529	0.0343290616199639	0.082626451123638	0.0646463140178023	0.00790286154828288	500.221866181036	0.341531940225741	0.0250944140759978
MIF	0.121714231383811	0.0387384988566071	1.35802449038222	0.087408074146136	0.75199512651527	0.191778031438058	0.134423530548196	0.0449937655684758	0.0408522810503	0.0471837134671709	0.0149402820230429	622.998023171112	1.4963925807717	1.31957455166957
DRG1	0.158953793549519	0.0445300273988542	0.23939715533408	0.071976764920551	0.262739782425909	0.280291614294747	0.108247254989446	0.0605259758307144	0.102810764618991	0.0222621276809482	0.00995548964619892	467.777855877436	0.558550324821829	2.73782338879972
TIMP3	0.0132189383663425	1.17525603200447	0.0191688755999571	0.0177503750690625	0.478516344915263	0.158887050264702	0.581740452976587	0.0612390338924828	0.12418656189523	0.00894798718034426	0.198533646491192	550.073366117395	26.760632411058	0.388393392301681
HMOX1	0.0370344854640577	0.0200559652674015	0.0395376756895038	0.0673486042865348	0.178283820741233	0.0149258241558405	0.0352964813887948	3.75991448861891	0.0655528394387503	0.0223907340687535	0.119131349975495	477.701668181918	0.125413799739155	0.0400936227928764
APOBEC3G	5.02533493408803	0.109513322086348	0.0946596477772039	0.0910288949161098	0.13827797234739	0.0453062102853917	0.858687496013796	25.6923046868098	0.0427918381229938	0.017515631900751	0.0226890973036709	439.324124122918	0.243374404627743	0.253252529069713
ADSL	0.0435952054959922	0.0437786145361071	0.0560032557769231	0.0432011634036075	0.359135817321875	0.0825822480575459	0.049012401005261	0.260397486188052	0.0251356191497362	0.0352252253259609	0.00935407988933475	486.988266398539	1.07204509394777	2.03385576162768
SREBF2	0.0865114445372344	0.0366354772955681	0.141671098468786	0.0644925376079938	0.372848857287375	0.0360787846382887	0.178182558689071	0.190821002204859	0.0511364545913628	0.128743915748719	0.0355098284163939	538.703067843967	0.320921014886362	0.0446265386904928
BIK	0.0564308459256606	0.0170809421706134	0.112659082008822	0.036753806034164	0.726234328645645	0.065284576685175	0.0333195536995784	0.0273605288755359	0.0202262728894756	0.0953329677347681	0.0299334315565671	394.893152199117	0.115334198692474	0.868986089135038
PPARA	0.0915693097466608	0.0229880755756273	0.189259005336131	0.0699058761241548	0.287263959624781	0.0373971279197713	0.0757067353323661	0.11717468181686	0.0257340640630333	0.0627074708422348	0.00772317241678337	450.995046171619	1.33524907823855	0.708875899563681
MOV10L1	0.0195201020089696	0.0180557561322086	0.0381005891742283	0.0620907246650872	0.08490932002869	0.0339902573788837	0.0147952909165961	0.0204025937534104	0.0151491113506389	0.0193800851618291	0.0587412061734349	298.767227573108	1.10496159655938	0.0575005423978003
SLC25A1	0.0519119256938447	0.0624843704810769	0.535163525695353	0.0384545672760555	0.0980702053670891	0.126593158896074	0.0691211979955284	0.0893118573278253	0.0635841503034046	0.0635043101808955	0.0267521925421292	507.825874333405	0.207315317437764	2.06910784681202
OSM	0.0229737950187281	0.0379946626802818	0.606446978284286	0.268182911267889	0.157467390683347	0.187051261096007	0.0462144818011847	0.0136462934899237	0.0302027550646437	0.00730831490206334	0.0322670350159861	366.062285558893	0.237990592733792	0.0172074453593505
PDGFB	0.0191782906984439	0.189369686748176	0.0600135834859805	0.0308262166395639	0.0947213795977398	0.306774035299665	0.0422293170213005	0.026055444611604	0.0305138106314988	0.0102746700870815	0.0143076731299424	379.501160750993	0.411513893992407	4.83296016148067
CERK	0.0783780868876122	0.0103779912209316	0.0394422108331509	0.0185707726721093	0.0300476892198551	0.0359499263659464	0.111964068569191	5.4220675048621	0.0388566310151735	0.068604419235388	0.022686227805679	516.520815975992	0.0722248304612035	5.08204658169579
MLC1	0.0300348824766446	0.0323990204900261	0.0991437279784151	0.0654244836271075	0.17939548237312	0.0167191421669188	0.0294591604025328	0.0962004505340241	0.0117107073505815	0.0320495683819701	0.0380049344855845	438.10619700001	0.699339100023077	0.0152614124081297
GK	0.178187789989534	0.0077995665334091	0.144060995340947	0.0537938394938993	0.118066946670379	0.135840016020843	0.0858132113202836	0.359664304942057	0.0301392014559614	0.0218059687902912	0.0372851602750883	475.053251082177	0.0824609867384164	0.126848304256258
MAOA	0.0255603571160811	0.141984673658167	5.40750030990279	0.0498858462727287	0.496237213026459	0.00761585118933352	0.0705616204953153	0.0381856733919823	0.0428224397536913	0.0184145510588408	0.327565000194288	444.099628947782	1.6001756494146	0.202518434282979
AR	0.158571222611644	0.0155419941439553	0.036676065008781	0.0408761414240233	0.0201271447238977	0.0165837150809775	0.0254019475289637	0.198943118452443	0.0472013961875767	0.0246425481068864	0.463610459017323	375.293743493725	0.0417879185212143	0.0304963809311294
EDA	0.0253075746950766	0.0292088329952371	0.0343264715586336	0.0129241091965609	0.0331397828914099	0.0114445075241912	0.0282955672445488	0.0550679938873294	0.0648212601131771	0.0199078643617771	0.0133408495933427	321.011018779084	0.20826507663083	0.0172203034471038
PGK1	0.13420247352643	0.0780393245273526	0.37355237318261	0.132059490718152	0.0619846412359041	0.193078880090109	0.118419958394726	0.143149580239936	0.116835336805943	0.0202475749594341	0.0346054026314606	786.045311387678	0.572040899846796	0.527610105064641
RPL10	0.029162301664827	0.093347807070078	0.249816282579905	0.0563933200167258	0.0176663410850897	0.0068090797041276	0.010662336983521	0.705146153343755	0.0725395969562954	0.0286235881067549	0.948007986021779	406.190169333105	0.302057160788288	0.0135251177589172
NR0B1	0.240606371439818	0.111805377692925	0.0112571701953971	0.0457452797589609	0.0557499248494891	0.0162620568704467	0.0367606668913523	0.0259016457003979	0.0904033155581667	0.0290567673780373	0.0396295943517985	315.412810681027	0.0667465120589045	0.0315265164765327
DMD	0.142899260644445	0.00251575684608841	0.0073315576557251	0.0183405962916562	0.0594384107885982	0.140653479349638	0.105633979320412	0.0523862134600344	0.0225680701729379	0.033185790908028	0.0365434579760697	304.098273947317	0.0371813804965102	0.0541722807621161
ELK1	0.0618097066271683	0.0461736712304612	0.155990770762209	0.0329418054533879	0.0775231047937844	0.0376660447069044	0.064000932892371	0.0790900191032582	0.159838955260132	0.0321283990504635	0.0313888334166454	501.285076853179	0.339936019236354	0.113290332271518
RPSA	0.00532582389678812	0.565480995057939	0.327262818936259	0.811703934194198	0.151354409950653	0.0122243495389329	2.3274176335337	3.82399234380829	16.8687997438544	1.14323441680145	6.3803801041692	365.763905676392	0.00703982584473767	0.00987189615222859
ESX1	0.033986738405641	0.0141224779732581	0.0140326685233936	0.048566403436517	0.0358051439830432	0.0729054443744801	0.0266653805754915	0.0209120150745268	0.0339828275242997	0.0293309745784375	0.0614166258086942	321.494456769547	1.04175714075262	0.0430757131768433
TSC22D3	0.109919839275227	0.0308620203071035	0.0445271086526585	0.151758943957215	2.81156965464982	0.0561485345612522	0.182541040179011	8.77115634907292	0.0189667807098982	0.0143182758775829	0.0480953522977598	536.287839087903	0.0288267611505398	0.0334582226372499
ELF4	0.116243455141006	0.0550368109547274	0.121203360953415	0.0324642491329552	0.125824191774944	0.536640986411737	0.029562417450497	0.144690227935257	0.0950791232359986	0.0367241904519721	0.00878312267336133	463.838739841043	4.35832501805297	1.44139791959475
GPC3	0.0170408124669692	0.126360013509212	2.73323249489075	0.0208576528120124	1.13789169911956	1.89997552798594	0.00844232858461012	29.7391329452535	0.00826219654789964	4.72863859498465	9.48326138920046	359.464824530064	0.0379272409594041	13.8116939299271
SOX3	0.0277508786764311	0.0263112923862622	0.0647033973823668	0.0258404797788469	0.133504258807675	0.0494910037566049	0.05915857563108	0.0527209655554866	0.0635444806687046	0.0189625085743238	0.0499235161629159	456.445218852353	0.253777600101672	0.0486773428062799
L1CAM	0.0319190168363824	0.0687002363087308	0.0315447554888372	0.0112741012238804	0.054316445854801	0.0519143372749262	0.0183140267577871	0.158675126464169	0.134323246710602	0.025097787662957	0.0230913093602041	397.318030662485	1.32543694988061	0.463701321438788
IRAK1	0.0196226375406996	0.0838211949768521	0.0402140559361346	0.0413714094334075	0.205406270987602	0.243600252132397	0.0391024837398413	0.0365140915531777	0.0723626778396004	0.0568168478200483	0.0224716544491771	503.081830653714	0.446819344337785	1.14269495422622
G6PD	0.0308170524272598	0.0281157877069773	0.0931434961195062	0.100246878471384	0.244564475573531	0.242527098890055	0.00583126649475258	0.165073839384636	0.0295026819561191	0.0473829574172722	0.130057230839527	542.805822262716	1.42776197788238	4.0663356921012
ADRB3	0.100119119101836	0.0730325848276738	0.0943620742448943	0.124388720473359	0.107312395478921	0.00744699462578216	0.0251911802971071	0.0226899197111177	0.0464392348346683	0.0261696967829862	0.242389666351186	402.713151936952	0.51218405305041	0.00427557598362942
WNT7B	0.00408084408021954	0.603329076892874	9.11618265781288	0.0536801541135713	3.96558013846241	8.15074413520971	0.0141042770020972	0.0141897612409474	0.726739618296647	0.271584165696564	0.0759357118363935	332.761602629137	2.89962343217079	12.5530389424651
Meth.AANAT	3.96455866380043e-05	0.467211809116531	1.83854270909247	7.34112433525764e-05	0.000772866209428497	3.11001279203236	0.555457005443554	0.294010934970449	1.42380589380048	5.9477670836692	2.4972451997675	2.55993356773526e-05	0.627256314831714	7.9776972886086e-05
Meth.ABCA1	6.20296393155922	5.13121681810332	9.31790355268094	6.38895624725567	8.75891256413007	5.59025503101249	6.63262600165819	19.9708135762005	9.41397213379118	5.52550731865145	8.76289589214863	73.6108104943979	9.06555545445458	8.16441149874444
Meth.ABCA2	5.6839430468783	4.56447405379016	6.62661871699304	5.06527937499218	7.05266932408155	4.36843908380044	6.61112299739638	16.5479144197804	7.3066964114241	4.52028522486925	6.26937318692966	71.8468683184598	5.99566689628296	6.33868395987235
Meth.ABCC3	10.5283161065346	10.6542022695687	13.7202781691997	3.05449948899968	10.2382316287076	9.65646003899186	13.3396702087992	3.54431213883702	15.5811497810498	1.26875766463352	19.0610617737659	4.20035839764015	14.6875373644601	13.3441588432002
Meth.ABCG2	7.79270763520306	8.99804448598506	10.8045573695539	11.5645993912416	10.483828690379	7.59754590042322	9.79553112465359	23.2922969153638	12.0713118507204	8.57432266393805	1.13295966358719	32.6739261667662	8.57820969228383	6.59165175538724
Meth.ABL1	1.90647385381472	1.96463739985195	1.98823085831538	1.51193322498807	3.09507621211985	2.12392243246587	5.04025899849576	11.7780580064288	2.69166869739238	1.53589898997805	2.16091912293927	56.3561603582713	3.22732600121862	4.36282882839359
Meth.ABRA	0.000101452039841473	0.434981292944506	0.221068847051402	0.000959118709240136	0.0189960192167075	0.4928292856259	0.000143248746425321	0.000330942443310747	0.760803836102824	0.28481913548158	0.376053241683787	3.33012560859426	0.738976330330129	0.00371786804768358
Meth.ACAA1	4.01168295045788	4.22974012054881	6.54800094398589	5.13683471700101	8.38685064440897	4.16194357417076	8.29404568529912	19.0964272390027	7.98830404799471	3.59851374058007	7.74173838143378	90.4695216310917	4.72830179847658	7.11626149798634
Meth.ACADM	11.2185939118831	3.11765040478751	0.000412206033677154	5.17645190926067	27.1202216494525	0.000891534051604845	16.131207356099	39.7578174554185	5.21798187227787	2.70179333921586	19.0914550868198	19.1344887483706	4.8292793498124	18.7912119891643
Meth.ACAT1	0.993733281659998	1.89278203289406	2.73282791657567	1.56699085657225	2.78024735908142	1.84352854304068	3.33288679990257	7.52974153357384	3.5604930335028	1.3218532749431	3.49715142517514	29.6954498304122	1.88760826284915	2.64572808801597
Meth.ACAT2	0.907830894130284	0.231082733430287	1.52434290047187	1.39292258199501	2.37670094012886	0.487663376666174	3.4836745929547	7.02665944671245	0.270439833642915	1.03505558828816	2.68504547304993	22.3794900299713	0.963458040423411	1.56748315593658
Meth.ACE	13.3436505416331	7.04285093842131	13.589252954525	10.6802826363893	1.54552651501114e-06	2.99179201494149	2.12651471211873	18.4627662624832	8.68053685968822	6.43518078811406	17.5771570019674	90.0326977275219	0.00115421540287369	1.00123683700165
Meth.ACE2	0.814237571500465	2.17788239759125	2.43825054659884	1.18978649385799	2.9541037466861	2.99023931293316	1.34239404268203	2.94662616140887	1.0080052843025	3.33478947758935	2.23214949042324	10.6981171895186	0.522186018965929	1.0768671190199
Meth.ACHE	7.87084667681724	2.03250857207454	8.74245525674021	0.0687117546261325	12.8569626776853	4.42130891137063	4.25328237753142	20.3993247561154	2.93255123298375	5.9502849242384	8.69549958936185	105.422098448221	10.4529007032154	8.07675803827249
Meth.ACLY	7.19717228451332	6.92163556817305	11.9613364151369	6.59962340467769	7.24014084273792	7.89523552042866	0.000397202758259894	9.52511956670328	4.21349106165307	8.14063444061537	9.94981974395604	50.4324215964297	9.52811876143304	6.05705779578373
Meth.ACOX1	6.86094206875177	5.5313966791099	7.74308131380832	4.92798653644108	10.9809587902704	5.76715087140274	6.57554376177282	21.6147071370735	8.56289849978486	5.14047365457601	6.93540171560853	82.9353523655582	5.20721610056877	5.73199607671259
Meth.ACSL1	6.02222880332034	3.3313347154161	7.48283653592251	5.14318948871525	8.20833146375419	4.70605946171849	8.61348570404468	21.1665179250628	6.71503919011681	5.06005977157404	3.99739625999984	60.3371327623169	4.93520108423718	5.56143437097362
Meth.ACTA1	2.97479549078855	0.162350108979752	0.181221199491476	3.37209981546876	4.45373660673263	5.702265422317e-08	3.49891260091801	21.7313228444865	4.22698383016424	0.000126777305701479	21.4689886796505	0.207749868721483	2.38976479789439	4.23444375047132
Meth.ACTB	4.75644811039851	5.61652502262924	7.36484794326188	6.66054234344106	9.93927700100254	6.07662496605025	7.14562241947488	21.4810564122142	8.44936456551382	5.41624320116117	6.31852475582736	106.579416640405	7.55234721973766	8.60934419096054
Meth.ACTG1	7.92185482421487	4.00947607861084	10.912930689643	6.37518982706006	0.000295611254333468	3.82622418450678	14.5381979182393	26.4325555411178	14.1299223735291	9.19835779737496e-05	7.38594463083204	90.9159306904061	11.4836966391752	12.624422071924
Meth.ADA	10.3915871598464	6.88399099510612	10.2131520165316	9.05247178136014	6.69158456665636	6.16544787741052	14.4169749560449	31.8143961940736	10.2352381909954	7.97042575050731	0	0.00264977625390561	4.25512726882824	6.27431892971252
Meth.ADAM17	3.89304511232742	3.90568698925701	5.49666105626505	2.77546683262337	6.13597654866575	2.51434912501972	6.10392395884341	18.4150113789768	2.59488162513178	2.74894283505578	3.79521058834564	67.1526575915774	2.37340014779229	6.26164678253082
Meth.ADAMTS1	13.2512451624878	8.55148274136181	15.6150232909123	6.66149877951302	3.75149458314407	8.13510436515084	7.63512608475903	15.090811104953	15.5060140560211	8.74970311579527	18.4582681926126	0.00101909617642418	15.156561081259	12.2790065617692
Meth.ADAR	5.29316724486821	4.12891886249055	5.75751987073798	4.35008066023944	8.74178535761212	3.57066725925658	6.97680445482294	19.8515104577442	6.16962549781391	3.47595899564042	7.82778542347373	96.3360163531124	5.45918760512489	7.1582141919175
Meth.ADCY3	0.660136883065255	0.6104856954145	0.741964008493602	2.31514783524786	9.18335219769457e-06	0.209377064773455	0.106253985388547	0.0492203242150179	1.64610065617884	3.65002654233234	1.22406722335069	0.000167874477699793	5.1388762795517e-08	1.92280881473791
Meth.ADCY4	0	0.116390869871335	5.67418133820351	2.21610586637375	1.26155807828605e-06	3.48553846377793	6.65085741623016	31.7426451443985	10.1866295793272	7.68435677448402	23.0609991149021	8.43014739421152e-05	7.54604125168873	0
Meth.ADCYAP1	1.75941452778884	1.15279591387796	1.20376794514978	2.8381624258936	6.87980785311255	1.04518165745138	5.15539832035058	27.6013777536882	8.10336451548481	0	23.1989454973137	0.000299983798056004	4.1255426738971	3.13181394737664
Meth.ADCYAP1R1	18.1775681275597	2.10183406101706	2.23856740169116	10.992584855561	8.36218898400654	1.19416552898861	10.3135506298891	35.1078390650572	9.68103896254208	0	24.6685100982763	0.000299011393136946	5.67394408877717	10.8853981525646
Meth.ADD1	6.33102819383229	5.57902631636637	7.14636327719077	4.11374728279819	7.64349305701994	2.94497923632307	7.2336470021493	20.1002068841293	8.75655203014886	5.18597185455959	7.02630351322091	53.317594831594	5.75453675293723	6.66618512744825
Meth.ADH5	4.07369089691111	4.32447848128351	5.17283960079518	1.04310214477657	6.6085004903677	3.55616954689637	5.57297855390234	14.7717483467803	4.66240817305435	2.00991295834338	3.80866662063291	123.396047340731	3.18092374298628	6.33606548087559
Meth.ADPRH	6.32776474674176	2.501059782603	4.75675568913066	5.37139910762234	12.0851452101161	7.36958707747125	9.0394031661685	13.3469196162099	10.8607866460632	10.3468418684107	10.0952052046137	1.22892442665252	6.56680733478233	7.79643253055581
Meth.ADRA1B	2.99986201927158	0.182104398279705	3.66589306283779e-05	0.924814786224563	1.8661517072478e-06	0.869171454797812	3.0373151279238	0.000111153101002833	0.776187537491019	1.26201726934526	1.52986255615403e-05	0.000258129811486427	0	0.00017124093550283
Meth.ADRA1D	0.077168327871684	0.000386809206869693	0.265125866819531	0.626824946168455	1.64982117161469	0.314956537404386	1.02031668868862	1.55372447750535	0.859499603373713	7.07013117603838e-05	1.24356881230833	0.0439921278662829	0.555460907386678	0.519102903523382
Meth.ADRA2B	0.64623826490295	0.394042004423765	0.206277346494484	0.845142884115915	0.972777555003141	0.562197173253474	0.461579531249235	1.61061545832737	0.906231550581757	0.372799761623787	0.463329965251168	5.44867202189472	0.571128961723679	0.707846804867073
Meth.ADRB1	7.14824200606932	0.0005244040550379	2.9323539774649	3.92355168154997	5.23937688953767	0.539546462693605	1.82086051955936	10.8560183423657	1.58597832476891	1.08544569114604e-06	8.34481890307764	4.9669762652802e-06	7.58953784128455	1.40625819006249
Meth.ADRB2	6.19717463177232	2.69038257980427	3.7027699805422	3.80490212898816	7.31491132540999	2.15726400782934e-05	4.12608911375208	17.8577788762204	4.98421451511884	2.59441332392815	4.43343970454692	46.8116657759071	3.9204613016806	5.22867840591248
Meth.ADRB3	0.000303931154205019	3.78634832818026e-05	0.66341429645316	8.51637535628405	3.09556357553103e-05	3.71583478928821	1.56461854147502	8.58546136890278	5.21492109563579	0.750360679373839	6.48847688763765	12.2968873032635	4.07972116546418	1.58234028278279
Meth.ADSL	8.66402871892848	6.87737424014504	8.8742635339421	7.34899170051641	13.014268830727	6.93522858872773	8.42761143242183	26.0987661314891	8.81450517185802	5.30421971985585	7.80089806483775	102.848351268938	8.16921590877375	10.4256032649154
Meth.AGGF1	4.01267365308219	2.0789585039664	3.8510862960794	5.02977546544548	1.91516964711455	1.98209721571216	7.78347825262745	17.1694074592866	2.87531501373948	1.21881581401728	2.84770474895476	90.3487175470973	3.8892951503101	2.26193132247709
Meth.AGTR1	3.02865284480206	3.32210997989641	0	6.25334415650572	5.06398168567752	3.58747610931619	3.14558475241376	18.9347653981667	1.90717737975073	0.125872052342916	17.4811545869866	0.000111974748228426	1.32663970343431	8.50370007756939
Meth.AGTRAP	6.01443014760151	5.25458949980181	7.70621439337177	5.63733087867203	7.59816864341349	5.03893721722881	7.22131461609188	19.9515608113783	7.41514255635988	4.23670355482985	5.56886020131858	88.5498562012808	7.32849633288707	6.85189332049625
Meth.AHRR	0.812271427566456	0.52116242440363	6.30475460956419e-05	0.794896479091092	0.728925593818712	0.265480982417858	0.00322371176785963	0.000390401788876544	7.75763402316541e-05	0.653394492271636	6.2456271420771e-05	2.353910555338	0.209452461897799	0.299180755528264
Meth.AIM1	7.56635215954941	4.85796405669693	7.184234924466	2.27659381537159	9.00347233629736	4.36018309934682	13.7041252007106	17.0373830750353	10.8719743448693	3.12153637442472	10.0352254426263	94.5681631344508	8.01588788720805	8.22712696002444
Meth.AIP	9.88005756118602	3.60313609527986	11.8556732628141	8.79894962842315	9.64754068144604	6.59134884415293	9.35299823584626	21.0060372852673	11.0477099452512	9.27743593624415	0	4.42345155515059	3.97444976961166	6.67508319243783
Meth.AKNA	0.998579918323179	0.85334720977254	0.544005195106062	0.94434190643504	2.52598228877783	0.930478074651486	0.570948343199969	3.26213735099206	1.90472572864498	0.566372399405255	1.06545511840433	3.27963324972624	1.27601772475387	1.04438609795433
Meth.AKR1B1	7.94118367095644	6.71537235839231	8.95206371687038	6.16651418309527	11.5665678101158	6.17074487623813	6.13049388600653	24.1110184476622	10.1918214129479	4.40089150807739	8.66340728038846	101.252133814469	7.7850297524236	9.47328811230302
Meth.AKT2	5.41792455248383	2.46098183933296	3.7120882228304	3.28883547463529	4.48431154508414	2.89560781102118	7.44956779667876	13.1296492046552	3.5478483294115	2.64787441189445	3.14319006854208	67.8467291389951	3.40281202321484	5.42298654797124
Meth.ALAS1	5.20395405818183	2.37340083401378	2.35274092066895	0.000133088419981984	9.56226968075052	4.56584099004925	10.3846268491836	25.8751511653999	6.61390030180852	12.2793587678853	8.80024159919308	0.00167211350929439	4.88974785315571	2.63163378904098
Meth.ALDH1A1	7.85155517395529e-05	3.04829092119922	0.000166368065978475	3.66200376377866	2.93487164883477	2.0973483077601	10.020440326413	16.4259973524923	7.20619132769524	4.3699940405863	3.55910384807458	43.9333077095663	4.31882334907999	5.31440765921239
Meth.ALDOC	14.2301649912926	5.75175064583282	5.65430841507908	15.941226291772	40.9334286247771	2.522848326435	2.58617283659146	44.9882201728316	2.30946622128725	13.801054248144	11.7414278415781	0	2.38946636789999	0
Meth.ALOX12	3.09132900354738	3.39771180153364e-05	8.68225718173849e-05	0.970490634987888	2.39767453468304	0.597210403973238	0.713905863924792	0	1.08258470835357	5.73589375249158	1.40623918122053	0	2.2833753547854	0.000448391254795665
Meth.ALOX15	14.1764548210616	0.149896480087123	11.9594932940064	2.30412616129256	7.61743233683692	1.72224763831592	2.93783591487206e-05	28.1305902061274	1.25751945861701	9.19262661324147	17.3778323660215	7.40187369440148	2.70856195577937	3.52326795866437
Meth.ALOX5	7.58927281205472	3.76242266858528	8.33116270883839	8.42559983843439	6.41435890557139	0.838022403930823	1.65760155934719	19.0117961676165	5.03496330692075	6.73736712754474	6.85212292060169	29.3037476433095	5.46870391656284	5.58332133935346
Meth.AMBP	1.13599881619594	2.46666868623049	1.66588737225566	0.677883850739318	0	3.6114389310419	3.64710495896057	0.147038220228902	2.44680440843564	5.78198399567913	1.4144866576152	2.76606856643592e-05	3.24114265791969e-05	0.00738990076073544
Meth.ANGPT1	6.52500870705564e-05	4.9712334116105	3.67968312277721	0.000358820076682638	7.09199554945011	4.0313897791748	4.59281341236376	21.7932917489368	6.02360003532487	3.15516783969746	6.71992266069134	6.95601674798565	3.84211995856461	5.23048518867588
Meth.ANPEP	5.2595233179211e-05	0.587602123095569	1.00695798555661	1.12029201324455e-06	0.00101000470116539	1.62255764554456	0.57107764598286	1.59780584997674	0.409178709070531	5.37594859594141	1.14876315941327	0.000142614886935161	0.0367289684244815	0.732546675260202
Meth.APBB1	10.9856041140536	3.65546844604962e-05	1.52371088677907	14.9860999893585	12.4005356150546	0.909146005990874	14.4559282689042	30.4280186960852	5.97012538391715e-06	7.5012647793656	5.58665463847387	88.7176949803859	13.9610351478631	10.7977062784438
Meth.APC	2.52594242873885	1.34356616172787	6.04697121654362	1.51613665185725	6.73322561502426	5.72870560363869	0.000361914161599384	8.45801794272817	4.37175686266159	0	5.06877180798457	4.98374265402074	2.44840473225995	6.00868951374675
Meth.API5	2.67114223927788	0.947927380308528	1.74208307219995	0.000530760365173271	3.41254526134485	0.969354957236733	2.04113399474517	8.65073210811159	1.12640624632318	1.25053218935313	2.22668712488256	54.5238261114892	0.000121083153994182	0.89743961941054
Meth.APOB	7.69205408482321	2.72261815459959	0.142163679284571	7.23448747609187	2.09728081003163	4.35351325519652	2.88037009117933	9.89216524431028	2.60303929788973	2.04039468171192	5.03010728304378	13.0945947889313	1.96080139460964e-05	2.36473363486293
Meth.APOBEC3G	2.800395406084	0.849843241979528	1.92501218325983	1.27874168151079	8.84253552472348	1.9859407777163	5.39539208208962	19.9325986417777	10.3323199471594	8.89586134568567	6.94759137341128	10.0043880474353	2.52952493147166	4.0722462004019
Meth.APOH	0.933798590809063	1.5300698008481	1.78753311836075	1.96936376911655	1.16701067508563	3.75145423531324	0.701534411786646	2.43094076422714	1.6269493524425	3.13612933300726	1.37454989983245	0.0738516518197674	1.53610867804063	0.923788867595947
Meth.APP	8.62148691736995	8.38999495277613	6.87514832138713	4.19963915337738	6.79320119266463	5.37914237358136	18.2588170742393	8.57917517994427	17.5595549643737	3.24980141397126	14.8362850557364	21.3471948887684	11.508671114339	16.0845177700295
Meth.APRT	9.91129653711313	8.26633210046842	7.79373024354109	9.33252845300344	8.426243077091	4.62096534304232	3.94624002495821	26.8390299775579	10.9296193674198	9.0495767544319	10.1750854740418	77.6410192616226	9.84736650587202	7.4843078005779
Meth.AQP5	2.94236375846756	0.0128969533624693	2.47089074730112	5.66460866148357	4.91497960750359e-05	4.5881781640259	8.95896550310562	12.1398127478581	5.97577134940512	7.44046950849043	8.49729137101568	4.66060393449776e-06	2.00230358569637	2.13506839673374
Meth.AR	0.000129853199624571	1.93330782105803	2.78893147729184	5.36916839742311	0.864876520870092	5.61905128504515	0.328942079084024	0.778503229648312	5.70235359078645e-05	2.18404261620901	6.05317157361177	3.80997712723175	3.3832178205451	0.930582894957563
Meth.ARNTL	7.67152589121999	3.66241974408381	4.26429417896637	4.45831842068068	4.21217821340303	2.43606299542957	5.07506346884339	24.3223455149226	2.75802131387154	3.50803989871166	9.8690169580493	35.0527161462033	2.43607941182412	6.3817602151073
Meth.ASPH	6.10622952154687	4.13946090234451	6.9531011258174	10.9498797004712	13.216185630861	3.37929517000026	5.98054510762965	21.2383394106743	8.80757902593099	5.80829882285724	7.00390384463409	87.2057574170774	2.99779243016006	3.13176064341069
Meth.ATF2	4.07567846021659	4.29264383733674	6.02703693731206	4.00424198964808	7.79911528226862	4.48838446961883	5.99056867678672	16.3461652832808	7.56765306369133	4.34475844962096	6.1325648221243	82.3618320085267	3.80702307899316	6.43712700588333
Meth.ATF3	0	3.47812482633369	0.389884354926544	1.23112107121232	0.834500505764384	4.13470161989827	0.278097244625383	6.03300381220039	0.88856246574489	6.79428926204495	0.885188316728705	2.60383225807733	0.605373768975705	2.12523721672402
Meth.ATF5	3.78702668456793	0.661049142751572	0	2.95417671370761	0.871357092580659	0.0256836367564261	4.30806963228987	5.18541718200039	2.08465925928083	2.17248572593815	0	6.08232111167164	5.10493629496997e-05	4.658207460101e-08
Meth.ATF6	2.0755657207307	1.70362972205979	3.52358491031283	0.000370357201084685	3.38375736323776	1.95016532353356	6.81864554150791	14.0807890016089	0.0272301262226173	1.6877700045358	3.62850733648058	77.9884913053566	0.00251240792138046	4.14763940709132
Meth.ATOH1	11.5090061497484	5.08374713725387	4.8662352146185	4.15638856745711	0.000310060586720908	4.51698422120301	12.6009984762279	6.97079878758554	9.67858177617701	9.52446867793083	15.2241830023404	25.2939372404354	17.0407237957369	3.77111831953047
Meth.ATP1A1	5.58357605520585	5.13648451995397	6.66610855688762	4.29219574659527	4.7655524713922	4.42627646794299	4.48911520189011	11.549321999354	3.50031121113856	5.19927496265164	6.16016414803792	41.6983230065365	4.68388934890166	2.93134247374625
Meth.ATP1B1	6.89604302349729	6.18626041352744	9.33435523858063	6.66636900998295	10.5767933757617	6.5152152520227	6.37751196853555	19.48935501195	8.48423066800785	5.1146903432025	8.52380426645034	80.290092382552	5.31888012386692	9.3973297475007
Meth.ATP2A2	4.88581101271281	6.09235686241987	8.33929821009004	5.56390520024688	8.79119560577758	5.28935611285108	7.28346550558348	18.8663505527418	8.77494160969367	3.63450548117235	7.11270214801507	93.7993711159183	6.11950640923629	8.05932213670837
Meth.ATP2A3	21.7729627354477	7.21772563670391	0.000232069205895161	11.7330857634731	21.5441549646357	13.0370586021456	6.43206511642701	51.4453124428557	0.000154844170635341	13.2814429814001	14.9331759755126	7.01025765160847	2.80810996025291	5.37873044793883
Meth.ATP7B	9.2398974166036	3.61926964103986	0	2.90599257350374	11.1864922834397	0.474500862903268	3.08282503575175	20.6722379172195	16.8182962018615	6.04130789172323	9.91689473920868	34.575637622648	0	10.7287267360483
Meth.ATXN1	7.34142188534071	6.16755859145449	7.87047394955828	6.15008614365334	10.8075578217455	5.35274462248125	10.5951364327938	23.7160856580434	10.3634587325463	5.34353390346534	7.32834783877828	103.152960901987	8.32746495684117	8.22486848782644
Meth.AURKB	3.04118475342776	4.1348362178212	5.8722731683676	3.45917329465813	9.0882634905018	4.76404065092308	6.74329237285918	17.4345826359915	7.12047259993064	2.72139781732297	5.8964953539403	107.428832021547	4.72407637008468	7.24763912764351
Meth.B2M	6.141049764718	5.23049697560479	7.51433201832459	7.06007514310706	8.85976274202681	5.7998361933598	7.5106996526149	22.2353438708489	9.77483861850482	4.35281384621953	8.36580065534432	122.129215319269	6.78745535082263	9.09591462966893
Meth.B3GAT1	6.67412809892127	0.28879095062911	0.427753125388208	2.52033894312006	1.87708059061958	0.0577375427384502	5.82300495055788	24.3870207157169	1.34273709205566	6.98786718345824	14.5252173906733	19.1363149377348	0.000136377953676125	11.2581852104868
Meth.B4GALT1	4.8382134315046	1.19260706075555	2.40084561627144	2.04087400459161	5.89677223911828	3.33246281755568	5.99839830987495	13.7113595990437	4.69090282400697	8.89002857151398	5.19999304239933	2.02665306936929	1.1008846057733	2.39816032824564
Meth.B4GALT5	7.01881444796366	7.19398739239626	9.47683284527073	7.89691669334623	12.9439755044848	7.17119776005595	7.98356278215783	25.3101230649213	10.6682890579694	5.40329290769428	8.32926159249747	117.317554554989	8.81398036299333	8.96613754048348
Meth.BACE1	8.51245965209459	3.12676534630069	16.212738727712	3.11273836052027	5.84500107283748	6.17292565476075	13.8631217873025	1.17864366643967	16.2005010385223	6.91354514459255	16.0846998791944	0.000241297417251997	22.7432634363467	21.9901631275768
Meth.BARX2	10.996156032999	9.48271470448901	11.9294818803927	3.49060852481056	10.1853962627227	8.14776557846597	14.5455583188148	12.1620326709825	18.5352903283068	7.21278179473694	15.9803134370032	9.4873522008891	16.9243991871231	16.6601939867355
Meth.BAX	7.1349834391641	6.02363900607455	9.01826081048747	5.58249419313711	9.55152663733327	6.04082337242022	3.81736390335795	13.8777391338193	4.97135965333312	5.7309505118073	6.39871915726959	80.0767028699243	3.94405702781332	8.55795332795062
Meth.BBC3	5.38710650466261	3.55051299386136	4.75332077728476	5.36109820938113	8.7908396561186	3.96160384965095	7.25793469489691	16.8385290290394	6.4809784134463	3.99238125599101	5.88245723162316	76.738067718788	5.42172189630003	4.62750247437145
Meth.BCL2	6.78035897252856	0	4.94090960838583	4.63274319692591	7.27054787985617	2.9683299072538	9.40531615686225	21.9847884321395	7.12006338055628	1.85777613033491	5.62802922012134	57.6594900141639	3.76137001730737	7.6644256136886
Meth.BCL3	6.08757763941424	5.14304686890571	6.09656102174123	5.2195276747873	10.3925945431496	5.03659860846222	6.26580603689025	19.4885118625439	8.07374578966271	4.95983595018593	6.24955211318843	75.5784774816247	6.22374679651403	6.17300622428053
Meth.BCL6	7.21275319438504	6.01044525412249	9.80114411993231	4.73342254393306	11.3752215982615	5.22684346366165	8.61084810184939	19.6998876269449	7.66716852985522	4.71853090239177	6.37731232681388	102.525548701692	5.04500629451219	8.24476973375275
Meth.BDKRB2	4.8331996332837	2.81065233790708	6.00041361701895	4.3584510596638	0.515632635737179	5.9524310312848	2.18685821849009	0.191673049889006	2.21510902411464	5.37705114243509	8.53431495793447	47.781427141632	6.01953164758068	6.25516569118097
Meth.BDNF	9.70390051843224	2.37859924032091	3.17201187651018	3.57905669495393	5.21378644293142	2.82261463510714	4.86194937822304	25.4673476637852	8.67377035726081	1.58381940378427	14.139784854265	0.000852649136087928	2.53544192373068	7.4952103871965
Meth.BIK	7.82470597307282	0.496659042153399	5.79405365838097	5.98721418678745	5.14349404860727	7.45507447823729	5.25380472551844	15.7551608196644	3.81864788951105	8.41455138259088	5.97243220102048	31.0077823164544	2.66690593381728	3.0604041673114
Meth.BMF	7.88078685689688	8.26798090838881	11.3089704689376	7.30994612944479	13.7247982908168	6.12294439711593	8.85005949674808	27.4987232235658	11.2560429428177	6.05441125010175	9.87917477342314	96.3800056198691	8.36463049687755	9.94880589929388
Meth.BMP4	5.75615599994542e-05	1.85398139941513	2.41325635401842	0.441506857663486	1.3141558499179	1.13954618642991	1.9908827365216	3.90511351264751	4.78001431782593	8.46545148325703	4.99508679854621	9.84370203091634	2.09987964488268	1.63297791587577
Meth.BMP7	15.028342576102	7.13966978451644	17.0280431395895	7.82414069584627	3.1147750894469e-05	10.0359862325743	5.78322747519826	11.8550745302578	12.0721665020989	7.72842734698006	17.4201851531842	20.0822298725305	19.8517978324098	13.2890138924283
Meth.BOP1	6.3383102795879	5.48362462918708	7.18283776523315	4.81897669359362	9.07213093163782	5.35484318086261	8.35379461988857	18.8461596839646	7.988075881002	3.9102799596628	4.54642684627537	88.457908669869	7.80486649923689	5.84814133617987
Meth.BRCA1	5.40357412027207	1.05403242087399	1.07593822692796	2.36497449162115	1.1658038912688	0.139081176812699	1.02017876598434	2.02402852200243	0.660292374724947	2.69766573269049	0	0.000507394021505694	0.502263047157097	0.96998325798527
Meth.BRCA2	1.31213184946487	0.41767039344166	0.0648028601442769	0.835879718752497	6.29336302051854	0.32050273878242	2.61230790687114	1.36360572461998	2.68760364344115	0.62342415584822	0	0.000309186192665065	1.49983626281712	2.20890961891872
Meth.BSG	22.6330387973353	0.610892420296049	7.9074277373703	0.376758086705426	6.29363371473076	10.6113350721012	12.6106850599637	50.8868072914637	26.2011034503578	18.9186411166736	21.8761911475091	2.6062070754489	8.03312413973879	0
Meth.CABP1	4.84654941464921	4.68468991071148	5.59369719972628	2.86694705644182	9.28353065968304	4.11677814486815	5.24114274968353	14.9875745147588	5.65679275821787	3.4829953817262	5.23091707619467	64.8138744579221	3.60920597822458	6.77122958363024
Meth.CALB1	2.22695863610918	0.00197696727798411	1.25124067094412	17.6564571295654	3.12506003382051	0.230755730687155	6.343080703755	40.0142098310079	20.6400610803325	5.59205420010796	17.2996055736634	0.000884944610770587	10.7791647575037	2.36549732594564
Meth.CALCA	2.09961130905834	0.238442036345823	0	3.5302733713427	5.22323200906161	0.711090115369833	1.24370348964433	16.170934564298	4.37385746376636	1.12583146916186	14.9014991408224	15.8780445349671	3.47264992695857	3.900914458558
Meth.CALCR	2.9368032825934	0.12374713891585	0.651488425974577	1.48025003948844	16.4431077317971	3.94419913048727	0.36073419083549	26.9015823417202	3.7975391394505	2.65755485796285	18.174971154605	4.1029025644586	6.23187894953439	4.59565898740371
Meth.CALR	8.31862593951429	8.02538264096909	10.6842206245923	6.52036590881172	13.2728608525066	7.63752461603335	10.1032284603554	29.1839085122124	11.9197141165883	7.18779097406866	10.8550968439689	94.4496471627082	9.72615233433968	10.2688869708564
Meth.CAMK2B	11.9887677349133	4.31074480823695	12.2871915645675	27.6505911469158	3.76680202161445	0.367223369159101	18.2748374395575	55.5720765161839	0	9.16095577137894	17.8762774015398	0.00348696329063264	21.6815157560872	8.87206732372458
Meth.CAND1	3.28147675611099	2.63830931425106	4.34927108539672	1.35004583663578	3.74669141898805	3.07211752947348	3.43822250623566	9.77902166876827	4.85026946898033	2.02988309335563	3.76355255022937	55.7931709884261	2.96449937904833	4.08207706238465
Meth.CAPNS1	6.57635473352172	5.97735659091427	8.26241130650979	5.95256784135263	11.070495029597	5.50921100103222	6.74147182840891	22.3246701849687	8.80261078425	5.01929282209383	7.49426466205958	78.1618503911592	6.50546258374963	8.4124813496327
Meth.CASP6	5.45490976638087	1.38430598678729	9.53167547733894	5.16257130488801	4.71041337998358	5.16527566502938	0.835929341662758	6.89067677996878	5.70829689924854	6.2185951310658	8.86416126039848	0.00143282131582039	4.93517953636344	3.48373125444688
Meth.CASP7	7.24690307316512	7.55713874647512	9.90276921698199	7.80903199155313	12.5280189823196	7.25722624452105	9.04082111798453	27.3069242800718	11.3396196746306	5.53736658081671	10.0418275470786	121.020943388225	8.98227541554681	10.0405186367042
Meth.CASP8	6.10145932958182	4.92814550974832	5.1522815335769	0.0050660363401948	6.37372934796899	3.33189842559393	9.13577208745392	16.0175201546167	5.76966192853411	4.58576824064394	2.28862710007747e-08	4.68558428356426	3.81119829705443	5.5421982953688
Meth.CASP9	2.88049136580566	2.69610238717154	3.1713862097512	2.96596879226234	3.01861826179193	2.38877099934774	5.96395657662304	12.1664078650506	2.3406783551247	2.35720002500354	3.34290633815499	59.9984561540544	2.89889757091993	4.08266203485305
Meth.CAT	5.13030260129475	1.52260787040678	7.26171360459451	1.72207497854449	10.0650095454552	4.99821227826415	2.53114016163968	8.09475197128432	0.701099667035722	5.02583143514462	4.55870638912849	74.5834915159013	6.73920915101799	7.04270699698606
Meth.CAV1	5.27425766530481	4.07455203411783	4.38579330130936	7.11518021660737	9.29688509670468	2.46770697479996	7.25654115379161	13.0828646510484	2.86180366024733	2.7967494908148	5.99852811646485	60.3489897944037	3.38916728097143	5.92130179167805
Meth.CBS	10.7390596331931	0.000925609162599546	3.43516714357633	4.14211243716861	25.6081183641339	0.0242072621853472	2.690623317871	36.4029067485071	0	5.91519520739216	11.9597467262272	16.3674684929265	0.000120629291923346	14.115773011506
Meth.CCK	10.562404918435	0.426200054313123	1.33902702693714	10.7949778167972	8.39599939338637	6.5010290722252	0.397014795449526	14.9110402398254	7.38173145577464	1.91261292239476	11.0510943226597	9.24825027482315e-05	9.76569769533841	1.17030245919625
Meth.CCNA1	2.51733953172286	3.77738756631225	6.85279443438133e-05	2.1551856198591	9.28273457817983	0.957727613220956	1.57072878819402	25.731748128281	7.47471713607737	0.866073286867605	11.8887596345694	1.36095871184697e-05	2.24018989741806	3.23534750855353
Meth.CCNA2	3.72373088984083	6.06575283031196	5.5058654261398	3.55860331003457	8.68637269955695	4.49633271810185	11.1514729815718	21.5717117784446	7.2616124129885	2.49639029651063	6.15405768500292	86.0972285717835	2.94470409027465	7.07057369843524
Meth.CCNB1	0.317205896655794	0.273370346561477	0.369666481459831	0.449306475627575	0.474162587240882	0.307248114824285	0.00106055018368447	0.781189808325278	0.33356085953597	0.315473910601951	0.231493819477413	1.80037587134586	0.365759139813401	0.326231097241188
Meth.CCND1	3.90888510890896	6.62109367525481	6.98116569657899	6.78691457036553	4.54369234988739	3.90845683644635	7.35657841182452	13.9828748485373	5.67341462935238	3.34316837126589	3.35600098623815	78.6636678299147	8.88881670183578	10.0866212055764
Meth.CCND2	9.10358283129421	4.36179813986676	1.50045131780528	7.26757758210532	10.404177415537	4.53202314017068	2.85045114600697	18.1034656633982	9.40400183339224	4.68263212877255	6.60757013387396	9.03258331025818	6.13053655962714	4.69613942495853
Meth.CCNE1	8.14637820424299	6.05728572199313	10.0196916869159	7.34353439624483	11.3053488569641	6.31132509166577	5.2977656168293	21.5360846467636	9.69355317836664	5.22929352475503	7.73575733042775	92.356939200808	7.99574934394632	7.07718143736823
Meth.CCNG1	7.92786566087601	5.64651611522482	8.05078382163855	3.8351690677087	12.5593572643745	4.48740871557388	8.23450551021708	29.3818678318961	1.22639404258867	2.58931603367389	10.2740936593669	68.9381096881659	6.72709463135693	7.2446021640669
Meth.CCNG2	4.82040527587258	5.44994116357786	7.71717647101639	3.09359840087285	8.02282517694172	4.55372253299751	8.28170413457674	22.793776960092	6.93263842659412	4.21570881914003	8.48496159564419	103.319527333911	6.10530205056471	7.04306997677013
Meth.CCNT2	3.03303093224115	2.86936078922623	2.32838606800796	2.31586181687496	4.84629254251284	2.38617729339769	6.21376172579987	13.0977328151969	2.00377541561831	2.00568413402325	4.11904651316429	83.2640062185713	2.76387902331752	3.81338014524594
Meth.CCRN4L	7.76238200857789	6.66555687948887	7.43963506168706	4.96687965276671	9.67083271543969	5.7163343126568	8.95456381707124	22.5666751463549	9.50701197693139	5.11596266494316	8.38944515343723	99.803207322629	8.3267849726767	9.01491763815893
Meth.CCT2	7.05345423255972	6.7913053510684	8.81667001679081	5.59567262734465	10.8839057535804	4.87378941961284	10.3881736180128	24.8089402874957	11.1385079825827	5.41980176767258	8.67933161512489	102.988006312576	8.4534882846821	10.7351475539887
Meth.CCT4	7.5372934191317	6.81798612463231	8.11372911977622	5.76081750570623	9.35760903896783	6.52297210092826	7.861482112594	23.0866589618904	8.07479776773727	4.7347020149179	8.9404219309882	115.156991760732	6.99548314292148	9.57025868483099
Meth.CCT5	5.51824654140228	5.86343401649207	7.52367442950813	5.10041566848818	9.48713827567807	6.16683050675308	7.57227517405232	21.9533316313363	7.46955541902463	4.72339696550316	7.34082216974656	109.852420012535	6.65338594923126	9.56129782259282
Meth.CCT7	6.80508235417152	6.97596145473294	9.14037099660969	7.80172773208275	11.2718106741195	6.23810692592764	9.25330124225534	23.2982730188408	9.26815057073544	5.14209781107009	8.09457128313023	110.726074684835	7.49911584738376	8.68180854084872
Meth.CCT8	4.75056345269961	4.26382398911176	4.43163751632402	1.49552812906945	6.40286928894798	3.32497874360413	6.39161324322171	13.5248870782684	7.09429446187724	2.93279518284543	7.46619393583977	116.551578221131	0.0053437018278103	5.34856559473248
Meth.CD226	0.28622944565951	0.550647485999852	0.584595245960875	0.127400197582932	2.01201194217238	0.273248206867711	2.59601563844981	15.3357239557101	4.07141827633439	3.4171667296201	1.78534441088865	0.000520141083981993	1.9718474524422	1.05503033678347
Meth.CD40	9.6750622348335	6.93169004587822	3.08322794273626	3.30633614530092	7.73515614455834	4.32104768010287	19.3818774745219	24.2883841936634	6.13090811913426	13.0444639624385	7.44167475635876	4.32407916080959e-05	4.24765852185482	3.38195528740555
Meth.CD44	4.84758547299709	5.42886234735442	6.41350305913731	5.84166347946308	9.58271341485182	5.70947037257536	2.21371551347617	13.3746325386064	7.16338539989628	4.53831524243032	5.80976857197786	67.352307594305	7.19441511044374	7.57942072751454
Meth.CD47	0.344294932223234	0.000126375686256911	0.00675716851648531	0.000827702019359044	0.673628366108322	0.321596753201237	0.000136330512456472	0.988518253411567	0.250041744989532	9.43530262897845e-05	0.662766351467237	3.57195368664626	0.308762740616927	0.939144412082448
Meth.CD68	5.52229910971248	5.01816797196494	8.42300941571696	7.2638924081082	8.51477295849081	6.42526614983859	7.72635130355001	21.5969779608688	10.5170348403863	3.60694754329525	8.35907262840259	104.968539465184	7.57109634713787	8.16511767734999
Meth.CD74	1.33109142931884e-05	0.327788959627723	0.289209755485241	0.0598055867123016	1.25995111760118	0.817044684207463	0.000146773072423157	5.1606459672322	0.681488951448324	3.80290137164001	0.0028670309633586	7.84440358277014	4.99979617968168e-05	0.774745702249962
Meth.CD79B	5.70916815873776e-05	0.270712836415527	0.607371179446616	1.52631326311146	0.867033578533417	3.68252331478376	0.143612240369862	3.28373386351662	3.7709193773029e-05	3.12541862331179	0.371747079084955	2.8361021707316	2.79593659778422e-06	1.17832568948508
Meth.CD8A	4.67718759134229	0.545244526289754	4.68547862412697	2.59973076829758	9.12225953587716e-05	1.95691792323536	5.66607452784144	37.4191720732786	2.87319525321085e-07	4.46639484034604	24.2468593146716	8.79259516045148e-05	1.7551496033056	3.54989107853106
Meth.CDC25A	11.1376112771001	8.27349764843524	11.0502332370066	12.5247941166601	13.3798514308653	8.10839712185271	2.50738130373267	29.5903778124505	8.82477020611793	8.84419665267065	6.62023604239914	64.7944257988825	10.3507044883621	5.98245039796124
Meth.CDH1	4.88713378918007	6.1605451186075	8.74367240119779	3.80024798974805	3.75944701274814	5.51282259434747	1.71905193165921	6.68640965487471	3.99955551663893	5.70383128886062	8.96884332881958	3.79489142228424	6.30413889690073	2.76608978975483
Meth.CDK2	2.04132874101476	1.43851416681821	6.65662766074157	0.716333657077059	11.9156881047318	8.03808945702511	6.506757413469	13.4337293505798	7.16312353909929	12.2484475435496	9.96222501546186	10.0561203579642	3.04721166603819	2.12959251407793
Meth.CDK4	5.06708813045569	4.97325405881944	7.00735735669342	5.28053049572665	7.92852245685608	4.57702747209675	6.35888619913952	17.6396814243405	7.15417003795849	4.01736009902553	5.59571171742738	58.9712305908938	5.87047692050969	6.19022373186662
Meth.CDK5	3.47299771230731	3.71334933892851	4.28580816834445	4.72091905811348	10.9751337713978	3.31138274328373	3.9556332701006	0.00162417620768565	7.45297761550381	2.19246456555676	3.08532342480051	139.312171876956	2.53043259386939	3.71703847593583
Meth.CDK6	5.2546222394064	4.79009450435946	5.77367839464472	4.91789715198496	7.95863449224714	4.8739339208595	7.1071602046572	20.3580415446042	6.27089537758817	3.80668711539826	6.69501475280579	112.717838477623	5.50769363905719	7.77745544594087
Meth.CDKN1A	7.17127600267719	6.93222017310108	13.3084809606455	4.19535598891218	10.164255241747	6.45354681886048	2.94819205926485	13.3910728236035	8.38868488752744	6.31814482468325	10.9109564904042	40.750807561429	7.5468719249118	9.71273260896189
Meth.CDKN1B	6.13825241450152	7.14766542630715	9.68991495138015	5.72863182475128	11.8960107902318	5.51402512857318	7.47955169663683	24.3437211254786	9.11744175478316	5.49786571664405	7.29979463662264	74.7499878020667	8.67881448706692	8.63660242488872
Meth.CDKN1C	15.9834444142763	10.5579710108968	10.4507689849941	6.32806924237288	7.47354359337955	10.8778930968819	16.5095297129377	25.3197716718235	18.2830342158142	11.8824608725388	20.0070452160571	0.00118994490011895	19.5488002272384	0
Meth.CDKN2A	4.38288711807042	2.70147983737227	3.18485176394207	0.870953081773828	2.30700685394254	2.87505678402878	8.34593823687789	19.1074564590168	5.23884783122194	0.747611811393131	7.76715215733383	64.4109438342641	0.831294430685749	2.65586705439663
Meth.CDKN2B	7.08499039571866	5.51755985672678	8.09418808399643	4.83034100114931	6.47514205965317	6.0574808560692	8.0995780441622	18.0348844676373	7.83603032016195	4.44680775945943	10.8370799569294	62.1502189292307	5.13080829499275	7.12327233773626
Meth.CDKN2C	5.55343169436717	5.40969257133651	8.46000162058252	3.26302758197497	7.70567660973215	5.11778737289488	8.61961918274672	21.0421873267311	9.42837125538919	4.69101075698782	8.43017979720034	81.8634388924088	5.84198200297157	6.43938590964596
Meth.CDX2	2.38124584961927	2.56220966605224	0	2.12761071621503	7.13282691362185	0.0794738148975969	5.43811473280214	23.5971627991923	5.16078544727773	6.94924584276192e-06	21.3271029259403	4.64869278829976	7.34713136273777	4.36069687902935
Meth.CEBPA	12.9493622231076	8.69757160134648	15.0745978932971	2.44811145566919	2.56357636540467	5.59252087215991	22.1408862359148	12.7290367927131	18.5281591454021	8.65612542687596	19.5801642130949	0.000179361269152314	21.6322956883146	15.2698098586853
Meth.CEBPB	8.49379035823416	7.71651918133168	8.35981878349916	8.29123591185528	15.0133391301052	6.84199905648999	6.70920659167584	29.2713417401961	11.4707735077967	6.76870964441433	8.78504112137614	99.2866312969637	8.88384192425484	9.66959747342506
Meth.CEBPD	10.8948176690486	9.08620590776395	9.1533728068823	8.69915147223816	10.7646978557897	7.15568394155638	1.8519765385055	23.9163121238466	11.6687021326528	7.65272837660493	11.5747425656985	76.3095529240017	10.6165610660301	11.7866343200563
Meth.CEBPZ	6.36816804636446	5.50652485415274	6.18811256300497	5.94610463947599	8.47595814156667	4.50048465880862	9.72011764363796	21.9560301330216	6.70866578276983	3.84298803554279	7.68915610817414	107.753413689759	5.52203182390742	7.13405397626816
Meth.CERK	8.7956564054727	5.23538268555116	2.34182095790128	8.68649619543192	8.58729113636943	6.61983442346003	10.6687456062453	26.2903307476393	6.14181022874848	8.16958344335823	8.06311762992626	43.3930139883863	5.59585168479081	7.08053089805971
Meth.CES2	6.15861248290314	6.44142635539248	9.97058048123224	7.76476941289978	11.4911314321112	6.64069106877357	7.03951091220342	23.3638811171156	10.9917224889585	4.71764529894214	8.44387315197425	104.359786754154	8.68879979289847	8.35781321640046
Meth.CETP	1.05559998487361e-05	0.346483072273623	0.828896352083627	0.880596894509473	0.00621830268911893	2.10967995008837	0.703324866446092	1.82296560391817	1.37148932150545	4.68007994708991	1.47788096562538	0.239032810661829	1.01496376223855	1.17550253721048
Meth.CFD	5.07127524842653e-05	2.53758691016714	0.422141381741279	0.94189094868863	4.92605459712251	0.756806458830025	0.72674889771036	2.72876635326595	1.42994540900183	3.58046025806308	0.00506730119307348	13.0419209472016	4.94817841626219e-05	0.968701501030861
Meth.CGB5	1.3049409218679	0.0737079840878098	1.49974044004612	3.24887968891322	0.000414124186625587	1.38353708463085	1.12726932156517	0.000396642262892396	1.16701104683342	3.87299770631051	0.000309734646411783	1.87727264239337	0.649656572116351	0.717995609638343
Meth.CHGA	6.43148046188545	5.63051291759606	0.753275958751391	12.2722911348491	6.88993312405431	0.661373737634383	2.28328401248124	18.7482970817327	5.59199128731236	7.12760523461414	16.537334802849	0	2.28033598740088e-06	20.1608497698872
Meth.CIC	4.79574465464841	1.92716155545503	6.56232539731747	8.009560399367	11.2107782653561	1.71243014660304	6.69915656434937	19.0554415044386	9.05073275005779	3.39180342738987	7.06645544208584	37.4454249644456	0	6.35933736123096
Meth.CISH	5.69675080609325	6.35997304614571	11.3569284564968	9.19738844909038	14.7637957667564	9.04625340232043	8.76879052219361	20.7084152859506	7.24567777165635	10.3456525619661	14.636407973179	47.7448641573025	7.97264939065653e-05	8.11410118289536
Meth.CKB	6.49669466631052	6.29373669244988	8.27223974442494	8.50323474318493	9.54651797846616	5.47252871578909	7.02648554814408	18.9161419454001	8.69920428599986	5.90093554660414	10.6253773601566	48.1910302948669	10.1833729910026	8.61875314531003
Meth.CKLF	6.93502968643302	6.69258336009681	8.16044639938931	5.15499920045708	9.06481583283221	5.3183054760567	8.47781328017324	21.8040768042405	8.53103152951635	4.91533314435262	7.39802771076745	102.447556735361	7.72344864482585	7.77679349620677
Meth.CLCN7	2.89738128585248	1.6977393396487	3.93606057200764	2.06136601671904	2.00458537117779	2.94865748234527	0.655962914915774	7.7461397914045e-06	0.472885444181751	6.58989711462863	0.00180229058499211	8.56799117665455	2.0096380448012	1.43582237916765
Meth.CLDN1	17.0589642739585	5.27030445269853	24.5791690280415	8.5348469963483e-05	20.112551244689	5.28452852551349	10.3222636164288	24.1869817549393	6.92760134181692	8.03513664472464	19.6414760950724	0.000272025040790063	1.06170646611671e-05	16.136585588868
Meth.CLDN18	0	0.868004098562323	2.47590893586935	0.000127604175115035	1.48484809474863	3.86581107750119	7.56628458212442e-06	0.00287694832729889	0.79405567493208	6.81891287011671	0.938461692364172	0.00031143760908425	0.654375982202842	2.51625306525141
Meth.CLDN19	1.70071064936608e-05	0.406964310758385	0.0108987672840918	0	0.181837877268284	3.10740255579735	1.49342273917111	0.612626870065974	0.28442308572209	6.10901242442975	1.19957824419381	8.08260179039505e-05	1.16309878797199e-05	0.883230804223748
Meth.CLDN7	10.8298100197209	7.9471161997241	12.1483468000775	8.79746235115228	12.3195345266872	8.23499848657592	8.17422756671622	26.5988396309803	11.4213446494955	6.76465899392534	11.184493026108	120.674269497614	11.2492094590914	8.93838494843343
Meth.CLGN	11.8060919252281	2.26697525690958	15.4984462533677	5.36182850281685	25.4044591346849	0.201680727912846	11.3327799975408	43.7779387534788	3.54155502298429	0	12.3392341251778	0.000150412213661062	8.79352873852598	5.52719305056314
Meth.CMKLR1	1.13936938397572	3.99724860707697	1.07585490267821	4.37337771783488	2.79915172970369	4.42430707588873	0.212859141425069	2.70489301534497	0.0272176359827779	3.49836742450165	2.01992323570014	2.53192837619622	2.91031463038495e-07	5.26704206461242
Meth.CNN1	0.697979650094811	0.317058351614286	0.708533503333793	2.71451692282582	0.000100540286195323	3.05288435697521	1.21905077770307	2.64208502159946	0.389053778894241	5.06867086951924	0.506954889129398	4.64342412985107	7.73464651735843e-05	0.489222704657263
Meth.CNTFR	12.3420660890597	7.83850248440823	9.67697903663914	9.94955748165168	3.08247871453664	4.82251347004953	15.3125306525287	23.2131682967032	11.7567815059778	6.81524747810499	1.07882848855116	40.0944855821326	8.64514766429326	0.000106269998255698
Meth.COL11A2	7.12201634840381	0.801477906054435	1.02576131772708	2.75056781305222	11.7944106030799	0.434420182028836	1.65525623783413	9.30997560109201	7.77505238859696	10.2854370331015	13.6596337271589	17.6470654331269	1.87677826475071	5.4316348040598
Meth.COL1A1	11.1217431127075	0	11.9775961084106	13.9473126553446	4.85256100502191	7.3269631870578	5.06094013914886	17.4057250285165	12.686945839326	10.1575747612498	15.2401578665254	21.9213162040993	0	5.19155877701889
Meth.COL7A1	6.33860629583452	6.3923729602069	8.53256202011371	9.29094072178116	6.02264748546376	6.45736969074406	3.97725343501426	8.30852003592225	3.79162590830065	6.0466098511779	10.1571027363598	30.5406840601096	10.8672681731079	9.94082450672699
Meth.COL9A2	17.8313293946901	5.19466030203453	5.19220018290751	3.47903434310982	19.5519223389156	8.9429039887228	14.7368029741268	39.0855909810421	8.35338095392052	11.1892642991877	17.6226847605921	0.00268298613218969	1.72555244909301	15.2338233627847
Meth.COMP	7.25280123103286	2.77222953209855	4.13228950538807	10.0977733307032	5.6717445344312	1.05286797447209	3.25975591160018	15.2439096299519	8.33191977214881	5.15856259970775	2.66869875972815	4.6714876234541	2.97391868594752	2.15438395969532
Meth.COPS5	3.50007813540916	5.45991306801638	5.45794724921269	2.68403778673714	5.64653869689789	5.0205752069921	7.47134057658078	17.541602182564	5.92222843274058	2.60217143376733	6.03252698106893	120.636501685914	3.98168402551358	5.58997007290671
Meth.COX4NB	8.66865685132548	7.90256155438051	12.1556518741821	8.82153061022747	11.7337012651291	7.10133337468682	9.48237889756382	32.3293614613962	10.1459269505621	4.72821172329633	10.4482480631455	56.8736499590631	9.47244235248397	11.5304501514344
Meth.COX5A	4.52683105886931	3.64069472734839	6.0915276638695	6.8824294961191	9.3717780388129	4.89485879754069	6.98735399208994	19.9118686538655	9.31916253670559	2.65896789944538	6.02934998172583	92.3630578191764	5.44020064815494	8.19240911223141
Meth.COX6A1	4.5063974238705	2.6860332377749	4.76506686221723	2.35261131231033	4.98449463809468	3.57238987351606	5.01061091386846	16.2593941053298	3.65752856028248	1.93467314054854	5.2419300247502	76.3817563721619	2.63359209769606	6.52251454961669
Meth.COX6C	6.51428892230158	5.83946546991637	8.23614051093293	6.08537168067019	9.12683329681932	5.91820480016676	6.64836801695297	22.1876714012921	9.14177762061432	4.68132395465863	7.30767524907709	102.015885746706	6.86371254676026	7.59716004176803
Meth.COX7A2	4.96834485789604	4.29996707592881	3.20245139885208	4.41520819102623	6.16802212314063	2.45268447830442	8.78150133178235	18.2047615369576	4.57744167749662	1.57640169239558	4.45183036183878	85.4580538836682	3.179077525634	6.3307685667836
Meth.COX7C	2.53642655204951	2.40560892313109	2.48870009454242	2.71496700956813	2.35554078299944	2.13146372874313	1.42948357863481	5.12245702542972	3.40866098385527	1.54827242281011	3.24494950204585	33.4648352734118	3.30072035105081	2.3882922937611
Meth.COX8A	3.55215740689848	4.88205229117986	4.71712053562076	3.08441727582785	3.80434978951696	4.80947091356152	7.38516249225222	18.1106851632389	5.6217071425257	5.26271316150283	6.60262681514441	132.813929253047	7.32971907033615	7.4300226447975
Meth.CPEB2	3.99227903189153	4.19830598370254	6.45531354857928	4.05534799648966	3.68588808060757	4.49954538769478	7.82141561749358	16.5943465731657	7.74697175772123	4.44012038466471	7.62857094314208	49.1273072239132	7.41261078601186	5.96746315732019
Meth.CPT1A	8.87520327105438	2.58688477650401	5.90543393187812	5.84181840190426	8.0397797123012	3.63126063554303	10.6621227821405	17.5162345837466	12.2152401023385	7.56485669930703	3.71375030447662e-05	48.6963400435003	5.46319936836143	5.21460676612853
Meth.CRABP1	25.7048005405253	0.67028615531033	0	5.766084886579	8.03064167371951	0.796422649529277	6.83683571710992	27.3364864817807	0.00554655718348644	1.78655569565994	23.1144202153549	0.000266528024897227	1.54568409239189	5.21808041993778
Meth.CRABP2	8.28572405774809	7.59234588339003	11.5305171336108	4.98022571206423	6.46373548911548	7.096456175754	6.63462313671776	9.97301339443803	7.95395801405401	7.34624271995275	13.6976441504761	45.81303218263	8.93933214980209	8.6454061433266
Meth.CREB1	7.36699951812798	7.13794235502081	9.90791122767759	7.99583579165793	9.0965297812334	5.54565619384262	8.25649515309022	22.2864899093545	9.28708259781335	5.36744840634029	0.691979340920446	87.3571472087715	7.22539705336125	8.32577045264659
Meth.CREM	8.07723270588074	5.61082900955093	6.37135237201988	5.59950530071135	12.4323598260833	5.81128708386685	7.86675301219152	21.9443177027159	9.27397396017931	4.63453497675913	8.82275744142161	110.656352560903	3.45558805602663	9.18548878562865
Meth.CRH	0.971708422596455	0.724657174095656	0.24498379907404	1.65047994535777	2.80040143671481	0.551747853618381	0.897048568828127	3.31451631029609	0.812743692442985	0.904536157014881	1.47676213004669	5.35511535452742	0.386546948067984	1.35783340570596
Meth.CRMP1	0.0022997507778859	0.000123118675963688	3.38668188777226	0.216106572866464	2.77567593541476	1.37016198879134	0.76846588731204	3.82780734973324	2.25327098056841	1.70075511780877	6.72113926642959	6.37586602645689	0.743528529855152	8.52599703414316
Meth.CRY1	11.4026720320848	10.0141409234419	13.3175658717322	2.19414916025668	9.16692858220499	7.13650242966033	20.1601932752268	12.4257562283005	18.9176694232706	6.0225568965505	17.9362468488318	33.0335258665378	16.4700444668676	17.3965081358183
Meth.CRYAA	0.302502964555525	0.781834157033064	1.39258005495169	1.81931636676759	0.00187574253382884	2.93337105990972	0.861650887755685	1.65598684701486	0.560170075104428	3.46469006171066	1.51836509967749	0.000712313469940313	0.514547586450027	0.0249560889163924
Meth.CSF1	5.34334445711147	5.6114681351896	7.36973721636036	6.37737187666401	8.78716322766038	5.01686222651589	7.56187561077337	20.6267254334262	8.0054033115978	4.6805897106945	6.59542079645645	65.5933525209875	6.31568603082029	7.80740045115271
Meth.CSNK1A1	8.02890490959091	6.30241666229184	7.7801005194205	6.01636940926866	10.9329708720679	4.98922156955006	8.57940614295265	25.6874046068071	9.69775877164076	4.47947894714661	5.61847083304182	121.390722178046	7.96453144604341	7.35294314062616
Meth.CTDSP1	5.3592908697161	6.22636356560835	8.66449997799578	4.78808032441227	9.71548210019045	5.67174627520762	7.79383393023909	19.8770065755439	10.1663485809017	4.27078595399523	8.06405591223802	84.2742569787052	7.64325579700688	8.55009167028233
Meth.CTGF	10.8868111663042	7.33797009352387	7.31313374831012	10.9956424475467	0.000250593825626755	6.66768822274489	15.907223479558	12.1860648666421	16.8220863409251	8.83141979008381	13.7829347757018	9.14183963815791	14.4453612473271	8.4856464687493
Meth.CTH	5.04974780211793	5.48714784211714	6.18939208192179	3.89989252232403	9.63311564825874	3.90416458963431	9.51564224515945	20.3415693717307	6.77132744386297	5.13383630021104	7.23013524730678	80.1337299039639	3.36254955800068	5.69572179342569
Meth.CTNNB1	10.5307293958294	8.85789486150841	6.15870217172535	11.2357248433402	13.2931725032893	5.83060485487149	14.8917983118812	27.4845302721644	12.9349383465199	8.8131729814722	6.9465864426837	44.5324725990135	6.47940318915071	13.9721216202586
Meth.CTSD	8.87485291524295	8.1932497839124	9.59437313701988	8.11788552446971	11.7720344476526	6.18105860637445	7.1322612345007	27.9641720425625	11.1122447020147	5.68608560055651	10.4745695358995	96.2765964672643	9.12280107980103	11.2080951237439
Meth.CTSK	0.465060571546894	0.215220147284865	0.00044223058443073	0.621397004700323	1.147693447739	0.673114757108692	0.000197886344878962	0.000182234390445812	1.556130414802	0.181482909000752	1.69618110690662	9.13517508056431	1.45202130537058	0.680864342797161
Meth.CX3CL1	3.8224918465801	1.01060797772607	8.71340680391457	4.48363718839417	4.26714845964396	7.71285823111479	0.000173674908276171	5.05621123102956e-06	1.92986297159082	8.47846334783947	11.9366924473474	6.05111082514726	4.1412328395794	0.11258338603906
Meth.CXCL12	5.84275757391519	2.72301620718251	4.23162495962211e-05	6.90536915926245	4.42311972607106	2.37042265207796	5.21657359265826	18.7386610911956	5.5222638889975	2.33422805257734	2.08477118653391	3.97925491979239e-05	2.56333675866914	2.92725646902393
Meth.CXCL2	17.832995447565	7.36570458102157	4.39665947436356	8.51174934489867	22.2316908770584	1.46037184301468	10.9787851136515	24.7940783900744	7.33028244731984	0.651654747514494	13.350624516246	0.000323448830055677	0.84915649929362	9.73142894644092
Meth.CXCL3	19.0468334584029	8.53709046610398	5.35837694160612	8.43304452614406	23.7312775415472	2.29001411984771	12.0576133612867	25.7994276766822	8.92114078922272	0.552309403277995	14.1521198364153	0.000223776509605756	2.00755202848974	12.2889940369787
Meth.CXCL5	0.235479179490009	0.0467752399277173	0.418904853529883	1.1973586564369	3.00239985212628	0.517083419463896	1.0784335514807	3.13916351940396	3.02906399981925	0.412110554575012	2.61750925381161	5.34487100836449	2.07977127199138	0.909746620132805
Meth.CYBA	10.5642992479149	10.1113836578531	19.592898021438	3.62796086485962	18.8663035442534	2.6435738651058	25.3332895939525	46.2436674161431	23.0887147187594	11.621112094434	11.9947915433837	1.48014773667531	9.77827102659936	2.7278070282093
Meth.CYC1	6.88987650830617	6.10859126088896	6.9144601631374	5.80464727931933	7.45648892992605	1.9940469282082	7.74024999598591	20.1356849493625	4.58564234723658	4.3452272395712	7.56057688108329	92.2781651065704	9.1033041147012	8.90922281404747
Meth.CYCS	3.8444192702763	3.49689133690585	3.32038865246132	3.4896888184753	6.2218890849976	2.49203011004866	6.94766020471816	20.0957588604981	3.79880912883956	2.16189406274052	3.76143424170453	86.9994916695858	3.06635541107703	5.58189338191357
Meth.CYGB	1.5122951498415	0.260060209575854	1.88585763768728	2.07766218284138	3.85098224147568	2.09834802059899	2.86102456960943	7.19165796442451	5.72525934061733	6.4737211846566	6.15694299112404	0.000160861877662784	1.13991384110052	3.05663876748254
Meth.CYP17A1	6.91687704497523e-05	0.267040049039597	6.76012889793309e-05	0.00104118928330941	1.5597304378048	0.299859167599373	0.000225875066263365	0.00175284524574633	0.00865934692125022	0.89823430088138	7.29941954069446e-05	2.42052404448724	9.25125598200651e-05	0.586467547041137
Meth.CYP1A1	7.47289641750033	4.07263105235539	2.77173109511214	9.8392330616555	5.84259359115543	2.73739075372578	3.04429454435672	12.4735078450366	9.66071217400901	5.27130105301234	7.01972858546613	24.912503758418	4.74647065997772	6.28444433584084
Meth.CYP1B1	15.0379729419331	2.7589042326123	1.02829554206524	11.6410219832947	28.5614151648566	0	6.35467658213604	30.4470814353154	15.3493669078764	7.03498072036381	12.153457908844	1.53489925518978	8.57059446262483	7.42474953584304
Meth.CYP21A2	3.1318215710278	1.56060733668955	4.30825278936861	1.43662685553931	0	4.00555926525021	3.02177886734091	0	0.723042054721757	6.2414621197563	0	1.82031093232793	0.250103445358229	1.23212282350162
Meth.CYP24A1	12.7424754272133	1.6932496172131	9.39850985366251	5.20851994377958	19.0467465415023	1.36925834171592e-05	11.4681354119806	15.514708729849	17.9547450328952	0	13.1740699851066	4.42194207037051	3.73059865644138	1.97094532085643
Meth.CYP2E1	0.303631921500249	0.381313916681666	2.95880854852535	5.19012036179359	0	4.02627207836121	4.19388339715133	2.85223965825412e-05	2.67270590242101	2.26668767287634	0.504199288646209	15.4063063551194	4.80838936278493	2.25376886467082
Meth.CYP51A1	11.010038912831	8.27801942226824	10.0418978437661	11.4562954743572	8.88233800071644	6.78945095362136	8.954925152866	31.231528449855	14.8533688935512	7.60750581690515	12.152239478734	79.4687659688315	5.85029998687155	10.0997627221921
Meth.CYP7B1	2.43566047734042	2.70937341701636	6.07822610573298	2.21573726983365	5.0723978006488	5.78213045307438	6.42486828728314	2.95073875078682	5.68973469673743	7.66309898908646	3.68232942831136	4.59939680994532	6.97699557227818	0.502594458703447
Meth.CYR61	13.3216452297776	11.8279054642512	19.8622866669031	3.74888213352851	2.49048577261204	8.81157341062359	18.1532833614446	5.88686955977824	19.5727089706155	7.51540279589999	19.7511806458862	0.000484987270891088	20.8885186567406	17.348149065663
Meth.DAG1	4.90417645697218	3.98400868803356	4.44772016838197	3.8207491191931	8.2775106721789	3.01779345398192	7.90878713115701	18.7696873837063	6.9749606474624	3.5031422195721	7.05887502872456	109.083062162126	3.79494882020732	7.07765648928854
Meth.DAP	8.03009687163413	6.4770947671336	7.15695566999951	6.67381404177678	9.11952581599856	6.86735930178418	5.99425854552547	25.5453557670042	9.80326887439481	6.57297615294131	8.16322400815598	86.5422873513534	10.4926965046344	1.65079178394927
Meth.DBH	0.00157006905902961	4.39050902564639	0.00128503411372764	3.01116882954709	2.21114264058389e-05	1.66356489525809	0.000138662863936705	0	3.2197625536025e-08	1.23774226043814	0	0	8.4238804151821e-06	2.30758360613193
Meth.DDB2	5.20526195220012	6.186665322553	7.66899473936108	8.97491968280307	6.89580769474405	4.64753047922509	8.31841242782435	10.2354400957762	6.69800810224952	4.78903201200794	8.81260139839537	58.5421712109287	6.65625627208089	5.77076179750673
Meth.DDIT3	7.4397299882616	6.29903461825672	8.38727796759841	6.92554891423578	10.7487871786117	5.96225304535954	7.00503407440628	24.3534462241874	9.62764636092098	5.38046005395592	8.07643870789901	95.9294896826962	7.59583981995295	7.869413174364
Meth.DDX18	6.12796303910703	5.00665567948312	5.86603699632015	4.60643356520296	8.28628157461755	4.31970136586173	7.45793449557229	19.9429074135164	5.94237805679543	4.06764725942436	6.60901950729248	101.427733355737	5.02066964226103	7.98880821930166
Meth.DEC1	0.328635359551343	0.296331074697483	0.231163913425325	0.409453451613539	1.4906026037461	1.13300587845865	0.211970251743362	0.342424829400686	0.455726448356486	0.466807828301923	0.903459885465764	5.01423011538485	0.0704269351233261	0.277260000818455
Meth.DEK	4.62363140416672	4.09644942017661	6.09336820689041	4.1422885327001	6.75919783393792	4.09452228803471	6.97166416291461	17.4988004024791	6.64894777414534	4.12952447996592	6.13178668161384	87.1771693655906	5.44168502091379	5.97330853143289
Meth.DES	0.000122687827509219	9.92901051209202e-06	1.0774674633945	0.531576681265684	0	0.675755415050545	3.86635260377427	2.09227727573147	0.603430786081191	7.45191071950624	4.47146286054888	16.0086995943849	2.8901789333011e-10	4.94892627938326e-05
Meth.DFFB	6.67149584351192	6.12038981017446	8.10949746061328	2.98561771242161	7.59516303918469	5.20449439919731	8.68160643553547	24.9889437513018	6.68117310980199	4.80693061545474	6.23798748228278	107.697925880096	8.95041127187715	9.73943895426618
Meth.DHFR	5.1287927298787	5.61516162514486	7.76195037121839	5.15346073778236	10.2007345062908	5.60404632592412	6.70612620616821	18.7177503237115	8.52353546169683	3.85185368684993	6.55983977055642	116.646296704337	6.89751106010297	7.12050702514158
Meth.DIO2	0.310591406016675	3.12427373706809	1.18572668186093	1.50981382400262	2.77780197469845	3.02411268219937	3.83278259143997	7.10746136433568	4.29408044666928	1.49276466170837	4.39091342909339	8.32262822682324	3.15599969698975	1.60632153525158
Meth.DIRAS3	2.97477364220192	1.69452297487367	1.89161761695131	3.86746447395196e-05	2.59787797077102	1.23375068525423	1.93073999027311	3.13646449627372	1.57578886028015	0.709360017322067	0.393228216604526	10.2549970089591	3.07846626445259	2.21214377649358
Meth.DKK1	0.00126927078053425	4.59384957377657	2.78805230849616	0.00044518311364323	8.21675325649451	0.503058494219507	7.67593102791592	33.1249921889179	5.6713854340841	2.79560794167292	14.0554791756128	0.000437927712965328	5.1940957010887	4.98679436487895
Meth.DLX3	8.31414091757891	8.32765254513432	11.9882200500532	5.79609262446774	10.7228583288269	8.61441116420705	5.92690092365783	17.0185586767206	9.27463371794238	7.79582052122893	12.785861105238	36.4686066127988	10.3568312669927	9.24702875670326
Meth.DLX5	3.10273419640122	1.08955959468548	2.27905736594131	1.30634197609662	0.961190887921541	2.22124283555127	5.28841954006455	2.20762161799279	4.13942139935	2.01843935341878	6.75651293300418	36.622874956929	4.60788360034539	4.66523966858094
Meth.DMD	1.38243557010791	4.15678005040964	2.35196681609997	6.34485170715694	5.69401154943918	5.14771758819081	1.40735260376157	0.0312231111781255	0.000200567611105789	4.84181114765105	4.50396472751949	7.86109221338975	2.51361735751984	3.05319477119581
Meth.DMRT1	8.07628190157917	10.6317398844472	6.32753504471695	9.69739549484509	2.27417134317978	4.4579408281604	0	24.2495948385038	23.4038119297643	2.46208540959762e-05	27.6064573114521	3.84181423411997e-05	0.910097727785663	25.4768259096765
Meth.DMTF1	3.67254562267849	3.84065816297395	4.6226783467569	2.60216671935843	6.48329273921614	3.14912709310141	7.11512936730016	18.0075785335222	4.81213710917057	2.98002407159965	5.25961950021558	96.5438893236907	2.12380199373739	5.4703206803693
Meth.DNAJB1	0.599861442011006	3.40568727458099	3.60849874573303	0.0625282507860192	1.87902088725852	4.20590119806194	1.59862847262221	2.66427326088104	1.08744678941808	10.1787116913695	4.89706524043604	0.000101194050662503	1.85319303002198	0
Meth.DNASE2	5.57261212033907	5.13054530174463	7.86095184009209	7.1068822255953	9.53984185418192	4.82211768799574	7.62642051542981	20.3518429559741	8.65967010142514	4.27841020976496	7.29492242302118	94.2840097578781	6.7801508340728	7.64068334746606
Meth.DND1	0.000640217966513474	0.00095845640443166	0.000398423441405351	0.0061167796354184	0.0005258569962757	0.00959972173524721	0.000359718056724847	0.00012789795730225	0.000144335381973311	0.137219499929924	0.0215257090289522	3.43295103044222	0.00389797737451996	0.00082571366126502
Meth.DNM1	5.63585685523492	6.02765400832502	7.17104763827856	3.28962266314706	12.6142213766903	5.75818826387192	6.11269282750294	22.4371278938533	8.59486422753394	6.09637151112349	10.4461753705143	57.3224215472517	5.70279511468474	9.10194174017392
Meth.DNMT1	7.39552497496937	7.41470739005015	7.81930425310259	7.09815850467843	8.17150798139745	4.73936214471668	7.67145603122694	18.3828120176272	6.28374396445331	6.62643584415408	7.77374524063602	77.6584500303401	8.40816215256623	5.66712197820955
Meth.DNMT3A	1.28926588162538	0.561684483850678	1.71428738840988	3.05865310817716	2.54617642356613	1.82813396164477	3.14674776375312e-05	2.00985476542601	0.785421017872854	3.26044087493368	2.49909422216616e-06	14.3838300978548	2.45295866986006	0.000171540101783635
Meth.DNMT3B	1.24004972976281	0.750095359415015	1.61591039475092	1.85417912152874	3.67592756984607	5.06709859743016	3.8042521676146e-05	5.98539690161674	4.58590269197565	7.71490439301018	4.47676352040985	6.70969346136607	2.91382346563512	2.6976734428569
Meth.DRD1	8.31647538895183e-05	10.5450318173672	0.470540044430926	5.15125044148993	6.45487265833525	0.000996530308967204	8.42678337313595	28.5165528311489	6.45071077662296	4.03452006498069	7.49664010925617	0.000115697145695576	0.757437094396796	2.27522754120265
Meth.DRG1	7.88212093399125	7.41385634382648	9.41543135591231	8.45335551855375	11.9931767960803	7.02612787713886	9.55233993799795	27.4858726069892	10.7828459536993	6.35607228746915	9.1823391035584	109.935478518878	9.83972502514484	9.32644642471597
Meth.DSC3	7.31928398493093	6.50711229377637	11.2227145439157	5.57025442418919	2.60865956270219	6.16013825532481	5.76723093955591	3.63076731178607	5.87318882764605	4.2401153107987	11.9358080745026	10.523248370761	15.184274000666	11.345944726212
Meth.DUSP1	5.02894575879561	4.16705432695409	3.78099593505151	6.23134149550759	8.30338461404699	2.07919027397925	12.4833722493367	23.9948716200721	5.2106073569547	4.78020923536321	0.00482880335673893	69.1938941806518	6.39001662935655	8.52403225889901
Meth.DUSP4	29.298111126258	6.62126288740394	6.42562657866648	3.69247359792508	4.9007668892251	0.843731170992387	0	49.5879072967304	0	0.137351003188526	14.6144571378082	1.55533592337792e-06	35.3235702580709	0.523197583646361
Meth.E2F1	2.15927639001228	2.73539345630654	3.92901992415751	4.70015501658386	3.45549911824646	3.35447226431494	2.1927354549426	6.18015042767389	2.27919069239101	4.72515262373265	2.72206121532235	32.5218653905506	3.99563789212606	3.59438285119145
Meth.E2F2	7.47067446406693	6.75052330915011	10.3898421095804	6.34547803861108	13.3449264677622	6.11994552229816	10.2308565974513	27.0502530644192	10.886691689569	5.65945892073754	10.4475174024686	49.4575910145764	4.93476534151108e-05	8.82895484864561
Meth.E2F3	4.53459668424015	4.30910349687417	7.73913463338214	4.8220471323784	7.01114819237246	4.80418315780967	9.82925065172027	22.1956282189949	5.96833740439863	4.32737138684634	7.97405119179433	101.534538550808	4.97416624006442	6.7056406080662
Meth.E2F5	6.46379891355675	5.61642912261212	5.83765879658789	3.74956847041045	7.74172812503951	5.40328110048145	9.66280912823313	22.4659815128955	11.6225558965119	6.41429278191051	7.2119652688937	82.2769538045476	7.1400765609695	10.053559376051
Meth.EBI3	7.22874689928459	7.63166971581486	7.60147041716662	7.18783089793432	0	6.83819511093263	6.3937741426742	14.4497207143586	0.921745519593517	7.8201899813392	0	11.7451340337251	0	1.22020124629772
Meth.ECE1	6.1373846598837	3.14881018694407e-05	3.55113182707574	1.57221223678726	5.47566311978229	1.13040093335888	4.76378071811591	22.1923047013228	5.8472147652957	7.97941979368878	4.64490213454205	4.61395971382302	0.000118822698048243	3.02523230972324
Meth.ECEL1	2.20124972058452	0.0406967373531605	1.31653784352081	3.88785685647925	2.96759577664901e-05	1.23176451397033	3.76098716379234	6.37021087181312	2.24772102360789	4.66381414755269	2.96951794192603	0.000245183714263082	1.55646392455377	0.290114106988683
Meth.EDA	3.44413443494974	1.55414709448289	5.33811335013278	20.7430903397937	15.7703620053144	2.22407090629877	18.6837603926964	2.36907582587928	3.69751209635509e-05	0.629347735941009	1.16919254061715	7.87887279618713	2.00955370225078	1.63974210357396
Meth.EDF1	4.60727745794397	2.2857194032129	4.66212386469284	4.20240769883731	4.48512724553359	2.92761896491229	5.04513255351842	13.0687669587548	4.17258697943209	3.23093505586309	7.76928934220072	43.384435011633	3.96818539383182	6.61129074536947
Meth.EDN1	3.3033068930448	3.13577119485793	5.27540295427327	3.87992663419079	4.76472374194789	4.20135561040715	6.85027773885576	17.7969859361075	3.51573832681737	2.5860255538781	4.80691420199638	84.1047732458046	2.91631310206522	6.04441434169304
Meth.EDNRB	1.4079123380961	3.6407970041945	3.14766509580644	2.83737676115748	2.39878398674871	3.72285510471057	0.86314508053559	3.09378445402807	2.51547734411839	3.63612561839986	1.2301469134166	0.000223058328397669	3.08783452451701	2.46469595125253
Meth.EGFR	8.90896171484733	2.93814333585937	14.1707257263774	2.78057677790539	5.80578309232558	7.21971424137094	10.4339205716717	6.57208526543321	12.458589393825	5.05521105666155	20.4253177583985	0	4.37676505557231	11.9356342799522
Meth.EGR1	6.5934239727059	7.59481952641512	9.7929527284069	10.0773285164631	12.8609911464806	5.31912887827581	12.0032794604669	28.1991786391162	11.7484878842798	7.31135598804958	8.41014399726405	85.3012792000718	11.3818831902116	3.82073602278254
Meth.EGR2	11.1890056315952	3.96941022851992	4.48008450008602	6.88481856995373	14.8468110857707	6.59181744240811	0	23.93395805365	12.0358556068792	6.49574165847651	6.4954717503963	26.7509782743823	8.21234670099855	5.49350690582522
Meth.EIF2AK1	4.2396332734916	4.36588694827285	5.35109683969742	5.07832404949748	6.47881168815195	2.93034928483552	7.98355374383953	16.184748896192	3.61424628340848	3.77802801854258	4.57564053175556	76.9613728348567	3.71789685991541	6.33004464967521
Meth.EIF2C1	0.273814945306518	0.51579170860755	0.636132560909095	0.526252997199315	0.942077583362871	0.614094303951683	0.0609776242596184	0.996757428955481	0.787556486717852	0.696000110475536	0.831858452810213	3.5546685573452	0.346935523605996	0.362610889057288
Meth.EIF4E	2.54658684380039	4.68872893305042	6.19167967390539	3.98392139614549	0.855719233652085	2.98961246579896	8.66551472604484	13.9900353066757	0.000290434617643914	3.66213787149227	0	61.3082499078164	0.0668462851132584	3.85194943745569
Meth.ELF4	3.12204462936724	3.03070093022421	6.71765934292578	9.75360933914553	2.47792162070958	3.6788835623126	9.56636436727445e-06	0	0	1.99727560539928	0.835082855561689	0	3.37818397048354	1.59055167993787
Meth.ELK1	1.93288640673647	2.11281544418306	7.11114346701071	42.5139155678703	26.709805767301	1.97529814893092	31.2412414245968	8.33033461065706e-05	7.59018109508129e-06	0.314833192676722	6.93993307019739e-05	0.000108503660118388	2.34480945635973	1.5568264941042
Meth.ELN	3.04598840774216	1.91133013114632	3.26166117248061	9.15607154111927	1.35970299084892	6.80201095268884	6.95784409983967	4.5153487513071	6.19396503896233	11.670321633689	9.10947457012697	0.000150251571058968	6.87780291695281	5.33275583185655
Meth.ELOVL5	6.30368637712283	5.7715393481443	7.66593560509941	7.03901774166	10.8081446171316	5.92727883490941	9.20291470480692	24.7890551618155	7.02984333203979	5.64250347802673	7.52485376774902	78.5569014398189	7.01036132749609	7.49594583427509
Meth.EMX2	0	2.94289416129812	1.59185486819562	11.3622250298778	10.3077412439765	2.0166092613319	1.78718068558709	33.038338435715	7.4228791304532	5.8765637837466	19.9205822861616	0.000208615305054158	3.13161758315501	5.96094807131587
Meth.EN2	0	1.84171994050596	1.93664618020557	8.01224966039893	7.65963091849709	2.99083728834391	5.05767103548655	30.0501925706756	10.0993574426269	2.25831456425575	9.1969094359171	6.01207571408473	6.94623947143917	4.55396386054779
Meth.ENO1	10.0113799139165	6.94616568321068	8.53026645537717	8.14747256005687	10.584493264408	5.57084481549537	10.0659708673943	28.8822652964441	11.0153634224567	5.55367895417329	6.97636749982701	82.2193586119606	7.22587867718454	6.79987691006774
Meth.EPAS1	2.13991593573232	0.0801087882933706	0.0144830294893438	0.678174840826917	1.91473296059026	0.00294097886500544	3.56096920291537	3.96451830160475	3.27596362946764	9.5194163143934	3.47930970544609	12.5916451617765	0	1.07178877748847
Meth.EPHA4	9.64133975732195	1.11255938844696	8.35457541090661	7.58336908365066	17.3200376414273	0	0.000102929856613679	25.9417945233112	15.3494510590775	6.44833367212621	5.15159922841789	84.1523861561941	11.5817840149895	8.80266045657706
Meth.EPHA7	3.0105888584774	5.03970374961566e-05	2.44570218833681	4.06969817889209e-06	7.6484047596943	2.4345004460072e-05	12.3983002350337	40.5706719630092	4.32818815115339	4.15356707308445	22.8248103039241	0.000359084243871857	1.41505569909505e-06	12.7200922922459
Meth.EPHA8	9.82029422291254	1.34180538938187	1.368353500091	0.91486004635944	1.63248075861879	6.29452961363778	8.26261863517971	6.03998808310209	8.05162704279248	4.42875286823007	11.4386048410905	27.069755414787	5.23582924150059	9.0577927117044
Meth.EPO	5.96705247869067	0.536472632408644	0.172267977611568	7.50290231291896e-06	3.91006883820565	0.00010870771673324	2.25236566351018	5.77039631835139	4.86691907521717	2.86482160008486	9.63858030399147	9.75973841917091e-05	8.24411864634173	3.97752371696301
Meth.EPOR	0.361537607837454	0.19296119345338	1.89390199197329	3.24720502609035	0.000246814172155831	1.94150164027277	0.6839640452961	4.42675709540759	4.21321847630886	6.30235248052551	4.13631339984407	0.00117081806672075	0.204377577496556	3.53428711816325
Meth.ERBB2	7.38303168502294	4.9257435438874	5.69291992800799	4.77035473914129	8.69112220983591	5.25941760989368	6.2454996881421	20.2921012278575	4.29604443438903	5.00300689829604	6.56511332792382	93.9967919848232	5.13134905932427	8.06824217368442
Meth.ERBB3	4.26236001263177	3.96361696803232	8.89397805002307	6.29699822836927	1.31502895877098	5.93069176031491	2.86849338364855e-05	0	0.788735981301362	7.41031487167802	9.10502325270121	6.21150379481233	6.49891991763386	4.07735848904115
Meth.ESR1	0.573820973673715	9.43632700092166e-05	7.83032860915445e-05	7.07156566219648	4.83972377602683	2.45788377943072	5.46171710320829	27.809154817135	8.12422640266528	6.74279745601593	7.58471299985177	12.0059961971452	7.17279198204682	2.2217157177514
Meth.ESX1	2.39195164927875	0	0	22.7625599988172	2.98883634928431	0.000413884055897529	4.68556469513284	8.73210966605407	0	0.00109299152473714	9.21515602708215	0	7.0351281789663	0.66813119440603
Meth.ETS1	13.3393844648742	7.71317125319825	0.000214460826158714	14.0803570989669	20.1875661257227	8.79885115918462	1.43424724094228	33.1015075027332	13.7561875957648	5.67537645428479	9.66040229741868	50.1687907294085	9.58220607088698	11.1538542440401
Meth.ETS2	8.3502830872201	8.95477832342788	10.9379436026308	7.15559284209994	7.51570096584364	5.97968302580818	11.4629792302819	23.7919660231802	8.58174431611702	6.42623119161459	0	39.3956502665884	6.08613498850848	9.30405116958262
Meth.ETV3	6.57539166787625	5.09485005774772	8.42150850435147	7.09907477303615	11.2597297663313	5.65366191141572	8.15612297715575	20.4506794627597	8.91270121524081	5.21350688706213	8.23213025149712	75.0119085248811	5.42660860652358	8.46434708129135
Meth.EXO1	5.27873527598963	4.24966642883021	7.2154426651551	3.34358148887993	6.8850088651383	4.02888696860421	8.84775561571907	18.7473115458464	6.11632123570194	3.185904120767	6.36468898579699	110.139926953698	4.95867989997439	7.45887624926499
Meth.EZH2	8.46551860326067	8.32890810516079	9.55023255394358	3.59536358647699	9.88537553240007	5.64232679889356	8.2020436220569	24.3661713417152	8.03733834542438	6.63003240550032	12.9058259980274	94.2264941161914	6.99597951234531	9.97030324068697
Meth.F2R	3.65434163234013e-05	0.00714448093290789	0	6.65242451549487	9.11535662364609	1.375693765581	5.54422145243276e-05	37.8839177480166	8.51468686158172	8.20039749477621	30.5864384622402	11.1271617432945	0.191202036748826	25.2449777092437
Meth.FAAH	6.75869723284651	6.60650982060765	5.59630224691582	9.0265811608851	0	6.50893580244299	0	4.15902937865132	3.61392832254401	6.96779483698388	7.57198437910317	0.00011009284329397	8.47008278914365	2.20640307325042
Meth.FABP1	1.0599159833876	4.28864353223956	0	3.27070023961011	1.76218665279419	3.87575516800941	0.412236849762974	0.273397366353052	7.2946546294373e-05	1.75900883439394	4.65926727935501e-05	3.28050456093856	1.11850987204023	3.77073867242639
Meth.FADS2	10.7841816895025	0.204231620593358	0.618696926509299	1.37553568355835	9.01374735186157	3.98124537544453e-05	12.7016104099012	21.7768380098133	4.95332800842774	8.98680631805832	13.1299053957141	7.6992493198866e-05	1.57027903182747	4.35767618222563
Meth.FAM3B	12.295155953887	1.51749300969178	20.0373593526092	8.33620577693036	3.13356477042775	1.86676182707066	14.1072941310837	16.1166772494496	9.61359934488906	8.72543615482673	20.470086245451	5.58256885684341e-05	6.32625360216915	18.1099633214694
Meth.FANCC	0.914521875040187	0.503067808559956	0.599991140247227	1.2366823432233	2.19330368662045	0.811561428226083	0.00140238705809322	1.08226565410194	0.869010980631037	0.919521759012791	0.537753330409352	1.62194964818341	0.739925285274075	0.439851969353834
Meth.FAS	7.38747620575903	7.1247492998915	10.6586942447027	8.6956302759368	12.5470344010113	7.44823717173341	8.66649033400332	28.7218161287031	11.6764015402828	6.60394288381506	9.58422724767516	109.017392197148	8.59336436322026	9.68977043743258
Meth.FASN	9.55140261564121	6.54335789271418	11.3832990419017	10.3363344571341	13.0413664214291	5.49034047541521	10.0619170724825	31.6047863373309	4.70124094420368	6.3603351374123	8.01686863801177	44.7268110531562	7.53937824166346	10.8460513121007
Meth.FBLN5	3.68593010030072	6.83377978367629	11.4075111940689	6.28219318162924	7.46040640171045	7.40159816099817	3.11590044400171e-05	0.00570062678434013	3.88500200727506	5.99665869596109	10.6317930595112	22.7529602519746	10.0851041221022	8.76434138221481
Meth.FBXO15	6.42124966493648	4.05256641979829	6.02354705621591	5.60582747480619	8.88683956854263	3.26735835737654	6.73070839120276	18.1308425308631	6.37624347027549	2.49265129393475	6.11223822951259	93.6830311717586	5.57584396562819	6.74026230449692
Meth.FBXO32	7.66462978968282	7.01378906104433	7.10028834436378	5.88345996352881	12.421532411621	4.39063053538999	8.35016201887749	21.2481098716811	11.0424918972935	6.24783163292274	6.90775106180678	101.364054702755	8.93083518018948	8.07978488295257
Meth.FCER1G	0.527772890252857	0.241683235911612	0.167393887390689	0.384655498908554	0.465183800823493	0.212350726237448	0.351948971003177	0.79346430589292	0.814802744253216	0.195780132756016	0.415742925802887	2.84169693338875	0.383328830749169	0.358135020638842
Meth.FCER2	0.914892193667756	3.35041789741395	0.000230608625350887	6.87564915981501	0.71447136519272	1.86880977120958	0.574478034353072	7.18543723988943	0.709267642857278	6.34748294245335	0.000732804502522586	28.8313059524484	1.14677498189686	3.63787307602372
Meth.FCGRT	1.97433852074963	2.03940737090967	6.35026685940229	2.96003930921	6.4626330746096	1.90022125111568	0.002037500048292	5.76675295269162	5.99519708414669	8.32848185551279	10.4481850145677	15.2969246850818	1.60582619883469	6.20238026518419
Meth.FDFT1	7.67847909674908	6.42817354867559	7.79895191022277	3.13398145013089	10.0632419069121	5.94419784350848	6.65275079020434	19.9864788943906	10.3363519846697	3.98927036490414	7.85819905847638	95.3839306142464	8.14369901794534	8.75559331133866
Meth.FDPS	5.99846470888961	4.97363311441564	7.82719697340077	5.99669991377734	10.6049356287279	5.22433167855739	8.23135387050293	20.8280913614909	7.58139327826297	4.79119888019468	5.50930815385079	89.8000163040272	6.09189074251816	7.61891078953158
Meth.FDX1	2.70611322763845	4.09545979801726	6.83688230321402	2.19576870816617	6.40094459226634	4.27434948585422	6.88524251933173	19.3851821732186	7.33474004545199	3.15967165390914	6.58598983849991	90.2442407637928	3.60685014027621	5.07701210530305
Meth.FGF19	3.27531325583867	0.275400660139928	0.559791240497264	2.57040201405134	1.14558820679283	0.136781240006869	5.88800829754452	19.2883389346363	9.29557012146999	8.32210427879066	3.8449882348465	1.1524380167147e-05	2.12070619151841	5.72172893174068
Meth.FGF2	4.7848623038614	0.285588521899325	1.20494980134557	1.92261588410491	10.3495777434628	0.205773005739342	4.29796157155077	14.1036988628328	4.53239169215713	5.67985088382417	9.55622947481595	22.5391498223293	0.538039707380055	10.1707516408696
Meth.FGF3	20.1245330602573	3.3211837629906	0	5.01020091148091	2.859768375989	1.29601945346142	0.0199412482887504	13.0753579854263	0.601316701169258	2.23393103620925	21.5776939470671	11.8819165184505	2.86827072889577	4.59644273115862
Meth.FGF4	5.38851812797194e-06	0.0100384618103098	0.222076904471022	0.95135042481819	0.00120096462196946	0.84826798441683	1.32328485923598	0.00630909016618133	1.02506597001964	0.0700618229467563	3.00806853237602e-05	14.2744935433796	9.6177429035418e-07	2.40858309478744
Meth.FGFR3	8.78273383330445	6.74137434421581	15.5961358740463	7.10378959216367	14.3548059174163	5.40072213731983	10.9789394266173	32.5068083211315	6.78516392149233	11.0258147626703	15.8151749179372	0.000351099651898896	7.04152009844258	8.39523219388231
Meth.FGFR4	6.39866106396895	3.27205903812779	3.41376367647959	3.39237772786807	7.92896078989943	1.85021627519183	7.59599564112995	15.9726214086945	1.67094343402055	0.720016747568647	3.22961415906908	66.0240423572464	3.86439639924972	7.46015090991949
Meth.FH	5.51291658813951	5.08162952396629	6.07482053187322	2.47709820417549	9.23326715480025	4.78482578264553	6.82854822778407	19.5816872957706	7.89226098954983	4.08482952206169	6.41518857314404	102.049196294377	5.55965313775496	6.2173679239035
Meth.FLI1	6.60930883608058	7.50549131292893	0.973188837661599	1.63155649941026e-05	0.946624843270314	1.25082246501412	9.6880559164415e-05	43.7415568783852	0.327756249554667	0	24.1997035943921	0	3.97998300884307	5.30506249757622
Meth.FLOT1	6.13266074849365	6.56476875318612	7.83922541150305	6.56993574190659	9.38793272788004	5.79530390952771	7.39522183091007	23.6795210081061	10.6895107148523	5.50137462796253	7.51823675825809	73.3594635031749	7.73322771331483	7.46098822604842
Meth.FLT1	4.2123201744547	1.75753296071011	1.81776242627698	9.39143560684008	4.42788212129882	1.52552632235373	3.11717317537798	9.30086981974928	5.37310182513801	3.90693342589527	8.8370902915848	5.06910010982614	1.96920685039052	4.99921363944938
Meth.FN1	4.88380488861077	0.375019440930692	2.1111102504252e-07	0.000288735302392483	9.94170902752404	0.000747670970365546	1.73987519009678	21.5797590358723	9.30874828680267	4.90548121610245	10.8514084765136	35.3473946278428	5.81593238033077	4.78327462574825
Meth.FOS	6.77120919398757	7.28770305491974	6.54832308695112	7.22163720843177	9.92616030726154	5.64764654567755	10.2546232166711	27.0159397911971	11.6737413340269	5.8691053703247	1.84249433862806	93.2773055117192	7.65386271926865	10.6104936725591
Meth.FOSB	4.88473605054339	2.7044315316628	5.8443657322125	2.28246006938693	5.01773788031233	2.75760144170397	5.00121345072871	13.6715303258362	4.50360273264902	3.6562403295013	4.24702412120139	57.9428930504142	4.42688191971656	5.67243516821927
Meth.FOSL1	8.82749755981884	6.35031125300375	8.09810727643783	7.9976461995814	4.68058530705587	7.04825186595304	4.6794917522205	12.8608085802842	0.876070059512576	9.0862579309115	0.708762678793564	32.1734342811574	0.000172210341603806	1.26351354157901
Meth.FOSL2	6.11011839845817	5.82364713245251	7.66991450908661	6.97616752544612	11.1633757733757	4.99155512921027	7.31562369642074	21.2072844465963	8.36622230896407	4.97634833557283	7.22971784305468	100.327149288269	7.00641266514007	9.91072535347416
Meth.FOXA1	8.92861623830255	8.97692845213153	13.8128632240427	1.58278149748705	8.24460437865588	7.54263295313295	9.61766850495129	6.76850563141562	12.8981471623147	5.1861186636197	14.6241164978531	0.0125202884993293	15.7477291967565	15.870786066782
Meth.FOXA3	14.6924877329655	6.78009311818506	1.27011196662162	18.6276192222347	22.2615967049271	1.8741339920245	8.14903863540044	36.9295181676536	12.0115882796725	10.9488485943685	9.83088650414452	0.00141649351553538	10.753799117698	4.96878090222538
Meth.FOXC1	16.4116645111989	9.68926234247421	11.4869458308833	2.00586489499267	6.12736814916266	3.84695288473857	3.17649970168809	14.8974116385949	4.12262510180481	5.9535891366129	15.261125324265	67.888143474436	14.5082851571409	16.0905436355517
Meth.FOXD1	13.6634205301656	3.05162650417837	5.39124262672962	0.000154794853545089	1.83252284179532	7.26297153857261	7.19436931139608	4.07481220671759	4.36069694729893	3.36365158082543	7.42805718109053	24.6830655373412	11.1270647922578	12.2071730221103
Meth.FOXF1	8.72257072487897	1.5786785253132	0.254812502854566	0.307579189523368	10.1360862127236	3.96528104332645e-05	12.4519101272408	22.4967862886391	11.7215778176355	11.0693252559742	27.2533989942006	0.0159353299913751	5.70404859333965	18.9420968960198
Meth.FOXG1	2.13369246545563	0.324410126898374	3.59734311850777e-05	2.85417791689315	4.49570056310422	9.1248818382718e-05	4.01025789237198	20.4111426083217	6.53637350820172	0.014709772893826	19.5374862577386	5.60401978685482	0.164899489573133	2.96164736183508
Meth.FOXH1	0.000295590784842082	0.396232914725279	0.809059817881972	0.000146500678622871	1.21305800655838	2.03298182554436	0.53328879458953	2.25325222139407	0.549704952253895	4.56125351544621	1.2254478357366	0.000663432709371009	0.247968153992018	0.946971735478474
Meth.FOXJ1	0.0595849530904377	1.98177384114768	0	3.0235883578117	4.89590586785351	0.170747099529512	5.35171528787485	17.3281781266551	7.20120749746099	8.96636529046802	9.58604820991516	16.0973556994716	4.61997740590094	2.02950657173423
Meth.FOXP1	7.36657378165516	6.72958178646407	8.64041559884005	6.57975191105813	11.0362237547224	6.27073343161504	8.85625718627828	23.3344964910649	8.75883629584893	4.86818235056275	8.54249870454122	100.189448953597	6.81715531828284	9.40053236259471
Meth.FOXP3	0.988962516658745	1.38532888933847	0.359021499887263	1.11154003761867	1.71701103747613	0.936125638266606	0.65740001789762	1.15897047863477	0.808020300959356	0.190515755596205	0.0128349532628465	10.0407547893524	8.63805244517934e-05	0.847945709979739
Meth.FPGS	5.36906370936779	5.48346748037346	8.26461593666602	6.19891819922079	9.22853745307203	4.93352976457824	8.20811936938429	20.2038078273601	7.88363186719581	5.22796751032316	6.67616751309165	96.2405997851669	8.47912152681972	7.78194015624743
Meth.FSTL1	1.30710124661471	0.000109273812328813	2.430342802233e-07	0.976545107567683	0.938172910464504	2.01054847293276	0.00125971513216482	0.00197215321325533	1.35377662991771	7.61635340230692	5.49243752729424	4.54472944654159	1.30791736005322	2.70885517525982
Meth.G0S2	4.70565886635369	0	1.44679293123385	3.68056890310416	0	5.48223794730587	6.08768468535192	17.06999089274	6.35230471404685	9.50931958552778	16.5181563087219	0	3.93339158190878	2.653456318565
Meth.G6PD	1.32243939027289	1.15158592982952	7.35822723945161	37.5312035658833	26.3675284038311	2.4616049976055	30.1290991960708	2.04576109606418	1.33444951796183e-05	0.719544469874593	0.1995612316096	15.710555502173	3.17811582268547	0.200606406467613
Meth.GAA	6.35179034474098	4.42479090778978	7.58959385864679	6.04156109810017	9.29508188084331	6.10113988733057	5.71464399783206	18.7866147351614	7.58489665891719	4.89871334463022	6.68849283646984	73.705675981307	6.97189222440927	8.29822463732564
Meth.GABBR1	6.37995163682709	6.15491867952014	8.44400114394472	6.74100829803363	8.56927805552173	4.63505632162741	7.10565460587774	22.2450009324667	8.89462628524812	5.15636298147568	8.47028552641944	105.91492846741	6.94385258557583	8.43983108572998
Meth.GABPA	3.43661423234888	4.55551150681713	6.67165614496699	3.74536333245529	4.50753900468698	3.26120356439789	9.71163764954796	19.5083078723728	9.41365360225968	3.86496777392977	8.06069208879923	103.424852623524	4.00363622312024	5.9420994849206
Meth.GABRG2	0.000111038864750883	2.10624440094666	0	4.9269972842467	8.90127055805533	4.73504693756138	4.38207821708872	21.7857698171423	7.81480801338404	0	17.4843830858338	0.00227450874474766	1.69629999395215	8.64502875132031
Meth.GAD1	13.4226918709689	8.2528046427756	14.1696265296847	11.7096347527909	9.91581171041696	9.02692158756684	0.189332126393354	32.7039049485526	15.4703460494805	8.71053759687102	13.9095811245826	29.0034236185226	9.59378487038096	10.4367425300187
Meth.GADD45A	4.87042199113991	4.95856511001444	5.92394694277082	4.74077940876677	6.99212394200226	3.93023712198157	7.32398239593526	17.2730734760342	6.50490632628063	4.83165162095066	7.84477201839746	82.3860560943198	5.16265358912389	5.90200686698911
Meth.GADD45B	6.5102797413488	6.5890699645289	9.76866691731077	7.17041899702131	11.4981461176553	5.81205353359361	7.84497382629603	22.4277610385614	9.73953878951685	4.36362676076716	8.15926262144796	110.737726469127	9.1485910285341	8.74058981791689
Meth.GALT	3.1976932084929	2.30693460090805	3.58549070167035	2.22489956188733	4.56411852910894	2.46166191482095	4.61975278127011	11.9305987521076	3.64857141902826	1.76655285054316	4.3749941052814	57.7290341723472	3.87970072268023	3.22924627664575
Meth.GAPDH	6.54569343177633	4.22099863368774	7.03840698449984	5.62571189020235	9.84210386121426	5.18339580882355	5.57955312269135	17.1986336555681	8.18791570801093	5.31288247200684	5.70982215411554	95.6164176909132	7.67136570975914	6.99126389507339
Meth.GAS6	0.229255521498683	0.514370736722187	0.933298791390841	1.24441411264661	0.380723019174096	0.772391815531741	8.57130958231014e-05	1.01504092441139	1.27119197167057	3.21722143945931	0.598189767962099	7.18825427282647e-05	0.241344320078114	0.962097666839764
Meth.GATA3	7.95100355669055	5.39992283672428	4.38074253630066	19.0996716277669	1.01905347953865	0.719326105754436	1.56787675333069	21.3783440401751	5.82337332643461	0	10.2270256866933	0	27.544342264794	7.30137366369765
Meth.GATA4	5.67700558256005	0.413151644953744	0	4.09587643529234	4.33812186384083	0.821000999858427	3.23091185621583	29.7676305948687	5.04141547288344	2.58226196544413	13.7313431870741	0.000236057670078208	3.15458141871949	3.14824375935065
Meth.GBX2	4.19696095990242	1.65395917349174e-05	5.17597627726726e-05	0.000440733566733491	4.51778887400831	0.0646017709486313	7.15261515215359	4.11586568648487	4.60207465903866	1.27712163838537	18.7681016879773	10.2572035259396	3.0072439216891	4.9025626672057
Meth.GCH1	6.64459297000761	5.12140974864016	6.89787727640726	5.96710456786357	10.3321827360422	5.19349524610573	6.18582872320006	19.131438984137	8.7206712114452	2.91390650963053	6.45511158465777	91.6934677200877	6.53788914347344	6.13308355171409
Meth.GFAP	0.581556008319481	0.314439456420635	0.66557829167367	0.364060733816759	2.13971621570892	3.78356545011829	0.903362239783565	2.3851282717717	0.934830339518112	6.10321357855045	2.49459626787941	2.68220208596051	0.385580797644897	0.603472339208702
Meth.GFI1	10.4093306546793	9.26412600909042	6.61592265034885e-05	1.94434712339104e-05	2.57944911950407e-06	1.8964934166894	8.54125159639421	16.2337443491659	9.24801840166523	10.2268084725159	7.25466168516447	32.0893040242643	7.55818469007211	3.37330607191154
Meth.GFI1B	2.29167861943621	0.311874057553252	0.0824805493339606	1.32187568977178	2.79296962215527	2.85958470918786	6.6850906791015	17.2814523334429	5.02330126400326	3.43506548372094	3.8606050817205	26.0102551708699	2.12157406981537	3.60028911305785
Meth.GFPT1	0.931058155773942	0.693807885628609	1.08967089638115	0.535367184367443	5.19410631554931	2.50418169207389	0.479171562026535	4.10336319724004	4.23186711772126	8.51326558533358	4.81619748477994	0.000503377066770195	1.53003493877874	2.50946452158082
Meth.GGH	7.91080887241911	7.38468155604167	9.55018020371841	8.49519001732788	10.0217124765584	6.62956670725516	9.93031750776809	25.893152133634	9.86783181366093	6.40587771691072	8.97063041703204	89.7468640831844	9.27912856993931	10.0999648536638
Meth.GHR	8.04623865957047	5.79182324122566	2.36519241126246	8.78723637343344	0	5.28461778188578	14.8980998717298	14.446119676471	8.14005193344492	6.73117884696725	13.3684669101419	55.5680617293228	13.0658187047866	9.52694996656786
Meth.GIP	2.80120323751853	0.463297825481079	5.20117789917	3.57686711615415	0	3.28232953710375	2.48092059830309	0.20657196998015	1.51985757671382	5.20646799496923	0.647096122103604	0.00015476558953916	0.103481706545535	5.62785232250088e-06
Meth.GK	3.60614974330453	2.01581143094104	0.936516365642394	49.1109735823597	20.9373572573622	3.37292650091186	34.9425053828504	0.381233544448229	8.43217139298911e-05	2.87496936681069	1.89938834038911	11.8601933590198	3.30037965083858	1.22702050758637
Meth.GLI3	6.33458821601136	6.50557765791251	9.14682848315714	6.59040852880638	8.1896608185999	5.53006324897518	9.34513801365111	17.4607819866917	11.8494285181522	5.2673323233108	10.3613630283283	74.6052193073748	6.77517638523779	11.5157943056008
Meth.GNAI2	5.21166742180198	3.6361033263913	5.89600341964462	4.6564731404743	8.53163208024498	4.94455615955315	6.89430412031498	20.4769090265006	8.98589325492522	5.02108180863753	6.53848774408679	68.7169043859752	7.76380989743112	1.95783833677438
Meth.GNAL	0.526548274059359	0.962697328238362	1.80597990913276	1.07220519376713	1.81535650553818	2.36641806626925	0.888472357095651	2.42086679571429	1.52408839691511	2.68183464227096	1.30305773352406	0.00156335499437034	1.53362242417184	0.640561712518957
Meth.GNAS	2.29613785235367	1.69573916262819	0.945928603967839	0.704466983615101	2.94399806508265	0.739039403757337	1.34002255570543	6.79079840612726	2.74902876363621	0.69161128079589	3.49304557317425	10.1059061517032	1.92162995564865	3.22044742215463
Meth.GOT1	4.30906188984913	4.35753055549598	6.01335159912458	6.00632857891571	8.92710818634426	4.63428721258564	9.37134568699092	17.8951865828219	8.12813493689778	3.9720363512437	6.9882167036779	115.378038763176	6.61319202116841	6.0952371799081
Meth.GPAM	3.80992241262586	3.41925115291369	5.27751723460895	2.87880299552128	5.1242423422959	3.86773029555093	7.75147952462848	21.8271087083887	7.04661020545864	3.2379937413342	6.15254678318825	81.2260910730258	4.38578397423726	4.18283860535577
Meth.GPC3	7.84969493852878	1.63348203109045	12.4260936111604	40.7286296320803	9.04518497159796	0	17.265551957533	1.79739406926121	1.63128836010967	0	4.04930377213662	0	4.10705549824751	3.29565408106974
Meth.GPX1	1.28360159223143	3.93747164380435	3.37941426399734	5.97831620135444	3.39390152390222	2.72539213591215	4.2546643944474	7.72853940174086	3.34794888984614	4.88082938573992	2.0381990069282	24.8144428011177	5.93152920541258	3.15052094148511
Meth.GPX4	6.46065138121801	5.71011074199999	6.96931845583815	6.69324405598169	9.1879521411144	5.77870284548839	4.36664607107876	19.1006708225697	6.80077945150985	4.49171857745872	5.8084262926949	114.218688126227	7.19407719266582	7.39473364791981
Meth.GRB10	10.0220093382604	1.42929479861171	11.708562355349	10.9730437281744	1.94932141725352	7.74719238749761	5.66920936835292	11.4422589455525	15.0254384420842	3.15397540476139	15.4444821439244	0.000121503570532513	2.38353117898191	10.6071587463153
Meth.GRIN1	3.22990896256612	0.634805264089275	0.437500544162793	3.96047126419756	5.75167443067494	1.18537481239357	1.34395929811335	13.9134909405343	2.99805118900833	0.182815973751257	7.78338045237211	18.7020987420192	0.848557354713606	3.34089166851743
Meth.GRIN2A	17.179649978548	2.66306612300699	0.000103864798644314	25.9943869639814	0.000345002451289796	2.36101889568669	4.2988089305127	40.3959124912617	7.30851174197859	1.02310116262088	19.9004156043473	19.6706280535107	0.25392787099038	1.4323436315421e-05
Meth.GRIN2B	0.122253548703247	1.28926620550921	1.07669193659113	1.04379148127323	1.42185665222676	1.87039389327749	2.08342155972292	5.25172105768373	2.44923835571156	0.965920942719452	1.99666731382607	0.00325594892075413	1.58776666884548	0.499757309155743
Meth.GRM6	1.95288366744371	0.859264946393121	0.504035076660957	2.6930911438859	3.80618039102324	1.62980066622404	1.96439404505637	9.84588230417531	3.62137083746754	0	9.37494646697297	3.67904243479425	2.01960440864079	4.52738905148568
Meth.GSC	19.5444255940063	1.24442565666732	7.17386838639873e-05	18.2684090601859	7.53271899644775	8.26799953001931e-05	4.32533523471484	25.8729852886697	5.2966127286905	0	16.0106068540824	6.64030912404576	10.0442489076865	6.41466275908362
Meth.GSN	4.68316414316877	0.923534556385091	5.08238085374575	4.01768846041071	5.71593088179223	4.68579704435711	4.43949937383083	2.28942919305972	2.03118099690957	12.3773235865751	11.4841239884724	19.1521251711522	3.31356812456927	0.00024701237270883
Meth.GSTP1	4.23858247391834	0.790862122914288	5.83515210426744	3.45304117184478	0.266621559785315	4.68246603060524	0.533595890271756	0.520076479299845	3.81976733727494e-05	7.27768820467465	3.13629475477758	0.000327733548240228	1.87084739126595	0.461552174893203
Meth.GYPC	3.46761037871025	3.12313990463982	3.20339882294716e-05	3.14419209648445	8.55861529163989	6.25713058476757	9.75491190728655	16.6238382074287	11.7550715819194	4.09403485215784	14.5985888029539	4.60329289810836	2.16876329786375	6.29905392403602
Meth.H19	0.000103830759055437	0.855997300184329	2.42629792051532	0.454743449829261	0.000178911578573004	1.90414714642381	0.416974890141187	3.65820054641354e-06	0.632332686207854	3.53800747272716	1.26951762730274	3.17023737019016	1.03349480457598	0.73393929146003
Meth.H2AFX	7.80668616730572	6.15350687284472	8.01438569330776	8.18538460770124	12.3751209278821	6.9224469988851	7.17055851099201	25.7255851135806	8.82288572003016	6.26856114060324	9.56766873074518	90.1507173926247	7.74505806373073	9.55223516186147
Meth.HAMP	0.411519034002188	2.18934159873396	6.71289785740365	4.36862225925178	2.23700613286461	4.39571710652723	3.61599690445161	0.00117121395986513	0.00304105020521272	9.35345690813313	1.91914446697346	15.499071957435	5.74682696871966	5.27522279170919
Meth.HAND1	18.9860065835391	1.31441207537429	2.60638621583456	7.31029220665244	4.22951162813388	0.997981648796547	3.71424551937844	14.3109188943103	8.30311458604914	7.39038303601537	18.4011666566865	0.00169387924652218	8.02790175270304	7.5891951745637
Meth.HAND2	1.07251443772194	1.43620195224541	0.131661823260399	1.65557038707371	3.36008580296394	2.40135393138693	2.29154255247006	17.5668744585708	2.93846258353615	0	17.0840062484015	8.13047262541252	1.47911206532191	3.07596274242398
Meth.HAP1	10.0112022391861	7.69742686163696	8.42878755300434	6.48496928365705	8.29254871595573	6.08451679280281	9.34115748320151	17.013418643616	13.121731502013	6.84528976325242	12.855292263152	53.7616063811727	10.1342560159114	11.8922482563537
Meth.HBA1	10.7867904508331	0.839272780517712	1.06690959577734	9.93237572010285	1.61726337920227	0.750992935746359	9.56034231063754	12.5626332363643	8.07899593942633	8.11652256563403	10.2519785938312	0.000124043792708123	14.6629761270224	3.54923906411497
Meth.HBEGF	4.65334426675926	7.25749227308097	12.5253439951884	8.11402400739298	2.18659565058282	5.10113671090596	6.9966320802801e-05	3.86503894907185	3.50933591375209	7.14283423569346	9.92781489228313	12.9296500404825	14.0741038658086	6.94669153738603
Meth.HCK	8.83506457589221	3.49532165720749	0.000276898284206164	8.92802209724728	13.0552957117635	2.10539586421074	2.46487910065758	19.9670189572515	8.96979664211628	4.21169635367807	4.46398312544339	46.0915054277473	4.60674927175033	5.01946543205643
Meth.HCN2	6.65693599714118	3.50635436318498	4.24180048588819	6.06552737793923	8.44462122596031	3.11283119660138	5.25821126020984	24.2910208595011	5.98217689626162	1.56767524199895	12.6077387202847	13.8545336235663	7.36668621953222	6.5182236080759
Meth.HCN4	12.1845838059722	0.225897850140199	0.58731243352372	0.704059119115383	5.0239778864408	0.422008746824024	4.17243590624306	4.95842713791446	3.98126916443925	0.000169374651602729	10.9765658049132	10.4659032067035	3.5829163421763	5.39055899757571
Meth.HDAC4	8.41887435315726	8.26763020332706	9.35896547206272	4.67922227004149	9.25561191885489	4.75169281169625	8.0510647357508	28.5399943735889	11.3417943226263	7.33945216112559	3.85713296449021	105.557095774008	6.45370940949642	10.4252625321384
Meth.HES1	6.86363339814662	5.74919835095042	8.36371667398645	5.70927777373087	9.84945712776745	5.60470226379985	7.56713217035887	19.100857555641	8.40760222660047	3.48432018482016	6.72605953355628	96.7722807707145	6.64961623113242	7.31635124736993
Meth.HES6	4.38961885990121	0.76744716107225	13.3605377929414	5.18556550393729	7.65786267921263	1.46883152300641	2.52027018207846	17.1362815791659	3.41282883960267	11.1805511269276	14.6343490514056	1.99091084431343	0.743098356879112	6.41688120776578
Meth.HEY2	8.67261482427086	3.08194209691374	10.7143810011365	4.99045801962266	1.32219529071708	5.35623189173748	11.9568737968777	24.6250788313648	7.07194473155218	8.8224276878179	13.8835925084474	48.9775395841502	6.48179002369638	8.76058072841037
Meth.HHEX	8.64125536343805	0.000100642283610938	0	4.17274570471962	8.3946933819384	2.18274774895796e-07	10.2323868357825	23.5565893766013	5.62438467768649	14.2007184589594	3.24664084742399	2.7736848738853e-06	13.9395183471697	0.753586352744298
Meth.HIF3A	0	6.64050313889727	4.28700787028722	6.02138365829738	2.64443548862174	0.821364109738196	0.000886847368763087	0	1.70003791160204	8.28321109114101	0.000209283727419925	25.2097460161843	3.15062933008176	4.37808102347419
Meth.HIP1	7.54713652322226	5.96151155662339	4.10057577959234	8.18141906331392	12.600587480529	5.02834623719931	4.01665203531743	18.3617027614992	9.17502663305556	4.60350690537657	5.91684713401773	62.8702989147032	7.05365117559441	5.64210840162839
Meth.HIPK3	0.519342663899955	0.661094225652893	1.23897819171594	0.70927540042587	2.53523580148572	0.511420782104733	0.379190499738982	0.693289652283694	1.83334247765604	0.23263823295822	0.53228460629095	0.000141315031232571	1.58367308015664	1.8286422029837
Meth.HIST1H1T	0.635454446855434	0.505093270941308	0.501839570245685	0.635165877076554	1.41400847773208	0.446895760200374	5.5140090825969e-05	0.784979207083576	0.598071485637884	0.351890207122977	0.0439553454762224	0.00500451035475376	0.700056953792473	0.504300370561221
Meth.HIST1H2AM	3.28815574096051	2.5729209231825	5.39249649372487	6.77116124260337	5.52649692441554	3.32063153456691	8.26457571851032	16.8282769603999	6.26789332251116	3.28452280951118	4.77997959925054	98.6758569568585	4.75508417157312	6.27713086118264
Meth.HLA-B	7.5582723825369	8.66047105268458	12.9976628393037	16.1471838959109	18.8838796632931	7.43147828909607	23.9428344455855	4.70576074012185	20.3088244940875	7.55574231875951	14.338045502707	32.9624718806154	19.7337453506822	4.21205577991162
Meth.HLF	5.80433166063474e-05	0.729181217962317	0.000106725884477499	0.417166540625552	4.13135958704623	1.41828567589239	5.32259341956281	20.0521193131587	7.9181186303249	5.39276139175539	2.98888233608182	2.69468354588725	3.04787854518897	2.84329220689186
Meth.HMBS	5.19506851488191	5.74439869921661	7.05141526302656	6.55253838053676	10.7977347783503	4.64175620238497	4.61202212559906	17.6765247134193	9.62022177653131	5.25473821749349	7.07236864190982	85.2087165240103	7.6388660682579	7.3368115202154
Meth.HMGB1	8.04139228196805	4.41262246434854	11.2239836343455	1.86497092757061	12.7666375051669	7.95146363868053	7.36452880404057	26.481401488486	9.29976441148733	6.08809907453679	9.8676870865665	91.7780870968447	9.59293685153955	9.63129655195259
Meth.HMGCR	8.29066936783545	4.9433285843256	8.17049238806546	7.71304208601914	10.8741296226766	4.60468985192175	8.13858893753833	23.8157299346113	8.82722724150934	3.82924604980166	7.31180186363877	121.310378382777	8.50299933123177	7.63919968694102
Meth.HMGCS1	5.8492053267673	5.8891544661448	7.80928462428021	5.54757508468917	10.5229579911132	5.31887244422061	6.42773736123445	19.3886842447122	8.48433701388748	4.86677121015427	7.39383506357318	79.0000828417128	5.54848944346389	6.85388170468579
Meth.HMGN1	3.34540942273121	2.58539587014346	2.81576641918584	3.50201127351417	3.59313703437201	1.79104072203298	2.73687065018992	2.95805089711356	1.07413694185932	2.25221004066589	1.70254948447746	33.7762642077957	1.82227450185398	1.18836035068693
Meth.HMOX1	7.14416812724388e-05	0.604904548854112	1.13158068391121	6.98771170177713e-05	0.603702433730919	2.17693288241786	0.703959904432257	1.61716708027917	0.75925179751561	4.64582794946639	2.17964926970014	0.000376438175670369	0.846890236596689	1.13874828889852
Meth.HOXA1	7.58370419506524	1.61721555873685e-06	9.2799194980161	13.9533059375287	10.2107345607576	6.66121471413101	10.3252147695027	32.2994506893874	6.93792537543409	3.11986869174951	5.92276736476646	54.2643948048067	9.78642532854509	5.96280619723705
Meth.HOXA10	0.00105376666853126	1.49802842475982	1.39466026410923	0.626856187435964	2.35122680198203	2.68001892793624	1.2394309752187	3.92870660036348	3.39539126471478	5.90228819142835	3.0120976480713	11.9817446547337	0.000186660196482389	0.000102789256195748
Meth.HOXA11	2.48892023444802	4.59129071396718e-05	4.66864766419949e-05	2.60824922839972	3.88900368347989	0.0708214390416151	8.50287132625134	16.4496295153345	10.57875854867	11.0497620060803	11.6360051632973	0.0542187123966775	0.780535865468501	2.26671348575673
Meth.HOXA13	12.0514906652627	10.3219687056207	9.70365653095555	0.00032389417482235	0.000157442381690032	3.61068844201566	14.7905233660007	11.2044648709627	0.00133272513776819	9.39554144039735	18.1761025373791	0.000246463741368401	10.9960891592446	15.9154692610186
Meth.HOXA2	8.63798493457366e-05	0.447515731704846	2.9568681071329	0	10.130361509138	0.494451280228017	0.378418118759566	16.5085248249195	7.08803767190552	0.921908893337188	5.00849305045011	0.000303530777401033	0.875795672437163	7.42288453215708
Meth.HOXA4	5.0473721821318	0	3.85029119687374	0.518472507325583	7.82116024506309	1.67951878232372	3.21573014700095e-05	1.19372822094693	1.69286087526541	1.69753153962754	4.55178211858692	16.9922429769037	0.133137621780838	4.39221019142123
Meth.HOXA5	5.11516945368243	1.80614057222557	4.65605598980799	2.75612961653984	7.9322623044561	5.2050936720089	0	0.140498352077362	2.69037955272049	5.76962063295598	8.66117563705048	0.970208905956547	0.466337429017699	4.5209891805123
Meth.HOXA7	0.646884048877678	0.13555163777771	1.53408475676049	0.691090445561979	9.63919818684112	0	5.66144726396004	25.6997125376879	5.59709813267688	2.13503038417181	9.48479973052637	4.00942650306466	1.61871843137021	0.962120702696086
Meth.HOXB1	1.50068405404071	0.228397860077828	0	8.72086328879235e-05	0.000247187395226341	1.34703461429163	1.0329515706596	0	0	1.48705006501471	7.80276031656711	9.75849668432025e-05	0.361871137548289	0
Meth.HOXB2	0.981870331028825	1.5681735077895e-05	1.84787790610269	0.0001275733897461	6.07072978219304	0.902632081862599	1.65456516243339	3.69615876543498	3.95991439198343	4.28765894371418	6.47711427591989	7.98912520358564	1.29982541300125	5.31902678064137
Meth.HOXB3	1.66565924585423	0.404216017261122	1.8776176860802	0.235766250493763	3.18326869774644	2.1368903697548	0	0	0.54300122451143	8.77812091078637	10.4369955268208	0.403132248856735	2.42152473028107e-05	1.40718687057936
Meth.HOXB4	0.258688983851892	0.418890694739451	0	0	32.2874603714951	1.04329693614971	0	22.1112340308823	0.537979385568766	1.20581875562817e-05	10.4780411923868	0	0.949476258122808	6.78901323104373
Meth.HOXB7	0	8.85236901199662	14.0431164870261	0	33.5690281799793	5.29222283703416	4.60470621312309	38.9135089957032	9.65576480175744	2.43100006925652	7.77702595161185	0.00011860697701408	1.44806258032748e-06	14.4142651241972
Meth.HOXB8	3.58941009788098	0.00206520969087603	0.838012589313037	0	12.0588229716582	0.792468818861	1.24276716944442	17.8522322391851	4.6815710559093	2.56783876704878	10.7715094412402	0.000183125321296751	4.31560888869841	4.7788356141892
Meth.HOXC8	18.7589608078695	0	23.5277936940731	4.95008863905303e-05	8.99160394240823	0.000338355845893658	27.0441385665442	47.2162385370097	7.37430265850655	3.40936611565768	23.1808203004301	0	4.15127588946728e-06	1.07155147197629
Meth.HOXD1	3.17096628454615e-07	8.76784559848122	6.01609683906943	10.8004675398616	1.59435878647607e-05	6.87256471198764	12.1505854202458	5.69611762492798	18.7851130824509	7.67880842570055	16.2109256731768	0.000122739984411898	21.6455680660229	18.5115345924426
Meth.HOXD10	0.356022479076579	1.15803591960939e-05	0.0059329471950531	0.195216101290071	3.81285254289227	8.46996620343343e-05	3.55494833058821	17.4146473109148	5.26750762215676	0.0565114166541731	13.1053606469465	8.88527448135944	2.04664086188996	1.07705044938231
Meth.HOXD11	5.18087918771829	7.34011504154142	13.2523118950162	7.36207866030947	3.55355009734389	4.18446460876372	0.628979305504098	8.06154969418454	6.93892627938539	7.41068337339465	11.8279664038303	0.00099497865982097	18.3372053607335	10.7410802819416
Meth.HOXD13	2.54733256815628e-06	7.53504639328335e-05	0.061376179168956	0.000136048051321921	6.6001411912005	0.400107441910469	4.75621994395088	22.8598003786988	7.96308879053276	2.40952629668247	10.3504529302236	16.0489596016322	1.81083629784901	1.87169497514831
Meth.HOXD4	0.000187324718346691	0.138969192041715	2.5017520587616e-05	1.58043075996423	3.501465275917	4.31717225481877e-05	3.38945126972811	19.7610771205937	3.63616123861258	5.207282633351e-05	4.93482150632035	3.809316335208	0.782683671319791	1.1418051982484
Meth.HOXD8	2.26619062870303	2.30190353614615	0	5.31222791199364	6.99532303186775	0.338618951746372	8.79236434369426	10.0805546988045	10.6687617302032	4.06428100509518e-05	19.3674353120845	0.000232464529785828	4.14991174596113	2.59750222530789
Meth.HOXD9	0.593102311587169	0.204916733335552	0.569384321608835	1.69231432765909e-05	2.97236248294826	3.76109805089277e-05	3.02589930308965	22.34793687316	2.58433973206233	0	17.6081273675334	0.000160849589885372	1.4658901396814	0.553434363214512
Meth.HPGD	4.88287874660593	1.52055968831988	4.6974874762288	6.49717337794135	0.0132498794250676	2.34978051607397	9.57827629155478	19.4589720938863	7.42812136131494	5.33701751782001	8.12356218894858	98.4772475173767	5.21546145353958	5.7258281819466
Meth.HPSE	6.75818191733386	6.37647604657437	7.81425934416876	0.000125756603166563	8.01141351023556	3.6535798206926	11.6515287258578	20.895217274123	7.98731951004356	4.36138796820395	9.98637972694755	71.2434407489775	6.39215770718238	6.02792907949954
Meth.HRAS	6.74595339968216	7.43989030393435	7.68456379227764	6.18226451271538	0.985218046431569	6.26151115997511	3.32404535225766	8.87658759496559	0.000418092145845651	8.49284362171058	2.725800109925	73.5058002274237	2.49052131791871	0.000103258944711297
Meth.HRK	6.5540933783449	2.2649225440497	5.23064341822235	0	20.130332388692	2.2935165595744	4.11851106834693	6.27588815169922	15.7975109660859	4.25754732195628	5.93566625363552	94.2949505997523	1.10277113277126	2.32773096475259
Meth.HSD17B8	15.4034466130104	6.44086729568946	24.3517411809502	5.88370894662855	11.5113098955515	2.75620081543586	30.0406729192907	42.2250868301021	26.3588001266944	14.7567975547061	30.6364566548301	0	0	0.472995930449423
Meth.HSF2	7.37399872298555	6.48186692659405	8.76029578911538	3.20527994513523	10.5814612382932	6.94803950344007	7.49050523985932	24.9361349805443	11.194323768254	6.52456819779133	9.67509818010048	99.7030673915759	5.99192759546715	8.76318857306691
Meth.HSF4	10.5275596495326	1.04993143702324	8.00154684446792	5.13915223658187	7.99440628114017	0	13.2927466930891	33.7360050138043	8.73253821626841	12.2201895482366	9.03842730029298	2.58307792889416e-06	1.1954361527206	0
Meth.HSPA1A	8.59131644658911	15.7698812148473	12.8531375165258	2.62102980473356	24.4790185060453	0	33.7264639254222	26.7175578816763	7.12476904805091	13.1083960939788	12.2253492113228	0	14.7488415042152	0
Meth.HSPA1B	10.537149115636	8.01692202420491	5.17553282918875	8.61943300723894	15.1765672844331	6.20799660983493	7.79958344795375	22.991108369134	12.0440579907801	6.87969153121715	9.68920432047761	61.3998078212771	8.99600062236802	8.5591646635472
Meth.HSPA2	0.203754012758068	0.310358297824521	0.633171374970266	0.80195722586623	0.0975819456633343	0.798756697417095	0.447911073042725	1.41245153838362	0.475685971754388	1.33270060282511	0.609293245653331	0.000791730451800968	0.370718061035926	0.717191469489119
Meth.HSPA5	5.65316780617329	6.35588724081624	8.65598255481335	6.28756457110324	9.11369041097096	6.26114820426992	8.48736137534802	23.7849192527462	9.22348758888896	5.41267514019829	7.52689854599731	101.866421709671	7.86855460909376	6.38462493574549
Meth.HSPA8	6.31243440066935	6.38723110002386	8.03783123264945	6.492161669578	10.7051954531189	5.90006044362414	6.47262310348731	21.0463422026467	8.87428586501152	5.69008102697528	7.94289706654063	104.708966899371	7.49682312757554	7.55571438433075
Meth.HSPB1	3.04675231516342	3.52259529822342	5.39818445330998	5.56801030676267	7.50560592767082	3.87907162028254	5.49443989797752	14.3333316301637	5.47187502647176	3.582996804386	3.98088639022828	88.9637534955272	6.98056658334398	6.06492176274326
Meth.HSPD1	4.56930280212778	4.30443188591994	5.21015526207251	4.66009378960881	8.26726271073905	3.77777320820941	7.45341802314231	16.1281047429237	4.63526175535209	1.75030500696473	5.87831836447685	121.267501075464	2.51851408773717	6.11089522299444
Meth.HTR4	4.3093163798851	6.18107691502403	0	4.97695375635723	7.29804407546161	1.99864912529039	5.12158580786671	10.7875319530711	5.81125888789395	0.335918343912752	21.1445040694293	2.81781793629718	0.620977308618239	9.19839973710895
Meth.ICAM1	7.26123402170302	6.85489849401503	9.97793489442932	8.34090559709168	9.33868912056095	6.59248655949595	10.0303001294519	24.6118364096893	9.3369675200728	6.26470615582795	7.13847834579485	103.679366673085	8.50030260650205	7.73566908896396
Meth.ID2	6.90903165810156	3.53476800214798	7.68238632920371	5.45947340979937	14.6278662392534	6.25364583203389	0	4.59601279752361	5.0532815423412	1.27970609699468	1.67272165158008	40.1993124167245	4.70051757814042	1.86998377522967
Meth.ID3	4.8349339080904	3.52568711956114	5.87445229181499	4.09165066408271	8.06298815610975	4.01029376583663	5.3144995593833	14.5672446242216	5.57053318952646	4.29119740749584	5.41307039716836	78.2446667099835	4.21349882717536	6.67290200637119
Meth.ID4	1.97103660948308	1.82331628186064	6.44793894644757	14.7960194692202	1.92369996258336	4.41794114256905	0	9.27499443403597	10.0385703116653	5.70595739530641	13.7802734977224	0.000173333663173005	12.3408901619239	10.3820259479546
Meth.IDH1	6.83737405683983	5.11205803355581	7.62401630711736	4.7925929920818	7.64453636076137	5.79271636750877	4.7600375383328	16.3085833902021	5.69609738612425	5.47199222342529	7.90727610847889	72.415217099676	6.59589207165526	5.90561536756579
Meth.IER3IP1	6.56099389690621	4.83538692692932	5.80099254998975	4.70231239843624	10.4611183466263	3.72854283418437	8.41700673709521	19.8649687430588	9.06022235321045	3.24674813208492	6.56299593471897	109.089410473547	6.5687038208425	7.14893340187292
Meth.IFNB1	0.501766490262361	1.76476226516129	1.08248960037272	1.43215900529253	0.988484776982568	2.51718835033115	1.17417304516252	1.62439739717951	1.36574646301071	4.55565502672638	0.679116667506604	0.000244260350792621	1.78413063670029	1.0665623342894
Meth.IFNGR1	4.64745754032527	3.77387268550418	6.02564458739267	5.14183625142074	6.12952373839305	3.95976233214917	6.16387930554329	16.956010180967	6.2198673991124	2.87713171166544	5.10782098380045	71.957806837209	4.70734420694004	5.68662631888859
Meth.IFNGR2	3.13970105351038	1.28680961794659	3.78914465246199	4.21789625944302	0.703096588705792	1.75223604133607	2.59972699367546	0	3.3894649233743	4.91652628849856	4.10439627117374	6.10068184365184e-05	2.45480151236038	0.601551254034328
Meth.IGF1R	9.87916823270927	9.04095672013623	13.8203615449889	1.33246003200143	2.3043350089741	8.08793400433984	12.7033860206915	1.66959550980932	14.3941850063781	3.42017959785493	17.2723743821353	1.3599362546488	14.0038706503062	18.5319780843941
Meth.IGF2	8.36233813692379	1.65108105728348	4.42318840399121	3.60103913531986	1.33266693908858	0.301197858222409	3.36507128096191	5.99358301549415	5.04824153603639	4.34767132010669	6.77385889631149	7.31704194542031	9.07861417611357	8.93180202596101
Meth.IGF2R	6.4134601158037	5.6878625576696	8.23441411529577	5.85711387120428	7.61841266367277	5.5531365731675	9.14908482258514	22.275016470553	9.35322791357501	6.05791421177072	7.95943017379491	93.7076162759042	7.3928124434978	7.67320356749335
Meth.IGFALS	0.781496782850184	0.887854743846602	1.08689460179732	1.23659585562082	0.582115043042753	1.35555075235972	1.43763467150846	2.20106013940595e-05	0.832697002979336	3.12883178138149	1.94714630790384	6.14352281479807	0.825328158600499	0.072288783150466
Meth.IGFBP2	14.0211963741621	1.95924959058672	8.61182853314399	6.85209711248207	5.64089527620375	7.20874761762279	9.06550731368464	11.4344750396934	15.5658709663088	4.05065479013419	11.8770596201105	0.000204472941610173	9.07117939653696	12.6835119524006
Meth.IGFBP3	11.2740156638775	1.24934712520364	6.83672316376981	4.85849094966693	6.48860516685652	2.40964215914481	6.18066654754603	3.61598471807586	21.0209666288146	1.41993404967653	15.8059885889211	4.04507760237791e-05	12.3122977819528	0
Meth.IGFBP4	6.46550576427319	4.49835759766025	12.6015732680796	4.20837572668784	1.84887012290575	4.38418231254262	17.1853685919958	16.818055183868	17.6297603744555	6.50922662909208	10.6602319698819	73.617822417739	14.1289920636705	8.63412018152763
Meth.IGFBP5	8.29321437673219	0.00010534425594774	3.94880907620414	5.49956295579162	9.49047547174404	5.5176076946759	10.8824204382832	18.707651269282	14.2058822989567	9.74392195389283	16.6775163197412	0.430551078062352	0.0210840242481396	13.9119574668731
Meth.IGFBP6	5.95045109713911	5.40829338043662	7.15636539025252	4.85226059423119	8.16177759168566	5.46941024276952	5.43047351057253	17.1949426845834	7.05196110174071	4.14467618127669	7.53143211427552	75.9559738774716	5.47992926139909	8.35925389309355
Meth.IKBKB	7.02657430574432	6.8610427937535	9.6583567141571	7.09657421740197	12.3344591154966	6.20932542531427	8.9070655045383	27.7004168123611	9.198688172494	6.07462217063185	8.9456277147051	75.7799061241872	7.43459614916111	6.49711898823919
Meth.IKBKE	2.12779423352495	6.64059981787403	6.81721265312671	3.13572526284528	0.879021542873241	5.16748334782706	1.22219224720026	0.492621044970238	0.0171214009778797	9.339468157118	1.28774987603129	39.3990745363588	2.82316131611247	1.38651604474243e-05
Meth.IL11	4.63643388674363	6.39071212131262	1.70583998822665	9.47143334711151	7.37809019198025	5.47811967511278	1.02192514792754	10.0614806127509	7.75466501760083	7.76723643832642	6.76114658232206	4.2485594503426	8.34770041517432	5.30366868769715
Meth.IL12A	5.75085439902814	6.55019228958416	9.45214851377632	6.07350925618057	9.77014030701149	6.25991143571928	10.8471074013872	23.6922406665426	9.87860399240637	5.60539333800034	7.37903270629742	116.523342972372	7.75230789642466	7.53535005358259
Meth.IL12RB2	6.25106717982376	1.95814972469726	0.613823044505016	5.75560565166622	3.80197470521782	1.46956321033429	6.51298872864512	13.3552018347307	10.0572337181959	2.3615592647792	0	0.000226230752061593	2.15546516418838	1.29542244335585
Meth.IL4R	6.42384744203748	4.39160972135971	7.02834360971402	3.84196655896408	9.80292266000831	4.79589768572485	6.25925103797256	18.166309597111	5.55494554861868	4.14929955942404	6.52854027916848	87.5894656870003	4.66681908821587	5.93735928390801
Meth.IL6R	7.3570035503113	6.96499542514158	9.3655792421861	6.17832157394792	10.372387843692	6.55240161006633	8.90418948612789	27.4786500710598	11.2646633885858	6.4161554242858	6.96225166907774	84.4850904257731	8.06240709982738	8.29259149146493
Meth.IL6ST	6.23567651143723	5.67252620177886	4.60088075191858	9.85972604230077	9.09179905355956	2.51338100786246	6.20886517496597	16.5448108425795	12.1026386314037	6.3021610749105e-05	7.42892682785065	45.4535147537991	9.7486089763437	0
Meth.IL7	4.9686347349343	6.04025063669608	6.9314621520425	2.48341866477104	1.85644701945396	4.41951978559439	10.186951759307	20.8846432600227	7.33635767418572	4.21059953302774	7.78571630259818	81.6515645728143	6.27274731918997	7.09753686849433
Meth.ILF3	6.25736412253859	5.58303231682798	8.83681737426684	7.53547806911696	10.9007340290804	6.43955789634022	7.73676063134485	23.6827121684182	8.4099120818398	4.26095914794777	8.1609407971623	98.8720964390757	5.64848375195962	9.04048587480157
Meth.ILK	5.02274360360742	5.5618234174388	8.18880117399163	7.2121575343232	11.2166384005776	5.66758911019673	9.49640050049675	24.0033908278163	7.2028850313238	4.90255711997842	8.00738653445743	98.0886248124288	6.13659868640744	7.54579989207814
Meth.ING2	6.59402315945273	6.38151255344589	7.99214565630057	4.20905252241264	10.0851114216448	3.9333696946633	7.34849685071776	21.2957331517053	9.37759472349504	5.11619724540713	7.06968195549559	99.1686960429255	7.79704949805007	8.86483560337096
Meth.INHA	0.000113203864151606	1.61499446638132	1.60709911837981	0.579426550391435	1.11355250617528e-05	2.54589026675462	1.34056061993443	1.14925303712061	2.35471943954397	5.65958221987462	0.0312927475007379	18.1422547718516	2.28180923929026	0.0532282315580062
Meth.INHBB	8.03091160575083	6.81707598714146	11.3840332362352	2.40621188134545	4.93876829686614	5.33312776964742	6.4784154044503	16.6661505753406	8.77593883548122	8.05300363712469	13.4418587388303	38.9286731537597	8.70324974718756	5.9923807818808
Meth.INPPL1	5.49624760962056	6.31879342281983	6.85455767080147	5.57138577457642	8.31454129670546	4.69728878488226	8.63532941786201	16.207278211774	8.34984296334105	4.68775048906954	7.17599634515377	86.9794489259411	6.31745987524347	8.37860074386917
Meth.INSIG1	12.3544899831648	10.5105855420885	17.1861468377956	0.000590039842382274	0	4.70075394651947	16.8344539385183	28.1388215261174	21.7094666561281	13.7898963179668	20.4256111441934	46.0971497394245	4.08025462420272	17.7813204370317
Meth.INSL3	0.611101683489347	2.32080645494137	0.43139277500138	1.31464100110741	0.000635444605590739	0.471772547912731	0.275225534798546	1.63755291314623	0.78599762617192	1.95644270637783	1.85969159083319	0.000829421796367569	0.856077892315242	0.594086180994702
Meth.INSR	1.50881390760273	0.524311156060978	3.24534578532828	4.39870507717453	3.14829868094168	2.9388480049135	0.626056996391576	5.42738104298492	3.69762078346489	5.04897317665108	6.00514175170033	0.186456510640245	4.60107926089425	3.84092950675471
Meth.IQGAP1	4.52693885579573	4.16453154892264	4.39492304947722	4.08685389392493	5.98536558576267	3.2758236776399	3.6844961721663	12.5390554294056	6.27191502231004	3.32487080913011	4.05011242474814	51.9482014549824	4.6423857167743	4.33001867042285
Meth.IRAK1	0	1.34801184248325	8.31332306633186	47.7746186424412	26.8549458606807	1.68130364454249	37.298678317829	0	0	0.00836736018139144	0	0	2.58804210889163	0.474717476390908
Meth.IRF1	5.418746800458	3.85039653605462	6.99815735096025	6.32283075812457	8.41365304972295	2.2976670636786	8.38894462926059	19.5851930322372	6.98400049983354	1.83172120922858	5.36002741146033	76.6229966991678	6.35200469274839	6.73741683233161
Meth.IRF4	10.5376109511081	0.687193788891168	3.85148138806991	14.3457875006813	0.551112301028689	2.24796411051519	0	50.4599267037979	1.50300262796661	4.59980667482758	22.7468667166927	0.00013578904825046	1.79742516568335	2.5466357350051
Meth.IRF7	2.09542788441474	0.674856632307681	1.52758698601086	2.3694095175516	2.99034943450346	9.96807290358339e-05	3.56645420343938	7.36016801654571	3.92772584000942	1.59740859217356	0	0.000560563972973063	1.45403690711932	3.10936631931872
Meth.IRF8	0.834447122777336	1.82786374530854e-06	1.73484574521029e-05	2.8507082708538	1.52712600046186	0.577982416690826	3.51799258220687	13.2023887017646	3.78397183486547	0	2.22793424356998	16.8718635027545	0.00113992247356424	2.73088891424119
Meth.IRS1	13.2970779362274	0.678590346747471	9.10542670350484	3.46534126802318	1.43957772203349	5.79135829731024	11.8467679858672	49.0458689838197	7.52737231501685	14.3122478219874	22.4324616635919	0.000425099899551797	0.45239655260623	4.07160009201019
Meth.IRS2	10.0664105231669	12.7927655604214	13.7984087765884	0	1.6884976064483e-06	9.29064210924431	20.1541994017576	10.0863459520236	0	8.03042940285282	12.2294929579154	0.000104857978114583	24.1295950708567	21.1215181389747
Meth.ISG20	4.89851845439852	9.38123600605121	4.55457708403441	5.84691893066635	8.36135781605544	7.08540059296539	0.000105849738403064	11.058008548395	2.13429795190316	9.12815450712113	3.04163858827549	24.4359226688298	1.36741605994066	0
Meth.ITGA5	5.75984365076835	4.15787628962317	3.5309458072847	6.74228604630292	6.72697935559576	4.90925003837698	8.00202461296834	19.9159832120009	7.76026926622307	4.61960510708375	6.50387874364765	73.5100876658589	5.05378746618542	8.61935118679163
Meth.ITGA6	7.37284822950807	3.80996878453684	7.38736365209966	5.57630853468328	3.39510246569891	2.24567353313612	2.24598073810534	12.7773228093834	3.23179534338634	6.57197010988229	1.21464279204594	51.3654310403768	2.04880031542036	2.1068582298756
Meth.ITGAV	2.52683822474474	2.81878537283826	4.33204825149183	1.86148731081768	5.03592868102151	3.29159645293454	6.86217175198693	16.8730479054396	4.01758294180549	1.70939857578853	4.37950371594635	92.2599022947548	2.91238686025125	4.93734840824693
Meth.ITGB1	5.11915163170281	4.55075018461343	6.07892194964923	5.36621723611046	9.08815919530354	4.56790697581835	7.54928131158806	17.4957587855079	6.65546684781199	2.9260183572781	7.00067390966664	84.6129181430259	3.27161431955546	6.73688569955372
Meth.ITGB3	2.26822296701203	0.938886558014992	0.817353212183136	2.18795530824824	1.85966694256493	2.31645908491498	2.24840116361885	2.43970110914933	1.04671647295711	2.46976003184337	3.06088712005547	1.63397518523934	1.2074415272579	8.49916289473346e-05
Meth.ITGB5	11.4777141228561	9.49389188817488	11.2745265759271	9.55393151640748	8.64371964413762	10.2673993693351	9.42853623009082	14.2199526651858	13.1594182507373	9.65563799190985	15.7248976592253	4.94872389417334	16.5612945643765	14.92500342781
Meth.IVL	5.09038233850821e-05	2.12100908603166	2.10852916199565	0.775528188685602	0.577012359589155	0.439581802322965	0.0437731924762465	1.03792222079927	0.192595100137348	3.50900124037198	0.497730257322161	6.27470070249818	1.81201744573499	0.620980919636956
Meth.JAG1	7.9629373372064	7.61132913652165	10.4346777679407	7.47927177235304	12.0706314782925	6.91732326182091	9.6199119707741	24.1083523773388	12.7257416126048	6.55636219983756	10.5661098836311	93.9842449943293	9.90497911259454	10.0088965764962
Meth.JAK3	0.00217806485961474	0.984113724709346	1.50359846042207	0.984571796037275	2.38005865241151	2.27480480283652	1.17694308185736	2.88863539860054	2.41138096948967	2.78451295926754	2.12946492940395	0.00012953074444297	0.999057187068409	2.51937199298132
Meth.JUN	5.71120724375105	6.16513552893391	8.28251240698933	5.78600801388865	9.57391014532653	5.51195406778434	6.75418244029954	21.9788981030548	7.87304996244097	5.19938896354221	7.60859233326831	86.4247711945624	7.26633482983563	7.52205087110542
Meth.JUNB	3.12298017658699	3.13698621014748	5.36657111128551	5.26049792451797	7.47310023292224	0.274177925811944	6.52797218895683	15.8976577801234	6.6523999013292	4.45352225429633	3.80563036043927	96.6258922490107	7.98333158769348	7.67867345399709
Meth.JUND	12.1702266906841	9.12449494530003	10.6197344176621	6.8147771168863	18.8066869152053	5.40803631757673	12.3096410862957	31.8029675151073	10.0323728713202	9.03563171686705	13.4384373400944	63.4688220955177	11.1391122042603	8.93960843302313
Meth.JUP	8.97555054259469	6.16001817208911	10.365258998879	6.75647075310156	10.1863967280557	6.18529890035998	3.93176446570835	22.1799901039046	8.19368875817829	6.39910273929232	9.39913448786385	60.1344376212463	9.69360889551788	9.37625267216906
Meth.KCNF1	8.2423532790862	9.11888916618802	6.55003481838437	16.0015464055474	15.2936792953856	3.45060646834991	0	21.4291465066962	17.7414706732867	6.90893770078535	16.0943442507476	6.53814928838303	14.6789573103346	17.311680743734
Meth.KCNJ11	1.08351863470411	0.395080350098336	0.544518441853115	1.93754698932012	0.631469282649567	1.78363090983941	1.02325590527155	2.26760540665874	0.000186511729800695	5.61655311570741	1.81793119471387	13.411153878769	0.400731063804932	1.4244362619144
Meth.KCNJ2	7.73876097057331	2.68101003551861	6.32847033065393	3.8204279461932	15.9810057100137	4.79946702721874	9.01850804527822	11.9466371259487	11.9485944098789	0	10.4931169134831	47.5819241349255	10.600750985036	5.54682495726288
Meth.KCNK5	18.6651871214036	2.33087096273828	0.468299052980719	16.4927192153051	10.6460359816694	2.51726186908055	11.9591419459864	15.2509190562446	4.98250069022771	0.0823847289024457	12.0854961621713	0.454241150039269	27.5775398019126	4.00515711184109
Meth.KCNQ4	1.33615742623677	1.28859621555901	5.95447858197368	2.58010576448095	0.26415969089705	4.01468997507846	2.544872846807	1.09341008098091	3.15258700733051	7.95910354235487	7.06271775920875	11.7573647076376	3.78143315588388	3.20163681889041
Meth.KISS1R	13.4638806693002	2.89360395896082	6.28517904073853	9.14618891459295	18.1018389310992	5.89200011433593	3.39415308569711	33.7880213486998	10.1337768650822	9.08810532259252	12.9487391158361	5.6998965286676e-05	8.52898851530117	9.32968770808879
Meth.KIT	17.6169589511251	2.98985597311439	17.5612174973357	16.6528843158304	2.56930088783259e-05	3.58405176015672	2.27462410434488	33.5668888166766	19.6438373524358	12.7169986383806	20.2396044231683	29.0809969511639	6.59430189048321	9.20254339844468
Meth.KITLG	11.0560367994095	10.2228410925031	13.4229006645553	9.41455647032621e-06	3.90624326670527	4.57531269129252	17.3632423899666	2.34749946698135	9.64944036218617	3.52013476877475	16.1878862863456	9.66453918468041e-05	20.2793458125556	19.7010998512713
Meth.KLF1	0.093019576972004	3.1544743359767	0.986519044930596	0.000285506362332036	0.907440186792669	3.16139429332135	1.60322928449784e-06	4.81835914657707e-05	0.396660516306408	3.83330746382685	0.976817431141488	2.66666375776425e-05	0.590755244835499	1.46609827943991
Meth.KLF13	6.48982445651822	10.0098782912124	6.34503850599569	12.3320419814664	19.6718051120578	4.89799636736474	9.82722406623071	18.7144250913284	4.53496929300981	6.1033036575007	8.60772690460943	70.2180973096754	4.06776601912361	7.08546554386896
Meth.KLF3	3.38839749144084	0.021140140741766	2.72143372469083	0.869971116200009	9.25832522333161	0.000101435634163373	10.4601403657305	18.1745537018394	13.5188276063142	10.2826022811974	10.6879464098553	0.000397039162228974	1.04590335571048	10.905953114696
Meth.KLF4	13.5238892804239	11.0348423290882	14.1574145843737	3.77759457814376	6.92542872841892e-05	9.34939401554442	15.1441187031181	12.1105501057303	19.7343351657371	9.08039840263466	21.1798884705329	0.00100306750435459	20.3980856461707	16.1175897004361
Meth.KLF5	8.74132005490543	7.73583960063719	9.68530961473471	5.96556422630475	12.2493822925686	7.64210003747521	7.40946952538645	26.0583936607778	11.1145572251582	5.22306311122137	6.57971363170606	100.75182466362	8.18510474508049	10.7873994501602
Meth.KRAS	9.75871741320867	6.65834524905105	6.35365002473301	4.33857883357386	11.0777339629035	5.4984198191769	6.76491105060035	20.8031222611958	4.5915414299331	4.39378268636406	3.3024060667107	96.4177645652646	5.36092507533999	10.1531563090698
Meth.KRT18	11.9498107126972	10.409705510906	16.3876011463016	6.42717729219089	3.74075137708738	8.92197306457144	15.5287419746303	18.6111250565428	17.7523383367686	7.02225626527472	17.1930845729681	44.137221717779	15.8271092472406	16.5809559252225
Meth.L1CAM	11.3653824616473	5.22494945043886	0.314094375207233	31.7931820511647	25.5709458265862	5.86716706015393	23.7196646204045	12.7853053410616	0.000437181468331719	7.89907929318253	1.19851099861794	26.6281942028572	10.8929584725705	0.232461240481657
Meth.LAMA1	13.5312517604825	9.30059837422482	2.09537755109829	6.82890933929411	2.48152451557565	2.99202552433991e-05	5.90180705149305	5.37870748625861	2.24847222858782	0.00358223872414306	17.4714722223764	0.000616478248196904	1.32430672541145	21.7194499539271
Meth.LAT	2.45303219035373	0.397154421367314	0.560759031851397	2.04396677052097	6.12279870128264	0.137809320091403	5.27521879949441	22.4414685808431	4.01630131977283	2.04036075409426e-06	3.90207167104324e-06	0.0118396599039599	0.828572956245084	3.70486316440767
Meth.LATS2	12.3215753474694	11.3351456504907	18.9425959143518	5.61472735793927	2.40885606201345	10.0724898041455	18.0051850089321	21.7058860765767	10.3590141162016	6.59407051583307	18.1657754838673	0.00180181332776777	19.366817466537	20.2308728093899
Meth.LCK	6.63096875874161e-05	0.406126328711108	1.07296060096761	0.527562937835476	0.0389158326790613	2.18829777298001	3.78080653601359	25.5864827578904	1.94022727934523	5.57365724340324	0.000175442210245757	3.73730926574881	0	6.84780134196774e-05
Meth.LDHA	6.06667643217788	5.97813566844592	8.08442162926859	6.62987314305314	8.74135656966909	5.47702461122979	7.80909298867	21.3875277762104	9.10516198581176	4.528776581947	7.57997843337977	85.0274696451545	7.52779641575192	6.87260293769449
Meth.LDLR	4.92689686712844	3.92299234802964	5.72941786247802	3.72202041107836	6.65525744642402	5.51360630878115	6.0556086484898	17.5267356085878	5.87574973310507	3.04743634296614	6.16312162122522	75.6304660612577	7.29541255245665	2.87966369904711
Meth.LEF1	5.10458573832455	8.59341138780406e-05	5.23040046651601	7.10245388566676	8.05676327420789	4.15019158583992	6.17220197552291	16.8088227727006	9.42056983340524	3.0496197133307	5.51196609101167	111.422945068574	6.86981103929567	6.90011564428603
Meth.LEP	1.6625901999424	4.05668155340659e-06	0.398069518526604	6.37485124946854	3.22446211992502	1.08055709389943	0.00148996398450746	4.7542213509348	2.20910160209533	1.43634999915022	7.02996247768072	0.000390763074042332	4.99251380050773	0.718070404225508
Meth.LGALS3	5.68638548301921	5.63442383874274	8.08179887073448	4.17466499142988	10.5641421124239	6.12903950092828	2.08823480569787	20.1766537097773	5.01012640715126	3.66726970818898	7.16760793170285	115.542197837961	6.81334923033461	4.7065936654786
Meth.LHX3	0.759005613752946	0.469508554362586	0.271385176172745	0.485386841345705	1.09558195789179	0.336582923141269	0.352207651898273	0.622082818351476	0.510162250914252	0.345967565733132	0.373765067187441	5.67866988040538	0.956450993542043	0.217152456750134
Meth.LIPC	0.0325538156387644	0.598540928160973	1.28185216184375	0.000138787890599064	0.449661339906088	2.214618830907	0.633253159116102	2.20520747255895	1.00204893139289	3.5866663090575	1.66585603668675	0.000731485755787644	0.606867642728629	0.817154303434356
Meth.LMNA	0.0010082488635545	1.43341062485229	2.29015356032776	1.38072949382868	3.74185650074809	3.84131003990983	1.36316240384987	4.72247059380171	2.69253698099777	7.40017169076101	9.96642753020051	46.4476192475772	1.57127426078776	0.101320619256681
Meth.LOX	10.7026949841671	6.96484365070711	9.67477520210681	2.18495119882786	5.30970141552948	7.04850758943975	12.8644020109783	8.4168534337545	9.36771438507249	3.01390550945723	12.9313082630643	17.192913012462	13.3372196664512	14.8316603631122
Meth.LPIN1	2.15549331549968	0.973162326143285	7.7607850745248	0.77588939502374	11.8442389136706	8.4212274633939	6.80766013488568	21.8565627974684	7.70253781863058	10.2949104266113	8.44120639786835	35.2272136064708	4.28287392840477	0.000118741710839579
Meth.LPL	12.3364741917431	0	0	3.16236355801683	4.32785650530868	0.761632434866101	4.38784736205379	19.6811642955076	3.66788109214741	4.07580513548044	15.9131677179612	9.77006055540545	1.96514638614505	2.88079137632366
Meth.LRP2	9.13076929718609	0	3.6339294337204	12.2448322713499	1.04657583608751	2.43133794121543	11.7699030422403	32.3244732782953	8.43962831965982	7.58509415203949	9.83424956819097	25.2110860640536	6.38005014510771	9.00911479643129
Meth.LRP5	0.287215137432816	0.481527777975094	0.948567321747974	0.344042209180323	2.12663994852057	2.64428524808774	0	1.85121239896602	0.422765795512318	8.60448652671314	2.44317837738912	3.53216014150486	5.31479516704597e-05	2.62350111252325
Meth.LTA	3.66615832159271e-05	0.787408745503864	1.00865235024365	2.33053809726282	1.57052959321202e-05	3.24193610021233	4.74746556894006	17.8865758218045	2.98375267182381	6.0650099364329	4.87333047615288e-05	8.29414721099575	0	0.000259415357965132
Meth.LTF	1.69818223197214	6.23568162292273	6.89809254050797	5.34210015782062	6.79714990136877	5.23526406423025	3.17666191255101	15.1848039401473	5.73605834312123	4.80769096509643	5.19967565894868	0.000176901112549474	5.43218207196716	6.84983248523764
Meth.LY6E	8.20257035651183	7.22237407258168	9.16787186635772	6.1528495886988	9.91696451724143	6.42269408881706	8.35548423036566	16.8855902133235	8.92031476452418	6.09205132080669	8.27204279237833	93.9956604825027	7.97159899614478	9.40026135599253
Meth.LYN	3.79658031759431	1.92635267563893	13.1290993916023	4.46822495698692	7.99498247878031	7.4973028672511	0.00999287005032624	22.076442955933	7.52531363693741	7.72974411728326	5.27350418355622	0.000395217514298266	3.43078746993665	8.42306870821316
Meth.M6PR	5.20610517645007	4.08250447001673	6.16343382340595	4.51597769419363	9.37601156260468	4.06102906255826	7.71708971029344	19.1597448809524	6.19768848384009	3.81431614378035	6.2608430488437	109.409009737132	5.48750113567335	7.91039563821758
Meth.MAFB	5.93020801162471	8.85779339309139	9.48689511938982	3.14948034482944	0.000122762208953379	4.20447808081502	11.4729010069199	4.13715764574983	5.68072556133922	4.29205431531104	14.3436420754201	7.61625631070295	12.0099775114236	8.32063403884257
Meth.MAGEA2	1.86692372943173e-05	2.40418726514603	7.56154865256688e-05	1.078590315755	1.10335048474328	2.10050444907289	0	0.041211122688827	0.36322497536391	2.1702132777952	0	5.91414719726729	0.0172743443407236	3.20624571030597
Meth.MAGEA3	1.84237635232234e-05	4.65589567846288	0.088408712742658	0.954320555880069	2.00075766109858	3.51422602010419	1.29289533040709e-06	0.741184005098138	0.00486239172352376	3.05715091310765	3.66738787793066e-06	3.35061412853266	0.000716508113017072	4.05159652142131
Meth.MAGEA6	0.103264832669697	4.44642823159817	0.00248234170427941	0.943538434130184	2.6415659939449	3.49846751613167	0	0.514113687016403	0.308139815719394	2.72896203017893	0	2.52592849192662	0.0462415484796774	4.07541696417916
Meth.MAL	2.59791919105956	0.422843195372636	0.178467616116823	2.72327696937372	4.52402961774408	1.65991471198644	5.20661838981377	19.861050317073	6.59699351470005	1.10571590737831	5.64369641832456	7.83678795720986	2.17705150612718	3.5203201108623
Meth.MAOA	2.91015949384792	5.80534549493055	7.73440163439783	40.0685883425648	26.1953250949578	2.62236603661146	31.8622632414134	0.311250705875218	0	0.115360205273221	1.13894796650892	0.000293742431065063	0.485376264540809	5.67750069323751
Meth.MAP2K4	5.698606374576	5.11011645454972	7.19513394928371	5.32776461239234	9.78772215948461	5.55082060456689	6.75224457004052	20.6036113482512	8.46189013767567	4.60034365238487	7.36954668851794	94.7261609324107	5.60665720034477	8.23251680579172
Meth.MAP3K5	3.33709637521734	1.68831481985897	3.33189573429653	2.86247322091141	4.39925944839453	3.61635695454424	2.48854237809715	0.000487939467344938	1.71886434717311	3.42942906623429	2.57479667521487	69.1551929071019	2.29433825266515	4.1643233506641
Meth.MAPK8IP1	10.7744050956401	3.79556355986963	7.25558741318091	4.75793493645476	14.173978250878	1.17025813643079	4.47603264984077	20.613313384677	7.64587261950907	2.4897744737856	10.2932406398271	10.8792577971066	1.54640487902149	11.9858527755367
Meth.MAPT	10.7273487489942	5.7471496882775	13.8530609078282	11.2131360297105	7.36021663263782	7.19270576617827	9.37164606272064	25.0732920569453	14.603761236806	7.21249775582952	14.9276448940348	51.1812528490957	15.2256136310794	11.7225928992636
Meth.MARCKS	6.57191350044803	6.43774619606337	8.55210611552304	5.6157389291935	7.62013577320606	5.98170279647601	5.97612933468916	24.0863259716214	8.00696228235715	4.61120695485523	8.77953963992718	79.1287884977303	8.24646233520132	7.12696816877209
Meth.MAZ	7.9566190959587	7.15169445602247	9.96951018504995	7.36046199627148	12.7366864341803	6.82297508700675	8.52240460933678	27.0061798317958	11.1034753367856	6.02935955365231	9.04104596953431	108.823274130206	9.55304380158253	10.1911434657317
Meth.MBD1	0.0990572475734246	0.219090335870782	0.309296213535385	0.0928711495346315	0.000410887862800898	0.0465218848280817	0.283168466492468	0.258867613939675	0.296892397845818	0.0916811767691835	0.320405542136437	3.40254144217351	0.000671331366799287	0.0442945646668952
Meth.MBD2	6.88447450907374	4.91198960332494	6.01767821237704	5.72904306509376	10.0264377556144	3.87599793153537	7.70291772094622	20.1527694764344	8.04159124137858	2.86496086514743	6.85143811371218	109.899838311727	4.82970306947349	7.37483661930936
Meth.MBP	0.973087149442787	1.19523543508815	1.92814981341249	2.68012194861012	0.309715642217776	2.98037017751456	1.44555852603076	5.28276362145133	4.04690079291183	4.28465225030734	1.46337536119471	0.000176494118151174	3.13543437231111	1.50161754603523
Meth.MC1R	12.8425336968157	5.09413119365949	10.9818964375053	13.5235291266111	20.5590722163798	6.93450320010568	6.57098881021704	38.9793365208119	14.5574455055564	9.65971954951044	14.8383101558941	1.16010729548652	9.33932223563104	0.00036265002253002
Meth.MC2R	0.72928891513121	3.19290516933531	0.343990315214234	1.04538907114712	1.70069688899534	2.92769259057012	1.26624255341543	1.97362083256568	0.849555085660768	0.72198643706301	0.835613622318254	0.000238835867693662	0.229917231185502	1.18028709586769
Meth.MCL1	7.4851490757111	6.9365070036666	6.60080668623718	0.549775381082404	11.9620009754114	5.86671544673944	7.3478734723346	21.0465297228556	8.47947758968263	4.3793099331378	8.82704764779182	101.864740815002	3.75881851687125	9.23404012749485
Meth.MDM2	5.03425811244156	4.63650538414686	7.15907264874241	5.42040975671095	7.99931280154094	4.68863163280484	5.9504829396562	20.746591722258	7.20180504133432	4.2809927035629	6.82168476564548	78.2132338181113	5.29743410314775	6.30244735241891
Meth.MEF2C	0.000138584983917841	3.76014109128764	2.73366651857543	2.14563667778009	15.6535813357332	9.50911700081229	0.000157349101072844	27.9661983582118	11.6070973391804	5.2978979750618	15.412976250175	35.7034670472046	11.71125855273	11.3212622644064
Meth.MERTK	0.368140334822119	0.117557690562341	0.00046999500392583	0	1.45131089187059	1.9714238549246	1.11106728982944	2.06986027915406	1.57121882195548	5.61218405309525	2.6550163713999	0.000103611235518867	0.0381199455025295	1.93644389562533
Meth.MFN2	6.29424873279627	7.25849437893408	9.83561264197584	7.46954723561944	11.2684859800546	6.93099999766132	8.7206706897342	25.3248281652767	9.73619994802852	5.58636133367086	8.06243762035481	96.3101332906731	7.88873178475707	8.55955015064909
Meth.MGAT2	7.13624288641187	6.18022181034659	6.99053436916318	4.99090065220867	12.8489550898552	5.52951163439143	6.82015972568644	22.9133915798884	7.6813938506192	2.70093710805468	8.03852572578223	118.310437724197	8.41493316927093	8.26404495932722
Meth.MIF	7.80387435634033	6.45810499415601	8.14778271976471	5.83042308357519	12.2353202754423	6.60203575204373	6.09426997122453	24.2498533759102	10.3970020259417	6.46165149876757	7.78219940587358	99.6283048480148	8.64663778562686	7.70884211847225
Meth.MITF	10.6767752315789	8.83733975733762	10.7350191473463	9.38755746101748	9.17569124247439	7.07146215913789	9.6282650959409	26.1482043395541	11.8234047637637	7.26804423896109	14.8801834728045	39.5242172903275	10.3564665483074	10.9159683712126
Meth.MIXL1	5.64065246985975	0.77069442706663	1.84279895650168	1.12580650997909	8.16431723059972	5.0540730512728	4.8236913153583	10.8601368953532	5.21469535690864	8.23188069872996	2.8616424426529	0.000224457079012379	1.52663304805101	3.4774262454762
Meth.MLC1	1.80899999975038	2.1472662274489	1.55169413274041	0.0135714047459143	2.99033236801809	1.94758702988418	9.16738296129055	25.0754358704069	7.571815185978	7.51871041798646	1.24311369477351	0.000572885083209438	1.77177040986469	3.31378348530682
Meth.MLH1	1.18151317045085	4.36415305820498	0.0345338146778382	7.08036955086102	1.76206917562542	3.34524058016899	0.00119163475998677	6.03911382696123	1.60082837682888	3.97772217871879	2.70722100055501	18.557564572489	0.000101823979090347	2.17399637350014
Meth.MME	0.000105693842428675	1.24321123293216	0.00562435119996202	12.0473061066975	0.000493296842097122	2.63990327383092	2.15815917989906	35.9698403287659	4.73366399049852	7.70932616551064e-05	12.9819128236808	13.1705562895639	0.000634934280549322	10.5009309357064
Meth.MMP14	4.40664115270263	6.56813419707635	12.0381521474297	5.06004019594874	4.38291887618327	5.50385046287868	0.000239405070186922	3.95367762383076	4.18825848361848	5.45432582696218	10.4115038264619	0.407506060830473	13.2729056973012	7.79950796969891
Meth.MMP2	1.23082644850741	1.10587920578464	8.37081350028568	9.19802489937015	5.43824224039689e-05	2.7533362914945	16.4326255873533	10.5354840649895	16.8030300516662	1.84339816288737	13.1190572323235	18.0547055165231	1.32876474685381	13.5727966972731
Meth.MMP9	0	0.392829448858015	1.41886461667577	1.70753929628364	1.54455387527139	2.73133613145825	0.354498971267037	3.12433729595875	3.34852343151208	3.77751232204733	4.52616875879407	6.78387330000616e-05	1.12551491111002	1.77845782409581
Meth.MOG	0.237820803741979	0.5164969802062	0.942314364979704	0.032553631924671	3.76956154559142e-05	2.29663712351251	1.42791378304408	0.64120358631481	0.388661104699409	6.09580057969452	2.04431365272975	0.00441407745375868	1.19594393169352e-05	2.62101625724522
Meth.MOS	1.90707828227004	8.05151459437032	2.09429896156761	8.20093698353177	8.69461072919324	3.79790882574975	6.35334603194729	33.1104681098928	4.08522335201996	4.27758745672291	21.9914082038082	0.180362553919055	4.2311513914395e-07	9.49097672013031
Meth.MOV10L1	0.299799690917018	0.000930811177751644	0.00016190928104628	0.545824219077766	0.376461189684738	3.99981300867848e-05	1.29866754546046	4.56191794367269e-05	0.19159280464753	1.35663851298954	5.67867064143182e-05	0.000106197056579199	0.462280534370253	4.70873228219026e-05
Meth.MRPS12	7.58518788799332	7.00724850016567	9.43321541399451	7.41258508689672	11.3893565576934	6.47237084361098	9.22377858717108	26.0155724260581	9.64837180191867	6.17456478467114	8.31165464225059	112.298587389453	8.97962278186247	9.4153557849613
Meth.MSRA	4.90485195800419	3.57156281504988	5.75610522790013	3.69066978355057	10.4082935600077	3.88569803123509	7.52053672308327	19.0770423413346	7.35937687141906	3.82738223157998	9.36353786448734	74.8850671574503	0.0762457353062407	7.06361389319693
Meth.MSX1	0.712007164903655	0.272507305630358	0.531699004115802	2.39464416618795	6.47852959057657	0.194382642467044	5.66022761561087	21.3146591122914	7.57708097052266	1.58920189431521	10.5860803995589	0.201300204646919	1.45732087472088	4.44435892007012
Meth.MT1A	0.292886132526538	3.13909163052375e-05	6.20842729777894e-05	1.07837205637924	0.971988669792922	0.137940429690572	1.1396520494541	3.51202953676086	0.963617558070356	0.399928576700972	0.690584187303768	5.14432751999246	0.213793261529521	0.633759454065104
Meth.MTA1	5.97741130524565	5.27685280794272	7.33089559369998	9.34902175287147	13.5729866613773	5.8837351708989	5.2506861437672	23.6491859730627	6.96874115594883	4.77466369568074	7.38282438210764	79.465268855989	7.18639398252429	8.23714880729842
Meth.MTAP	5.41998937963329	2.18290079411314	3.68903684693841	0.00390658529072917	0.0597188979267337	4.61157968474289	5.66936716561865	9.09936174244772e-05	0.000832557561332515	3.68647646799315	9.09243575258509	28.9758924859874	1.93272290981128	2.97947901428475
Meth.MTHFR	0.538168339308376	0.318604850229592	0.323446258468104	2.49272897975465	1.12496991396918	0.409633600057672	0.725627955418899	1.03883124376441	1.57449382274528	1.21604932880663	0.72744021353881	9.59511739971069	0.679605874226046	3.26935698748756e-05
Meth.MTIF2	6.04010780190446	5.39517701863771	6.13639278982101	2.15493159731844	9.23972855018783	5.3399501675533	7.48276344033773	23.2292448800476	6.52279281138591	3.66058818153449	7.69143614972264	99.7091126492105	4.10617879766734	8.36497351006623
Meth.MUC1	0.0823065089060381	0.929067674489611	1.13851005590514	0.000108083436892377	1.08804497592539	1.56382288416481	5.04530756184756e-05	1.55574596724277	1.66150265603491	4.68726542205163	1.58649527756438	0.00052372063095223	0.598340956714448	0.996677742970175
Meth.MXI1	0	2.02038269730745	0.751168515046433	0.0110860663463601	2.2798353115215	3.85307604078185	0	2.88453702977437	1.04816379408541	5.54579000448652	2.41725818698585	8.80805136121959e-05	0.366548833125017	2.16807483005382
Meth.MYB	5.65232379908444	3.95411639402269	6.82897472723967	5.92186368420298	6.63431575962726	4.08138346912664	6.94377578698485	19.2101013397065	7.26396679295315	3.56553793887199	6.58541658481463	81.8849462589277	4.92367935004529	6.92602449089749
Meth.MYBL2	9.91273184496915	8.07805039311855	13.487714036506	13.76049211899	11.8457375337114	3.88468163826474	8.13979513330366	23.8739330371363	4.85867797412648	11.0879518944002	6.47018272683106	15.8975966256845	8.00856851337661	8.57429444566066
Meth.MYC	6.21462748232114	6.25212444980491	8.55921591896105	6.5216482790391	8.45750043265232	5.82924869282178	7.12585884348487	21.1037912924941	8.19799253132352	4.55439950023134	6.66819036594908	90.7834094165992	7.12145994890238	8.20927869497532
Meth.MYCN	11.5150394192177	0.405615876299921	14.0683973777609	7.8662967649799	2.21617191309697	5.38857562461324	12.0650913052957	16.2382193866154	9.90747992761749	6.54144261121017	16.0687398215504	44.5100005281248	11.3509299172521	14.2677405870894
Meth.MYD88	5.55424263312198	5.42878385315383	7.12660473754665	5.99702443732691	8.20918252473637	3.57628240347697	7.82857543059639	21.0351738211184	6.73776155565167	4.23350930122225	3.34785071072771	56.9053075240004	4.80171302310553	6.27070296948484
Meth.MYF6	9.5907609657138e-05	8.81590766028524	1.86501047346801	4.53286713721611	4.26765963499069	6.90062774955677	6.38077770069028	20.5542508556117	8.62316127468783	5.34669779189849	2.51443029960661	0.000397814581288438	5.55201349946896	4.33640201775295
Meth.MYH11	25.6005410179267	0.685589525066217	0	2.22063514205393	18.676463565947	2.48269714245244	7.17086299461329	47.4436149037584	4.44870880819978	13.5804197199449	23.6191157127668	1.4530379220855	3.18061942785337	12.2462113028873
Meth.MYOD1	0.607941341676699	4.54857050367058e-05	0.556262330710359	3.61289692368497	4.84963733003475	0.000250102717054264	3.94168250201537	13.2663645992764	4.84327769925685	4.5317651928274e-05	18.5199969306656	3.0083185473035	3.69695558191809	2.55940193098084
Meth.MYOG	0.000132893554278904	0.000400689825459235	4.32755651668294e-05	0.000796750911342402	0.414499729514748	0.219297603328716	0.000973924196416168	5.50108942610638e-05	0.00679224047468518	0.122725486771287	0.000213959751708755	3.35705262152338	0.00146765047769097	0.000261565042415971
Meth.MYOM2	0	3.89410469675573	2.09574536963393	1.72229378598182	5.53341083345474	2.13961764600247	4.11650946261481	16.3749649578171	7.41161971711701	5.16637712506079	3.69718950820709	14.5916747631213	5.34162070615047	6.82750583265772
Meth.NAB2	5.8668433451316	4.67082204929136	6.34345819404618	5.56566014733204	8.61366572690227	4.53028994186943	7.40355959440273	22.3244922374242	6.57755959439019	3.60175379245588	5.54048194759105	114.427193227676	5.70970868215497	8.6638398851762
Meth.NCAM1	11.9935206735415	7.8168677681982	2.63188178738822	8.83583783835417	9.64161541495365	2.15832908058525	0.000106607727659048	19.9338331040684	20.1690225022247	6.0892093068893	12.1134872335001	16.4993862382046	16.4970968615873	16.3096967522522
Meth.NCOA4	7.00203200123971	4.16626713743502	9.15855618201132	7.09254483707594	0.00012478004033767	3.97385462546937	10.8896183055019	25.5045053809997	11.0014243054596	9.52368562063466e-06	7.21899767532929	25.9688051136932	9.28038178177171	10.5918351360898
Meth.NDRG1	6.02076008025627	4.37765672855977	6.11256369350732	3.99657502973216	5.29084053720647	4.91005568666195	7.44750650792645	16.3850501617626	5.07551398906327	2.03755453552845	3.17469508272886	75.7394537808074	5.34658268980561	6.62968654800785
Meth.NDST2	0.670430258942626	0.536407291341831	0.622459028802463	0.541918566245588	2.07885444104397	0.230287269092216	0.867948026110614	0.123139154615965	0.876885566836383	1.36059553215234	1.26907947141649	7.96206837821438	2.34585815313663e-05	5.12901658615725e-05
Meth.NES	11.9843351088292	3.89862299491769	7.37494889134404	5.17038897092202	3.7861809709956	5.97520905309572	14.7122804045297	12.2473560286337	14.4684443599393	10.443940387177	21.2862948688529	6.33694758837054	8.69506068830888	5.41937031346382e-05
Meth.NEUROD1	1.26489409143939	3.26228573505671	0.887650279668608	5.61887108775095	7.3925161860651	0.688154416365243	2.80856538199511	35.8368819266513	2.8651878790314	0.242987078844176	18.735142943919	3.79134033812506	0.543893159261296	5.6341980680593
Meth.NEUROD2	5.70772543519673	2.63054509514922	1.33569896903427	2.57429644560804	8.65719219080848	0.414277768507291	4.77396192956133	22.7513768948445	5.54146857021641	2.83847231427292	12.8791630043709	9.90321552391498	4.25976731917168	0.172771149024893
Meth.NEUROG2	5.49622162339407	2.15992586353086	6.47529925475216	4.81924433626541	6.29595669194879	3.81352944229842	3.53519224751576	12.3532897255571	5.60587357797198	4.70994392713418	4.3321457675051	63.0189449289505	5.37554759184219	6.576136741912
Meth.NEUROG3	5.3346258499863	2.21028325250986	1.88855875167004	5.21615597315559	3.41111335759826	1.95869357417523	3.94100579303354	50.0958649008592	0.845688292068049	6.938951077273	27.5844292165094	0.000892252194229718	2.32323100750667	6.15049150883089
Meth.NF1	4.86441870536108	2.81225795550706	5.251755092124	4.45661628256068	5.74362537494569	5.03835649382188	4.37168826791847	15.0590292768734	8.44787206059368	6.05778268682239	9.66533479976714	61.9432107447122	5.94435817050931	2.85375292259813
Meth.NFAT5	1.41473723418459	3.04334017852741	0.393239861484486	3.09034710758364	3.30495427388247	1.2777460663616	6.92993546605916	18.1151200643773	4.99487610951268	2.40255944091405	0.000161050221367278	6.6020610395708	0.956290158130206	3.23948683653379
Meth.NFATC1	6.8784912806425	5.64138665168468	8.22075407580208	6.37965323762852	11.0954271739411	5.22022074627785	8.20497533451567	22.8239036758306	10.7281757421896	4.87571753170495	7.58845452269405	96.4800652216185	7.75273114837941	7.67355069479378
Meth.NFE2L2	7.64852870857152	4.1871936374966	4.1366391462787	4.24620166365346	0.534811377635816	1.61110804790734	4.26029092971319	15.777843374645	2.09617213020963	3.82282008217998	6.15487634093185	63.9754157932668	8.0962775010059	4.88458391155845
Meth.NFIL3	7.55124806763048	6.87395004989128	9.56858790178943	8.19440643604334	10.2270824926553	6.40480842050182	7.21038796322786	24.141255245828	9.18570848561262	5.36537166479678	7.78874963230971	100.351697196587	7.24848468257921	8.80164488516121
Meth.NFKB1	6.93494485893086	5.52591079929161	5.60258022655664	5.87272998673119	9.55088538754005	1.96958559219203	6.8686121493356	17.1726340571177	13.1492387132665	5.65298071899021	8.31026196979672	74.9433613308979	5.90827706876978	6.94246489613094
Meth.NFKB2	4.76494379530345	3.83167936644807	5.20780768855973	4.82610109908233	8.80535468535809	4.45146031911053	7.4656088021434	20.4172681434978	7.84241743942708	2.78381042194788	5.5948890475497	91.8752563483925	6.93785620068413	7.20628662671099
Meth.NFKBIA	9.64687521088495	6.20950023703061	4.00668972124257	4.6971327644979	6.34580531792211	4.93617167757006	6.19119939689485	15.6867816731874	14.3238587071114	5.77190626797221	1.05495881936154	102.845417282176	6.45024183342748	12.3253187848635
Meth.NKX2-5	17.7062338587308	7.64224256992304	0.92811492581065	10.1182715986551	12.637441473159	9.93799102894234	6.49586996186933	27.8143600151132	9.23817244753159	8.16026537783689	8.82702899389124	0.0014375341463452	12.9085872676603	3.14293070845446
Meth.NKX6-1	16.7364816163685	4.50701426029794	0	2.7195163577213	15.2021721498978	0.549084263157229	5.39034779112561	14.2753196088299	4.92971696488208	6.12705988714824	15.1183467200962	5.63756817070265e-05	6.83333331903788	19.5343360841682
Meth.NOS1	2.30869481541344	2.11060572212623e-05	1.79534234661474e-07	1.23935062141687	2.22047187680358	1.69044614420034	5.55987222986191	7.58236642969905	1.44199994057021	4.46750644559498	2.66520440956859	11.9445117688268	0.720604010278035	3.04898898338762
Meth.NOS3	1.04207473571515	2.93670143032876	0.794363966358831	4.35578722673534	0	4.02787396360099	1.41646236621314	0	0.743246198479238	4.43849062142509	0	5.90990251834294e-05	2.20794980525293	0.77740694459551
Meth.NOTCH2	8.5233247971709	2.48937449928565	6.425749948414	9.14308928755775	9.32493501295646	8.16931404141822	4.54105514308072	15.1314909980968	9.82329868873272	11.395987876869	7.72732605021194	44.701369873734	12.0055621077704	2.80305634219843
Meth.NOV	6.33438556185373	4.38396233677723	7.37277170254457	5.55064098678762	8.11356537631474	5.31540429332566	4.82947768834177	14.3033080020436	8.71828700033215	4.15612345831148	7.36757106938132	64.5834752475533	7.30471183930632	6.70871899687634
Meth.NOX4	1.48292136457984	2.20423462415607	7.26465249528356e-05	2.64707196472257e-05	9.73811415033319	1.74414142939106	5.59016456445528	23.3328798999085	8.02253727739577	3.16908615966139	5.43519129727215	2.22182478583833	6.22124455264574	7.05953799602335
Meth.NPM1	9.28157328698902	4.11505246156808	5.48481397973959	2.17495458393688	8.09976271038009	4.20642677117621	0.000241773557704105	19.0166272022269	0.000946957698930618	2.49070192659867	4.99306356418787	89.3937162039034	6.10971770019306	1.24100461768958
Meth.NPPB	1.98881320317588	2.48547248799661	4.28049292287767	4.47465676056316	0	4.64731397234536	3.57579115280822	5.80187182755938	3.6365983490288	3.75157961100718	10.7451363564774	1.98153063173749	3.65602824161464	7.27267117125072
Meth.NPR1	4.58654475131401	4.73879351785136	6.36492162599476	5.0837407738371	8.10517659264422	3.88716028177717	9.43125853654477	17.93735775651	8.08602734440014	4.44941133107425	6.27784322475973	104.366535168924	6.20092325489834	8.27358839699471
Meth.NPTX1	22.0230166829363	7.87470812185041	0.000628304906675057	0.0143997793370414	6.54064723891561	0.0032250519990544	3.83500640359275	26.7967670606461	8.76503297946891e-05	13.3270712580575	20.3774854934509	46.0064029310713	2.28196708236985	2.08111620437309
Meth.NPY	1.68741595942105	0.893148665188541	1.1512876550287	0.18925787991378	6.35305149223625	0.956098040970036	3.53691460309046	29.7467204838569	5.69159191506408	0	16.602456631688	0.000341642101393455	3.74552286488069	2.70691668147177
Meth.NQO2	3.09063184762561	1.79317285245539	4.4497011615061	6.1882790776508	2.86448506853161	3.83988455282034	5.78315991600137	5.98209817535729	5.72591463096307	10.8481251480096	11.551946432487	43.4267388699685	4.64839470109278	2.47108168126443
Meth.NR0B1	0	0.62577986976489	0.411188621946568	9.47969765089253	7.64241358185477	0.50583521759073	4.09735994338656	10.7063844559997	4.10353781471912	0.394070069945421	6.75374200544764	16.3852357697508	2.9187577595398	1.12275093968884
Meth.NR0B2	6.99148405326826e-06	0.144360956662509	0.475868694104239	6.52084608713448e-05	1.12238046202718e-07	0.253877626446827	2.18596565531841e-05	0.298440109348228	8.49650285445569e-05	2.42302327224078	0.321398036371616	0.000118566809674512	0.000303211828486846	0.757078700911391
Meth.NR1D1	4.73401603467947	4.43798596479839	5.26462814500284	4.90644403630162	7.93436937819561	4.10264508211227	5.20436447156717	16.5676265377387	4.3347305967852	4.19988442699303	5.67399201374241	82.9831158742922	4.59666971582794	7.27179447974308
Meth.NR1H2	5.42861716955032	3.93923544096526	6.88115173991595	3.11507348061057	9.48670242323324	3.0165746960097	8.64933208860002	18.7746282279745	7.38158017513294	4.31835210708725	5.54828679321734	103.989661209165	5.80175047285021	7.74473970689251
Meth.NR1H4	0	4.29028222583118	2.57689772887875	1.83330566393542	2.61796371625001	5.25821979172047	0.000199134678124595	0.851794275456543	3.26556875795937	4.09364228256446	1.08496214324145	4.66596035333613	4.97221504203464	0.947370460751445
Meth.NR2C1	7.48404015811567	6.82088840854496	9.47261391707233	6.32958364306213	9.92038613859838	6.47337562235458	10.84094775064	26.5803984331455	10.6524552227738	5.73296799553744	10.1523630405214	104.90204495254	9.10156344197312	11.1106305376553
Meth.NR2C2	3.69039257037733	2.68445983900769	3.62226425873439	1.83149480672466	4.70604183911096	2.17197176141551	6.06540789171392	13.8874435383298	5.05880048267271	2.70940961468491	5.87767073709277	75.2735970742631	2.39160804266461	5.17450028625611
Meth.NR4A2	7.7021259089736	6.58082858380219	7.18400659231573	7.07663096204682	10.715231844805	5.6459571879821	7.40510770349166	20.8867818979713	7.3863896401381	5.28797448246907	9.65036728972007	90.3155764487009	7.44715338286579	7.44189875771746
Meth.NR5A1	0	0.448012010644228	0.347524339484658	0	9.47491349238834e-05	0.415240403246905	4.54287159198384e-05	0.00429421917091249	0.000125185705665708	3.50052208482841	0.162754090262268	7.21003587019785e-05	4.52370387376732e-05	0.575829859539519
Meth.NRGN	9.55456241679686	8.63897743173257	9.50950604940264	7.99554424494402	15.6231974467443	8.76139025178846	7.67738783676137	30.2661323191223	10.0051395548886	7.97330659193168	10.6797351483287	79.4674678225721	11.0656279029345	7.53795680156885
Meth.NRL	5.38437784644467	5.65367123470527	6.25579899355963	5.43403460173818	9.28090498187711	5.55086625454028	6.7356649814761	19.4625775264444	8.28423396405513	3.92619739071177	6.13064444734808	95.3467694665847	7.46058017651652	7.35897938000279
Meth.NRP1	10.5900496096053	8.85466454265187	13.110859045438	0.979699722511928	3.31651559045779	8.68858592040538	18.1850298037397	0.000109752240720822	12.4450947912269	2.99153512690786	18.2771665179063	16.6314521074417	14.9844608813679	18.9611536073897
Meth.NTRK2	1.65768902372938	1.26159083195651	0	0.502834189423779	13.9941711670807	12.8908683663381	4.80035442562492	22.1227912826515	13.5014040631721	3.84205631907207	6.65685217107657	11.7347675288912	3.017187555213	0.779153562409937
Meth.NTRK3	7.30111820666711	5.59524969544369e-05	2.21880031981615	4.12294737704036	2.74094463322054	1.21898187020705	0.802653019954673	26.7752868542491	0.00248669384974334	1.29937380666342	22.0267539847227	9.32268327789939	0.132233057880108	1.77950727889652
Meth.ODC1	7.99583171951274	7.52828514907555	10.2629468564886	8.48916452542154	15.5149401874121	5.44187234803603	9.7700579990787	29.0099890957293	10.7125222411959	6.67898680500289	4.1826053382784	65.271930290401	9.97201987749108	11.8174997399623
Meth.ONECUT1	5.17063064458651	3.90989460392008	7.71937733209023	7.29088534582161	11.1779003477739	4.64979120387317	7.72128763603361	21.7103895206249	9.42003719969503	4.72126130047765	9.27787027114631	77.3946390767652	6.37170663505344	8.81495784627094
Meth.OPRD1	0.000345668545404918	0.43255496141333	1.12348841017754	0.838337146279868	0.0653111750485459	1.5157690855645	0.900703668876696	2.47929828209764	0.919754919060737	2.4213099354199	0.646942461995087	0.000190806183796282	1.39190347269203	0.319881976761033
Meth.OPRK1	0.466065459824021	0.424326815425847	0.624458571219555	1.97749537668383	0.167921875728949	2.77994253982688	3.91558884126528	5.19237442605397	3.43259609383782	1.1541314032133	5.53225221638441	6.899692876695	1.39599830931985	0.000223786818095964
Meth.ORM2	0.338935533947875	0.114082040842408	0.000100200499786519	0.0010852179004476	0.495314021460004	0.177253423124518	0.0111236676423319	0.000283397621010638	0.0191468885386751	0.381123332111958	0.00281880907353961	7.18018872652941	0.308600947805126	0.0026610269114444
Meth.OSM	0.0309497640870872	0.320294060585519	0.715261074470495	0.266253511851357	2.59925937680108	1.77576803438209	4.01605130070529	13.9607286100946	3.75985659857458	3.83961719132606	0.445329359194747	6.50202783060267	0.820916354825339	2.27219846542155
Meth.OSTM1	7.39479999476146	1.07092270739346	6.88735321640313	5.30093164343129	4.55485112322374	6.24499508689951	5.13909066209817	12.9223934882171	5.52851463167078	10.123311151194	4.71274405944314	53.5470637168854	9.53588922331449	0.000122919406398348
Meth.OVOL2	8.1085413712345	8.03759128295823	9.93758581188914	6.09117705443999	7.05000761314609	6.16844883709219	11.6149532479045	13.4816334987999	12.2304208637526	5.75025195357064	11.3528189991187	42.7195447547602	10.0090251172624	9.46964056848373
Meth.OXT	1.0604805445995	0.109902004880599	8.63038317081521e-05	0.408257356945449	0.594143935377456	0.42836900236103	2.14833402381777	0.688479513918822	1.50599259872307	3.41373582492627	0.000122123651731502	9.45089210699914e-05	0.972981039306201	1.85482523609998
Meth.PADI3	8.04617541415524e-05	0.529109041319087	0.726199208614704	0.699230788889598	1.8469487653384	3.81329609767273	0.102783885806942	0.971784288822592	0.497750634111373	5.89016497048041	1.16429631259006	0.000232906790623323	4.20240256883184e-06	1.5890105421262
[truncated: 319 more rows]
