# Supplementary material for: Preferential Activation of the Hedgehog Pathway by Epigenetic Modulations in HPV Negative HNSCC Identified with Meta-Pathway Analysis
Source: PLoS One. 2013 Nov 4;8(11):e78127. doi: 10.1371/journal.pone.0078127 (PMC3817178; doi:10.1371/journal.pone.0078127)
Supplement: Methods S1 — R code. ZIP archive containing R code used to for the analysis in this manuscript. The README file in the archive describes each of the files contained therein. To fully reproduce the results, the scripts should be run in the following order (1) Preprocessing.R, (2) RunMEGAPSReplicateThreshold.R, and (3) Postprocessing.R. Note that the CoGAPS analysis and associated gene set statistics are stochastic algorithms, so results may differ slightly from values reported here though qualitative results will remain unchanged. (ZIP) [file pone.0078127.s009.zip › CodeArchive_S1/GAPS/ExprsTRUE.MethTRUE/NormalTRUE.HPVPosTRUE.HPVNegTRUE/nP14.nIter50000000.SigE0.10/AResults0.5387066440.Diagnostics.txt]

Diagnostics for A created at Tue Jun 26 03:14:07 2012


number of genes: 1864
number of samples: 69
number of patterns: 14
number of burn in steps: 1e+08

Initial chi^2: 5.72243e+08

Iter	Burn In	T	chi^2	number of atoms
0	1	2e-08	5.72243e+08	1
1000000	1	0.02	1.89821e+07	5227
2000000	1	0.04	1.63491e+07	6269
3000000	1	0.06	1.54516e+07	7257
4000000	1	0.08	1.49908e+07	7782
5000000	1	0.1	1.46303e+07	8408
6000000	1	0.12	1.42915e+07	8951
7000000	1	0.14	1.39118e+07	9431
8000000	1	0.16	1.36294e+07	9741
9000000	1	0.18	1.34388e+07	10185
10000000	1	0.2	1.33192e+07	10477
11000000	1	0.22	1.32484e+07	10650
12000000	1	0.24	1.31965e+07	10911
13000000	1	0.26	1.3146e+07	11097
14000000	1	0.28	1.31011e+07	11254
15000000	1	0.3	1.30376e+07	11475
16000000	1	0.32	1.29565e+07	11595
17000000	1	0.34	1.28994e+07	11908
18000000	1	0.36	1.28523e+07	12058
19000000	1	0.38	1.28194e+07	12206
20000000	1	0.4	1.27871e+07	12442
21000000	1	0.42	1.27598e+07	12654
22000000	1	0.44	1.27336e+07	12739
23000000	1	0.46	1.27052e+07	13053
24000000	1	0.48	1.26775e+07	13243
25000000	1	0.5	1.26521e+07	13446
26000000	1	0.52	1.26205e+07	13673
27000000	1	0.54	1.25849e+07	13964
28000000	1	0.56	1.2547e+07	14245
29000000	1	0.58	1.2501e+07	14449
30000000	1	0.6	1.24571e+07	14643
31000000	1	0.62	1.24096e+07	14780
32000000	1	0.64	1.23714e+07	14856
33000000	1	0.66	1.23327e+07	14874
34000000	1	0.68	1.23071e+07	14890
35000000	1	0.7	1.22814e+07	14749
36000000	1	0.72	1.22722e+07	14629
37000000	1	0.74	1.22499e+07	14691
38000000	1	0.76	1.22285e+07	14700
39000000	1	0.78	1.22156e+07	14781
40000000	1	0.8	1.2199e+07	14918
41000000	1	0.82	1.21879e+07	14997
42000000	1	0.84	1.21731e+07	15243
43000000	1	0.86	1.21626e+07	15325
44000000	1	0.88	1.21554e+07	15415
45000000	1	0.9	1.21463e+07	15523
46000000	1	0.92	1.21359e+07	15696
47000000	1	0.94	1.21232e+07	15728
48000000	1	0.96	1.2104e+07	15737
49000000	1	0.98	1.20887e+07	15830
50000000	1	1	1.20716e+07	16008
51000000	1	1	1.20604e+07	16137
52000000	1	1	1.20494e+07	16207
53000000	1	1	1.20395e+07	16338
54000000	1	1	1.20319e+07	16460
55000000	1	1	1.2027e+07	16535
56000000	1	1	1.20242e+07	16552
57000000	1	1	1.20201e+07	16596
58000000	1	1	1.20164e+07	16598
59000000	1	1	1.20144e+07	16767
60000000	1	1	1.20129e+07	16772
61000000	1	1	1.20104e+07	16871
62000000	1	1	1.20108e+07	16913
63000000	1	1	1.20078e+07	16989
64000000	1	1	1.20062e+07	17027
65000000	1	1	1.2005e+07	17151
66000000	1	1	1.2005e+07	17080
67000000	1	1	1.20044e+07	17091
68000000	1	1	1.20041e+07	17163
69000000	1	1	1.2004e+07	17193
70000000	1	1	1.20077e+07	17180
71000000	1	1	1.20034e+07	17122
72000000	1	1	1.20033e+07	17203
73000000	1	1	1.20031e+07	17221
74000000	1	1	1.20027e+07	17262
75000000	1	1	1.20021e+07	17274
76000000	1	1	1.20021e+07	17217
77000000	1	1	1.20026e+07	17214
78000000	1	1	1.2002e+07	17248
79000000	1	1	1.20021e+07	17253
80000000	1	1	1.20035e+07	17279
81000000	1	1	1.20031e+07	17274
82000000	1	1	1.20028e+07	17258
83000000	1	1	1.20026e+07	17370
84000000	1	1	1.20027e+07	17301
85000000	1	1	1.20108e+07	17373
86000000	1	1	1.2002e+07	17201
87000000	1	1	1.2002e+07	17380
88000000	1	1	1.2002e+07	17396
89000000	1	1	1.20023e+07	17380
90000000	1	1	1.2002e+07	17362
91000000	1	1	1.20026e+07	17229
92000000	1	1	1.20024e+07	17247
93000000	1	1	1.20024e+07	17309
94000000	1	1	1.20025e+07	17166
95000000	1	1	1.20022e+07	17298
96000000	1	1	1.20022e+07	17321
97000000	1	1	1.20019e+07	17320
98000000	1	1	1.20019e+07	17316
99000000	1	1	1.2002e+07	17381
100000000	0	1	1.2004e+07	17339
101000000	0	1	1.20026e+07	17346
102000000	0	1	1.20024e+07	17307
103000000	0	1	1.20021e+07	17342
104000000	0	1	1.20023e+07	17399
105000000	0	1	1.20028e+07	17321
106000000	0	1	1.20023e+07	17304
107000000	0	1	1.20026e+07	17224
108000000	0	1	1.20023e+07	17240
109000000	0	1	1.20026e+07	17256
110000000	0	1	1.20024e+07	17327
111000000	0	1	1.20024e+07	17277
112000000	0	1	1.20024e+07	17302
113000000	0	1	1.20021e+07	17284
114000000	0	1	1.20024e+07	17335
115000000	0	1	1.20025e+07	17381
116000000	0	1	1.20017e+07	17365
117000000	0	1	1.2002e+07	17343
118000000	0	1	1.20022e+07	17350
119000000	0	1	1.20023e+07	17334
120000000	0	1	1.20019e+07	17341
121000000	0	1	1.20345e+07	17310
122000000	0	1	1.20059e+07	17350
123000000	0	1	1.20079e+07	17183
124000000	0	1	1.2004e+07	17280
125000000	0	1	1.20042e+07	17134
126000000	0	1	1.20045e+07	17250
127000000	0	1	1.20027e+07	17275
128000000	0	1	1.20043e+07	17295
129000000	0	1	1.20042e+07	17311
130000000	0	1	1.20082e+07	17291
131000000	0	1	1.20042e+07	17192
132000000	0	1	1.20045e+07	17230
133000000	0	1	1.20027e+07	17246
134000000	0	1	1.20022e+07	17331
135000000	0	1	1.20017e+07	17308
136000000	0	1	1.20021e+07	17291
137000000	0	1	1.20021e+07	17270
138000000	0	1	1.20016e+07	17238
139000000	0	1	1.20015e+07	17162
140000000	0	1	1.20018e+07	17254
141000000	0	1	1.20024e+07	17271
142000000	0	1	1.20014e+07	17208
143000000	0	1	1.20009e+07	17311
144000000	0	1	1.20006e+07	17394
145000000	0	1	1.20002e+07	17415
146000000	0	1	1.20005e+07	17368
147000000	0	1	1.20001e+07	17395
148000000	0	1	1.20002e+07	17405
149000000	0	1	1.20227e+07	17418


Summary
<number of atoms> 17302.06 <chi^2>: 12003682 ; chi^2 of mean: 11985716.7746523
