# Supplementary material for: Preferential Activation of the Hedgehog Pathway by Epigenetic Modulations in HPV Negative HNSCC Identified with Meta-Pathway Analysis
Source: PLoS One. 2013 Nov 4;8(11):e78127. doi: 10.1371/journal.pone.0078127 (PMC3817178; doi:10.1371/journal.pone.0078127)
Supplement: Methods S1 — R code. ZIP archive containing R code used to for the analysis in this manuscript. The README file in the archive describes each of the files contained therein. To fully reproduce the results, the scripts should be run in the following order (1) Preprocessing.R, (2) RunMEGAPSReplicateThreshold.R, and (3) Postprocessing.R. Note that the CoGAPS analysis and associated gene set statistics are stochastic algorithms, so results may differ slightly from values reported here though qualitative results will remain unchanged. (ZIP) [file pone.0078127.s009.zip › CodeArchive_S1/GAPS/ExprsTRUE.MethTRUE/NormalTRUE.HPVPosTRUE.HPVNegTRUE/nP14.nIter50000000.SigE0.10/Asd.0.5387066440.txt]

V1	V2	V3	V4	V5	V6	V7	V8	V9	V10	V11	V12	V13	V14
TP73	0.814982742016429	0.369174079109011	1.75362889724805	0.500144907872118	1.22851421893031	0.357733994872868	0.575251236302613	0.601873844203036	0.54631497933766	0.293188522979499	0.357609976594841	5.99801009142147	0.741512821241998	0.370006453697175
DFFB	0.541621909998208	0.358241028267477	0.410980376455709	0.300257006253472	1.30550932020078	0.389694821266428	1.16615485882574	0.986859458747367	0.424230039489734	0.337796871266714	0.227398156654127	5.88275663237838	1.08936863569888	0.309098415787215
AGTRAP	0.470934357919281	0.737279278823199	1.75863087762799	0.408727703696714	1.07792372936793	0.900895513649135	1.02005881228054	0.369732859582979	1.1567367992699	0.187743179203355	0.232013279123392	10.0879690518233	7.54730894600248	0.982619691624934
MFN2	0.824254793447748	0.899212907913217	4.63466092506265	0.467724988344678	1.16475164427071	0.76571037031925	0.790022849965491	0.335159877775926	1.56318951630262	0.258709001771093	0.474332710191022	9.62855970439217	5.67426931114385	1.68314955438718
TNFRSF1B	1.02650385779073	0.194769206713648	0.584917797098498	0.309277963097237	0.394894253285405	0.273612340189588	1.35190056812127	6.70230943897464	0.617509218143384	0.396291813033082	0.333753167920082	8.99119048937048	0.215761182512948	0.674831277517419
PDPN	2.10309729813349	4.43356177907135	2.46487337850284	0.308066781834078	0.86557838880313	4.68007483684257	2.34701102220212	0.373901191718799	3.92820983236914	0.828093466615972	0.21736850487442	13.7380343879427	6.85365916717676	7.20318801575308
PADI3	1.38361208614804	0.218859112164191	1.4557997924088	0.484313576775543	1.70672477531755	0.197638620976611	0.997001526182305	0.434795519100678	1.54020556746218	5.18824675848946	5.75103597204316	11.2854133712392	3.13638306528102	0.424334693376887
EPHA8	0.590511101781121	0.357150800024575	0.938850421805871	0.719411072920957	1.25294310168592	0.368986778935957	0.469636071820186	0.527560987273265	0.683684405666939	0.462529459916463	0.714378093179236	6.0722405303239	1.77477189180803	0.400512932001536
LIN28	0.22157257277406	0.626471431062269	0.503102980384617	1.55827076596756	0.455581621661107	0.130965121100856	0.329108713596816	0.737581310275471	0.739943194243828	0.231499593421705	2.6810609652609	5.80193150390619	1.26161921996661	0.142108912679705
SFN	0.260866686837723	2.44494336300384	4.57037108438705	2.03001203713038	1.18363400779757	1.61626894556569	0.396600171537808	0.394037575954768	4.39580153436821	0.514294810542895	0.852501505042222	14.8892893030959	9.89230433151477	0.593987965943164
OPRD1	0.348725923143119	0.364805302452157	0.623624430249831	0.405759304382877	0.679914469036874	0.280716757221376	0.283292554784778	0.887276015505848	0.388876028479558	0.411577187433361	0.929123979244544	6.26983914531504	1.54376597325568	0.253961576645351
LCK	0.954406455593718	0.442026636577809	0.653989953110405	0.687343681438834	0.862106209843688	0.210110858961813	0.877763062973403	5.95560755065095	0.535348512900031	0.541728810932939	0.414917366138728	8.01538389970484	0.971120845541239	0.47235954915467
EIF2C1	1.39718000912139	0.275552739846189	0.770356309301281	0.150918748818583	3.11007095578541	0.665934082082817	1.53864390358733	0.45333417582995	0.628096254653756	0.597260768500641	0.449148555004163	8.36664695194288	0.951720083022949	3.9186860777395
RLF	1.27325810804731	0.266201150785473	2.15109382248016	0.581974099961249	0.23325768754143	1.29560812411446	4.43425560107282	0.714145399595852	0.428322341976441	0.216201880256433	0.221482291645084	10.5473827269146	1.96001546132872	5.9275424343251
KCNQ4	0.514750829260595	0.4733074731428	0.513045385133178	0.588384642538566	1.47874914513919	0.230565773095796	0.416247970243194	0.887979978378291	0.64287136913913	0.315418273903547	0.739791974731204	6.02130993376122	1.03464122324532	0.511521334573827
CDKN2C	4.49385261244832	0.223149909781207	4.06157759241678	0.357172200601694	0.615934182942164	0.182692527542711	6.71563668387171	0.857169578343911	0.219342835980343	0.281774207337802	1.25337447650372	8.77481942158616	0.484554748954948	0.143472478176913
SCP2	0.343062193704626	0.390334918471284	1.56537486177025	0.309357383574754	0.77838940876937	0.346633561511093	0.699103605790815	1.26183991446959	0.363475005319026	0.243493667087788	0.854304276871669	6.58644677905877	1.70060876222792	0.653398072647015
PCSK9	0.265312907909225	0.412557000183881	0.885132784707227	0.955477374638386	0.790168631150879	0.561250118423097	0.665285203598045	0.285717464263288	0.793130766434681	0.793843556532444	0.426499012268267	6.44939034445341	1.43093273550533	0.530267999333634
ROR1	0.757716709755286	0.422759943472673	0.241229449605283	0.50444538439883	0.98210954169442	0.105503618772528	1.27057652815902	1.89695919453157	0.230963522169192	0.240369177527054	1.29521923959726	6.40208273602349	2.13992385087903	0.729343386099187
IL12RB2	0.881458430420312	1.35497923482517	0.71337314495877	2.36723227517464	1.18111037073985	0.137723491622177	5.62894150678942	0.268291785441894	5.23622054741124	0.322673757210065	0.224536909970467	13.6128137137733	5.22724498301811	0.18244596462024
GADD45A	0.570907102622373	0.430942907083967	3.32584374062239	0.552086516173009	0.802818369347778	0.856239316955199	1.18950279549388	0.488848987458723	0.314672717229238	0.324885910890708	0.433279158479837	6.62207014043271	1.56354461032033	1.40746751896856
CTH	0.396327946490472	0.4836204534555	0.339266326418446	0.986267469912309	0.308909799531939	0.357962812343117	0.496465713987487	0.20221522527394	0.224178110377967	0.190580526299653	0.188950298679906	4.1219648283254	1.1774832373661	0.623395399740186
ACADM	3.71319757206921	0.276965325901706	3.92383342190742	1.95884049388573	2.48580888235665	1.00173894872944	1.09217462905468	6.51355955677159	0.47767501588205	0.33404328933988	3.4427604820037	13.6827382725082	1.18443755329875	0.822859133133964
CYR61	0.23259669363749	0.8743531794949	3.20857323785966	0.275040174481738	0.419197418755807	4.84531575395126	2.17036840818773	0.456437329247517	0.577605360853622	0.115989840136413	0.530115662446355	10.0368530762849	4.52634592565022	6.29137919481112
PTBP2	1.61165239844306	0.0967207588451476	3.97266121168725	0.276672263777961	0.756651423551831	0.415322074768392	4.87075313183191	3.95889520480859	0.303345279574547	0.533086928434462	0.156676322303258	12.1665735547061	0.926906831962242	3.93277724873641
CSF1	0.696653816153487	0.213484015583273	0.602155284397891	0.346167451710651	1.03015597680504	0.196669418574759	0.925536527131871	3.58198352766713	0.955552950018414	0.242675717238812	0.402737866308573	7.15904262657324	0.304190085513171	0.528063689136416
ATP1A1	2.10519322114096	0.696775074466702	6.35712962337548	2.20472521676875	2.58656660204273	1.16223945131049	1.14226303983169	0.715561707279871	0.82864668551172	0.699946700806758	0.321989660008047	11.4476957203193	1.60627726959928	2.10492451045317
IVL	0.0913398099002091	3.99378656359176	5.64868090955275	1.48984816009699	1.34614918323815	3.95921616717714	0.148248930835888	0.656954957218833	5.32736706575013	0.349299363584391	4.36033370693291	13.4286324148853	0.773193084750686	0.445743212354058
S100A9	0.226232606389038	3.65643299468731	5.68406001898705	8.24359143261954	6.58076149969777	5.16290942659151	0.152135634681041	9.95993391644182	7.51821707580951	0.565229865443886	6.32243875799546	25.2025639233064	2.48083697077735	0.405389885565875
NPR1	0.329570490614952	0.20882673862349	0.416896509554436	0.348021719097045	0.919720943385179	0.199026702219461	0.667064843637135	0.555168528169095	0.9627516548709	0.349289960367553	0.563414009247699	5.20860868352631	0.867233424639988	0.214724072309736
IL6R	0.72865884172188	0.26463479393037	0.389813430512833	0.244938550045448	0.943327018178436	0.464378368588132	0.644656910504712	6.39883215465513	1.38147210589806	0.285273026935762	0.34730106386683	9.35167644267314	2.33466365437971	0.706055739533291
FDPS	0.410690640655795	0.195523928199371	2.2891973584011	0.820477594032841	0.943194062844978	0.326563855901902	0.671991870112278	0.503297170366754	0.612153014637931	0.396459765603329	0.474851062113028	6.19151366114279	1.38246142384847	0.421815241798585
LMNA	0.36362964761514	0.631822039107955	1.57113107605186	0.905093248201874	0.978209095214964	1.82292094598264	0.51953023206753	0.377619984161181	1.24159862203591	0.534363834967349	0.489201587998369	9.22905354823237	5.42143512562614	1.42186197987536
FCER1G	6.2446117693926	0.125199363587986	0.329584438150611	0.833623394551714	4.57353479822922	0.328460492026165	5.43580992058159	5.6914324070984	7.14753797073535	0.128624526012212	0.240406758225333	21.5058584535831	1.79933056653713	7.58522399047593
ATP1B1	5.6981802686	0.112118021905942	3.37351818405069	0.716867221422187	11.1613932338185	0.790665162761893	0.922035209578213	0.702139235522008	0.229046239331088	1.00859241292112	4.24109595768647	15.4520094238263	0.450749690834915	1.37559467187877
IKBKE	2.12693524967098	0.157570378646316	2.84133381946135	0.237172240477844	1.05157960377479	0.210911691262297	0.923469909203141	8.34008624943067	0.380766329004022	0.195600289715746	0.544239441890742	12.1640369149059	0.308164849589945	0.644897923494344
G0S2	0.442496485231596	0.117984899076449	0.545791932183766	0.59901356808654	0.394788965311343	0.398905116063929	0.273893241337674	4.3014621623179	2.41570198090673	0.154534784692986	0.285502664272605	9.10848505855845	2.86663764747172	4.67446182130555
ATF3	0.420834487458094	0.599972577709431	3.71363864918591	0.481642401853799	0.824212080425041	4.0279373181743	1.36881325061723	0.372454078869252	0.168336512317041	0.809998077083919	1.69989153660203	8.69072610309828	2.21161763060323	3.92396913031211
MIXL1	0.454827039625186	0.520965277431124	0.397323581759459	0.54462161115267	1.4329770774886	0.390271878429909	0.224380642212227	1.19954263101697	0.5813578269372	0.211894541463508	0.782652823515779	6.3863776684115	0.62309290861253	0.187151619486745
EXO1	1.79471911977242	0.369783237817419	3.56963508620977	0.549403926463373	3.93202358858249	0.499821329900137	4.0373056642277	0.360754569547449	0.271540806024449	0.275312886497928	0.176854411154213	8.6935628745839	2.25666076943318	0.613233302870343
ENO1	1.69220034118978	0.866808027717922	2.27191430709675	0.869144424395497	0.935989928302652	0.879374095629157	1.38074083357423	0.583277075518376	1.20132401213006	0.324457019374853	0.442689309782203	10.6300432319742	3.08521362140189	1.12816035441139
MTHFR	0.600058369973924	0.120713925030139	0.982865498818995	0.308364189241187	0.819380535203645	0.426736397793102	0.4379173043219	6.18918754602852	1.21368767666856	0.209614487066436	0.322246928380881	8.27807617208421	0.600694938991007	0.419189842016019
NPPB	0.195912244785676	0.3898315228067	0.315593502370851	0.711078580765585	0.847573217886172	0.286904142691093	0.511165671438159	0.238196930639126	0.322910246509041	0.277180862241993	0.84272371159768	5.4031424346483	1.36185874743716	0.534883203878138
CASP9	0.724550703427968	0.280808774813923	1.20326072905954	0.595236988851604	0.553744693041603	0.34261161430257	0.53259610137267	1.75059914502562	0.262509993116481	0.323419318411032	0.597595433540405	6.54368358548669	0.738729810708921	1.75740055470441
ECE1	5.27929384784603	0.356202585283813	3.26566574349488	0.673508008450176	1.65223510112482	1.54421840958811	4.33872357845964	1.04963872802171	1.01991973076295	1.44082683969288	0.089399187227158	13.3704175134724	0.760932921051093	8.46044775332309
WNT4	0.309801361466968	0.556981653512824	3.41653855899456	0.495288200064327	4.23404592541373	0.24360243730566	0.65924047373943	0.222497782052002	0.666547352678796	0.721025992653613	2.95725369646155	8.4939532139902	0.535874726612538	0.582565994463558
E2F2	0.485924170759382	0.234270843455715	0.608686318576885	0.547870612197708	1.78795493927892	0.239190095381205	0.698189909655417	0.815466159963622	0.370701481748407	0.287088437015576	0.947359683961411	5.99886088686884	1.1526123901432	0.125894615875784
ID3	0.300755843264027	0.19140976921275	1.30718223576972	0.211346864153044	1.00542859569901	0.85387580543888	1.58615990261969	0.546654768993658	0.438404603630695	0.155359198127809	0.167002635694379	7.89768236283906	5.66137010532751	4.50234372546449
STMN1	1.98335878521404	0.578779434021239	3.80542956143475	0.382123943159041	0.948640434333433	0.723350683125328	1.31164854603354	0.248934326210496	0.744802480513804	0.371478293476118	0.455495948307755	7.12778136339259	0.726315669928614	1.02574456935066
NR0B2	0.335829281598005	0.233198531501043	1.08501219535409	0.536316643200413	1.70851067360896	0.200656720796448	0.558709794856138	0.41756143740251	0.568677029136542	0.17844957073477	0.649962352670691	5.16621119475464	1.04604381782671	0.223877553770348
COL9A2	0.813842949143948	0.312932128385288	0.958850489473667	0.319744711426134	0.326924122716731	0.349483078594448	1.57929029819616	0.406409330210921	0.529858995074204	0.373008390726801	0.374927581638802	6.26624727276218	0.691226959409692	0.311457422281234
CLDN19	0.271173434577826	0.344097450413763	0.554591896499233	0.633057224288972	0.800949616493402	0.35298000837122	0.440562164455075	0.946337125244914	0.732660982230754	0.474900110492367	0.729631515335764	6.34975199947619	0.574167506290414	0.342344121032187
PRDX1	0.883319393841048	0.436630732139638	0.998779355255922	0.984013943653397	0.570890138056303	0.81394420851112	0.620891466203897	0.815468554833147	0.660965783433327	0.259810212784613	1.47125462317592	7.69843686330296	2.22715239854526	1.18865172464676
ORC1L	1.16671001997135	0.209878946546868	2.87426213474173	0.585489000141458	2.11636172356901	0.302129881275541	1.15180942575492	0.328507777801252	0.296389012956515	0.27819839991251	0.454317970274188	6.3621148423892	1.97118186429561	0.3502817939602
JUN	0.505010068493441	0.353536677350014	6.41612793446413	0.533926675740452	0.920357744327382	1.14437172092668	0.393609466917244	1.55653958338496	1.06763336968034	0.283064580715745	0.629140646853458	11.2972293557347	5.95121873622451	2.85057701250204
DIRAS3	0.306100603708174	0.566280572543231	0.293252579856028	0.33750697345862	2.18898128370685	0.443126587912432	0.83113254137537	0.356969802301915	0.588354766250147	0.173140511464987	0.487929812221975	6.11722032844923	2.71434116455121	0.442066053187291
TGFBR3	0.522524906022195	0.180104523256271	0.371632404329751	0.225166234178807	1.25824696485708	0.200413599100729	0.377198072652414	3.70781026163495	0.155713790636252	1.98499129510607	6.28313222076902	9.4182652164042	0.579209025613662	2.07748961118879
GFI1	0.419651312461029	0.272749599774248	0.444548657265969	0.28365156560595	0.84973598939283	0.371425996030118	0.497608393464993	1.46690286235891	0.766869277587344	0.207938042023033	0.41740831311565	5.67126669253354	0.980641137933011	0.215324755452113
PSRC1	0.379089346542652	0.325606558160377	0.708373040846033	0.748531690829896	1.72079619814183	0.335848229961803	0.43445901438998	0.226423317095723	0.427351134310805	0.260604717653164	0.81319737701631	5.50714883925442	1.47723679037838	0.365736373369294
WARS2	1.00350926113969	0.192267397605349	1.51560529519608	0.230812413735822	0.568884471720498	0.676995357769387	1.3690996885843	0.640597764856383	0.483258219290591	0.160245671485606	0.402887700741505	5.82115557270573	1.23619845368947	1.96613218539813
NOTCH2	0.712827607668518	0.336161168255504	1.65111470343505	0.612215325973896	2.06808804526708	0.196874674080684	1.43191322012508	0.833947849015946	0.510860706646976	0.186253493205721	0.696901944250858	8.54851438575293	1.44086509394477	3.70096954122647
MCL1	0.481177871019614	0.168131298249201	1.42379968464415	0.346008446039961	1.28043266104117	0.734129765527947	0.562229872679957	3.95876453833879	0.939914027169424	0.179089276569938	0.583775723619526	9.25650951227838	2.51231391871484	1.20506937417637
CTSK	0.298202615972605	0.0543236750685236	0.32958711195347	0.104223984744021	1.18844446955944	2.45141063500341	1.72150908482628	4.46183738885328	2.41832361577475	0.118744767803503	0.251700175821787	12.6066279774184	7.84533023235643	3.43728970825459
S100A6	0.405004929566354	0.368726162479991	0.144893440322706	2.54342229322343	0.363252694618116	0.183422332445868	0.280246657647441	0.464882839308239	1.12507959865956	0.677515021742088	2.33673312542074	7.32101514235493	2.72340128336604	0.197088513291409
ADAR	1.12692219297174	0.402652960131263	2.81146040940035	0.577304078623058	0.94069067628047	1.11101335475104	1.37099149916998	1.38292236824635	0.99356352168184	0.412491508352179	0.134681323498332	8.51182429716917	2.48424932811981	2.17821129400543
PYGO2	0.436905307313728	0.279148159622062	1.11710908562324	0.277817000959082	2.30804046471912	0.638640292873773	0.779899521499117	1.1730647957937	0.482217116852764	0.667934620492716	0.263962636752037	6.16059789942049	0.727652438692258	0.686317285508751
MUC1	0.421218311095272	0.328731949361839	3.04236691878964	0.611146214316138	10.0363918077168	0.298226394180489	0.665826292591043	4.73356458177124	0.626475010300926	0.167868316653891	7.34886418878943	13.3570565659111	0.477939091901022	0.509892583417798
NES	0.367884618367046	0.213107716020861	0.516101354888368	0.33481950829058	1.36122996952774	0.40462097247356	1.21405285017348	0.445078652255953	0.346700376456258	0.274250104049979	0.853686280625946	6.34768537019125	1.2394420561145	0.664833359152963
CRABP2	0.100076185085957	4.42102842942711	6.59940426585137	0.344848030220703	7.16260290602983	4.41764215956684	0.36646597692951	6.65912146980696	8.02423225879596	0.562194790438497	4.79768656976389	29.1706423770818	1.2652303915934	0.409467780421147
ETV3	0.861105930704324	0.458779725045523	5.03921808509225	0.539653114755098	1.26149893671517	1.312905650118	1.76056117285005	0.510826904053924	0.308346878331549	0.315965076543296	0.224895325229762	8.74781101694226	2.79010212537976	1.90494459336587
PTGS2	1.29929742463798	4.61162815277118	3.87876350224367	0.454376935842336	0.260099162703118	3.39855006295934	2.65657022346703	0.314662232884767	1.11510282300678	0.536336596921208	0.465979365998076	11.0938057986034	5.26645446145576	7.37597697674428
MYOG	0.307605848260435	0.355725159385493	0.63181626926448	0.602201266201602	0.512701278499876	0.145645984014908	0.231229784632852	0.438512846247201	0.977490898880127	0.499677242635528	1.90365804424907	5.62617273956698	1.11751214446789	0.15432864057523
SLC30A1	0.26148934999995	0.882093680676049	0.601636298240981	0.656976303731393	1.42452965979436	0.504867835970159	0.705289952129589	0.385949656135172	0.708122784073985	0.168593773360888	0.182981347293671	6.71110760748236	3.82904339361219	1.72737143387085
PARP1	7.20563415981154	0.391991910541431	4.77615048094814	0.38630738709139	2.60139536655227	2.65232002442418	1.84314558209103	11.7954880677587	1.02267941491067	0.611193734007311	0.220026691976084	22.9989778831074	0.662377847815011	5.14217998687056
ACTA1	0.137692907730597	0.307631467149409	0.340023615868471	0.292425288905346	0.910372136248604	0.625910625177654	0.273856385415102	3.66205973226283	5.36897689345509	0.150042821520052	3.25816370528094	9.51869776737099	1.61722966751324	0.480713164686886
TOMM20	0.26344451480853	0.170580290576263	1.78618568236684	0.495528664286101	1.25191396453732	0.940852246942916	1.36530324482297	0.243891402430685	0.373384420982979	0.234476714823655	0.209754561974788	6.62691441217093	2.9610565127451	3.35098586914492
FH	0.965013072939573	0.385167892843098	2.19665104138407	0.598118690121332	1.33632409483446	0.402168378853858	0.6089563810023	0.526164046223208	0.374150482686817	0.166242064882386	0.465851271965343	6.24940570873065	2.01800230837592	0.598808749565743
ID2	5.42290669115504	0.167230273264829	3.76721819907824	1.09206515124428	1.91062888846151	3.02564180785216	7.90401630830868	12.4100351634766	0.804731937866494	0.147725559437055	0.481317304790502	19.0432965030312	0.489807157420178	1.28305147605997
KCNF1	0.29961760934277	0.467707904142826	0.275988717480429	0.889742539328206	0.808148522788641	0.209054685816211	0.360633790424765	0.689034906910589	0.840263419512085	0.415409757760729	0.976340116176751	6.30158314414967	1.52338101304476	0.460703231009348
LPIN1	0.535675224817321	0.313691965025683	0.55570420215785	1.27632414692452	6.65865649864565	0.483694708277779	0.40000158329972	5.32227021472146	0.309621227114358	0.227200409475324	2.93683534671806	11.6100460415819	1.16910410369304	1.27120390291269
MYCN	0.387162934870902	0.29679077645843	0.829074205150603	0.394349561824397	0.921811153198344	0.130609075828179	0.385719159133157	2.20721614114592	0.361884980741512	0.188389033176495	0.370690063520795	6.41631402139699	1.22121435903407	0.748926069102675
VSNL1	0.233430017304206	0.636643134423094	6.87140412488748	3.07480348220284	3.82038849832027	1.25852697906415	0.720322617080973	0.261282545176312	0.870626242407764	1.33198830291778	0.695680897471986	11.9833483282229	6.25377027485564	0.211767736629072
FOSL2	0.670217890791362	0.427913738614479	6.52617711204445	1.51524583957663	3.26072541515217	1.82858509391694	1.94620813993925	0.16852271255725	0.285442049538998	0.704475747669063	1.3299525763593	11.3894958234016	3.14624432794616	3.31607933752941
C2orf34	0.957413270409492	0.202349713514101	0.550422181853412	0.471573026460165	3.72238871469889	0.250274585052073	1.46207391773712	0.570299895982201	0.596887232735458	0.210668284929039	0.266160834423952	6.53438364505059	2.18562109531499	0.269625962150808
EPAS1	0.310798690745747	1.00976892559046	1.88127057160258	0.619803361627153	1.66065632278363	0.597458698837406	0.255799445758157	0.542878412090251	1.30816290062728	0.343619046562121	0.213121126014934	10.2255486986512	5.48052821135122	4.49150551327566
REL	8.11667298914196	4.19265910362112	4.80966590944402	0.507585423162092	6.84381136654572	5.20988607741909	7.78383540220445	10.66622862222	1.70768085759326	0.416191855365552	0.155688380032398	39.1247745620003	7.38567846734163	4.81582734286759
CCT7	0.685713141361934	0.713124733441834	1.4431271291147	0.789350043963347	2.19038914254843	0.735177614395909	0.481924723409294	0.918424795842149	0.844462322821091	0.451261129683857	0.336556148443741	9.76956806649337	2.71034040816632	5.35704867602354
TCF7L1	0.386238158336966	0.257668476754331	1.55328366322587	0.736652658209077	3.04474135435081	0.23323358560167	0.714107853476372	0.384929076206593	0.394033535707345	0.616805291530847	0.365079747539416	7.70541811374683	1.43036681152525	3.2783803360057
RPIA	0.539572489766282	0.104739110590944	0.537448506820059	0.3528925472671	1.76715717099876	0.127537650965838	0.813833104748644	1.14727130568043	0.193938527513758	0.589135238328352	0.336950006907713	5.78218992937783	0.497908261382056	1.20876968519556
MAL	0.211803503150493	2.01561168410322	4.2814227898336	3.76423362120943	3.30330648457773	0.650268962687751	0.462181237896715	7.6456265311639	0.21540275397969	0.581062899280585	5.54431798781847	13.721590968337	0.239367589619184	0.0961098579191757
SLC9A2	0.551962385198616	0.14853136416701	0.154453018058302	1.61105486351259	4.20947050399179	0.238094084700694	0.180253294211862	1.33717645302621	0.125318836846355	3.22245337677148	0.319313355398293	7.5965348895172	0.253189044209792	3.83027168008524
MERTK	5.83020632013168	0.0927408892111162	0.459126956642109	0.337524559494348	2.45023322827152	0.181173087232406	6.1703688910225	3.446088993046	0.292622360313239	0.120933254567428	0.238543431354633	9.84787225668738	0.325088158880005	1.55469207856006
SLC20A1	2.27094377974662	0.686713090876111	2.59796164008942	0.2916723878371	0.695973976317197	0.930292073012978	6.42680062969554	2.3139632610017	1.43438601422156	0.496724066905041	0.164993377788141	15.8119565124533	6.59859511258061	8.02458175016272
DDX18	0.509982196570149	0.251560369187047	0.619968555019501	0.544180861063781	1.03118185408016	1.32650949363961	0.909868920171582	2.135419108258	0.294663333320375	0.2608753968423	0.384176668973025	8.17279794485836	4.42058370376654	3.63465919968937
INHBB	0.309012532043554	0.270879144245191	0.729090354192466	0.598523005390381	0.960017321255971	0.763085235832365	0.387636656834538	0.473342590138877	0.553534129822109	0.262883270404741	0.506222784416981	7.2137913048578	3.18398575387753	1.8867672020385
GYPC	0.665812132802518	0.230539238988862	0.508171377175874	1.10806881113133	1.16194680620438	0.474301078965964	1.42696306354253	10.2409409760622	0.328255382512477	0.198361401266508	1.38652769284492	11.3796621995527	0.381939813033251	0.860063843910559
CCNT2	2.04776611131171	0.191174750885324	1.32273583601733	0.658758582628232	0.874221400462236	1.15533425430657	1.26334180381314	1.6145700023742	0.748972234734577	0.32471026942977	0.206846499093441	8.6552726948685	1.21041681150552	5.37452676019394
GAD1	0.9582759813259	0.319728864250633	1.83697820271719	1.31748802873182	1.20318755862735	0.485153371916851	2.56972414051597	0.201463193747029	0.536607894641632	0.29944953290323	0.577912737562087	5.416469626544	0.382624729912201	0.155674408229436
ITGA6	5.8049241541657	5.20511325910775	5.48513564529553	0.899112473542809	2.1860357401995	4.73286615079803	1.20465357755218	0.50183625874553	9.58988920914136	0.583019960762103	0.160909067361039	20.6186068136616	5.92173854963834	7.17394424465592
HOXD9	0.457286749285045	0.385315570204845	1.32217897676404	0.254154526549704	1.0506392483112	0.623924790935513	0.536826798433635	0.389367745288842	0.346934121867979	0.35382556766451	0.504194916046615	7.02801758885468	2.80676465650195	1.08768435785333
HOXD4	0.481192655980972	0.308606021082101	0.862300765375911	0.537556298133349	0.992758346663349	0.530097205371586	0.437779297807509	0.280235400045013	0.399637334942152	0.247346864717271	0.843856832705177	5.7461351529213	0.541900878635049	0.422146202076443
ITGAV	5.24185076721556	2.58774814493655	6.30696647793588	0.591719894906824	1.78238828714561	3.35085354575788	6.81264915908975	0.293963514494811	3.11140256008654	0.200810492351051	0.137301168774663	16.4793415843569	3.99082829704169	9.30148547767394
CASP8	0.414360199359807	0.475830152149283	2.1516737302658	0.830921116101543	1.07220040202125	0.455947286433417	1.42650639364745	9.74697771320115	1.00053254444208	0.274513543552674	0.433150897796142	11.9743237378638	1.05423714164214	0.245351682277332
FN1	1.15330511335497	4.18615713782563	1.26996702924398	0.168457165070131	3.40896603841007	1.19346859662238	6.1918077223385	0.258855744384021	6.83513898404654	0.164515241959655	0.290612141393352	16.7141624922159	5.14188845710683	5.32454635735794
IGFBP2	0.803451650766219	0.83595114223921	7.0939770861305	0.336723469869906	5.30654537485677	4.71219718609956	0.469805363051737	0.324203368178654	0.568961408740356	3.43827369936152	1.26069747461594	11.6618286953074	1.69620907235072	1.07833140811093
IL8RB	0.252968736444067	0.112863045677066	0.301224192072025	0.999968455394397	0.435249015489142	0.131295918666788	0.189339518943924	2.11744211207106	0.264609071263477	0.0963652614517093	5.2801407801062	6.67237448839612	0.488565979274902	0.135621625211287
CTDSP1	0.394336577557923	0.498503216743442	0.790821558602603	0.298909460383446	1.34077780446366	0.500147489498205	0.42810592799667	1.92348026584434	0.649104171556124	0.219867954837542	0.612608921418939	7.37808362402501	1.43255897369383	1.04986683650808
DES	0.14429591936665	0.364005112735052	0.186757218690333	0.338108033391812	0.699173893992374	0.597810005523814	0.506206752214802	0.701627768722282	5.11348835712678	0.243142028022766	3.35659458366542	8.53306006442002	1.61673952199508	0.357077911768345
INHA	0.284684684346541	0.337496827027494	0.228087549691223	1.34048154727261	0.416434330051304	0.219560844148869	0.54667173941679	0.177456053738608	0.920398103331175	0.838632206943512	0.639250148225708	4.72261171447805	0.80574529369477	0.18139696978613
PTMA	0.351704486087268	0.395595393076994	0.876084777820424	0.454610653902361	0.871211500507605	0.412713948368079	0.278852753515479	0.615447451763193	0.710491983295708	0.227371648492245	0.551963586074866	5.494272136969	0.688900343360046	0.277510227711209
ADAM17	0.489853757093837	0.578200717290334	3.6598129296677	0.990976362120262	1.33043887783278	1.25751812046446	2.32236638881052	0.514449563953463	0.656658164546918	0.200255822593631	0.216333835467013	10.6719472747031	5.63487271319659	5.75228315923834
ODC1	1.52089652547834	5.40235745276652	0.742280010723463	0.599567692589619	0.876702290205011	5.15928613899643	0.219598937962134	5.70285182293957	10.6936929611334	4.71971108294342	0.0761726053782132	17.6156623057169	2.7430623918781	6.04419006211649
APOB	0.287442271365679	0.23649165352988	0.572811492130058	1.82651961296714	0.242630071000749	0.114418443944129	0.642823708707356	0.196655598636853	0.359574756464076	0.229877372674535	0.949246155423616	4.22135092578984	0.836303569799357	0.110687558043227
ADCY3	0.775174498790875	0.654531561411616	0.567641748069608	0.621229842426056	1.25274725015378	1.52070272747042	0.320034308942034	0.377634666608394	0.808354351009645	0.4153605536317	0.362267997186926	7.09294253765377	1.99970829996451	2.08738765299972
POMC	0.270077386083435	0.539114629503138	0.478029473351895	0.327953934178293	0.557995020562281	0.368790062751388	0.562683587214099	0.834262557861124	0.914010735169012	0.342469339007954	0.410264715207056	6.53273725271194	1.44433903708903	0.754685104234313
DNMT3A	1.16930589262758	0.417823747495775	0.905990508596153	0.249553710519219	1.16389946090354	0.471839460653097	1.33646228917539	0.650224312852772	0.252316956049763	0.527559117811772	0.399367440930815	6.40878899504072	0.739886397358696	0.999515812469581
CEBPZ	0.281811633171555	0.290819996179754	0.434381441897944	1.43201200292602	0.970614383520666	0.477065655401768	0.544615999348238	0.254415228533237	0.292623824288418	0.470130967964917	0.530830060708186	5.87147635823345	1.58832007248135	2.15462572252537
CYP1B1	4.94861065023997	0.230386672728629	0.333186521504465	0.386809629885582	1.98062415397006	0.163998294744385	7.05193828173157	0.210995130848381	0.848185441412667	1.04196997662486	0.396043603913254	9.14372472009187	0.696900019095922	2.69415413659673
SIX2	0.328874119509827	0.370414010885382	0.728705260187131	0.371632142864767	1.12858807639621	0.428389300433332	0.350227362100124	1.06048552106367	0.476882144207271	0.457392749784148	0.768368793860834	6.90698424299087	1.46418357007828	0.768352220539495
MTIF2	0.632300997588624	0.438907718418405	0.728923199635155	0.493318736613966	1.7141723005417	0.846848297943725	0.627944271566261	0.418637591436448	0.474199900035418	0.228791923575929	0.306832723109977	6.11605972609911	2.56124698111842	1.53482073174498
CCT4	0.620144849209557	0.517674292186448	1.85888647617631	0.404046248060504	1.87315226986815	0.721222561905779	1.49365131126095	0.689127142644983	0.842842842647799	0.458890787499728	0.246072028490162	10.1554822397338	4.36083228224424	5.16503852465731
GFPT1	0.745144950579212	0.797078306374339	0.976462013861766	0.519885826699667	1.16684748846138	0.698975507956897	0.702417940182345	0.621557881345447	0.513875617139426	0.404336102996035	0.355921075183894	8.44190297219309	1.98140846593698	4.76558027349449
TGFA	0.43968041588006	3.86231877791421	1.01298586035049	1.83133269910869	1.45049393023186	0.709826749771111	0.614839425183257	0.25644527495879	3.08968316403021	0.292325554593459	0.389800201300586	8.38384946867092	4.65341376825497	0.833070638569795
TACR1	0.354654812182705	0.480499185900424	0.146035402939173	1.60057515713918	0.988101820237705	0.12448065112411	0.240593482685513	6.88409753693345	0.810990558338629	1.01732859633361	4.68830116198744	9.88820161437226	0.775802462393582	0.182647255834053
CD8A	1.26100888462653	0.262834249433378	2.01290643652207	0.798013114371996	1.54566906783118	0.319515581818977	3.75193657190946	10.1322082455508	0.64103285968122	0.25624518404228	0.228209340288427	12.7527506132316	0.690469401418616	0.262444165770266
FABP1	0.85830014519559	0.226457747947179	0.346608309501663	0.416157061173476	0.106521079905297	0.174422282930488	2.00867356220821	0.328110060123568	0.38682907289382	0.158743420471721	1.76205999596543	6.03015848823703	3.92568959286347	0.138050887475769
ADRA2B	0.626912325803406	0.239618495376779	0.40689700762523	1.18621936525276	0.80826741288438	0.294534278168612	0.290014248303118	1.12203139848547	0.705840874699521	0.285999824988417	0.952520859546105	6.04440410342338	1.11668665842162	0.379613282655571
SCTR	0.420018415001986	0.445690428847536	0.486163648787771	1.10963535934312	0.870889860394028	0.178705779005405	0.769276854414847	0.234287072128044	0.927822958017975	0.276073385568372	0.501905450992811	5.56052752554645	1.16354903513951	0.220566044345479
NR4A2	0.48364968024119	0.139416584458048	5.92090184951805	0.546503929988288	1.98876666560477	4.48418466853662	1.03764602950257	0.34993985655502	0.162897581038452	0.883243998341828	0.668433861069194	10.3195583457651	0.297127955578629	3.88926148765882
LRP2	0.407306617520435	0.242792003457515	0.671461513760546	1.40726408204529	0.677013609594339	0.128488188731337	1.70029806296445	0.170234165256407	0.285265490823349	0.229714605700218	0.642414838219824	4.83603849386993	1.03009075366098	0.133363656168902
SP3	0.789587392687057	0.22308519145861	1.06946464190297	0.490620424637647	1.03484930810345	0.644202359180533	1.85510051456921	2.39835755872256	0.479804809457569	0.303165844562386	0.36919159046465	7.83491247774611	0.658961385209892	2.54043736241959
ATF2	1.69456746003247	0.332615183051542	0.960159347976953	0.478544265223611	0.727423037390392	0.900152461519142	1.47167561450974	2.99129259093191	0.601574055800931	0.368811798984308	0.166992375847105	9.2607337296609	1.56319248796809	3.55520193220006
NFE2L2	0.7072603617754	0.305428397730826	6.07218228376064	0.543509247378802	3.99845644230072	0.942376118611875	0.381808044855093	0.671055689012226	0.241974913623879	1.091313121972	3.30189009545869	11.2220243143811	0.930481371564611	0.847995604892517
PRKRA	1.1453250688866	0.370110078068525	1.26289109787782	0.275986049232942	0.924176605642908	0.917364030610434	1.07584116095842	0.328231066265391	0.469359582295706	0.402186197162402	0.465007226820932	7.94186929179516	3.29726669233019	4.95341366274035
NEUROD1	0.156006264126329	0.215889189133031	0.907542479978939	1.32749293908285	0.74386376688782	0.615866617480046	1.35232112590242	0.170962082218057	0.0987774957452724	0.288956522850084	1.11240688334443	4.26248802938124	0.618184732618921	0.188458250612676
STAT1	1.77481766859854	1.65979081046044	5.96948261675796	0.247344333186528	1.23481823209964	2.15942300903473	7.02628421430856	0.765716435970262	7.31864329782059	0.786032667450389	0.0969051563416912	16.441484344923	5.91191795152989	3.53721102466185
HSPD1	0.572089908259515	0.517058671739739	0.967953418978505	0.331488917382683	0.669404201555714	0.605909635862367	0.576908814341012	0.801183593900462	0.701515003436695	0.416498550596424	0.509394494223689	6.91816758982139	2.13896152913774	0.873526259408991
IDH1	5.63645738655303	0.252190865435942	2.30274903890765	0.933983857329303	1.55459423317115	0.372510298009012	3.20784529855531	0.52981921785888	0.515562680218061	0.62831083083906	1.79513524093999	9.76091596629397	1.02497582417527	0.96764113584343
IGFBP5	0.755884630207921	0.23821016726306	0.434114890518981	0.442314579137894	7.20008147820969	6.11701245070518	0.512838157249475	12.8787089485119	0.55335783499594	0.157804281820151	5.87140082326888	24.9098972981483	0.644846609136607	7.20616208283699
EPHA4	0.159900648453021	0.363444481311624	1.23949894875459	0.614508169127057	8.5113822570073	0.21761622459193	0.485209294858049	0.361756917865385	0.550639037267026	0.533894041259039	0.687377630766105	10.6290014026227	3.15419401171076	2.8108186457396
PAX3	0.290323169216655	0.231078178708583	0.248542681669519	1.69850905591081	0.47093231221391	0.227469635241008	0.438209048625135	0.239151065203967	0.321898615844095	0.377932812484509	0.489507274552183	5.14906139011962	2.18856926855103	0.17627489591646
SCG2	0.331617952158415	0.302685215324964	1.4206256035334	0.847494583697003	0.637463199599188	0.216798968987212	0.343484722928362	0.128389879054196	0.577079978032874	0.195128566713904	0.379203471959938	4.60165640390819	0.771550751567224	0.287732661298809
IRS1	0.244376714725262	0.718453531982025	0.611398461280506	0.668984960175184	0.606176096907033	1.69476273874818	0.344486490714302	0.280797912605823	8.11811487911756	0.523740251099083	0.233248025393601	12.5311364802228	6.07534597781473	3.46142714274051
ECEL1	0.47538844179418	0.160307131584114	0.190272268684001	0.547641767339173	0.608716885236178	0.374892407643634	0.170886487645958	0.554028172044096	0.303875546017527	0.221058611229915	0.363477294753546	4.4691996232871	0.875111496907535	0.659016888043407
GBX2	0.559668464396965	0.466216261480335	0.72587630224361	0.896983172028861	1.50876190051246	0.464572321455366	0.315383760421159	0.617724674697877	1.02122768548547	0.364013000755413	0.700826144790021	6.23973681475787	1.18939259166719	0.409184109559531
HES6	0.219948276160007	0.359893914374533	0.716434266378755	0.473617127597641	1.40231082172361	0.328764567554785	0.536868548094266	0.541327039448674	0.588819569095032	0.157020768637195	0.648896801131056	5.36466795383011	0.944093501510473	0.707811204455507
PER2	0.320516727100239	0.164027155353667	2.08872742839372	0.526008934983053	2.31940930087215	1.08810570740053	0.575798326869292	0.620763353065353	0.115582114285306	0.253185259325479	0.673779812084001	7.12050575373878	1.50219158417426	1.43469074706431
HDAC4	0.610830316502382	0.220098247859554	0.626187118287865	0.74971799105671	0.938604921556933	0.571014519333345	0.690915658491322	0.468064593924801	0.275841092417876	0.333933561102625	0.967820598739416	6.60150137277079	1.75278732132952	0.602400939246412
VHL	1.36107197939186	0.367171759725531	2.16836755343021	0.542459026429498	0.760053358380136	0.57331345470733	2.55230557566108	10.190629718122	0.671989454136684	0.196082479506084	0.47303780659511	16.355018235208	0.395330547261483	5.60096103517886
PPARG	0.197965229227156	0.129989094307855	0.198672671487806	1.64497907996237	2.21749098225596	0.130092338381824	0.342712222799381	2.50726218463023	0.240146599743844	0.255473609142258	4.53723811351341	6.64694600709677	0.439414556386452	0.32609288125799
NR2C2	0.781221315984895	0.201438376537196	0.989741719743689	0.367021905764069	2.65966506149958	0.508429576456428	2.3289284458988	3.53667233160835	0.297427485680354	0.46343110771886	0.490849865056245	9.26128142794661	0.921413392139653	2.05679874324285
RARB	3.39376168122598	0.0820958084946137	0.893109378701028	0.537861371710674	0.893598410697899	0.105497320993442	6.59035296531294	2.01013051622996	0.18683936488272	0.152673723836374	3.12278943260441	8.69033771338396	0.108570251908694	0.282208184452004
TGFBR2	0.299474848198387	0.884935164190387	0.292751605112037	0.182196983439746	0.519631449811566	3.15031957416557	4.2636686867972	6.83676529562331	1.80120869200781	0.100211883189409	1.21733687759966	14.0620624605906	7.34619554895427	0.683340793746282
MLH1	0.966873676006492	0.0894908227204016	0.483147476684767	0.568288534696125	0.473871524905302	0.545566935225188	3.35852367202475	5.86052835081251	0.444041060020667	0.26822522889401	0.271887890588542	9.29885065598826	1.26516619195799	2.07509719406246
MYD88	0.489580628585083	0.43943704986111	0.463199159949688	0.454142572496968	0.999164483289791	1.07887130126643	0.855213389667944	6.35317834854108	1.54355221894524	0.242025131175631	0.88088951856239	9.93684893658973	1.71098392805054	0.912401180530694
CTNNB1	1.19206193775426	0.392363683210865	0.664889722265473	0.575027991058285	0.914747506446599	0.967047858381382	1.5932374064818	0.766408318750471	0.638878677358329	0.498456140354846	0.175045595507211	9.13356877372883	1.70242403149655	2.88736116134048
VIPR1	0.327881930818153	0.399538245622194	0.25826126043207	0.334076242259567	0.719229989528543	0.717003435042145	0.293871470299676	0.861293578424587	0.416968556385787	0.51742484114731	2.58674828357015	6.3543117542658	1.69187516089418	0.457935886547139
TDGF1	0.174871999332113	0.11151527280635	0.148145095195133	0.352866864213337	0.283520586347045	0.138618776400463	0.155591787186768	0.360110828049531	0.858112303289322	0.0715358020698948	0.199480083089322	2.67868765729664	0.981080240043954	0.180210337278451
DAG1	0.658468265355567	0.393605182859086	1.31156688608223	0.87327874648889	1.67881865838553	0.435328242686266	1.40496763917257	0.309151120498054	0.190681286909371	0.498746442748036	0.516438952391784	6.93480448838295	1.17515263556768	1.1001520251132
GNAI2	1.07860492863841	0.30674661774942	0.741585905539071	0.251578849982041	0.55428209357097	0.343283750756699	2.22065132839899	11.5874381903756	1.16669708360117	0.157837280977718	0.512686020634668	15.3978478916677	0.855606914603827	5.51705373246074
ALAS1	0.464537488716132	0.273935689642792	0.989153812800435	0.239963150404839	0.439377932676751	0.311124633600154	0.36182282576217	0.663085426360345	0.351727367457074	0.415837101203099	1.36482416014316	6.4921066332664	1.07752403014667	1.78417037894307
ADPRH	1.1777073872931	0.33494550781963	0.541157587118649	0.662057271157923	0.624370603368038	0.162587125674337	1.08513745171123	5.6750155104098	0.906103418137771	0.160355663436933	0.49081494738883	7.95338346987568	0.926381321575743	0.481939448983409
TRH	0.59134330041454	0.323197475851871	0.279669390625093	0.770320792988864	0.631672260746323	0.29367434605976	0.271299857647651	0.518503198852759	0.675585910161124	0.454012033153663	0.763584599199184	5.48006604420387	1.49615319603586	0.430696395028911
TF	0.161725649076129	0.615526404744242	4.40878537691687	2.43910432252969	4.03973598736659	0.932371432142932	1.90322225753862	6.68942260086353	0.96645727600137	1.02421429254507	3.42390848742494	12.8091868712377	0.37725140436643	0.127183118341451
CLDN18	0.241798690210024	0.230784504968243	0.512395955153169	0.631870396828672	0.771842022072612	0.132716649226533	0.655332571331562	0.694612255705162	0.51440376760661	0.29749878566535	1.41504358743123	5.47862557104216	0.889540447079499	0.201420983124327
TRPC1	0.94109852070072	0.284444803709742	1.96855888600951	0.268253286062227	0.887931464226588	0.213548267918493	1.65740784329708	0.150298435527543	0.203137655940955	0.131525322390778	0.480961046978698	6.01779758318427	2.95925194328675	1.00084709550565
AGTR1	0.443250240761253	0.265313093581224	0.550637873642128	0.979945127799473	0.665780030181291	0.329853571106057	0.520744075190752	0.275893393068216	0.285033177585551	0.412083369757887	1.15604457226192	4.84691177154632	0.873675888237929	0.24568534384133
MME	0.398769498271401	0.295862207651684	0.333128436958401	0.192629450906911	0.503611598405536	0.242898908100339	0.506717596544068	1.276177398657	1.22122897643525	0.144221520599453	0.256049996100735	8.01338287795542	6.13008559846317	2.40233742277831
IL12A	0.49591826127215	0.174259177491255	0.871963459763107	1.4114274607705	1.47857790584331	0.111816720512783	0.863982861643262	0.269764394671578	0.284264882303321	0.266120229855604	1.88194499084685	5.32808897378543	0.705670102290436	0.180141703718455
SKIL	0.936838692751744	0.417494444938784	2.08860120606574	0.263552105687795	1.86238296630215	1.72476705212043	8.18057524741738	2.05071405794704	2.02770493713551	0.354358741185891	0.101850752547689	13.7957945732643	4.98982311390691	5.92643114868512
HES1	0.554074560711578	0.417087820045964	6.12173610207694	0.678902066889257	3.99543749406335	0.421828960773187	2.38341673229437	0.947341756007017	0.538361506972291	0.113650643133006	0.638751682266261	10.3309729104712	2.66828477638826	1.31744780638879
RAF1	0.70573526531152	0.286857708307166	0.351143172122965	0.248136656925725	0.974345687162051	0.23183395236441	1.88878553156781	2.7334568910306	0.525562059526093	0.111709553267138	0.734965997955816	7.44661641742913	0.589238665177018	1.37134238682029
THRB	0.772998353163797	0.151642889473701	0.460417888097607	1.28615410659473	5.75459026051618	0.276031298675566	0.629985714160098	0.841934224109908	0.378321162927514	0.181691080972317	1.11835335971348	8.6914761688138	0.668930512764019	2.81642365461224
TOP2B	0.934746397438434	0.272839892563966	1.19400559588527	0.64561364737441	1.13807425060408	1.00293246725465	2.30327006330386	5.12477318788056	0.182103836058162	0.222784790974968	0.573382365214676	9.98945859534076	0.489463754007785	4.53183860195748
ACAA1	0.552420526111463	0.464897078012582	0.415109747906197	0.608937762904754	1.13703791536178	0.375357998507018	0.661109564150173	3.07477241923827	0.620568353419126	0.270185242558876	1.15502161212172	6.84620613478484	0.572785370097165	1.07702053436711
CCK	0.544601081992031	0.336162694467341	0.603330243650057	1.1566186055407	1.33559171128254	0.168409411399599	0.45565617534611	0.687049955536779	0.565322152550046	0.207449098153285	1.31780759827767	6.00244181919516	1.45916769520573	0.422136693173387
LTF	0.306907446178614	0.252672465864498	1.67123399046001	0.86829385796695	5.82714300718661	0.459360490521974	0.355307375531323	5.34281317330537	1.54796195097492	0.502889851499855	0.836936673229447	10.2520862258862	0.959220215059363	0.35635259458079
SMARCC1	0.573512398423398	0.154592516048789	1.13736376277013	0.864067338901285	0.82875854787441	0.337883262808784	1.29700816949584	4.17110524392177	0.470018107609909	0.29307655768305	0.400582842111305	8.64138859719178	0.743594216934437	3.76425799963582
CDC25A	0.654387196743658	0.362062912584674	1.06895707922231	0.469996974273754	1.16051110760442	0.416953119076319	0.973908908612799	0.387811757135631	0.56582155585627	0.279565465597708	0.320791800148406	5.33595826694853	0.797936376405618	0.318050417240413
COL7A1	0.563757652864182	1.34841890711061	2.86445411858741	1.29435068431369	1.27734540322496	1.71632268839172	1.07601046225148	0.161611925305057	0.789116015057336	0.515830202631272	0.355314157860956	8.9868583364268	4.40083275871405	3.32254239609294
GPX1	0.20692516287327	0.365188600531489	0.444812837267345	0.409917342087074	0.796202598530163	0.13805963770159	0.553115423897013	3.16938364912171	0.368635960438264	0.249641889020459	4.06300606098828	7.90688546257882	1.33013191487742	0.248598806199821
RHOA	0.340747476579526	0.26193647846696	0.845251534453609	0.728390039465141	0.859027568153771	0.466284366322619	1.04671019884243	5.01356089066033	0.377951903182803	0.263767453978791	1.64149799594395	10.2636090356923	2.41751514155585	0.830147847208403
RASSF1	0.696910371776803	0.248059385822388	0.558013132786402	0.398159446924864	1.42116662894548	0.304366334164201	0.904796708427801	2.2558204782031	0.740874305210298	0.174162922881361	0.460318683152542	6.40031202592878	0.465066203350667	0.585755973416394
CISH	0.419225454106503	0.229074893953573	0.317250362194214	0.830100958490371	0.894202284882721	0.271154332207085	0.567433508038383	1.13373543978288	0.706732158220209	0.323225462554113	0.65784767032865	6.12086383221352	0.542309140820877	0.305697707618824
FOXP1	0.82432463082555	0.669450619676825	0.609756674187425	1.28998899071424	0.682776643399977	1.54573089745678	4.46577439227552	6.00799782753508	0.425162531517682	0.207176108271087	0.929753735308212	10.9944595666009	1.73673032262021	1.34811161678903
TOMM70A	2.17466183382107	0.166644534179368	3.9615462799045	0.211536440375725	1.01657971385777	1.14090426643482	0.938008467918036	0.444965547994422	0.418347835604787	0.204941772623592	0.154165750389163	7.61709472452361	1.72235091676426	2.47201135149599
CD47	4.74774963234136	2.19178836366961	5.34724776165699	1.10184639699266	1.53920821549469	2.2616651002525	4.74494838719805	13.5257003920631	3.58481193504562	0.108915828563856	0.27500401208906	24.7036594364515	6.48818460820818	0.434832496742642
ITGB5	0.191720820207956	2.33489065020577	2.71927619554027	0.769499182486872	5.91934541389661	5.56278695704976	1.12373285878896	0.30956440132511	0.766374780626912	0.397402272031926	0.887315051654555	13.7263418494384	7.73087511017064	2.83258317308869
RBP1	1.2673362254269	3.87895729662225	5.47246610827161	0.253643811396192	1.61302495528513	0.349835232510148	1.12409940178814	0.151593167015353	5.50290234674095	4.74784088582282	0.206546000787161	14.5375629404269	6.85688057084852	6.93183351817555
PLOD2	2.76234547565179	2.99750471389313	3.51111744209412	0.477722543645674	6.35909326787746	3.49237019154589	6.83558262613644	0.162856080356304	3.34471789731376	0.457880467589639	0.126116488035884	14.4334225482731	7.00734776738036	5.00649459328521
SST	0.498400191467916	0.218104185964735	0.729972105835338	2.00979241830315	1.09392590856041	0.151582199298969	0.744993503141377	0.472381165011515	0.432453723621151	0.306131220263742	0.693660516129424	5.13970348330141	0.392276829741483	0.19538742942292
BCL6	0.469455926888978	0.14202598108703	4.74664548197434	0.599151496395252	2.49014035748247	0.756714493332564	1.42835688551831	5.74551204377461	0.399269698074396	0.822872954405836	0.413220877357738	13.5738059751795	0.870874745343661	3.49586017144121
CLDN1	3.11773592462425	1.75412079319556	5.43488893025685	0.994903931455991	2.01722617102038	0.0984742802087293	1.0563349916684	0.395322487328283	1.59851144421496	0.138431088683475	0.803642086224916	12.9450373725455	1.08273245825807	6.92082362474126
TFRC	7.9026222526071	0.458886666221074	4.35002087663093	0.748365662532768	2.85823188768714	3.02985065527733	4.30166388955596	0.710846814414174	1.28244118081494	0.685690508971838	0.211669979960385	15.6514659386803	0.524944843526355	8.52607555857685
FGFR3	0.263618775471577	0.932116341988033	6.67836004167893	0.528688453024627	1.05308978566487	0.413413561896558	0.708914691514997	0.619069010889047	0.556498231143922	0.720392382162744	3.53945089174491	9.67743264899118	2.68592236887346	0.460305075885835
ADD1	0.266490877676542	0.372949930362916	0.578418480832866	0.304343200594108	0.572635513758677	0.752508993341363	0.447743070529413	2.76357465433284	0.442230732218839	0.167392553602549	0.684282834032649	8.63093675725502	3.66767862195442	1.69503879376665
MSX1	0.417126465281782	0.274386674126189	0.563813222186625	0.466606234942231	1.83571545343477	0.546203500219148	0.393604875248555	1.05922750267829	0.850145361927579	0.267861913658064	0.581441861459575	6.70764234982702	2.35286377270955	0.623279528147213
CPEB2	0.257045669886471	1.71634284450583	0.817231779307852	0.72678074614394	0.627187804138282	0.903546130343595	0.351659313246833	0.850201382665104	0.698772800620117	0.134785518259684	0.516270087347998	7.77659568536173	5.50358330106984	0.513395841230826
SLC34A2	0.231246344333421	0.232977461324311	0.174736076919726	0.654070339586089	5.13470743398409	0.50540065149971	0.326023655487358	7.64231404547987	3.46218573300477	0.329593777905051	0.209722930719052	11.1343675640016	0.361433306695755	0.689425872454095
KLF3	0.265771197702847	0.409570712238847	3.72861532018448	0.662265018435225	0.977262615925462	0.87201863284731	0.796894011183244	0.563124432656863	0.216860259516967	0.203601843309145	1.24555496910279	8.19599272443267	1.89310006880451	0.946047622390667
PDGFRA	0.490576784878823	0.27896389910196	0.52314020198049	0.484025913509639	1.32154847171167	0.168129622006723	0.994775109125405	1.11263914922734	0.1342513514195	0.211223824963472	1.0746785432744	6.48215008693049	1.54279252059072	1.79524006613558
KIT	0.843633766948514	0.0685138796069904	0.417656575950298	1.81273883084985	0.916343090601932	0.159127211544078	0.433413550914588	4.34194973103768	0.213403488637844	0.130106313127911	1.59852681113972	7.04519559715754	0.659813356507897	0.680373790184179
CCNG2	0.835949741368699	0.494739991006066	0.852372888916438	0.563171228568081	0.275928580100954	0.667348732906812	1.04413120879399	7.52469293528081	0.332553155307462	0.274521101117826	3.98491519331933	10.6341364495831	1.670708087632	1.10430564078633
ATOH1	0.107292290680826	0.186194700411645	0.442586180011124	0.586469960286362	6.89117277592167	1.15339733739861	0.273669004766067	1.62004283685844	0.279467179738756	0.248469914389171	0.86711354414533	8.73555079053572	1.37367028343039	0.091093892779008
COX7A2	0.198811686018877	0.286029564551646	1.68184435860023	0.727610548881977	0.479505313386495	0.470424511446779	0.275107142477494	0.222442691427423	0.231491812984041	0.166514837207744	1.36371658525907	6.32989909081483	4.28607721912769	0.485048906562388
NFKB1	1.55586091720879	0.657528691938893	2.64157475464394	0.759917138980263	0.701926494098904	0.59033241808164	2.22788306840109	4.44176022207641	1.21153019143916	0.199157772018693	0.236948321725794	11.7973660238767	0.979438418161976	7.08538694844936
FGF2	0.334385296300511	0.127927402039516	0.25924262431055	0.392338834347358	1.12460320674248	0.222322972658554	0.776113064306112	0.677118260931802	0.192448004044215	0.161252828513992	0.305498134675522	4.78586763245076	0.495792492547244	1.32203380507444
CCRN4L	0.737385725421369	0.454354724390144	0.580213716884454	0.775246149448155	0.750191596665417	1.84999264871933	0.93995545088004	0.155217829467372	1.69271976761076	0.230738346193607	0.412317755890254	8.90243214197242	6.27755961456529	2.90102560624603
TLR2	1.24625175381163	1.00164324384518	1.21077203440526	0.614385373377079	0.325655778862097	0.138882810126342	0.59410389836162	5.4314223032765	3.6679838549314	0.0942778055810908	0.0916523736296886	13.6063197620547	6.41213278238924	5.54977680350575
ING2	0.643342939758368	0.331727906046988	1.89978001211356	0.704839499783591	0.253070591487554	0.715035886801655	0.254783496424835	0.295885316158559	0.598047396912847	0.204078389906228	0.393427793466371	5.89207956389791	1.84618921962596	1.29652279691086
CRMP1	0.220968383631948	0.185309124068698	0.839591647448433	0.444757623805142	6.78067775658568	2.71356712946238	0.353569815547332	0.327473188682952	0.321822520464877	0.207107331250308	0.490149393842399	9.50958885796995	0.719691104384114	2.19265298417982
TLR10	1.4505924688484	0.315825508279383	1.91783035524697	1.5547789530331	0.224306921847548	0.176993912525649	0.537809651891728	4.64821841848901	0.418345474836923	0.168393716753358	0.24251105910288	6.51213007908838	0.434416660986809	0.218493775817069
RFC1	1.77701229249639	0.212125032194471	2.08574154151106	0.219113699378135	0.652812332638262	0.502025155442897	3.26041553825673	5.32412994905369	0.699811697084147	0.20802936562272	0.208147482200596	9.53149326506558	1.19445804364542	0.815874978747773
UGDH	0.468129715724955	0.327681377152242	0.853726766905712	0.426120606458961	4.98420171831087	4.77429161809996	0.488886692297544	0.354287512183474	1.76894977243993	2.9281863973009	0.370787857200562	12.6859384042294	8.04398879513034	8.10995566562232
PPAT	0.510972245421949	0.517440424533211	1.68857023369757	0.211455741633789	1.00491040185033	2.45849071565249	0.968028293276353	0.392556635040379	0.510857830561279	0.246981467997812	0.188606784196666	6.00848977026865	1.73838777060767	1.6459391315526
PF4	0.150729605526757	0.244901040802836	0.265538134830077	0.339824136400883	0.63554353829531	0.584632218448571	0.595047510633681	0.191337958042699	1.12113742148932	0.296064420789118	0.311837820931343	2.95839657066154	0.509315834955521	0.246745345492361
CXCL5	0.14248108846308	0.287482496717021	1.73777701134104	3.29539541108417	0.674806118105941	0.307733889709144	0.277338979999492	0.317988805814586	0.630431271067851	0.127724402553818	0.664913966631947	6.951383410929	1.72229664854799	0.951754029152538
CXCL3	0.237298343434469	0.196590529326732	0.770405187765105	1.72020873687522	1.01261839471564	0.644004899163041	0.39362834226193	0.210075745814571	0.362308654704753	0.411020746703683	0.258063466467138	5.53307669221972	1.69151414004412	0.517988121923883
CXCL2	0.281970763679358	0.189587894509197	0.481176750628359	3.66929531351598	1.03478670900928	0.255676085634775	0.235612649522452	0.176791850215616	0.142715331891761	0.186692386634969	0.484520366895815	5.53809153865966	2.82643602365785	0.455495325608668
HPSE	0.428298916612174	0.6177250238905	1.07161664069569	0.678042722605983	1.95793245011966	0.569766841337105	0.274863641909441	0.430100230955956	0.150051282093518	0.220533798289432	0.431133279808981	5.87505524865245	1.70086794047912	1.17608514584188
NKX6-1	0.585965144499915	0.585125335411068	0.268636292471253	0.719547347209415	1.23163332664505	0.24610389866081	0.252461294445985	0.494852034175859	1.28486886954889	0.295002356784388	0.552392285807027	5.93684917263642	1.79796752290174	0.41489616247979
ABCG2	1.08850322714977	0.51158500647095	0.370115562475986	0.606162466761372	0.425616150789182	0.136343157584374	0.589673463066044	0.721697585375551	0.329801541011442	0.215566223290795	1.58450140958535	4.80883163013195	2.01463763080141	0.0542716147957198
SNCA	1.23901655838473	0.24754812610745	0.191965698164836	0.976428155868158	0.933296254336703	0.223220521041258	0.608672511018942	0.35819464524425	0.294793746251604	0.130886129690364	3.05825483321877	6.70998006421805	1.02678645428661	1.43146968563899
EIF4E	0.276958747668797	2.23204897691275	2.87101223607036	0.63392013900962	0.511906502975633	2.60869730191893	2.19598426621802	3.46877946413296	0.136188334690181	0.134841956351164	0.142804516239901	9.38364610235946	3.16945718518517	0.59104139315519
ADH5	1.06319211663816	0.259902362452302	2.96071689510426	0.428275480221224	1.28579604488228	0.567468609909462	2.19925168952974	0.43012749102157	0.63011665658128	0.572186127995409	0.654752496842488	7.64427939726017	1.26894218981107	0.906178973038418
LEF1	2.55273075064918	0.134142750260259	0.592092872591107	0.363992466815445	1.34295857735016	4.70712334846982	5.1665598949795	6.38216289367196	0.22347705205037	0.414688040712702	0.401558118979574	12.8524689381201	1.07668079327763	5.17814081454213
CASP6	1.33664762146386	0.42987569178152	0.631245547030271	0.310124939736099	1.15082226445984	1.52322885366391	1.33533146286922	0.319953825417858	0.363015202022869	0.098242732095831	0.211227886910918	6.56106974318138	0.845822122467003	5.10272674021045
PITX2	0.49328015766083	0.268047185096166	1.10993867913089	0.455780826326286	0.901561630651025	0.783699529633075	0.530760057859117	0.274846943101001	0.305898109886736	0.268492923605397	1.90740165922748	6.76414264284224	3.26686256239385	0.207852729977353
NEUROG2	0.56687071941405	0.293548573507554	0.373325100210974	0.533739281716196	0.704547711299584	0.202787027554512	0.353672206897138	0.192267105840651	0.329278832035897	0.215447031305538	0.869952141525396	5.00898798661066	1.46042941013489	0.241051433315367
CCNA2	0.891284907887129	0.810831196210556	2.1755215633029	0.390066399383843	0.826162268985895	0.381223596362573	1.83428020902192	0.872829823820959	0.540021032906895	0.150949320880111	0.214809135378509	7.80933431913971	2.82677729088985	1.25274731153626
CLGN	1.46675062988752	0.0615339492918827	1.68551199072785	0.609896379967193	1.64828766030615	0.117210254241819	0.616410579191643	0.227991162232307	0.317052416174759	0.10565083845164	0.188153035777493	3.86633536465588	0.357425512793114	0.139570417402904
UCP1	0.41402220211766	0.27426321394994	0.627950042172995	1.43416485585552	0.305244199505632	0.103078680937345	0.732469574761109	0.468274342811482	0.385141112323708	0.26566610186617	1.38563077124892	4.99130256558397	1.8997123948206	0.0566143193290675
PDGFC	0.99071435089441	3.18591055144892	0.567038917975288	0.271482007360327	2.76205720124499	0.329193617978911	6.8375839659975	0.151883939819282	3.38532992620017	0.12063041457075	0.14748886588054	14.676083067249	4.15592308839316	5.33226899654504
HAND2	0.190142083537938	0.31896656164394	0.531378683898193	0.549021557614792	0.740362152523273	0.382517213725345	0.507537131487462	0.820205274703617	0.513628412065405	0.265409325101943	0.633479399731736	5.86453898977403	1.62279415941976	0.346211751205594
ACSL1	0.262608075700911	0.236940305526949	0.684781270263564	0.286916989623868	0.672543050866204	1.14350762395602	0.790656840602191	0.427957728808529	0.394260371741667	0.264388119655743	1.2157506997149	6.33722092928	0.724769008519266	1.0251664405527
CCT5	1.05323895739861	2.81910446673719	3.77068114945521	0.886141170777344	1.44203475727043	2.21349321574232	1.04594413774674	0.469784868265774	1.29031912262032	0.207361464538544	0.195834514265683	10.490964487021	5.26344802915701	5.93654190066334
SUB1	0.527037390592598	2.15271209580148	4.95668126268242	0.412064224514388	0.383209017837142	1.53314637651482	0.764626619659797	7.17237162619549	0.424724128812288	0.0678290465635856	0.164150763779335	17.0307485945186	3.99647710981974	5.08502715471948
SKP2	1.7309821047703	0.344170999623449	2.7136747720285	0.354551209727621	0.623866173846403	1.46538903617001	1.14519639903057	0.629080256177679	1.1687130331825	0.589797422791372	0.133721588236734	9.05452466762308	3.15299393570772	2.72309205214794
GHR	1.22281469853259	0.113891197299549	0.835804765364807	0.477219521205909	0.28704214252474	0.520597716103103	1.63053070118711	0.194057192810372	0.116989978504394	1.62673047808525	0.374857500224614	5.94105320042948	3.22345643914687	0.907759847273639
CCNB1	1.2126054020529	0.699548367908977	4.83618342824568	0.864604017053453	1.17359207610381	0.461851394977851	1.38619649361409	0.241974122295804	0.327005719294677	0.201453240255157	0.204837722796352	7.63373672409976	2.23511417838882	0.668332894469166
HMGCR	0.701898057298609	0.881662531547574	1.34051683095774	1.05544960484061	0.276245328575076	0.456645734788949	0.66533049898112	0.317277900767194	0.648431997356053	0.234401352656365	2.45576411159334	7.0854919935871	3.00036719317896	0.325053598659429
F2R	0.396130095789761	0.923734564476177	0.507273177099291	0.274436056773867	0.541690058666177	1.5648957515611	2.41174106982364	0.214546283458486	2.19295485588547	0.147319687146241	0.182435381156116	8.42060896390752	6.0568095446906	5.73911944898251
AGGF1	0.574762377832616	0.392467822881883	0.487973443313476	0.378651086029233	1.24145806180049	0.461162085876951	0.789194387437554	1.59189950654957	0.33636440094397	0.152957710589654	0.502600421650181	5.90696569627011	0.772151270500547	0.567178844533999
RASA1	1.66533537207257	0.444734542765679	0.954192684262378	0.744337099332593	0.385032402948914	0.624108752277583	4.07926225280158	10.0071904057263	1.92449323449313	0.148151732945132	0.552716633170991	13.5048778835049	0.434333144732028	4.45893095689466
APC	0.799089218847418	0.119949373435847	0.438130213722453	0.39344888572519	1.36413335455694	0.410010432008485	1.06443318583423	1.63018304424398	0.313634257258002	0.507061584134815	0.394464666150805	5.83416864196149	1.18769446984828	1.81224691229032
TCF7	0.725427927323601	0.400379018560531	0.767974661595047	1.12029372393988	1.36306352049401	0.331136572153416	0.400852868359974	6.91734597654339	0.435884741268426	0.307209629999605	0.562229353193044	9.02341921986682	1.42066986324327	0.81441820927755
EGR1	0.576152129149042	0.28511784648743	1.0842167445912	0.224280681541486	1.19268597541871	0.955839472664179	0.387611973077409	8.0079254680043	0.427965845139531	0.151152549471732	2.47492672679942	12.1054344806531	2.25951772824935	0.401947980564489
ADRB2	0.687197381466246	0.801409083065215	0.500899370361102	2.56105464721056	1.1192050522541	0.162251795708241	0.417730620963522	0.805031176002729	0.688653476467183	0.0925310150108999	1.81019505901173	8.62218332101823	5.94546166453286	0.337807911463655
ADRA1B	1.4636571637439	0.435863189639471	0.503398293004682	0.778139099611708	0.477031146780232	0.241455510028034	1.73677130698964	0.507451040627683	0.411460568783469	0.462165248923613	0.343606151407977	6.09493983731397	1.26298706863832	0.347897948961239
PTTG1	3.3420690462591	0.760865580699704	3.69888869395784	0.22564048937837	1.21575281207763	0.417426801171117	2.3917559554815	0.998869572716718	0.326508772523033	0.229143463024338	0.365817354743003	8.82223163646531	1.84233089472442	0.74705474793123
GABRG2	0.529654569491573	0.25968867849056	1.74740104042791	2.6152580990802	0.597572741512913	0.199967453413865	1.75957514487862	0.152174095153787	0.151032528070289	0.792711257316311	0.329041831198305	4.88998190457661	0.575375645565506	0.136551161561242
CCNG1	3.60714418038425	0.788033632868327	4.42446666739023	6.94884403175175	0.996986562627405	0.268642341697431	1.51718136564241	7.31014010546676	0.617784310292895	0.118883435427899	2.48787997601102	16.8307083740589	1.65293536061845	3.15462043299223
NPM1	1.47589031455678	0.414556517647316	0.154356522941405	2.655541618941	0.393950667088176	0.241468286420298	1.23750042268479	0.138054819621059	0.220803775643078	0.541064557121054	0.0880195207539799	4.49972648664854	0.537146359456095	0.175475386382113
FGFR4	0.466812686131064	0.46590256752069	0.6981435877342	0.555675033075851	1.04633688358691	0.2197363987009	0.410003348686343	0.660736880681131	0.666136859883692	0.470732243356586	0.383235042463562	5.71768807881602	2.0691124551334	0.184409257684438
SLC9A3	0.246086331068568	0.335149218915613	0.457857947492559	0.684630097821458	3.23609282997276	0.208993253302809	0.18425501439497	0.747257303377713	0.767855649590922	0.274466023401607	0.744902425501343	6.0783705846072	0.998176494826125	0.393069437063045
TERT	0.437636462551685	0.423737100369118	0.652661492212688	1.08858174600168	0.709925201700382	0.325430274856565	0.385137762146482	0.837237591979273	0.44614993393821	0.381708857132272	0.623022212882687	5.82992075844526	1.70703116628018	0.442870553271313
SLC6A3	0.485442216485844	0.448084781098838	0.516567264407089	0.691174178429409	0.783619574783341	0.317914880149717	0.383166426849193	0.648982936700014	0.79184066000809	0.191429366101936	1.21434294693522	5.96434348043986	2.03807746442587	0.310071242142596
DAP	1.01002518424595	0.558294592681059	1.02786116640129	0.537112391551919	1.50682714748334	0.609675414248463	0.712210378023968	0.526639873933322	0.946049489239606	0.352495445194132	0.243219147842532	10.1056056163698	2.83292573777291	8.11427733562227
HMGCS1	0.530228468449777	1.01683307006332	4.87466488917853	1.36529234157237	0.785298228023616	0.435131070838663	1.51147650424556	0.455177541436765	0.117572263911579	0.28511245225761	2.82913961326471	8.90126116907022	2.79169794520099	0.61100878805307
IL6ST	2.31360661841235	0.42388603266392	2.47568968944806	1.50149900040434	0.397588743730009	0.627760542615554	2.95933605012687	6.56688249114617	0.942596751109914	0.149522351671285	0.769145957148631	11.927088596443	1.70043993841571	3.46565177816421
FOXD1	0.121222485458954	0.660276853995402	0.960383570541079	0.173454837716382	0.492686890541687	0.460995074684795	0.431842458270146	0.318870145359767	0.954698915984247	0.192509677408591	0.653596400776344	5.61260097197551	1.23493497837431	0.614810361556506
MEF2C	0.985240004964361	0.100393349734695	0.369468568316007	0.642529838166157	1.29155425169847	3.69934922880127	1.40842425570978	6.52274086376726	0.43814319570821	0.165180608467876	1.13356941391348	9.64326706126904	0.305260342034362	0.305574151466557
PCSK1	0.281736229079798	0.226351889375117	0.133568887153029	2.69133870187286	0.394381636596474	0.234532332271526	0.589660591508988	0.261363330731218	0.45251635712404	0.169769787935569	0.437521734030963	4.63155605191296	1.01137146804577	0.420067340344916
LOX	4.63980569738578	2.46800341227986	3.46033454950972	0.605597208372516	7.06497249049195	3.32774999543829	8.59382762840395	1.05056763647501	5.83160515218658	0.176688407018738	0.242590352679574	19.8445220723794	4.11707610546411	5.18594282770186
IRF1	2.42603741005856	0.2475586417259	0.891844864384473	0.264609776289609	0.575344978208485	0.278671023882035	6.56939991801464	2.25119503984307	1.35382870761266	0.163973089505679	0.238645564807524	9.13734790156631	0.111535235466981	0.768495209813435
PPP2CA	0.939281578429028	0.491622770845508	1.69717437630621	0.75443736048635	0.711857518376359	0.290810261401085	0.465400736663227	2.04313797490704	0.639147366795993	0.225183482407259	0.412294540449961	8.74595717249328	4.25667674714181	0.288182807891801
HBEGF	0.240699195094315	2.25862772785879	2.59187725382209	1.23151067545633	1.05513053302302	1.27440162994798	0.497318591256109	0.243703969186309	0.347514724819327	0.234350549745069	0.884896968836848	7.95349708141055	3.20926967682684	2.20897636213839
TAF7	0.511343423284685	0.235297008596388	1.43315339179314	0.469802476217975	0.499891023944577	0.270885359766923	0.874187967652432	5.06977907953089	0.52592523103426	0.160392346702758	0.287478035003742	7.89659894597189	2.10548646350783	2.52958691704778
HTR4	0.881939192657528	0.189723103937189	0.376390786351417	1.9819987968589	0.50784216734858	0.149964101661215	0.804888313263592	0.360102411792193	0.583895818844685	0.439630373927232	0.68343952212047	4.84287157930372	0.643196820671986	0.0199689504944514
CSNK1A1	0.369914519809104	0.954945879541678	4.21161807761542	1.13088000332221	1.26436911076442	0.804193436919215	1.02125095820134	1.19749476805264	1.44543260776337	0.134560819816264	0.388040049808258	10.4807281887418	7.49122661317744	0.398107200244485
PDGFRB	0.649666173979253	0.152203104528206	0.425277443911011	0.225746683475984	0.837197753722015	1.89684612440626	1.27584121126341	0.503848292381406	0.865018477807207	0.233604954530238	0.274461464606696	10.0547637712956	3.17460063427191	7.61141300350227
CD74	9.59894804430922	0.159133050271702	1.22111695447083	0.754376286081987	2.09587602906387	0.887275879837108	9.69203693211775	8.47924379239177	3.28835662101972	0.242929328617395	0.403856660478857	16.8076531887439	0.478460192207867	1.88495092639041
SPARC	0.983428333345222	0.254683258797084	1.91218949352466	0.705032871353056	1.29231636557454	3.51797193734003	4.27109446794853	0.306994222465371	2.80609758360355	0.426199806434428	0.26505163331642	15.3968367700722	3.39242726286662	11.1818913716835
HAND1	0.390054476815494	0.727449560384949	1.30005198369743	0.934262486793272	0.699398026719687	0.116313930128648	0.479723305254197	0.196266944137626	0.51252766048882	0.308093064031831	1.18070425717847	5.64050747589619	1.9425450651063	0.13455761301142
DUSP1	0.666858279099331	0.270825225985959	2.77136802618924	0.985748130573146	0.869833505786851	0.880968048478578	0.790264666999303	2.54690929550903	1.08361202525416	0.324717725391424	0.483087368515858	11.3015770480933	6.6461438168404	1.14355663453706
NKX2-5	0.639979385286545	0.37516534724916	0.359462872239361	0.553306604311495	0.587005267822814	0.315406643260227	0.922396954704628	0.764004862701478	0.214208802110477	0.347402054362387	0.834442892283141	6.40815140220855	2.7450750160455	0.312674875387248
DRD1	0.17865649224144	0.596916667304712	0.365732200605364	1.36770178815701	0.682834539429655	0.176828491812134	0.628935367317903	0.453792593611144	0.159731682856716	0.378874042666903	1.13829120409249	4.85386845432246	1.03927890366302	0.15816079168815
GRM6	0.355519449605439	0.265388062518409	0.499518214769628	0.80531014961583	0.968864838036545	0.229337877597419	0.328899791362107	0.424856305383701	0.62135672167676	0.395513674673365	0.659250751966832	5.05956066347754	1.28966415360565	0.304347835021921
IRF4	1.1089666888455	0.287555642903452	0.658286391161467	1.56107112009403	1.34369851250109	0.612311515741063	0.7562839765796	5.79012433006293	0.517668455035176	0.267041296045432	0.290646318565591	8.5981608505565	0.348659185352122	1.55848613071707
FOXC1	0.242794758803448	0.257907897871255	0.648996773473559	0.789273674126049	0.663051570229385	0.44331471269157	0.378915048706232	0.521404743232031	0.573378542653395	0.223057208618431	0.610377666786292	6.36274790963826	1.25252462934392	1.1204284421203
NQO2	0.265585360050078	0.523653020290831	1.07904396836252	0.329172035354057	0.649650329718044	0.632832467895969	0.402858876336943	0.811545796941631	0.212733861959465	0.613355703614814	0.757778642517435	8.80468179720651	5.56586220896367	4.93639522736885
EDN1	0.258582554584596	0.476874109998097	2.26232413015379	1.10742038484378	0.717236937525392	1.87820476138765	0.727334301265104	0.241621342475484	0.216204078984116	0.30486825138566	2.03481026728278	8.04240170177352	2.50347763029673	3.73629951661917
ID4	0.163921573433162	0.209610667599502	0.755255939578215	0.476733677774909	0.574471262096845	0.23619808051441	0.675332177902463	1.033352119154	0.158527920403766	0.318275515141069	1.97479354940714	5.91165318444146	0.837503129843395	0.655830600673137
E2F3	0.880931304604401	0.266816355502526	2.66389504157388	0.733723622790105	0.312341907792211	1.5495102081255	2.69442704756468	0.370438011257131	0.433413321706646	0.194447464095169	0.375120437941754	8.55372940991563	1.31944956777878	5.27916116892516
MOG	0.43243408296547	0.348463466597881	0.336008237375126	0.85888084038736	0.577832428154879	0.152023526557628	0.287020729778065	0.421902900524231	0.536875843938421	0.44167079609256	0.738477116042068	4.49700347961618	1.44219183548475	0.0862592077612624
C6orf134	1.06690379272912	0.157088035498544	0.777683746980192	0.804378866291864	0.520121916584147	0.508723479526759	0.656343691321714	0.217849855112442	0.255497849502846	0.283562461118161	0.592248120096037	5.81352663341665	1.46002792523156	1.06290598469541
LTA	1.14548894979077	0.312457017591088	0.805541452815858	2.10584477866417	0.564170769479115	0.244898855098552	0.335249801598032	5.24389095014062	0.782782088165655	0.380818471355499	0.582542372144629	8.01298582672355	1.5391909204302	0.149594995285925
TNF	0.867885817240435	0.583724467671191	1.49408110754211	0.375716867614366	0.66003725692808	0.349573753092608	0.415017541889618	7.80018633682297	0.276422149904556	0.127838368239346	0.49884982391073	10.0233569956838	1.3969389938169	0.688635814991843
HSPA1A	1.30818536473367	0.285305689177365	4.78347800609475	1.17518227430707	2.39079670063752	0.550756846334326	0.966997182474135	0.872769425710477	0.286195603707847	0.486120790949715	0.858409718342286	9.68241989312053	2.60234435338536	1.64808855133753
CYP21A2	0.614184897056834	0.486440057786405	0.395982209561443	0.861349183430201	0.621471746233401	0.16425843767971	0.343955425539877	0.597509541786975	0.71206430623559	0.208606727450624	0.804664583507622	5.33552652150902	1.26500632595015	0.175090372432017
PSMB9	2.16728656154082	1.10430828523154	6.04531063383124	0.693603994431778	1.5186159687491	0.997504458370864	10.0858469002478	13.935293011304	8.3205020919992	0.190056130956095	0.150933010464034	24.2782637861362	0.604707949030297	1.34247954506499
HSD17B8	0.274552235495528	0.397116222089005	1.1681245608926	0.394262045414	3.17945637766191	0.218961662981362	0.716053125435568	0.329640174772011	0.221863077984551	0.259734955107299	0.650867595338062	6.87460004671957	2.31868287382278	0.328572602012723
CDKN1A	0.496472806393672	1.41920526914668	4.79201682082768	1.81650023200713	1.06498906881306	1.80478170359225	1.13963488416067	0.259582244983303	0.952300256648462	0.447629323865129	0.205568158777903	9.6398450990421	3.41027487575648	1.00154698287839
PIM1	0.17070096546	0.392416880197909	1.0651659253035	1.19589177899413	0.856542728492261	0.275982570188922	0.379008042184026	4.6948033668219	0.421362540423656	0.151110062079725	4.24768199421473	10.302395556607	5.90197332661107	0.66137475863449
SRF	0.417942661992189	0.263405201610649	0.721626227447763	0.531682623056608	0.899891639807179	1.34573561178962	0.685423111963137	1.20145104195308	0.758016321521136	0.217862520319546	0.258763109069002	8.32640698399019	1.57619444410417	2.83142937335136
PNRC1	1.65644438993543	0.212007303612286	1.15474597860899	0.811095755787278	0.574101283871402	0.424422677241887	2.99947447623506	8.51548969955621	0.461419334447347	0.160931672309	0.40657707595924	12.7980332375444	0.786006984452588	1.98891788464444
POU3F2	0.282852559338428	0.287076655601743	0.51942508665331	0.621882898385908	0.993091504751632	0.338277249940078	0.304350955877596	0.571175927198722	0.657215048166366	0.246284462211988	0.410453520127717	5.71293903073273	0.971838114338559	0.161299584081191
PRDM1	0.291854869826348	0.797174500463514	0.546132955145244	1.399255365073	1.31084550700402	0.498839154018267	0.833560264796476	2.26790576783777	0.50604496249717	0.113278083794582	0.884368461057443	7.77074201859249	1.69490307101143	0.636944418470057
MARCKS	1.27831732929454	0.2498950715389	1.90046885384166	0.665680271005193	0.357481679214536	0.428952988836109	1.08456275767304	0.675603901898661	1.27474656752638	0.269208981726802	0.495303530591438	9.33069226188545	2.41416638227127	5.96085341169702
HSF2	0.483130268555117	0.11784378555909	0.710883703647389	0.612140161651869	0.957666069284627	0.618359067878454	1.04585477689823	0.754814101934345	0.263594500913068	0.146241911390105	0.137238701739945	5.25888947907596	1.56289547619935	1.50573688268352
HEY2	0.499885608621401	0.076137657592356	0.436173983538229	0.308315960775295	0.724579777130629	0.694611888146963	0.798054466009315	0.241339938589082	0.402240718134487	0.142359634377045	0.62654095344423	5.43889238868393	2.02387090381489	0.228776427541454
MYB	5.84060567553943	0.198025093722327	3.13434198141703	1.08694458266788	8.0896766897529	0.593676511085921	5.98569245080618	8.12298833900006	0.214800005485269	0.206653252836068	0.854761818560349	15.4679950010418	0.256332862674579	0.492749322947211
TNFAIP3	7.04735451258991	3.95738080800389	5.67842774741657	0.416527039247199	0.5838774857118	2.82178754534171	10.6186393955145	7.46196076388877	2.63449528916287	0.515192317022303	0.299939228062653	21.0168614940824	5.59235936421545	6.05663062505388
ULBP1	2.52171795363969	0.425927068633094	3.99353931842388	0.983371195472369	7.00007316882534	2.17554751094349	2.81678495292431	0.0788595853236871	0.612100170284312	4.44673721854081	0.202461231693824	10.4831436385979	6.18219088086969	5.02851086315197
ESR1	1.03674115799623	0.28713317431342	0.359385384468681	0.879367896031745	1.17460188648242	0.0783154691051917	0.325718721561607	0.603025110523042	0.628295316031476	0.197158896284788	0.311233960849748	5.2835238567943	1.36650362275871	0.372442332132834
ACAT2	0.994898817565664	0.317318891553552	4.08068062377071	1.46645332286728	0.864309337842151	0.367818009620383	5.12229885879787	0.675135428285434	0.162497484304425	0.159022331394948	0.735792218788525	10.6632780976165	5.43288332340588	0.309238657363849
IGF2R	1.64897734563159	0.845051459915268	5.29954628956271	0.421215980882497	0.610636760525992	3.09626228458357	1.80853572668032	0.517148017763543	1.67524603173315	0.374696722762762	0.339478235480161	13.7183564043458	6.45040228058433	7.39373607690598
TBP	0.699657415548024	0.216969917754666	0.955789254524665	0.694953526361013	0.613266975059881	0.498346062102034	1.05242368116814	1.09348239695526	0.398100742035254	0.150159537652706	0.363410804591592	8.65724333686943	5.64527221554519	1.4188311049464
SERPINB9	0.617708706889403	0.0743236064449452	3.03552143615229	2.34038416843645	0.930048566725677	0.587172741451378	2.61139684621736	5.87557849718511	1.54879381619246	0.058831098984265	0.378954648247201	9.48402918711733	0.716954820689391	1.47104429735055
TFAP2A	0.494094880678529	1.59777802630697	2.75829825761571	2.0403438134739	0.900617495063301	4.47042673627799	1.44825792514185	0.107046018486342	2.51156546013046	1.01035363351469	0.522643918106865	11.1091718835852	6.63239790876792	1.10085659957141
ATXN1	0.608242418874573	0.250249846288255	0.267492453401211	0.339311496068225	0.573194085478578	1.12201034401148	2.6740181808264	0.377494420048875	0.301395426252099	0.138558796167524	0.226671255309689	7.16638987547646	2.17494880843022	2.24610962385441
DEK	1.17009024950395	0.284912522254411	5.10071421194554	0.329924732239825	0.490210390146524	0.706999260284709	2.309346356631	3.00505511368177	0.444369647767651	0.362719798476434	0.198689730104215	11.4443541068062	0.580872771031483	6.70556461545269
HIST1H1T	0.280772970631471	0.645651066746958	0.285587857277962	0.62221192869151	2.94001445737337	0.41410176925113	0.313916986923076	0.126172005714588	0.761555601042442	0.292669971739476	0.203837028700934	6.14867631007146	4.36769244166782	0.179498829803879
HIST1H2AM	0.686268510915136	0.195484728208214	0.922352684596006	0.123807348990386	1.27245942866339	0.135633968653154	2.42303953957777	0.43759582920563	0.549701538366033	0.238023732310451	0.107187886006799	4.83540849874421	0.470231697584023	0.16778016502381
GABBR1	0.58191477241318	0.609189724256594	0.611782915635591	0.302892536393591	0.662202756283959	0.461425848723966	0.577444430968384	0.904132741575772	0.234439228275536	0.480793736228045	0.342519317959877	8.91517174995557	4.52918492258484	5.64631663263193
FLOT1	1.10226575003781	0.108294031905789	1.24435510976967	0.519226667431482	1.12113049956462	0.857359008459618	1.17281496718134	0.698911743442137	0.487487528888556	0.224010482370681	0.262028532704303	9.75571075562436	2.15651931183376	7.19680978538307
HLA-B	0.797978093532931	0.170621113882739	2.10401226001035	0.675905697420756	1.45413259587024	0.421684693906378	1.39953398442393	3.99531330733821	1.98536169151324	0.265283027370364	0.317964022382725	11.5719269277116	1.48895179382901	1.35178975154103
BAT1	0.79307915015127	0.251470099540843	1.60649045161203	0.697051525921813	0.733151178839608	0.32034594420446	0.624754373034952	1.01128241283889	0.391555604168587	0.26924171707621	0.336970859752377	6.88347743352218	2.13765530435259	0.749301337472142
COL11A2	0.377148282343804	0.326826341198647	0.560359665184296	0.916265332281133	0.545330190380123	0.290776611435209	0.505937506940547	0.49131406392716	0.643486141232305	0.280443101295572	0.768033681668173	5.5402969530345	0.773828634138301	0.211583136826993
TAPBP	1.30226556511516	0.471961788561803	1.59025580837028	0.477080845798917	1.5051205117997	0.552930846052157	1.99332833640079	2.82221099615104	1.25477436090617	0.374520355179273	0.232618797935881	9.54851555847042	1.85500489339881	1.97047559958958
KCNK5	0.966433470961564	0.277280587508192	0.403070481490285	1.16461944492705	0.377943008520475	0.0900198559300984	0.337950560888108	0.702656666254806	0.722602851018846	0.210592918168654	0.599313360206627	5.68410320276887	1.81327359359069	0.147608783280958
PLA2G7	5.97108782726552	0.222640025667814	0.225198709869247	0.347546763977372	1.61449741930993	2.66971464121804	8.20213255759469	9.08019646373227	7.15528035048922	0.206455573505917	0.0901623481155283	18.2134088776532	2.28660644420874	6.10184699593097
PKHD1	0.686165155938954	0.217255251834897	0.451954565580283	1.5288245599711	0.474538709858256	0.167565061388136	1.2618378313433	0.371570854405749	0.453074843141973	0.254993630330243	0.451262558497959	4.49014781275161	0.810080400139165	0.0905553597658382
ELOVL5	4.23955003838697	0.409408004509721	2.81840775261562	0.438135100623967	1.67333953353933	1.14681634649447	2.30583780941682	12.4983825541607	1.10741094848793	0.218481291021622	0.15513136794716	22.4697538402657	1.24164599513684	9.59011457329274
EPHA7	0.82776240702967	0.06268634323975	2.67393034211298	0.742087649141832	0.418242371386541	0.165759486508225	2.0365755009512	0.0882020165696662	0.139554747163904	0.218579115329076	0.843911046672231	5.15752599935289	0.263085415528789	0.817954611849672
OSTM1	0.638152930938708	0.675613431580918	0.927233037444251	0.355201643962092	0.249066739985493	1.00214646341926	1.10136383487664	1.02247816006632	1.28640310059084	0.221965231730762	0.165539010640454	8.61053349175904	6.2444954297566	2.22080111761632
SESN1	0.430439375701309	0.158743699991053	0.566564677730771	0.964928655339127	0.786125414147228	0.126879936692887	1.24839800733525	1.84195114123671	0.189129108318441	0.117749332006645	0.838988426324005	5.51344763675254	0.940382787794334	0.604079977326649
CTGF	0.151566381668493	0.319832164474477	0.725899870164756	0.457677588182228	2.65775349835839	4.93452978880862	7.15873756913594	0.350464304936189	4.16470921315225	0.183275935571149	0.494048926143602	15.7676645240248	6.41642184416668	5.59324825433428
MAP3K5	0.23737561928537	0.214460724343468	6.02176408377975	0.255733133482517	1.37236919890569	1.06027158828808	0.862249015765904	4.89634166448802	0.383414958119456	0.454518752935448	0.149209324722839	10.9998957897267	0.635969717927023	3.72652121773835
IFNGR1	5.21056320146141	0.61926092382364	6.53699350943531	0.627221378066598	0.255581131894182	0.768511988635225	3.13850865172156	4.17901148898717	7.04559457905508	0.156739104752648	0.153352481953784	16.5013756937506	4.89816541878538	4.27550935756418
PERP	0.519726057897688	1.23367383303964	4.19796492015978	2.24433105495111	1.84564019477097	2.81672443700585	0.540332717461926	0.2994568168109	0.273002210384124	0.590547676216663	0.592917744220645	12.218744972249	7.41036012653324	0.871281333892795
PLAGL1	0.537341441424394	0.0765330199781849	0.9612570169108	0.909458181216568	1.55204254866839	0.814903325205555	0.835684128168495	8.46076927884108	0.377978057114562	0.159079579904023	3.92154646873371	11.5463819337184	2.16519805711217	0.662905599969072
SOD2	1.73980218736547	0.591166449167577	6.02693077728011	0.486836444418057	1.14924438308845	1.96286834199443	3.222421975149	1.2656552133648	9.29659640657216	0.204883911994643	0.129378779250744	14.8888491735535	1.28558460076708	6.42522246622306
TCP1	1.50112046711666	0.552842377137002	1.73841286430929	0.650609219937279	1.17077648114408	1.21651071258216	0.717534719690733	1.0602396535285	0.750018536605294	0.294417630598564	0.388889363486601	11.8101166143425	7.85567291001945	2.10897095073402
T	0.609425060618363	0.346584129989299	0.772328538882308	0.378731670286316	0.836474807664081	0.190141945720162	0.633325493306927	0.710283928812766	0.549219421386586	0.335722761103669	1.0757815490836	6.09718298345956	1.31528235714414	0.501590343020659
SP4	3.51133873237062	0.175668454899999	3.30009207080293	0.39162203735562	1.17655397662557	0.741630375385468	3.47488968357322	10.0962355676723	0.341869040789101	0.596008792827619	0.232303062099223	14.0222987078744	0.425795621278682	2.86898814856996
NPY	0.533819473629358	0.157137408157788	0.900537235728056	0.921646520987226	1.01003561288445	0.282473183894977	0.752410131534548	0.464547443967276	0.47826130999226	0.391520439117869	0.283958187222304	5.60517217200838	1.11649234798395	0.257137026497809
ADCYAP1R1	0.265374788827449	0.164996338968506	0.196604433871705	0.408351273551418	0.374364280804063	0.225646776512353	0.157991559385443	1.02518662100112	0.183718868303423	0.202934063061374	2.28855839046981	5.91241396286369	0.897139405062058	0.179886285948582
EGFR	1.46714818339499	1.02837703709258	4.20189357651321	1.2771563333635	1.20063301831954	2.13021760281725	1.31787887247966	0.220698322791422	0.750976130213142	1.01304054995143	0.275011393400595	12.2704718869093	9.32648066630126	2.29502905512027
ELN	0.681318547492872	0.303663646263538	0.996837825000902	0.470039617127519	1.53848801568494	0.167273090610958	0.922485425858549	0.341560986283571	0.446221815855921	0.193125120369061	0.582696821449748	6.59190049011991	0.919800529183162	0.41653136363673
HSPB1	1.35260693833416	0.468634301174851	2.34262983939589	1.41861058957965	1.34706483667416	0.843268861913918	1.18956030227414	0.937109315791388	0.882451835699308	0.477148091260542	0.705502393707395	11.1375977423039	3.00599309234019	0.919625214903217
ZP3	0.427515124916211	0.269312115658502	2.17701307922934	0.548464424710878	2.37752006476604	0.105036892240911	0.491148507574832	0.27026745616709	1.33450923264197	0.239113669964648	0.40076894243808	6.67881263056565	1.22157514626617	0.344971184492855
TAC1	0.239815773958694	0.195999735124577	0.414658402134912	0.324111195960327	0.710696113744272	0.198482916072528	0.396696728107197	0.265943802280671	0.3050582895203	0.243658516653244	0.53332531595518	3.38840014450199	0.625927974953864	0.228664079938432
EPO	0.147437010321735	0.298206079486622	0.464892839726772	0.411760221407413	1.15506741535458	0.319984810363624	0.592231316524329	0.602668702201642	0.397382471386115	0.341020953800713	1.26792677657459	6.04911429031376	1.85109142349974	0.555056894206237
SERPINE1	1.00052535786779	3.25764087036904	4.09680011623067	0.838840325377069	9.32539653834485	3.79905828283816	7.00954771273774	0.257776126689845	6.32267065599041	0.396690244983694	0.552807400076638	18.9771419846404	5.30791494780967	5.84512915421469
PRKAR2B	4.83336664699742	0.0842728890042019	1.7677203796499	0.523622754989698	0.850598894576794	0.240161966987505	5.65162196363698	4.49274447465113	0.273286304785643	0.169813587397621	0.327852614684407	9.60047419505087	0.273928289078019	0.516110101540345
CAV1	0.296871976823601	5.37453544981607	1.39211457606428	0.674539416021094	2.69888510443904	3.70592862100805	3.00944293127501	0.198066245135468	8.84769657497313	0.223356951139442	0.181513958955338	13.9007679041765	5.62967866733931	2.55607827949578
PTPRZ1	0.37367517423049	2.5681906835345	3.6344687084482	2.2321975938507	9.97677914317942	3.03548739131117	1.65392437293834	0.104725959858301	7.40667897368064	4.96147589332876	1.35738507420309	22.3842110875408	4.35067132998686	6.92076106017678
SND1	0.471316923139109	0.418421412742678	1.00868520388892	0.578471815962817	2.44042276562837	1.00186474665502	0.457575091400112	1.667036312935	0.968766468037495	0.184044136366247	0.441469707186601	9.11091855389751	2.09593538358322	4.18814805187271
LEP	0.201587604194345	0.388841084948829	0.892444741889054	1.8219034210937	1.05784425186494	0.245216003699284	0.744602481926549	0.17496307651999	0.505014382071356	0.258111454240976	0.435799070099152	5.01825325541376	1.70657940283263	0.199365045017583
CASP2	1.69974048487411	0.188541146098622	1.53892188074886	0.488965553685482	0.630107804268008	0.521422786065624	1.84223901308336	3.71094770862546	0.500736629915551	0.402071313917638	0.314854839961026	8.38472781695642	0.863196702537647	0.919852700586215
NOS3	0.354400327992418	0.292955145985268	0.437926346614955	0.583738457723396	1.28277319606678	0.426560842633133	0.332171765870864	0.349363388411865	0.681474121438832	0.144322272004268	0.727391366976771	5.83163817720017	0.914737807469701	0.220769380669652
INSIG1	0.613742704570402	0.426981647068634	2.63376035404418	0.238019436236711	0.485718679789966	0.941413522139612	1.4705121757618	1.32265913302674	0.232792144624582	0.373838323033132	0.308130695214452	6.86339075146359	0.482642888225525	0.888290615353646
EN2	0.755385169320034	0.307953429621956	0.532492542275095	0.504325589035061	1.10109495767604	0.313990081708376	0.602764187144165	0.225799424678488	0.817246887293733	0.302328618918913	0.714094450708385	5.85486699325071	0.774639245030119	0.327750764738765
ACTB	2.25265371597611	0.101599441458086	4.97066084016775	0.406150620313364	5.44689045261085	0.515663729510359	1.5741841070981	1.74315660618256	0.391604944855486	0.396904615175677	0.613681471086125	12.7143471478608	1.70712111021831	1.0431228370624
EIF2AK1	2.06541791602506	0.277420929821576	0.639966571421447	0.3211889891071	0.783554558585522	0.829063084037353	1.07624898159951	0.724772353260394	0.483567657080325	0.518472357310804	0.246670210130356	8.15128107884191	2.3962087976666	3.22374649516232
TWIST1	0.359313001061515	0.523808102162601	0.472391635739653	0.235726501144787	1.07004094735373	0.502756138567896	0.433887231374471	0.748791657386696	0.543994210265383	0.275181661781869	0.423623905373308	6.60231400833123	3.18674268215849	1.06122889066383
CYCS	0.589789810028776	0.286104474194381	1.08361467452004	0.710508774851155	0.594689080535201	0.509215805652268	0.379932120870035	0.680814015355685	0.656192249848089	0.260424729702728	0.897482638779413	6.1865325610594	0.544081896061376	1.41224019948548
HOXA1	0.363344808673511	0.379624606729636	0.485979953723945	0.214495801120871	0.849484778393535	0.501772637267577	0.674634823871506	0.41324606370544	0.599771611854478	0.150236105233672	0.172800307028078	6.04897905363887	3.74563071275214	0.830151569015362
HOXA5	0.281911445444036	0.357210006146291	0.898603744353967	1.03715141560197	1.64640270623591	0.43273131689514	0.371850031463507	0.316071194864003	0.567237907603327	0.262822122970073	0.654975024808559	6.51908775030897	3.859273248875	0.277053341854667
HOXA11	0.324559294272472	0.206701800010125	0.774415324507544	0.97341334631814	0.774032250816476	0.105087207055579	0.28379051651363	0.0993235225099921	1.2783453909815	0.266093207830784	0.427102821702566	4.91726147840166	1.8546614124545	0.106860214905628
SFRP4	3.56559269156837	0.504711889337753	0.172330772606444	1.09548571363226	7.39848453324735	2.52031278881197	0.526848199674486	0.383614078002786	0.530304772729667	0.30122787413946	0.614011332362765	11.6972744375673	0.736335288417414	3.56491640399606
GLI3	2.66918914607358	0.579966021561687	2.34316631493456	0.622028594028206	1.37947153851417	3.68162543037228	2.81850826835578	0.12376326846527	1.48477242817157	0.33748406522275	0.237336435890143	10.2652500930005	5.27428040317973	2.50483739588015
PGAM2	0.703475789932679	0.266223862188068	0.345924626099292	0.414248550370689	0.342816771638617	0.215298668900286	0.313020088014541	0.474761089041895	0.356731937029451	0.585283216571169	0.571070726979593	5.40448075162659	0.820121847879896	0.826589347734763
CAMK2B	0.37367584420931	0.402342029544663	0.40201141980035	0.534476693205573	1.11233186573256	0.141032875178718	0.148061696059857	1.06340277349567	0.810434887938851	0.337728385683582	0.752219689599023	5.59071218166802	1.10539960550129	0.222276571547124
IGFBP3	1.60470801010856	1.48391760310841	5.6666909297882	0.575462307456102	0.692927842427718	2.0833665665889	1.04163083425279	0.581394794841359	1.28368064861488	0.174469395745856	0.361056938376109	11.7123402213577	4.20693036689285	8.00489162638064
GRB10	2.01977706718175	0.158815704156654	4.89171225881667	1.97290444863979	3.16266334825333	0.653767974720872	1.40217714323163	0.188945325932797	0.322967253174707	0.34140277247781	0.241646155845945	11.6824168467688	2.35307094004385	7.29582891373793
CYP51A1	0.498642437002211	0.786395703973041	1.19661789647888	0.896682390428109	0.528461516792977	0.433663604679571	0.409059759905403	0.20887367966487	0.370129957701825	0.131190402604644	0.772687155065769	5.931148358257	2.85463394750818	0.541665003890778
CDK6	0.219387860667055	4.06622236461921	0.431293135969139	0.242648804880826	1.65547633954043	3.59417640002617	0.303749831056656	0.99354965441526	4.33254754870894	0.469916387438218	0.234907822419313	12.1537759342218	7.61265126546058	7.41751566299336
CALCR	0.332669791072551	0.219041700494217	0.844262082494725	1.01808767604205	0.643283268971731	0.107789505705551	0.66607937181896	0.0967859706196653	0.592664688179386	0.221755901920897	0.316063398047358	4.47675869134067	1.98048301690488	0.120625368545069
TFPI2	0.208777563283964	2.16889874725832	1.00056154248695	0.596234397312822	0.611308887009686	0.193151705581158	2.18721644729161	0.207326196153515	0.179198376605545	0.140083961134071	0.259297821016058	7.08337538834265	4.54228952362716	3.94486807476537
DLX5	2.36380538676352	0.547533554488457	0.508085291585305	1.04223291570898	1.78547724676865	3.12930052657517	0.748225752682375	0.168052175746048	0.34634814535638	1.40609653689332	0.210773936011661	8.81898037996152	5.13218575352227	0.79570867739458
ACHE	0.635506581585067	0.129312245444744	0.215643609601501	0.349713981547854	0.438069025057587	0.141161785474218	0.469953901897558	2.28305080464833	0.863955920352875	0.274574681090258	0.810824157770243	5.40242514033397	0.599249092085264	0.483814333687498
AKR1B1	0.734697436837083	0.814447604235762	0.34244315130712	0.683163293702726	0.956796174610059	2.00207563994601	0.420989359660028	4.47371876077761	2.18024574098161	0.285323996103814	0.273263410248269	11.963352894675	1.19021700802151	8.00904405152274
EZH2	0.709569271772799	0.207249619528357	4.36846904396511	0.507079627113551	0.599394509485745	0.39920470625597	1.34078329016004	5.50279274739113	0.665262650873448	0.356581455526482	0.442635153103066	10.8677926065371	0.421087110325284	2.5614599232833
CDK5	0.804046119553411	0.61744318048553	1.28804537691648	1.00290172261841	1.14671146628423	1.08389984801436	0.375224838493364	0.769836210557058	0.574376636457566	0.411037850790948	0.312780401460975	7.90667124492883	1.09674648926055	5.51292184769468
MYOM2	0.361945464651216	0.170181783944307	0.384168373986756	0.22768896750566	0.291959146509447	0.188473196830358	0.48041160303	0.620490830884013	0.908111845405734	0.26638693738411	1.35064366662381	4.92001332560092	0.442718169662214	0.200569919711855
MSRA	0.499609546283508	0.180671105128735	0.386494449042323	0.475294644579656	1.19459564564684	0.354132587210279	0.729254204197141	2.80466480645919	0.593114614671458	0.173115105461739	0.313544329956924	6.46927570928907	0.424873166700496	0.653825270801148
GATA4	0.530714123998682	0.330032779371511	0.276654082911153	0.749481526752132	0.589444016346528	0.52979582936331	0.493885314749494	0.273325601161075	0.491397496438805	0.262292098428076	1.03761328310089	5.53991906938573	1.16002118716212	0.543247875105671
FDFT1	0.90615207761412	0.333439410837522	1.20522843877231	0.573202708627083	1.4957549254292	0.228870613296712	2.70862499678265	1.77047242210854	0.35448340370829	0.85976895727086	0.593795666109289	8.76655872711542	0.563070961200087	1.13205596479415
LPL	0.670383035427225	0.413412246381281	0.173592231028237	1.04978466853594	0.500403126759686	0.163894647641289	0.703772020060024	0.318707193568136	0.409622420114375	0.329504412685787	0.374818970502753	5.01628318562798	1.31185534125094	0.916449778333144
TNFRSF10C	0.517139705160827	0.123162406768742	0.181512882387654	1.42113613917481	0.523766646825036	0.342303976975005	0.560607018976818	0.384636252225394	0.365401917751555	0.115665172054732	0.857651197270652	4.69359134265335	0.675399498467647	0.726393682026843
WRN	2.79566727987157	0.151821889839503	0.832528722057563	0.25610696837418	4.8038461293906	0.268485968903508	7.21642550861462	0.910010530949504	0.257605248860062	0.455301976706073	0.158465090488739	12.8247798361454	0.341413087694565	6.19453611563879
IKBKB	0.433617736087079	0.135015809898935	1.036954173547	0.451308612772983	1.64344460500887	0.287775869306896	1.17884252682877	4.07311942648979	0.226936467302952	0.213386386704323	0.51105277212367	7.90605134097097	0.187914365366424	1.37193353786998
LYN	5.91338616292984	1.16754985617489	4.2607809582618	0.869237727059442	0.223501948312427	0.527718609069426	2.11155999300967	7.16160915149104	1.6403958709862	0.294783807911933	0.405359623979532	16.7151881573875	0.443096600869848	7.49749938114121
E2F5	4.14409770486923	0.119040576358422	0.836342917820017	1.14353374469792	3.41532761458688	2.15716206229665	2.00330573799701	4.83687568703425	0.286408128893336	0.20226175532955	0.332976037414817	10.8206227236892	0.35087884918352	3.51378838352503
NOV	3.99452570100303	0.391871864366098	1.44123464179711	0.34589541716842	1.2323459530608	0.275029019478926	1.44941947958444	0.347298300050566	0.407799430012452	0.14844774324309	0.51938435959424	8.81253670355941	4.9467732115274	0.34349384411753
LY6E	0.991030010133567	1.61683897758803	6.00910289119544	0.379963156738323	1.16628691207295	1.75239983759549	3.83210036583593	0.293418474851154	4.43603465988693	1.30417899984344	0.265768228806846	12.5399979058466	5.18797738112439	1.15477433274579
CYC1	0.698642798837431	0.398061861346772	1.41258245904821	0.748369671012101	1.97646006650117	0.714880955894234	0.460576918934524	0.337331937326362	0.7558822183311	0.364011744363983	0.544338025787093	7.91295864244092	3.19131362708247	1.14580180388355
TNFRSF10B	1.54914464471475	0.853051306685436	5.83564633034599	0.403325854583371	1.0215745059649	0.426129736155095	5.8586627461794	0.31586605821172	0.897096659292328	0.531253322021849	0.218326205222032	11.2587047147483	0.237532493361289	5.04468721829415
PBK	0.960577534887402	0.613909027259273	3.65130062164038	0.516763816604602	4.80297721184808	0.28571760109503	4.2875010697313	0.625806383328324	0.127881806231792	0.627099120696925	0.37921693091938	9.47391378634786	0.119513814608739	3.93990213646174
DUSP4	0.441632987244583	0.266592400514172	0.604070967541444	0.290247802798018	0.871195115215161	0.2804546367516	0.962926549203286	0.522407248440299	0.630603612381718	0.15242961020259	0.334566285224133	5.34186440460053	1.11881866150111	1.32854580479383
PLAT	1.58338712874872	2.12681080173019	4.22857522194763	0.450239379660299	2.42737278073442	0.847756630657709	1.49001598785646	0.239766084157243	1.56114553926417	0.673657977764368	0.315667685945624	10.4575632815168	0.408744874948553	6.32542783172737
CEBPD	1.29591479435997	0.319391910913306	7.17379490767212	1.31965015715271	2.38484535133906	0.849331360695913	2.80503580890676	0.559457959619043	0.94813471363777	0.938986522753606	0.164891968276539	11.3551523860825	0.796632242160295	3.93951231998055
SNAI2	0.42205558060836	4.44994379743237	7.49851789100497	1.85123963528889	2.8962613549577	6.14347170561218	2.42730980955369	0.0639585630869513	7.76581415063017	0.469555480594174	0.228170164677274	20.5049435089055	6.39495839569045	8.88202615064278
OPRK1	0.340179644533149	0.305043893090458	0.715478350658057	1.06366254394775	1.27001224172331	0.336616999079661	0.358950308310733	0.234798082469048	0.317656827678185	0.298502443415754	0.414515434982522	5.35669607812871	2.70387570879337	0.271175273741735
MOS	0.156269083503465	0.14839061061968	0.377079675047771	0.287656884018353	2.18287935767888	0.0862568344461266	0.209978392117871	0.527241047432252	0.6684771387524	0.546426582017514	0.902089053563093	4.50054548844747	1.5333402734452	0.185817632687745
PENK	0.413273028355324	0.387997821523409	0.862108290179528	1.89283819586544	1.43336556477341	0.195572731186336	0.518224182536689	0.49248617330668	0.430978976103933	0.290500725103228	0.491719622602774	5.41893178516064	0.882341180323705	0.257521229168887
ASPH	0.488535823727906	0.693409785298465	3.6968934939534	0.786250339420503	1.44657952101461	1.74235768506412	0.249057181789725	0.445400775688632	0.499734006331691	0.155709655538673	0.385991185552	10.5237196840612	7.5726123554725	6.99301278242547
GGH	1.51715165260905	2.80156505580438	3.78090874372067	0.52612512690183	6.22004228332808	3.12937860958144	2.02332607126541	0.0866685664341928	0.7420548162536	0.332106786040152	0.124947085781715	12.2363625002095	5.63919966382985	3.97819127099773
CYP7B1	0.797126630238612	0.029117891399541	0.290293624399548	1.25164280926374	2.51466374481451	0.768143342598707	3.48682048290951	5.7999078483134	0.742194067298497	0.0500473828613422	0.79621131010697	11.1721191678337	2.92849960149624	0.105662145286777
CRH	0.165887861730909	0.315009820915611	1.38024086926555	0.526074941047765	0.45739351676542	0.214916146412073	0.28801340227182	0.183487204181564	0.280609492716855	0.310445479194349	0.456835666098434	5.36443011337456	4.18559063853925	0.0946965083263498
COPS5	0.633472639928827	0.360513367637537	0.947245983909591	0.260498180489842	0.743504980784763	1.0601408793257	0.282468884926466	0.515104209397574	0.385679853167331	0.373506761348431	0.356082210030185	6.37392731407247	4.21436165456167	1.10397554295472
IL7	3.88507675572131	0.306694964069432	1.51649185744232	0.22326445349944	0.953204432845381	0.787974957488248	3.21234258969505	7.68397445350789	0.382279306429274	0.255760220723241	0.33543637319347	10.699686442687	1.0834210457451	0.143849074998701
CALB1	0.254938306259527	2.8380029032663	0.186306121266436	0.42033355373124	5.22740408867601	3.15299875609841	0.512017289081773	1.36024495060151	0.343605378301722	3.99167715589226	0.378727377959137	9.9568747645711	0.26662533867796	5.69976150955391
TP53INP1	0.452526069138739	0.250527956238482	0.567060886027574	1.00854893112753	1.23108029409002	2.32484954467701	2.52961575561087	10.5203968818639	0.503574889490334	1.48505737072131	0.256237615224175	13.6974068716749	0.489796014012758	3.11653546959056
STK3	1.64506696779543	3.79554074943231	3.78861877795796	0.613691935460453	2.14470125574401	2.47891318086913	2.42029777819983	0.127245805789579	3.70734262715677	2.82696741126458	0.126658314714035	12.15935903067	4.04892735726225	5.96523786635376
COX6C	0.495044990106619	1.11753107532985	1.31525956092181	0.351125583847317	1.9694531152996	0.751327794539876	0.582087137543527	0.357945112990296	1.50243545579483	0.529286860174774	0.268348437232196	9.28535277133944	6.44865054971201	0.776276360448766
ABRA	0.203593841976458	0.464488301320289	0.254192451758814	0.657684367496177	0.337710460593443	0.358960878552214	0.284237035021939	0.529497141931857	0.378396377689251	0.300759583565379	1.0628073163941	4.48494895521339	0.575494337905637	0.12772564469336
ANGPT1	0.540447340513054	0.173457074937921	0.595252166398415	0.41944591684455	0.301169521066342	0.791312749364188	0.584897138655201	0.090280470426616	0.147976276940462	0.168906590484491	0.291426568041482	3.57522511397578	0.361791882291999	0.304622360173024
TRPS1	0.621649006731856	0.243743804235819	1.03530938485478	0.492417194469462	3.23147296332252	2.19651491447604	2.42103896776219	0.238229863213487	0.439690794102619	0.511703044609209	0.57125738059832	8.67772505951778	2.27031212273442	2.59508629065627
TNFRSF11B	0.807776438704241	0.11176851238982	0.942294716157039	0.626400512499793	0.96387198979955	0.679390384277345	0.456801187218404	0.148128607162508	0.243172556697863	0.821811008321922	0.153001858722942	5.55784624333157	0.53944521130833	3.05009754935748
ZHX1	1.12272375378302	0.172140751170045	0.412978687262258	0.233772569533445	0.561835018807151	0.702042251402724	1.13566089040862	1.13275760625818	0.497070086871361	0.263015537480054	0.425092199749476	7.43013408639618	4.49038604307897	0.6519158124715
FBXO32	0.751156829594839	0.470689805013698	0.700309616071266	0.241879087266737	1.80468128799157	0.550660072470152	4.06716147284358	0.408720424766613	0.408921433172681	0.118447597811812	0.237380309175092	9.36151536500383	6.1612935781722	1.22926888749538
NDRG1	2.69697966236191	1.43322757115562	9.34953082014755	0.521851214731714	0.833168397478505	4.41623508175389	2.938737395667	0.467374487269658	1.00182813237755	1.09824935065056	0.408785580082903	16.6193742747554	10.8887780145467	2.52841629669639
PTK2	4.23009587119243	0.821720226360699	5.71099863088978	0.292407184028384	1.29116520393878	2.15014536841947	2.85882475456032	0.449004739455547	1.1017318566793	0.871640854689752	0.155352019696395	12.9899988183106	7.78738725109273	7.49531543684006
DMRT1	0.608304310229484	0.25708931247483	0.447661875693251	1.08019821652006	0.812956877522227	0.224906081372556	0.581472639922304	0.346092894858743	0.299011597599392	0.284645323303919	1.2231740253169	4.90567208681678	1.18471235088895	0.150971779507833
MTAP	0.309873931220722	0.200293794923319	0.486220858821803	0.237133327573588	0.18005275870393	0.519657909228207	2.97931073276481	1.34508841819998	0.143002072589387	0.277588502315362	0.91949407542887	6.38931001283551	0.838168999523683	0.561068460544095
GALT	0.460132014836199	0.270642501825381	0.533802915280543	0.287546608531286	1.27083872763007	0.350424851550796	0.867675654153151	6.34545698854542	0.543259456359565	0.151885885573467	0.398563482192973	8.30262732518517	0.565163989270109	0.350098130897153
NTRK2	5.39896730530781	0.100806418082397	1.48083840926368	0.254079350516672	3.0903964210218	4.17704810732152	0.803696864611538	0.526675876377705	0.250653865375506	3.43700699160817	0.23816082444375	9.84493403258945	0.196671624347418	2.11504285831059
GSN	0.727819580219839	0.201665032347329	0.478762390466044	0.413892105659617	1.58403704667319	0.323426030232706	0.895334691491555	2.88196079236348	0.533574945441464	0.573711426271652	1.68005677958475	8.77821417115398	1.68820050299477	3.44807028274502
FPGS	0.350285930201363	0.390368404820761	1.46754706684768	0.271043894873085	0.704137223279745	0.644912279036288	0.534751765718079	1.06164489733505	0.862231356282728	0.377280936253589	0.372155193685583	6.88134249708451	1.25202601974631	2.36910060704857
DNM1	0.492419802687849	0.390564392823263	0.696323975843824	0.347641875525518	1.59197588905669	0.232179440844145	0.701761423240982	0.415620350802966	0.410449649502862	0.528795582383377	0.38109252748062	7.60955720774227	1.54863535285151	4.98326531997971
ABL1	0.409058283955868	0.36594524239703	0.693013816288176	0.177999180935919	1.37212478101783	0.871269923585263	0.776259407688144	0.52692846579164	0.679017807088374	0.298222066408511	0.301065608047459	9.79267722192306	2.77884307019945	7.53981397440638
GFI1B	0.402527052700861	0.304735683588142	0.397542644955766	1.42237786151196	1.14218979880979	0.331499010453342	0.336746612892093	0.753167018077556	0.522471153245295	0.242707653740754	0.602680077936674	5.88056155997496	0.895337034882974	0.199774131053139
DBH	0.214666541425774	0.536424635251198	0.476478142481941	0.849007470172957	0.576451998359194	0.228921691551599	0.33157416777429	0.588497875415686	1.03935024628056	0.322430915841237	0.521686405853709	5.96882557907014	2.2824897046505	0.393410541707602
GRIN1	0.236449847151279	0.5115515825111	0.404031641032046	0.489689582933759	0.738044199529655	0.70717717957511	0.180489627661935	0.363808430896984	0.497854883205743	0.404046929965217	0.569061965595097	4.69463304000362	0.973348789132307	0.461390064349338
IFNB1	0.85618366443661	0.188203910375442	0.830010347806059	0.631381639342916	0.316391646182066	0.0915551486069628	0.314426929743846	0.441658091636278	0.273646619109168	0.296306377779091	0.291447982630633	3.29683837747922	0.316543210026629	0.0680345448661276
CDKN2A	3.08993480266816	0.34477629864734	2.96755196331311	0.219596108139575	0.168315830940828	0.491087795875755	6.57461891735091	0.483487771350173	0.896389335905229	0.578598551277698	0.233657041237759	8.91174691240299	0.483664907826152	0.500195683118513
CDKN2B	0.721122206597578	0.198860365919232	0.323725654037074	0.389586584998189	0.233229778640979	1.3602729511415	1.30913452453143	1.65402049475839	0.540468542568487	0.266754198658264	1.73830673378475	6.76266795999028	0.289084543084493	0.572012223076312
B4GALT1	2.26267773587394	0.961807719036694	0.863393828024108	0.407987414145842	0.180844369751966	0.337283437612898	0.355612399647513	0.107595745215135	0.558603079209754	0.291649793168162	0.247425763182681	6.08745514777169	3.94748052810138	0.176361866875526
CNTFR	0.47825358362315	0.228438828609658	0.344814912915435	0.368733412217305	0.691687713251061	0.197788784406523	0.394930336195641	0.532671363203663	1.0926263186166	0.245547010466133	1.52567848139012	5.63904581610199	0.832857087220726	0.219822201060158
YBX1	0.103342555473643	0.147094362214324	0.305526070163652	0.50835514251589	0.406279796818064	1.30825581966044	0.633657445490583	0.135334822268262	0.588832054131772	0.249424263624522	0.146931352756315	3.59070339236653	0.729654843638247	0.426051295764619
ALDH1A1	0.361963836584888	0.242302312899242	0.604897477177284	0.543033799297675	5.47105359000127	0.135760783915794	1.52569872820644	4.94680143573772	0.162964952790516	4.67304330524773	7.16802987708044	12.5497378510046	0.0847916431295279	0.507198918305832
NFIL3	0.799672536356298	0.898627645401412	4.46801490244647	0.655616480141075	1.18400151733968	3.52118137764073	2.22501541847777	0.108850940813048	0.350953584610272	0.177815723681245	0.27956804251155	8.73731358099964	2.13076987731137	4.071008866931
ROR2	0.977528546661987	0.349839154263586	0.144874082270552	0.259251466739009	2.97202419517218	0.416235182540688	0.537613726641726	0.466554035066049	0.661299395054971	1.10744469854885	0.216116017782369	7.52732428502902	1.80924256793614	4.11517035979228
FANCC	3.6633843674494	0.354691631048955	2.84875434776519	0.776742132952122	1.25033947673944	0.420557809596231	4.28178338779025	0.403299623168014	0.441970193211126	0.666646750085753	0.248613054936765	8.35852242258884	3.12642162242407	0.974466742350999
ABCA1	1.64953774421865	0.362445427368121	2.26983136350344	0.465818064566303	0.495419408683113	1.38034905696899	2.46943736154071	0.501753320231751	1.18634565079109	0.187820912283959	0.175222605684806	8.84388911707809	3.77690237970768	5.09046383415258
KLF4	0.497987460328893	0.32322353199803	5.81144524344095	0.444918101688942	0.491359950598606	1.76719320056198	0.51346277178241	1.30245844530922	0.369461062602098	0.889058189873609	7.352942386084	12.3189858667377	0.278044042663743	0.631238335716214
AMBP	0.598266337173407	0.341794480159444	0.477770841778014	1.63744919992238	0.588987347736168	0.2790099344503	0.284161449178566	0.498708021191152	0.229641869871906	0.281767459666221	1.93283716586229	5.56248329549742	0.658964665382175	0.126896017499839
TNC	0.398566899886784	4.25449829490654	6.158552974862	0.277528751527229	10.7857120660058	3.5799186785473	5.51697065491025	0.683541921926103	8.52827359289781	3.20351361443034	0.198922615619875	24.9746918073963	5.76709562647334	6.96617313632733
NR5A1	0.39914776960326	0.50653664654808	0.449309967495868	0.531328298889628	1.07509899120648	0.337200798593562	0.264382461168912	0.555136184705826	0.595371699838433	3.06336534617856	1.19382137959467	6.27572251224366	0.906839152564245	0.51861692489772
HSPA5	0.834842292066145	0.828865931721929	3.63697235025149	0.618197150009912	1.51774845609999	1.07199906769602	0.997365076785356	1.05453560862818	0.4186525893835	0.619952422585398	0.125889580926762	13.3099068545067	4.06331632647521	8.70058215869552
PTGES	0.319138495971834	0.868419691344904	0.477967364110204	0.521483706679892	0.284131660816127	0.365017711189333	0.705479878533329	2.06846863971585	0.548567333776985	0.187617611842532	0.586571354995201	7.47759270191516	3.16055183213223	0.741402830563547
TTF1	0.400476042441984	0.0908131460996164	1.2873186007396	0.197790748888819	0.69133246250883	0.287456515997138	1.13274722127826	0.445471542088151	0.222483925355789	0.370567575148198	0.193416051740731	4.4298321639278	1.39077084698345	1.79356939100321
LHX3	0.250756368327783	0.28770252179816	0.270365412855394	0.310461384718663	0.550836004567302	0.480631885604753	0.2796502410892	0.673822639218881	0.595877918557925	0.346384628969293	0.369838545153702	5.54265325471994	1.26847608156096	0.632765239653123
EDF1	0.430551178892153	0.465834322725113	0.936308936798173	0.451725785138431	0.693939459736206	0.396331025231157	0.635364761408622	1.86468594313966	0.342571421355634	0.382536473894282	0.441693467218631	8.23654937161443	3.017355984624	2.69386550572737
ABCA2	0.68623264814434	0.296527942683611	1.33841121220579	0.164379209332656	0.834025581811964	0.167089022866483	1.25981148467472	1.01625761894152	0.186531411426841	0.386082398452589	0.263072741881956	6.25099898820756	0.541113722738236	0.604376606693483
PFKFB3	0.824720756919531	0.322330863838283	3.94860260878938	0.269039903488333	0.55621974111801	1.04900894793484	1.88931047858385	1.93981701840953	0.740456675824167	0.531918575027241	0.224560222591175	11.0327773685301	0.707115868073955	7.14257006711313
GATA3	0.385450697055649	0.168275048092612	0.618284574736493	0.778876807640565	0.16824779143509	0.124133642581721	0.605445703266708	5.12960973827915	0.854320324998337	0.163408266194745	0.598739226286385	7.22008954020941	0.468066466483992	0.491854967245386
VIM	0.383265007244015	0.471158815242526	0.687451330354307	0.660294052578685	1.28375430727244	1.2024220833012	5.15194719920793	10.2367789347738	0.812187856635135	0.107352802251115	0.974998841031972	17.1181094389268	2.20672698384706	8.62187597494522
PTF1A	0.497852831398768	0.329583389362774	0.872749843321733	0.643432292496268	1.08731713141769	0.457954500487379	0.650833992423135	1.1290335032469	0.447414439589812	0.359498237351055	0.639601144211061	6.07793128823948	1.04754228287245	0.468710056566976
CREM	0.317707752900231	0.0984895060787568	0.927684890730194	0.661845229107752	0.82840659359482	0.400062219061766	2.78070738713553	0.354909200215593	0.312297402344078	0.109452470722996	0.123867640960062	5.93256881107658	0.415919836720762	2.85297748475827
RET	0.346341135314306	0.37186705478478	0.236996640412926	0.567206648345881	0.870550705111769	0.250995900309255	0.516938257709964	0.904250453168548	0.259017590219815	0.303452811940744	0.565786205944022	5.31889875486247	1.87727790147333	0.216405741562782
ALOX5	4.42766952579234	0.188849946199539	0.677136342020611	0.547163073575523	1.73891560523718	0.223354988155544	2.34223848995939	6.31756482531094	0.805496042831735	0.109219039322363	0.396155367645016	12.125627408292	0.115209760837103	5.52255475749847
NCOA4	0.80786763092162	0.194900380357238	2.29795898958059	0.366031054572117	1.26552020106973	0.848026826548309	0.564969806806371	11.2694153356857	2.05904500019943	0.0932283224717679	0.625757153678651	14.3782041849202	2.5335112087175	0.847809579090324
DKK1	0.382401913381153	3.73952378455488	4.04746160874165	0.372506462070888	7.77014329848088	0.726567599415368	0.479785018446824	0.17543953078585	0.869057037034897	1.17003398902903	0.0644885098303234	12.9409530743455	6.78552211454431	5.61517300877047
TFAM	1.35954892001457	0.141151931304558	0.514059380300462	0.644912398746772	1.19435523224619	1.05439180450612	0.785267177457476	3.39402740860552	0.428670839779749	0.166178218474443	0.162828916594755	9.11303148242928	1.52731660357461	5.34208134276574
SIRT1	0.989084102242373	0.140042358243384	0.58174328384579	0.350343597791331	0.609420929955698	0.705630581725438	0.518975557822151	5.44216387572124	0.57736551254459	0.350648969287846	0.216086931461081	9.14825389402401	0.615978885940665	3.97712026409949
PLAU	1.91547283143262	5.63179608635653	5.98468823348809	1.98414125564231	5.60646292959831	5.13824974157366	4.98042182704389	0.104382000156179	10.3589989915987	0.293439350063494	0.243047696627561	22.1100881189715	9.05413411042382	8.50873429356407
SNCG	0.576332434877167	0.325978546308164	0.581139233669562	0.523499391410009	0.95977093011548	0.138366517077194	0.351040144237376	0.787346382667251	0.380273113866821	0.27831714847712	3.08207676427869	6.1831412950958	0.454555766423006	0.196306999137525
PAPSS2	6.20248549528749	0.108788439255814	2.1152465545962	1.34542410414541	0.860809296350613	0.263039271355006	6.4143918016722	9.54262776759159	0.394862491259226	0.145011161680361	0.131228244650789	14.5219147936303	0.811193163016365	2.22161588635692
PTEN	1.01936143712417	0.401911523245686	0.501431499294977	0.711204804067057	1.51090613450464	1.85357409538813	1.77098853970453	10.8381959872354	1.64606611604726	0.365118839531004	0.213220758786175	14.4590973194993	3.23954249530815	0.276279741926063
FAS	2.4287104007723	0.184403705795769	2.08771914850238	1.39491174403063	0.712988294277228	0.328383698824469	8.3695920053308	8.52985644552911	0.809152319560502	0.103276526584473	0.748947369920896	14.109158288547	2.21915294051731	0.175009747080569
HHEX	0.237361536874775	0.240649127441924	0.397770262768083	0.827537966300313	0.812790705837004	0.386506900461713	0.225991675116691	3.95132167967636	0.358125475681501	0.264234126902141	0.82598782163759	6.04039697677915	0.802719348733412	0.81949737642786
SCD	0.428464352480611	1.79758593020513	0.637896731295234	3.49933966549078	0.275070721091955	1.49350593510067	3.69936102667526	0.132453750645706	1.48166389760548	0.17354721238638	1.06591438087906	10.3991197548199	6.13456511872597	0.500391760881941
PAX2	0.371062906258148	0.385828452630067	0.359316686526105	0.86026298089219	0.738029712202517	0.206743467760066	0.29108335510407	0.68227528323829	0.883870475181436	0.469419353605408	1.0222086194707	5.68076774805205	1.00886033535465	0.229379553852113
NFKB2	1.46603708438115	0.252358276070947	1.67334502572358	0.443745045368408	0.957576854532371	0.833550456808372	1.23626928807909	10.0275248033046	0.763218009245917	0.522837336163164	0.23403398794816	13.0715291132965	1.13573894948964	2.86972063742043
MXI1	0.345870077994785	0.329249015234787	0.428534720575919	0.654701122840648	1.34278953666149	0.862522711196485	0.552903482506783	0.429869876391191	0.512983347731747	0.489438849992916	0.523342395843461	6.27010094076085	0.91715360869408	0.940500809813792
PDCD4	0.810964898317008	0.21299858291732	2.3888291325639	0.967765702463534	4.28221832164684	2.78460963424394	1.52252168515278	5.72558587957945	0.35393719992086	1.39871621088332	5.48583898102482	11.5592254820777	0.864013423759995	0.44554675221868
CASP7	0.63643589729245	0.405236387644125	0.875748142279559	0.311537574291868	0.735350137621418	0.571853037422156	2.34970430329134	1.11920608515687	2.44145701792843	0.237596604501251	0.212049141416222	6.91698922317371	0.776846906929075	0.488527916956517
ADRB1	0.298993722209365	0.338867041782287	0.448152100328336	0.434401456973338	1.13375791586566	0.243252763096417	0.425374855142441	0.893711016913495	0.670208637238098	0.375850297509388	0.745908103883627	5.9827882495201	0.978354439430622	0.712266225935638
SLC18A2	0.310387309542157	0.267427760815964	0.149260570142677	0.471457977215351	0.308733246502198	0.190588902444613	0.210861623109992	0.475861810455576	0.304598667112758	0.213274727096827	0.627444623048109	4.79814882861767	2.17642738314586	0.779220725327939
EMX2	0.231426361806521	0.239770147160777	0.418867579582391	0.232005546992096	0.792417096009361	0.294157381455301	0.202868486414186	0.585867725813134	0.495330573249594	0.358291196104332	0.879823641882304	4.59729846718731	1.20031204889061	0.228924707286072
UTF1	0.210579660298032	0.384388148574673	0.438963580244101	1.03895294645288	1.03650464432576	0.532632229462615	0.466938054757295	0.794833610695543	0.513534422441504	0.419414694463474	0.804480801053972	6.68364800727153	1.71696833655268	0.818954473284912
CYP2E1	0.80353538019307	0.280712222865152	3.82730409051378	0.946572216410034	1.40766586704498	0.289925895903421	1.81562043888596	5.26696354143781	0.370680192088144	0.400154167862467	3.60149637318592	9.73156816486934	0.274996800320522	0.23113033744836
ITGB1	0.572506318703692	1.53885619233529	5.7197616606386	0.800823962819078	1.14016661349777	2.84345603065724	2.26225988693709	0.419160607136579	1.63905939430089	0.468186894594755	0.237598773029237	11.110483932109	1.86391749878089	5.58130511962499
NRP1	0.350411096734712	0.0887531867664939	1.0438630599586	0.233915903053521	2.8121919279979	0.392557324388555	1.42642614985242	0.449475015976527	0.524610652759766	0.332575686373186	0.574191958889245	10.1232260929146	1.55074415811185	7.31634643339475
CXCL12	0.732371712599917	0.0483558977238147	0.149658225266223	3.51706363124706	2.76881339220644	0.80586823886461	1.45950982870548	5.53694105326328	0.230989826296022	0.255462292484417	3.79919582183385	10.2434181344549	0.538766328422116	1.5326343932385
EGR2	0.277955416602712	0.261998898931765	0.374054187215575	0.415402297522019	0.820731549971136	0.662973558422762	0.52276965259907	4.71640842880682	0.134219935732444	0.248320627452461	0.414031903864712	8.78686994407829	0.540297952793354	3.69576887487122
NEUROG3	0.521431375867775	0.46407358695637	0.765547389004893	0.68279187177854	0.478818610504647	0.360859595993236	0.358557819812253	0.773971511397709	0.404132902826177	0.345313440976478	0.339766534141861	5.65291366112234	1.73968877188259	0.448433201132887
PSAP	1.80692203780622	0.277229500372064	0.957209907796757	0.46925078580712	1.47636494738769	0.788890275643581	3.42550903968557	1.94142114530363	1.1353981647266	0.805325741230748	0.370095271174152	11.3823547176309	1.00354508491334	4.62007110074043
NDST2	0.486570363879536	0.153374626201485	0.963344320663686	0.582423951524476	0.843841321366402	0.717876481649605	0.74022615976168	10.1521856299099	0.405847532126773	0.437581904999933	0.894665371347093	12.5265186912883	1.9839945117141	1.70601245683157
PPP1R3C	0.252628679202622	1.16216653387449	4.97770463061377	0.849863652237118	2.45440746256773	0.582319702064705	0.326453539713213	6.01472218556939	0.400640525545203	0.291247593773808	4.0477007315586	13.3042457272789	5.52813939492349	0.288477436896318
RBP4	0.204778289346021	0.253529213721746	0.277165658059618	0.571691615350579	2.82300735297208	0.291296737419086	0.303802195470939	0.362879786027784	0.379359055948531	0.299605826109881	0.529067288726528	5.32911356720142	0.570551005791251	0.574460710974012
GOT1	1.1257156900209	0.274147803767577	1.43043197743913	0.824751992330228	3.41731840511362	0.434913146937396	0.513210821471559	1.84169794966592	0.485604767009834	0.154805512128455	1.77169691867276	8.50415931279784	1.73167090953527	0.494175870079228
CYP17A1	0.306979442192917	0.320219535247128	0.264098636849204	0.54325305499186	0.530533468310855	0.186663338252268	0.382674377610801	0.683892715149907	0.476334586760992	0.499808227284502	0.598681134204211	4.64509636256841	0.566336106674627	0.262595405530419
GPAM	0.297503739052774	0.168875640666128	0.56116572969621	0.496052624042168	0.87934910697232	0.357859776977251	0.494376246334736	1.66095468229649	0.414506015390918	0.271914115065372	0.372449334916058	5.67724893002927	2.05657976922352	0.638788382687244
PRDX3	0.391146121389457	0.346574387274862	1.63122233428743	0.297337497535916	0.475676760307643	0.443574381519521	0.296798004570326	1.9819399860716	1.14919866853634	0.0950751591838927	0.294843446422502	7.19085352494782	1.24213886092311	3.95056317790719
TALDO1	0.552858251317674	0.521861195825961	1.11642839971807	1.75856027526764	0.590512408546301	0.582715499468626	0.293453313854161	3.12114250711965	0.712060302595617	0.70143839846542	1.84612144163524	9.73088228661503	2.37205030734468	1.85868333648844
ILK	0.265597212687722	0.675310189120553	0.781830837969463	0.50284969599374	0.333962914024634	0.439139526091652	0.753503044259544	3.18302985815818	1.20726630048042	0.213333917590423	0.231629947943721	10.5894185489862	4.99423609660884	6.4832858973691
WEE1	0.8129917133503	0.213339874910993	3.13615436527887	1.2676877054595	1.02908800061912	0.4868880632808	3.22309898087533	4.1544174120256	0.192284282366049	0.142328463028636	0.736436563431448	10.0486580986392	1.3992539245728	0.857334049661302
ARNTL	0.495428732548261	0.198132502713475	2.64301416089074	0.34424705853624	1.33642925878204	3.85036446167426	1.40891466917203	1.88516125297347	0.240437759645507	0.151689138047433	0.201065830982823	7.85203091275398	2.76619809921631	2.29625749854004
MYOD1	0.301331246058505	0.252731777393398	0.513347536723426	0.623669299688352	0.828436218073495	0.363220453648718	0.443368235009283	0.503878851907196	0.43487178802183	0.340527450393261	0.552512142644892	5.08344014914786	1.06272397559662	0.581560214103391
LDHA	0.711404652204688	0.515738921382807	1.53090749299428	0.422728407946996	1.04541694817705	1.27059627907389	1.49864502378308	1.29597108900235	1.46283773829907	0.766983659799855	0.318012315164158	12.4221181718136	5.22144474032736	2.89507701786683
SLC6A5	0.34661701589104	0.386803244351809	0.517226065418789	1.82500095097675	0.673506945206555	0.102922996482836	0.225126937777129	0.350137623115426	0.201231044301755	0.435990045165183	0.792518222892837	5.03879379526776	1.89129935449209	0.132835557829897
HIPK3	0.215636053659625	0.629550394856872	0.338080143698141	0.367082254102317	0.728955608758287	1.32238000432302	1.35660568936576	2.7383494412447	0.59677867149021	0.355410057070714	0.194878451251668	9.05974828546901	4.71755786961978	1.69087904880929
CAT	0.622073639627619	0.191106024263427	1.55679473769547	0.749794582900099	0.910942484820679	0.850919184988764	0.89197310413891	8.17780142708421	1.61185076224721	0.127787163334138	0.482981695745471	12.6295889299503	2.16895496912143	3.62114075567575
CD44	0.625903887458245	0.678868334273259	1.06270144642371	0.450865338838749	2.27685722559432	3.68539789448218	0.590469916678328	0.346501298149184	2.97021615482448	0.856887654025145	0.376947466349423	14.1383271857849	10.1723803231511	1.44818076605474
MAPK8IP1	0.243863797413231	0.335725261494567	0.431467240278536	0.582084770617531	1.5272012736732	0.389982590258979	0.661512403560591	0.643958894896137	0.365250272972188	0.284409082979287	0.565603079282296	5.98683274830026	0.998718520785588	1.13462682355115
DDB2	0.578880706074791	0.442934285877823	0.999399136597941	0.508534974356491	0.965895417583816	0.551183051575429	2.84069175286539	0.998797697210848	0.143588118709886	0.312433992874637	0.495660751791664	7.34445434741389	1.16988506885566	1.31715090394699
FADS2	7.69914721653091	0.173820993078299	0.565670633801775	0.302109658119974	3.96311377735186	0.257669852107031	8.69550846294328	5.59049617545089	0.483235930945148	5.44913885072049	0.145736741706453	14.4523220356456	0.606296843538052	6.01970874766551
SCGB2A1	0.250920158229889	0.236190845110972	0.336375354422914	1.9599077411389	0.782356590432799	0.507408434427095	0.547755709243354	0.298255865001649	0.389717545710292	0.422511247499441	0.876276986339588	5.46786231850443	2.70051390796308	0.0597441525208394
COX8A	0.333097878495344	0.350037099320205	1.16988908241659	0.764404463793907	2.46284112191565	0.972107290526021	0.271739335451048	0.759400826534477	0.195508831996456	0.430968213725634	1.60425596515755	8.9848790095128	3.1328113348484	1.2981927155307
TM7SF2	0.2662329599964	0.347504812373087	0.181769661025262	0.687265611319299	1.12148320605755	0.149366883966824	0.22744123578606	1.9464729163599	0.41429126690299	0.236607678323577	5.96178121926255	8.08036325499652	0.720531833819274	0.474707193397757
POLA2	1.11808442453994	0.119636722667657	1.61763749029707	0.451664880287226	2.83858071191099	0.507108679306975	1.24072569305525	1.40231191188767	0.473890601277257	0.558172930263133	0.415676037454053	7.27619869475348	1.2465769029847	1.92529749722788
AIP	0.826930561269149	0.25863680130886	0.516592944749793	0.655194117868555	1.23097587196748	0.633299679221121	0.630757483498024	8.86455081998654	0.368821849651621	0.240343615004225	0.329274138074903	10.3897915758415	2.10602558836425	1.520324540013
GSTP1	0.78435841487073	0.669448856899348	2.80358798166854	1.41609470434882	1.56859847031056	1.49928047805354	0.369091310542003	0.49915035857038	0.691178380932857	0.565722189015864	0.944056111412981	12.1328118088556	5.79185358320664	2.70278242901477
TCIRG1	0.62255999861853	0.179652313525615	1.82910771859166	0.929595221204185	1.24139911332544	0.286518340193502	1.71840762527643	11.543256036668	1.06654226003636	0.321626629035251	0.32634723671549	13.8290468350556	1.25266859469146	0.763562446605881
LRP5	0.377340401671955	0.301014461626037	0.603589597720981	0.956140718068044	1.83158937145221	1.95177643141784	0.570240082764677	0.517694148797233	0.354114740297669	0.74594414609296	0.285097161475783	8.56324676648257	2.23198176359882	5.59124885688102
CCND1	0.565756921737082	1.11346015118688	0.534047537698593	0.542663026899906	0.868598370165254	0.722043475865724	0.731638276241243	0.44802080015669	0.594546078019669	0.1913472472493	0.806661395247576	9.41301202834585	6.2440954690109	5.18310156604943
INPPL1	0.250717620742096	0.516985775935178	0.5340660392307	0.313944402633394	1.54542293864875	0.815478352145457	0.499769400524456	2.11319656679374	0.541548962294318	0.453774695204027	0.205679856766003	7.04154210177748	1.70729799920072	1.75651118713179
ACAT1	0.213911258695815	0.265427829838772	0.546296172444429	0.309236360204714	2.79938455882971	1.28412221840368	0.241594918439753	2.01516785776194	0.329677460837557	0.164102814959862	0.710758154584564	6.26787045384804	1.93443313606023	0.480815890912339
FDX1	0.447720534014833	0.247599728823155	0.612242893789287	0.393383026538361	1.22123250457187	0.53126502142274	0.165636329189572	0.837043968789402	0.288997636169888	0.324744604010296	0.481063344856006	5.1458779443094	1.65386016215666	0.506289878192799
NCAM1	0.223877332418288	0.264583842585418	0.0659809075494431	0.335908149737018	3.30153344120467	1.03427715584446	0.121878045951166	0.56219482802736	0.398161473578177	0.165046658860751	0.618228575426285	6.301758746858	1.81370690196137	0.310077734190913
ZBTB16	0.195501370482915	0.206868847486314	0.291411545652692	0.233583042795653	2.54765056648835	0.159802215011234	0.601775854720405	3.15928618734215	0.497819929704417	0.356186138711959	0.99349854207082	6.74199604632875	0.970027615090293	0.163453202104986
HMBS	0.26146308106731	0.286360668213015	0.379537998489464	0.593133193959381	3.80169619151196	1.39841517312637	0.220566842878568	2.18815501137673	0.375901991295538	0.295698921028777	0.478421841798587	7.56778492318341	2.20736604950511	0.831439951125196
NRGN	0.317507020520985	0.233113783856735	0.898606924087889	0.406908069854123	0.834537390510202	0.272441843264235	0.302071583364941	0.321664630805543	0.266788953189609	0.14571190956102	0.388393203078374	6.08718661112718	1.68700411394014	0.933712299807612
FLI1	0.53035818375514	0.190654579260927	0.439346913410567	0.764502104948388	0.634168219498082	0.544528528999171	0.796453507829769	5.21675174088917	0.462268162298477	0.12199525680315	0.633085059305194	7.35790955690305	0.42987082452394	1.22247056556373
BARX2	0.248447329050312	0.55769995138748	0.944316348451948	0.919490387234974	0.270210784755595	2.17903780679188	0.241533314141744	8.278113853028	0.393148900620433	0.216730728192403	4.29693643220203	15.055941563109	5.83582847338898	0.620899166343824
ST14	0.495020656018967	0.269593357427115	2.81722094087857	0.89812182324568	6.3879027675417	1.93550543787281	0.385666775710684	0.34196628399721	0.784005645660136	0.394539358538085	1.23486595154001	9.69641821591998	1.20243379224061	0.500523045095838
HRAS	0.280118337405204	0.993650802228607	1.16900628933718	0.642367750559777	1.04876050986807	0.89690520485099	0.554606287900048	0.345925597354988	0.637723746949996	0.461879066242531	0.603912051740869	7.80944300328943	3.88994013603504	2.11890073102814
IRF7	0.269278217384875	0.594457934969806	0.461564701257506	0.520716918550261	0.71301044380129	0.368887054049174	0.336293086552888	3.15049093280021	0.998675282341118	0.387542734637107	0.439371928162164	7.47811837746585	1.40950353867634	0.467500003169909
LRDD	0.650977883352374	0.260927300413146	0.806532177699647	0.388474276133774	1.31378804391655	0.40765597032722	0.594246113581557	0.956998962555063	0.845003095267624	0.365331741380266	0.439652451463431	6.51347161472382	1.61766907037936	0.345614721300271
CTSD	1.06089085823679	0.435956566502267	1.89209058726844	0.874666855438501	1.07061254348397	0.702487459067271	1.27373651647933	1.59875011158375	0.916147264910561	0.22811476567997	0.389790291694164	11.2098013952309	5.03007978212681	1.50816265418533
IGF2	0.342468512469106	0.327715017002127	0.672710388228397	0.594669840067854	0.569875776134044	1.22628257344882	0.147528101743413	0.416982251730334	0.253005688776938	0.207339243921752	2.53671796026954	8.76594188649328	4.4218450111956	5.55576455872044
TH	0.355130368212625	0.433900149553891	0.513634304656535	1.17869952806224	0.617911713067891	0.378302257274594	0.416636471255882	0.252311855552222	0.484873085457258	0.459168758629157	0.410490794286757	5.65119742487117	0.777030110707043	0.283303452111386
CDKN1C	0.16728783697164	0.550835641713699	1.00826042107848	0.375944322280534	0.455538449119116	0.262169246440962	0.216575609636669	0.568950918404975	0.664768798862256	0.3115631694771	0.588386305897742	5.33448675325641	1.04320514751041	0.956750633946301
APBB1	0.280031666660381	0.266230787979186	0.336103669695719	0.265068350144026	0.289290049000801	0.121658798450623	0.224312969340297	2.09128108022157	0.344025650535122	0.28061514439306	0.627263785849679	5.77376922242012	1.48973733556565	0.306486732340981
RRAS2	0.329062152235515	0.232253437324118	0.657353087404121	0.3559653819034	0.9651034412087	0.599287243022019	1.10854115937102	0.727951234832362	0.620448819314113	0.290321089734745	0.797261104773104	6.98819438220529	1.97973819097425	0.723829026178809
CALCA	0.440660776538067	0.148462599196883	0.790003949167698	2.1077660376397	0.820140455115876	0.302814056549304	0.771083303353976	0.531906450234348	0.463742057296486	0.2493336093427	0.755315730573479	6.05952051513906	1.40980522600407	0.237950218898377
KCNJ11	0.294280918274517	0.242138124662574	0.27249505347109	0.574760156704011	0.485572658717266	0.158401936988314	0.252873994727956	0.916188055492601	0.364889652496101	0.336351512870886	0.417925663745975	4.6625043003715	0.43270355263367	0.207842163612542
BDNF	0.403968351340811	0.295078749208891	0.255436580105261	1.07290672905475	0.555256154447807	0.477422339168788	0.295347582716606	0.18039986092681	0.188389671425471	2.48915449319764	0.797503655237334	4.8313962322409	0.834369784146091	0.92523687846786
WT1	0.397315995532094	0.256067472115867	0.638168873567991	1.04513389010935	1.1349069205532	0.243797391367506	0.184666779622608	0.379604563593449	0.523130286260301	0.246514856553834	1.21675365145234	5.31678229149457	0.954785702750951	0.246412423197417
TRAF6	0.596639589640397	0.341335859722482	0.743845877746343	0.315167720412056	1.141281908685	0.411321552416923	0.893382640833317	3.11037147769416	0.372858366349185	0.502236520627786	0.814555188063829	7.23197129494442	1.04609098540247	1.01523904831796
CUGBP1	0.952428846869535	0.280006176072911	1.8267761142704	0.292094182413931	0.542285383621164	0.664576815983663	0.752042684982827	2.71903877011875	1.23600020495439	0.430710964678865	0.162834864322266	9.68199169983444	2.02156593303303	5.15106233364594
SSRP1	0.530689534170189	0.481401891833374	1.38027072960038	0.431652038751414	0.977115040378977	0.800152844669823	0.302662578467621	0.948490371011867	0.544818633699984	0.537803142192091	0.162030884074608	8.87202529144395	1.15781035765427	6.20162962477718
PRG2	0.364555510512639	0.28119237510634	0.443123925018717	0.515982016997529	0.763380222050517	0.466842460235408	0.477885454613191	1.19802538085359	0.390241547721954	0.265545096147913	0.632178944927151	5.67662991570607	1.49056288098812	0.435896030684565
RCOR2	0.393107461491944	0.278591315207712	0.790147408715513	0.420365072038228	1.24263541722357	0.529804312255864	0.410872634327933	0.446244222398008	0.474693605194484	0.537540688788269	0.850828989480805	5.79243292372616	1.16346453027018	0.840330944092274
SF1	0.831763786535508	0.362497963885751	0.973956192849806	0.710519501237517	1.16421646418053	0.942332431614332	0.585387663224662	3.84960489620226	0.514817963174077	0.436073009707593	0.310113203513739	8.75084040535925	1.38172748169041	2.7799050878673
SYVN1	0.703667913137952	0.306376807612821	1.4502464331205	0.737151272502553	1.39991381705012	0.881699851059298	0.437343876684237	8.93057847423231	0.953906485695173	0.752239292636967	0.297590279425774	13.1420034985533	3.92315096848738	4.16470062880449
RELA	0.590344657629448	0.397023855628813	0.603676797519551	0.13289286280773	0.914589843569385	0.934925913938705	0.80462944505225	1.19785286848566	0.480853991934159	0.370144453031256	0.210137429566599	8.56483226316564	2.70751422412393	4.17700046483976
FOSL1	0.148350797611549	0.849234095937427	0.853490595248854	0.968045112184552	0.527592733691763	1.65329656803956	0.293990929119883	0.256322521712009	2.08800472506609	0.385223260669019	0.541646544958916	8.42258269987215	5.6069573521684	1.28984379550686
CPT1A	0.431577357317728	0.563781115511862	0.746830518915308	0.656997070962544	2.14924223968205	2.09338077107019	0.306606668136236	0.714340952502983	0.692087814637445	1.48935771214147	0.255710566936588	9.4537462868344	4.39264316779473	5.81087856355391
FGF19	0.264108732061602	0.262312015160922	0.380101321042392	0.150517121345834	0.561074191849227	0.422269944788755	0.489810429364924	0.672005960765666	0.554135392300993	0.32178577495263	0.241285333108121	5.71331156527868	1.70587048434858	1.66958159944865
FGF4	0.208709095909254	0.259781705330109	0.470140368963689	0.407800507491055	0.538769954371338	0.236530812299507	0.385487686351178	0.957218566724343	0.388454133903822	0.314098722978666	1.05089765413168	5.82636026163533	1.7972297871157	0.46578949433937
FGF3	0.391209646105938	0.446278234726992	0.610622825865259	0.306486614390804	0.859342128435782	0.0885936645144752	0.385696087612334	1.39626022331788	0.39357897698843	0.342392486740443	0.743493903761943	5.70958435586106	1.02324460778499	0.275725522629099
PHOX2A	0.364670630850158	0.320376488922899	0.441197389293299	0.220872961751573	0.680860354859694	0.313807354672849	0.397671245967343	1.28796476327162	0.223282694705653	0.292627037665025	0.524470436889169	5.32818909164059	0.783012796653817	0.579407346453251
UCP2	6.63172670390172	0.0861615311836568	0.803300332034867	0.721819450433177	3.55444858462916	1.8198368799871	5.74619604721635	7.23152870912181	0.367755492542948	1.10631520504995	0.437456374019934	14.3894702132334	0.175355860142743	1.74717967306581
PAK1	0.459435667442846	0.562116859582254	1.25488592547809	0.565920593450231	1.24627952687672	4.04040689323812	0.457091990612434	0.529668762090805	0.827877273791198	1.03472833604431	0.38214229492121	9.02044846897435	0.79961468710998	5.60272882226418
PDGFD	0.156578427393438	0.111441640357722	0.706906877381991	0.17123476513192	0.691704629583294	0.533425815641171	0.225454861687952	4.02546476473615	0.160878810635045	0.263523306743548	0.420007513361287	5.66440626132881	0.567611101999171	0.913746668414976
BACE1	0.151806309574885	0.311334741484906	0.582711396377115	0.527446937908162	3.73133555445387	3.87911473271701	0.455139747616297	0.699834644960656	0.373000041345587	0.135751267323368	0.600842337607923	8.47619762210047	4.02028361660405	1.37866944852495
H2AFX	0.364080623124979	0.299055999447929	0.883756817604092	0.573435488627779	0.95891546730707	0.770070114080164	0.407670592714254	2.17382981791341	0.481235893922818	0.516567743683806	0.192573253632167	7.45459198197308	1.69509351284758	1.87282852459336
THY1	0.423386948377904	0.121977723064065	0.46723901068557	0.389708744031343	1.01766988079569	2.68039371391098	2.92470765264874	0.879595578803095	2.38390968072037	0.130670710018003	0.0403163148267179	9.99504526859427	2.28931755025741	7.17906227998502
HSPA8	0.248918551615726	0.570183852940704	0.591825265600755	0.780382969757721	0.773322696638465	0.747825609344751	0.731060864632085	2.36103411199398	1.87122195991958	0.606683955100637	0.680366566358411	11.6825743742018	4.44589582779599	1.85539739222416
SCN3B	0.131552492010136	0.424503888669251	0.110633366679546	0.525361533878271	0.94415605905326	0.504119174665039	0.295260877229493	1.18547344764341	1.01400456446982	0.110971605456851	0.444677162876044	5.35716705570656	1.87324330803051	0.470425970700132
ZNF202	0.441752715976949	0.178195056463265	0.217853121298335	0.357244200333803	1.19742305701257	1.08768609998061	0.368967425727348	0.884642471676808	0.236864954486174	0.359437026750108	0.422241416622573	5.53482128443703	1.77241605936036	0.864336449035293
ETS1	1.04969117416951	2.38667969416706	2.58410650868933	0.505264599226454	1.51930163277342	2.07402028328976	7.02895969563081	7.10895040437644	3.97807792617131	0.0702027035298703	0.117511608394874	20.5963299141775	6.08287818972899	7.05383286925698
B3GAT1	0.326366661491326	0.219702814312323	0.323732419366413	0.498163208815973	0.928651454695782	0.230457906352368	0.479805042750444	0.891489061117796	0.634008015475874	0.390948084029987	0.5858645419787	5.36355514616334	1.36560897838986	0.165924812711489
CCND2	0.310498588156321	0.108801574996369	1.09711388773527	0.483489276396109	2.53509919618266	5.18976189323181	1.38382930044976	9.28771699945212	4.12856579689581	5.30560255879028	0.148213394299636	15.7461078969868	0.273782456106019	5.39845609864166
PTPN6	2.43211844277891	0.231007787615786	2.11365924498651	0.367498288168202	1.04081820287302	0.902114810944472	1.0397382287178	6.73955265821255	0.73652193020675	0.825432859748152	0.359129104726237	10.9434785622084	0.901342121970437	4.23074985235561
CDKN1B	4.20273837540965	0.0796050001888722	3.73974290709399	0.444744273947973	5.82086405437342	1.87128666818226	4.48594944623589	6.20067270298644	0.245422655939763	1.72461882715853	0.239424175454765	14.6926678208356	0.2338820090701	3.12993592272233
PTPRO	0.645337388742723	0.180073472079151	0.270581437511925	0.651776768656766	0.513081319021953	0.146177878950792	0.481248677821925	0.756691468461618	0.249184464823021	0.180959329359879	0.205651164088204	3.9429384558057	0.900922896818374	0.140268811847526
AQP5	0.114355324478596	0.507448761787475	1.12523790382117	1.24873653574104	4.47089599346023	0.205479531621497	0.392495400350803	0.635542216721487	1.30787179022276	0.5090062351117	0.967163851242884	7.47301754411328	0.659667972559501	0.639911933155756
SMARCD1	1.16166396736705	0.684192049917271	1.09236891814139	0.889330378156135	0.782395139232822	0.867585395360194	0.60113878169074	0.953285377192038	0.588742720550288	0.591327034938145	0.237385044378847	9.28688863122733	2.23670393819667	5.71914747221591
KRT18	1.45580607044173	0.479774912510123	4.27386557489614	2.30210513002156	2.84363928245881	0.187176616372382	0.556881222156859	0.543535114067007	0.508787650774145	0.552632923197049	0.597663280797329	9.72809852995497	2.89323210427187	3.78734412294188
IGFBP6	0.149289058538517	0.964707605546202	0.276357312490321	0.60573616800675	0.733645431014017	1.52969493493436	0.182021235962662	0.41655302272488	3.98235028192004	0.319017948440439	3.09358999765058	10.1814459140771	7.03795191115474	0.489092070916739
SP1	1.62526588776077	0.289647029088566	1.59667830532031	0.856216335307211	1.2134514218411	0.411909614159205	2.44087795445248	4.70715766756315	0.239252139390026	0.356462712836042	0.352131946857339	9.18388962903713	0.729086045463038	1.01775481380368
TARBP2	0.348739952622168	0.29267862453603	0.795830970076447	0.850865031215345	0.640295576581432	0.385844779543136	0.564109899987678	0.456386155318729	0.344386286696197	0.398023017325941	0.404864903288868	6.02593898962705	1.77366744516991	0.945172099912667
HOXC8	0.849369709717343	0.319880744016148	0.616309647868683	1.36386900150943	1.46333224926573	0.529686399914426	0.42200098834274	0.30357212030907	0.346418871163599	0.285439962215077	0.745318400929193	5.86965524331837	2.27939746027823	0.625198720308921
CDK2	1.49917820860718	0.265661889631231	3.10937091956276	0.947310132634906	0.956459540604167	0.648881189906089	3.05879467371494	0.792750013923604	0.453210742887372	0.366403834352156	0.281874375970887	8.75349909736132	2.07772236767651	3.77158345576813
ERBB3	0.298901706650597	0.553123230300431	1.06783564753399	0.70586799361538	6.43587883901866	0.611201487858019	0.202258538459338	0.60789665239704	0.303157029765613	0.443751168204925	5.04634070403202	10.3406270420187	1.1022264309947	0.442759195310586
NAB2	0.736615393365533	0.435025299053806	0.542484179415228	0.410865077521075	1.52000828070487	0.718103573983881	0.781563938685957	0.581714000997002	0.39780095165979	0.569510862527506	0.424186498673581	6.65978465272823	1.40373845814037	1.952753705559
CAND1	2.45153088125947	0.334578154917385	2.95829458603189	0.496380077049148	0.802581775830543	1.79408096648702	3.15654915276523	0.656363020671473	0.806432194081692	0.242932481330679	0.271293317290004	8.96520410167575	1.169333426737	4.07592314067001
MDM2	3.73344416861901	0.3383813642667	2.83838860064418	0.640399413015433	0.879170107285716	0.497056076762071	7.80584262543058	1.81605447520811	1.52378173102075	0.104638689481857	0.278041305488128	10.9887751462114	0.4394550841911	1.13728880437314
CCT2	1.55265603663538	0.476118253013167	2.15051741033153	0.42066689389952	1.07317648419247	1.07234876794221	1.06375246129408	1.60389367213255	0.464595787772363	0.230391913062066	0.207197447938423	9.67203263061631	2.09631551255382	6.91462918481714
MYF6	0.468723144100746	0.174387090703634	0.530291111972076	0.488936136522501	0.635517734997567	0.559251478576977	0.338169661321442	0.267779978739101	1.1639124120388	0.569982479841839	1.03459786265806	5.33536550839364	1.36554702643269	0.183074044606951
APAF1	0.788911390110495	0.196114668587822	0.690954485758459	0.743694954591626	0.938853970388234	0.237997027530576	2.07616764951997	3.55435830038971	0.276806199229064	0.0929906925547528	0.237085675219634	6.81335891737646	0.580107484128234	0.760903629940304
NR1H4	0.219894580244368	0.102103222363077	0.386058644109264	1.85288571922681	0.301317590253176	0.113626351565517	0.114439491430005	0.261625799694197	0.224905399224277	0.146427681479086	1.36931294874607	3.72990457356169	1.46145821928233	0.0668917812607799
ATP2A2	0.72402599128725	0.298200529733487	3.82229774247181	1.07011800395582	1.35395375097874	1.26381570436552	0.529960755588292	0.455286291167988	0.9130003951651	0.369285132979081	0.157444480665045	10.6793579507743	3.68071388476948	5.12439585483336
CABP1	0.207105215229869	0.370222356311656	0.662521203005424	0.720380666283973	0.709569235182407	0.389296933221252	0.351038985285509	0.460032856941327	0.218577818653273	0.385911784431705	0.819196430170952	5.21719782064586	1.76760613388255	0.376359613192264
M6PR	1.05377091252462	0.154266579542402	1.08813172043253	0.586450360627167	1.27423072567284	0.765692042906378	1.23721309919867	3.92094585207365	0.931405006807561	0.254947813149865	0.22315037943873	11.146607253615	1.99093101681646	5.9904929375533
GRIN2B	0.376940490452835	0.229149993474289	0.463926296606986	0.68635863523196	0.483168770899631	0.236291711214204	0.249967094916023	0.47771497802219	0.2203231200491	0.165380431078614	1.21052963205563	4.58654069074195	1.33122062998226	0.192736333603848
SOX5	0.12737022903711	0.122887294055424	0.134062387327777	0.660868206448507	2.18431348199153	0.399335457363182	0.115456942549934	5.15349569352029	0.0857699414493969	0.456389069055012	1.12359693269991	7.68518482905006	0.24655738157303	0.391750156132594
KRAS	1.1124116327602	0.14384933430598	0.79863374417481	0.664305153413766	1.14751442995319	0.452245016186177	0.457060388253469	0.927878201688145	0.223683548753893	0.432768025715347	0.398234111787975	6.21888314760996	1.05253670792071	1.97977712714568
VDR	0.460992162944774	2.1670820399089	0.639240644947945	0.444230749632488	0.798997848410621	1.69716081440054	0.783906966877686	0.214322359812868	3.27487530353944	0.143018837911275	0.269626623230639	8.67031571908206	4.70254049362001	1.32946393072136
RARG	0.574814877530569	0.435485199239459	1.67940338993138	0.769972196880955	3.8728105780781	0.914415998176479	0.558213392598902	0.471467660009667	0.331410171247362	0.340321386566214	2.84270238208087	8.25830982179724	1.61665300450437	0.445931693702875
ITGA5	0.702728719261455	4.27294770765332	1.68710626979665	0.226892696933779	2.42559546792028	1.2511551236007	9.95337302793485	0.48330204053604	7.77423656796235	0.117857174253048	0.0664390344101957	22.8057225166473	6.50637246505901	5.96606770007056
DDIT3	0.444447437683069	0.286787050969671	2.50565642894124	0.197344944184942	1.14305073767527	1.12642876467526	1.14591209581485	0.17533269025965	0.262154864262471	0.597212523746221	0.192489916357021	6.36737032936707	0.3937077797044	3.44729302132273
CDK4	1.93850564894731	0.205992508662157	2.17158169175683	0.537679452225904	2.11319784681362	1.24512407014958	3.22468464662138	0.503426893553301	0.847143499315424	0.61253026343461	0.314487157891816	12.2666575054025	0.728302643233746	9.38867044407326
KITLG	1.95203423526619	0.0893228948540052	3.84027456540261	0.223659658538655	2.29642346075585	1.3138217227206	3.51614469213755	0.251636840553653	0.153369269691578	0.142128028279093	0.156462671491655	8.96400880947556	0.374328112026851	5.33503063501155
NR2C1	0.25932172387226	0.25109866555753	0.929716056191967	0.492464350279044	2.25054724988196	0.532124312053533	1.03787204484602	1.5718956673492	0.643833805290766	0.118518975971576	0.321960578009238	7.86261265857784	0.666065683564518	5.34426378808509
CRY1	0.473649147253019	0.262828436969941	2.14897442823411	0.537320450905657	1.735371819148	1.54179749010922	1.09869279244108	0.226640260229085	0.512806900682887	0.144585706778282	0.365879897528193	7.0781474214971	1.18726218849112	4.20418171238169
CMKLR1	1.07719481776081	0.328402278854886	0.304447513550273	0.731971102878528	0.458707932224932	0.392327879509749	2.41037794401383	5.86272091338258	0.268968297678292	0.109917801424075	0.249832771445787	7.90842097002034	1.23813595267692	0.266846831500164
HRK	0.437743346987567	0.275694109235078	0.890126302578573	0.384437394350409	1.69342137378931	0.388896174349263	0.695988506346203	1.9932664241404	0.395927042675356	0.410069804194585	1.85209736704963	7.64798506357938	0.992238202671477	0.697226565997739
NOS1	0.148933385582401	0.0933882456206637	0.917782117077926	1.19601786762244	7.61897093944719	0.56047190726098	0.291116054869113	0.205677024510095	0.494493540168664	4.05232022667301	0.52331531823258	8.98834347110617	5.02902322869269	1.33794198929338
DIABLO	0.793740749380293	0.467378377632882	2.47159667756082	0.575612812103517	1.6010039253798	1.00000397575894	0.964069539861063	0.806507966418048	0.930721762269946	0.16706726315901	0.152502568326299	9.32306183352872	3.21246573387578	7.12428008993732
SCARB1	0.384726679627251	0.743372383582253	0.719307526463766	0.765490437697228	1.14947897440159	0.313273096298932	0.307438747055274	7.94642193427623	0.795419587324178	0.143323570827989	0.421817536777495	10.9279421109416	3.92016929662829	0.801394103253722
BRCA2	0.530953753828542	0.0880128039180113	1.59986303807106	0.558647575246585	1.43746258624808	0.229505911265893	5.48929176316147	0.374558797334597	0.237664023759485	0.195436539424677	0.215390329850093	6.51660912961026	0.931973555428972	0.570625517820216
CCNA1	0.0463390127031585	0.872938942407008	0.258438317345266	2.54653984315997	5.2509497792038	0.366519724373426	0.178423339431966	0.249238625476638	0.883854726745447	0.227118003674651	0.362844787427892	7.62014520546735	2.93177595147871	0.802630180895426
RB1	0.959825989976893	0.263384200379361	5.41875899184948	0.922175989450575	0.802642739869598	1.43365618963405	0.90424086787198	9.71270986747483	0.725077269782526	0.24152206680507	0.127706092286748	16.4038174549725	1.91443679615468	2.08676104264442
KLF5	0.488683476990591	0.674995095741905	3.35656536374967	1.258384274825	3.91054556512831	1.60558085091132	0.332435986236664	0.335576200478481	0.210706544735608	0.40218960448059	1.69120771481847	10.4083187402897	3.05208184904816	0.762159655044486
GAS6	0.124200904971928	0.686182992584793	0.552594789219398	0.343439244884927	1.98849420922883	3.05036664710701	0.589309785965679	1.10872312586832	0.836120022732825	0.188931519537965	0.305914693738576	9.70544347325102	6.70432972453615	3.20180057743405
LATS2	0.40534857586579	0.418956202477903	0.636513250890438	0.440043405870589	1.29790044443724	0.632473513752313	0.658841140056417	0.45513846805612	0.575165291157122	0.190924978150657	0.517136999482045	6.80209590660435	2.83564430484785	1.87980147838869
CDX2	0.389518562343466	0.495727828358644	0.477249787662744	0.467748261191339	0.660947725425178	0.408567389246722	0.355223260857127	0.761121184710392	0.661978985619099	0.359313814134332	0.932541445903779	6.20060449049342	2.17738946273838	0.623462596524423
FLT1	0.484232953069141	0.128058660988318	1.64786516056508	0.736556303940318	0.876827151060263	2.74019751859388	1.7079449288835	0.405260599616772	0.377261044510588	0.106204751693286	0.325647113601292	7.12097207356082	0.965380998644099	2.75242905340819
SLC7A1	0.21366240616102	0.715374169408975	4.29392466776602	0.705153411797471	1.1597671974588	1.53555580245743	0.373401442618497	0.396719766521438	0.655889221417983	0.135077300991013	0.913879422429851	9.57135476947755	5.82501954592812	0.607381671964837
TPT1	0.310211592374762	0.26755347731008	1.39105447311212	0.869994083928263	1.72600066602762	0.892219031061246	0.73188881762342	9.06853658019512	0.451009799160876	0.266949527274705	0.474466095524529	15.4597369802912	7.10398371984538	0.556932706869105
ATP7B	0.273540017965837	0.301804276751001	0.618959989775641	0.931772511641723	1.99177031692551	0.130197410600981	0.368261021454546	0.289120583753483	0.692728544104134	0.28952430341464	0.517320652024135	5.43295227892517	1.08370568541655	0.131781473817154
EDNRB	0.589349315374094	0.0544624712400983	0.336116233157789	1.25413155004878	0.922307727441836	1.75569822244002	0.781855934921574	7.75160943422101	0.204625983111483	0.177675673978283	0.982908236817777	10.0359197232661	0.969096655149086	0.462007079327681
POU4F1	2.17198596396644	0.269768867803722	0.392036417600465	0.388129855277158	0.764672524916459	0.283185657572892	0.601184713143723	0.675234209006979	0.323071030835967	1.1798884915275	0.406674504835687	6.04669623901804	0.765811622779856	0.649799945983048
IRS2	0.357416485763781	0.343821164132591	0.224572250421126	0.563100174610724	0.634433788395104	0.340006252541595	0.658886067350527	0.813010399398478	0.279932864537501	0.3115532688497	0.276263948025984	6.66614203037343	2.68280404703706	2.85638402891853
MMP14	1.24070736522693	4.92219558760562	6.90723672036569	0.386543980969644	1.37293422802093	3.7533632822594	4.789407756471	0.246988974350474	3.09867794948823	0.184250278140044	0.148605681279869	15.8425021612347	6.78863142153342	5.55386906937734
SIP1	0.131612638649045	0.14961413287101	0.534457027413692	0.416434554374476	2.90628954395404	0.552225187107903	0.456842018519011	0.15999919334102	0.410561430520471	0.235060663985287	0.671436497356837	4.91023433184286	1.38247737463584	0.97860632265821
MGAT2	0.611274707556624	0.272341098562571	0.416061426661624	0.364525919112821	0.75665983368101	1.06589482158527	0.860186879701608	2.42598501137345	0.494021813546975	0.180018566758452	0.117941404496573	6.01383355613967	0.858010074715038	2.0709331389134
HSPA2	0.928867218188491	2.91159879980367	7.00236650367387	0.212322544933187	0.716957174964234	1.89421689268968	0.527518107055628	0.149479443890448	5.74556452386846	0.405513914167026	0.185689164173241	12.1225450445043	4.97689964691397	0.760389384727298
PSEN1	0.448294900429174	0.424240868484243	1.11357947993546	1.06513665923411	0.714326964577766	1.63153434803094	0.318692347468915	2.0728368336954	0.972755286998957	0.190171271355818	0.479038915145581	9.00055256375946	4.33213762999275	2.20938157949564
FOS	0.308941754484349	0.227987988440423	4.26447008119838	0.531556585478757	1.6443282069366	4.89591694476897	0.206632567255954	12.317607617074	0.891731627426743	0.699007017890308	3.20041377240265	22.3379540026017	6.64634995427029	1.9902977168305
TSHR	0.264783689798994	0.135181105480724	0.201868107395722	0.898535316881314	0.550521441761579	0.133545211835009	0.488644008545678	0.473916554190112	0.253719855833912	0.154166317071638	0.447248650654898	3.49897217642074	0.640805935557739	0.117753602434335
CHGA	0.275404326474788	0.159717933768498	0.416513937412191	0.549600510007496	1.9956796350176	0.223557306654411	0.261459793941341	0.612327754028983	0.289152417065542	0.463949664783288	0.390179354563807	4.87015055442048	0.982201030068603	0.455686093679531
BDKRB2	0.21210874477373	0.552647242763394	4.47025500285227	0.791129787193777	0.935784895048571	1.11547533990159	0.319051969565733	0.23282909318391	0.670740118356169	0.139510913091971	1.20315111410854	8.3397471209447	4.59825600495986	0.981092436182155
RCOR1	0.366309384472708	0.841062099226554	1.6603389682914	0.571305658024139	1.0251145995406	2.47369825313406	0.338655918882167	1.42899601626036	2.33055141890386	0.203838782055504	0.231658323050106	10.1780483177861	7.12187848903539	2.04348439078644
MTA1	0.334403043511084	0.457052808308532	0.712017546449094	0.37007097441378	1.2357730640054	1.16107626636282	0.386802844681778	2.47108611271718	0.403113344282061	0.199567986454642	0.3928743642487	9.44697464108678	1.65379427805209	7.38097291612258
TEP1	0.557157038698745	0.471186682629896	0.533841789560948	0.380216894516741	1.74869630126721	0.42238527577017	0.51394839827802	2.82916122495653	0.30100869760212	0.197506957004436	0.301068093645519	7.48243536668187	3.15440014627912	0.314929568699928
NRL	0.266205215993066	0.454015560877592	0.688220704382842	0.785840964802502	0.858179213062617	0.324003346037004	0.359452031586572	1.67773582382255	0.486092194151507	0.260865447454518	0.356015309751065	5.73369026315985	1.22964549906212	0.353776954511335
ADCY4	0.29228021061371	0.183814694902916	0.414026418210281	0.706791692190119	0.942575586565262	0.334168311061946	0.316923907544294	1.79514251994403	0.311177142416309	0.341019130975726	1.07887254530011	6.66369522190078	2.34104734911688	0.480732318204063
NFKBIA	3.18271764079248	0.619526702933119	7.82958568543006	0.381687659140042	1.41746560962944	0.623346620388253	2.74593241022961	7.11366737870386	0.167427835374445	0.348945982252832	0.337882625886687	16.3845585820447	4.3188150275379	2.37081087480063
FOXA1	1.34318702407884	0.150648865573076	6.35823682351324	1.32691624880649	8.63594308262083	0.406581683260398	3.0039798621685	4.33211180776265	0.275761156073588	0.48963615427775	2.09989866251484	12.8867953292954	0.284422853350254	0.988008334186575
BMP4	0.157245586503235	0.414407063397725	0.206102677775502	0.220935089595937	1.45351178897363	0.732966009317358	0.196831426102494	7.62296821152594	0.451393036138578	0.324649725703302	5.21818162127163	11.0978792382886	2.19786689835417	2.05642752775197
GCH1	1.83741473602899	0.193277495612989	2.54548041982894	0.321767079756226	0.385718225659805	0.218900502117128	0.987235236358514	6.2612260045572	0.344632921049304	0.205422883063196	0.534934592725916	9.09063611713552	0.326204261625958	0.303664991166362
DIO2	0.251906194860087	0.160383362578246	1.24506391325979	0.321040891982911	0.95507034699716	3.06242845297456	0.0820119860123353	5.10834432378144	0.905083732184583	0.169600404936563	3.82105798032057	9.92722891717183	2.69440964901792	0.392863845087654
FBLN5	0.30342776070832	0.250019081372429	0.135384714462958	0.247092279385178	1.24644588691276	0.388971074514723	0.746504087459095	8.38996208303996	0.24632230298487	0.0609968807694661	1.180824655399	12.5836922819863	2.48777420851165	7.39177840657806
GSC	0.417274113965407	0.343537774578181	0.438954536286805	0.507347252814178	0.969341622584282	0.599828085318737	0.29450535565455	0.814254351135888	0.403607827101162	0.25463422143492	0.426420479101539	6.01474407816768	2.60269425467888	0.74910410484622
TCL1A	0.681979009674731	0.50561402315445	0.593731146963646	6.48365999798519	0.818389264505954	0.620508894302775	0.696389231336011	5.91916580981241	0.279904688813397	0.761186324843088	0.371499146443424	10.8604683440631	1.32238847759173	0.118594331622781
RAGE	0.182428431899867	0.456234062697406	0.793721341089021	0.859905461555366	0.918225892659133	1.27298292232722	0.483914759716957	0.198830927355509	0.34411676804391	0.713725499033633	0.473179197663469	5.56365279458989	2.0581681597568	0.934403941303932
CKB	0.590361698845441	0.767604234824775	1.45520726935047	0.255374733811386	1.13066760477454	4.51542962636176	0.303876962870765	0.547671202424164	0.894340412487136	3.17298358075791	0.2269578465816	8.55813698661759	1.60704560397625	2.18235561636326
KLF13	0.499220632179448	0.305157574770113	0.66128695681269	0.477420646456104	1.4860620807182	1.03348077228336	0.575519755300254	1.15998474871248	1.19493946542308	0.291402608713989	0.251692733238742	8.28665471471078	1.89295448027676	3.99528228608617
THBS1	0.724388666320295	3.64495439739833	2.76432483719148	0.31259066363968	5.0812243244549	5.62793156772155	9.80707426068616	0.496606570344753	6.19978829339613	0.166930704654655	0.121363691779514	18.3243270536074	5.36346370418203	5.93723155187451
B2M	0.620221734864421	0.15175770196039	1.87448846688481	0.654585490097601	2.42378342846173	1.0232982402115	2.11757886071243	4.07971122247757	3.14410929704085	0.136750619759496	0.264198662909985	10.1087070840102	0.488060109039908	2.15231234503988
TMOD3	0.211370900029484	0.3585767557446	1.27129426533051	1.20676909126877	1.25685570334192	0.313186650054046	0.573483783298837	5.13582951621669	0.265273059208004	0.161085337387679	3.15636072024071	9.93230920672062	2.72264015094017	0.493112837546371
LIPC	0.193936049342345	0.401859191218284	0.430829084342794	0.224415518760311	0.340758200113767	0.149708588474158	0.31163349329373	0.277477370100399	0.463150593363491	0.201038797650805	0.457350699974416	3.50231669443201	0.624317711930833	0.184849974947088
TPM1	0.281703612274308	1.91173199047347	0.86629112456328	0.368039734421765	3.92209684220011	4.39235667398317	6.00116746173302	0.319977454909502	2.51802212512736	0.139721892705291	0.156800120542075	13.7446035082226	6.25632163833976	5.61485790475456
RAB11A	0.213029179261004	0.284995335108156	0.946104884930178	1.36788827992909	1.81606334931672	0.511692720874572	0.39535582106136	2.17923073476919	0.665699947722972	0.192903601161847	4.98515089280109	9.20712048391951	1.42644959659478	1.12819180034341
CRABP1	0.347535089230979	0.606670776515457	0.278725425665435	0.26447698500162	0.520509146196398	0.166531896238565	0.32292284989756	0.166159102361244	0.175094600716469	0.32649658349682	1.95544185218894	5.43174207958457	1.65590407541145	0.60072980956036
ISG20	0.222089922146864	0.192300021775442	0.812156877550773	0.401648295246135	0.968922733859579	0.476197290442468	0.345686464357441	7.89882656095559	0.560008962109185	0.367859377008617	0.327785265476865	9.47440561170062	0.39170993315743	0.876509618278239
IQGAP1	0.552012802024531	0.497988268014436	0.356018463786642	0.922555494291296	1.24775630421363	0.829189432923397	1.10927638639654	3.50922654608875	1.06197472640062	0.164275757048394	0.612994221754183	10.2297430026625	3.49234141006665	2.75461331823293
IGF1R	0.335172529288813	0.869371999332242	2.58407115180459	0.309524940322446	6.94538705784447	3.2255369820449	0.286789085858559	0.278271822341559	1.06113109060633	0.426085047418617	0.243894424105556	12.2326475696612	4.60802287782026	5.04446809334047
BMF	0.577060296837009	0.142725083436363	0.262665995012097	0.477350314935265	0.496105223932663	0.137406237857526	0.858646252192922	2.46417360441789	0.750550392853801	0.272434418516132	0.352540834001466	5.842350020975	0.439795765543366	0.38318577822683
ONECUT1	0.262920526748622	0.289218812971659	0.736501052001081	0.463390005696015	1.23891920098208	0.332989421535461	0.66800757458385	0.452347576709083	0.37342366420495	0.246403301072824	0.840876738667849	6.16929401477642	0.620990762028203	0.978481824008957
RORA	0.431353779041875	0.183666395652382	0.921127991362923	1.58776404806904	3.47817167575287	0.252536791266087	0.361049313525854	5.52773746502503	0.236400615851226	0.162915132509035	1.0340970458649	9.47338508160868	0.850904772457894	0.636242064852402
HCN4	0.267011910667973	0.443392148690797	0.401313679006401	0.641294231095409	0.952476179376923	0.23025737865451	0.309850090480522	1.00079164286777	0.736029665469022	0.301846248211777	0.342814639526788	5.30576382986585	1.52947722201838	0.27890613365111
CYP1A1	0.288721913130764	0.687358172721111	0.131679616084093	0.581599658552502	0.635256946018588	0.110696452605804	0.402157968750814	0.276092636874832	0.372358697344364	0.396812404197744	4.52934385514196	6.25755951636614	1.44903709004635	0.178792419456899
COX5A	0.343279570419554	0.364277101216402	0.629902439810189	1.75773766119172	2.51272719133535	0.429802016158011	0.482004907917489	1.99559939365088	0.432877273645406	0.447423659319111	1.2169004438403	9.01045818306666	1.35813227973022	1.45116625177308
NTRK3	0.582840691810997	0.307252109414037	0.427699106175697	0.458336941653011	1.58658299795265	0.292003139855877	0.348281294678791	6.97627645362112	0.13039443505823	0.289145657322024	4.50642969136022	9.82035207383795	2.94540985562279	0.375360411855695
ANPEP	0.22787083911786	0.213296157719964	0.422660585638634	0.876230906779506	0.899101902920019	0.539315355054459	0.687382039859474	0.721111090033518	0.90148169193275	0.210708923638888	0.559374305700754	7.64533364660833	2.49387382764453	5.60239811108538
PCSK6	0.196103789572509	0.633187265207776	0.53048040779206	0.748786076866128	5.90355599129653	1.24317529938032	0.264011724184394	0.371812002316572	0.561294031118804	0.300716475142868	0.910638529484991	8.60326181431497	3.59560753543952	0.541011580802219
SULT1A1	0.549073450835755	0.271848740467001	0.413160433155198	0.279694971860095	0.70144436216698	0.34146109602511	0.343088087915226	1.35367905917427	0.604339152435273	0.428550953144224	0.560275120160169	5.29362340913893	0.916157263954539	0.862895613313964
SCNN1B	0.45625334216315	0.391157795937017	5.02549000687983	1.1369850906497	2.94871429540668	0.165045985040375	0.320358813390508	5.79097874623786	0.452996326487253	0.147573231406801	7.29033317774877	14.4554652081168	0.444964907737709	0.163297846646712
PLK1	0.885318009409483	0.588438370053622	2.88902796374751	0.198904303128999	1.6720880307929	0.856161487894183	0.9009576331793	2.05605568476827	0.464889490761814	0.330968907901332	0.140056630445812	8.45851208419059	1.40032306633487	0.475656585742323
IL4R	0.288863255521759	0.997643654319226	6.16991191601973	0.332251111933299	0.478832516896572	0.234504886481692	0.640069140581354	10.2380163513934	5.64710701156759	0.170689794947086	0.276051409389081	17.0485868008987	2.70246686481118	0.865647434046823
LAT	0.745827448530964	0.471088881658793	2.01457546806128	0.926032016827844	1.00736162776973	0.445183615306792	0.544631350185267	5.79016875078704	0.417492358985733	0.433441629713364	0.838156734590792	8.51765157138556	0.834671565228509	0.427303081538581
MAZ	0.412311585961682	0.295544420672785	0.811865136644757	0.27977672497922	1.42312915201436	1.22151026088647	0.74026430742085	0.713586900026652	0.48587606900654	0.261060315283812	0.381659298913688	7.61481388662731	1.51169534875664	3.25682941256811
ZNF267	2.47580970597086	2.16473285913179	4.56041158337598	0.573544699103764	2.67298278455508	3.87830050360207	8.18976667576048	6.83640896193951	1.25403252763847	0.674082244049119	0.104347334688791	22.760274586518	4.01042859257374	5.88773534563944
RBL2	0.554569898120567	0.120509471206378	3.51795498037944	0.392551149870731	2.20550938431146	1.91467956451019	0.750965162528567	5.64334985598926	0.4625306055255	0.632582469395017	0.121681865612092	12.0346358752779	5.15379972197197	2.04533649248034
MMP2	0.362325934927096	4.58764359705011	1.06641165608276	0.115778869455807	11.2042326904796	3.35636984034177	1.14314974877085	0.369247941323525	4.48980193456046	0.100337364614728	0.538625680134029	19.3594148941232	4.94696536940369	6.25039669810708
MT1A	0.403412836331752	0.372916508703273	0.547443358982873	0.533972762631988	3.43995738701762	0.422422265748425	1.00250737349867	0.313043578588445	0.4925790414785	0.196186711692745	0.26178888591809	8.94804665219505	5.66547234042799	0.353169383807269
CETP	0.21589012336956	0.345473315822344	0.242894663263147	0.654875819967428	0.501686384266693	0.193042909300785	0.296842851777212	1.83687253721849	0.277788154152057	0.258775028048848	0.916152767319478	4.83957642557284	0.788232845127949	0.113577486617771
CX3CL1	1.2435470652717	0.209815925965841	3.08930709035652	0.680442595987777	3.01418600471165	0.360195961838895	1.88247474148236	0.36918570331023	0.538626927894497	0.383652615165073	0.479032872451513	7.33126398420293	0.374038163851034	0.197325286557123
CKLF	3.81519877703222	0.230659953126931	2.43285354618135	0.271438269837675	1.74952304667843	2.00888333250723	1.79472772678446	8.15501546464371	1.49616147690137	0.155456603315556	0.14589964145842	16.9808573348325	2.61515739386083	3.2342305936537
CES2	0.154875141836069	0.440552832617471	0.83232251609457	0.532196782744741	2.23424235351804	0.449036716912716	0.310354777208486	0.915240092006332	0.697387090720981	0.158368493943455	5.68636536117842	8.89136420456913	4.68907306458333	0.451735757946972
CDH1	0.92137298770917	0.805258763806516	4.13200198434251	0.600825482195639	6.68643831001757	3.25949571857989	0.306227446445792	0.150680115391582	1.03377696272185	1.72879004311601	1.01339654410716	11.9687331341814	4.64449348958498	0.323620926521835
IRF8	2.74244517448601	0.172991994696927	0.980543793008438	0.8685450746717	0.899825625639058	0.839957027710805	6.16425832496631	6.39313944502346	0.610700682121197	0.123779920511957	0.647687447773599	9.93351126260414	0.244811626069568	1.41064449473018
FOXF1	0.297885670062308	0.247803078880497	0.536732991430718	0.628472593308686	1.1329108326037	0.136698689721679	0.503672711064653	1.46494450092562	0.54939851589236	0.364800113402876	0.735118832600882	6.29963036657989	1.02810407368258	0.542867084306545
MC1R	0.164700387914981	0.297623564310972	0.61126170046797	0.95246655609061	1.2430536321755	0.394916187551491	0.237680699112026	0.325973340976276	0.43022841626713	0.579544679123293	0.524671112866587	7.21849174171419	3.81175581415377	0.547355222584241
CLCN7	0.417179479104039	0.360123505634948	0.646152137811452	0.609423533365323	0.996925359929703	0.840990854724809	1.1103893611434	1.00529270398536	1.25326937719004	0.334955591251764	0.292519175720884	6.92136798083864	1.50683446901542	0.919196107170435
IGFALS	0.952580885956229	0.22884215311339	0.78094756417044	0.755242732710102	0.656960906870433	0.140918877924164	0.431799326843581	1.62778138760512	0.373527421976513	0.469990161509254	0.646767941706131	6.37607016478969	0.895203047343383	0.349672538441688
PKD1	0.384047970485036	0.473424671782127	0.501824723348965	0.430662264303619	0.467082288227024	0.69664335475671	0.336412164623918	0.84173460834107	0.473440976504041	0.272506369154706	0.272919396809279	6.34927344153212	1.62693307534734	1.11073967405634
GRIN2A	1.36749516815749	0.234199074347149	0.947060455494113	0.482055794551981	1.17274279673354	0.190576534083571	0.785610974582495	0.845037168433252	0.355814934821605	0.152731545502679	0.592241023156371	5.66544906942438	2.38712865788263	0.111473418552433
SOCS1	1.56366597886775	0.103403988842557	0.420475785698883	0.411532283982359	0.365314293159256	0.409079970913554	0.712070295424285	2.31295605880936	0.909226078417922	0.915712815412748	0.13981692325217	6.66438879370608	0.463633580534113	1.1140518912658
MYH11	0.277077464608361	0.21556714565826	0.608390219530731	0.522262130906706	1.61250614461853	1.75965608170953	0.361432449384096	9.66837445552751	0.255994637899666	2.2053527951874	5.55082974696629	15.8699540143095	2.67500650681144	0.809065934594486
PRSS8	0.462567637422448	0.677274499305514	6.47162372090391	2.02026392877089	1.05441813341189	0.36049134321976	0.346142905772698	0.427984649656896	0.729069937846733	0.338035808178124	1.10002899676839	9.21925909483142	2.13763414810996	0.186299732011999
PYCARD	0.462221310932189	0.404041823250774	0.509404085919699	0.337058443601969	0.644514674304837	0.241115626895715	0.367356091479634	2.1446550500141	1.85452080518942	0.294432452861447	0.357016344286876	6.92776317995395	0.530137102131706	0.825412394721443
COX4NB	0.443913358161414	0.246501447904386	1.216659458912	0.353816667663054	2.84442804493292	0.880754564638737	0.338112361374213	1.12927906630731	0.681468414872636	0.245217238560662	0.250619082096664	7.61675830751542	3.73436797761554	1.6248107776985
CYBA	0.333111918748359	0.334746335376788	1.39375454686954	1.17589151439615	1.81555358519416	0.595888741185303	0.356314105436766	6.76636689685671	0.285374039177592	0.450186640835933	0.477285684537652	9.48108013314621	1.25224654884266	1.07615903536184
APRT	0.325728452041875	0.425901124296708	0.679027032388645	0.34166555259354	2.57033842073051	0.690195040852171	0.290676020711689	2.04812287800879	1.15164381528238	0.264975411018964	0.619068819029388	7.59331364569229	2.44586775191044	0.244191667296667
ALOX12	0.30991017755122	0.806588806395567	1.65954227401212	0.180905257904338	1.53936187707435	0.11937614818593	0.209805592800216	0.71231248733703	1.20606120870329	0.487656832514225	2.46898797998183	7.08107920255163	1.31488166804262	0.231370607419608
SLC2A4	0.403271162478225	0.335523125072693	1.22124429323345	0.620049647118932	0.553043648474045	0.279897466800287	0.562796484361774	0.53921682200469	0.586292685291646	0.460376985025654	0.52529200201632	5.28219845534565	0.644191042486647	0.277490991086151
CD68	1.11062571263143	0.535917403141133	0.905812030018437	0.675929519586361	1.52488016965642	0.516673124364623	0.778808711186179	6.6014895346081	1.74124681733872	0.240137771520194	0.519117378055224	11.202470551832	2.75827545614352	0.398296713247169
SHBG	0.346110430935572	0.348110360854291	0.930577669878557	0.37041990703642	0.76531479009376	0.219380681747922	0.388264598607062	0.4311630662567	0.493624577382103	0.392203216895028	1.05666542576364	5.57793767397402	1.5969795460947	0.23283193417885
MAP2K4	0.319779978713151	0.443275931727486	0.606226541256786	0.466508630686829	1.15723384763028	1.1501519907719	0.198925859644601	0.910614277575672	0.655503548513839	0.533124346445705	0.279359326345889	8.76703894184434	4.36622315501657	7.06643684898163
TRAF4	0.869478992209419	0.482344770076295	1.08658835802103	0.855583546514738	1.69916703397199	0.578744707676589	0.263612683298571	0.586376790338217	0.293241098707884	0.329025602302802	0.289044093681565	7.751670316587	2.00871420384219	2.89280143606576
ERBB2	0.788924221404533	0.248590862060885	1.02516883686661	0.421907182395598	3.86611577158757	0.426129447870837	0.250278841313711	0.867539237286394	0.601143656552801	0.675619314271927	3.31634280783889	8.52195396648446	0.851180597445569	0.956508786795031
IGFBP4	0.336070306038029	0.152933266857594	0.258530696998175	0.747628995717014	2.25977122500509	1.53436086350086	1.27355443049303	0.740227067482072	0.811840902283787	0.221415988209726	0.413054139280975	11.0169543195117	1.58622141323617	7.41787330823994
MAPT	0.132134985731271	0.226398573336664	0.497103893819957	0.682053149583771	0.416559768867588	0.288313870124186	0.199935498875806	0.435949262149043	0.881051031551744	0.262384199667108	0.771148111130262	4.82144217799848	1.0746473934976	0.272238996159267
ITGB3	0.262855062103975	0.43892308686527	0.768943595346524	0.537912062077126	4.05324735560276	0.722118135545771	1.05032300998273	0.296406286903365	0.301575131282278	0.173960953357384	0.448819336052209	8.89186983937334	5.28564174856798	5.22977662451141
ABCC3	0.183798271401922	0.357587583281182	0.56946064240549	0.493229589019333	4.89235066474643	0.110686518687566	0.234658355976634	7.95676180922818	0.607828598814447	3.59356391295353	0.789130105010742	14.7887052450028	7.593876376001	2.09510800732327
HLF	5.63696532931419	0.327683795215351	4.17783909766936	0.675472599014655	2.34001945367106	0.327140107577489	1.20761934354713	5.75688470213897	0.258631035872075	0.674084029514261	4.04616118722492	12.7853919769658	0.453491336542498	0.352012758924824
TBX2	0.341854913959911	0.343393188830453	0.588740076819804	0.341475403168527	1.50448797878187	0.52637579897348	0.327373289248812	0.702514128204128	0.317634778739062	0.280112689817846	0.296960071871262	5.7850568768849	1.2330809046919	1.19065594802546
ACE	0.296873068019865	0.283712402956927	0.280098830497949	0.487912286108051	0.890052463216663	0.376175728381289	0.481288447370098	0.719874539547702	0.321852591548647	0.146705006062596	0.511472384340043	5.04042944068427	1.00760600729113	0.333435141849923
PRKCA	4.16617312081336	3.38782833530079	0.643541938652224	0.261396365567904	9.64863769486872	4.90058441853089	3.54513331851642	9.87660352296806	0.852229631954004	0.193021501426326	0.210866951572024	31.3748090273586	6.23609190820696	5.08158826065048
KCNJ2	0.798899338418142	0.247454798320914	3.87979897240262	1.29537786265887	1.54962969682031	0.557803912573782	0.627883326037136	0.286494584527244	0.40887019347952	0.109019076368167	0.402031255200552	6.61270607266136	0.145803056547232	0.47522514885718
SOX9	0.470925897277282	0.435146278156539	1.94604260989152	1.28978633025997	0.591288115188296	0.350077083518303	1.1307133461378	0.823445454410995	0.579537314399637	0.742358925008053	0.239314937679965	8.04146339515684	3.14819064616674	3.00868187769183
SSTR2	0.790000579238862	0.170896746962963	0.434319139980136	1.18497710040433	0.397749008853667	0.16215102015587	0.557320279638597	0.528200212019778	0.315864808022687	0.366443072763853	0.3092446461411	5.30109354366658	1.09676666266926	0.244114035462425
SLC9A3R1	0.718559558158591	0.263370083165326	3.40947074463474	0.777027735071716	3.95391301734646	0.480976443174109	0.624080979768684	4.47464997474609	0.381827457993126	0.996364963439829	2.22515950043513	11.6865662598563	0.714672843916597	0.780272484113618
AANAT	0.29262381348762	0.740413105372379	0.29492330572507	0.191740356860813	0.610378569521745	0.29159132811056	0.221037396109129	0.461958590343556	0.411407413948918	0.254470842717018	0.574613021488137	5.05623070805082	1.15744938830643	0.134820241220648
GAA	0.963650582695468	0.467171082129418	0.621454593457136	0.683496262355226	1.95168726648546	0.417684934280004	0.75501359271123	0.476477763644667	0.603423400971306	0.321207500408575	0.231157895869285	7.07308817736153	1.29894708182001	2.67502581906652
ATP2A3	0.420212983860027	0.401324709877901	0.708275628824402	1.40643607402869	1.14548655702632	0.31360567816123	0.353189884558976	5.75790721640142	0.521035278260567	0.310506743181296	0.753934176139599	8.26161728053553	0.75112700583049	1.72699551675394
ALOX15	0.267416017897017	0.268729411441064	0.389671495842966	0.257100736065215	4.74224902178929	0.602983262783983	0.647034511800692	0.4023969788978	0.485231565286768	0.688569562103575	0.380574125231306	6.75147431430989	0.562694319369739	1.08259925730187
CLDN7	6.5258365021115	4.62588310277566	5.34998319711676	4.84445311929623	10.171929855921	4.26788755461611	3.19892560267906	10.3316000161478	0.448049711779858	4.9621350849461	5.89991189430676	35.3487078724758	0.378165725838322	1.38010057669574
TP53	3.02241409606761	0.161916758323019	6.08036247502183	0.278405215179983	5.19762136414947	0.660687796930632	2.9553455467225	11.030654498391	0.618749047048074	0.247532531903363	1.10434979977844	18.5333729686186	1.28045088750726	0.875934394578905
VAMP2	0.449554934722623	0.252544169865049	0.652424869791816	0.366702505182733	2.48019277775987	2.18019748722416	0.523936622427934	5.61656703353611	0.77023555087076	0.236806188621554	0.504538701814165	10.8571850918932	1.90133436674013	4.31587337409507
AURKB	0.722767143187663	0.248294347850212	0.578770566780459	0.379181631273761	1.16475851224563	0.785584973357097	1.04860602101739	1.24955352394937	0.94249269527122	0.23592584365819	0.237994872500868	7.16517506501696	1.98424714503409	1.16862465151794
PEMT	0.34263651566005	0.237781564603897	0.769000324688333	0.663402978763105	2.22935586461286	1.0163358765627	0.448446411350092	0.407733606730157	0.320161820904937	0.287059514112796	0.620077337416191	7.92805769388004	3.65932841100574	2.57568331340339
SREBF1	0.915759543378906	0.192081401546244	1.80442729828744	0.707114974802483	1.28948534487874	0.583021803801971	1.40976017970632	0.544834324727695	0.447079599645242	0.870377666190798	0.939513354387566	7.20662290384293	1.17464627964697	0.755920726236674
ALDOC	2.0333414326846	0.463588059813291	0.317310207313824	0.429810888017446	4.98450759164463	0.66908481409965	0.663084796918131	1.33604978424462	0.145977703965776	1.75246772621819	0.218877872624409	9.38819815107328	4.83650567386826	1.27339421914492
SLC6A4	0.424998934047425	0.214721027331811	0.266778069315559	0.478715160259793	0.77715022882835	1.59521996828456	0.378920797379196	1.42113171749282	0.295389151812155	0.692136312016046	3.69230677886652	6.11249796644377	0.397256448541994	0.231055516323715
NEUROD2	0.229271026236394	0.59236254440903	0.352385385426639	0.449149722635314	0.528925801107735	0.299543736702934	0.298600896050896	0.863071638415607	0.699457447293169	0.289105864965024	0.521565352291866	5.16970233476003	1.376471133247	0.64658228337103
NR1D1	0.336308978100077	0.476617513599097	2.94104162445777	0.512356491954912	3.19772889811717	0.124646134114531	1.421805860473	0.871231328000925	0.203600392412323	0.272213038656499	0.603911427348683	9.24144020552972	5.33682789211569	0.178200111877007
HAP1	0.801259621411703	0.257256702934605	0.430695853009579	0.535498298858771	2.65423243758081	0.500987875784551	0.570779914882479	0.191388767220456	0.408447455535799	0.694728270003467	0.491720668698284	6.12976451261477	1.22424292932431	0.874261679247708
JUP	0.553443906682686	0.915035690098984	2.29555973807378	1.43734647000031	2.66658078185297	2.44481885373982	0.383798568843642	0.34527882929631	0.959259004045463	0.599221752796092	1.18559822745517	10.9874873787536	4.43753841697223	0.261994709187357
ACLY	0.720624843801725	0.323156920971869	1.14591963533207	0.403292134183486	1.02952669248365	2.08142281337239	0.923305934699772	1.37033070725332	1.61166542620887	0.354885224033502	0.188804330707265	10.7519884314337	3.20203932637651	8.17531871121888
STAT3	1.86038428274133	0.317160715912655	2.69156606303809	0.676880974173826	2.2137912044021	1.29679366179093	1.54222924870346	0.941043279167641	0.680043968116912	0.897936936361433	0.446743419694886	9.58998396122568	0.851389286718086	1.98793302548689
BRCA1	0.435123924068583	0.188741547928383	3.42664062550059	0.20276085187184	1.93743535033899	0.616503255444017	2.2636160813668	0.438835519622761	0.221395783250987	0.359248936172561	0.165256799577638	6.10310282196583	0.738753123319187	0.742590988344104
SOST	0.129723097732493	0.19826375896893	0.256033175204492	0.414596983779352	0.875010834529471	0.100827143059663	0.49369346810844	0.915013871407294	0.757517868021059	0.226548440953347	1.46608762807503	6.34148487562931	1.48430520338785	0.590296309079842
PYY	0.308757735929679	0.408939975567256	0.896210177511727	0.669345880225651	1.20302168964192	0.186320222113656	0.379625034598234	1.26961870657556	0.731768754607412	0.346605753799361	0.749479669690938	6.98368135682863	2.66023567067221	0.592614084271504
GFAP	0.302280317496227	0.436487803518508	0.568004426970392	0.587875846446363	1.18338387162335	0.231643941852709	0.260425890351365	0.384302433948565	0.487326564312602	0.261059183310347	0.641957517553563	5.4140249413484	0.956094657104238	0.223079424328085
HOXB1	0.477340921879203	0.37520457956094	0.297412757199582	0.414667030049942	0.738171568410333	0.200885839040672	0.223463485369782	0.56698055231335	0.430589790599536	0.326659355440784	0.414000288480685	4.58551043498146	0.617614288153124	0.211111761998479
HOXB2	0.438402650708721	0.174864648278975	3.61803132852755	0.233446259044635	2.8537055598056	0.227965335121033	0.977559418016492	0.646506282011189	0.244762275693239	0.330267475740761	0.3473809998099	7.43086717956877	1.09456853621971	1.70727602784897
HOXB4	0.498609361032735	0.217291775160562	0.296628089696684	0.33500845785361	1.03229215058302	0.396934624867501	0.980913539432978	0.330838844612856	0.636988397931255	0.209800979537828	0.265809018778781	6.17704186936234	1.01071149612363	2.05523785102747
HOXB7	0.2509733074712	0.259054407653054	1.22374880397048	0.417704624627715	0.959711999475671	0.215175992422607	0.256355377576162	0.163790922332104	0.278374097830461	0.234860688620386	0.346963161850669	4.3835323202644	1.16717805835073	0.744498363574963
HOXB8	0.0946548164182389	0.352905277393832	0.287573950092058	0.422037643829209	0.565884457049963	0.335080670954957	0.299551174748602	0.257845783428676	0.369379442194953	0.269816567594934	0.672358623715542	4.79502409009738	2.23202445808756	0.37750573124191
GIP	1.13079169259315	0.498358193036358	0.264920262121045	0.458015562094169	0.818190005301761	0.29347994052699	0.331771729358982	0.554457890665786	0.353382692144299	0.45945163476263	1.37334030797784	4.83426703474727	0.58952077112715	0.173309552720101
DLX3	0.332186349429264	0.930745987428599	0.584580286343188	0.477689073033602	0.5580395020767	0.824805649852644	0.241746784263655	0.426163879348685	0.912653560720967	0.406663971267374	0.378441879448738	7.09620460564656	5.61184412068257	0.43199345011704
COL1A1	4.03765858904243	4.87343741558131	7.41163230995344	0.328654015712066	4.77486133131505	4.24559869660886	10.5643904641177	0.137115073531873	10.7877086666764	0.262620015248401	0.33150634307821	24.2900727363962	10.4962096620453	6.63208827162717
TRIM25	0.477473284219689	0.293090678947734	0.787249183463825	0.332251873495657	1.13284199191199	1.15493306321577	0.367105907896866	0.8940975783534	0.425383679898788	0.305758995904762	0.456181401341039	7.25567677835947	1.94100542248172	0.759355378912543
CD79B	0.509680363553082	0.375438256003766	0.590003698198741	1.73962190261496	1.11603407010594	0.639236590225895	0.658499335242098	5.6209260988639	0.408991568415991	0.502880450827735	1.08255482917043	7.59692904801105	1.36221181312237	0.462675264968034
SCN4A	0.202329267755151	0.257032249745929	0.271221113804991	0.425689124626757	0.838546334614234	0.308394559475743	0.23957556014797	0.704431504112291	0.442960279086059	0.228764883911224	0.605243287406809	4.63832352372005	0.800458041781824	0.0663060150583648
APOH	0.260481409414059	0.171611159229025	0.39278192070008	0.624884135628962	0.433581325129322	0.245613991025919	0.300777076166076	0.136670638048127	0.207347102708491	0.155661879356178	0.274442134668441	2.99066838670669	0.669227228635553	0.229609051540772
ACOX1	0.667904285553237	0.184708927406208	0.860276611318881	0.180695035727456	1.97792430523404	0.479705495646506	0.24496961997352	1.79835879591096	0.374208711904855	0.26107017529573	2.19514356096981	7.02149490459972	0.486409481205928	0.966401911366542
CYGB	0.318709663310475	0.324712074150006	0.251182368313283	0.282279441204143	1.03904908324157	0.260440783573335	0.486265768864075	0.850791737100448	0.497971044533961	0.361008183575685	0.238660412422598	5.93977615481539	1.26915517588978	1.71140838138735
SFRS2	0.567094652026762	0.351626359420632	1.81154780927787	0.56366581595777	1.87559921899577	0.900741023829009	1.13047028843506	3.38308471898489	0.95084232821291	0.278127216781894	0.226401018193602	11.1632512199605	2.42621302747308	5.63213444103088
SOCS3	0.286853199605151	0.387125060665236	2.5530822129638	0.298124634919307	1.71697136307308	1.95897572992044	0.173725164865417	0.250215447371856	0.476429562815809	0.369603173520463	0.191219398000376	9.48686560054147	2.53013579961206	6.60897705680491
NPTX1	0.314632360262058	0.318168155217926	0.667717075833924	0.691743765452466	0.68463388545822	0.339250017756569	0.388259408916841	0.335461564215669	0.558439092066862	2.07684006719046	0.773588097288486	5.81395260807216	1.59810865259373	0.83465668475886
ACTG1	0.525827427950251	0.48595432768649	1.75711169313436	0.571902288602844	3.58757879343666	1.04300530957862	0.895870442622802	2.81170888210587	0.603696538180521	0.483095590315521	0.516712420650938	12.1594961632744	1.93404297542235	3.47677961998616
STRA13	0.246292310206146	0.302961494024435	0.0828279293716378	0.181112157928518	3.24453798682459	1.39279747219778	0.130107138142056	2.37668183716137	0.387601359622242	0.22832457973947	0.408403551639966	7.326570257086	0.652505809635007	1.48052116815662
FASN	0.259988397719713	0.314566532942773	0.700638271231412	0.956292187968679	2.18049160679774	1.2452349415565	0.411548146727302	0.71834362595102	0.529738976343376	0.380274751649346	0.847691548399489	7.50471941541359	1.45960631362647	1.59374454544433
TYMS	1.46423381938806	0.504824323440215	1.94203673128695	0.56399550411463	1.28109271844677	0.423730569193307	0.969396783503192	0.955382966736795	0.127556928347648	0.497075436875175	0.370391944660552	7.00740348843304	0.384013415077933	1.79140283990425
ADCYAP1	0.226690920581993	0.194903581477243	0.290222123689449	0.308276691970163	0.39077834386777	0.614442728189877	0.206483289896811	0.397790646967666	0.24934607733983	0.24625170711072	0.464916166884917	4.87359945167193	1.29865622683174	0.924043047869569
GNAL	1.13411305166783	0.17399428132885	0.383667453953057	0.711225147749395	1.23079619237719	0.229137096581782	0.252709457172939	5.87152548190705	0.401925108201544	0.102138039495392	0.958864600837984	10.8384270405375	5.96303207709606	0.852438023506891
PMAIP1	5.99919311038601	0.179404497186306	3.95084926512325	1.7752327969959	0.277755365401517	0.639585742879964	3.63395284781947	7.12674690465131	0.388262988708731	0.0500820840119527	0.519395878324066	13.0934826357466	1.17772602923268	1.40473521187472
SERPINB5	0.235066123209253	4.33058813460368	6.31421468796532	6.47748005889513	1.94041217658794	5.11805658620133	0.369447811623237	0.168607543744816	0.354010597140981	0.245165180718965	1.28121369939302	12.656477262042	7.40991549551908	0.51450404210824
NFATC1	0.800500017007939	0.336359646888892	1.1949438070905	0.602260983835916	0.866286705187719	1.33995494892225	0.373133891126775	6.95725484698229	0.500140901894958	0.272467752568474	0.423603277138181	9.75716619903999	1.86669524794034	2.13090193245735
LAMA1	5.56917566656263	0.566296389763139	0.192624994633311	0.715186652468685	0.72838512706957	0.354506826469668	0.951651149392591	0.0746423914101026	0.954522098177741	2.32791738224403	0.150601062509446	9.34232491961739	5.70046198088539	5.81762535395869
MC2R	0.3160649042893	0.362584348873667	0.420691585574128	0.287841747066108	0.798563777259335	0.346472229639243	0.26275681773405	0.142810079740593	0.201480951049124	0.250760262536171	0.309747069728921	3.29048699357094	1.34413368059335	0.249248441869781
DSC3	1.06933127552025	2.25651856884229	7.81270722549161	5.71859067776913	5.2805536406012	5.23152374600377	0.725657398805069	0.206663961926737	0.694014845729129	1.61791499852065	0.582114148819216	16.6275873228222	9.18077189635058	2.34789160765728
IER3IP1	0.420035478640463	0.369971025601244	1.80411595171794	0.615558797380478	1.60620973768103	0.84706727819323	0.775145149690185	0.792054767394378	0.231979361890777	0.218501089472031	0.243533747051848	9.33057809753916	3.53700392170799	7.68208221053176
SMAD7	0.224546401907284	0.412816030415981	0.265685305501407	0.283352603772779	0.388235974054391	0.629467924165107	0.483948727925079	0.717772242339778	0.466869068805477	0.33071974941815	0.130877790847779	6.08194105332083	1.17916334787795	2.12927044154724
TCF4	1.45634806874148	0.437610368227047	1.19585290146172	0.397903304517849	0.626152120368389	1.88970774050005	2.02674086205151	10.16832982687	0.456448434089982	0.187816669040559	0.313681369819934	15.044440438649	1.68675383505654	6.75628613413998
RAX	0.4547842998512	0.435603342604466	0.476674949763273	0.640319432237414	1.383371017784	0.220477058655249	0.36970799558616	1.04209053304898	0.776639021227408	0.412107224441836	0.713473846648534	5.51419477232427	0.752087106584881	0.500495262775172
BCL2	2.72483583654952	0.133796750666243	1.76498641668891	1.01230337476969	0.371424701385059	0.322946689592717	1.28421571739402	5.22272478519237	0.33491600537897	0.591702779057896	0.41880682617802	8.98274161692632	0.395066007050436	1.9813653714805
CD226	0.572761553191039	0.185292591889374	2.02254918716489	2.03456761822688	0.667139618070235	0.109136724731892	4.6907559244971	4.22036515347174	0.233742115274863	0.0788960776507483	0.149147519486093	7.76380731448607	0.143660758503531	0.105768980680521
FBXO15	1.09768429069995	0.113611983333009	0.464491248658247	0.556512456064069	0.358450307303746	0.189852445634591	0.690002144827073	0.340903585811259	0.453416981255818	0.140665257804322	0.74354696800507	3.60335743187191	0.267548717427344	0.100562403065662
MBP	0.506082682155859	0.196982054947558	0.37755080730349	0.531710050427022	1.09950958919822	0.251497596950067	0.346497768616422	3.36832048763335	0.824971559384797	0.240497122083936	0.927082508447991	6.86461399974992	0.630363620360425	0.555092829665254
BSG	0.712258180979931	0.482517297659793	2.43540569959142	0.990993384368432	1.26194304527866	0.38938681823353	0.569359696146754	0.610755555031982	1.00933409360955	0.382618742670333	0.29535302930286	8.81348558879737	2.30087809202193	2.45910517825438
HCN2	0.347273779427682	0.20987395196564	0.428640195061674	0.2403623735132	1.17382054521457	0.361407608182439	0.375663043550497	1.56021992200497	1.07673707658685	0.231060789914003	0.434314216460234	5.66933266010948	1.03827032545555	0.745955487039572
PTBP1	1.21123599764214	0.298046095024332	1.7023465482178	0.771144196254843	1.18956967331766	0.9884075483332	1.04160595908387	0.947619701857457	0.781107463837682	0.436586424496823	0.418830084545896	9.54397465633942	2.51552660376519	2.78029338372463
CFD	0.268000401427719	0.214270194210737	0.504264795994846	0.427582499608021	2.49387694422603	0.386617286839759	0.486011331857351	5.58958032485198	0.377112007081585	0.777467068305625	5.78269764746255	10.369621944699	0.584042829819876	0.196083593722258
KISS1R	0.292475605439558	0.330922506445156	0.719679907389586	0.558358734814135	1.23540576919213	0.379065346533226	0.330445985033599	0.41637017063013	0.335823304182238	0.4363329791946	0.590250846128751	5.91938437918261	1.27413051299683	0.498012797253931
GPX4	2.33320299555703	0.168992364652151	0.993031827807021	0.763603426974904	0.799755862520642	0.374908871712599	2.83990760974855	1.48028953060612	0.388023488876119	0.182224348185747	0.266518451183298	8.61835992067246	1.35678270067503	1.70419459100798
GADD45B	0.114239305539905	0.390596291288719	0.68473046917533	0.641580217968117	0.793525197746892	0.285179974907251	0.608523834523991	2.75898885329133	0.391169751635889	0.148000282668323	0.861692379737325	7.13913253742625	0.749740976814634	0.933521224942871
EBI3	0.74907826531254	0.236475206259782	0.765285791791245	0.719816374855084	0.989708016767609	0.322475885090444	0.41852130450446	4.35928713769192	0.352620724358507	0.360837553098944	0.577463758893505	6.37038088355892	0.640441977266092	0.244105893213125
ICAM1	3.74018701051612	0.977842944767145	3.22289902119583	0.288867037599522	0.654165046211459	0.562073013013286	5.75219347122859	8.25350600551688	5.12479513521974	0.306147753533592	0.0949579393346664	15.522458706882	0.582322165920238	5.29831227671388
SMARCA4	0.672722736625534	0.136380731074244	0.802549589197756	0.303010737858178	1.30709718606176	0.797251626245835	1.00879797121592	1.21371066718035	0.249468540571609	0.291069292008666	0.639159255500323	7.47040662038751	1.11745109612999	3.38884797155653
LDLR	0.481616150270291	2.59128516336245	7.79063664995511	0.914130265383875	0.770053482354987	4.29499704321788	2.06293501335753	0.233444450556941	0.962735210805061	0.463750183905759	0.288664884259122	13.7992844755936	8.69274434987504	1.1175164045843
CNN1	0.168154737557337	0.299952160358626	0.4371931896904	0.420186656383684	1.91789748877178	0.734790917829492	0.406805611113669	0.272266513142389	0.290569955160049	0.232395987319958	0.817185907491225	6.50600874729071	3.78690234360796	1.13272437994078
JUNB	0.336432549995566	0.450344062487554	2.03725791026481	0.674540888115821	0.720162379661631	1.88232538390798	1.18945417384707	0.745379167352346	0.446767965174804	0.246242697720722	0.335047098318656	10.0685364115162	5.63844380826923	2.662082890921
CALR	1.2757531560771	0.761467196416538	2.10826499740391	0.593571534561559	1.15694478725018	0.86352359479015	0.637310353341716	0.68508092736555	0.731395237440851	0.380518709372271	0.242262086616809	10.6803153342858	3.3086129770954	3.1255629124849
SLC5A5	0.412638449454582	0.353602950520622	0.740382953458968	0.551898168187382	1.15484308086988	0.242741002758214	0.529436380066048	0.877355262364775	0.341954968495197	0.449147155257635	0.561948172650208	5.38688852264333	1.31485071188793	0.300351788025863
CCNE1	0.696720057000161	0.234097223709769	0.927332287827324	0.194101657582281	1.06257156365618	0.642242092626651	0.451836712269325	0.554129781011072	0.298813942724627	0.24066927276378	0.188802423311796	5.96888523725289	2.90808330156223	0.979879679381731
USF2	0.65960418293334	0.194156198377228	1.09215530352534	0.303101602122865	2.36917820943529	0.716956562274025	0.467146438784351	7.33699687961822	1.05230749717901	0.284444959617641	0.3908842902575	10.5503409979795	0.777534673664343	1.9518135358193
HAMP	0.488393763934683	0.361100073325891	0.556509921935433	0.647663928351271	0.843725417047403	0.174494018465163	0.499893521679341	0.804224884074589	0.336645244353465	0.193168178950328	0.969570669835825	6.52393113338126	2.14100203192655	0.258983315631567
CAPNS1	1.19600547891306	0.57991936759583	1.2151754054147	1.11537022942061	3.14281063711662	0.270686964736907	0.758142295937636	3.51373367193939	0.584996838394733	0.353635814228128	3.78758059222179	10.5729889904096	2.01339535963986	0.385588167480508
MRPS12	0.489155345792988	0.54467850073957	0.936922666078499	0.434743526718601	1.58603427789295	1.30527888847493	0.339951482320583	0.411045561543386	0.391781457513183	0.193974600420133	0.370365364431275	7.18356660382366	1.93023014665407	3.893341345182
CIC	0.489626982923506	0.265259040363968	1.00960180038851	0.241122844159005	1.65305018939373	0.344551541105236	0.63898444055102	0.782106484137584	0.511064040455005	0.392768709902308	0.415825898141724	6.32915689744832	1.7237803127903	0.751627404704775
BCL3	0.83907752501096	0.3700590332896	1.13376749726981	0.412413397703326	0.500433245941907	0.585653135435711	0.812174233076001	1.85327384923555	0.876629453894764	0.338213866905545	0.321429609192399	7.28703117535061	0.643896579183091	1.05417169185461
RELB	0.794135774427968	0.364657295670834	0.764536598839569	0.391957893481194	0.438790689880297	0.268354316466832	0.937966909001539	2.96047799046267	0.504081625391875	0.48251549748693	0.227091752462009	6.73408190510613	0.940869438436877	1.73505783907186
FOSB	0.20738320669672	0.267815381567232	1.41505597760683	0.538205890303376	0.643527287507827	4.14572372418206	0.449733206172541	0.856909520819972	0.166838644780293	0.389502433478676	8.35632752043471	12.9473170992545	6.69068505851717	4.1126127730482
FOXA3	0.439745749365742	0.425237745677551	0.334598940002719	0.854017500639836	0.752459134282843	0.21464281039744	0.520619234876785	0.517283044881141	0.376917604706313	0.290242500803904	0.339058727690589	4.65620021362013	0.784666044872904	0.210858531353061
HIF3A	0.250663060176508	0.23001571467653	0.375620975818395	0.430448743195477	1.00909474494999	1.34826768103659	1.1899996417641	0.614913813046088	0.38747610856933	0.317186070255343	0.630427351764889	5.59159495572743	1.08261545332234	0.178380931646074
FCGRT	0.483179331353376	0.126489157984406	0.335721764112096	0.265836107344892	1.09559027334514	0.183946621079971	0.445345577879612	2.76318608988738	0.448409462083663	0.274608822230536	0.849123350029183	6.98628357308531	0.726898076151261	0.723274714459491
ATF5	2.49196510636521	0.263334121668331	0.628698134951005	0.588024876073652	0.804158333253909	0.282080913127509	2.18607332513934	0.313492038916155	0.248665487727746	0.34056324433003	0.26636565754712	6.22443399359811	0.523142321506206	0.390401186428236
NR1H2	1.19585080076491	0.240031933362098	0.686870894865147	0.346199870117761	0.833294972274183	0.43378231108403	0.744592634282241	2.02453716940077	0.540534421354065	0.308157399845766	0.334174929496847	6.59981518679886	0.729551900778889	0.956673717485276
TBXA2R	0.258739516241747	0.465866309330031	0.556632805813277	0.347007062523117	1.06373317300092	0.304365475295501	0.533067171079994	1.19148259870186	1.14073279430757	0.220306237579021	0.395442511540961	5.68784041710437	0.854105468557779	0.218689271513614
SEMA6B	0.508208788757074	0.307751119172853	0.51097712902679	0.48843815381656	0.258547621437762	0.397679100159268	0.376559011338757	0.468371369376804	0.676410402629777	0.227090797220992	0.351091486289997	5.93591479894353	1.02934636937517	1.10655909339142
TICAM1	0.477180343473167	0.194348173733339	1.00410340095576	0.45477331484391	0.952049608844349	0.555905085936404	0.500151016337055	1.50485759681026	0.774503215673222	0.485853584020909	0.687304026570661	6.73166867514619	0.7998623219633	0.692309266000449
INSR	0.283111275177633	0.167620531672061	0.92221285928223	0.249818813985283	1.01316604616359	1.65839086718656	0.691707989950425	0.276840272344654	0.451824481976697	0.513172297844199	0.180246749456504	8.41967004996729	0.641129761675802	6.52841923607375
FCER2	0.387164324441909	0.262658883364809	1.14821043297073	1.00787098395171	0.59118799386476	0.387719289860069	0.241802993436951	5.1866679732196	0.308794602114413	0.385781611315912	0.791871574973197	6.98971575800811	0.990029437916771	0.349591109351487
DNMT1	2.73694622771447	0.689265903309726	7.25714657230042	0.340500647681181	0.996756365293319	1.27582256239809	4.12868083083348	11.9544214510468	0.560364374971901	0.0968206093122908	0.123715373613472	21.9320247531809	0.63261214997265	4.94900280984682
DNASE2	2.07945887195988	0.349388459699415	0.672329086769675	0.21668592004157	1.28917014451615	0.821787748952336	1.54331461119087	1.50344867108354	0.458649005574178	0.255223929610922	0.288370091838467	7.60012091402385	1.36740659228256	2.08980995748074
KLF1	0.510856614312514	0.358748021048371	0.307199022038738	0.79753192207117	0.607552281037178	0.266118987842593	0.231116404262453	0.711826063792528	0.742800775772849	0.63446242364076	0.484516919384912	5.71796163946546	1.02516550536258	0.34147253401766
DNAJB1	1.69355840933395	0.23415903141315	6.81334000204141	0.660174061516422	0.689199023610701	0.553238669017427	1.04912559877166	0.503116763486875	0.418489982639981	0.464855744360098	1.96459677753042	10.713339999123	1.58938724043794	1.09874740899159
INSL3	0.504169857354174	0.621679069924864	0.439780786314384	0.589038585098907	0.325306955593407	0.130902451291003	0.335855893557485	1.37321672467718	0.411575894178494	0.403244601220754	0.623186910675024	5.94231729708776	2.10914625922848	0.13700821442536
JAK3	0.861772625098957	0.163168750452232	1.20950269117025	0.598219450343009	1.2310753561987	0.472217422153311	0.92260214698366	5.67065741768342	0.465354650956466	0.608174167993545	0.29208644838373	7.93505347680559	0.616694926465844	0.8325486154461
JUND	0.410498203246854	0.302519120206529	0.922076358097757	0.337685204849678	1.32254545326138	0.857771505793588	0.670640197907762	1.605654737159	0.206786321942294	0.485346630668495	0.547999728207383	7.25638942798766	1.44049237876787	1.96730152890196
COMP	0.427736120405938	0.327869939057598	0.339285044281537	0.217411447012955	0.479658843477412	0.470374348470311	0.445217311426113	0.491438359794754	0.917302426525739	0.387856369790829	0.30838099579424	5.69611536948224	0.96712287003307	1.57420407597491
CEBPA	0.262221845767256	0.530711331811267	0.449964016154698	0.314025882250605	1.29624796783837	0.362947438496988	0.246565320584882	0.883437566111892	1.29202306016186	0.264561318553612	0.827916495360267	5.89012177151396	1.169795354406	0.866255779841997
AKT2	0.42282783868373	0.23408880435505	1.11906397301706	0.312283211049717	1.43215268398631	0.831705182911577	0.579975197522043	2.10234549534898	0.710117117524036	0.367430046549915	0.284346300730337	8.28833350798502	2.75846670174497	1.59279352749172
TGFB1	0.651486544202581	1.61475939116725	0.617593945422054	0.439686145113985	0.612508789412669	1.24303977255248	0.340185463782859	1.68563223463773	3.58740411939065	0.120903838706302	0.113515447625564	10.4787828555531	6.92770277027167	3.95036954680232
SIX5	0.341925278095948	0.31736865153787	0.339431824310111	0.65756618299002	0.78093599693141	0.330910244330302	0.804165307939698	0.612574906959672	0.44378765973305	0.360219608453817	0.310369884376982	6.35363942268132	2.41078679780408	0.538915164739212
BBC3	0.440523270916106	0.50414270996205	0.457825839714231	0.422814944425596	1.36340331703303	0.4212705084938	0.236736682043782	0.837681038638151	0.73084320476333	0.395250689666347	0.840365511810076	6.62036230914744	1.64898837480835	0.767167876847605
RRAS	0.766799762506174	0.987616199644222	1.67078676998543	0.573463478679134	1.03400260865402	0.483914041891269	2.57185503356438	3.10510705787561	2.34281846455946	0.540193793857538	0.0758831373863655	11.3772925028607	7.05980538526482	1.59092902694292
TNNI3	0.25640845694765	0.259976192876555	0.241822153346671	0.434226835107794	1.35965381044246	0.271569369411055	0.582221913326316	0.975452298604365	0.300021912918163	0.343966999742411	0.444857967531905	4.97006523246312	0.673820542093423	0.415486544451232
IL11	0.347517649667778	0.495658165358777	1.00191979078043	0.981716499018163	0.755026229777784	0.830656523598767	0.414039457069524	0.100770722187711	0.366355900490358	0.379891370932892	0.606088875233122	7.05714006335093	3.51056389564281	0.523863796631136
PEG3	0.335905701222269	0.34645901733634	0.502943481709915	1.03933066521506	1.10293878803195	0.195473801615554	0.329590533756229	4.34606203888926	0.266695022651692	0.423813870639407	2.3010521524159	6.83339239072418	1.54978988315253	0.270457893559898
OXT	0.437436512980167	0.511982110902177	0.870613317939789	0.555404889512975	1.73370189078894	0.33924158717332	0.331427564727558	1.13783714281315	0.644370973023612	0.294593971846564	0.676830594332646	6.11882142055505	0.833353393221797	0.42774801743153
PRNP	0.455298155987463	3.57353517569769	2.25010038854551	0.454512618156807	1.36513049700062	4.89806435868463	0.227097192087158	0.314415806454337	8.98646989683204	0.385228099887927	0.178779010667275	17.4182763557208	6.91439829382244	6.45128018007062
PLCB1	0.934393332393033	0.194053647329488	1.04174665663224	0.406719151120626	5.50500623631931	1.7146027593989	0.949962927970142	0.340827795295599	0.167628552711678	0.980502521031365	0.416969954963262	9.75837048675472	5.59734534205098	4.35284613952903
PCSK2	0.274496861148394	0.200150356672408	0.370259824712082	0.781368206486921	0.976920012728645	0.371655420245007	0.391191136671499	0.392551196408021	0.223763663342672	0.327656530624974	0.806564175590583	4.85846139582058	1.78563891842882	0.354017451530131
HCK	1.71648446039504	0.182762035623131	0.482411696353725	0.699379816963571	0.859981137660859	0.344253030801358	1.11018854025682	10.4600115576738	0.495203660852289	0.252769622416861	0.33375756561402	11.7760032927434	0.662466823434035	0.593891711760528
DNMT3B	0.468789647750072	0.896176972293561	0.561834487797308	0.502404301380666	0.346776165783	1.78911766024224	0.628140819881381	0.2510270739977	0.586715988647221	0.323642937920582	0.415844308729286	7.1977490127722	5.24797821932795	0.618336066331365
PLCG1	0.443630001108076	0.455401499631784	0.721183654896075	0.28139459786938	1.02203780415072	0.598685098441001	0.302611193111235	2.36570177507164	0.819322671438878	0.340340531464358	0.450997167129302	9.35054048438498	1.60976694475493	5.97252508361569
MYBL2	0.470558419571185	0.655605709382796	4.1457749955829	0.42710049675766	1.40403163254091	0.722780385115224	0.808847034727225	10.5412650092651	0.861963827170946	0.519168022323497	0.167533969470652	14.9788083273771	1.61282429557168	1.5804814927279
MMP9	2.69620024888184	3.08995706522101	0.671990192273681	0.504161346607106	3.26477422001247	0.462381939313304	2.43468903949872	6.57773298417268	2.10179584650204	0.344308126228526	0.170760052861776	15.8441512662371	7.7998175324671	7.59790686395925
CD40	1.61562256514621	0.361764215001865	0.827227294309621	0.359833017591939	0.891171766123501	0.649821944140018	1.44417060365451	4.48394866505948	0.574416069294101	0.296166520895479	0.260236274406333	7.05264910454747	0.591288611986367	0.507450006428127
CEBPB	0.735279158714236	2.03350460939866	3.59733534378298	0.668870950023226	1.47141373754818	1.52306447784467	1.44910713726573	0.483278269741552	8.66327346848248	0.291963023922359	0.138601670042673	17.3187748124169	6.71814553871617	7.77292748351411
PTPN1	0.926820386032524	0.335506979103499	0.627363440865337	0.475423883815861	1.04736268767153	1.43925489711754	0.83407127420247	4.48782494989718	2.11021206337719	0.205312505846867	0.199003934371775	9.05702362095975	1.6738966110522	1.29594420521201
TFAP2C	0.376349439587649	2.05952990985225	3.22923541384113	1.12715777848942	6.64259874743431	3.94380577902789	0.332798255197934	0.0789991975396884	0.292627752663591	0.881136005897343	0.758005084176479	10.6501490476241	4.46758691597096	0.508231842794342
GNAS	0.441086908599994	0.386041186597738	0.567123221731696	0.402815005330802	1.56524241495547	0.900476312109375	0.75836794289593	2.52076076372592	0.880975309055031	0.188315990111948	0.611652160800322	9.11349175851737	2.49158154016736	3.11001985708668
ADRA1D	0.236102530191268	0.508002534005167	0.626284667975674	0.442787230173054	0.400437679956635	0.291484770513535	0.440850421801462	0.457784644619984	0.598022986579371	0.465488346433139	0.538558612811938	5.52175362114408	2.56557323955462	0.22147754888779
PCNA	2.35754334632673	0.444153535776605	4.85373444345491	0.489523249335294	0.869277239057582	0.501581502564307	1.96889862870384	0.919028317987128	0.392364127128747	0.40610975834567	0.31246901238031	8.65520935469157	1.94115242008924	2.21135604096489
PAK7	0.500985395350687	0.180275833236137	0.395956769087612	0.842882276382484	0.440819207456242	0.372297238107207	0.240917186387076	0.139609395426341	0.256531827407295	0.513034677826135	0.797893337870801	4.7478452609944	0.663874002724473	1.51530958092383
JAG1	0.562305459233541	1.31654857683002	5.86990796745498	1.37352098261484	1.70942211021208	4.13068005525852	1.2207703191978	0.179704977753947	3.63856164156137	0.383436744144225	0.404665748447525	14.5055008051626	9.32245023401603	6.43563664408269
OVOL2	0.148091670836551	0.165054147420827	1.14860981946151	1.09396736774386	4.38327252257589	0.621667359793037	0.436662510223856	0.33060307352673	0.595623987407939	0.522238298524301	0.339910210450836	7.23001626864015	2.77587437669222	0.579545741760758
THBD	0.455436439473935	1.81420551559113	4.2138821079068	0.983511471281993	1.64517652794157	0.515686078384314	0.634852697183399	0.855709008307878	6.42100878340067	0.152996779869243	0.24952577127178	14.1520246418667	8.18674952310383	0.350116509850963
E2F1	1.75446858186692	0.420342624168057	1.2305439388452	0.368012958867658	1.05788242359395	0.600592495003321	1.28031102025052	0.263957992672039	0.249951158596752	0.283852582595025	0.394770286827073	6.55645584675127	1.14445224148964	1.17107623404193
RBL1	1.13723511683358	0.288709116363635	3.59599996652579	0.298982487353451	1.62678684114189	0.509681470030261	2.49412823203949	4.22097116194161	0.3253423866492	0.204120053978536	0.181288680094633	8.6322651342327	1.240976491884	0.376021688766657
MAFB	0.24645439781845	0.801301305878412	0.329556775853356	0.931370895752839	0.57407797084685	1.1635844760534	0.269098418076289	0.515691733381018	5.48202765545462	0.189255227226229	0.351099687990869	11.1810308360497	6.10954111601581	0.585608215997051
ADA	1.48850757554397	0.36620443841066	1.03014341439597	0.421104082182748	1.53522275107012	0.216100346282387	0.376413271480376	4.32277038678386	0.893569244193879	0.212009752798831	0.231247479716646	8.38021727828341	1.29638649940423	0.58711976103281
SDC4	1.16866118730837	1.28564851061016	6.20623290471894	0.591050924564846	0.602281102430509	1.33050376016358	1.53468020783584	0.196282873012254	2.57251928180246	1.00394956842915	0.46471591885658	12.8808603377617	8.41481908141642	0.389434782770904
B4GALT5	0.274316171810815	0.209321775767318	1.08290309809776	0.886127157370284	3.66007444963398	0.353185603358656	0.595898452738141	0.50618820572382	0.430692138793108	0.522406421390988	1.9939949850691	9.4361935709523	0.930450281664335	2.47645083530075
CYP24A1	0.192453172224814	0.324268825780299	3.01416957769903	5.36048481017805	2.28022623784558	0.233561344815297	2.77883516074716	4.52886317287592	5.19508003783588	0.15202826757473	0.287347813483329	12.5717187878503	4.14451506238592	0.432536274155352
BMP7	0.432392288204522	0.33960017423144	3.73547875791574	0.384004157183759	1.7853839555566	4.00443425292514	1.05985069626356	0.237539945850439	0.150033074621173	0.595630418148056	4.0093669477248	9.68490828301837	0.600977546010024	0.455216937988352
GABPA	0.570119362479682	0.184107159405364	1.28002204883099	0.460958031026894	0.313872327676163	1.04482015584774	1.14096951910045	7.63306819986651	0.528283693053917	0.156584811267907	0.536248160958851	9.96082502403802	1.20581130914924	0.444096424450453
IFNGR2	1.07164545997365	0.477998585859341	1.8540756509705	0.620168573124961	0.794474876484034	0.641337432462758	1.71587706293903	0.945222389679272	1.05892624234456	0.620053269759158	0.226779359641228	8.20753000004539	1.58816804425562	1.67870802834525
SIM2	0.848187774607076	0.140581931987462	6.45382893850446	0.53776883009228	1.29053521504343	0.539228181373868	0.331134315932575	9.45238984241857	0.273222226784754	0.528808360501152	5.30153074414433	18.0040569724346	0.239608953618986	0.34200628684975
ETS2	0.456484569653995	1.27360927600405	4.75829819923481	0.944115812634324	1.04313956932479	3.60706396419405	1.68480689366179	0.336174698548815	1.35839877832891	0.386663732680979	0.227623041155836	12.9109784464838	3.02454937536704	8.82783644123016
FAM3B	5.28109406111389	0.239909022642818	2.96064641394451	3.87505174694221	2.09687007555848	0.201663511234455	1.21387370618686	5.05640281216136	0.261976328461794	2.68407296378531	4.07519549678573	11.5693919447286	0.0642746745443785	0.188615011214012
CRYAA	0.299282433654998	0.257249591237641	0.81167066219376	0.33060608782044	1.01467897799191	0.277674370539707	0.416251112272626	0.743428017548816	0.463471691379194	0.10610296487955	0.51547924650462	5.96932733198705	1.29239533414334	0.391940941632029
APP	1.40562816820144	2.17538426499381	5.74114788258079	0.539306371701875	1.25454452332646	4.99654899930325	1.41750765978206	0.276274740137562	3.65945640112145	0.850816898893387	0.181194632375495	14.7514895109102	9.61761555627431	4.16023320285634
ADAMTS1	0.186456212879057	0.241538405920857	2.13940088480866	0.348264915768871	2.08429706401801	3.56658944640282	0.253099658672899	0.244736945548977	0.496691274651541	0.331902471764669	4.0857169928526	10.9388515734558	0.444457157414719	6.37482539060438
CCT8	0.222433493260281	0.307072526847272	0.748319678851692	0.44932805026485	0.996941114221832	0.644461467871922	0.625707132569856	0.715340931478688	0.339623037963076	0.252043364472225	0.441896198957594	5.61974789170595	1.28967936006953	0.905113489591408
HMGN1	0.14734069396549	0.294770180126541	1.21625526537585	0.809070177396528	1.24064986949269	0.394043022039233	0.304597692686395	1.16399546782923	0.730942859909761	0.360452562695543	0.446934351144776	6.41740326195958	0.995072672067644	0.577635675124281
TFF3	0.192460243903659	0.194179281977092	0.206750675330648	1.1245138535749	4.20521260850051	0.394613571793663	0.333487060593868	0.716827131066747	0.261200897974319	0.312261929741428	2.39708569531843	6.61978776960005	0.889071067363137	0.292297506514285
TFF2	0.519301023675481	0.256284525924286	0.845330591988278	0.62267096459907	1.27904152983397	0.286645567378681	0.409629550067871	0.572798894006823	0.279959160242269	0.239977858652378	0.384982753701648	4.92520777821899	0.613066865053898	0.378376136005239
CBS	2.9055324955054	0.14186677839627	3.88450814491467	0.462623162694009	2.25407399273239	0.239270983547533	2.50420637533434	0.455010067184161	0.274260045770444	3.30791881979331	0.205005479969188	9.42843527507017	0.491421168663994	2.14067425092788
SLC19A1	0.609582039407753	0.224224832453323	0.599056294785023	0.970672110704504	0.732034084272811	0.807354192474303	0.375434742194699	0.921493327756389	0.550337445684802	0.434126672964656	0.250724015229989	6.82109055343443	2.39379197065408	0.963021146867794
USP18	2.28168507098743	0.573201570116642	2.12305038361773	0.571343227198563	1.93245342786678	0.655203326657247	6.76191175059014	0.368627862385098	0.823855751413616	0.551313412297052	0.141736323532123	9.76995545140411	1.81854669137227	0.269017099299983
MIF	1.10124562471742	0.3738524584277	3.78474786781144	0.84240721596096	3.45840491595429	1.0624179333281	1.32220215025261	0.548871128001688	0.54918008506522	0.445955572626842	0.253253927569555	11.4707576996082	4.39929116723182	4.15589001223747
DRG1	1.14651942439465	0.43711954540009	1.29507142498825	0.688940286501685	1.71110906697996	1.23637822283821	0.960852172017486	0.63359173107133	0.907372941558495	0.312942388163017	0.201818009843467	8.38939286346344	2.09358076361855	5.20624086986752
TIMP3	0.219061336246061	2.72095930618435	0.23986482114407	0.262214727288917	2.34956236118353	0.911976284652415	2.61957633454956	0.770460933578747	1.0493434127291	0.107138686227086	1.29955336208333	10.4683725826336	5.5027993823139	1.99754870403155
HMOX1	0.443591701966198	0.211779731704632	0.360162886052453	0.599295954320884	1.20471680389584	0.17913864602707	0.415577323252255	6.99774765804308	0.675449047438257	0.213046938161649	0.853072581942774	9.0268412843099	0.849727370760786	0.475897235004269
APOBEC3G	6.26429492198193	0.726073763594337	0.700453768840605	0.784935101716595	1.04707493821238	0.365046899285548	3.01852310760876	5.60376441850322	0.47757628243236	0.17308453673904	0.268811467724812	10.6518420791677	1.38355692116526	1.44222481890674
ADSL	0.456245052344257	0.42753239228974	0.615395967452915	0.401601247694858	1.99462976259657	0.64143534586666	0.521768629948769	1.73349086500629	0.359661699095543	0.340700295861758	0.172488671760171	8.36694962990479	3.16238460028146	4.36215181126956
SREBF2	0.720322910577368	0.362844824228095	0.9141560572501	0.678538322103603	1.91476878246217	0.345804521261811	1.31745989301908	1.44365124636902	0.609851711039177	0.812135676483967	0.53094670445984	7.50690974544138	1.68242082002775	0.457720804763929
BIK	0.540407893930469	0.209323536695969	0.79934708191329	0.371567383600743	2.77468575562753	0.442586541320865	0.371677439393923	0.335439837043438	0.267499453217477	0.619884385500444	0.317956058461426	6.52980793392356	0.849588081793054	2.68503941115878
PPARA	0.690313095128927	0.237836472344605	1.10332566055046	0.723173342117264	1.65806089953158	0.360463136679454	0.626329558831209	1.03577807663949	0.325230572097983	0.49580536800015	0.192855138918252	7.10236293687593	3.24451155319226	2.44851590818338
MOV10L1	0.224443892121632	0.200946014814185	0.344816573531582	0.543424148274081	0.652084446085326	0.276720859454113	0.232328607290161	0.287215377312664	0.252100431633748	0.216704409337774	0.492630447432674	4.61973607819007	2.50132110247696	0.475762403356603
SLC25A1	0.494635100158702	0.539143024030437	1.99558211569679	0.42534220322597	0.822795259094693	0.760568243195102	0.640564253776853	0.906693216172339	0.717465704095871	0.614397512543424	0.293897602088524	8.22944543632219	1.31017087887242	4.73396207096822
OSM	0.256232794295687	0.343369431419705	1.95500140230049	1.38769990887502	1.10130407915101	0.81727267400964	0.452020678288099	0.230394345433763	0.303809929757329	0.118865650275968	0.334588853087005	5.30285874529222	1.24311407658833	0.269423981919244
PDGFB	0.221488283652489	0.90360756271774	0.558185955323917	0.419245867012334	0.803532157791545	1.18904839652501	0.458761764632247	0.262833660177644	0.354157415464462	0.163114470450315	0.21387524949324	7.6948587903094	1.64292321895248	5.89783247921343
CERK	0.785246941094812	0.155556567321287	0.451333033554486	0.269391336346119	0.467019526868486	0.30937087458789	0.910185225270828	8.6599799893951	0.406963188890584	0.614971866879067	0.326864466747816	13.3922483430513	0.62752429476026	6.74512767859825
MLC1	0.349878034745016	0.301093875817768	0.688874848195006	0.553490335964106	1.27472910509293	0.197019254234259	0.36969040484923	0.872415040358971	0.177543793921343	0.323611542863451	0.422787851765628	6.01356167748183	2.29711178124581	0.209174941169951
GK	1.0670893725756	0.131504571434357	1.00526857834674	0.502305936328218	1.02069728899672	0.729019037397854	0.776797219602258	1.98553501420298	0.352248260661467	0.313347686789168	0.526256668497358	6.70766109338568	0.691051812620986	0.943221034742912
MAOA	0.39506324838183	0.798041720272073	5.49450081694911	0.662700528044799	2.25670154623096	0.0958828221869138	0.690185747395206	0.474898382094307	0.508730910542381	0.234005406487786	1.68817291603114	8.76640816747852	3.66940835521996	1.21107303027464
AR	0.945216117764394	0.169649747519611	0.368284197245916	0.433855282630104	0.24603681027685	0.1863272697862	0.295630848365702	1.23465706104686	0.536623491807523	0.217022503362065	1.83027163770757	5.17753904470817	0.421996899648271	0.327538172557043
EDA	0.264259885753541	0.265575102756036	0.33171587099586	0.176283846309434	0.346525595057901	0.126056248040031	0.381216198346485	0.529329225996513	0.648114446539411	0.240969357086286	0.216826435486022	4.14288595258504	1.05128602571568	0.220271270642194
PGK1	1.2367613749677	0.612256474498599	1.86496163145443	1.11963684736661	0.680110858125537	1.17319077520454	1.13786973164701	1.25308252425965	1.08736318725131	0.278690383049373	0.468626177083501	10.7148961364415	2.76418005689271	2.58174923804234
RPL10	0.357243941305341	0.628649937028071	1.39184762359674	0.520898142715448	0.235636047409835	0.11299283660284	0.178568068667373	2.96367274444705	0.731261433159162	0.310430059705571	2.84937271314203	7.25277624358239	1.4661914769757	0.204868613592981
NR0B1	1.13556952864426	0.605227180953952	0.156343633402311	0.377982596883021	0.494709451978595	0.174874577651355	0.40713344453615	0.361017355774672	0.693763197030595	0.248728777269337	0.37144060636242	4.36206847554526	0.514182803207179	0.319103551268366
DMD	0.816760384332784	0.0538657258871258	0.121230620595314	0.201421863792495	0.547881319108502	0.668643695221539	0.834354503798272	0.471089595571514	0.260780411956091	0.257639014213764	0.37429527372618	4.14317997777684	0.382574735827848	0.53172960015766
ELK1	0.566629540621295	0.363251281725296	0.946213216933722	0.366877199984723	0.667063721408586	0.358767695241695	0.582332839829317	0.761479258377901	1.12420394938273	0.314200753742576	0.332503896444235	6.74190654217192	1.65211503623077	0.966271613223718
RPSA	0.10808244304676	1.75167383542594	1.64335631980354	2.89752992062447	1.17806204174089	0.164776903727931	4.77787841018554	6.7597938418668	4.334772365879	2.69328235866047	6.25239751473066	17.9701808213384	0.0938304850606091	0.128536368473933
ESX1	0.371996742383605	0.161248356579184	0.167846755419781	0.43596252115137	0.402281542850111	0.449823778876829	0.344885815244871	0.267926630434521	0.315231544042873	0.263445955673149	0.514214013516999	4.48987270449306	2.50559180311786	0.358327000517052
TSC22D3	0.835452190649962	0.28947119575881	0.494371103724948	1.15701035881184	6.38205382506979	0.489179888115282	1.34975223600944	10.3724436411286	0.303309199456735	0.186906264719553	0.500991671704649	15.2127494099015	0.348908957828404	0.375766802411908
ELF4	0.857738510697	0.512255036266324	0.813093546487551	0.336621739983426	1.13390621859018	1.83032483009988	0.337604369906175	1.11079031221227	0.830930491274805	0.407735999887881	0.179012337207387	9.40568545009022	6.22574415047699	4.01963345196604
GPC3	0.261839392218348	0.819016272087365	4.89651110735759	0.317896529975492	3.72623398473855	3.14500903238275	0.167203633468662	7.92949389710663	0.123550523699626	5.70891346077896	7.7540805554051	26.6693634463562	0.471621928634137	5.08391960652189
SOX3	0.397163838703702	0.29307011479989	0.541203400409685	0.297306700139911	0.981191981182724	0.385623550580774	0.564748066205465	0.597433873188049	0.606914650600096	0.262572685274543	0.618279673158206	6.17306348703822	1.41266874042692	0.5150125496889
L1CAM	0.351681175807306	0.501739069001948	0.312149744863614	0.199020582123263	0.573468616544283	0.389048346834899	0.240794867012894	1.06374192358771	0.879443557690667	0.239206377461004	0.257282923704722	6.35189652595723	3.1554387425435	1.94025527910438
IRAK1	0.290321898128118	0.594379455895241	0.487883255861335	0.421812947531145	1.4406946584097	1.08994766536607	0.425743648017333	0.552629722597272	0.793056139478529	0.424851846859478	0.319352731110612	7.84833447166741	1.92845112898277	3.60902184160092
G6PD	0.374101384642917	0.337042017667369	0.798407644025675	0.858802906620292	1.78646871687971	1.13918349856796	0.129976945547146	1.49389274777065	0.353013705618037	0.556977334870612	0.958932921113429	10.2843598269115	4.0675624606629	6.80172977609848
ADRB3	0.69894838635751	0.462504306870764	0.700480170835353	0.957922644136975	0.911254888991474	0.0995341418005337	0.297161419579482	0.386425443534439	0.543396575436695	0.320404680239818	1.48373205347746	5.72410088964112	1.89647252931333	0.0958886092494683
WNT7B	0.0726488211164218	1.79701440474363	4.61664895159689	0.578336274577234	6.7381630835338	3.02411611913991	0.212651657522128	0.264203054281761	2.71335054619428	1.18172484201818	0.639699451394922	11.5380635268682	4.41616845239011	4.56890465993716
Meth.AANAT	0.000592945213216548	0.0241289616998277	0.0570372471305944	0.00105268217260656	0.00902335130219453	0.0364972965478095	0.099330389331196	0.10458461245407	0.0562644049452236	0.0543274713290326	0.0421713010690886	0.000747496025936635	0.0486344068461576	0.00135392236891053
Meth.ABCA1	0.224007005102039	0.138928718201194	0.233908350712461	0.299381255833399	0.33072795576835	0.152143945444823	0.275280622479055	0.448333702522332	0.293268522370564	0.178475056557854	0.230402034775781	1.57114753700631	0.465984118036787	0.528852004859248
Meth.ABCA2	0.136388921143666	0.0935744490695989	0.154778480774495	0.183541244347407	0.210882768170606	0.0997543228486413	0.189559169229509	0.346777569056668	0.184073145183075	0.112567403136048	0.143826553011116	1.01822965242938	0.270228014898161	0.356436459874815
Meth.ABCC3	0.178204256467037	0.1145347060343	0.25055808785086	0.176322542838006	0.203975342513932	0.165727154043948	0.190066935661106	0.386647585732178	0.236612774978654	0.112083170412953	0.259852713856219	0.743666271772074	0.598329743728547	0.859953133442097
Meth.ABCG2	0.209238079450187	0.162958025880243	0.197080329270746	0.284761488568781	0.317175366613247	0.170060186430909	0.259771854477388	0.408677167096763	0.279709105444734	0.175812092554678	0.175142170631371	1.61057158186708	0.273188411723782	0.329418277072265
Meth.ABL1	0.195689911490833	0.1191130753602	0.180924229603907	0.253093675758007	0.290522448116049	0.141896197727816	0.24005339831868	0.421732509877843	0.265316234447767	0.148432278465065	0.204268825353853	1.47872858247828	0.314539072336375	0.335590201190186
Meth.ABRA	0.0015620974532083	0.0259018112856847	0.0444754075714058	0.00871270458048745	0.0580467512814447	0.0296875780920413	0.00193009085804373	0.00511310780496689	0.0570582403814848	0.0319255108322537	0.0454085118116273	0.164879722416911	0.0522134339255326	0.019711731400611
Meth.ACAA1	0.193733479453786	0.13061794098398	0.208407128154083	0.254461170652346	0.336659881915603	0.147126892486679	0.251631391058374	0.523789532078715	0.264568631860677	0.158243444762051	0.221054960657718	1.46853596389919	0.30375594414987	0.438872203148008
Meth.ACADM	0.289780397102227	0.102042076804454	0.0108539528356472	0.433306869582899	0.501937674136252	0.00820759542002374	0.574701996392545	1.35866786564107	0.335846791648267	0.179112865814996	0.272515804798773	1.10473238414476	0.498267046705752	1.12306248896881
Meth.ACAT1	0.0532806237866763	0.0336835768892252	0.0575033659894731	0.0668560626823175	0.080580189347661	0.0368163180507655	0.0684745276790782	0.154050294930278	0.0728940752337838	0.0398579317815654	0.060760983104993	0.386421022062734	0.106972219597706	0.158199366151099
Meth.ACAT2	0.0876540708035766	0.0581090749944712	0.0987484355391763	0.123078356263778	0.147693140240897	0.0617866852226985	0.135291077570591	0.184935833832989	0.20819481921256	0.0734509446843921	0.101731433016018	0.878309943418989	0.114225433383646	0.147011410503975
Meth.ACE	0.260339700393914	0.173599391585941	0.217959559465025	0.551235987836789	0.000109279824724438	0.0897625325436921	0.584089096505257	0.563369961510295	0.2067179266579	0.131938200639537	0.259869627510169	2.27275485810156	0.0155073842950557	0.292612833298491
Meth.ACE2	0.109446522928004	0.0883179582057242	0.117443159376533	0.150262858329572	0.191061791885399	0.10759270144328	0.136022983878714	0.206084556711762	0.139302159611243	0.109363798204632	0.11283963472471	0.732433279635016	0.117346750507117	0.114025107146442
Meth.ACHE	0.221222303294526	0.104136417436221	0.218071377040302	0.21021835391427	0.527124516246811	0.119965307673918	0.248505687056073	0.399980947827796	0.254907264014861	0.186146485231353	0.227141546646535	1.43931910341674	0.452484117918834	0.676688132373306
Meth.ACLY	0.132074571974241	0.109880686594557	0.195741294703522	0.157604484682503	0.475193349502285	0.107603885192136	0.00530682267021207	0.221624625311376	0.216742440943287	0.111662863552207	0.148073554403576	1.11319299389298	0.219397877724759	0.356520837118658
Meth.ACOX1	0.227491463559855	0.162180634917664	0.247743533029574	0.306045169979329	0.342486948145899	0.168155006587958	0.300734488500766	0.551509434912589	0.297250733616742	0.185441966548186	0.236452878802736	1.82827903329598	0.255384524937766	0.383587648445601
Meth.ACSL1	0.20762497218928	0.121373624976161	0.198922805431051	0.271663106236544	0.324509258760023	0.154552469822875	0.267093016831587	0.395559281331111	0.277220881823419	0.161347172455075	0.192952761789889	1.49912753977843	0.279819029426436	0.363372622540617
Meth.ACTA1	0.0722586724136093	0.0408622521088754	0.0818094622808321	0.094139916464307	0.120949058372051	5.70226542231661e-06	0.161836934117579	0.201026017586589	0.12383358102279	0.00198671493566117	0.105931707917349	0.462940166423515	0.132716210364702	0.308206693600034
Meth.ACTB	0.19901960057851	0.149759223264736	0.233263183429523	0.28189295226781	0.367536243113622	0.170617471913987	0.285668716733539	0.574242174242276	0.284170167586549	0.184321862397245	0.236207935150281	1.7439061300726	0.376211708634359	0.51682492584888
Meth.ACTG1	0.200700060305585	0.096369965206503	0.19347553970822	0.232684216063127	0.00488545359894587	0.169947536891143	0.267687461639844	0.363586093122718	0.283504473757717	0.0014868252854773	0.193004367512557	0.942537494180398	0.758434646867761	0.698879153917008
Meth.ADA	0.193378676083986	0.0701523015352997	0.148668964059079	0.147704650764787	0.378978561778686	0.0911017956612273	0.196709359995787	0.204550464551271	0.156862640092155	0.182958267698801	0	0.0364202118079631	0.158879482418554	0.229361141782028
Meth.ADAM17	0.244602080503987	0.161464665199234	0.241339658458284	0.31021543607886	0.373759174049836	0.15822866982952	0.327223729680946	0.631390931736985	0.327167348234734	0.21487859081865	0.250872392041	1.891079341506	0.320344771412095	0.426749652333799
Meth.ADAMTS1	0.199844991952911	0.106930500822795	0.161769466386234	0.183156655192447	0.196273785789159	0.129950402188537	0.214117839939128	0.147297525592745	0.259608174880361	0.161947393416804	0.179650327149112	0.0162443891014268	0.669770219562228	0.794129982640466
Meth.ADAR	0.193038724118791	0.123274530824596	0.210824730718634	0.25919397873802	0.278979592038306	0.146880805022977	0.242150779914557	0.592245439044968	0.243479817671506	0.154012916502213	0.228200328303982	1.6782649346516	0.379145084886408	0.458324746354699
Meth.ADCY3	0.0668149304085155	0.0249460972542057	0.0404235947317879	0.0705563206334394	0.000345601057279015	0.034983030036452	0.100446328143577	0.113627354339464	0.0563626153858781	0.0384739194709538	0.0494809831626132	0.00331799768342721	2.9666367065438e-06	0.0621285626244047
Meth.ADCY4	0	0.058188141124122	0.0823191548247775	0.545989915909931	4.76681186628383e-05	0.0550787209491292	0.137167949698011	0.20748339997382	0.34679727055911	0.121727409249767	0.156893079701314	0.00157986832392168	0.109103528770731	0
Meth.ADCYAP1	0.0587175330943484	0.0285353604630669	0.0496999199564543	0.107430276490581	0.148992876536647	0.0529143987101829	0.227675104098589	0.265219118668226	0.18653365023574	0	0.126128727609888	0.00384499607532585	0.13175632459791	0.228520402433571
Meth.ADCYAP1R1	0.134997563649244	0.0294938353945206	0.103489396897111	0.191543847093138	0.230413134531863	0.0379699133464564	0.293877979826149	0.539839160321225	0.14941612070381	0	0.165610212271029	0.00573720548886751	0.281620721317781	0.526768505220682
Meth.ADD1	0.10815620588273	0.0729561058514423	0.114080198752348	0.134403009327892	0.16180123941814	0.0744571215420876	0.130432068442122	0.365499507792113	0.141565147451118	0.086733035641946	0.124960465175739	0.854685434968668	0.271261181753333	0.406492333831826
Meth.ADH5	0.249454364945371	0.157033709488013	0.264298618738363	0.445010477621991	0.419296285598005	0.17763747104402	0.292820416553051	0.579760380973601	0.319789895408787	0.189111627520319	0.263404754730852	2.00600648295036	0.341166068396759	0.491756155381979
Meth.ADPRH	0.148578391958617	0.0956329175840211	0.191633289290543	0.209342204104045	0.346320076797613	0.137558849748941	0.200607996289641	0.376914635063544	0.302462367177451	0.16295693525859	0.183638749529308	1.59653244491468	0.299130756297428	0.551339386109578
Meth.ADRA1B	0.0544310848565208	0.024604289849822	0.00045865225109624	0.0529267141114306	8.34401636092516e-05	0.0311541100182524	0.0739358021583538	0.00227248834727888	0.0514045359680661	0.041123409971117	0.000335841465685588	0.00397260837193671	0	0.00298258360312193
Meth.ADRA1D	0.0744270322132857	0.00367742657111365	0.0437484837172511	0.0622149340728209	0.0660719832718641	0.0301159078646655	0.0756876197713969	0.0637812957018344	0.0589422530033139	0.0011128023033274	0.0457717526384042	0.162997893131363	0.0493768055834716	0.0547195206551675
Meth.ADRA2B	0.0483281560005814	0.0303780757399097	0.047531499027549	0.0652488410589929	0.0732643571791817	0.0311746022836251	0.0605919423757493	0.0910959719235927	0.0586035615003486	0.0363028341783215	0.0500553508789797	0.350643227639331	0.052389282122778	0.0700191728652543
Meth.ADRB1	0.0927614265462846	0.00461226161227472	0.0670346306453206	0.158475712242295	0.215093784645798	0.0651539474659408	0.302316017146626	0.125836101014932	0.125099410308735	6.26619843528142e-05	0.0686613487728764	0.00024831156695171	0.165028573865545	0.15379652354278
Meth.ADRB2	0.233652684376105	0.154710543515275	0.246631671224874	0.320651918243784	0.369097463713778	0.00042271012870468	0.367041500737924	0.441028461291564	0.321967208611477	0.205564758282692	0.244611892751051	1.63181603628969	0.287983170388653	0.426098653201766
Meth.ADRB3	0.00429750821979542	0.000703816137189393	0.0763174986467481	0.106557034996977	0.000946715432990181	0.0509013593582568	0.148263128925361	0.112674526713207	0.0863784319409375	0.0686051433809879	0.083751752964483	0.425937358560566	0.0813971811708604	0.092446711216807
Meth.ADSL	0.247408455691197	0.16504018982973	0.258405816252174	0.341945659423275	0.40188358620194	0.191973037706879	0.314751604704041	0.706710285996618	0.319885835422616	0.188028491356797	0.270396842199429	2.03745609377481	0.422258441655354	0.631764297286143
Meth.AGGF1	0.265525954765001	0.168023275854441	0.25868248942416	0.367954825184849	0.440537097484175	0.176094398602866	0.350748801024498	0.496609115430039	0.338584849438185	0.198146928946366	0.258033638764622	2.04153714953949	0.287019464885349	0.28798260913549
Meth.AGTR1	0.0585496000327469	0.0395451991251441	0	0.229325913332579	0.109985586155327	0.0698091482564	0.194528034567421	0.529264560929964	0.113120176913752	0.0704145292505361	0.10551567119806	0.00157344602318462	0.103954673771749	0.445509763463019
Meth.AGTRAP	0.217004111698961	0.14190991178965	0.220290348764202	0.278700250035309	0.343594190817139	0.162866712306235	0.275839217136839	0.47232550499368	0.273027963944414	0.157330063698657	0.221236633386848	1.63204580049181	0.363809620122432	0.435761786430052
Meth.AHRR	0.043409293438808	0.0247860754426632	0.00138783426154237	0.0654833618935958	0.0748316892221481	0.0289972139430567	0.0185158152626536	0.00435463165676844	0.00114167598890313	0.0338232185559659	0.00102401976878643	0.185262115387047	0.0694893726239188	0.0486259853121557
Meth.AIM1	0.22908633918352	0.116996277044365	0.205967128595438	0.230038134653894	0.316133980440017	0.144778938192417	0.260985136657659	0.432983457217759	0.265441423524173	0.148656912485749	0.275718571172409	1.41667645990849	0.518201174550325	0.637180507495237
Meth.AIP	0.139083781425504	0.056740262242226	0.147666854794777	0.2068715571751	0.265694293416595	0.0941973561190682	0.185367084868008	0.40220465112273	0.184690724334361	0.169947456903802	0	0.74243372060024	0.177624177539951	0.172883871682285
Meth.AKNA	0.0552434708469863	0.0412747843827265	0.0596246761900762	0.084674233925068	0.104380020756071	0.0440241034080704	0.0770480561938932	0.119375506293601	0.0872216761791051	0.0380845570533267	0.0616269468289258	0.397820534584034	0.077205438872723	0.0968833233838381
Meth.AKR1B1	0.220032151179023	0.140177116364293	0.268552492736302	0.256870604000292	0.358652513637772	0.177368853218269	0.264865011909759	0.682346752098004	0.269222181722808	0.15438007969687	0.244254907976531	1.71835680444189	0.399376565380089	0.557380156178683
Meth.AKT2	0.273644460907048	0.171768777712804	0.249267668441683	0.34701268550283	0.373365473490205	0.184879793448921	0.329235110321815	0.543057885778593	0.335056337621171	0.203484731518268	0.280006912681479	1.98192350956169	0.334439677676166	0.401468058744579
Meth.ALAS1	0.127259259964007	0.0526679735725287	0.0729293740501175	0.00184192190744951	0.198403868091237	0.139576184438063	0.123560782112187	0.146971679475083	0.206980695075032	0.11912144481353	0.16361248364157	0.0168074674681113	0.156987406686431	0.322518310608991
Meth.ALDH1A1	0.00144480903686953	0.129679971884275	0.00247742145917996	0.320827971360177	0.339577917743616	0.147976607982802	0.288418127982708	0.409166612189605	0.296522573227497	0.178367894885521	0.222167338430072	1.2172801778786	0.337093099566283	0.313358813728694
Meth.ALDOC	0.298014521404647	0.152367666604789	0.424355778200625	0.400066086223319	0.462366314120472	0.585108415336278	0.860322751088388	0.757830615481784	0.424305793149734	0.27069622222265	0.248220906591793	0	0.394388618239021	0
Meth.ALOX12	0.0502752514517998	0.000564337711698459	0.00112413457987459	0.0799543282283203	0.105669329410226	0.0399656539284822	0.0775149257737236	0	0.0766846804304178	0.0499675263157769	0.0500100998106946	0	0.0580298804278225	0.00440493932241889
Meth.ALOX15	0.120874529534936	0.0438288874736616	0.212193529584661	0.164800189697621	0.190611185098489	0.0572570735838973	0.000556592599173692	0.427818206561463	0.118240146228777	0.119237058588331	0.165798896738204	0.628944588304609	0.0753898766631239	0.137433769916333
Meth.ALOX5	0.10890059372322	0.0426134291374941	0.0935799424068956	0.0985681997255018	0.113025064431836	0.0422240520303784	0.144232449220774	0.21363101728699	0.127514303535211	0.0643461192279332	0.112390317388814	0.490438254034305	0.0916291190665495	0.228420714366233
Meth.AMBP	0.0500426291616911	0.0284052854369059	0.0493122185553879	0.103288393278949	0	0.0594799119056198	0.159982186832069	0.118438273808332	0.0629947375288599	0.0827033578976985	0.0444863386174779	0.000835336851634547	0.000567157539949897	0.0309911210017383
Meth.ANGPT1	0.00128241161679777	0.124895280248797	0.152060426377347	0.00523146722554317	0.230694403222416	0.114846232681037	0.198347525708719	0.345893108526793	0.237318770131919	0.133117216738022	0.187288077667809	0.944905554539382	0.241011191632221	0.469674070819956
Meth.ANPEP	0.000738307655582498	0.0242881028459395	0.0392785850761364	5.00909992191784e-05	0.00983970447296697	0.0307547783926665	0.0831372278720978	0.0558033262294113	0.0507336302395829	0.0497316526315523	0.0420712277126484	0.00224093548229683	0.0649371825987351	0.0955229564702018
Meth.APBB1	0.21640809923505	0.000602718337474427	0.244503855058696	0.277373902747007	0.256702945808902	0.142781243704657	0.222264088023938	0.278100256196889	0.000225581976963515	0.143300981052651	0.192904262336814	0.81145806673385	0.643445464141507	0.686249714244576
Meth.APC	0.0722447125916434	0.0333238951382227	0.126300239066879	0.181647726623976	0.172601569224384	0.0736529523734898	0.00582700762873611	0.365571073518195	0.0877828226153959	0	0.0686595161446814	0.359406369437133	0.193338417028519	0.352363819514345
Meth.API5	0.191448603479078	0.117509340533843	0.190494144215023	0.00897764062072461	0.28784374705689	0.128082048962277	0.23527247128239	0.349841696571365	0.236406095640851	0.140435022816517	0.196292332280418	1.27487242087109	0.00211829814246838	0.212251992296009
Meth.APOB	0.100288745412644	0.0572230957034455	0.105460044840765	0.0888535783661103	0.110824778124991	0.0874894111951697	0.122374464009352	0.251428610654116	0.12053851337216	0.0709700905591651	0.0816154953474295	0.707926732407796	0.000459011272733896	0.0715238327522263
Meth.APOBEC3G	0.0687578245035096	0.0372992242131965	0.0634144243650574	0.0954027191129113	0.130527732425975	0.0429023108813536	0.131992834759086	0.314558340953147	0.173101789584616	0.0790848927167198	0.0979158491251551	0.542152018407261	0.137380941279388	0.350618798971856
Meth.APOH	0.0757725695128829	0.0530414441003807	0.0861135736568783	0.111818814627602	0.183072772356221	0.0890656285818245	0.137992491775069	0.095585307561804	0.101691408519235	0.0922955999977183	0.0743411491006829	0.287602301641528	0.0906560199078114	0.0863206051260183
Meth.APP	0.206607648983523	0.151520744730089	0.254065647017202	0.238645396331424	0.258487748281749	0.138167679031784	0.244959544327434	0.439421955781425	0.265795286405453	0.137656158802477	0.239292020852607	1.00586123003629	0.848546099862197	1.06932262508479
Meth.APRT	0.192116793141225	0.137191297144743	0.202975328359144	0.243880448402118	0.290998173028749	0.117654948610134	0.226285649593022	0.366586235942443	0.243585423249375	0.152825801959464	0.191958615385717	1.27397403145093	0.282075681858249	0.427898171430905
Meth.AQP5	0.061491323155724	0.0294586103241422	0.0712228829804906	0.162891069726059	0.000747956691231607	0.0564397788712061	0.128301203664503	0.0848834807275873	0.0875420839130868	0.12842408317178	0.0624732905689058	0.000170507764845331	0.120702202387501	0.100104685072175
Meth.AR	0.00181154356667237	0.0344448706933384	0.0780109951104385	0.110378092907333	0.411990295012069	0.0729779351564901	0.294415169785048	0.140627237707501	0.00109626782606386	0.0599792278287241	0.0737316423452609	0.359397077879022	0.0875755447217705	0.102037898275069
Meth.ARNTL	0.183485088699386	0.0691963924569197	0.106292983849105	0.220527774094768	0.153444394915293	0.0652695519687481	0.150068724322684	0.375227834715032	0.164857453184226	0.0882534228666995	0.21685763222986	0.812152463514449	0.246600692295322	0.33597759104926
Meth.ASPH	0.199509763837201	0.143125630400436	0.21802108173031	0.258084133485248	0.285881365702088	0.113320253003903	0.383279080790838	0.443073289342401	0.313484372454252	0.167097070378258	0.204830190586995	1.44120301093231	0.223491910448826	0.178225490488394
Meth.ATF2	0.178119746163444	0.124929862383599	0.188579341140978	0.235582988413609	0.271435632316017	0.136365112166626	0.21817787111201	0.523980146584496	0.221218291299268	0.146896628076827	0.180603001229086	1.41498619556252	0.260538766262819	0.393625500694709
Meth.ATF3	0	0.0467313091759749	0.0897036829108419	0.0770929693301759	0.163522967833107	0.0560334859734714	0.270912472657048	0.16305634048896	0.0890757750582555	0.064555711405139	0.12785579810658	0.577782370882696	0.060410512112378	0.123284011694125
Meth.ATF5	0.0565959497848549	0.0294030637304496	0	0.0796263397417794	0.091139831555836	0.0442088007462512	0.0745712364754449	0.083237432056357	0.0649042593521874	0.0426359480924451	0	0.271553884175215	0.000662272075656457	4.65820746010073e-06
Meth.ATF6	0.259405005647444	0.156632044074079	0.250093156050708	0.00638875122694111	0.387496384955041	0.195230220780426	0.318930014659994	0.558908036074315	0.142319473542234	0.217145287373579	0.255954231711801	1.50785428679586	0.0300102900753479	0.355393410021051
Meth.ATOH1	0.173755707135969	0.0822931304234355	0.196775562584712	0.222178890301465	0.00391221791980977	0.120699064334626	0.168961827707383	0.917630149994268	0.295513930744843	0.12883530658132	0.1529072558404	1.261606244379	0.594771231470021	0.407577594890463
Meth.ATP1A1	0.198779405363256	0.150822071999987	0.20339699012744	0.252435087617757	0.280973522270205	0.13727720547146	0.235673977149183	0.349659870362528	0.238370575816674	0.172305119273565	0.201848210676125	1.40205830245128	0.20580867481085	0.220251509979483
Meth.ATP1B1	0.186408463951136	0.137234989665474	0.191189709651561	0.273683058539436	0.316120763700022	0.145303894465	0.216643174837608	0.576170082410481	0.222578043875389	0.1605089574271	0.186135851097814	1.30474966120272	0.344041043385522	0.535482062510193
Meth.ATP2A2	0.19081999648766	0.160129185004929	0.205153694263558	0.255355410735481	0.328399464325286	0.132160457755359	0.237072743809813	0.501070949288537	0.263663503632385	0.161744569044867	0.206662289288782	1.42490316392639	0.371988653808164	0.476442362736068
Meth.ATP2A3	0.308750202847925	0.0805831896234208	0.00413707257537249	0.193652653414472	0.316039550060902	0.166270993678202	0.305804295354356	0.325813840071912	0.0019397641850616	0.211970158199861	0.268451836368464	1.67467348583754	0.335773524040737	0.379486754070641
Meth.ATP7B	0.117282498730755	0.0804888839538638	0	0.318381187781283	0.255580568270759	0.049154680190786	0.27242362194748	0.845408484109399	0.245503116578281	0.124218564438586	0.130682871853257	0.776405777119058	0	0.557667539432692
Meth.ATXN1	0.221436009136257	0.139159950823467	0.208456030434221	0.294652918050082	0.313038057934589	0.162717593519449	0.285476579853216	0.51801912252027	0.266750565870757	0.167279700333113	0.229713517390381	1.59875057618234	0.411070219546029	0.50705690239069
Meth.AURKB	0.209279624955036	0.155962139079635	0.232747198535237	0.33173058177056	0.373163246233059	0.171551581867083	0.299069857311498	0.592118941929501	0.281969628806935	0.170939786905655	0.253110501898385	1.78281849206096	0.328750567454052	0.489278330825289
Meth.B2M	0.241667565165008	0.166639112332154	0.250133806142733	0.312441683820691	0.36663770653952	0.155737005592731	0.298818345017334	0.607859893588244	0.300282627152664	0.185258797694877	0.242082775863551	1.88529222100464	0.392203535196638	0.543237278948925
Meth.B3GAT1	0.110328174339368	0.0653420184199406	0.174829589757112	0.235139577043476	0.145430340486551	0.075851339228377	0.254058187454445	0.490423398543705	0.101202352317433	0.123450161906674	0.139065418901259	1.03802967627899	0.00247319053146756	0.646631438956005
Meth.B4GALT1	0.0627706236666877	0.0337009857295262	0.0603050826493908	0.0795599632932388	0.142101540253682	0.0554354959089659	0.102568903692414	0.165041777596024	0.108718281511955	0.08308886322091	0.064294215929327	0.462175987132214	0.0634128281981547	0.192410161920584
Meth.B4GALT5	0.219541473560673	0.155192504935788	0.268495903436761	0.325423839877659	0.46654961942085	0.18796817126104	0.313106423126083	0.592357635912378	0.327637696264821	0.173364334461087	0.263440224214471	1.84836165474398	0.397302143947493	0.541678790590098
Meth.BACE1	0.168463947397898	0.112766266624116	0.139201152525844	0.247085947731548	0.282486607554088	0.111505041993208	0.178551972469324	0.181701838833563	0.239527235900695	0.187596208305812	0.293719208106475	0.0050320766269012	1.40289272526759	1.52363560274466
Meth.BARX2	0.209236408227182	0.125255134387519	0.174556674377022	0.231563981588633	0.229444006831292	0.130331443171766	0.206279565414128	0.498256863709371	0.275177050930161	0.166776041062871	0.291315572691878	1.1375588889401	0.938296978186028	1.10362300016261
Meth.BAX	0.207584284211769	0.151817483008177	0.223199912514779	0.296157341799311	0.406929938796373	0.149908248831453	0.229547778773484	0.575201119380247	0.237350272671282	0.158484797743204	0.186815365864931	1.45078440806555	0.271787213519886	0.466509936833938
Meth.BBC3	0.212277022914867	0.141057434599845	0.227831850030538	0.292803135470542	0.32818849585675	0.154080815254334	0.273545086631397	0.508957806348056	0.273593580841588	0.155369905349112	0.225823063759808	1.79490936846349	0.284852407625517	0.344992888966
Meth.BCL2	0.228347052121384	0	0.213731708621732	0.319824314614902	0.36412761776162	0.162315015913998	0.315692422259512	0.558986896751579	0.294010144699153	0.166375025542116	0.23170771414432	1.18730259330121	0.352030081701816	0.43806054694043
Meth.BCL3	0.173358461745228	0.114830324271982	0.187108739437097	0.227486590078408	0.263955222773577	0.13237788154118	0.231025238474995	0.455169379843289	0.23135751270053	0.137070181175396	0.184133360077341	1.55019521917891	0.264232569313179	0.406270821105161
Meth.BCL6	0.237594776399939	0.147438108164079	0.255220121078457	0.30553078969851	0.386382790174691	0.163883447156206	0.324354269985489	0.587843887845951	0.297284097552292	0.190891395501624	0.245399831865041	1.55325959645981	0.312509476794072	0.509033107587863
Meth.BDKRB2	0.146159498911031	0.0807112996662246	0.181443967126603	0.148454126562956	0.387934847149804	0.12388390414368	0.345120792454459	0.297678996907898	0.162269133498807	0.134391453669255	0.142577391049498	1.03976414636206	0.342542001901687	0.288638874110371
Meth.BDNF	0.186366220302697	0.0579013442463293	0.0964195828694535	0.194631772456688	0.207575387247403	0.0753286310731087	0.313977196542816	0.50446344502509	0.192517652042108	0.105081529822548	0.184162546619154	0.0116160597077124	0.164942136664258	0.407310076166174
Meth.BIK	0.114846479430133	0.0510938305806368	0.145081287363278	0.193128589667107	0.1986101417533	0.131762414534922	0.179920929873098	0.253027269713273	0.172037378639613	0.157587159114477	0.142491873327779	0.793511215007841	0.130450349969719	0.150258949159
Meth.BMF	0.20537357077803	0.154868854929243	0.232167451740829	0.249975241018165	0.305791430216292	0.14012301850595	0.258630548083358	0.598927384980071	0.270873871369604	0.153462693317473	0.222007028340714	1.38191508451984	0.346772789862485	0.565653668121853
Meth.BMP4	0.000936008211441064	0.0522788901783158	0.0693950688858355	0.103516059209687	0.0872916344397438	0.0388167142293497	0.0739430081651049	0.127865726760923	0.127949485428865	0.0951340740424239	0.0692439231880188	0.546134270756712	0.0729688976616461	0.136591075473398
Meth.BMP7	0.22961942420123	0.0981910857140133	0.219957809304798	0.201644071989485	0.000928553743903291	0.13115928670877	0.467889541637986	0.254644987532732	0.197420410115813	0.140958597944426	0.19418493694344	1.40569129286161	0.830079179293738	0.720115228918852
Meth.BOP1	0.264223523010743	0.193471633373948	0.289171151290041	0.364625377498933	0.430095376347969	0.207013736795958	0.360414798639421	0.595570120431038	0.36427368971795	0.19756178845566	0.299422183214781	2.320724880341	0.41015323188695	0.442114765404805
Meth.BRCA1	0.0562730614440482	0.0253321315797086	0.0447942774647643	0.0716579920134083	0.117339282073697	0.0351561989823731	0.0915906831546596	0.0629669673286372	0.0567350318430594	0.0419831829178152	0	0.00874034255445112	0.0466288569059063	0.0529798851662006
Meth.BRCA2	0.0486351483046061	0.0268849729495023	0.0740174151107322	0.0889680935769288	0.136399313555264	0.0396661241395124	0.153168257762333	0.170586012552276	0.0640031655694585	0.0377547901320675	0	0.00481574108433681	0.132224371203872	0.171186684045544
Meth.BSG	0.248099099734041	0.0768200211971042	0.374178810098399	0.767592908194702	0.537910624788579	0.186199290455237	0.937920981248856	0.454275453937139	0.465455287916319	0.198986828068507	0.264203337672814	1.6498678927821	0.205758892914779	0
Meth.CABP1	0.13829900175966	0.103471958816291	0.155049383506982	0.205881540625284	0.232415378714881	0.0933179300011745	0.16695018521697	0.471415309690979	0.191256977098777	0.111756706085637	0.157161858219255	1.13063635550644	0.24266046018212	0.440021234002001
Meth.CALB1	0.0779707720541483	0.0114908425939713	0.157273366791409	0.314934608909428	0.254176507781077	0.0462534058711048	0.129046777857251	0.393134922288101	0.285792102281477	0.0762574171185942	0.186930309300348	0.0110831022769646	0.252626748039336	0.124749809563849
Meth.CALCA	0.065257729682744	0.0373879540915483	0	0.078542822699687	0.134783992693321	0.0409835444804987	0.159144533421618	0.19827132672899	0.117959932822877	0.0408897061474521	0.104527040142592	0.562328698784386	0.0851837777449971	0.257547571713127
Meth.CALCR	0.110940787616814	0.0749679146528343	0.154500552970289	0.185392196581513	0.214728983949786	0.109891188921905	0.265591699455899	0.458423697346447	0.221841509610947	0.120174564242761	0.153385771267575	0.968131873523379	0.183887936647539	0.369555502618453
Meth.CALR	0.207943766041953	0.142836471104865	0.233903642750504	0.282963210023653	0.368464974872786	0.172291423533974	0.277390791438806	0.562327679191047	0.30001196543007	0.183143663194473	0.235047647139866	1.55326936096484	0.408396021207842	0.644242547537095
Meth.CAMK2B	0.201384505124811	0.0410226938192311	0.396673348877499	0.307203305864647	0.639182903456563	0.119318635524525	0.300854083379937	0.640999533865976	0	0.159585532457473	0.270759265565583	0.0593920613117941	0.737892898781273	0.27627541489786
Meth.CAND1	0.107051914277657	0.0675069224460923	0.125130993412522	0.134682648017738	0.168779650766674	0.0790581570713719	0.156485763899892	0.289579230869216	0.134267595921809	0.0836044810662995	0.121349713968453	0.789878830103297	0.209292663473334	0.258738901106892
Meth.CAPNS1	0.132830094730994	0.0989238080483394	0.166651277380692	0.182825340389659	0.270490038393608	0.108719961428205	0.170512825004235	0.481673482925522	0.177398110494323	0.108850302244503	0.147434459464668	1.07436864492041	0.288505383298915	0.491810965444224
Meth.CASP6	0.115757945773976	0.0277455612248292	0.165573052591428	0.149184897633519	0.18234816231351	0.088943459707573	0.115274662929919	0.121114160461033	0.1653242652183	0.101848071584602	0.122252254744457	0.021652967484291	0.16625003492323	0.124801046006772
Meth.CASP7	0.230001976714269	0.155163966751815	0.256957230001585	0.302866977604826	0.382994597634077	0.188562752820464	0.29438839229319	0.639985301891863	0.307087366398798	0.176553380116462	0.248199451613597	1.80384945898778	0.421580452254275	0.603414883527137
Meth.CASP8	0.171350644057429	0.110006876712355	0.149103869192529	0.0429117686863455	0.350964226823549	0.103366248888638	0.218518606307489	0.273316930681753	0.175554413844377	0.133583741988935	8.64760501213266e-07	0.630550315050847	0.2717258637686	0.356678359827087
Meth.CASP9	0.199106135627481	0.133930638180976	0.198995463224864	0.266592899481534	0.302558108298284	0.150156064984903	0.280683620228403	0.421347291421301	0.27612056258965	0.156359901225264	0.215600515515	1.59075199772108	0.277300206147224	0.280936027533503
Meth.CAT	0.201764799594665	0.125067191644235	0.202775104356835	0.280948764168221	0.408532354630335	0.113133938164601	0.193517043338108	0.430987226024344	0.315962224983215	0.174023046773324	0.270045627598691	1.78252518367398	0.379860779527583	0.482858568457087
Meth.CAV1	0.151220908008466	0.0938258630444737	0.143784594719208	0.207957978005274	0.212360627670846	0.103394236084225	0.22372364544297	0.407660664495881	0.171315200163874	0.10110690077699	0.146491051709003	1.1926909218667	0.200482711527256	0.324296989876296
Meth.CBS	0.132491281373375	0.00699609760604679	0.103874516783735	0.38143576738608	0.303198676647883	0.0516176479434661	0.550555274811174	1.2043870632276	0	0.184875115534993	0.148366730305593	0.7550091343908	0.0017827411432843	0.934255027820955
Meth.CCK	0.111336702646497	0.101487951281734	0.163415335577312	0.187173448017872	0.259333344508905	0.118106072273209	0.0871420597821404	0.142392083638524	0.150296244656851	0.0562562119970936	0.118488664876514	0.00165377906006995	0.0989645462773263	0.142682828910155
Meth.CCNA1	0.0733276901413815	0.0433276618935509	0.00107084017972388	0.0737378932862149	0.108348987133897	0.0507066260861787	0.124889819301186	0.326686982923284	0.135317501823698	0.0509467504325762	0.080126799985694	0.000361356900392175	0.104084836516929	0.296650454119516
Meth.CCNA2	0.234940988786523	0.171390854771189	0.237489790424867	0.301903168406628	0.378624113908723	0.183631091792822	0.341227043187523	0.643963208378632	0.316488549539882	0.197000783768689	0.255556286825069	1.92604353147018	0.355033954813677	0.466967709536033
Meth.CCNB1	0.0482218178435763	0.0295020687438589	0.047159579408772	0.0630807147292731	0.0718568526000583	0.0323655601005109	0.00911618511322732	0.0884143970057873	0.0563874992038898	0.0343502144283655	0.049023481081987	0.321163255215857	0.0476320628764026	0.0519061244056972
Meth.CCND1	0.239724101810633	0.114611183820129	0.223205439295602	0.253152762557519	0.387874526498231	0.152503441473293	0.357134312653629	0.482471885027678	0.30889675097348	0.177877869263504	0.255695995855383	1.66306331786047	0.474513530357221	0.58332249784275
Meth.CCND2	0.174776662436815	0.113870379787649	0.124467001333503	0.211722040410562	0.237782407604553	0.129335242260213	0.33144798506933	0.319193312018475	0.29572430093022	0.133853578826585	0.194447275217444	1.53562462869292	0.180609794826717	0.373997182428641
Meth.CCNE1	0.230988729042781	0.156860798547873	0.237576713439927	0.30324741892807	0.452013917630687	0.162194087508536	0.277959294547796	0.491995370767502	0.342586972960696	0.179231688854339	0.215375810637656	1.94765121489881	0.306267163038124	0.434929932338237
Meth.CCNG1	0.196391028088336	0.115531692580792	0.168190182805034	0.217955663781486	0.358542449985168	0.110988255307011	0.244249257129797	0.368248144691194	0.218512109048806	0.141961212573297	0.181492127018775	1.49079952697811	0.349427585010678	0.533728904892633
Meth.CCNG2	0.24193053606887	0.145506252556197	0.25376156232848	0.329560337175086	0.370395488958201	0.176624715600318	0.318685102630079	0.509472743006024	0.310219485025113	0.192020396018684	0.262151373484966	1.66199184530631	0.38288434702141	0.499318067532958
Meth.CCNT2	0.13621838956136	0.093447630833164	0.1377734793824	0.172791825725672	0.219231433608934	0.112132332406421	0.18950395690947	0.3288505261385	0.177853234912932	0.100390365936546	0.150708826003116	1.10433840340995	0.2048023904585	0.276275887243656
Meth.CCRN4L	0.231057825829355	0.159584651522706	0.235094488106723	0.292898844790609	0.341953177257044	0.160768435742659	0.281663743391914	0.530046734497988	0.290518928494618	0.183805700323215	0.248105273903685	1.65807284203898	0.450139270829475	0.607240357584954
Meth.CCT2	0.242267298365636	0.158369468724264	0.238491253150573	0.301645136302075	0.33665395102401	0.160530096726872	0.305008712532479	0.637801112216216	0.306599192698533	0.194663790118071	0.253899836288153	1.62333891383091	0.497134348697382	0.683681319664271
Meth.CCT4	0.238517646462746	0.149262225548043	0.245634549503473	0.310330216412916	0.346940899825396	0.183688126005962	0.309225698022105	0.613974045803801	0.308430176812492	0.184196458561745	0.238022479490118	1.71909640523028	0.440386364998759	0.605416548882214
Meth.CCT5	0.25562733023569	0.171226535029209	0.245532136885803	0.345008385930505	0.434910782235641	0.179747617869027	0.325437278229141	0.59705512532663	0.331975290242265	0.19502693642782	0.259273331091709	1.98857521216293	0.425049948229505	0.62406251656513
Meth.CCT7	0.217031312149085	0.163071402525929	0.248246207157734	0.258077963259023	0.288974862498789	0.176226991865747	0.263110044024517	0.68864357286734	0.28513807489527	0.168244120349344	0.249879424261635	1.95668732309384	0.38720361244329	0.450779551717457
Meth.CCT8	0.227793058232011	0.173349261245143	0.232337456784895	0.563756257291667	0.406111477608111	0.175991074635418	0.268548631920021	0.544076887691804	0.296438155252534	0.196949354579715	0.185475360131288	1.90648320145713	0.0445413672988519	0.393546651614688
Meth.CD226	0.0501467256346259	0.0255182575027864	0.0498600190807184	0.145487410738745	0.125943524413795	0.0315406554909862	0.0676858698353318	0.0752333064415811	0.0930193344055373	0.0621134536489988	0.0484588570468242	0.00653748709567825	0.0851369978810753	0.150348402959422
Meth.CD40	0.133879710847802	0.0661449046014703	0.144610852936501	0.237714680736896	0.54455477507088	0.1336978019361	0.249378255819401	0.130349681165751	0.110833856223709	0.17118143095439	0.0794854587484995	0.000830994872045955	0.0958111862361078	0.245680553507606
Meth.CD44	0.12531332623045	0.0963863148155988	0.169675036388245	0.192982412044789	0.346211875288332	0.10900382390879	0.157010468530991	0.346369203289809	0.195142835808847	0.100701291248132	0.138866176980246	1.04787940925161	0.247519530804413	0.465276260773736
Meth.CD47	0.047027482579677	0.00175280365791572	0.0260230893697398	0.0080857192881235	0.071743177185793	0.0308137795157284	0.0022171476920193	0.100944831516457	0.0590996216324768	0.00103672696119641	0.0466873273608488	0.244194904023159	0.0540678951881554	0.0737095965105622
Meth.CD68	0.273518859589368	0.172624637126672	0.272321459622825	0.335787786942942	0.40653649453339	0.187455806505297	0.337513460649756	0.639412234947561	0.337819665827707	0.198285844155398	0.283730591705968	2.22344320028979	0.408945446033398	0.48213892207714
Meth.CD74	0.000367894219316287	0.0295920526727089	0.0520341568471773	0.0956464357839802	0.101765170818771	0.036542209151333	0.00194271976364	0.116006339993542	0.0651504185084837	0.0698739032405865	0.0166988390150913	0.314198589775501	0.000700429609503449	0.0741651667837825
Meth.CD79B	0.000941385355376834	0.0318856886955259	0.0546236744214046	0.105497917451145	0.129959986206671	0.0698960736009137	0.178701550626184	0.122670950016242	0.000769837882307972	0.0534474519306799	0.0558469632008656	0.328929653806072	0.000122691249606093	0.0525564119136415
Meth.CD8A	0.102103571037581	0.0299601505852428	0.0913345407101566	0.142985571249263	0.00132933539343127	0.0541253531779879	0.121883327838427	0.208156079206393	2.87319525321086e-05	0.0673655902085649	0.157285437014211	0.00153479564356687	0.0726968993095931	0.123498424996696
Meth.CDC25A	0.181034255272677	0.135984482846954	0.247206576561832	0.231097597920996	0.544682662481366	0.137821385747503	0.216356368272425	0.344372105649112	0.321607942985685	0.145085039739099	0.187593529614808	1.54535604021583	0.212738241064778	0.317013108509032
Meth.CDH1	0.075898265112669	0.0544582559634492	0.131427361137896	0.134504641720838	0.18134810286944	0.0624943643010337	0.078267565342827	0.119085372438986	0.152377016130073	0.0532203648936407	0.0716930486717916	0.38290949990761	0.0932146680134782	0.127924508375834
Meth.CDK2	0.123912852336416	0.0484484395664545	0.145040183525725	0.164573540726304	0.212901378292251	0.127501044590035	0.17289199689855	0.214196782960934	0.281382689781657	0.119400604304925	0.126499916902319	0.977671143733666	0.10942628517604	0.234983600461661
Meth.CDK4	0.169840172280666	0.119034704047446	0.16707592732097	0.20858743876286	0.251025518951988	0.122760821270817	0.20838850043839	0.344708502541655	0.23906652731139	0.1355099664315	0.17445864205269	1.26777400114731	0.265008118587845	0.389061665154424
Meth.CDK5	0.179640810377485	0.146470124955624	0.15321995243054	0.230647687279084	0.586360700547381	0.117563157675807	0.334905638331078	0.0163488979713335	0.374142157013064	0.122338766374567	0.175908312913059	1.91735273242767	0.160572602288715	0.313167167463339
Meth.CDK6	0.250402468085988	0.156150905908635	0.27501700840138	0.311976119674294	0.363304927606856	0.174241943627883	0.317878105542296	0.610410488514708	0.305974025007533	0.17599436267653	0.270594557910265	1.86071788437839	0.375413644176741	0.519714259433275
Meth.CDKN1A	0.148907419343057	0.120255417277833	0.168983781277421	0.235824808214066	0.418895891990608	0.131385655675746	0.163997638232752	0.347421268425511	0.235102908697018	0.144991377057043	0.146768646256605	1.09129184629221	0.419692526909294	0.633500970022206
Meth.CDKN1B	0.141963003514559	0.115535126865954	0.178454411615122	0.191692690803567	0.257695365818982	0.119005883148795	0.187225167354203	0.440815057573247	0.194096086463745	0.134709748168584	0.175639255632215	1.07272122956579	0.390900689990942	0.545930354354313
Meth.CDKN1C	0.190647492082069	0.11016892513593	0.186162077986721	0.697093867728234	0.436379101103579	0.13668219404321	0.358978147679789	0.672049606600724	0.446376092092661	0.21142891352375	0.206728718084721	0.0158693759247857	0.209154156938103	0
Meth.CDKN2A	0.233587817351636	0.175359675249839	0.228359560139141	0.543999078038858	0.404504698085762	0.165703678197671	0.302294987646855	0.609648465249683	0.32896154716799	0.174240815160526	0.226518735571432	2.36221213239675	0.330510029313428	0.27972161168237
Meth.CDKN2B	0.181478450100401	0.150771065898294	0.190036224174561	0.24282629153969	0.262050536017507	0.134127708723263	0.220931828575664	0.417559163164195	0.23412905369016	0.157714945673541	0.178222614768226	1.38418450607101	0.33242700690343	0.402525805442403
Meth.CDKN2C	0.237322723869594	0.162994733035867	0.226828843537921	0.299487462796484	0.366460142122719	0.177593393288732	0.289033964900757	0.495352832558357	0.309211464525999	0.171525510126834	0.255087169510886	1.97737313219607	0.343378606794709	0.497325519661002
Meth.CDX2	0.0816375517425625	0.0391162356197743	0	0.0813873344940614	0.135826085279534	0.0719757167757872	0.274028821023735	0.150522138491071	0.171967569995702	0.000286710868451606	0.130729549880415	0.571376386205476	0.274452231851507	0.386736629458662
Meth.CEBPA	0.197804950930396	0.0816751286411837	0.249180434093957	0.179295231764116	0.355542899110367	0.114685856197649	0.23224096148927	0.313882344540489	0.2572263891165	0.138206687426682	0.235357655900833	0.00562862665567697	1.1756996519129	1.16420105711808
Meth.CEBPB	0.198361730124963	0.136166977684251	0.216967046215384	0.264859182651633	0.420726842188942	0.135698442169664	0.258487013614519	0.510760353566583	0.271488173456045	0.161546370315282	0.213627095581148	1.56752939535725	0.310151635776438	0.642758971037689
Meth.CEBPD	0.211521545780513	0.13290373177207	0.227277643708087	0.307533333246069	0.522009525471902	0.154424873482919	0.227745428260017	0.501545328371827	0.258697216389263	0.164193620691806	0.201683598975868	1.44331140859935	0.483577486996716	0.776343848392477
Meth.CEBPZ	0.269091008847511	0.166451951023552	0.276422061659141	0.340399927268736	0.399248526818047	0.200462017933449	0.338633348941357	0.615121566469618	0.327269063779219	0.190081900315272	0.291547799775436	2.04390667186068	0.381586739043703	0.465328481872239
Meth.CERK	0.189280145759028	0.135903303188923	0.165404062709758	0.221810029165193	0.258511791244992	0.148279386694764	0.234948142451599	0.494596109791324	0.232895991988845	0.150667906262993	0.189686186408402	1.39350351880206	0.267437941695987	0.380328748652813
Meth.CES2	0.237962764114883	0.160275817883583	0.288121278884468	0.317519375070116	0.395625056861822	0.182276306842279	0.296112843662115	0.627114135044618	0.299039363063845	0.181635728902785	0.241949510838128	1.95787177033044	0.37136713340886	0.51398752679375
Meth.CETP	0.000220262002527505	0.0303040777679078	0.0555995441658395	0.0649944714016637	0.034325092771156	0.0380462955168772	0.114949733376502	0.101682424508267	0.065704856896776	0.0521398023690637	0.0535543238134479	0.39178854802616	0.0674566716227126	0.0768433429771913
Meth.CFD	0.00104401314179869	0.0433389172781941	0.0542106947361954	0.0653797043638729	0.137128179341782	0.0339927135033695	0.0824073274788326	0.139446651431912	0.0687371743713824	0.0427765128444433	0.0256743576967586	0.319922999327922	0.000653334396966324	0.096089343242122
Meth.CGB5	0.0535466951664908	0.0452692125780614	0.0440016441041671	0.0662239149118725	0.0055449890830668	0.0324027139755511	0.0909462462311711	0.00517468489944379	0.0600737484016093	0.0519830302773329	0.00418994404073565	0.241159363945148	0.06196297953022	0.0689355143788241
Meth.CHGA	0.110895504804872	0.0708418220115573	0.0656740948574946	0.465784393703791	0.186513168333174	0.0541797798365842	0.276031155527052	1.21449126808303	0.257907494159287	0.112411171073766	0.1495301192183	0	8.14155519627698e-05	0.920455408557475
Meth.CIC	0.127654226971573	0.0702608237872522	0.117138490138419	0.183937367233095	0.190414828939048	0.0652588218333908	0.306342830426451	0.603019396526773	0.16153291738316	0.0907806705817206	0.118667997657557	0.712506936651872	0	0.230953963252085
Meth.CISH	0.184917872580576	0.132756031125877	0.219109364967416	0.247900958579495	0.287804268579256	0.213591224032805	0.217882541543848	0.892706610413398	0.200078183982381	0.175095289499298	0.182363064409718	1.23129378307753	0.00163269178457204	0.258162284463002
Meth.CKB	0.12253147826973	0.0964783934300342	0.157755451159547	0.185473258648473	0.206748526764917	0.0934958025223781	0.16614207004255	0.326463892536085	0.209194404263892	0.115394984241759	0.150889677013511	1.05133404037321	0.345322297964222	0.456580545555357
Meth.CKLF	0.190624658828309	0.140936277924139	0.211235774959432	0.233306597673668	0.290932340083655	0.144524936037657	0.24915257464765	0.454752553107771	0.248286996141945	0.144547351474077	0.202702276234615	1.47480220355923	0.348324041734372	0.501088193687217
Meth.CLCN7	0.0641639246995046	0.0331865580688558	0.0743450859329188	0.0635110597024793	0.0822881703742115	0.0402609440374276	0.0704150834919464	0.00015606921425036	0.103962892954546	0.0585604203618854	0.0133468174820968	0.286309096549176	0.0532917212505166	0.0588416511043756
Meth.CLDN1	0.234266558752687	0.103411997267309	0.224554929745799	0.00120895968425462	0.340565569657575	0.139896628080531	0.681268304429405	1.32185114273108	0.158835506298016	0.156352141622541	0.176991733920637	0.00395622932512931	0.000297989821039193	0.598146816005329
Meth.CLDN18	0	0.0247418207385637	0.0765054855352594	0.00210679056124906	0.142916500211444	0.0509364690562663	0.000192870219189752	0.0218421007360566	0.0778361658561739	0.0699555797429253	0.0512796754893837	0.00460952213484132	0.0595407423888554	0.127708239755066
Meth.CLDN19	0.000326588832988079	0.0242880694840202	0.0330378866943767	0	0.13502717566088	0.0349025465884145	0.140527195191054	0.0555357852845495	0.0648852136054741	0.048359008973037	0.0541565355600173	0.00144047869722801	0.000315559750634262	0.10411832969044
Meth.CLDN7	0.219168139422918	0.149501954577908	0.276731229643229	0.292541964605775	0.395138207828363	0.172388045299884	0.270414169235913	0.495474858478915	0.325451031689697	0.17640184582706	0.208079853304921	1.68080347650581	0.405444918939399	0.541140015026395
Meth.CLGN	0.242148402892007	0.0580015113900414	0.329064859447968	0.299109563593324	0.428676569634553	0.0947992340670508	0.468146211662041	0.484713777532292	0.231469084160629	0	0.285114975171879	0.00328069731423837	0.300222640243264	0.278122623999457
Meth.CMKLR1	0.0593452711483422	0.0507234172039122	0.0624226899501929	0.202169810645649	0.270561440691401	0.06782967753842	0.234295690105717	0.354536982377129	0.0830857078269039	0.0563223754002094	0.0609429468361445	0.427813551308654	1.30718569876873e-05	0.185017747680479
Meth.CNN1	0.0545057341397459	0.0404018421926472	0.0607190603299384	0.0903640593449307	0.00197946800983638	0.0679211849326903	0.169898727933113	0.117473716873767	0.0859664894807933	0.0785033142305571	0.103021119362811	0.560131060335659	0.00118305796883568	0.070386498564357
Meth.CNTFR	0.186465327609576	0.118852715679764	0.133223628842046	0.38536263156413	0.407784988350328	0.110693865345145	0.191055276007489	0.512584285874057	0.319779905116687	0.161542984967293	0.135432282608099	0.843200382175607	0.16596548023706	0.00182587457408777
Meth.COL11A2	0.12430685243069	0.0746327572302035	0.109224339845561	0.165092226052348	0.390531651863975	0.0479348561755953	0.283091192206274	0.318157211128033	0.317255058295986	0.137265856053227	0.142854513797831	1.44481228317286	0.0976769300047599	0.446477429043998
Meth.COL1A1	0.129627215266718	0	0.168474222686957	0.145068562185287	0.470827853986507	0.0829603744066606	0.336858686093561	0.482040818711734	0.144852665118892	0.151304580268869	0.16055836432382	0.584344548379369	0	0.206765399960374
Meth.COL7A1	0.126530850694752	0.120099136782984	0.126042868529626	0.188934048064014	0.258376420223454	0.112661257069004	0.174185278703904	0.271643333207149	0.122872240838938	0.0940453475253227	0.124948543437691	0.844999794989117	0.445648994086402	0.497593087274178
Meth.COL9A2	0.247526053893819	0.0564413504505131	0.144690753473961	0.394069067934565	0.245710386337938	0.11811083157195	0.236180076650433	1.04798746946902	0.188555669619484	0.13275594374782	0.18776429781807	0.0293659798586992	0.280152569039688	0.880546274910216
Meth.COMP	0.0722448049674106	0.0394025076227338	0.0835641984457087	0.104855301824179	0.0946582914482639	0.0421551752075705	0.155069246130284	0.140433340119604	0.166265687558719	0.0700717813322787	0.118573387786512	0.7554422841243	0.0975824387214879	0.0702630187847534
Meth.COPS5	0.278897011496371	0.1917992313307	0.281468810605722	0.349126208749425	0.445520527695878	0.195142730777169	0.355749024183997	0.589296354568311	0.354849274721934	0.206184070881672	0.285387321737783	2.20500646813226	0.353837887177122	0.4337079247433
Meth.COX4NB	0.205393354289545	0.149292151600373	0.232252405528053	0.242200697565279	0.293758623285875	0.15199912960157	0.263458673343907	0.631483161038334	0.276787740648094	0.163425709860109	0.232785038165548	1.55113424608931	0.461054936053254	0.613787013836099
Meth.COX5A	0.248577849598551	0.166743755402671	0.253633065183787	0.340262302324335	0.371483204066354	0.187427429986853	0.330709516280177	0.658430004591433	0.34315122120844	0.202572299557914	0.25445084364207	2.28694337884562	0.344701245033808	0.494564106086908
Meth.COX6A1	0.223451138069585	0.144696951739452	0.23028176066014	0.323268699718055	0.339206748917028	0.170115164554313	0.283575310819476	0.535092856874809	0.28014845326818	0.166443314167357	0.236325960199307	1.81793675511868	0.305490304512536	0.446511189376745
Meth.COX6C	0.218447117378655	0.130618123177962	0.22873082645039	0.2569932244282	0.347662072534377	0.141772018689635	0.248382667385611	0.489689372226277	0.254249083785318	0.163125457137545	0.223622355702437	1.47621541642854	0.317098466779761	0.464094856183427
Meth.COX7A2	0.291891444727052	0.204430748724702	0.259661206409112	0.358842008858147	0.442688736687217	0.197592000934062	0.372602685952709	0.661441588361735	0.380706184023143	0.227254776428558	0.29716592677992	2.31584316360963	0.358967417301693	0.449759330486493
Meth.COX7C	0.073502406864496	0.0428569584318608	0.0823550134550152	0.0919344480980272	0.117449290674238	0.0584047697319795	0.0888958593435144	0.134646907296644	0.0808262036382831	0.0546744132254865	0.0646816346137606	0.488397394611	0.126971889342691	0.138591370986268
Meth.COX8A	0.248181863187009	0.166718640154663	0.257871611524434	0.317029845001639	0.322537977102216	0.180461630977602	0.331062111656597	0.487883375106377	0.315108681726319	0.194062584189669	0.270129970191746	1.91602747540737	0.449490470036129	0.574748052787594
Meth.CPEB2	0.0931671989467303	0.0620044477109536	0.0957046214385776	0.12927687674607	0.129123267648765	0.0855374780125785	0.175388460873721	0.207515730135086	0.125467309502809	0.0722990891947266	0.136016790082364	0.843538882775644	0.333328732467225	0.357797066809404
Meth.CPT1A	0.150342941522102	0.05249600104058	0.145784981189054	0.174941177858946	0.296549210477623	0.0935051474550961	0.17829550042338	0.219419849999956	0.180263572354257	0.10753114667248	0.000769025790701676	0.706465596496602	0.425066726728151	0.330142954107319
Meth.CRABP1	0.152583648866332	0.0290061048009068	0	0.104482986434781	0.304581556631694	0.0861294524563612	0.492103804251354	0.492744082958756	0.0291976177310532	0.0545384308021159	0.172914414546227	0.00428487364186892	0.0709835202887545	0.237851667877014
Meth.CRABP2	0.172030770167228	0.121391343864909	0.164845054664391	0.19079955508205	0.259066363331119	0.127545027127865	0.203300014560003	0.322351796574134	0.203032915374424	0.139039033133552	0.160686860182529	0.975704540333341	0.360674986289395	0.495046566508111
Meth.CREB1	0.198131371176108	0.134473322462317	0.212768310973928	0.237794778509812	0.273011218622972	0.146204079174784	0.23690660783843	0.50977508135815	0.235082554933712	0.15484183182383	0.187890395937167	1.51181188564891	0.378536600635543	0.438935455080042
Meth.CREM	0.22077093721607	0.150894223520568	0.215928115604404	0.346063958312172	0.349097931965171	0.156203195067459	0.275278638764856	0.724769237582923	0.272219848385959	0.163343579063909	0.229464246825598	1.71228808610112	0.331459236672923	0.57509829117639
Meth.CRH	0.068981578346965	0.0345126784602678	0.0573045546307205	0.0930058820205377	0.0910987536630055	0.0394090268763474	0.0878629547956931	0.13874226768137	0.0769550295654894	0.0545326284458917	0.064831018706294	0.440897682661491	0.0668672714390867	0.109099157495381
Meth.CRMP1	0.0166115842983205	0.00179995754255218	0.0506669353311535	0.170896060680455	0.174450540958112	0.0343599892695274	0.0779875839550925	0.538581261631407	0.107629473826277	0.0749523420351064	0.0805311040154812	0.425432281367547	0.271084366714367	0.536539955882098
Meth.CRY1	0.252109584133817	0.170560449247945	0.236876797489274	0.264524566772412	0.371366175156092	0.159994344585913	0.289605850604385	0.604964793522982	0.309242183550466	0.185172156311474	0.365570146967501	1.78164958149269	1.00786517953009	1.20273557229697
Meth.CRYAA	0.0447035100606581	0.0239901256922844	0.0446389578380314	0.0649376207446204	0.0158106834932654	0.035889625768712	0.0870654671855629	0.0721210109575911	0.0536725325739947	0.0598279988164157	0.0486257351870256	0.00757131377752336	0.0628386043604406	0.060663569732793
Meth.CSF1	0.18978664207656	0.154512948940773	0.191797469190006	0.271483190396051	0.294475530672271	0.123174868582005	0.244143548317576	0.47415523414716	0.249042136446743	0.141777108028248	0.216212470176969	1.55794518201108	0.343653812122598	0.460597315827492
Meth.CSNK1A1	0.241511265197794	0.157250655526412	0.27671628996435	0.297634855070518	0.336093186905332	0.18815666454377	0.309563613515053	0.580102463866009	0.308102470082949	0.202999848566998	0.272724793961193	1.92974937164504	0.38627243747618	0.473750708267345
Meth.CTDSP1	0.250186393858771	0.16490352772103	0.266603703621251	0.300374102009359	0.363270211440428	0.183799300854863	0.314180530252806	0.608209508510806	0.330655750665824	0.204624724207176	0.264782700511047	1.9787212339702	0.405365567177251	0.558040692236592
Meth.CTGF	0.192611063810905	0.139294213367655	0.225067845881619	0.235603383801954	0.00408923331733007	0.146798981944618	0.253361645496827	0.54439399158402	0.244426380583498	0.192433697523397	0.186912529294105	1.18024724463861	0.64978179220827	0.495785562588465
Meth.CTH	0.168243730580507	0.112969059558286	0.172159747063075	0.212619204914733	0.26487291378069	0.117853829679352	0.258601211300049	0.460063599840504	0.217847549988538	0.149141648045083	0.166904152875978	1.26176045991405	0.217458499410311	0.358524559684494
Meth.CTNNB1	0.196458792469443	0.165454289903172	0.176640854608543	0.306415233742347	0.373405887763045	0.122760723313961	0.244445323667551	0.909887092552845	0.26881288034845	0.164996412012431	0.209650068806602	1.64427369200041	0.497404920641996	0.639373097809038
Meth.CTSD	0.213680269270666	0.144935329397494	0.241603857292978	0.25254458386383	0.304976753808657	0.146081123446934	0.266953248980563	0.660626059697392	0.267627341827978	0.169405025948931	0.22765698976753	1.55273817084775	0.414916201956223	0.651482598706293
Meth.CTSK	0.0489002940639442	0.0265218241973328	0.00562440040159722	0.0784060299427219	0.107157424086147	0.0369560059504916	0.00299695225638463	0.00242720166337325	0.0787778814835684	0.0366958653402215	0.0639273517638756	0.230034153619809	0.0746711327991682	0.0798477987137102
Meth.CX3CL1	0.123618802030014	0.0366380969897324	0.215155608886317	0.199307971441818	0.275276466113958	0.109092893200293	0.00253015180412268	0.000174554937871938	0.177825945402628	0.10701080207711	0.105859657561954	0.291432817312387	0.189448216584301	0.196020087724453
Meth.CXCL12	0.0677555939962647	0.0311346233224583	0.000557913260830081	0.0688111687345044	0.150453481138476	0.0387905933792905	0.116854700906742	0.144625233113557	0.0726032842439592	0.0650964150844468	0.0551260047423107	0.00107707189641091	0.056938556221228	0.10360197731576
Meth.CXCL2	0.151960298657946	0.0839119471285861	0.0748151544582827	0.222606025557618	0.410273983149371	0.117353457267791	0.684949224973271	0.973464965222027	0.163190593124464	0.0691427182896135	0.127541047114574	0.00439791427071978	0.111669776880172	0.484323563061426
Meth.CXCL3	0.167514308453527	0.0941967218041749	0.0868835261667878	0.311886138110705	0.426320655091108	0.127645802358032	0.719968250337058	1.09848207804517	0.181636598714843	0.0831009451687881	0.1426838076825	0.00393610784652086	0.184657847874665	0.627010110102902
Meth.CXCL5	0.0544931943445299	0.0535101414147273	0.0573756722179128	0.0789384959632726	0.100478016109473	0.0384746785850568	0.0814502033740757	0.125436915431028	0.0947841847550052	0.0435219393514942	0.0742059587695554	0.511752547648625	0.0956297974590425	0.103912583849269
Meth.CYBA	0.229929778704374	0.1667559728875	0.257923902143609	0.74765253075483	0.943890972498979	0.106418413416885	0.503948405119274	0.531791730764441	0.471759917730367	0.17406949538695	0.210644270800683	1.94488811924197	0.210488879411535	0.292141073867316
Meth.CYC1	0.218761480787326	0.147311490481066	0.210422986583289	0.229685808669061	0.288974103500735	0.108218861889017	0.255981199259543	0.514215727858406	0.226852680177205	0.163194589558158	0.203139017069872	1.68137791993627	0.439711806401151	0.502285201960758
Meth.CYCS	0.263787164700017	0.165916017461674	0.270092188835861	0.320685564532973	0.387434074165315	0.178477631414236	0.330203235274814	0.504354326143912	0.343028879679057	0.18019286398882	0.26339637034629	1.95277939123725	0.317106546471386	0.454883949048602
Meth.CYGB	0.0502379774171441	0.0271684438349894	0.050169816528136	0.0651609313606299	0.0958524449913367	0.0337328973633261	0.0904562067698873	0.205572653147351	0.0972033915212883	0.108831291577939	0.0510192879685776	0.00346938111945616	0.0703162030781196	0.183842130581835
Meth.CYP17A1	0.00121983326389844	0.0262300805668107	0.00089756474868101	0.00941524942961789	0.0878739655390759	0.0292058565187826	0.00282261472126626	0.0162951111917682	0.033754208523084	0.0308470367613427	0.0013528442516797	0.180267980574422	0.00168664934701628	0.0772047483565014
Meth.CYP1A1	0.0936649526417209	0.0625068692911619	0.0799819715512431	0.115134430096055	0.116188740970475	0.0599970587132825	0.126014170500075	0.301602904411778	0.136950965773391	0.0817459158251234	0.090242195856309	0.572773520470542	0.119863382351776	0.270734955462689
Meth.CYP1B1	0.174520694003105	0.0858502868176726	0.170714961071835	0.255678609815805	0.31004895949881	0	0.87531157245276	0.324653005371559	0.591862339982923	0.148418861059048	0.260330831933966	2.73012122958127	0.201813613737465	0.639494958547304
Meth.CYP21A2	0.0555824882531433	0.0328891699373518	0.0695256668120752	0.0692085336010683	0	0.0404205516479373	0.140559209968358	0	0.0939925027282764	0.0869661093665829	0	0.310668980735242	0.0653599089427491	0.086716509760754
Meth.CYP24A1	0.165454680087207	0.0537165187545326	0.154966210054321	0.172835009572622	0.340090536467748	0.000275894829664713	0.538626495546325	0.381556312190119	0.391209907570671	0	0.171480130022415	0.947216311056343	0.125925462056257	0.152770709773676
Meth.CYP2E1	0.0717861882874496	0.0387875200377269	0.0589238922916808	0.112818075366952	0	0.0603741325503009	0.242013868952861	0.000712836601486819	0.0925755508209532	0.0662641600300269	0.0776520487514396	0.703473747404529	0.184123712094717	0.0824275414730464
Meth.CYP51A1	0.254407928252299	0.16099156763824	0.231790282551672	0.29006998093539	0.315375473413801	0.18244379226319	0.300539857944127	0.768885615367198	0.303087529742853	0.16521934897525	0.219288432506391	1.82709204501128	0.293306869199137	0.446785704411475
Meth.CYP7B1	0.143197695346871	0.0562663805559729	0.155776654245865	0.24814662328666	0.251491224536423	0.132602715913139	0.178111576859211	0.406885628549954	0.280103726366227	0.159824735790932	0.138830925512111	1.20151411273006	0.169043311844676	0.145986611254023
Meth.CYR61	0.237408305570932	0.136692461513743	0.220817303249788	0.209065561927932	0.255146180753411	0.131440477876094	0.243027481753856	0.167205747575639	0.305463808381672	0.186306963019847	0.226629925597213	0.00911347040683434	1.14145430819135	1.16476714831973
Meth.DAG1	0.252779706805819	0.177302996071458	0.252590091141796	0.315456491142284	0.367509760779082	0.156512352534391	0.295165797729068	0.702814304012181	0.316858742114188	0.197338059952441	0.266433846384433	2.03675953204236	0.34613547390766	0.427221067172319
Meth.DAP	0.228385750797049	0.147272708536006	0.316777495019623	0.391129449295207	0.313641843416603	0.159330589784642	0.298240402834612	0.443001384563067	0.327576978268271	0.163801358658712	0.240465264234536	1.66070943933494	0.241979460216114	0.206566373368142
Meth.DBH	0.012638395097218	0.0373267888831376	0.00958567030093914	0.126109021891282	0.000682779461144116	0.0380594310257855	0.00203091420685411	0	3.21976255360265e-06	0.0589895710707697	0	0	0.000234640776038883	0.0785187968261954
Meth.DDB2	0.17954182516359	0.145650367837577	0.183895189144797	0.242696187392388	0.297642857442347	0.154992113867886	0.239740198807381	0.378452060649567	0.243201361280665	0.150899885696695	0.182952405988993	1.36079340772897	0.310363007979177	0.276259377157803
Meth.DDIT3	0.170335150132291	0.108550653404186	0.207319339176782	0.212303845162046	0.29398925466153	0.141414118548192	0.220115866733603	0.4938813293308	0.216886911088122	0.128164579754131	0.180214829156285	1.28801377399605	0.317369123894301	0.45199715958207
Meth.DDX18	0.247114981610435	0.168556293369574	0.254420273632427	0.344090638493639	0.354724729199886	0.158728645508375	0.307944756442143	0.610469980633752	0.320065725608093	0.18237835075025	0.253929693904195	1.96146118274561	0.385630515860974	0.514981630040024
Meth.DEC1	0.0534351190411334	0.0504166075397894	0.0937675197078673	0.0749364954538691	0.0993550425518412	0.0988940089879279	0.141292723714745	0.223148344217619	0.0757594260626573	0.0511248462420786	0.0787494263502076	0.814158954334825	0.0940260084535208	0.0601683959049197
Meth.DEK	0.180668833248333	0.119291415972598	0.177258270954775	0.229004608313633	0.278655676323492	0.133003787998674	0.224456547424973	0.406255863880255	0.217197489532352	0.13567130075927	0.186931232589347	1.37124401490853	0.284487321535004	0.395270079805501
Meth.DES	0.00188136250608762	0.000294144073205621	0.0570724051230602	0.0965944275152202	0	0.0474041745502467	0.183472165742213	0.104532239720193	0.0661602368182712	0.0706933809133638	0.0709257957804916	0.228894162804697	2.89017893330153e-08	0.000696539861086874
Meth.DFFB	0.191801478563457	0.126313112549231	0.222664910911005	0.241140577582704	0.299322468708563	0.134536419935668	0.282239409385902	0.525537981694267	0.246803707219532	0.172430783831072	0.231077896152944	1.64926743895539	0.510236817447328	0.628681228486905
Meth.DHFR	0.191184587909983	0.121317817634442	0.210837521493612	0.243044973308882	0.325803483007954	0.16521000034037	0.239934203630239	0.495228277049084	0.242143979103561	0.156374237229208	0.200541574014709	1.37907004035001	0.324925027293926	0.445134363103859
Meth.DIO2	0.0612399661121866	0.063530058375127	0.0609745973757388	0.090807647369183	0.100326781066977	0.0590418672067059	0.0796469890614217	0.131578629019654	0.106422133170441	0.0519076278680657	0.0724394797783083	0.525886581483036	0.0936857073367378	0.129981782646527
Meth.DIRAS3	0.0542553327848649	0.0322570606014403	0.0525670442740457	0.000734934561122906	0.0967724958723292	0.0348078196539453	0.0640064015847828	0.0881315969974017	0.0633676281771747	0.0497052680372809	0.0665029102760679	0.336862614366922	0.142191145772434	0.189541561736783
Meth.DKK1	0.0120653570075084	0.096043269810203	0.094679658036315	0.0073457141792936	0.242519226193692	0.0713427344557377	0.226724246166699	0.253018534788811	0.170341239954964	0.113085389053284	0.178753607923309	0.00634745417716405	0.363719072648406	0.51747386554443
Meth.DLX3	0.137737016699	0.10633239935823	0.174686498338953	0.163994548585554	0.351442879403742	0.131006966890757	0.157603092594615	0.328210823442226	0.224287578797837	0.117310402837993	0.153029018789788	0.893254997023175	0.366064287312087	0.557349733218082
Meth.DLX5	0.103452909892647	0.0451564574357328	0.0984242428483137	0.106377167489242	0.131337187719283	0.0778546497724104	0.131021607440396	0.191676104877546	0.130772595724188	0.0624347027490956	0.117246015832804	0.795836406736711	0.298195492670427	0.288919180164703
Meth.DMD	0.121789921030391	0.119055279437368	0.114019850945694	0.19057429458391	0.344969748705747	0.114427450207124	0.150121833233333	0.1117417360079	0.00290871991488653	0.122515093971774	0.137957471088373	0.788339596763669	0.160178804300462	0.162667602739513
Meth.DMRT1	0.217674026378971	0.0973306729062174	0.0826418734370199	0.993679108481396	0.40953840393811	0.0805065701047411	0	1.52261447797828	0.312082673634395	0.00042596331419795	0.170344620484809	0.000844344764776353	0.746439891115175	1.31035944172551
Meth.DMTF1	0.178309499850901	0.125644673074754	0.186136007498478	0.244854069838538	0.260468823348856	0.133944379231555	0.242131485850296	0.487343592840997	0.221709720331026	0.138524117687232	0.188009620357292	1.57048663167857	0.220617893240121	0.384027544331967
Meth.DNAJB1	0.0631490102532476	0.0431208418274892	0.136942396190745	0.165569812172039	0.39138781856451	0.075175208124708	0.119209007272819	0.104755368243794	0.0914247010267068	0.114106788187728	0.0849633256495213	0.00151083067450271	0.116396327134129	0
Meth.DNASE2	0.195499126345849	0.14234046777618	0.202519610808777	0.256267122794025	0.313469232748026	0.131508358005336	0.253273725888138	0.431967083457626	0.247040130817693	0.1388234242223	0.19024499283863	1.37256361505342	0.308277170904992	0.469862217754765
Meth.DND1	0.00729630433821032	0.00704683654299057	0.00456814140908629	0.026800922378484	0.00697168384408795	0.0259193055549742	0.00432586830004579	0.00234258116717773	0.00288520968178013	0.0310862812805358	0.0475884451068699	0.103863083472035	0.0185293603108456	0.00736914203926368
Meth.DNM1	0.130419965089982	0.0968029824501584	0.15793074181849	0.204560543643426	0.337760396669921	0.0983398758923034	0.163728700385475	0.499325268808451	0.197849651037297	0.125302102352502	0.168899422099583	0.893459610329731	0.295770313883687	0.620011903087946
Meth.DNMT1	0.1561545927229	0.111386010948617	0.15911625655169	0.203314095343754	0.204110506974362	0.107737771081057	0.192039872931397	0.289809681876831	0.173993254325384	0.126887266667956	0.147458649844923	1.10409371630208	0.249791796322847	0.326105167550638
Meth.DNMT3A	0.0506528009005328	0.0328211099590079	0.0461453587096664	0.0697819573440949	0.210323591751512	0.0408863096332502	0.000652346628673673	0.178132747559572	0.0988562683886149	0.0500991714988341	0.00011321022840715	0.56668890808922	0.0561796472701973	0.00212238025517508
Meth.DNMT3B	0.05502617391163	0.0333668439311217	0.0937873712449615	0.0971455002564223	0.21848153227968	0.0631614279448547	0.000702972035863611	0.115759182954672	0.12611798459754	0.0616675575534435	0.0573471033529922	0.487568556097458	0.0865574983761637	0.200534431007604
Meth.DRD1	0.00107656910047734	0.0963546317397575	0.106182171310646	0.140630295899426	0.283222983969689	0.00886685654585904	0.176350961701938	0.206347917144751	0.118505149081112	0.0566761192625009	0.0739883656069578	0.00234154392864777	0.13677064167539	0.116774574545616
Meth.DRG1	0.227586789224514	0.147250092833427	0.255678095563541	0.309626323379472	0.370704561602208	0.170801327336528	0.276093040000099	0.55278370149095	0.28276692278065	0.176305794539312	0.243599765983933	1.7437665836379	0.418491863696293	0.56793772220465
Meth.DSC3	0.126308044264298	0.0977722414929742	0.105052474009491	0.136689333812553	0.239160224467469	0.0817399742315949	0.170057903987561	0.197982450645921	0.135074636866541	0.0993030077076985	0.130790383137082	0.653106834099767	0.756081080308706	0.684093913338619
Meth.DUSP1	0.180119405661377	0.128976916718906	0.197482570645823	0.262968585420364	0.35006866129973	0.138411666438049	0.259894871153075	0.40340981773293	0.252789586536037	0.163348100241745	0.0374928298636591	1.24509806526624	0.451412953772131	0.538530710448351
Meth.DUSP4	0.211623312349128	0.057397193261604	0.0976856582556471	0.4607171335192	0.217070538022784	0.0432000664121686	0	1.396947083049	0	0.179736884826959	0.261681503951025	3.78346886852429e-05	1.08502695447543	0.406915240550328
Meth.E2F1	0.131230565661226	0.0819196273282417	0.133733804862752	0.173578758417205	0.234069435686682	0.102609995987018	0.168582495316	0.241111317763744	0.168262174376764	0.10984607498586	0.134990516468518	0.96979447221173	0.175839727367911	0.210610302053871
Meth.E2F2	0.174264304877202	0.120553235145735	0.156069044425566	0.269450970681309	0.231758300996431	0.142965303391727	0.305599906583164	0.810193162348627	0.221851018729044	0.157176718841953	0.154874913723408	0.978323691146914	0.000853949345042574	0.334031691153958
Meth.E2F3	0.2503021400108	0.160183393283679	0.240349940358439	0.328866513696917	0.35654342358406	0.188733996522217	0.315870879288127	0.57637595638332	0.310561277946276	0.181011218495879	0.254980341423418	1.99931671179645	0.337428834746091	0.419298178491663
Meth.E2F5	0.244981866448717	0.148079148541858	0.275730156703035	0.320412246368164	0.389710295391787	0.194366338005179	0.337115415113007	0.736498915745368	0.356755838621659	0.205124299067578	0.30331336890695	2.29688083644302	0.566677983805837	0.750921785175166
Meth.EBI3	0.0951677163975112	0.0850015727265871	0.0869518368396867	0.185313665472191	0	0.0766039413570586	0.396949603208779	0.196853186744527	0.166723369913181	0.127185115545741	0	1.12123467173871	0	0.272320288913511
Meth.ECE1	0.0848050375348821	0.000503512365012959	0.0662669882266094	0.105794062553595	0.194665879911451	0.0407519271918721	0.119681800699692	0.318785940339218	0.122396638084971	0.0904828189760143	0.0755540020512045	0.352843596351762	0.00129555300312282	0.171453638423089
Meth.ECEL1	0.0487594729804932	0.0455306078863018	0.0534536789888022	0.122991024903702	0.0005845095872465	0.0359918237384859	0.0966614543854639	0.09940384068523	0.0625770327112805	0.0542127466550463	0.0524501781569703	0.00382178940814428	0.0477343370794167	0.0723337365044264
Meth.EDA	0.176841359963795	0.0440694719439687	0.281868860389806	0.273435214805713	0.38634971855966	0.129532686052357	0.56240682806744	0.151592272893225	0.00145809360272057	0.0999206128373897	0.107199623300905	0.591325542714883	0.146143778479641	0.324495254226591
Meth.EDF1	0.120924738459951	0.0724763798264319	0.110478750486474	0.183280852107847	0.16821363227867	0.0775071223789302	0.154314735814715	0.372240145461924	0.164567775686332	0.096946573020412	0.130785185135045	1.02286216525929	0.292412130225892	0.363212188709542
Meth.EDN1	0.250314802073715	0.170783637641137	0.241435918618286	0.306016006760294	0.359478944421244	0.180183404346186	0.323027974159211	0.602935615751903	0.312772038688959	0.18454509036735	0.25823394811825	2.04352630510863	0.311031784735468	0.378170337348733
Meth.EDNRB	0.0721422199337824	0.0325275989928127	0.0732336397713102	0.073197135336909	0.118670597674315	0.0713115384696717	0.0845676432255999	0.0801361655717424	0.0801519301097924	0.0492902388000112	0.0617535558836039	0.00426377968353348	0.0850629777714371	0.138018226685677
Meth.EGFR	0.141894354569901	0.0331503264288105	0.132432038870058	0.150701549272186	0.202010835019384	0.116102177051291	0.188219353837289	0.523470124967408	0.187073921206591	0.190181773570612	0.152966440518215	0	0.370345037318742	0.773848813979759
Meth.EGR1	0.206794288967419	0.153004580389973	0.198882801249197	0.292688490608365	0.306033761432075	0.148703389479043	0.278704352648565	0.515864818725086	0.364909042229495	0.16421601454328	0.214747656717775	1.81970964997395	0.315190483330394	0.324312223881707
Meth.EGR2	0.168681152370031	0.0667533937848265	0.116932582869222	0.154234170673051	0.747903473217344	0.0876992993679945	0	0.239811779446485	0.331679863473015	0.101880113719832	0.112541106294178	1.72388258584162	0.113229041612958	0.52456210214953
Meth.EIF2AK1	0.271633583569804	0.192394764038282	0.262206088700053	0.382833184075898	0.412941429982442	0.171949366991835	0.348210166686119	0.560159176570033	0.345668035268352	0.208986377731065	0.279918747962489	2.0092415874452	0.318928108956196	0.4405602400358
Meth.EIF2C1	0.0491428100892759	0.0322107951639524	0.0530371593621762	0.0673900356919384	0.0781643647560858	0.0361171080424063	0.0908679426177697	0.106811565173049	0.0628401500732867	0.0399573760121595	0.0540969175803305	0.405307696413646	0.0493148608566436	0.0539389499147404
Meth.EIF4E	0.219496927761623	0.139435109766656	0.182044335497409	0.305847972724722	0.516057157560078	0.147975909466066	0.300686844626075	0.396215943450138	0.0039729001976185	0.20599797340521	0	1.2921336897553	0.189959225763996	0.219387091823761
Meth.ELF4	0.10794417367881	0.0613111886732933	0.0678017827240727	0.0893251006617036	0.216937114289565	0.0884934544187916	0.000240293040978014	0	0	0.0998357135229484	0.0671543682404454	0	0.179320295326424	0.302461475429688
Meth.ELK1	0.171217357115257	0.0830156789173456	0.492361198427434	0.374542135489032	0.988054958279609	0.176920360290013	0.945711280804717	0.00129146290865638	0.000203448161584163	0.16769799141323	0.00126134280162312	0.00183787112153497	0.286797710553286	0.768458888609707
Meth.ELN	0.0684429215501444	0.0275072920779007	0.0686114596462704	0.0963797082137539	0.114590063975922	0.0672163791786398	0.145819866361585	0.0858804353531899	0.0920534660190341	0.166499971392239	0.078018990028682	0.00194521042718279	0.21004170560233	0.212840215618512
Meth.ELOVL5	0.222216388457693	0.149578072895768	0.234754255490572	0.302181128023392	0.335973769844515	0.173768031786966	0.293943308023	0.566618599103301	0.300754333873	0.180690084572847	0.2484946486433	1.73031132888593	0.357165083373415	0.472853088159035
Meth.EMX2	0	0.0960623070700017	0.0865790971037937	0.168133847921354	0.171911571534245	0.0693598208821584	0.174859273507312	0.506517269076574	0.195809290280247	0.0872683396699221	0.169320346900714	0.00331398961804111	0.113124382027085	0.231052168264539
Meth.EN2	0	0.0553050243826659	0.131587750431562	0.246179903992677	0.169856463737129	0.0655735892768978	0.273036088227487	0.284202496835728	0.217532101058669	0.0763273031922968	0.148859989053395	0.840566136218785	0.158543946512344	0.308258698052482
Meth.ENO1	0.190555563843867	0.128084076680792	0.190297293605931	0.236813789503813	0.27019602005631	0.139446120073158	0.256330626060463	0.478184855693816	0.25964631899009	0.13541380347739	0.18199858476431	1.50917224027525	0.298014584381522	0.377785674496366
Meth.EPAS1	0.0669229688171988	0.0510341615021272	0.0434203647785735	0.0988031075091122	0.133230755821803	0.0155052297692338	0.0952260186514538	0.131574861661413	0.0922457832980724	0.0992242570763217	0.0734678228276151	0.428848050119109	0	0.0852853274699698
Meth.EPHA4	0.196242299329962	0.086547406470358	0.250666581582505	0.276994564752576	0.333437069624774	0	0.00154090441633433	0.497549166721489	0.286319226630757	0.171868932737671	0.181724895856395	1.21487886275282	0.336470518638375	0.550918779222168
Meth.EPHA7	0.185369017031542	0.000850831123930181	0.0790189787564859	0.000203578032662291	0.285928259564254	0.000492987042516577	0.312567314514271	0.923796065195711	0.122571070525864	0.188790714515662	0.218677538342597	0.00556409340583925	6.84224460669044e-05	0.344471963131911
Meth.EPHA8	0.143195539351912	0.0478320668671248	0.0937619788872881	0.135114164739298	0.154295451978339	0.127974460946027	0.138065350099492	0.338434909097144	0.261618102400602	0.130703228124409	0.125890952084439	0.828370612950375	0.530561908875606	0.610374710296883
Meth.EPO	0.0673253214588206	0.025730846568164	0.0739399113243436	0.000201602267563758	0.116021484010017	0.00188064578506936	0.128275620019619	0.0941300924805755	0.0990768632530297	0.119906301576524	0.0820831153937097	0.00156780644996383	0.449721332327531	0.413594630865741
Meth.EPOR	0.0542712400351521	0.0244903083031898	0.0481835168665007	0.106301563219423	0.00323615398230583	0.0363699308673887	0.102497293218046	0.162696804794056	0.065653192296205	0.0652374188162055	0.0543903157543471	0.0139917234544226	0.0960445063502961	0.151061059149737
Meth.ERBB2	0.257220092847095	0.184616882313646	0.265108702755798	0.295246140602745	0.37999767765062	0.189521549159148	0.298002389101374	0.696748927427867	0.327794819144459	0.1939833005645	0.264977538560035	2.12786729065974	0.373526292809916	0.489677697334597
Meth.ERBB3	0.117807349594214	0.0394612509706863	0.119125070852033	0.0790995464618982	0.253124833098881	0.069344645353646	0.000658749696472325	0	0.119995874661485	0.0710598279642357	0.0893482654678652	0.298475732046582	0.104231993342041	0.0849180451485533
Meth.ESR1	0.0932951933842467	0.00191810294672079	0.00144311810872057	0.224614428804398	0.23184673744302	0.0918311837338172	0.170792289931513	0.226173020440239	0.219893562867444	0.140676495756596	0.158006881609554	0.52842263462609	0.213216744015319	0.182754205341496
Meth.ESX1	0.150989320321627	0	0	0.515483531665866	0.154893659922925	0.00541077096429781	0.360018611699074	0.295454448135121	0	0.00978696649835977	0.127230177741382	0	0.0967938041934052	0.252338041791013
Meth.ETS1	0.275060791577087	0.177540453928233	0.00309064070291141	0.445531839106903	0.566098096444624	0.15651055409779	0.529006960554103	0.339585892854794	0.420185736932735	0.187761345894711	0.255084681329972	2.94416660721027	0.236699175333321	0.840717131106478
Meth.ETS2	0.182957436927167	0.137059309165285	0.164942281541437	0.266537716622758	0.275389872593976	0.115667986735426	0.24264829259332	0.376046048536511	0.209697537508186	0.160769755673835	0	1.04179889020724	0.320333017108541	0.438066698124597
Meth.ETV3	0.204823733335411	0.125749852842406	0.204041825653418	0.261046210071759	0.31491770508164	0.170696248078669	0.246783484139514	0.601090276971571	0.242442753601619	0.147274655185273	0.214228499544902	1.56809318032285	0.32563803571371	0.466637922671557
Meth.EXO1	0.248213954186569	0.155487678093222	0.261940069429938	0.321673935017084	0.403376487270981	0.174907440958414	0.326921598274587	0.590948694028133	0.325589403817248	0.189916073579825	0.261841907283948	2.12302836546748	0.406329011243862	0.50355222404751
Meth.EZH2	0.223426158277538	0.167290026228938	0.266865682643707	0.27758902871059	0.357025481336966	0.158118475817123	0.297315609645835	0.696636097384107	0.285484897726178	0.190763031466446	0.256299744065679	1.89612249698901	0.398431896530682	0.608747603358532
Meth.F2R	0.000598630443628144	0.0260239826434649	0	0.775930037028529	0.404690165058818	0.451826119225709	0.00150077266651631	1.76506587180896	0.279380294113162	0.24855086713725	0.256182309048983	1.81115335343655	0.489838458161924	1.44489489496096
Meth.FAAH	0.139935465878398	0.110882855095409	0.152295771270414	0.190361683881975	0	0.0975018852070332	0	0.22922379098022	0.153790813630864	0.126550141853572	0.125943442003232	0.00141926137809547	0.122407683016828	0.0878374222073419
Meth.FABP1	0.0657097329151417	0.0928965524612671	0	0.162913099946836	0.172897549465339	0.107644867669945	0.103243415133915	0.216848909487424	0.00153075781129149	0.0783580595418852	0.00095193421884672	0.470614783340689	0.0904130352945969	0.169953396755064
Meth.FADS2	0.0873105016358938	0.0288534826385721	0.0942320438123257	0.112086897242479	0.487069651666051	0.000551995802343986	0.421586311130406	0.305121552189563	0.0837005583614227	0.0790942174923788	0.0777616373127456	0.00137792639298692	0.0857859477838705	0.349738293977297
Meth.FAM3B	0.194171766748933	0.0291599998978327	0.202451481593418	0.319387420360944	0.320256831111264	0.0738841733777046	0.203927805474988	0.644277838317772	0.173059760179773	0.156515419677081	0.149969995908161	0.00126428569569128	0.566272553792371	0.98053752500057
Meth.FANCC	0.048721368634864	0.0296701594363684	0.0508025178474063	0.0715371440074611	0.0966739882465054	0.0369457158379889	0.0111616443455052	0.0985526033784753	0.0617807729034855	0.0361265077980675	0.048439116019643	0.298282571319523	0.0526922957581174	0.057205643101224
Meth.FAS	0.257662522587822	0.171314884964431	0.269011115522512	0.342380874594925	0.438437665089543	0.2018272653352	0.331714443851776	0.614026473446784	0.367968002889712	0.205915238447046	0.275186400934229	2.00068468823193	0.378598736966868	0.58654005438775
Meth.FASN	0.141771703981104	0.0882820733960713	0.192590389515375	0.224470855847717	0.229757194694227	0.109700422099998	0.190612302446715	0.564226366356475	0.186150280358574	0.111648691591156	0.15406608769591	1.12870726161512	0.27573159997896	0.455650755962041
Meth.FBLN5	0.118672897768326	0.142369717995405	0.142926180554071	0.217322268951066	0.637228038808914	0.116878508527404	0.000912448002542794	0.0347635841112576	0.241870032564729	0.130369261748404	0.152490314388148	1.09488365066849	0.438146855671366	0.537579397570765
Meth.FBXO15	0.249860474208102	0.149968386180655	0.241105514018216	0.316086355067481	0.35234182790924	0.161737024814665	0.324522547891778	0.494161136984263	0.313493980220676	0.187379079082056	0.239700170311645	1.63788425775947	0.333389581844546	0.458915867663143
Meth.FBXO32	0.173495352395475	0.128149061113413	0.188582969151405	0.224532482096149	0.309013695375796	0.115990224811007	0.25464045351296	0.43105708974479	0.262597402500541	0.14193030145793	0.190368490762331	1.25516899479376	0.33442968499792	0.551589361708468
Meth.FCER1G	0.0494300770669869	0.0304253004856558	0.0599945339909098	0.062525153216404	0.0677106205170198	0.0324792864426731	0.0608276711339644	0.0982318710683797	0.0608290300123829	0.0367106850675393	0.0530451919991148	0.377082430615804	0.0533333694333938	0.053364175730503
Meth.FCER2	0.0660418376893432	0.064248931995959	0.00283875666728697	0.128297419774777	0.155062739015738	0.0415310909075203	0.235845043642504	0.184843451469856	0.107897354898566	0.0789124979756907	0.00747641655659983	0.446723016837189	0.0741446633467422	0.0871598455830643
Meth.FCGRT	0.0605464973201474	0.0394567826071519	0.0748355418384085	0.17775804997897	0.209002086728057	0.0553752788220596	0.01627469199888	0.327959899692447	0.16020929282044	0.0689630196614376	0.0807241762066988	0.621145210156527	0.145581867783207	0.376777980158809
Meth.FDFT1	0.1952390993836	0.146828197105218	0.248973805443965	0.253114553786475	0.370328189736888	0.145041794969023	0.276485068766248	0.538180216390389	0.273076108971382	0.158958787684712	0.233140256724676	1.40968744853202	0.425257009387042	0.582342367456991
Meth.FDPS	0.271327835024377	0.176782572178376	0.255501582795144	0.339765863108322	0.418521299046739	0.178854660628971	0.319452660198761	0.609110953015544	0.328091703406585	0.20492626579683	0.280244499883571	1.99984336821357	0.377169786408361	0.508604713942202
Meth.FDX1	0.220933827240562	0.140715813120802	0.236434197207133	0.285501946445038	0.348648196687207	0.157920970483827	0.280567472322297	0.438026514568495	0.299956611770929	0.166229356421488	0.224365280536621	1.63440803871471	0.294132551440897	0.415940872071013
Meth.FGF19	0.060055422801877	0.0256165440403897	0.0980405858379916	0.0812328479491589	0.335585744289581	0.0747179687552623	0.102658672253355	0.197305689088231	0.0941805270071044	0.117027347436702	0.0553392903714742	0.000309991548636174	0.184484573513575	0.386554884177404
Meth.FGF2	0.152951054555202	0.0706828583918265	0.149637604023443	0.336092650537112	0.271888221094426	0.119417547203831	0.28900233231035	0.767647480487503	0.239188652384242	0.159860028054464	0.186876644985648	1.38246665657368	0.370345394216422	0.690014011756787
Meth.FGF3	0.135102363715087	0.0418345332000151	0	0.0886467018821222	0.120351789152123	0.0680090294294966	0.068364467532688	0.262322112359073	0.0929097519451315	0.0500600760131311	0.202914264595988	0.497820229457438	0.0739118199810785	0.242574711647904
Meth.FGF4	0.00013799153521842	0.0268138759983608	0.0451657449332838	0.144412213125148	0.0123278745881782	0.0372294993060343	0.061951529646579	0.039177260722834	0.0793900474908173	0.060046231743054	0.000524379139887221	0.259554132729762	4.80815260632883e-05	0.0966073134389354
Meth.FGFR3	0.14648178333059	0.0666371262881875	0.134079105970981	0.15997611509967	0.1904775498392	0.137337856109168	0.226477100208134	0.370239451327784	0.21993871946212	0.126496930917237	0.150164514574621	0.00623570306888686	0.23002524395433	0.610987562930853
Meth.FGFR4	0.213141265410338	0.139571800291137	0.203753575210738	0.267977851879163	0.263422466726324	0.172549457830142	0.238692874385285	0.54014039933662	0.33110233685942	0.188773666274582	0.182211813568783	1.35789241015376	0.37935811369966	0.478161383119751
Meth.FH	0.19280432544844	0.139271269330001	0.235190686170288	0.276118232877988	0.311557590274007	0.151099402092748	0.261463914504662	0.552702659180057	0.24023987998709	0.16105360859559	0.23379768413688	1.62083307277606	0.348657295686284	0.4390583460845
Meth.FLI1	0.127462932084926	0.112670985092856	0.0776806266271244	0.000430387965194691	0.0973210258469534	0.041979472133603	0.00192520773778604	0.251669732213619	0.126628254499038	0	0.221493334737772	0	0.247949996215161	0.43690202573729
Meth.FLOT1	0.137361162319955	0.106132336176538	0.167144277121616	0.173351005535175	0.265561567485055	0.102029292936344	0.183835224107296	0.341920353601665	0.219099329478626	0.113794301708622	0.150478248271322	1.17585715864961	0.292860417240747	0.460134151711788
Meth.FLT1	0.0988779730322763	0.0911019150998793	0.10527395130085	0.169789210839746	0.157198482603991	0.0423561188332768	0.134928609970349	0.278391198504864	0.133288476658239	0.0950880777019498	0.140378162130142	0.743367004289777	0.137991705064347	0.227296371437678
Meth.FN1	0.154215263666963	0.0464782324336119	8.61642882574802e-06	0.00448175580645865	0.218657435141449	0.0216305241563036	0.307515922405935	0.230718325243982	0.252357719243382	0.151558906894045	0.19162904815328	1.00306394768824	0.293181945630029	0.592342294785471
Meth.FOS	0.183489382603909	0.140147663779076	0.176991254309828	0.255498712734823	0.283215503448752	0.139466809161809	0.274844083782537	0.657074144568385	0.256653446294403	0.160535237197477	0.21664875812544	1.74591145458294	0.508456670404181	0.594512437290362
Meth.FOSB	0.213829874471796	0.134604136858272	0.20405070128291	0.272216862219265	0.310529727569013	0.134585932339887	0.258397858937903	0.458002037075878	0.273021899348956	0.167649423961412	0.213076309289174	1.73103263388658	0.31256871798085	0.411651213405065
Meth.FOSL1	0.153238070630805	0.116250369985822	0.184391935461315	0.206011877269445	0.209316109682161	0.145441173244532	0.222790917688684	0.342018151732208	0.170738359383991	0.141014064212149	0.115967459810685	1.28017102887444	0.00318635407361666	0.22996663054873
Meth.FOSL2	0.231629836966508	0.163603243058907	0.229599627932089	0.334989770745096	0.416154451742346	0.165165717036645	0.278496364462167	0.581538367364869	0.278556706200582	0.183187262439338	0.235406883380373	1.60309573348013	0.43322565427048	0.639632955336111
Meth.FOXA1	0.131106657376188	0.0744329991299204	0.108062734059588	0.228924488362034	0.187995966585791	0.0892392996709423	0.133890643482783	0.272041335994027	0.181056487813343	0.119378500381377	0.225583899043714	0.0741195420539245	0.796254052151825	1.06950541782206
Meth.FOXA3	0.181247387757158	0.13697552435926	0.156177002908575	0.260974879775716	0.336797183969353	0.101620176297489	0.554109379913061	0.341458747298189	0.265141517758184	0.157161259331801	0.182229735403764	0.0174630960895776	0.165949396708708	0.219449775672166
Meth.FOXC1	0.204811510563819	0.157015207868415	0.191365874366017	0.27869438969384	0.314250551619758	0.0903553893587001	0.242266641426282	0.52463041737718	0.183554995859877	0.193702784453966	0.201847705871515	1.23970147478533	0.814436178747574	1.09257696576495
Meth.FOXD1	0.114636479102919	0.111887556114267	0.0865441202725618	0.00265034440486235	0.278440636929418	0.0936939039993216	0.312326512583676	0.256241102892498	0.229482134165325	0.109357058012274	0.136256816110812	0.7716757730601	0.886446906226692	0.838590221540546
Meth.FOXF1	0.138940008638448	0.0330326212508169	0.199667783239802	0.252938900875511	0.342378308720063	0.000533317437248568	0.427091789802486	0.936918400977168	0.170118320367636	0.13505975416067	0.270524434985041	0.0957496679973091	0.567662111029386	1.48824325258937
Meth.FOXG1	0.0730297684631256	0.0335596978737975	0.000941988934936944	0.0998728502605419	0.154943294483925	0.00108580644111609	0.262131213110977	0.267076392111996	0.168897287435177	0.0476219195369695	0.122577342899883	0.47442144394297	0.111756384867282	0.20554554648824
Meth.FOXH1	0.00355782402532852	0.0227427734137059	0.042823019331242	0.00246627033441704	0.0836047543361244	0.0390355498832612	0.0760193770886043	0.072497966650664	0.0530554558287693	0.0496490634555607	0.043097957668659	0.00765411887015446	0.0475202797199634	0.095432502017888
Meth.FOXJ1	0.0868456377971144	0.0348939960260148	0	0.133259449324496	0.140545499231303	0.0520951076729323	0.109122802425649	0.128112175088819	0.153094460116032	0.0798829322042825	0.0888000012805472	0.4604857144043	0.139628826582315	0.207112879942466
Meth.FOXP1	0.219861056145662	0.147460024683522	0.227076477317808	0.279518120595432	0.325826539988529	0.165633050640975	0.266110737865557	0.617182429772016	0.257426486748589	0.162551513276818	0.229234929901536	1.56031150189875	0.405569883618765	0.539739699231784
Meth.FOXP3	0.0602878783707537	0.0535806178207959	0.0573800022133025	0.0838804842536464	0.0997701012805968	0.051568052371652	0.0718926314969443	0.140542879907009	0.0734645347565475	0.0407327120072949	0.0421738759239251	0.426472341773598	0.00159865668563763	0.0690372987885111
Meth.FPGS	0.229158292118535	0.155740225875947	0.220917063051933	0.307442951125685	0.338383701330147	0.163689535945245	0.295249316056501	0.492795485485203	0.295943545394057	0.199652348070623	0.249009322894796	1.68259175351603	0.425472797229147	0.49972220813124
Meth.FSTL1	0.0515832887159349	0.00130005055877084	2.43034280223301e-05	0.105729951787666	0.144098093740038	0.0356146399207775	0.0112945663804961	0.0160665330877375	0.073288685640277	0.0559301666616925	0.0564476974144013	0.454485309863075	0.0738973857565536	0.200923430208346
Meth.G0S2	0.0646255374266425	0	0.0725249819095575	0.265181975516277	0	0.0824956085371287	0.285762637846825	0.108105181010338	0.111680549995171	0.137786582848362	0.107075086247438	0	0.10563932128864	0.223812597972516
Meth.G6PD	0.15584348864562	0.0527273043607782	0.558100128253187	0.272230803853654	0.653973169113295	0.168648018988565	0.925568752210602	0.265410030562953	0.000334368511323666	0.122564281624948	0.19136601673265	0.977880901774626	0.250115607522184	0.527174227119729
Meth.GAA	0.235845943069025	0.158079427844841	0.27071966994257	0.304418724423204	0.394435929237046	0.179378610406204	0.295913454129089	0.60942080749469	0.292032929129371	0.18275704319254	0.255048019224233	1.76340151784897	0.378918066232254	0.513226227477144
Meth.GABBR1	0.214617458556299	0.138056391832357	0.218426746147065	0.254307410603287	0.328777885989547	0.13711139559817	0.262020882917103	0.541751718097268	0.241540879153847	0.157888600070366	0.203282238287075	1.47477997046545	0.330487005468831	0.465312122244461
Meth.GABPA	0.249222014209659	0.155493063232791	0.262404384356305	0.365834759505502	0.387718105956911	0.16695444869157	0.345118418879632	0.572269325317959	0.349776675382227	0.209711826011478	0.260646136381453	1.92963318319586	0.346896482658675	0.403603257177518
Meth.GABRG2	0.00213485920844507	0.0436402124397417	0	0.33069273801762	0.172144404248908	0.138922723491139	0.141900700081641	0.649461805851343	0.157575111045519	0	0.180667424004212	0.0258688848913188	0.18634508885559	0.461807576533791
Meth.GAD1	0.21813962393147	0.13475762329064	0.302534507887706	0.290691824361916	0.493464420161826	0.168662583860676	0.335022770796449	0.560652529098745	0.286282036893179	0.1545915704223	0.195814046073186	1.26498218051557	0.354513520638489	0.516618642313154
Meth.GADD45A	0.21428552839247	0.133541285693789	0.224091877577719	0.285832861153055	0.320871663954637	0.152641807551409	0.274222294057152	0.485158668981849	0.278866461859058	0.183330655362075	0.240753856454743	1.53771681665899	0.340187079613948	0.379794654502876
Meth.GADD45B	0.234445596373871	0.157168803596725	0.235640749443129	0.285502581828845	0.376405670500718	0.167365540292164	0.31228430978754	0.523858528306902	0.316412927966134	0.180480226034326	0.248045876999867	1.8540189629172	0.397076652854467	0.554374111524286
Meth.GALT	0.216757606494789	0.150151429298346	0.218242245930242	0.289284348535816	0.332383603362375	0.154545842156044	0.271552604124232	0.430999875025068	0.268932074143998	0.161948983705321	0.234258654605622	1.67845690311172	0.25761027587906	0.323890249692996
Meth.GAPDH	0.24134485772958	0.163529910202595	0.25876343200101	0.29727339997786	0.381851141627414	0.172197834235503	0.293918942805015	0.557358956023341	0.288543481302435	0.177075328722891	0.24196627147767	1.88447086905426	0.373558434021392	0.498493495256738
Meth.GAS6	0.0507439188565731	0.0241437015676874	0.04317811921291	0.0645862372363968	0.0674953501317371	0.0300447938324355	0.00139941271199578	0.0749028336159593	0.0556639394028922	0.0566699435277953	0.0471725205870862	0.00190831673246511	0.0477675242692304	0.0596332056380557
Meth.GATA3	0.129588300961006	0.0673145564725147	0.131794996565037	0.239229601332584	0.329203572960925	0.0489202643146627	0.148438989916664	0.896708582722107	0.170360526687641	0	0.177740951586097	0	0.855286832080087	0.463463431200935
Meth.GATA4	0.0842658259400072	0.02471591185457	0	0.0770001024575162	0.0985673740559847	0.0334737246130705	0.0742647623514164	0.171051645773141	0.0743101083099875	0.0418928168365745	0.0817843995374994	0.00519215357278524	0.132940989702373	0.235287874659337
Meth.GBX2	0.065744821961558	0.000329156101019157	0.000808859990494135	0.00550202982685179	0.139392340857943	0.0667717447956162	0.200925769131633	0.313081671497595	0.0820316029196643	0.0493398385898182	0.107217346997714	0.34644757510568	0.189339448819005	0.345777562265583
Meth.GCH1	0.217954649939134	0.138985482166147	0.236545749098067	0.293378193728313	0.378923936836567	0.163791338749073	0.270322439498502	0.518971773024631	0.293625630265863	0.168509442532298	0.222268852724509	1.69483375699697	0.291871009949458	0.41854390310384
Meth.GFAP	0.0610618860092788	0.0345907548679761	0.0569328476400582	0.0746410041915792	0.167474079298982	0.0466911109596041	0.145452363072459	0.101913589543926	0.0734130073969366	0.0636851491843135	0.0586790249200672	0.476226393163185	0.0522860387895742	0.0925207949852884
Meth.GFI1	0.143812283018918	0.164464251503286	0.000991369753407711	0.000504553864339459	0.000142177740371222	0.105504216801066	0.166734958256884	0.399947792485917	0.21799687314725	0.114492603565764	0.123208957322152	0.924595046904725	0.367438429160729	0.430030956125078
Meth.GFI1B	0.168012599058599	0.113133185421575	0.190592900460231	0.23070151319431	0.290205828057678	0.148267840311794	0.25810303045364	0.410085892237933	0.255237248714538	0.162088549353906	0.20003935668838	1.48086430495985	0.243836145004219	0.318300413599187
Meth.GFPT1	0.0554121558778628	0.0284641819376368	0.0728861844892273	0.0916046054738415	0.165950261851399	0.0499530787175417	0.0743162284328341	0.1901293029852	0.099032461491597	0.0943287969673134	0.0747945196435705	0.00747895518431319	0.0871066039533716	0.200348732775803
Meth.GGH	0.209288213691951	0.124132462241098	0.218708608125338	0.278589275827425	0.303980251701313	0.147298376768284	0.258847143368815	0.516400821769101	0.263714862823975	0.165356931213438	0.222049046506462	1.4720205904344	0.467939637712972	0.577743976333663
Meth.GHR	0.199431905187971	0.118967678024747	0.211267263347681	0.308116046936896	0	0.175352805464645	0.312025619857132	0.401829397810524	0.351990661810861	0.155491952184077	0.219509834486936	1.14037117554241	0.61969350757135	0.577386907872427
Meth.GIP	0.0749160723089161	0.0242713041087259	0.0654046701396151	0.154602947475191	0	0.0496527010630291	0.102060987554694	0.118184505149576	0.0741921441219209	0.0801694858235447	0.0894171660948598	0.00332495418248907	0.0988380131483071	0.000158992297450989
Meth.GK	0.225675859124392	0.0479271407631468	0.472012811947026	0.370681056938597	0.475572552237159	0.145760765025797	1.00032014859513	0.356422780331308	0.00169428273482281	0.2882593628895	0.138004862155603	1.29818294670008	0.320838673815994	0.825574833186081
Meth.GLI3	0.225244543002271	0.156565963463061	0.234000737563339	0.313498408497327	0.318652124722669	0.166412192708739	0.286062744290458	0.704468239040176	0.30618290452756	0.19267015111406	0.263141399866513	1.77629190122278	0.452906162454266	0.637220579068805
Meth.GNAI2	0.227831272299912	0.158793547920271	0.281880743354437	0.352053580078235	0.350492218543802	0.160295502436219	0.284353326899715	0.433441173977479	0.310046737553778	0.185119994644169	0.236544439292677	1.79895066762231	0.268577227704668	0.221959243204152
Meth.GNAL	0.0573703780908945	0.0292619756315885	0.0627375158014652	0.0884963974783884	0.118710127756537	0.0772370664735808	0.0851211252800183	0.0639320361745217	0.0855879558539101	0.0713969856630714	0.0579294615689142	0.0158464759189803	0.0630424756013753	0.0731241833326077
Meth.GNAS	0.0640487018546605	0.0379440205746895	0.0623553109201116	0.0823018238821488	0.100848765020924	0.0355290168722755	0.0903839014230989	0.211267271567797	0.0683163879271587	0.0464198053459801	0.0625409064040558	0.373121211227299	0.145821125671	0.223527204120056
Meth.GOT1	0.255461274346776	0.164979597953465	0.265490646733749	0.312459677842682	0.353587760556451	0.188673812565277	0.34367814791292	0.546045307535527	0.31878358021878	0.192304146842934	0.271099039163461	1.97772328466676	0.364713990919908	0.434121441708466
Meth.GPAM	0.271884025304349	0.175758095373537	0.259888185528328	0.359078722298208	0.40419385281768	0.198810238061545	0.337083916325075	0.504179675414363	0.369400082191174	0.193794832427295	0.277190983809749	2.07794318454345	0.324961753243952	0.380454991777134
Meth.GPC3	0.181407650538234	0.0454655112721073	0.369093118338382	0.380720974157413	0.528829230973688	0	0.667474698140817	0.115050701042403	0.0938842994364401	0	0.178896302442609	0	0.136046271368726	0.469100373986992
Meth.GPX1	0.0607356865101622	0.0606328958546128	0.0670866317179749	0.101233304625872	0.0966940194662215	0.0668138350724151	0.0883350253197208	0.142573204541316	0.0999453964242794	0.0634519466291455	0.0687928132741286	0.549403478040556	0.152960725547367	0.142311919430138
Meth.GPX4	0.200059592148076	0.145976144111254	0.23654323269035	0.266278262532426	0.406130430540345	0.143645322139504	0.255769094714409	0.471503817236545	0.239247516719586	0.150815083100153	0.192685658691528	1.56198758332608	0.34091906628805	0.440263586647799
Meth.GRB10	0.123259128536382	0.027060434902233	0.109955823977238	0.187760448264329	0.136842899615187	0.143890035097086	0.11708336735209	0.51087561033099	0.174337002171893	0.220637430047969	0.134839968158759	0.0021074530613737	0.22048358265469	0.354670909186625
Meth.GRIN1	0.0571609213474587	0.0386986469696598	0.0578535943913405	0.105842194649273	0.0926758324805425	0.0474664420125498	0.0870664421629543	0.333720722006855	0.0743375884342643	0.0481873356565654	0.0610135341652479	0.419077177816827	0.0667815899644013	0.164924820652923
Meth.GRIN2A	0.166473990573685	0.0599032532700169	0.00161708371426878	0.596440272202379	0.00538265166442358	0.0632444147543113	0.244835882382021	0.277262611959921	0.170991923086225	0.0941362912551372	0.455342631737068	0.863058167558838	0.264075070037989	0.000600977476365794
Meth.GRIN2B	0.0945611586495996	0.0465163850838534	0.0507854947485338	0.0783712151983396	0.0855411599682153	0.054221756754365	0.0876369288870087	0.0681866548268184	0.0840967145013585	0.0485720452938581	0.0523917959233508	0.0281453357590175	0.0640778742141696	0.0626874985295038
Meth.GRM6	0.0506840220297909	0.0316755004973403	0.0646590546148452	0.113351853926044	0.0832097812277404	0.0397335402413347	0.0905571249815841	0.30670120785	0.0707509101779937	0	0.0607124473786742	0.330069944182829	0.121024815852839	0.232478434897958
Meth.GSC	0.152466229375914	0.0379727150935144	0.00105609553543095	0.16971882274716	0.290172575897903	0.00112639512691549	0.294441935014663	0.188103116112499	0.11901546801498	0	0.222243725143201	0.450423279182866	0.347535673407598	0.213649842106934
Meth.GSN	0.145917923568575	0.0665551100981395	0.13515495022754	0.259077545470714	0.239140498865214	0.113881213201311	0.179140321056555	0.301847484941339	0.248452007864289	0.151282474668716	0.170279124573462	1.0983775757253	0.193439556921618	0.00334218934447335
Meth.GSTP1	0.0962753968565076	0.0336907442470017	0.120226995500542	0.14121920246193	0.260735302470258	0.0710557149001994	0.169913403799848	0.0995510146089646	0.00074128389816464	0.121313189677579	0.0882026021024239	0.0036800682323215	0.0832129249097731	0.100455187529352
Meth.GYPC	0.115018141204917	0.0906158987595399	0.000805009342118425	0.171967025346397	0.199930041519981	0.151846748879444	0.316938373906607	0.435536358835165	0.225102975372012	0.109923879281342	0.161881730815547	0.731820987608744	0.132710400511774	0.445824469982795
Meth.H19	0.00125966500133119	0.0260260886366892	0.0488848102517354	0.0618273695675324	0.00212644453303754	0.0312089774587425	0.101659943886259	0.000112245530531789	0.0598684537192878	0.0434462769194981	0.0483237623891136	0.218610824420086	0.0487391957777455	0.0494040917988411
Meth.H2AFX	0.205856469737525	0.133697175384459	0.218535803321037	0.285075396120282	0.342640269884716	0.159770054642874	0.26952107749103	0.590680698321414	0.255240475266225	0.16398921728144	0.231903367488322	1.53126837134775	0.376429910226798	0.5687049005763
Meth.HAMP	0.0773061871980152	0.0351881236853706	0.0743806350199114	0.0999842972668201	0.225089532136194	0.0572144094653409	0.252060577423565	0.0157056963084306	0.0185842510783951	0.0770535649947249	0.0812146801296429	0.278043335236603	0.245257658167491	0.238493524255555
Meth.HAND1	0.144861059041194	0.0300483943269388	0.060840139047391	0.0946213803160332	0.110546017867994	0.0358440205441351	0.10524563760686	0.213605191890672	0.129599150078551	0.0936634910648612	0.135510531322249	0.0188847367916032	0.244373614912761	0.388370114479617
Meth.HAND2	0.0722274762004525	0.040286256771797	0.101062385444732	0.0868410936355151	0.109482706996398	0.049526400236155	0.0781416542582035	0.257029475849509	0.0944957066483518	0	0.0947162833723075	0.422940273296925	0.0717287937209494	0.197172583012173
Meth.HAP1	0.15928917384023	0.109297788053959	0.153749376862939	0.179751536285605	0.192810926402019	0.125104233184554	0.178875444780229	0.557554503075222	0.197551754323056	0.112589535257494	0.189520929129819	1.22689238238424	0.535081564115341	0.679822156436167
Meth.HBA1	0.0866081252283775	0.0277438815239337	0.131764958961653	0.31153284439764	0.355913171126355	0.0334100421782711	0.170322470755533	0.501506974409775	0.12575539944884	0.0673528391097659	0.0940172965469177	0.00163315260352499	0.466610787022649	0.277977616497225
Meth.HBEGF	0.107282734388961	0.15714865174444	0.0998076862273506	0.129242594726796	0.446511027038112	0.0755950164267522	0.00108778046101036	0.522185464446674	0.25744662979781	0.0831152629323645	0.175820626814771	1.43419661922451	0.51504548904577	0.419281924540801
Meth.HCK	0.207145828395538	0.112024976042658	0.00385462338177237	0.345018332770017	0.296055161891132	0.0993483717875599	0.484125928087138	0.29876897042104	0.351030738518388	0.16478581127529	0.225365252593999	1.91077262385073	0.207026878836224	0.407908466080885
Meth.HCN2	0.0700469907675504	0.0439361923652237	0.0645577784627194	0.0993410598106096	0.106303975459722	0.0604666840712082	0.141260656610249	0.271509359945883	0.126957825414043	0.0523051706874244	0.0957708837943387	0.503871691988376	0.283492629844928	0.384607379929079
Meth.HCN4	0.102853426457788	0.0403189050956031	0.0723338501843104	0.11352586405065	0.147138978742989	0.0852545812962025	0.166583829623441	0.350266252090825	0.0965341866004504	0.00211426272595329	0.0770134444396937	0.554361234012599	0.259865603203036	0.359732226502454
Meth.HDAC4	0.226128168261399	0.16869982129952	0.26584215667847	0.245878480324502	0.305010695829873	0.14541922748224	0.294073712785258	0.826452191630472	0.287101453517399	0.167498124906288	0.244438265982732	2.07347534925162	0.42513269424373	0.583732643686441
Meth.HES1	0.200713383127924	0.164045096588122	0.243097053569969	0.287322192701545	0.351323057473519	0.166928147282481	0.274266270128499	0.561223118155456	0.279837784372594	0.155054339942016	0.264095656686903	1.74863574512243	0.34024789933932	0.444678306407823
Meth.HES6	0.151168440209988	0.0697319806899409	0.170859701481157	0.16897006793078	0.217627507532152	0.0627611665778631	0.18496623147239	0.435543104073514	0.261902489895831	0.132935009425504	0.158397646384203	1.32585338543911	0.109953370387886	0.356758463605678
Meth.HEY2	0.208585072604445	0.100255549382127	0.17668918557867	0.257653267896115	0.292095996286058	0.146050534525268	0.310215787895548	0.433152308695322	0.265156594853928	0.179088882634025	0.19393902301392	1.52273745628204	0.402495711052023	0.415606919943845
Meth.HHEX	0.102354767850751	0.00164511004464596	0	0.307669185990267	0.467337503420575	2.18274774895785e-05	0.331946448431943	0.491917592071585	0.165213103658464	0.127063375829107	0.132318840745856	0.000162036361304352	0.296166222828113	0.247694770964
Meth.HIF3A	0	0.120669178567737	0.116145102805607	0.205037217011336	0.300022759892229	0.0526241963542836	0.0103304414952203	0	0.168138932802152	0.156764624989352	0.00472542183903104	0.760907172769453	0.352944991114665	0.22235930613851
Meth.HIP1	0.104481209201415	0.0721629426767634	0.134922417152663	0.132974521229453	0.208662508766944	0.0792223742927973	0.248896697877853	0.23597049188225	0.207727600937879	0.0752331231645639	0.115050416271361	0.926224284015358	0.141828627125034	0.356416230326205
Meth.HIPK3	0.0460561419376947	0.0247660291311857	0.0449758296968654	0.0821112968350508	0.0748450823945695	0.0329064711175335	0.0710365986292893	0.104483434502151	0.0661427693333878	0.0366015327076406	0.0485668836145849	0.00349899904598557	0.106633336589863	0.132062980543217
Meth.HIST1H1T	0.0416431023132989	0.0238301625190722	0.04409869934484	0.0608432868540353	0.078594209331224	0.0306673769809303	0.000693969481272313	0.0653258991126843	0.0521132890555249	0.0335872729276267	0.0650459045302001	0.0363747400599466	0.0468409853814417	0.0551958413820163
Meth.HIST1H2AM	0.219926902174217	0.143661534399756	0.218224050656982	0.309041303790863	0.325708656925448	0.152932389857851	0.285921707904296	0.506857385605159	0.279627149463009	0.177470469479881	0.230260074778941	1.76945924796118	0.334715812889571	0.362909256656103
Meth.HLA-B	0.346402835017207	0.254042474698205	0.551214141860246	0.309518355663184	0.453183594658197	0.183998473490248	0.642102337741028	1.25949319004117	0.755583191159499	0.230471620291919	0.252027198662075	3.76692551770198	0.66461169462612	0.470254862580646
Meth.HLF	0.000830165781208655	0.035361018215442	0.0015159106458934	0.11023228456738	0.236656489502252	0.0429634365560011	0.0892867580540935	0.202807030674191	0.0994238008276338	0.0551752062188511	0.0962615805598291	0.520276155876295	0.209716243341534	0.280709355044738
Meth.HMBS	0.182996697621353	0.127821314131639	0.198544145370409	0.251455520594368	0.316501651376929	0.130231804400227	0.266831476648501	0.420331188954341	0.274381922984181	0.150533433854179	0.201283547369776	1.48663824587483	0.288952741829595	0.495036245646612
Meth.HMGB1	0.203854229303684	0.126859210762779	0.26802066239129	0.239560590726915	0.40542998061151	0.176133456252321	0.278794475476255	0.595129105327357	0.278468171515363	0.199402698004924	0.269614359189206	1.61010127591437	0.475146842501393	0.668665121124526
Meth.HMGCR	0.297780268771027	0.182608057385081	0.278011025783391	0.361369094381124	0.40660542326396	0.208765472324115	0.361549458821585	0.649741610678267	0.354811864104655	0.223419361158513	0.29050962779581	2.33982992237771	0.438188037377345	0.499992774050608
Meth.HMGCS1	0.141158447718655	0.0892175204785388	0.15169914564496	0.166852532073873	0.250550381671968	0.10281622194098	0.170552743231738	0.403764464354923	0.187996117146226	0.0963492314083537	0.138132673167707	0.971031706868812	0.191062633862494	0.398226489424999
Meth.HMGN1	0.0598421718378813	0.0585738337538329	0.0607655664851761	0.0821387357386949	0.120626485628791	0.0437745541688902	0.0824003205266182	0.131339745346325	0.0927276895461113	0.0481490732907884	0.0652299901238235	0.534155942611693	0.0648187499765975	0.0691660575677425
Meth.HMOX1	0.000906434285401103	0.0242745428828389	0.0435309680958281	0.000902491016797413	0.0897412598382409	0.0427219102773773	0.0944046186219563	0.0578752186831585	0.0552737844567798	0.0541124006352101	0.0442754100327157	0.00471084644339712	0.0686656935281051	0.117273513140978
Meth.HOXA1	0.191208745144118	5.1776166601753e-05	0.180482647414101	0.272531914481158	0.390256272601545	0.155204101634013	0.268902290083326	0.280823555047398	0.291979518099908	0.160082853064802	0.183055522698969	0.698721995001004	0.333997709818924	0.245536258805745
Meth.HOXA10	0.00914069608879715	0.0620012891971712	0.0857288074129627	0.146772611235603	0.163876435372312	0.0932956466285715	0.120007944622982	0.146368070741753	0.146899365346528	0.107006585525829	0.0962587950263915	0.494526318599771	0.00256604064524981	0.00151102243621402
Meth.HOXA11	0.0640774712316537	0.000804531253908465	0.000893320846160386	0.110884703577277	0.216267121279296	0.0593523126791858	0.119027850072216	0.192631068469121	0.179171400131376	0.0877022168819247	0.0674123376584067	0.210779702469768	0.231715109823904	0.169674121397438
Meth.HOXA13	0.189461425027073	0.108535239941029	0.173437988132598	0.0108101241031453	0.00230817677399959	0.0758749526257273	0.166409706390291	0.259473214752377	0.0152580517952176	0.109824552870292	0.167839494154174	0.00339076969677943	0.852417499761654	1.26019450771372
Meth.HOXA2	0.00136867470117915	0.0317685530279004	0.0611661885119366	0	0.313846624754092	0.035960511124068	0.0856885007685268	0.638940907922221	0.147313066924679	0.111077559478147	0.0871800128322199	0.00516343075917784	0.204332774178819	0.596852747157229
Meth.HOXA4	0.0674381133594005	0	0.0787786050104571	0.243117633743784	0.287740145452531	0.0409831156306854	0.000571886500008973	0.354355910472451	0.0922664704188742	0.0683438163820838	0.0907509981765062	0.343240515306642	0.148282487255599	0.309064928599128
Meth.HOXA5	0.106091551174381	0.0406299939594951	0.0838159297315796	0.223005901156176	0.409675325226006	0.0912307016736385	0	0.306635986063237	0.134493410977689	0.0761203245166525	0.0840128062099529	0.954140899951977	0.0700322447405135	0.299772771329023
Meth.HOXA7	0.103025012478955	0.041891519182286	0.0691839814389288	0.0937842600446244	0.142658317183846	0	0.180066542824556	0.170383092196018	0.172117448506524	0.0456690847114194	0.107713594484927	0.568856974385223	0.0797839108560957	0.192565275095012
Meth.HOXB1	0.0477104187134391	0.0260114656228163	0	0.0013605377670235	0.00276538836092061	0.0406084104824198	0.0883768052865979	0	0	0.0443264345064909	0.0432294122699098	0.00124008531306393	0.0738279721082153	0
Meth.HOXB2	0.0756752610148737	0.000277451331429787	0.0674960833391638	0.00200572964186775	0.128937210603642	0.0469854427602541	0.130558734860415	0.403636432583207	0.106159213954096	0.0572383782271266	0.0878571124246715	0.341609736424752	0.150915439407254	0.422562078406686
Meth.HOXB3	0.0667782329564532	0.0393563833658968	0.0793455635083144	0.172483161184583	0.274992255909901	0.0402594720693042	0	0	0.104231522586478	0.0903316058212281	0.110299475841662	0.629756262874537	0.000485668931432449	0.0721563093321968
Meth.HOXB4	0.154468100991539	0.0765578430260482	0	0	1.26175626612217	0.0637047877600101	0	1.13955968447879	0.213814225594344	0.000324767400263508	0.300658287067192	0	0.278157968290039	0.772113584099147
Meth.HOXB7	0	0.122334004833574	0.13216916264728	0	0.497338165128592	0.102364342774109	0.525838503965287	1.47945881812222	0.24503168957495	0.277790092274247	0.227757225782537	0.00200980243931357	5.91021847609678e-05	1.1420090913416
Meth.HOXB8	0.0704392189182926	0.0114117585708342	0.107745488956413	0	0.14639478804629	0.0562703915899289	0.230110400543722	0.405720149262702	0.140872851506398	0.121251510760443	0.132417126691782	0.00295562765015111	0.200369072301924	0.498245391252226
Meth.HOXC8	0.303306181844192	0	0.192463940919113	0.000999321932356009	1.03470120876603	0.00647934825911299	0.657793269809036	0.316776967857484	0.355033381104692	0.281600343398304	0.199508711480169	0	0.00015474085762569	0.139108220077012
Meth.HOXD1	1.41781628946955e-05	0.0827041439124177	0.0961912365788643	0.159331591525194	0.00045735763486524	0.235832088236744	0.199919751413427	0.175906615643851	0.291067186079588	0.0804869637177283	0.216680595389611	0.00181058326215547	1.00874454495468	1.10890926880454
Meth.HOXD10	0.0712632536493761	0.000302134817284985	0.0263532470043018	0.160662220715214	0.10902180594573	0.00162471851919382	0.136187896069422	0.135022153806074	0.137967171379685	0.0696619692465705	0.104419216910621	0.370624378035264	0.104451519471491	0.173976262249442
Meth.HOXD11	0.131182760534682	0.0625336782534149	0.154642704943796	0.101865802201635	0.221594412314271	0.0523611094229083	0.134678706278888	0.18597381467333	0.167943076518682	0.132488508226647	0.131136741069376	0.016974651839484	0.615560341136598	0.617554535277441
Meth.HOXD13	0.000114115605302972	0.00123806247120559	0.0893833550100473	0.00189513122558415	0.155316163307962	0.0817947182551532	0.198981514681804	0.260942302461953	0.163908079902942	0.048506978299119	0.121984498354113	0.445571351855709	0.104817164139786	0.230482807480789
Meth.HOXD4	0.00230257611690023	0.0267866094993314	0.00037057940865705	0.0655793662203825	0.140662389447298	0.000711741045142577	0.1221508397449	0.150923675264543	0.0835629875952676	0.000844668853123664	0.0577791598336996	0.266486781504169	0.0583091442287626	0.102000428579768
Meth.HOXD8	0.0630155105294427	0.0447081374373839	0	0.142925379847849	0.249145623421542	0.0735372050225712	0.400080700269748	0.215465053479952	0.204428550547456	0.000694445660996831	0.119914911177057	0.00327787929047089	0.0946533313534614	0.15733705702127
Meth.HOXD9	0.053664807441759	0.0254039856074079	0.0469951375718055	0.000455235139100256	0.137695636061538	0.000849002656953152	0.125290970054923	0.113597643804411	0.10625002135468	0	0.105360182892396	0.00241939004328512	0.061167406442204	0.0924533671132142
Meth.HPGD	0.189803700348592	0.0805994232613721	0.188947156398687	0.260575369989489	0.196537785383415	0.151092197886494	0.274297949164972	0.361927361458662	0.265977829036511	0.162005129968283	0.192245815893367	1.29849661637085	0.374239571136481	0.317354691417723
Meth.HPSE	0.2557087297959	0.1743648454735	0.236328167767823	0.00219260828851515	0.354756857596877	0.16662507386709	0.313612607651334	0.391628462105389	0.316618034175622	0.176394516748644	0.25718349339573	1.70029012913134	0.359140937325909	0.602736725416782
Meth.HRAS	0.156559921899806	0.125770356343912	0.131791018597288	0.237764784995769	0.289385237682019	0.108108830263498	0.23068602245041	0.37180247021541	0.00695777098858656	0.181607041288307	0.190851659584011	0.990125979311376	0.16693631544895	0.00132663968338239
Meth.HRK	0.267785227459263	0.19023448889963	0.17559659200492	0	0.879248561801841	0.136752564319716	0.548015482343534	0.223157152753696	0.706560151763726	0.127829347828361	0.187964399933119	3.58514816883991	0.260374986929089	0.593235293525032
Meth.HSD17B8	0.261412242988703	0.248119666834953	0.371772147112675	0.510839787158297	0.942691669061008	0.22953716913146	0.519074385234181	0.369997188834265	0.466693304142398	0.290481613474805	0.278572928272885	0	0	0.458054243278421
Meth.HSF2	0.205031130656068	0.142725893800707	0.23117831553588	0.279934061045303	0.349539732954714	0.188027925096992	0.282089016206326	0.611396914426997	0.275328994987935	0.18599816287736	0.232630258334942	1.57975439719731	0.373760528643884	0.591292512627219
Meth.HSF4	0.112381260244547	0.0313417853025794	0.173064320034181	0.360769366404984	0.660293142819067	0	0.373059326205681	0.147057863034488	0.228509920076728	0.149431793096391	0.100841608823146	0.000104578411150311	0.150520918496535	0
Meth.HSPA1A	0.19738078669221	0.131496699537428	0.329630986726294	0.62434348362459	0.98162926827766	0	0.931237467241878	0.506701360642925	0.381321699361582	0.153687040018338	0.271078705437182	0	0.237015378601363	0
Meth.HSPA1B	0.156878155821543	0.123066022966695	0.172590840766348	0.197693236090932	0.250933576520541	0.123296872264086	0.365846344266769	0.411993957020697	0.281894666910275	0.136809416997872	0.167027768631902	1.39956860776525	0.233962067922693	0.596757007550785
Meth.HSPA2	0.0453811366278813	0.0239045913837259	0.0417504868631644	0.0596553938568307	0.108188608571032	0.0305890942057074	0.0623177457618101	0.0592785661967459	0.0524915685320957	0.0439693643573444	0.0448062866554144	0.00990668689488144	0.0517899314421488	0.0570144005307415
Meth.HSPA5	0.19106372921324	0.124690141271896	0.203418207232676	0.26464866179271	0.304626896955279	0.159229424615422	0.270093759982809	0.410636571177902	0.258694456090058	0.154919417637662	0.198364840295189	1.4058097303405	0.315912962614545	0.389152222836088
Meth.HSPA8	0.223686645770663	0.158004325156948	0.257132580495115	0.288737734432401	0.404703898100835	0.164060886289305	0.286963276451344	0.606069964870894	0.293808503218135	0.182817244100936	0.245236137615006	1.89369790782909	0.341494963584293	0.45535740725531
Meth.HSPB1	0.224995044852203	0.140935862039301	0.230396619670763	0.325477591780423	0.424437728390262	0.162439976811149	0.291886344110206	0.465545263420042	0.284774498330535	0.18798672068585	0.243937746205817	1.76193823810277	0.367537196047369	0.43387774588662
Meth.HSPD1	0.252745355682703	0.175711193640651	0.257967418102566	0.34936159655907	0.398514244990644	0.192171443181563	0.341701216400319	0.571481154475069	0.329228030284555	0.190281431898117	0.262138984511954	1.7815635105682	0.295711555647334	0.383874185192466
Meth.HTR4	0.081502713864076	0.0627232217921933	0	0.290725603137368	0.137530323725209	0.0889695227531913	0.505494173815696	0.641495144119255	0.105068194432111	0.0558476999202464	0.101969580906565	0.571330825039991	0.100047818531919	0.498014782800955
Meth.ICAM1	0.244023641292048	0.165899624507128	0.24158749067965	0.312592132438799	0.324398579196578	0.162050134927061	0.307636954344782	0.526323965158145	0.28568347514876	0.175499194904538	0.229870072781212	1.75287734760699	0.34734202265269	0.437263792568148
Meth.ID2	0.178521874542774	0.0781065199940299	0.190274893335899	0.191045863584963	0.900324026534153	0.170859354352409	0	0.260543482771812	0.33354941986316	0.222942250942603	0.131723597087388	1.54894724876296	0.130513289578721	0.282674724975467
Meth.ID3	0.208325682014373	0.135593196207292	0.213214436983268	0.281464303776408	0.340746617543198	0.147587994262101	0.271039393359084	0.503246928809963	0.270313998619749	0.171891106687207	0.20907015846185	1.6215029342922	0.297910940077685	0.442648704594527
Meth.ID4	0.17303748681036	0.0296532252465854	0.122534427956848	0.122487147615361	0.200674231093644	0.0654299432639865	0	0.139546258639125	0.140793738130751	0.0863280918289647	0.117785725041316	0.00278518526926897	0.352238307700029	0.466195376076095
Meth.IDH1	0.191726633070191	0.148031093473292	0.203849541062554	0.273915041279157	0.363729889244713	0.16899347295746	0.233746968877808	0.343723211007552	0.24399065949359	0.175718190659566	0.196061320195966	1.32297608755539	0.341871270104459	0.402686692319926
Meth.IER3IP1	0.235191967139873	0.174198479931226	0.267332831875318	0.311718959961651	0.360464029658775	0.164849702610996	0.296812961324141	0.593886905071602	0.310503074067322	0.183657047284264	0.255323950401482	1.86198708681386	0.375643217716977	0.518010928423836
Meth.IFNB1	0.0618762010429377	0.0505885061954424	0.0532909876988146	0.0981750580010868	0.11320287593553	0.0691123959609222	0.111369188146817	0.0709244163711558	0.0808236610534646	0.0890590100696431	0.0610390238775221	0.00453937805712075	0.0956793988567753	0.0895270565219849
Meth.IFNGR1	0.163175514122507	0.111039715525166	0.160080480152856	0.233127971549725	0.252874737074938	0.119590567002372	0.208907004363866	0.345758154336119	0.221329889366511	0.133899441002186	0.171082647455523	1.11230143648186	0.279206279974541	0.31588807770167
Meth.IFNGR2	0.0844993374469221	0.0272354498444508	0.0687089983018286	0.0947131431239741	0.220801122513968	0.0458361745309926	0.104855586467517	0	0.163468733515676	0.127589326317609	0.0835940068743724	0.00117487100366358	0.0839153144846603	0.12980653559001
Meth.IGF1R	0.194328748336365	0.105769088276098	0.148990508359354	0.322159052624659	0.198825748440031	0.114031040343	0.308648468109908	0.47386048209954	0.250990127288467	0.142980465737576	0.227944432024435	1.03849096605224	0.950216265348929	1.10811695919502
Meth.IGF2	0.095921726712009	0.0374120096211206	0.0622671534021762	0.0826818649719315	0.104594967733849	0.0369538769176538	0.102517097803548	0.220247707629821	0.101434142579184	0.0711611356072788	0.0855576540631021	0.621955605056466	0.493495723493458	0.535269636078614
Meth.IGF2R	0.195845263877685	0.142372990323334	0.204660121792062	0.24742277777161	0.285468066083221	0.15194728602954	0.263399427142746	0.443399581320186	0.244536582617734	0.150689927821724	0.197030719527201	1.38460237998751	0.390919769020615	0.476433070249608
Meth.IGFALS	0.0476112594483486	0.0277500969881847	0.0426617364459575	0.0765643816728788	0.0690991705593808	0.0321681596283907	0.0714367390205571	0.000398257669929694	0.058165723204366	0.0467989049999076	0.046532462819864	0.258523928561531	0.0610489669143792	0.096695564075475
Meth.IGFBP2	0.132306021683989	0.0291887649420784	0.0823979738389237	0.167667777640974	0.175805142304679	0.0948178007197508	0.183158346919242	0.379624264016094	0.183780560534982	0.154143783367995	0.101753433111414	0.00287653405996997	0.507961427763898	0.74898576519982
Meth.IGFBP3	0.113861589557479	0.0365679041476678	0.092653749045699	0.343683953162593	0.158091553494452	0.125971637514697	0.182859634053977	0.367971325006579	0.3716361713394	0.0443125345086594	0.193269997353539	0.000764213142643224	0.239628521327398	0
Meth.IGFBP4	0.204180366779849	0.0897479264447417	0.185682210046337	0.373947652634756	0.368990918272007	0.15866271571569	0.311623121173258	0.337044281877693	0.248805416931197	0.137918552531671	0.231468130046226	1.67048785031922	0.703786184789938	0.538044867251605
Meth.IGFBP5	0.139961941524245	0.00197067872964406	0.124280571070637	0.336443412187435	0.239660866094209	0.10368460731998	0.24396464679221	0.882201733418464	0.232593537511029	0.185779689183583	0.158741168902677	0.683242781273945	0.100686350874518	0.649710592096463
Meth.IGFBP6	0.198535624443658	0.150354493659131	0.224048627202055	0.270893897857013	0.324671786477785	0.15261495861579	0.255403172743754	0.592254065367076	0.257424432073059	0.156831540297571	0.215476663914448	1.56553559873509	0.357046773812678	0.470545106478987
Meth.IKBKB	0.200619007103638	0.151366114483493	0.233597983265944	0.266268300098529	0.278686953349871	0.147315703781649	0.330110421185031	0.470437164605797	0.28642146422142	0.156796986839797	0.200969169289022	1.56829466451201	0.234742086749357	0.398657078924954
Meth.IKBKE	0.385820818702608	0.206477553992172	0.111533402434074	0.206292429859583	0.423297728168811	0.150341912225438	0.403042941605333	0.401759540116757	0.603088433675319	0.934493511042162	0.28778151527059	1.77267650217068	0.151619519007702	0.000278829790018884
Meth.IL11	0.105583008371886	0.128643824822473	0.107419768505386	0.150556754409569	0.291115330382203	0.0986341121621549	0.215321874362088	0.301872330457205	0.223892076027238	0.131766379508062	0.151902105604227	1.55177449409368	0.151208472101405	0.393037363993333
Meth.IL12A	0.242300775089188	0.174497910535562	0.259298543198423	0.345725556685719	0.380074231963397	0.175337998102058	0.297744973253362	0.614348229047113	0.317264716833019	0.186827625052288	0.26927059578519	2.08717206082196	0.416598746506206	0.501027742551332
Meth.IL12RB2	0.0935020977768616	0.0423691837475568	0.0725871579625686	0.11030968572948	0.272872730713781	0.0515465222114184	0.186348013750103	0.121051978306516	0.137184262183373	0.0794956887051154	0	0.00381000677079819	0.0822189487507697	0.0695792797120144
Meth.IL4R	0.212254064869272	0.136023811190956	0.221423007842389	0.255632348531118	0.303120719785023	0.153911289820992	0.270488831709795	0.516695373738392	0.247019171762958	0.161218041598293	0.214923769040184	1.5296857625135	0.280424154302435	0.391867562666326
Meth.IL6R	0.190825492780053	0.136086018498953	0.23012482290097	0.228489396465144	0.281193095595366	0.145804843592097	0.248975500938086	0.514499561160141	0.263537825689503	0.155769161229056	0.198870258512485	1.47112109765701	0.324561544418036	0.484660397553232
Meth.IL6ST	0.132346804752857	0.0964014200567753	0.128810309258436	0.321957061829695	0.343137027720836	0.0863968477077693	0.170845645834568	0.412532064933919	0.310301246883557	0.000865357550102872	0.142946647039819	0.855445241682182	0.184982851783959	0
Meth.IL7	0.23603338357065	0.140465433838333	0.217940457098712	0.290045508440645	0.3089853781992	0.14089325645694	0.379410227164104	0.470492454117779	0.301589736874114	0.164690939682155	0.267257678399454	1.91476444235472	0.475535799312838	0.451685446948818
Meth.ILF3	0.209739621998754	0.149729400243385	0.224300293853356	0.290829184418358	0.353805433310231	0.17296373249766	0.309848775753373	0.616642652637175	0.29229463427838	0.167566316279353	0.233626147312199	1.79653515846785	0.304860954558654	0.521263685435022
Meth.ILK	0.242212680099426	0.147078494096671	0.238282001748005	0.321240557982838	0.361786468826583	0.178544673274684	0.309441109301631	0.585155202158984	0.3205448385615	0.17997600847342	0.238099514277792	1.94344274256178	0.29931490895969	0.461188496551063
Meth.ING2	0.172389978163572	0.112529528942355	0.197639515291749	0.195802899785755	0.240573397546906	0.126592790622827	0.204847156257736	0.559556720045909	0.206292560731685	0.1480871144542	0.204634374167582	1.31765767918835	0.431588623415692	0.580189597979879
Meth.INHA	0.00157997454928432	0.0393398746595044	0.0596590744868531	0.109141965224337	0.000341436441571681	0.04891587708701	0.134599625576694	0.174583499873915	0.0762754664368921	0.0730504400089543	0.0631079319992078	0.403650874034692	0.0640157783923189	0.0823995887416035
Meth.INHBB	0.139511372893095	0.111322515692275	0.146617046402834	0.195104118282848	0.185567249496922	0.109541638250417	0.156306187336742	0.240362071655545	0.211077248521768	0.133679430712953	0.141411768216781	0.864891640115962	0.244129308876902	0.388356571251119
Meth.INPPL1	0.186610007670135	0.12806083545879	0.178361643420474	0.223463318393119	0.266624336986326	0.133131660159767	0.226541048727637	0.495325773975471	0.239160795766838	0.146336306558029	0.190962305801184	1.5135684720605	0.34660311627661	0.519492627856332
Meth.INSIG1	0.245901963708042	0.141851080479435	0.202540432876115	0.0087079421251536	0	0.192617584758372	0.670394579067026	1.00276789717462	0.35991987553781	0.182846594051388	0.267733585479301	1.94466606450943	0.914277933766746	1.34409358842428
Meth.INSL3	0.0442360298838628	0.0271022261814233	0.038907672973765	0.0601846893144563	0.00721279364383299	0.0291941128771362	0.0580586806614866	0.0524517711598848	0.052066181576566	0.0328757488237435	0.0465333210669364	0.0104698117394233	0.0468402556267516	0.0481395889313923
Meth.INSR	0.0569240725663731	0.0320280839819247	0.0654466677298248	0.0744883012735554	0.112245468796576	0.0394614060696179	0.0639869093648792	0.10470506167947	0.109138638841029	0.0501808981645633	0.0628427931189026	0.389200786486182	0.138976900434648	0.202935357795505
Meth.IQGAP1	0.0763070003186161	0.061385408343059	0.08477142190526	0.0955353775905387	0.154037542928193	0.0616063323767544	0.0996350303526862	0.182988241616198	0.112568157604805	0.0588339767196276	0.0743878465495947	0.58867519872043	0.139233860779244	0.274793107782639
Meth.IRAK1	0	0.084777871553304	0.665881530269934	0.405026248756498	1.03636324307777	0.197294559387627	1.33510382400694	0	0	0.0346372092319008	0	0	0.43034506210168	0.873030405697525
Meth.IRF1	0.261457269614982	0.168753457509178	0.25954038606841	0.337769109621167	0.399637089651261	0.175408819639888	0.347584704551755	0.515024728294275	0.343323374652629	0.196460568072548	0.271080793134056	1.97840661329186	0.369713687011959	0.478288302947221
Meth.IRF4	0.127420012363887	0.029712214212482	0.126329262898253	0.335855479793558	0.206144081450117	0.0431912820069601	0	0.309868727408771	0.101413130083848	0.0874664069623177	0.387653832061865	0.00170326454784351	0.186497828062699	0.141658500401403
Meth.IRF7	0.0494585888490401	0.0253777999864694	0.0610807598681905	0.107519531608326	0.145672606298962	0.00179061201398964	0.0895038084030698	0.153898692208149	0.0743353552001992	0.0347460039719421	0	0.0057093885935624	0.148741414541588	0.176760062537123
Meth.IRF8	0.0569610996454947	6.47485995351074e-05	0.000436347407231406	0.107955903161775	0.116525171959267	0.036219368391965	0.0896712448057556	0.271205030929609	0.0846520822675967	0	0.0658066987838858	0.317385563353545	0.0116312283560101	0.103009208238536
Meth.IRS1	0.194554769170817	0.0309909047631747	0.120169780321164	0.277452340400836	0.31470870905534	0.131461631845596	0.31097048640925	0.347017143094631	0.193331648259588	0.280993713785037	0.253767170738996	0.00766684243929015	0.108628193385769	0.218294846884287
Meth.IRS2	0.307326423687214	0.134570285361024	0.293620639652699	0	7.14746025707538e-05	0.247368207424367	0.428338527282503	0.31247813168371	0	0.152913638334431	0.227406812703984	0.00157136950328553	1.56403412906638	1.6476904652372
Meth.ISG20	0.111881541140093	0.111103185684018	0.201191716342197	0.24725325697805	0.430141271881343	0.0894677515652068	0.00162497227905972	0.16246405487936	0.174349725289496	0.119237686555231	0.142178375986901	0.993443919638821	0.418998245092947	0
Meth.ITGA5	0.239559477586809	0.18094104427135	0.239712182576279	0.319803660954894	0.353999536646465	0.187600671914419	0.322450421926689	0.685522034404085	0.326339856332627	0.192005609054646	0.253586172519803	2.1201002139518	0.358225012657495	0.470563030626432
Meth.ITGA6	0.1677422640975	0.100932359123534	0.170563582320094	0.197469035855443	0.205830039217556	0.0865567307841287	0.156234029619083	0.306118507806261	0.157448529711972	0.134500249300288	0.125793150326364	1.08947080600386	0.121872986865611	0.130218643687076
Meth.ITGAV	0.251145507634438	0.162996972837972	0.259571127620664	0.322951110848286	0.381423531874206	0.195778513620898	0.341012135542481	0.602053104621285	0.316880826249163	0.191758025793613	0.278408723470686	2.11207493133048	0.341200207189928	0.415942932813792
Meth.ITGB1	0.190465823166061	0.129219905116226	0.195734733969313	0.233123542744525	0.272625942609173	0.148834305264085	0.268091203742996	0.581761079314556	0.242619000210723	0.137616816857471	0.205673896776511	1.42709814215133	0.259174943499867	0.375776305707595
Meth.ITGB3	0.0550832032726349	0.0317378747773123	0.0486535043413582	0.0896872786193046	0.103771945470762	0.060298507573264	0.0815385684766535	0.113123969977515	0.0784876253335104	0.0535341066236678	0.061487333821051	0.396274699574142	0.0669354729858157	0.00120117971592416
Meth.ITGB5	0.206161610795146	0.152544995016924	0.188882739809189	0.227802201086785	0.267697310910819	0.207737079995874	0.215475028520012	0.513573914079444	0.244446931120552	0.163220767570553	0.237587860414856	1.62256326473721	0.755612746129324	0.880310142946459
Meth.IVL	0.00107104159582707	0.0635509357285089	0.061390840968722	0.0775681854467087	0.0925849675051226	0.0374057177880122	0.0871655469558846	0.156222658404454	0.117852293952452	0.0738119197602275	0.0673216024572765	0.587733063939441	0.0847440186149914	0.0722417847170669
Meth.JAG1	0.212151399564594	0.133633422080754	0.217970507114247	0.257977927634309	0.354807700061975	0.165525046900967	0.261308008594698	0.486326221286683	0.303416889921001	0.161055084465231	0.217216695867696	1.48699255399793	0.420282634891634	0.623368856633187
Meth.JAK3	0.0149819390515147	0.0249871079666233	0.0448977166477294	0.077071801389312	0.0826567132725587	0.0399575507128913	0.055951692084433	0.139596266559184	0.0592080086495125	0.0392467645900505	0.05018715495385	0.00215750385981452	0.0958365828155415	0.171760369063961
Meth.JUN	0.147739344569933	0.107914935765454	0.17780256379077	0.196203603148159	0.267208548945786	0.120740449472721	0.191695953994635	0.427693500756466	0.190579046640086	0.116346231621057	0.171579268871949	1.18301645193159	0.304907592977119	0.441410429563722
Meth.JUNB	0.214268496115999	0.150989946226306	0.229251194832221	0.466987553405354	0.343391392812763	0.168535876338486	0.273558533296459	0.604439461438413	0.297662258500083	0.188555658299448	0.247506515378436	2.19983760086984	0.41920478536962	0.474622100137789
Meth.JUND	0.202739314035773	0.122708844977868	0.17587605582544	0.227427221546992	0.310748601198215	0.126292039913566	0.326482021870685	0.399515280240556	0.313449916655486	0.153899648015592	0.211956099364166	1.34961750629394	0.336203685273134	0.632786617891752
Meth.JUP	0.193896214173248	0.157153138575128	0.207745108465247	0.265706339423134	0.431684433459529	0.140314695973793	0.227523895424959	0.433786188558843	0.28282931397622	0.156965378084259	0.199178541158594	1.68218777053181	0.413175771475791	0.620987945200105
Meth.KCNF1	0.15533633392179	0.117936750827315	0.148800001668454	0.401909951655261	0.526051713135853	0.092830504190695	0	0.764910006589118	0.218713111565684	0.241434153951964	0.191977497911281	0.897564474193452	0.740244619908881	0.980116232656244
Meth.KCNJ11	0.0772164897757538	0.0433572762951645	0.0787463044326592	0.118558074167897	0.147182107693061	0.0791657803099954	0.129895615176831	0.151990297063589	0.00262593166935937	0.111843378359482	0.0837017443706178	0.536861264450206	0.0814148053742375	0.108568942815718
Meth.KCNJ2	0.214274484508947	0.0943322137127371	0.229553987917389	0.265359758677312	0.365734102942047	0.145302982052837	0.385307543793999	0.339664173975805	0.335968180636844	0	0.245807814625049	1.48596018577422	0.36137586013966	0.48217242600412
Meth.KCNK5	0.215215154045438	0.0480480181475006	0.313068568417049	0.305113381340445	0.387299423011707	0.0802864549963955	0.350151516212564	0.918263064600876	0.223431291713283	0.103641236219005	0.199832643203223	0.950047614263228	0.61473491894295	0.444630066646231
Meth.KCNQ4	0.0665257802639412	0.0350177512003069	0.0613683119611684	0.092266613138444	0.188251739978083	0.0562123908047246	0.173248176002188	0.11303165290704	0.092155840123192	0.0684895686265458	0.0598868335804584	0.418030445387445	0.154164936805909	0.149096759866954
Meth.KISS1R	0.10374502279363	0.0584741032767106	0.163968713379381	0.112503295058397	0.210993641279968	0.114875636202849	0.233003769760254	0.534976132351716	0.205983989224789	0.0942131580865004	0.135972327012042	0.00130259544244215	0.207550515955811	0.613455726679748
Meth.KIT	0.248919160571277	0.0824064226518987	0.27183731441611	0.321536148567917	0.000797406159509554	0.0746489144246453	0.538297279742823	0.627688140568563	0.252914393524649	0.171124140626566	0.250053678236884	1.66473131705075	0.236018866762523	0.211533091048755
Meth.KITLG	0.174174448663654	0.106238525940581	0.22594933759065	0.000330799153081206	0.207633000992061	0.12456144452634	0.17478035090661	0.126642338963022	0.204909873701828	0.14558445890008	0.211720853683184	0.0013706316875287	1.34248321455026	1.577992386373
Meth.KLF1	0.0842094551614379	0.0465098521508182	0.050768126676898	0.00470994968323869	0.114451308332986	0.0447043524497257	8.22113656934334e-05	0.00081230979325914	0.0591392788775736	0.0435589598559763	0.0461175608166776	0.000646532771527341	0.0472314581148124	0.0857483478118149
Meth.KLF13	0.150122769119635	0.136541380949702	0.162041540969995	0.226600799176828	0.24606022969999	0.103767507667777	0.630630458438199	0.479330148466658	0.245024493407904	0.114959651785103	0.146971254733646	1.51747298600127	0.191063406607521	0.344145832439947
Meth.KLF3	0.0897039275227896	0.0379601981084828	0.0965102849407275	0.232696015733276	0.311925040227853	0.00147412279812571	0.270346888555283	0.730224854840216	0.233005525255628	0.132276776098143	0.150659728292753	0.00584129209351423	0.278180729075732	0.752827869127546
Meth.KLF4	0.237724482869104	0.125386760121072	0.211503322367747	0.219980914016061	0.00105813942055963	0.153526829586649	0.324705300473521	0.19817300027203	0.294292008184151	0.168944568564179	0.240533369780851	0.0153652898887832	0.968619969376131	1.07722066623532
Meth.KLF5	0.254221504972709	0.143531681429107	0.257560344123451	0.332990083208249	0.435488780829363	0.197905531530177	0.328556611458711	0.684584642594495	0.332197911167304	0.215350521243503	0.243584834022262	1.95026103832341	0.458051488391201	0.673760806844529
Meth.KRAS	0.206357631971236	0.141063700674939	0.210777137263028	0.285740113587428	0.348114867999748	0.15027972637992	0.259793961697388	0.648589802444822	0.286831682886336	0.162287075053708	0.210499833853405	1.45259671490621	0.373917529523451	0.614099543949719
Meth.KRT18	0.250587704905566	0.158921323478088	0.217831921053059	0.250381022142352	0.273176208667871	0.158908859157005	0.360690111496103	0.557635609491107	0.294772236438995	0.173783212321306	0.280515893443116	1.87084304548446	0.878660714445738	0.897360700172422
Meth.L1CAM	0.216057595931369	0.116138999668587	0.286121048834295	0.33304495092636	0.951711326292479	0.27804595603478	1.12936980111641	0.351391329799346	0.0047361213194561	0.176178116731602	0.153192703203677	0.779372646943463	0.250969813852431	0.468068023868882
Meth.LAMA1	0.129094888452095	0.0685150835420279	0.204891455033737	0.791863722966684	0.141986412323334	0.000576391820913339	0.160643928921309	1.08329746634927	0.315441070898802	0.0250184035127226	0.105960924279204	0.0087192249729213	0.761780118360679	1.224295026842
Meth.LAT	0.0739293041709937	0.0254610441831562	0.0624968474604012	0.105822715732744	0.160008910090772	0.0503165127188081	0.115558017297965	0.264912227307085	0.0718798460497729	0.00011556403929498	0.000170777050435175	0.0724314448078688	0.130192192196007	0.245975547452396
Meth.LATS2	0.199094501708431	0.144678369502339	0.193668778783431	0.235176153431493	0.19723019057668	0.194929019136222	0.322477387976446	0.161438834579757	0.236891675782457	0.159770638561722	0.222027745068798	0.0298302281137917	1.21552517281248	1.30619746923332
Meth.LCK	0.00172841157706606	0.0322238491715527	0.0521228546028903	0.137357578586743	0.0981029731392969	0.0594438019888409	0.256758113577794	0.206714084079837	0.158061936261774	0.128750187576225	0.00266302639768421	0.458036369308171	0	0.00154789966018824
Meth.LDHA	0.185755750554815	0.124466905202891	0.212807783978861	0.219397020034652	0.300121047112831	0.136204194926271	0.222733106680351	0.45451319464446	0.213244883278925	0.139754821045466	0.187503839829665	1.50087091915814	0.311087048233328	0.401192354108291
Meth.LDLR	0.232835953184347	0.159926107008415	0.271366481454895	0.365535185282568	0.339833164486178	0.171003356262343	0.307885619230557	0.439011242543351	0.307800605129541	0.184182401786334	0.251826370628011	1.78213656884233	0.310875838072261	0.275499934330571
Meth.LEF1	0.204904880887579	0.00285119834813684	0.215406608665507	0.303018928812534	0.336108316830724	0.153959350600185	0.276397238870916	0.415490354402632	0.270983526108855	0.159112399803518	0.237645904127165	1.07482746641088	0.44498044155509	0.428628568740873
Meth.LEP	0.0474741041444998	0.000107708165029814	0.0506027075093881	0.11627942968511	0.103560997501588	0.0638423684738302	0.0153742811292559	0.0885152989505641	0.0999543740478472	0.0414756911146009	0.0669714132044483	0.00455105072135204	0.077312738354048	0.0710936342517533
Meth.LGALS3	0.203362960321022	0.132210527146476	0.261867276929666	0.237979903033342	0.546431439841696	0.15898908259508	0.244386448508844	0.417994125607238	0.249942813894738	0.163523909259135	0.22133935136717	1.43249611371012	0.226732494367807	0.380753113930171
Meth.LHX3	0.0523848009556732	0.0339532831382899	0.0504547628908609	0.0667603728423238	0.0818372024364212	0.0338411685072361	0.0634153978008694	0.102364424040177	0.0660221575892203	0.0366439423219724	0.0545806004934381	0.411887770316778	0.0583247410990171	0.0645814977902217
Meth.LIPC	0.0635153333836787	0.0235561905873738	0.0488449838876672	0.00239386681934025	0.0917042668802801	0.0587360550615855	0.0971451033499107	0.0572903580561537	0.0604108392078168	0.0621781926594044	0.0442744791668584	0.00853019595843407	0.0533291888712444	0.0834317579555571
Meth.LMNA	0.0110961505287895	0.0781667527098304	0.136711075956676	0.191552525528357	0.2943388134651	0.113376943166954	0.157897031467145	0.230706592735227	0.194037495758959	0.12579515974372	0.151856424855145	0.867308743270933	0.152897429732214	0.177853311215388
Meth.LOX	0.152193969296847	0.125247730345376	0.142634684175044	0.195393148339964	0.184725956868553	0.148460017183308	0.174440937730959	0.332284711788357	0.218776622243459	0.133080391767309	0.187401772036298	0.832656944250063	0.902776395925542	0.966459402431192
Meth.LPIN1	0.101310308835602	0.0445298164261672	0.240028160782001	0.224624368346084	0.25215828083555	0.11457592667354	0.132624040346811	0.179519055319388	0.258850538131552	0.100362267094535	0.142041426246611	0.574648077007501	0.118093803428574	0.00250331666522178
Meth.LPL	0.140068891312444	0	0	0.0957761519472618	0.153374373660779	0.0453099591462938	0.220943132806058	0.221164695651379	0.0843936265606223	0.079145408078718	0.155745845854264	0.323775862956169	0.0677338964668432	0.174278780225976
Meth.LRP2	0.210205485295935	0	0.202286488126668	0.271015251253746	0.524720630840853	0.142530443710904	0.256557823769722	0.359208160476661	0.253016600210733	0.18861731847853	0.197062212930435	0.817307456679033	0.37986608979122	0.404886915866532
Meth.LRP5	0.0589672656965724	0.0319966804951765	0.06582448094285	0.130692928659714	0.182679137664464	0.050505365760307	0	0.174682005186187	0.0619840866892626	0.0821348250672232	0.0597178945927764	0.390073287659866	0.000672702208742502	0.160687602331071
Meth.LTA	0.00064389849048481	0.0284414166196693	0.0548571958608569	0.0982597424128258	0.00045874049919154	0.0439886655081344	0.183413914335075	0.102648942010512	0.0691550409911452	0.0903154361117949	0.000603661311979078	0.24466145038839	0	0.00339724012986834
Meth.LTF	0.0680956237822308	0.0528203475879735	0.117367270533006	0.0863060382677669	0.124418574245366	0.0654150471915972	0.101897432932394	0.283288811313457	0.106378527697071	0.0601577798940664	0.0658078303660061	0.00330377277704706	0.155329666160067	0.355929516472952
Meth.LY6E	0.233045004413897	0.148481051745287	0.239229615711069	0.270280491215635	0.350842831798197	0.165793931287451	0.288924426164358	0.601245834311637	0.279279135973632	0.172808226132094	0.238459933221399	1.72449450090624	0.395378318927847	0.531568475842631
Meth.LYN	0.156977157069543	0.0453323879680703	0.185240247349657	0.157007555191127	0.318427080861629	0.10530070380975	0.0548400526626074	0.498559663522748	0.187887395377072	0.123109915317865	0.1084460788982	0.00764876082216472	0.192171170104893	0.450156818060491
Meth.M6PR	0.222624115734252	0.165207464390628	0.25110836633597	0.323849501133484	0.324473269038247	0.174978359796239	0.25098940969538	0.579298674604961	0.280170291350191	0.193419869932081	0.237097545609373	1.53278899067947	0.365774800758964	0.504277393870715
Meth.MAFB	0.126876746131985	0.14324529527597	0.156060691676885	0.113238394315778	0.00156393243017407	0.116413884742217	0.132858636088763	0.381925825178241	0.144676836263866	0.0706109304474499	0.11049685350828	0.830240271888754	0.61310648598221	0.601293797305653
Meth.MAGEA2	0.000403799585287994	0.0347286419547654	0.00108859826493046	0.187976133503783	0.147270663025717	0.0395762535318848	0	0.130752928927704	0.0734680526688337	0.0480226558079789	0	0.445823093603139	0.059722413446036	0.168608567016622
Meth.MAGEA3	0.000516760862726728	0.0444566519694731	0.101549689942482	0.195532023854575	0.187102239519547	0.0773680235348169	5.78084954688981e-05	0.266213856501612	0.0290159533953311	0.0520592181237616	0.000211715571303757	0.401646332980665	0.00846697900610681	0.21515851399132
Meth.MAGEA6	0.0903134426774472	0.0423634758897615	0.0163629133686642	0.183546144311253	0.175207092178894	0.0633999485398886	0	0.258692569009767	0.0730774932774459	0.0494737223713465	0	0.439148537294711	0.0744526016664323	0.221196530734295
Meth.MAL	0.0691554051225013	0.0324883037599272	0.0802476160916554	0.0715758108885536	0.106871463366139	0.0425720610129332	0.0769466209124978	0.234829883469991	0.0832191634097849	0.0394587411090346	0.0782039267374328	0.453594641564625	0.191305840277278	0.255595077432777
Meth.MAOA	0.193871999475275	0.113997024872021	0.575773533250269	0.34804268793946	0.703382937555708	0.255832277966735	1.00446965620312	0.449342014901777	0	0.12334848248568	0.115247226418158	0.00437063451075318	0.235266905759867	0.354176885558224
Meth.MAP2K4	0.206665763883024	0.138319408633667	0.205232271581628	0.283846241607185	0.329670911465503	0.153359033110753	0.254234778631729	0.530689653076919	0.259906601013622	0.152201388376225	0.20823155460623	1.5736655538417	0.308984108489749	0.517915067431796
Meth.MAP3K5	0.178443542943505	0.118939621806192	0.170117612219658	0.271816498440043	0.379488504657432	0.129313075780651	0.23889595044511	0.00702076245245888	0.240960856879766	0.160990447444881	0.180512988226961	0.993104731065793	0.208484229372878	0.291362870461863
Meth.MAPK8IP1	0.142030643572319	0.0934724740113613	0.113604187224254	0.28512500094724	0.257692619096281	0.0553297874006945	0.261324747773928	0.90476713104701	0.184352662199616	0.117307135765731	0.149340074341016	0.843973063006999	0.25199259037915	0.753337373853282
Meth.MAPT	0.234478429150372	0.0974342439121555	0.232327460982851	0.266398423476458	0.338754457696261	0.158751041479641	0.254364824327623	0.416194074246186	0.330310143009428	0.171878934836015	0.23718822734818	1.51526045568498	0.612754084618574	0.663669350505496
Meth.MARCKS	0.225556009804858	0.177276911070209	0.23399224805705	0.274203704533205	0.380264796559004	0.169837488001493	0.2644605644732	0.478347123660118	0.285792412976801	0.171938755236527	0.236932314573905	1.83615714491937	0.388113680527068	0.4682911576177
Meth.MAZ	0.248198866491826	0.164523337647124	0.260984122159923	0.312675749763265	0.367158209476861	0.186371871988741	0.311257597722566	0.696565451623039	0.317307683987987	0.188705537208055	0.278116896828442	1.98731448671909	0.478370841005825	0.600036080316627
Meth.MBD1	0.0972708164073587	0.0484954918837336	0.0714833539013028	0.121317401074794	0.00654875843331632	0.0598500730765726	0.0652525536336259	0.23242785098283	0.0698445785205653	0.0756765250884967	0.077572444209035	0.787562896595341	0.00649757969711535	0.0704816465145388
Meth.MBD2	0.259150370467811	0.191505462115646	0.277335546817027	0.33821489966747	0.39088814497339	0.183093991730567	0.358779134201748	0.690829629101636	0.345157549337667	0.209821973550125	0.278871196515829	2.34101496326518	0.359447273848878	0.465180717272843
Meth.MBP	0.046647126423237	0.0255683114348384	0.049126349752851	0.0650354702854748	0.0721297598767045	0.0325871582943962	0.0951012570509102	0.0929071144381347	0.0678826227701176	0.0548439378432533	0.0467480798340134	0.00280489679189688	0.111697363358259	0.0930934401114979
Meth.MC1R	0.224595487141671	0.1218598724255	0.315737348859559	0.331611248925437	0.358392495626973	0.125931407788444	0.63299147414656	0.475425840360246	0.687369967756247	0.225335921991722	0.345435880562629	2.57949646658631	0.415421270603896	0.00460731892993611
Meth.MC2R	0.0509228749916796	0.0701433804725289	0.0528195779121864	0.0808994636660057	0.0878144909353193	0.082542612527322	0.0642929597953315	0.106397332354437	0.0638214035147129	0.0390738298602638	0.0534481559082348	0.00440766725890916	0.0948449198237563	0.0760617596913677
Meth.MCL1	0.186539821133324	0.130066022983312	0.220572553304645	0.384259372272213	0.339856509449146	0.148609870061529	0.237062093518596	0.65096863826291	0.223142189145598	0.150325779765327	0.220822032829004	1.50476443751811	0.351710513277751	0.643019208496497
Meth.MDM2	0.160780003210882	0.102479036788205	0.15221607457334	0.210329128328701	0.27127971502752	0.113732200418144	0.194324851649784	0.383946023754868	0.206832817238825	0.124276798950351	0.156690931445782	1.19925953924204	0.235080289348543	0.373187504628593
Meth.MEF2C	0.00191472923773192	0.0620424374222616	0.258954219747111	0.381421066293501	0.813418304589255	0.221682416492924	0.00227797802780998	0.575770926422246	0.510070525865336	0.226079639931528	0.307243199971578	0.813438779867879	0.664683994739617	0.971087643886408
Meth.MERTK	0.0450704031688723	0.024432419670205	0.00469563852720847	0	0.0808258712418707	0.0436251568746757	0.0764816859355858	0.122717153163358	0.0545982503656081	0.059892324326243	0.0454610095302822	0.00172230403257878	0.089058524011047	0.195989120810996
Meth.MFN2	0.176862220825575	0.128688121604159	0.200487832656649	0.237503843347315	0.30761888753486	0.156513338271229	0.257093273654587	0.505678351755207	0.256692845114061	0.142549672725415	0.210623579412136	1.44133459524311	0.345017585816255	0.459668664727234
Meth.MGAT2	0.220784142752728	0.141945837664835	0.238810470162088	0.290424884111839	0.4244427896716	0.166618684706506	0.292782248328985	0.527570159602748	0.283351579304706	0.179038103093211	0.24351320580216	1.64735254246863	0.401530275895023	0.595264664447779
Meth.MIF	0.200682847131708	0.133116948616348	0.2115980016971	0.259650208346307	0.401404943414323	0.148910578176823	0.251414492720377	0.417716885605349	0.302810848199304	0.156739723914444	0.197851523467335	1.55630512740072	0.300102367240786	0.544940366725847
Meth.MITF	0.199049650312923	0.13279798156692	0.176658245253029	0.228376131408293	0.258591432435126	0.135510717178688	0.224961467001895	0.441555079144811	0.252119757621127	0.180316251021502	0.205819687913899	1.28301554029863	0.479167958498713	0.615876415539539
Meth.MIXL1	0.0643296809752218	0.0299851062302294	0.06204243042539	0.0766569373013162	0.125541558020142	0.0641572231830999	0.142883147120618	0.24912067033014	0.0833682501769865	0.0717942685280728	0.0674781105109233	0.00341556877794137	0.0885022038849988	0.28747914792718
Meth.MLC1	0.0754422820981919	0.0807334995883996	0.100204049020687	0.0622256020405924	0.288325222605516	0.0481704079235005	0.15282647229754	0.233025313283327	0.196196670612283	0.1388347271765	0.0960076191240451	0.00750101402276712	0.155133982797596	0.30985346663014
Meth.MLH1	0.110291258312677	0.101927360319948	0.0996928666125251	0.141416637882798	0.222235293454524	0.0941985038323878	0.012485015923237	0.213058610560199	0.121895146754543	0.0994598012300436	0.129239499759968	0.647615380704163	0.0014514777214156	0.100760626941372
Meth.MME	0.0013577064713354	0.0398226618210027	0.170082557708677	0.304906568660376	0.0061438360701498	0.0627038681201509	0.113943812824861	0.713577404905496	0.163642737133038	0.00189289663412781	0.179844193573119	0.393379529389665	0.0108110240873964	0.3319795488811
Meth.MMP14	0.117970177162548	0.121865503014636	0.116193376214049	0.104107878447046	0.391472041087701	0.0746412444024678	0.00350374815722922	0.285029332545667	0.212309808252755	0.0759578972033579	0.118493599929589	0.975110150614447	0.494770434673726	0.4961510203338
Meth.MMP2	0.151728122016129	0.045021417493487	0.135707789104554	0.236277530632146	0.00118813170574684	0.144049544278697	0.200693433252437	0.679820590797515	0.225367241175289	0.11008868417121	0.15995219771447	0.788056932908663	0.32011763354284	0.594892610187487
Meth.MMP9	0	0.024155365494989	0.0593192578917079	0.0588198811906424	0.0807741578308776	0.0415151845181791	0.05924553983602	0.107298747526783	0.0729714038949421	0.0411564848862574	0.0478545319519729	0.000889987815778658	0.0590912802391792	0.112601550695314
Meth.MOG	0.0496653484587831	0.0241023039048018	0.0485913347390944	0.0708105422565757	0.000684659165552488	0.0598498848307915	0.122313331884633	0.112544311206082	0.0707079683910779	0.0934823934341689	0.0459013916031809	0.0344169656290012	0.000223311740076561	0.13100663945239
Meth.MOS	0.0632773432713476	0.0919786074959051	0.0715728906752178	0.257553707566168	0.136038442548384	0.0733898139411165	0.211952070575281	0.619256369837326	0.100228527713489	0.0911560968011338	0.12648445318728	0.528794761660511	2.99172637196887e-05	0.393534678315017
Meth.MOV10L1	0.0434850337969985	0.00598464083986238	0.00220506759415213	0.0628796044255715	0.109419543504326	0.00064405792299521	0.0795332620915268	0.000799751668495319	0.0783580086081471	0.0341982457964801	0.00110426762486164	0.00176667939432143	0.0448304721994297	0.000805252080887785
Meth.MRPS12	0.196639078729765	0.146911675744272	0.205003713704143	0.28370503056342	0.350960744507054	0.149723846661875	0.28078462764286	0.484491638824908	0.287398903975519	0.15761556989691	0.225505320112843	1.53385454742887	0.398309785972925	0.561223359371289
Meth.MSRA	0.184908590069137	0.130302376430431	0.207531537430187	0.284667839109621	0.294541934216858	0.149379647905761	0.281207222453914	0.784088364181803	0.247567220165018	0.14162323202035	0.20342833413789	1.6168151742598	0.217146893305591	0.385843104134031
Meth.MSX1	0.0642391124065058	0.0304012021465372	0.0782001610959732	0.0948774330679594	0.125959363738166	0.0366993401812006	0.188972458207025	0.331332271559847	0.126174728571368	0.0458756112389288	0.0907639828098893	0.429314654228012	0.139262772518346	0.319167199129374
Meth.MT1A	0.0471330067352174	0.000650513229146137	0.000891871083140361	0.0644633435290031	0.0693500306635259	0.0306123803648475	0.0615241520751423	0.0871528574781666	0.0594824422186422	0.0345786038849783	0.0455492123119836	0.265759717838805	0.0540258973129416	0.0562344443520652
Meth.MTA1	0.193281400385587	0.131417029231564	0.219983216514562	0.247396499837966	0.424233677690538	0.162486503740163	0.261565289072892	0.573204681788925	0.263593791111373	0.156531499827226	0.214359649191238	1.54694673304855	0.271355237292307	0.497924906077062
Meth.MTAP	0.140126692399705	0.0869905456779994	0.120680250118487	0.0372125479896704	0.175314721448769	0.112220513785046	0.162210453089567	0.00181165537026563	0.0105018855029101	0.128914635098908	0.136677822013619	0.362296839855419	0.184796732280101	0.18540252034436
Meth.MTHFR	0.0560554652601736	0.0341264316901135	0.0563056503546646	0.0914471208553115	0.091789437573211	0.036029881686471	0.0728043108679626	0.113564598341298	0.0810667593471733	0.0514574035986391	0.0662893164683544	0.434941669805112	0.0789215276270753	0.000606095538230491
Meth.MTIF2	0.265256805741329	0.183385138487112	0.278398032440472	0.346546577035536	0.407174651733715	0.215623026843423	0.341814644150778	0.774110976201716	0.345984619486958	0.228395911361838	0.29638148804742	2.34711338925904	0.379398699582933	0.601068740741194
Meth.MUC1	0.0905796405985815	0.0313378398484664	0.0514859427944207	0.00168079320894081	0.0989085238963777	0.0444824954002279	0.000862015539396158	0.0751073801305654	0.0697794512731887	0.0778750996372327	0.0468897890124443	0.00664707413680031	0.0503234109038484	0.0897848430242136
Meth.MXI1	0	0.0357212454506748	0.0811420401692588	0.0412797923521306	0.168178604000402	0.0725642455842073	0	0.166941793339393	0.0603977653982546	0.0631641075889893	0.0489851881526906	0.00128813954035719	0.0514659529244817	0.161089122654112
Meth.MYB	0.219198931567638	0.149997265844636	0.216791949465885	0.265744048304127	0.281111815009614	0.133633540971549	0.251641755022568	0.591742451372973	0.261607652538302	0.155900345286815	0.219127461260693	1.7983576178036	0.345509566772137	0.385062113033399
Meth.MYBL2	0.148969146514508	0.0893123180363201	0.161203447528435	0.17918836362554	0.203187353462636	0.0738718862152828	0.24869814751849	0.328311223685556	0.16328497341311	0.128378897887446	0.135790225519486	0.835464768598926	0.162806578419565	0.265235251214355
Meth.MYC	0.211617422237255	0.146211810010704	0.219022767033406	0.263014093183722	0.31501726924923	0.160145974655394	0.276569984582924	0.571709756514708	0.255592529791031	0.165305898617621	0.221181126543061	1.69450878396975	0.389899960618729	0.457170536135739
Meth.MYCN	0.212309329698849	0.0750965978572479	0.170225896117823	0.243655556140645	0.24496955270279	0.116309383520098	0.394190984779622	0.572035217176857	0.262986015147307	0.137082912628829	0.214033793527318	1.86968556364183	0.842561402015622	0.73697207290579
Meth.MYD88	0.17103009591355	0.127902216240949	0.186187769048899	0.228972520364033	0.26379174306483	0.121520901053325	0.215091439453235	0.499341547221342	0.214370624835421	0.142606426085171	0.163581610869113	1.39196989604967	0.259206512123859	0.315334595819931
Meth.MYF6	0.00143203031266257	0.102793351683178	0.0714464261109295	0.131894335010709	0.201758763088645	0.0883325984701301	0.105413465716564	0.129138246540045	0.149840960420638	0.135175521719021	0.0898978636992279	0.00614733526963894	0.183085187574489	0.311903295723238
Meth.MYH11	0.236957302438584	0.0461326003492366	0	0.276503358501573	0.258310382330363	0.0913606954905955	0.5169167058176	0.853585419732858	0.213101573892479	0.14406254625241	0.237524621815282	1.31298706905895	0.196010986663531	0.937502178528731
Meth.MYOD1	0.0575708780192189	0.00112362949512142	0.058906142989056	0.0896237774597345	0.109759676409827	0.00298792152340378	0.233636935460413	0.109573549634911	0.16404870061917	0.000815303964235002	0.0888355274846096	0.482715545966289	0.0816038944776145	0.188701435296684
Meth.MYOG	0.00210220031895384	0.00372395235666968	0.000528210062619406	0.00688141741862994	0.065170041044717	0.0277273797700843	0.00960869497941306	0.00111609172844843	0.029239111384432	0.0310278191742151	0.00297508108706531	0.106827528410956	0.0115287498350982	0.0036705049367667
Meth.MYOM2	0	0.137737999385714	0.207653598016934	0.229531528435543	0.238114557489945	0.093169081263326	0.235771066478801	0.544009337119077	0.217739290707516	0.165681430943105	0.210000462084991	1.40229508248187	0.373365213855206	0.397903885264525
Meth.NAB2	0.269104773040611	0.184032860731968	0.272285186472453	0.356881988514127	0.438228572793451	0.201731724779061	0.336301283486875	0.662117645954915	0.348845240592434	0.203227860720968	0.265391222611424	2.19480655024268	0.386723174444398	0.588920174854863
Meth.NCAM1	0.183791968832297	0.101030749056714	0.17674692543531	0.300087507199014	0.341719854304077	0.0722928912982114	0.00136740055693143	0.575121067737385	0.227199126754469	0.116993970947805	0.163197176445107	1.12692697059502	0.623486363583334	0.983727630975168
Meth.NCOA4	0.197130888736506	0.135516398549866	0.192135104287895	0.256603102055826	0.00219517307710992	0.250134088047321	0.252177255836167	0.308088008772129	0.290507854967211	0.000305192159122027	0.19193989706512	0.687631899976837	0.655495925777185	0.53340200722546
Meth.NDRG1	0.271660742356022	0.17780553580876	0.277681037764717	0.36430808108832	0.395353313754524	0.21401126465483	0.384432564915788	0.648762126676679	0.362580302150642	0.209682467970426	0.310330057966564	2.3046664847277	0.410158355116382	0.410702079372891
Meth.NDST2	0.0534068296404395	0.0372576767947993	0.0610596439765561	0.0810778194551007	0.084188712296961	0.0423422282513049	0.0626900130449771	0.156338111768623	0.0576437524694239	0.0387194501031493	0.0558825051724228	0.425530551277244	0.00049146910488558	0.00117369077567047
Meth.NES	0.166426153788184	0.0575167490866899	0.139729717119526	0.546867076912071	0.463777169108216	0.110609288117013	0.339949376143046	0.356086128324493	0.336844338663095	0.201318913730012	0.172262715654859	0.678090148563033	0.134148337062976	0.000974210366476662
Meth.NEUROD1	0.0747236678275845	0.0605026541991305	0.0699421275065668	0.134049362216373	0.129566290023027	0.059665246551559	0.212671521269901	0.568463515354521	0.107585532245286	0.056131668599112	0.170973048513071	0.518955888542384	0.0890433003386056	0.281972957096936
Meth.NEUROD2	0.148759923057301	0.0806456813204347	0.109938733638465	0.185076719796483	0.160590218086314	0.155496082278674	0.36793433314816	0.300497993055611	0.27997109849466	0.0898983241298069	0.121878215516646	1.40615062423551	0.110197486092307	0.163447986204017
Meth.NEUROG2	0.0868143436639878	0.0431287399964337	0.104630662147099	0.12661867654896	0.241227281809399	0.0684914718958153	0.126131782712889	0.297803567082387	0.118623534489921	0.0668760657662815	0.0840418712581582	0.636184028602563	0.264836065701035	0.36199102261103
Meth.NEUROG3	0.0696543680486657	0.0314464488796926	0.0545414973733601	0.107014690718061	0.1490856610611	0.0380140564397521	0.106150819836933	0.392762773884504	0.0964222270884179	0.0738706886203757	0.153365302693759	0.012749395808351	0.0960944562968468	0.343442931344808
Meth.NF1	0.201004583596391	0.117108725501641	0.219330016803559	0.313193542680139	0.297699392861027	0.125502259820437	0.251617567917235	0.391143410584818	0.290872934201152	0.162692840363628	0.197253418250161	1.55015314176043	0.214740596709629	0.24693299887054
Meth.NFAT5	0.121975704448548	0.10543993112944	0.218864205875814	0.205282675944711	0.265287668149119	0.111078127237809	0.21164724872943	0.29800857488765	0.190098527536623	0.13224802198509	0.00261810889699165	1.06656654613862	0.171412606555162	0.285451052646383
Meth.NFATC1	0.205196589577512	0.135571743744968	0.212832402055623	0.24553579501862	0.364212913839816	0.139459892259682	0.25517693017252	0.440157306599824	0.285343151141169	0.156185445156027	0.20552520518596	1.46638394622185	0.325103830663016	0.526070865181815
Meth.NFE2L2	0.117216093583406	0.0728559622907708	0.0904609448288427	0.172486124034206	0.153934721014857	0.0596812386907954	0.165054057894288	0.173065911966892	0.13675933259636	0.0847085544577284	0.104998926827848	0.894852916156652	0.382789783819361	0.293438106840575
Meth.NFIL3	0.222578355142869	0.140460883339064	0.235963198712315	0.286804885441052	0.372495194731642	0.16928163868587	0.270975147782727	0.564742912915627	0.267950349986766	0.170527405063697	0.222558066060715	1.79683108925939	0.346200421162889	0.492518917750695
Meth.NFKB1	0.190961000202216	0.113392770099059	0.176835866467867	0.229481128809129	0.274985135710279	0.0996232282463734	0.271367021896796	0.458357866794202	0.270942442473502	0.142227061397801	0.180589813536497	1.26430801253865	0.273641013158285	0.432669059316934
Meth.NFKB2	0.218875699001495	0.153898406857391	0.218095965806353	0.295917293022102	0.34062518543074	0.162823428760053	0.301228239943695	0.493508407671699	0.302572204255889	0.182850454880186	0.24231194361477	1.77712534431466	0.388399395969264	0.534441496731762
Meth.NFKBIA	0.237546663323306	0.158982613013382	0.261135957631441	0.292960932074181	0.328576966267737	0.150085066083695	0.346475870273165	0.860092566456285	0.401452343134595	0.178499155645198	0.256040500782183	2.11668165881391	0.566302474674252	0.705705538571177
Meth.NKX2-5	0.22479179591307	0.0816992302813732	0.199434734130609	0.348437749913141	0.247572644685434	0.239230836684677	0.203994503026078	0.202521264327559	0.237020800479965	0.185572983240819	0.188829978406991	0.0205103658778352	0.213156076602557	0.315137747499117
Meth.NKX6-1	0.172717991623434	0.0974076028053561	0	0.520614234635252	0.254980831675268	0.0664720866133893	0.423839697403415	1.04577192579875	0.190100603815191	0.181686225598156	0.173587173713062	0.00102419381753947	0.690454138249184	1.30423258136029
Meth.NOS1	0.0566112409334137	0.000410634102564762	1.79534234661509e-05	0.0829157339582146	0.110001951369437	0.0490140298675537	0.075196133394908	0.190216559489315	0.0865849400382304	0.0533216280973108	0.0705162880615197	0.369239686584031	0.119514796480135	0.178313714843912
Meth.NOS3	0.0501540841738757	0.0317269489543355	0.045229075980436	0.0755250658801747	0	0.0448452157759583	0.16644236495418	0	0.0562243286784248	0.104482979884594	0	0.00116163375671447	0.0951516780839202	0.121442387004792
Meth.NOTCH2	0.111568129447612	0.0481244795844287	0.196594380275657	0.21711809191857	0.261671325827658	0.115051230888528	0.130518193837284	0.285172694856712	0.236358787796547	0.123330494966792	0.126360422275987	0.806952513651856	0.21745974024875	0.212408925319226
Meth.NOV	0.168327733200368	0.0974654166310182	0.187501224953434	0.221167262799849	0.28883167501408	0.131540601345015	0.212320026627782	0.394581762462737	0.228903681169706	0.134754252559794	0.182570187011509	1.2175301822221	0.343615138705021	0.403598480839706
Meth.NOX4	0.0656511567542608	0.0369812872030519	0.00117623541832597	0.000457994522592648	0.126111588862684	0.0555412019130861	0.180489368994874	0.386405530659889	0.112469810222699	0.0780472010228625	0.149456550171088	0.410283074268399	0.342899011321208	0.635385609215516
Meth.NPM1	0.229657056125682	0.142236041340984	0.268507609164635	0.302849220036131	0.440406899489089	0.186924161466881	0.0036686506332411	0.456378067694429	0.0141257744763646	0.169623610240691	0.222644265817197	1.51445052887225	0.291516396735842	0.282315296354904
Meth.NPPB	0.0756069393402098	0.0441017367395567	0.0785779001646943	0.146302902380129	0	0.0629326607090617	0.221216483090309	0.34699212059475	0.129322692179052	0.0607102844532324	0.0866286491572855	0.842077926518749	0.345690441028779	0.34435531305069
Meth.NPR1	0.263566838480346	0.177237716886066	0.270250263212281	0.347925177055405	0.410918603156706	0.182386968133715	0.35528137680897	0.681333190876548	0.359564298943024	0.213760041606686	0.30543838374061	2.25412240519784	0.454957524286991	0.526168095496462
Meth.NPTX1	0.195776137486722	0.177815199905033	0.0237409340683974	0.0895149448039818	0.403589090041591	0.0313079380486568	1.25453738478962	0.330518974300931	0.00154261026243452	0.17963741657023	0.254333622982369	2.31592987450763	0.438859186005986	0.230817789322986
Meth.NPY	0.0788217202126033	0.0278678582787722	0.0719016199242303	0.111005309584088	0.0923807057331041	0.0344588746507258	0.116964319201772	0.240044575954339	0.159967835979728	0	0.105826385773077	0.00376647057275228	0.115306607154921	0.227006416668378
Meth.NQO2	0.0879316682349376	0.0486791085544971	0.0990797397971632	0.159526065811906	0.12664549760634	0.0741061252647787	0.154032740153545	0.173572154333156	0.142404284345359	0.125800509485313	0.111212623778152	0.698256652907533	0.118187085906886	0.107998782503491
Meth.NR0B1	0	0.0350685629314792	0.0717540434276775	0.164199697823084	0.128962938318118	0.0492888293501599	0.344380096664808	0.136870206565542	0.148764750980127	0.0569527388901576	0.111716094026925	0.63682935465785	0.126471131853306	0.0882937886544045
Meth.NR0B2	0.000266993574799567	0.0233229306578143	0.0350912184864686	0.00138813577989535	1.12238046202695e-05	0.0293736722601238	0.000471811556682434	0.0628704197167998	0.00143046106276399	0.0389633462640448	0.0373068131390552	0.00151294159710653	0.00331800171666567	0.0618780841455568
Meth.NR1D1	0.25790419316049	0.178071719466257	0.270174861748518	0.364660215538916	0.423343176677816	0.187323578063889	0.323855446589541	0.648929205714337	0.339879232384766	0.208554265883791	0.262028776797687	2.03873391709644	0.357402821894908	0.466573955642475
Meth.NR1H2	0.257156270474172	0.161158648128567	0.263181887988513	0.345962510693883	0.383627947631276	0.175686716853049	0.330396283547183	0.587421417305359	0.331909904963254	0.199991837814846	0.281888627102151	1.78685053776693	0.401031649393664	0.557677372341017
Meth.NR1H4	0	0.0992206096665168	0.107485810598686	0.157426792238765	0.348700483121187	0.11762409580052	0.00247207049807655	0.267174562299979	0.181537194237394	0.117826792849622	0.100115586291886	0.857569685161856	0.130386778496261	0.12962663871403
Meth.NR2C1	0.243151805478758	0.1735709478722	0.253973563371699	0.318093455731683	0.378252099055128	0.172125609746983	0.314744850250377	0.639082823733718	0.314084268856941	0.199292685037018	0.288403923539922	1.97468083536465	0.524407851504572	0.706978656134994
Meth.NR2C2	0.205377502308879	0.12923805774998	0.224163503099963	0.285178932953385	0.305247438492639	0.14168631458116	0.266960881181819	0.546500244979711	0.266773758950313	0.175383268973605	0.237313870240269	1.63655561760945	0.315672317146687	0.364953704310602
Meth.NR4A2	0.208053412243265	0.138298379911276	0.209649861752518	0.247980641065817	0.323264925888682	0.152908016901702	0.236513044584297	0.504958607290517	0.248828154055338	0.157691903163299	0.22291761959945	1.67441449273846	0.32455379963984	0.457784713470261
Meth.NR5A1	0	0.0237489124878172	0.0372078080033087	0	0.00146529399577448	0.0265018748892252	0.000813004741959062	0.0220393113685738	0.0024237433632085	0.0308317570535129	0.0434702467559148	0.00106216654963149	0.000565249387835375	0.071104761726922
Meth.NRGN	0.216132818657823	0.147120192525841	0.228713433182179	0.284296952648334	0.434745510566999	0.171421803281464	0.258929141247271	0.441638353884407	0.328332922277018	0.158476162526082	0.193908943840418	1.72991597383559	0.362743209445747	0.530638715331301
Meth.NRL	0.222740468058482	0.160654648111782	0.2427676517974	0.301006663776514	0.369868663605238	0.175869122198734	0.295572908071509	0.543815573578847	0.284709127329228	0.179692617324692	0.254552443100585	1.8375178082701	0.376132738050105	0.506481203010709
Meth.NRP1	0.201990327583355	0.144602725625778	0.210884795143904	0.459406935720013	0.277482277252346	0.183873243654807	0.24196772806961	0.00177227741692132	0.256801755400517	0.175669345077032	0.286365926657514	1.27815734458095	0.852336094598801	1.10739430608115
Meth.NTRK2	0.203062392658988	0.0727085649680415	0	0.33699941925971	0.573912618039626	0.21387449908844	0.178175450973527	0.272991083495653	0.457425895414958	0.163053163422728	0.150316073071045	1.93715271092248	0.130420847212728	0.29939600096677
Meth.NTRK3	0.0901292735392465	0.000930961200604516	0.0881447247922986	0.0970847183645475	0.0868597130854052	0.0478760826759648	0.231555931561953	0.254077385740448	0.0182772326165045	0.0431795579023805	0.138066137597303	0.355831424576087	0.132332805699553	0.0671477298131277
Meth.ODC1	0.178428493841722	0.149003806375025	0.207413248139061	0.226907197724425	0.274262831141036	0.118373707656519	0.230363373503896	0.703060742435962	0.250149495017145	0.17033495679028	0.232882896242843	1.57867923658154	0.525574812400128	0.679843802301958
Meth.ONECUT1	0.194028477930342	0.098469754540632	0.186471716143184	0.260795739864886	0.287247748520063	0.13239505207368	0.262333899587316	0.554028263479561	0.249327313931201	0.144909845374371	0.208454716332099	1.48529029181733	0.324452140890158	0.520890912940089
Meth.OPRD1	0.00448541939763929	0.023500430904013	0.0417649526544392	0.0761093638616781	0.102412356673596	0.0315165521192707	0.0556339738299059	0.0759874024068584	0.0618926540378627	0.0416214013156472	0.0458328608231441	0.00302098634197855	0.0470229658577711	0.0495967573536092
Meth.OPRK1	0.0585860739792418	0.0351033602465424	0.0582001478533671	0.123068409545627	0.136866529716405	0.0686878737716277	0.0891751479582945	0.137480108574651	0.102783921351939	0.0551274956515893	0.0756684352450637	0.475389731196984	0.064723166591937	0.00355872485749368
Meth.ORM2	0.0442498700054787	0.0256162912301804	0.00147741742617045	0.00954133645780716	0.0699200019363885	0.0276035172797527	0.0386491766929306	0.00421153996483769	0.0499639166941818	0.0318127874194425	0.0165376002298622	0.153427148446364	0.0471759670745778	0.0169580655002857
Meth.OSM	0.0612475040975582	0.0342112786389674	0.0489333046335776	0.132402227794323	0.112615745239872	0.0382238216575464	0.0848487029381774	0.197550406846502	0.0767533011417783	0.0435988046400664	0.0743918640434698	0.551829458474307	0.122521218626483	0.188055184968767
Meth.OSTM1	0.12871806652621	0.0553225329500752	0.21437749346798	0.313460428482329	0.203067847328068	0.108636589174982	0.194451693057188	0.362786114920632	0.193324329945096	0.145643850415425	0.128083694644826	0.737259873137684	0.192917935853819	0.00182762603375793
Meth.OVOL2	0.226546842373155	0.156662950957458	0.201828430307047	0.260050765805433	0.329915284175838	0.158999203235291	0.251566176914864	0.462519526801245	0.285191669982369	0.179976895052225	0.226798363881817	1.67395707531603	0.494121859506687	0.547821895636418
Meth.OXT	0.0466663712486814	0.0239073409663585	0.0014542565259534	0.069621136869801	0.139519421661752	0.0304522879577141	0.0861973740453726	0.0624672247522337	0.0553909038307622	0.0499619794734586	0.0019330921451077	0.00117972736326254	0.124377840385873	0.168754002185355
Meth.PADI3	0.000990577408581073	0.0252270870292665	0.0520634893395432	0.0839257991265175	0.135067056084404	0.0478988825033791	0.13872947217031	0.100562185210819	0.0583437628180119	0.058030167806986	0.0486562201128485	0.00275426595860427	0.000111446396193967	0.0903613523452495
Meth.PAFAH1B1	0.161083041161413	0.107880554338192	0.20036440921154	0.234898388101629	0.456945693415748	0.151064967362188	0.304405895816602	0.341401950059047	0.238383807741353	0.157701507806049	0.175680400979581	1.14560386751995	0.20735791734935	0.284121150380973
Meth.PAK1	0.175018554611244	0.140610324183814	0.18726015171342	0.213778766011594	0.25830186220168	0.116811651801753	0.222279388186213	0.487166717977409	0.202586732600145	0.134758103411482	0.174296473823081	1.39295495368692	0.327738253062525	0.4463089525437
Meth.PAK7	0.101224851178898	0.0446745948509788	3.16067683321871e-05	0.819540464406221	0.44091814921051	0.0979321682146712	0.297231773502205	1.59743316113286	0.274771991041023	0.209322512057281	0.238056897479555	0.00574017884767508	0.755815445981357	1.65079270158638
Meth.PAPSS2	0.0497295091032783	0.0245147638431586	0.000156133960613286	9.30361756144786e-05	0.000131740752416734	0.0416009601648857	0.15717598466294	0.00428503139013085	0.0558695943319723	0.0839565169728857	0.0414662322060044	0.000386342447115305	0.000845234067076303	0.104275258463868
Meth.PARP1	0.196587540303602	0.145035153954387	0.203177820965055	0.236859138582601	0.288943517021801	0.130919757437116	0.245769057175529	0.416878764444408	0.251845121853081	0.151623477498246	0.191943197268182	1.38619707740239	0.356059614111867	0.487450688189874
[truncated: 314 more rows]
