# Supplementary material for: Preferential Activation of the Hedgehog Pathway by Epigenetic Modulations in HPV Negative HNSCC Identified with Meta-Pathway Analysis
Source: PLoS One. 2013 Nov 4;8(11):e78127. doi: 10.1371/journal.pone.0078127 (PMC3817178; doi:10.1371/journal.pone.0078127)
Supplement: Methods S1 — R code. ZIP archive containing R code used to for the analysis in this manuscript. The README file in the archive describes each of the files contained therein. To fully reproduce the results, the scripts should be run in the following order (1) Preprocessing.R, (2) RunMEGAPSReplicateThreshold.R, and (3) Postprocessing.R. Note that the CoGAPS analysis and associated gene set statistics are stochastic algorithms, so results may differ slightly from values reported here though qualitative results will remain unchanged. (ZIP) [file pone.0078127.s009.zip › CodeArchive_S1/GAPS/ExprsTRUE.MethTRUE/NormalTRUE.HPVPosTRUE.HPVNegTRUE/nP14.nIter50000000.SigE0.10/Pmean.0.5387066440.txt]

1	4	11	14	15	16	18	22	25	30	31	37	50	2	3	5	6	7	8	9	10	12	13	17	19	20	21	23	24	26	28	29	32	34	36	39	40	42	43	44	45	46	48	49	114	115	116	117	101	102
p1	0.00812977186737414	0.0204050972159099	0.0742525480558849	0.090089747175868	0.0111381538267047	2.78898612157721e-09	0	0.0621462827118618	0.00614016625397276	0.0703348157940502	3.69238206321309e-10	0.117777960860843	0.0493235713888188	3.80434378186723e-09	4.77426272937045e-09	0.00696217982584035	5.96481236563072e-11	1.18115851302361e-08	0.00565306526206079	0.0044557906712817	0.0258895845302513	0.00487431532388367	0.0262521155303936	0.00516277324645443	3.11934082624145e-11	1.06406948207213e-10	1.87663066975785e-06	0.0461734570131982	0.0183121794047338	0.00844543542898649	4.34914537721886e-09	4.55160361895194e-10	0.0234729852317782	0	0.00460239395513509	0	0.0215399182857392	0.00894568759220746	0.00966478977117414	2.5711098959484e-06	0.0347161462874632	0.0084472891516864	1.18398235133628e-05	0.0206044366654382	0.00244381399790841	0.00216424719232843	0.0163443549094805	0.00925322091034071	0.0117892968965006
p2	0.0245903136068269	0.0305169848148003	6.28403243122131e-09	0.00984583092464921	1.69646734749129e-08	1.00950751893129e-05	0	1.4794143052306e-09	0.00979377715366542	2.6651115301418e-09	0.0125529013023938	0.00340365091877194	0.0103545149831252	0.0131224527613773	0.287050852227217	1.32256544042101e-06	0.0127780127224575	1.6370394459216e-09	0.0107938566275025	1.18490899231028e-06	0.0195029601962752	0.133831317510243	9.30281022750249e-07	0.0179216775655513	0.00465632359481834	0	1.23517457003165e-09	0.00986064015584804	0.00663829379700268	0.00231116431014493	2.40950788987368e-07	0.0255190818696926	0	0.0176723874263706	0.0214669303375723	0.0019738464242245	0	0.0350301126749169	0.00177315517279298	0.0170453493493421	0	0.0886433707384091	0.000596866298405918	0.0473433709573548	0.0016573167831715	0.00637344806615181	0.00594009688861325	0.00189633293372933	0.00921928955755162
p3	1.54684530339046e-07	0.00305160515365662	0.00650645004551878	0.0145790637346077	0.0678675283183652	0.103935805160925	0.0332383354676832	1.06272262419565e-09	0.00379142516828877	0.0184884249689734	0.00842235433341924	0.082476703392853	0.00284824676385385	0.0326233468540587	7.9336151493071e-08	0.0675076901428242	2.7434737318333e-10	0.0166580384730372	0.040090156747188	8.48631526118298e-09	0.0198521370127905	9.41607451901333e-08	1.97191325801531e-06	1.07860199501529e-09	8.07419670239594e-10	0.0690316644412438	2.86992178422053e-07	3.98797821531181e-07	0.0217935373046412	0.0723485322242241	0.0162073657985086	0.0922012731880939	0.0272266547953996	0	0.0521574675053453	8.76500302331935e-11	0	1.99197530574258e-09	2.71000702310624e-08	0.00194676954732539	1.37331509253099e-09	0.00441370422906008	8.87817305229857e-08	0.00598318176336022	0.000434295770129823	1.52150451529034e-06	0.0183697515030039	4.1136243194846e-09	0.00189387220275365
p4	0.0277670780356581	1.87091469877444e-06	3.67498999993455e-09	0.0201907875458025	0.0014458491242614	0	2.76878824047135e-11	0.028916549573109	0.0262126669816201	0.0218346460005969	0.0197761014820018	0.0182105676266382	0.0171006808712824	0.0221182967124955	6.06161211314519e-08	8.84821702038199e-10	0.00752442958019948	0.0739750700264826	0.0608072658197128	0.000947071556675478	0.0431306760931419	0.043864525646006	0.00593103026932055	0.00225226786034017	0.0491712498949504	0.064713701309853	0.00229357162113913	3.37809926388938e-06	0.0311293597324589	0.0199928151788442	0.0283336978896835	0.0115506085270627	0.0229989484887249	1.11084608358713e-10	0	0.00826952351873313	0	0.0256307751183305	0.0186968454074514	0.0183485646655784	0.00377036545243461	1.55437302388332e-08	1.67410260328783e-09	0.00421428847547359	0.0271616061265577	0.0263024002463367	0.0294476716637924	0	0.00154122042379381
p5	0.0249558895528773	1.20466525187237e-05	0.00870964835549643	0	0.0161045787291625	3.10308546181099e-10	1.01340370522512e-09	0.00447579852481959	0.0134501923173212	0.026269744973121	0.00822137221700899	0.0119618409091743	0.0114809505093757	0.00269828695225455	0.000754376497028406	0.0480415225924021	0.023102532085594	2.53961634190263e-07	3.64945178614141e-09	0.023480047834313	0.0134801352922632	0.00241391752645475	0.0277387244014508	0.00731716545489684	0	0	0.0437223672809866	0.00859082307239402	0.0147543162544249	0.0490755120808423	0.0181644696115178	0.0224933074648905	0.041389334903844	0.0632354963978371	0	5.82074440260096e-07	0.0123720896861369	9.27873930031928e-08	0.0535612629748109	0.0441480664079609	1.2929942643538e-07	4.89711203136597e-07	1.20024120856135e-06	7.62077563572581e-10	0.0303662567360087	0.0248700377021125	0.0230023590346137	1.64422169757088e-10	0.0105341344262909
p6	0.0141110824079857	1.51947074349662e-07	0.0086806491125024	0	0.0145099155222738	0.00717474730802573	2.4821545996761e-05	0.00563732175371236	0.0101574118964165	0.00833977100780986	0.0052443570158886	0	1.01804205765156e-05	9.21154361805024e-08	1.14033538632237e-06	0.0209191714287296	0.0195132956431076	0.0666252565920315	1.60574710752665e-09	0.0120119670917462	0.00548216761614014	9.9867430183122e-08	0.0205401803050946	0.0115333387448714	0.0592884474509024	0.0164131660912579	4.68233847607073e-10	0.0300853847698226	2.06895914223064e-07	5.44800251732482e-07	0.0206518991523675	2.71209811411159e-07	0	0.0314711676721256	0.0835815789057458	0.0390116406176162	8.55176455151445e-10	0.00911645327185235	0.0286425171942157	0.0496919657644288	0.0595436187073757	2.18827978344418e-07	0.255127570815599	0.0357680265425125	1.16624831639252e-07	2.29744180971264e-07	3.14021381376948e-07	2.89112046478647e-07	0.0071509832222102
p7	0.0232668330484001	0.0157725841307171	0.068025343391824	0.0407189263745598	0.0597036551288023	0.0529585837112799	1.52206248669637e-09	0.0381280385214788	0.0246131717156747	0.0216544166874699	0.0519199677045939	1.72280358264085e-08	0.0365439202762823	0.0209697664671346	5.96331147863278e-07	2.28256999126741e-06	0.0443915439443724	9.56839358572077e-07	2.00885241110875e-08	9.16024362028484e-10	3.36260987652466e-07	0.00965334882063285	0.0464093397359107	0.0042702086817842	0	2.96919806207051e-05	0.0453299417384216	0	0.0183084867298136	3.15445828253246e-09	0.0216517502813414	5.81708062644278e-11	0.0363762183161064	8.72937658377711e-11	0	0.000125634153221644	0.00327140158637144	1.94622657803851e-07	0.00202631401360837	0.00635563048982759	2.67711711043275e-07	0.00199539327594414	0.0513915004364767	4.18379291301509e-09	0.0150314033978371	0.0201767022267675	0.0104422653874656	0.0136291647865505	0.00388921437880683
p8	0.0101280151589596	0.0166648834465987	0.00297782278772128	0	0.00545994620919174	3.31314202665663e-10	3.64923091182827e-12	0.00434475301381264	0.0257668661440052	9.71365490887326e-07	0.0125406772766875	3.27541878689236e-08	0.0159802814329224	0	2.71552245146079e-08	0.00720369971900076	0.0141840159130415	0.00286439962604546	2.8841612626597e-10	0	7.2664370081523e-08	6.07291874149294e-08	0.00974095251348975	0.0324858156065237	0.0041618764951521	1.21544913590032e-10	0.00763495089653355	0.00755336388208177	0.0160825126979012	4.35379391998026e-06	0.00566783789918198	9.30332105846189e-11	0.00382883562383403	4.56996136799352e-08	0	0.00687877795034499	0.0156639488385919	3.91534097196109e-10	0.0069267538038039	3.92809100520637e-10	0.00591552008872837	0.00296432741041102	1.49817651246623e-06	0.00231845886678582	2.25177106837128e-08	0.00399508662092549	0.00209249167482136	0.0490973246522799	0.040592521474424
p9	0.0349297767030095	0.0435562919166534	0.00449183071926174	9.95867522434456e-08	9.84195451505977e-09	0	2.32948406482474e-10	0.0227835826072764	1.30687016875642e-06	5.26755781918096e-10	0.0396952408467196	1.23801640616921e-10	0.0149109771030018	7.48570197846184e-09	5.1990252209241e-06	0.0284958429002979	0.00534534270965233	1.43472914837206e-06	0.00277436957742748	0.0324623272310462	0.0666466774411386	0.0250073934542252	0.0178115661427678	0.0224482373288665	2.36895487270119e-09	0.00419454064414086	1.61962500486867e-07	4.23563265797825e-10	0.0127827449459041	0.0319228842804273	0.0625746902555667	1.50709069767573e-09	6.07222450806898e-08	1.45686420972656e-07	0.0735934020141122	0.0550589308234921	0.0513042804568107	2.58665197620672e-08	1.050850135014e-09	4.71071771933324e-05	2.40182491448254e-08	1.77238416717576e-07	5.12079206697361e-09	0.0544649808551858	7.46975470279068e-06	1.29673215497441e-07	0.000292508996423962	1.29765658884736e-07	0.0166276887835306
p10	0.00893268302901142	0.0188016386698159	0.0185577506170988	0.0679015676422979	0.0182510859063756	0.000557736323454201	0.206699661600919	0.0603641246005728	0.0218046814427231	0.000164381485256969	8.05401339095906e-07	1.14937217352137e-10	0.0162588662454176	0	7.42174750165882e-08	2.00467912368789e-06	0.00513667096407812	0.0113030277399643	1.29381289908777e-07	0.0816924169581247	0.0195722068498351	0.00447580129062229	0.0049784747363503	0.00509625107999454	4.92100990968047e-07	0.0162772923206236	0	0.00740077801087045	0.0236228867928265	0	0.00336007674124024	5.15649299401781e-05	0.0335536276354884	0.131377596672964	0.000532089921735786	0	0.000309641681788003	0.01532555991827	0.0421529091701737	6.12940226088285e-10	0	0.0148585604504323	1.11967933638741e-07	0.00115335190294656	1.44256215975345e-07	5.40524206896441e-06	0.00481642960676436	1.0356051373889e-10	0.00898938005297016
p11	0.00920608231040209	8.24498005145563e-08	0.00280047179274337	2.18653020052283e-10	0	0.00762875893007527	1.92669784752386e-10	0.00873614446210902	0.00568776534121955	0.00610275117378597	0.00573431549822902	8.7220138633398e-10	6.81532439370575e-08	5.97901570758317e-10	0.00656468402320121	4.49135840893538e-08	0.0038586554025195	0.00814442061651324	0.0606484817102396	0.0142554727332154	0.0109305697665679	1.98516866091296e-10	0.000274904009601491	8.71045358256687e-08	0.0100531786359184	0	0.00609943584617137	0.00508023095617485	6.82781561955837e-06	1.45086956761032e-09	0.00935618044643441	0	0.00668960114097107	6.81280141022979e-10	3.6385442519461e-09	0.0127240199387863	0.0288205531572942	0.00715668217158695	0.00316543835812734	3.24418258690319e-08	0.0239412446152937	3.65918838018473e-09	5.48406619036945e-08	0.00809878955956219	0.0977282553860691	0.084919552613293	0.0850966157258072	0.0198490918284663	0.00606524700380163
p12	0.0138835655521554	0.0163474615160489	0.0157650189634692	0.0147670386441392	0.0146961246662419	0.0161474262457992	0.0127661487895835	0.0142199988997044	0.0165163627836415	0.0127717806485805	0.0140225417060269	0.0132231363417077	0.0153694662034217	0.0152527726569619	0.0116794586465314	0.0132041683216061	0.0159293495191109	0.0148655987337481	0.0136751132510792	0.014523096879982	0.014107413240591	0.0156677494272167	0.0144700088699826	0.0155705115943213	0.015348249159749	0.011919864505803	0.0111057841279283	0.0132081060938097	0.0158983198685188	0.0115433686154056	0.0128292684096001	0.0164597300981043	0.0148593455856988	0.0148759320168276	0.0140901316792065	0.0177534220124463	0.0128143973421434	0.0161132164129857	0.0162460184252537	0.0150168835128682	0.0156667211662527	0.0148301993316765	0.0111490100454445	0.0180129422465373	0.0149253594241164	0.0156224233722659	0.0145155500421956	0.0108668188329243	0.0148325316582211
p13	0.00530921648908386	0	7.06011932772997e-08	0.00157158639570882	0.00683519234063916	0	3.18277802729286e-10	0.00106459214699823	0.00277916088967144	0.0380207533575467	1.1534228134052e-07	2.2193017444826e-07	2.72303031899553e-06	0.00521003949771395	2.67675864942753e-07	0.000777202919974901	0.0065794736103007	6.02723347027248e-08	1.06698204168782e-07	5.36272060681352e-08	1.21070424452016e-07	1.44805632390434e-09	0.00389491284911297	0.00625909561469797	0.0180668121739039	0.0868593760026379	0.0572818663371031	0.0700950155829358	0	0.0200951594323679	0.0237180797990012	0.0351895220203802	0.0126286832792699	0.00163610975873714	2.53255090012501e-07	0.0314351776078832	0.0223018616485513	0.0935713674670305	1.49256502751818e-10	0.0510364855388516	0	0.0856496682864949	1.49188545370668e-07	0.00366281710926938	0.0320462683344091	0.0194398854255249	0.0176253902088973	0.0300560837812766	0.00407105193050124
p14	0.00319553308422262	0.00592983170362785	1.04061441931637e-09	0.00329567338106182	8.27734923814405e-10	0.00542883583264471	0.0587714547414422	3.97724946842833e-08	3.51300346151301e-07	0.0212543191458248	0.0280813579544225	2.95692347455281e-09	0.00452175102578138	0.103299350349286	2.65512681203938e-06	0.00231402284745915	0.0141707343767467	0.0412330739384301	0.0470666400467142	0.0588203599891801	1.47001259566158e-08	0.0073152005858214	0.0289906165707378	0.00827238162207834	0.0628966883058391	0	0.0652554140754589	0.0342071828892158	0	0.0172237203045796	0.00258636652741761	1.60356762811242e-09	2.91274872208258e-08	4.37172192246552e-11	0.00131557839464267	0.00936073519617524	0.0286298193982568	0.0290350234946358	0.00723109942165755	0.0204371850635712	0.0803147676242862	0.0218037961581293	5.50767869623529e-08	0	1.10670251244736e-05	0.00129398773602048	6.18520900036249e-07	0.0164890453613707	0.00566799225843939
[truncated: 20 more columns]
