# Supplementary material for: Preferential Activation of the Hedgehog Pathway by Epigenetic Modulations in HPV Negative HNSCC Identified with Meta-Pathway Analysis
Source: PLoS One. 2013 Nov 4;8(11):e78127. doi: 10.1371/journal.pone.0078127 (PMC3817178; doi:10.1371/journal.pone.0078127)
Supplement: Methods S1 — R code. ZIP archive containing R code used to for the analysis in this manuscript. The README file in the archive describes each of the files contained therein. To fully reproduce the results, the scripts should be run in the following order (1) Preprocessing.R, (2) RunMEGAPSReplicateThreshold.R, and (3) Postprocessing.R. Note that the CoGAPS analysis and associated gene set statistics are stochastic algorithms, so results may differ slightly from values reported here though qualitative results will remain unchanged. (ZIP) [file pone.0078127.s009.zip › CodeArchive_S1/GAPS/ExprsTRUE.MethTRUE/NormalTRUE.HPVPosTRUE.HPVNegTRUE/nP14.nIter50000000.SigE0.10/PResults0.5387066440.Diagnostics.txt]

Diagnostics for P created at Tue Jun 26 03:14:07 2012


number of genes: 1864
number of samples: 69
number of patterns: 14
number of burn in steps: 1e+08

Initial chi^2: 5.72243e+08

Iter	Burn In	T	chi^2	number of atoms
0	1	2e-08	5.72243e+08	1
1000000	1	0.02	1.89821e+07	1107
2000000	1	0.04	1.63491e+07	1153
3000000	1	0.06	1.54516e+07	1134
4000000	1	0.08	1.49908e+07	1206
5000000	1	0.1	1.46303e+07	1164
6000000	1	0.12	1.42916e+07	1192
7000000	1	0.14	1.39118e+07	1162
8000000	1	0.16	1.36293e+07	1184
9000000	1	0.18	1.34388e+07	1146
10000000	1	0.2	1.33192e+07	1188
11000000	1	0.22	1.32484e+07	1117
12000000	1	0.24	1.31965e+07	1107
13000000	1	0.26	1.3146e+07	1174
14000000	1	0.28	1.31011e+07	1163
15000000	1	0.3	1.30376e+07	1140
16000000	1	0.32	1.29565e+07	1158
17000000	1	0.34	1.28994e+07	1181
18000000	1	0.36	1.28523e+07	1153
19000000	1	0.38	1.28194e+07	1179
20000000	1	0.4	1.27871e+07	1177
21000000	1	0.42	1.27598e+07	1137
22000000	1	0.44	1.27336e+07	1212
23000000	1	0.46	1.27052e+07	1186
24000000	1	0.48	1.26775e+07	1176
25000000	1	0.5	1.26521e+07	1198
26000000	1	0.52	1.26205e+07	1182
27000000	1	0.54	1.25849e+07	1193
28000000	1	0.56	1.2547e+07	1196
29000000	1	0.58	1.2501e+07	1193
30000000	1	0.6	1.24571e+07	1179
31000000	1	0.62	1.24096e+07	1158
32000000	1	0.64	1.23714e+07	1207
33000000	1	0.66	1.23327e+07	1167
34000000	1	0.68	1.23071e+07	1175
35000000	1	0.7	1.22814e+07	1191
36000000	1	0.72	1.22722e+07	1162
37000000	1	0.74	1.22499e+07	1159
38000000	1	0.76	1.22285e+07	1163
39000000	1	0.78	1.22156e+07	1192
40000000	1	0.8	1.2199e+07	1186
41000000	1	0.82	1.21879e+07	1201
42000000	1	0.84	1.21731e+07	1179
43000000	1	0.86	1.21626e+07	1164
44000000	1	0.88	1.21554e+07	1192
45000000	1	0.9	1.21462e+07	1196
46000000	1	0.92	1.21359e+07	1192
47000000	1	0.94	1.21232e+07	1213
48000000	1	0.96	1.2104e+07	1199
49000000	1	0.98	1.20887e+07	1179
50000000	1	1	1.20716e+07	1212
51000000	1	1	1.20604e+07	1181
52000000	1	1	1.20494e+07	1185
53000000	1	1	1.20395e+07	1173
54000000	1	1	1.20319e+07	1185
55000000	1	1	1.2027e+07	1161
56000000	1	1	1.20242e+07	1161
57000000	1	1	1.20201e+07	1168
58000000	1	1	1.20164e+07	1160
59000000	1	1	1.20144e+07	1154
60000000	1	1	1.20129e+07	1169
61000000	1	1	1.20104e+07	1160
62000000	1	1	1.20108e+07	1148
63000000	1	1	1.20078e+07	1142
64000000	1	1	1.20062e+07	1170
65000000	1	1	1.2005e+07	1157
66000000	1	1	1.2005e+07	1126
67000000	1	1	1.20044e+07	1212
68000000	1	1	1.20041e+07	1137
69000000	1	1	1.2004e+07	1166
70000000	1	1	1.20077e+07	1181
71000000	1	1	1.20034e+07	1166
72000000	1	1	1.20033e+07	1168
73000000	1	1	1.20031e+07	1131
74000000	1	1	1.20027e+07	1161
75000000	1	1	1.20021e+07	1138
76000000	1	1	1.20021e+07	1118
77000000	1	1	1.20026e+07	1140
78000000	1	1	1.2002e+07	1162
79000000	1	1	1.20021e+07	1139
80000000	1	1	1.20035e+07	1148
81000000	1	1	1.20031e+07	1148
82000000	1	1	1.20028e+07	1145
83000000	1	1	1.20026e+07	1164
84000000	1	1	1.20027e+07	1155
85000000	1	1	1.20108e+07	1156
86000000	1	1	1.2002e+07	1178
87000000	1	1	1.2002e+07	1147
88000000	1	1	1.2002e+07	1155
89000000	1	1	1.20023e+07	1133
90000000	1	1	1.2002e+07	1154
91000000	1	1	1.20026e+07	1175
92000000	1	1	1.20024e+07	1157
93000000	1	1	1.20024e+07	1138
94000000	1	1	1.20025e+07	1144
95000000	1	1	1.20023e+07	1153
96000000	1	1	1.20022e+07	1117
97000000	1	1	1.20019e+07	1146
98000000	1	1	1.20019e+07	1147
99000000	1	1	1.2002e+07	1134
100000000	0	1	1.2004e+07	1145
101000000	0	1	1.20026e+07	1138
102000000	0	1	1.20024e+07	1145
103000000	0	1	1.20021e+07	1171
104000000	0	1	1.20023e+07	1133
105000000	0	1	1.20028e+07	1140
106000000	0	1	1.20023e+07	1149
107000000	0	1	1.20026e+07	1139
108000000	0	1	1.20023e+07	1172
109000000	0	1	1.20026e+07	1148
110000000	0	1	1.20024e+07	1150
111000000	0	1	1.20024e+07	1152
112000000	0	1	1.20024e+07	1160
113000000	0	1	1.20021e+07	1140
114000000	0	1	1.20024e+07	1120
115000000	0	1	1.20025e+07	1131
116000000	0	1	1.20017e+07	1148
117000000	0	1	1.2002e+07	1151
118000000	0	1	1.20022e+07	1139
119000000	0	1	1.20023e+07	1135
120000000	0	1	1.20019e+07	1139
121000000	0	1	1.20345e+07	1138
122000000	0	1	1.20059e+07	1151
123000000	0	1	1.20079e+07	1155
124000000	0	1	1.2004e+07	1151
125000000	0	1	1.20042e+07	1123
126000000	0	1	1.20045e+07	1134
127000000	0	1	1.20027e+07	1152
128000000	0	1	1.20043e+07	1125
129000000	0	1	1.20042e+07	1124
130000000	0	1	1.20082e+07	1120
131000000	0	1	1.20042e+07	1134
132000000	0	1	1.20045e+07	1169
133000000	0	1	1.20027e+07	1151
134000000	0	1	1.20022e+07	1138
135000000	0	1	1.20017e+07	1160
136000000	0	1	1.20021e+07	1154
137000000	0	1	1.20021e+07	1168
138000000	0	1	1.20016e+07	1142
139000000	0	1	1.20015e+07	1165
140000000	0	1	1.20018e+07	1147
141000000	0	1	1.20024e+07	1159
142000000	0	1	1.20014e+07	1145
143000000	0	1	1.20009e+07	1128
144000000	0	1	1.20006e+07	1110
145000000	0	1	1.20002e+07	1130
146000000	0	1	1.20005e+07	1140
147000000	0	1	1.20001e+07	1105
148000000	0	1	1.20002e+07	1120
149000000	0	1	1.20227e+07	1092


Summary
<number of atoms> 1141.5 <chi^2>: 12003682 ; chi^2 of mean: 11985716.7746523
