# Supplementary material for: Preferential Activation of the Hedgehog Pathway by Epigenetic Modulations in HPV Negative HNSCC Identified with Meta-Pathway Analysis
Source: PLoS One. 2013 Nov 4;8(11):e78127. doi: 10.1371/journal.pone.0078127 (PMC3817178; doi:10.1371/journal.pone.0078127)
Supplement: Methods S1 — R code. ZIP archive containing R code used to for the analysis in this manuscript. The README file in the archive describes each of the files contained therein. To fully reproduce the results, the scripts should be run in the following order (1) Preprocessing.R, (2) RunMEGAPSReplicateThreshold.R, and (3) Postprocessing.R. Note that the CoGAPS analysis and associated gene set statistics are stochastic algorithms, so results may differ slightly from values reported here though qualitative results will remain unchanged. (ZIP) [file pone.0078127.s009.zip › CodeArchive_S1/GAPS/ExprsTRUE.MethTRUE/NormalTRUE.HPVPosTRUE.HPVNegTRUE/nP14.nIter50000000.SigE0.10/Psd.0.5387066440.txt]

1	4	11	14	15	16	18	22	25	30	31	37	50	2	3	5	6	7	8	9	10	12	13	17	19	20	21	23	24	26	28	29	32	34	36	39	40	42	43	44	45	46	48	49	114	115	116	117	101	102
p1	0.000218697554488816	0.000248655371607998	0.000528597895695137	0.000657197054526823	0.000279309587709309	1.97500250098481e-07	0	0.000492328383239239	0.000177260110310755	0.00035533768006398	2.6107778498569e-08	0.000609695047001612	0.000460252159437017	1.48257535385192e-07	1.88071324853277e-07	0.000583806673778328	5.96481236563013e-09	3.27723542390495e-07	0.000441387140375723	0.000258260246147454	0.00058369437930843	0.000258799798166842	0.000281908373846264	0.000206870159860601	3.11934082624091e-09	1.06406948207212e-08	2.13238227182415e-05	0.000370039226233813	0.000391703183188441	0.000630301630880155	2.09815735144194e-07	4.55160361895193e-08	0.000288459161215523	0	0.000364503694230735	0	0.000327028566549	0.000308939521204513	0.000251640755946519	8.27146025853655e-05	0.000507535290983225	0.000260683230021325	0.000650415126477232	0.000262729508100396	0.000472722972358957	0.000572476879189242	0.000468878606607482	0.000387853794493765	0.000208328802027202
p2	0.000367773957850295	0.000477752702023098	2.88696172375749e-07	0.000554460266304103	5.3547411630348e-07	0.000499992573949866	0	1.47941430523036e-07	0.000484337385887153	1.88898038197278e-07	0.000689245065634112	0.000588073402353337	0.000527323420966674	0.000543108196801296	0.00152009976424979	9.65976198504143e-05	0.000367770634312191	1.11720096695009e-07	0.00114972867700709	3.94425748458136e-05	0.000690956675891428	0.000724894284447397	1.47851634831591e-05	0.000337844287865886	0.00104134563015994	0	8.75295269608549e-08	0.000510788033781292	0.000430299251413046	0.000539351818437535	3.84120395416398e-06	0.000390719228576489	0	0.000990708066704149	0.000603861306432231	0.000562861578097938	0	0.00117744592234264	0.000916198461304314	0.000807269865923158	0	0.00097258093347264	0.000881428692073443	0.00101511634350945	0.000614628488504293	0.000640171914126942	0.000468698870177364	0.00137508113814185	0.000284633151361271
p3	2.63413916505942e-06	0.000817521366394564	0.000715100527112917	0.00156849887456398	0.000445445891549046	0.000747382000963067	0.00112520259799808	7.1633866033845e-08	0.00029404570438638	0.000818378465419496	0.000376508450960221	0.00132422153357877	0.000424216619767446	0.00230543849919368	1.86054801991522e-06	0.000722419817330178	2.26344287660694e-08	0.000767579992829635	0.00113153071920466	3.720026549018e-07	0.000466598744810326	1.79539210764123e-06	2.12816623516913e-05	5.66786233024228e-08	8.0741967023979e-08	0.000593157865404069	9.39853449876847e-06	3.92873530594531e-05	0.00038903953563069	0.000437980469312807	0.00043433726393963	0.000781193300896243	0.000429809608238846	0	0.00177305579134708	8.76500302331876e-09	0	1.82914660029133e-07	6.09725053298032e-07	0.000425419770730753	1.1817826027895e-07	0.000377496280630291	1.51737519069461e-06	0.000682083840357546	0.000619421716060238	2.09358530157364e-05	0.000390792151931625	3.4540516147364e-07	0.000297773922836367
p4	0.000198592774900517	6.66137470952652e-05	1.88927642595589e-07	0.00051176269740251	0.00118059439638026	0	2.76878824047122e-09	0.000518988608506303	0.000267578236035524	0.000338414078294409	0.000428296850920481	0.000461394855891629	0.000361221365131122	0.00229195202828334	1.02677297806337e-06	8.62645173018796e-08	0.000257674139903599	0.00141990307121633	0.000460088577568633	0.000608203836309921	0.000387418246523168	0.000852690556676488	0.000740423749603479	0.000162301412427424	0.00175157920118944	0.00228322843511942	0.00104155672601536	9.81060595953757e-05	0.000322713534455966	0.000554681702989724	0.000277447713265805	0.000396084674395101	0.000591746601152504	8.16768308109064e-09	0	0.000177813529265515	0	0.000478079157549843	0.000625584206692311	0.000345389745390873	0.00172329957071137	4.09599451777799e-07	1.18553569980046e-07	0.000256789381102059	0.0011659438798658	0.00100232321637777	0.000955718969218464	0	0.000165783918130681
p5	0.000506200289953397	0.000339030060393901	0.00113799726183421	0	0.00132060344309088	3.10308546181101e-08	7.53942673262144e-08	0.000472746046780868	0.000457373372436439	0.000925450056163607	0.00129722421199776	0.00077316033416885	0.000866005676926333	0.000524695636679933	0.000717510260535311	0.000646164477406638	0.000740026427255949	1.69191578037484e-05	2.2259115241179e-07	0.00130018062617625	0.000686118767448074	0.00044163794457724	0.00118308363417517	0.000625929100407666	0	0	0.00371416774229756	0.000581975245858588	0.000255920137199569	0.000540534504337126	0.00114889322990963	0.000591648557760902	0.0012646526452015	0.00150856214194446	0	3.75666005573467e-05	0.000726488508867464	1.54230204837844e-06	0.00075831605983272	0.000585017085275804	2.18247986427382e-06	1.98690431734385e-05	6.62061577543539e-05	7.19976941929432e-08	0.000411080602857063	0.000426622810238724	0.000408010866718951	1.18460625608531e-08	0.00092103819270347
p6	0.000504936140413675	2.23796126970449e-06	0.00093884868480136	0	0.00185681025973321	0.00276791182241306	0.00052246125954289	0.000610539231165235	0.000468594710008047	0.000706020271311989	0.00193446084328526	0	0.00100714797678142	1.72991145091226e-06	1.72899946139706e-05	0.00112231215971087	0.000673260368317523	0.00080344084987755	1.01714503752413e-07	0.00128561570237717	0.00120151681484248	1.6274265562564e-06	0.000670423076782576	0.000341719409598473	0.000959514600152324	0.00111682633127713	4.68233847607013e-08	0.00141081237609594	3.66876910440608e-06	4.18778634841835e-05	0.000547011033382228	4.07351526759213e-06	0	0.00458203914239028	0.002800156945774	0.000519605649335332	8.55176455151391e-08	0.00120482173851834	0.00260260942947032	0.00132610297549481	0.000924522990948557	3.48204657727449e-06	0.00361055814243479	0.000728719784784448	1.82576405229758e-06	4.03844702291372e-06	4.99678371826341e-06	4.87776687942963e-06	0.000393522935556773
p7	0.000449850457067791	0.000669807461134006	0.00128529029492601	0.00248587201963908	0.0012284094285335	0.0026914739495706	1.52206248669649e-07	0.000490115783267984	0.000211516006335475	0.000527780933028466	0.000379033978162972	4.94158448107959e-07	0.00135689065211452	0.00115099441242298	5.62257612453013e-05	0.000101641162867158	0.000298686640200577	8.69185540834624e-05	5.26954801453984e-07	8.22312523480951e-08	5.47797017708629e-06	0.000259733483378481	0.000265059419747609	0.00034725315928388	0	0.000216580594551295	0.00295926911803661	0	0.000238568161624608	2.44136723652949e-07	0.000737407955055844	5.81708062644314e-09	0.000943764375122467	8.72937658377752e-09	0	0.00022307537292678	0.00108803608674428	3.00817631898296e-06	0.00121906571691282	0.00178492242523814	5.35265109437311e-06	0.000333312745612619	0.00160710705246151	2.01682603542923e-07	0.00160965528640658	0.00123696158935281	0.00092196717596664	0.00048540049876435	0.000409960727265496
p8	0.000141680668230311	0.000129725132417541	0.000158387079921104	0	0.000320397534080728	3.31314202665681e-08	3.64923091182764e-10	0.000127523570169962	0.00011360828259056	1.05487580853477e-05	0.000209213943273144	5.89559564161887e-07	0.000165362959446998	0	4.11750003000714e-07	0.000158685963879686	0.000104127628952261	0.000242400308151377	2.58593843200971e-08	0	1.22141187105303e-06	1.00849668116736e-06	0.000118123818527394	7.79971133595908e-05	0.000125471105866304	1.21544913590037e-08	0.00018873982918766	0.000373524426396028	0.000206619862050949	6.2867766449576e-05	0.000206662711253036	9.30332105846232e-09	0.000259556675383272	7.35834588565373e-07	0	0.000170432816612392	0.000145982542383189	2.75399640743457e-08	0.00026424482483508	3.73094395460251e-08	0.00045174934968792	0.000235790356206978	0.000130411877606259	0.00015577732111048	4.68851626136523e-07	0.000228965803019979	0.000132022804144038	0.000163258437871232	9.21185900005246e-05
p9	0.000377517551455413	0.00074357846341465	0.000875072141057691	2.4732659429364e-06	3.16144809419665e-07	0	2.32948406482501e-08	0.000561571344090537	1.46503904745516e-05	5.26755781918035e-08	0.000679995337483691	1.23801640616907e-08	0.000622438336209687	2.94032349771867e-07	0.000164381045668781	0.00151872288523744	0.000236838717030435	8.16305340003903e-05	0.000513062760685462	0.00152055901078673	0.000540878294465307	0.000502247142964834	0.000305367277140285	0.000201862581200761	1.30311308620879e-07	0.000645654523195717	2.48249392756874e-06	4.23563265797823e-08	0.000231311650333929	0.000584484966892732	0.000637846881594493	9.6676420185314e-08	1.05860640125184e-06	2.73164540571128e-06	0.00129768604631866	0.000630721801007837	0.000590962696658814	5.42789377901361e-07	5.90334508246208e-08	0.00094001115102089	7.31958195260465e-07	2.76172409705231e-06	1.66897666281143e-07	0.00052570141476528	0.00044535588296575	1.27025784142214e-05	0.000397255850412437	2.37794025116669e-06	0.000298103472601129
p10	0.000339944461348885	0.000415748919687338	0.000778082793926691	0.000679817967393604	0.000631498797197916	0.00057317089620577	0.00181433393286016	0.000482167108755832	0.000287302501400791	0.000321740023599526	1.20873438867917e-05	8.28731062180379e-09	0.000469246044551632	0	1.14638153377013e-06	0.000195684225718053	0.00041838610267755	0.000777024677528084	2.21799991276108e-06	0.000632492106227444	0.00048269494838346	0.000469391732885893	0.000360301583945543	0.000215026998435451	7.6760241495248e-06	0.000523618135169927	0	0.000339837874941611	0.000352865309839147	0	0.000298806207571153	0.00018134949301867	0.000263083054356695	0.00063188328370089	0.000650897522040984	0	0.00046427606804998	0.000758344358365763	0.000490940505692942	3.99352828383427e-08	0	0.000391791091459695	1.86740814324486e-06	0.000343962981309043	2.5576091773492e-06	0.00034511322396356	0.000190736597384119	1.03560513738868e-08	0.000219176655679145
p11	0.000230597895525454	1.45561016591548e-06	0.000206847345716461	2.18653020052302e-08	0	0.000274091949721236	1.57700467399784e-08	0.000195689410269512	0.000232542253784966	0.000179405461951061	0.000402723814176306	5.46132404990909e-08	1.22454967955194e-06	5.97901570758446e-08	0.000282744234731674	7.1047959364503e-07	0.000150890854116464	0.000927209652094544	0.00055125294363673	0.000222114459470017	0.000210235192097573	1.63089902113933e-08	0.000296046587555003	1.33610724452205e-06	0.000376782765016247	0	0.000542853259790893	0.000258558057086682	0.000363617071812788	1.12355624561817e-07	0.000369834933033519	0	0.000333172101622603	5.00056606012183e-08	1.43953632495613e-07	0.000200619618306081	0.000318671497393977	0.000383487474721019	0.000561832565510378	6.42913418241278e-07	0.000531805615224344	1.57213324855035e-07	2.97679678836021e-06	0.000250428983834717	0.000463578998735686	0.000481394065520954	0.000309666101862014	0.000232097703502137	0.000166801678587982
p12	3.06120709059314e-05	7.05607083469623e-05	7.23481846435733e-05	7.66346139603807e-05	9.15823246218807e-05	0.000153922674611794	5.99261158153298e-05	5.8477245425215e-05	3.72774140662326e-05	4.28403793176533e-05	5.72074048401567e-05	6.45620511211518e-05	4.74751332183191e-05	6.71837360114245e-05	7.57086773436869e-05	0.000240247256925402	4.22302598556768e-05	0.000115423169653676	3.99564953971283e-05	6.66125522898505e-05	4.28085808312325e-05	5.22072594004374e-05	3.98616601383292e-05	2.82201881101744e-05	5.87943923357303e-05	6.31438164739181e-05	4.87847268513922e-05	3.93617204381328e-05	8.72902594319495e-05	6.97753151980329e-05	3.66589835113549e-05	9.39788237537489e-05	5.27466363520346e-05	9.4940207843355e-05	7.45572334753429e-05	5.51969204869361e-05	3.75846551726199e-05	5.26499316491608e-05	8.77394649121836e-05	0.000179802212581627	8.13376841223603e-05	6.14356755784195e-05	0.000153078290723886	3.8124406872253e-05	6.22947621066115e-05	5.60886235343218e-05	5.14681570582915e-05	0.000110897269457423	3.10254573184649e-05
p13	0.000253982795942162	0	1.35572282827083e-06	0.000680813202136087	0.00148674510270113	0	2.25045138728223e-08	0.000892775518291001	0.000232992489398587	0.00137695096249159	2.41216043432958e-06	3.35764299789406e-06	0.000159018586551658	0.00133614209287844	4.661298897389e-06	0.000947821242262317	0.00022210601361241	1.06213750739301e-06	1.87543004643597e-06	9.75268309388312e-07	1.98338788760315e-06	9.48016304115676e-08	0.000550749078695565	0.00128466667934212	0.000323620753885819	0.00501283188276643	0.000568165525741485	0.00199125809214837	0	0.000794106634210819	0.000696877624574308	0.0014386400018267	0.000978849320887422	0.000990313636386252	4.4282749530448e-06	0.000327374075833641	0.0012482738559533	0.00280955332580424	1.49256502751776e-08	0.00166821883995108	0	0.00224438794157433	3.42712352037306e-06	0.000304746834577508	0.00216429383894331	0.00137452769418706	0.00163333570689101	0.00124331199845927	0.00165252637132555
p14	0.000218056718165152	0.00149146924633506	5.47758804336764e-08	0.000723675978628906	6.50296408919685e-08	0.00111611459943449	0.00306588416027561	9.94985763001287e-07	4.96153034378471e-06	0.000948976864724949	0.000993665472784994	1.57037737865304e-07	0.000383139756373995	0.007567311906516	9.61850344359202e-05	0.000487484486454671	0.000568295194062147	0.00626069114703024	0.00529741698108084	0.00293395075140494	5.19320835591682e-07	0.00163407489398897	0.00130578746724697	0.00177784973949616	0.00542990048284299	0	0.00110173801810876	0.000552626637703956	0	0.0016060267632156	0.000976532127091093	1.60356762811203e-07	9.21580458422861e-07	4.3717219224655e-09	0.000739988096333789	0.00147991199134707	0.00162520995656749	0.000791352510576176	0.00207419585679754	0.00164446177857634	0.00580125333405472	0.00120434029156951	1.67323597544402e-06	0	7.40750923046412e-05	0.000442733693465842	9.7108633083529e-06	0.00369551188312839	0.00227768905793709
[truncated: 20 more columns]
