# Supplementary material for: Preferential Activation of the Hedgehog Pathway by Epigenetic Modulations in HPV Negative HNSCC Identified with Meta-Pathway Analysis
Source: PLoS One. 2013 Nov 4;8(11):e78127. doi: 10.1371/journal.pone.0078127 (PMC3817178; doi:10.1371/journal.pone.0078127)
Supplement: Methods S1 — R code. ZIP archive containing R code used to for the analysis in this manuscript. The README file in the archive describes each of the files contained therein. To fully reproduce the results, the scripts should be run in the following order (1) Preprocessing.R, (2) RunMEGAPSReplicateThreshold.R, and (3) Postprocessing.R. Note that the CoGAPS analysis and associated gene set statistics are stochastic algorithms, so results may differ slightly from values reported here though qualitative results will remain unchanged. (ZIP) [file pone.0078127.s009.zip › CodeArchive_S1/GAPS/ExprsTRUE.MethTRUE/NormalTRUE.HPVPosTRUE.HPVNegTRUE/nP15.nIter50000000.SigE0.10/Amean.0.6038935829.txt]

p1	p2	p3	p4	p5	p6	p7	p8	p9	p10	p11	p12	p13	p14	p15
TP73	0.0346402303767184	0.0120393902415349	9.94701045684361	13.9233538209325	0.214081297039366	30.0313503136486	1.50588892986029	25.9087152849082	240.196246378559	2.05535485021427	29.8570171851194	1.5497842037278	61.9639006989813	10.0567013437044	9.98776534424362
DFFB	0.668028766376043	0.0182290742375872	10.1196436221606	16.7221715068072	0.841886219691365	23.8538974006327	1.33058358558282	25.2690619421392	232.793796370297	14.1673939852043	28.2517353027388	3.2887058547454	63.4225141284198	9.24035830964053	10.3898066152624
AGTRAP	0.0248541677969793	0.402857001441347	13.1446637631329	14.2888423226198	0.427400884803931	44.9264220954523	0.0124504298888836	31.2767665973914	271.919054392338	6.17453695947447	37.7189716769663	1.07337773370143	79.6286685724442	14.668591466852	15.1883801137951
MFN2	0.0679481337347838	0.597045924374731	15.6145107661482	11.2073025316075	0.604715180217477	49.8608216335907	0.869818640058293	35.8068519154036	270.004309608149	0.994721865657283	39.424100695872	1.9489117874135	77.2707100581427	15.7086731412167	15.4390360358024
TNFRSF1B	4.61836343245034	0.0774913392739999	12.0311669573738	14.591778242888	1.02526842659028	31.9130162083308	2.7670811168502	30.9746437636636	248.274851288984	21.5485071712766	28.7970133185316	3.82376930319476	69.1801324800538	10.7117673301954	11.1356776990272
PDPN	0.317615750959454	0.336322079016802	21.429468497209	8.26670175835411	1.8935060790382	47.04565131686	0.0143927699042018	31.6821909506963	252.925278103735	0.312903326600587	33.6328347057595	0.576392993284169	83.0850706184069	18.9645077953607	20.0872228459102
PADI3	0.72863141676968	0.0191618449898433	8.96417668771865	13.0746177256508	0.475635044844218	34.0485042036926	5.89328029431669	23.223538232502	227.240386789004	1.20203176715518	27.9102839747917	9.86035592293619	58.1137056579726	14.9281392976261	9.7790796720592
EPHA8	0.0263620605704527	0.0275254895879082	10.0408605204223	15.8646479520445	1.08472330594882	27.0968913855236	1.83148862961726	22.4200817616187	241.922847846599	7.87791236735412	29.3386635985351	2.03695992848769	65.0769581493385	11.4451247508929	10.7944513330471
LIN28	0.137832037353087	0.000985558899440394	9.02249420204037	21.5696172671262	0.738629117219204	16.9213557900583	5.16392637762613	15.0404575961022	221.293716308857	8.12217388463948	24.2955399097926	2.08861027106131	54.6256971258353	8.37992368687819	9.9292326101879
SFN	0.00719596328709805	0.670942540213139	24.0330346393854	4.36685044714373	16.9037762869986	73.5519705839705	5.2395035117532	44.3934320951571	352.974894683793	9.62485032936655	46.5956288025961	5.32007952405303	92.8801744457214	24.008902685766	23.5512108515014
OPRD1	0.40338850318917	0.0165592494205838	10.9031414597866	17.4565376979349	1.18387839905461	28.2051377230813	0.617521266775256	25.6459621429123	247.481816848531	14.3047935317641	30.8893958583755	2.55825659277908	67.6078949034534	11.853970492917	11.0813250903169
LCK	3.2610330242166	0.020872524305236	9.73688464527019	12.3825702094259	0.89296905926592	21.4255374014028	3.04475330758104	28.5082111965213	240.206192419649	45.2610603205023	31.1487747228018	2.23438132620154	64.2658349441728	9.61181232215603	11.0372960405124
EIF2C1	1.91176066121757	3.87962253629225	13.2924630599245	7.30725718083575	0.689648571595029	37.1221479782389	0.130265357392323	36.6126661767169	264.579472988256	10.6004054459903	31.4110114876035	3.21513302663989	79.0309789964226	12.9647748723322	12.4141466888248
RLF	5.15695767090057	3.65322833769192	15.0147707470229	11.1362911863179	3.98390741072336	26.8273754208804	0.775093642118454	39.9412428382213	223.885298672186	23.2600551076748	33.79788134091	3.22505724142174	70.511559789355	7.98478835548205	12.3112929830145
KCNQ4	0.0298179946184099	0.00670712551569495	10.0293160135777	16.514157218045	2.15611424811481	29.682352138666	3.12750074890564	25.5297850565526	241.904497356224	7.89650634313153	28.4681126680441	2.58563383258504	64.4282549757671	10.8269049006468	11.1899293061794
CDKN2C	4.78288743291244	0.140025593438194	11.2227341205103	11.8029479809766	0.00984724694939277	17.9073892137095	2.6996933063158	21.0171014260858	192.237927766455	12.5745839519339	31.4920832400594	2.24904820410688	49.3704968285278	10.1860036886418	8.53441000006246
SCP2	0.946858836337089	2.62816508457843	12.3725384000039	8.79057193065233	1.88913575530068	36.9768839671588	3.05664178834119	32.0639432608979	234.292222899958	11.2322766401619	32.1693831715752	2.19674237390033	64.8066312520091	10.8477304288579	12.2910875164168
PCSK9	0.566291022650358	0.0143648789934619	11.5506257417435	18.4506175350206	0.523564284521675	24.5098602150846	0.968829589354824	25.8488734251798	255.678706794581	10.8400481788043	33.1713222987336	4.58360184797263	68.3146736769388	11.5377581930056	11.9670133856012
ROR1	1.03979599733685	0.032361096894897	8.10465238065076	23.50753274655	0.0506607223648933	27.3367344899521	0.0488747987743521	20.4142793701369	226.008827510265	13.6718801991756	25.9296628977076	0.0779786259077548	67.2170767123481	11.3451436161975	10.4821955888487
IL12RB2	1.35709963473263	1.9284793847597	10.8354805378583	20.0651864589934	0.148395999184709	16.9782887257417	0.211962266181653	16.7447778154432	196.964129253663	0.0731044021145943	22.717767130655	0.193162607010815	48.9808343582419	9.99245413650387	8.48729404043289
GADD45A	2.84393304466602	0.971108728107455	11.610568692509	10.8878026073749	0.992400150713809	32.2634115307467	0.968419632429094	28.7838516268453	217.096337464674	8.66106299322058	32.7795669676414	2.29942644060297	64.2120309370602	9.52634170018076	12.0349225174181
CTH	0.22845039390699	0.0109482848216653	8.02003681785878	9.5944079250705	0.424827728757236	19.0082823612253	1.74946820800473	20.2693372389361	155.203813079788	3.88884117779787	18.0980731653542	1.37019677514624	42.2640006290535	8.22540761699195	8.04888233719258
ACADM	11.1909802775049	12.5202670477542	17.6900700508473	8.8992053999583	12.550982255446	37.7563602093909	18.9827086681016	34.7234528180685	176.18312187096	57.7687243827258	28.8415967168432	9.74509745155427	51.7253626852737	16.9243186639682	14.800253980725
CYR61	0.0602845990389597	0.129272429054833	21.8064032709604	9.91702832593716	0.145406667055594	46.9547893218218	1.54852403852142	36.4461169026335	226.393784945717	7.32201942066618	37.9017063407318	1.26174226624563	77.8215875805835	10.6902280412878	16.1234676992449
PTBP2	3.87915528652757	8.62173882968426	13.7655359720571	3.25146876386387	4.38254966447953	28.0847773560766	4.83482006889328	35.5262220899084	212.271911635464	25.5378943295686	37.447226907655	4.03400070852804	66.8628846779851	7.86882912706081	12.0312713285257
CSF1	1.6299881781587	0.0482337184637457	10.8336849307208	15.5131006001922	0.135036737264672	31.3525593382281	1.26841837800542	28.8572056856439	248.092198279486	15.1149487019971	31.733332616902	1.77133346420266	71.5972751828269	10.3215687313251	10.4832014266675
ATP1A1	0.535556249700926	2.98213389539594	17.8300685124103	16.8478147651215	4.18727801568391	52.2759317197139	2.50676937559137	51.6987984118548	345.431606884692	7.36077923351536	52.0268841245043	2.40541812012823	97.781409940832	15.6953659386421	16.2053884183379
IVL	0.0135878612570736	0.00860060097717656	16.9155017161554	7.95812038494416	12.7360772184762	67.3669454449194	24.6027530850748	22.2989008698795	179.069717610991	3.48826731577651	31.0366470251785	4.02158066223843	44.1845132286894	6.73152459784342	18.0807072500023
S100A9	0.0136182863276188	0.0769915412344992	22.3442703655611	24.8018991316907	24.1814349622489	98.2491634585551	36.5415706612595	26.8806304092145	234.630650966835	57.087192602866	54.687762085277	9.59479713555099	52.1127833956692	16.670126774662	27.1709206239164
NPR1	0.16685433038726	0.00889871675328965	9.96396938422514	14.0843004612096	1.35247034719054	25.9817531929674	2.2413566145641	21.373454633995	217.051522601815	5.29031552923899	20.1340286116541	2.14246976028399	54.3286331738856	11.7231515372238	8.68736134396301
IL6R	2.2276875263381	0.0946528507920678	13.4687542680317	9.30710709832168	3.31948045301368	48.4298716207458	0.522407434444688	27.9057615034543	235.758494857644	23.1375123965147	31.4224925691855	2.65358573117036	69.8243122768582	13.0665135336366	12.5498631163936
FDPS	0.218664907604228	0.0180345960565176	10.2930886730715	14.7642253258945	0.412265044435668	29.4082219645884	2.00200832666683	26.7475734560009	234.915223620787	5.73904487833706	32.7135352539928	1.51021639707261	62.7160139456022	9.1952974827294	10.4873114210104
LMNA	0.26242469677865	0.343216290311238	18.995982308091	18.7624860635662	5.72343133671082	54.0513169012782	0.256346009754802	36.8407187883418	304.87787680131	6.52463416038634	31.6351042648035	4.3673029713301	87.0304711647332	19.299896698328	15.3269892320883
FCER1G	8.9851282600408	21.1455130693865	16.6693606209388	10.2164038514938	0.234278057329938	23.9654973101315	0.929898137040861	35.8816458459376	217.022419888046	32.9111430376784	23.0012798562763	0.279678207545442	61.6879365517465	10.6714279983699	7.85904253672437
ATP1B1	8.0390890304008	5.52492334520937	16.454223134454	10.0363457263766	1.86557447040178	58.4433868120799	13.7045440948995	44.4229099596054	238.164644402127	23.7725852476516	40.2418337353729	12.2303518856767	60.3713559201982	20.76481959851	15.0041375675026
IKBKE	6.05950497872924	0.0859983855318914	11.5194605158103	16.8706887525485	0.951442337631693	31.9103883525978	0.15340777543409	31.8432359719392	235.800949849241	26.4873818684295	33.8714499552663	2.49545532606294	63.9276155176828	11.601678389533	11.4728675919654
G0S2	0.0268623436941801	0.0238359344927623	13.6508125890593	8.33402572302384	2.42958466018039	55.4744836998509	0.128005578681722	30.8666685271223	230.077121054301	7.97431652263964	29.8919587651902	1.042094322884	70.9168675783656	9.02337245974504	8.79962073967097
ATF3	1.02391016677737	0.29877577297505	17.8373586377688	8.14802876913973	1.27659784652712	34.9077682153926	4.3839547097408	31.4475858970984	202.428371049963	7.69383815348859	39.4298053164201	3.2071708627754	63.2228226885326	10.8776367592604	11.8235108183305
MIXL1	0.113087798954033	0.0214659590621331	10.9775845571734	13.3627656802628	0.910677256110549	27.5913559879733	2.28724282182903	25.1436167873223	258.535680342386	10.6673525204216	27.4933911257335	1.72558686279581	66.7066334598106	11.614836977883	12.1308043824604
EXO1	0.204180445969447	1.15121896202481	11.1172261196099	9.25490272867946	1.30292723663933	21.4431786394066	0.0569208295562779	31.1682656399876	208.830860286147	5.78647903461114	38.3139121409547	2.02519036769221	54.9789959366519	7.67692307974775	9.7154864343128
ENO1	1.39278207289136	1.30757762450585	19.1902981267025	21.7639602044838	1.47985880461006	54.8855825581029	2.65253177461638	50.6509678758339	393.183626959668	15.3684161909641	56.4209901308578	2.97787654671418	112.12240403773	14.3583468415858	20.3897302774983
MTHFR	1.20053507070391	1.20212934881023	11.7844820815479	7.13518927889567	1.59174201470775	41.9262817144988	1.43749940547279	30.2493416005773	219.981333948577	16.2158774584671	28.8589558001228	2.41554993315676	60.5304402641684	9.51659445388813	11.0538345045594
NPPB	0.0664580539077413	0.0351208431858927	10.1967375114965	17.4316162054512	1.11002551979334	27.3908038813171	0.643932129548456	23.2583686312971	234.11859663827	5.62800857426317	19.9677386282629	1.88203410633882	62.1543974129372	11.0340910429065	9.9079516601001
CASP9	3.26508665503021	0.0740353407123423	10.8192598590954	15.1042968866923	1.08112844807987	30.7386278143958	3.24170637065116	30.5613163520125	220.807192118754	20.2752961918561	31.6988288556434	4.33512653288571	66.2322107402667	11.489727245186	11.2377333659645
ECE1	10.3093932455842	2.08797657039996	20.2848666093459	6.68484948060742	0.060291785087738	55.6923928230519	0.0143238910224343	40.5190102062919	264.022851306199	16.9558747427694	41.4554114943184	0.127192238651398	90.1298390442492	11.9222986185764	15.5055136855071
WNT4	0.125638161993969	0.173521680587798	11.0986704795113	18.0503758645275	0.0485758805121381	51.1452548620528	1.42679379907331	18.9670506038302	225.80038917355	4.1704673111055	35.3515312146347	6.18793652976046	65.2757192979324	11.8430413534082	14.0261603279541
E2F2	0.632019928978832	0.0367324223999165	10.1535026192498	17.3235260960764	0.201931414384812	25.9055761602473	3.32542991883264	24.3580653422861	230.455084733804	10.1348056169445	27.7968253808134	2.01112225701789	59.1020998902358	9.09619246208607	10.3064871404952
ID3	0.0624610142498458	1.84173016587263	12.7704056366324	9.45810153583575	2.79040159075385	24.5544155276854	3.70670202774229	25.0925663621972	196.98663537355	14.2958898839623	29.6695954225277	2.72372825362785	64.9501702481948	9.98955031179597	10.3069262284569
STMN1	0.22624724687927	0.242758868922473	10.7798330747104	6.72552624019164	0.843088969499789	27.7787866161475	2.37918606039785	31.7973103738344	223.666055056075	8.01013870348496	35.8802136487696	2.6023113294975	65.5019128952009	6.10246312462687	11.6286581108459
NR0B2	0.045335090912688	0.00345890920285605	8.75308997455198	14.3809629276101	0.828540996063282	22.1799092679347	0.553100539447762	19.5926320907003	199.363405837237	6.04149527224977	24.7332652758347	0.666640067160822	50.7852158656701	9.89314872131075	8.36347741373817
COL9A2	0.385138662500358	0.00855956145949574	11.0606822305221	14.0821683160968	0.0359481824430386	33.0223324358141	0.427977671376382	26.3403211349386	259.065340491529	0.0440984816783566	31.3974212927356	1.55591156651108	69.6619617953824	12.6078140144622	10.8107159163672
CLDN19	0.0766376650447105	0.00993550177447724	10.9816851097421	12.8700999017237	0.147317867982618	34.90801664107	0.412223004784761	26.502828676811	268.755054613518	0.0265965872215588	30.088133025449	2.35349995631132	69.5198801069748	12.7896094859915	11.3699519731377
PRDX1	0.0717376140362185	0.371829202576863	14.4753231894217	11.6043083244682	7.56714544632166	37.4636604545066	7.51539066262868	42.1296162163721	284.950830184188	19.6075170803254	34.9679009965896	5.33779434402735	78.7599224103816	14.3958301441959	14.4335174514513
ORC1L	0.394400354020951	0.303190491885625	10.2549146940961	12.8270435403032	1.23420740641785	23.8509348598082	0.165292846651279	25.1650751285878	206.442020281353	10.3923088703311	30.9000814898841	2.26006238211672	56.4242136005013	11.4146904948103	9.9598268625918
JUN	0.0793374998457174	0.749768170835114	19.6352987260957	9.01632061227279	4.3467536486809	66.6921122859922	0.708651990291372	40.1448309923808	271.285325392807	6.73063822977716	47.0326327964739	2.01206817981	82.6435177958774	12.8091519839313	14.2956181832703
DIRAS3	0.104107457678246	0.0300479134524286	9.74469517246474	15.3984494704727	0.306032707588392	27.8616484451752	0.0289763973939141	19.3054697022426	197.43043917683	6.58305020997049	23.109345917378	1.15317908233542	57.8560924957473	12.6752293538686	9.97399023178919
TGFBR3	0.304045241685575	0.0220826945119268	8.58811050161259	7.71565815593723	2.14800431780726	25.6545658119787	10.6430034346417	39.3158829591575	230.96780915026	14.7873827628445	27.6516597731487	8.42385360100466	60.5164160851121	9.99848998154093	10.275993847709
GFI1	0.71267885075116	0.0393416050052856	10.3414570410894	9.7134840152701	0.925816649766111	25.8829738487408	2.61002236726503	24.3798455988055	224.561744697615	12.4956764116154	25.9097068799548	1.95871330663218	59.8186699573698	11.3940386322375	10.5176656163992
PSRC1	0.109976252359394	0.0238550938505811	10.2428525159201	16.1293599749699	1.53408000822998	22.2558392372743	2.32303528762502	21.320490645587	210.60708158087	9.81350734062339	25.5869526875053	3.00916032992397	54.8341542956664	12.6270100416769	10.5179469173412
WARS2	0.115264117605406	1.31157818551259	10.3762717793923	7.84008663745084	1.37725669405601	27.9792400563161	1.24251081679237	30.1228128282957	193.251328070232	8.83072248047822	28.7319171602008	1.04395291901449	55.181792318449	8.76741691103595	9.85996714343884
NOTCH2	0.349026826419356	3.05884668377781	12.2825496628273	14.9820891854473	2.94588965525135	39.2349792474829	3.24831277024101	39.4379823303486	282.773119413719	17.3277360949038	39.1836234504464	4.0814613358037	82.4603316125444	13.9617567360612	12.709759412774
MCL1	0.053932853018574	0.42227311809186	18.837748711243	13.1922205100919	4.81609663909065	58.5953171249153	2.1086012334074	43.4350405895555	304.49504811775	24.864904904147	43.5985084523133	2.02208152455807	89.5439385489538	14.6589736560288	15.488948055591
CTSK	0.0218999527237752	2.16101303578914	19.0200023088753	10.716751226	0.192945738499665	53.023794497618	0.498360578043437	38.5674258769781	277.429684779214	0.696972458811816	29.6028068796992	0.211714020928283	80.3074131033703	14.6383521963866	8.84924212749856
S100A6	0.829176937552698	0.00837913626430659	10.826556512122	23.9403459474921	5.44101936078161	22.175963765594	5.39297124021961	18.0475832912661	242.372578870923	9.57647423308656	23.7589461217746	4.30236583087596	62.1094202885312	13.2023707406043	10.4150047381455
ADAR	1.62525834566951	9.96998584482238	18.1852184376786	4.35042689246072	8.05582769987585	35.7348891482483	4.33735373001108	39.9765330762196	265.30525612558	23.9644807774042	39.0098313543452	6.15722809506979	79.5673390614441	12.6624062351827	15.2966562677839
PYGO2	0.301728709359513	0.230140645460605	11.2059618785999	10.2299004457585	2.7676531988096	32.586222219983	1.27209230108189	28.6155616180618	222.153413861346	11.2504904320125	28.1779040190207	4.6363106023987	60.4380362357203	11.1375704466854	10.1741721168708
MUC1	0.0468405607464093	0.224158785076247	9.93004771411542	32.6879114631538	0.478464113602564	41.7768462888458	7.65839311570338	32.7607013984354	260.404861973372	15.4315386733437	40.2096388816244	1.85583468199017	66.1131157353546	4.01755375055624	11.0380895834327
NES	0.0628747350841535	0.0208047916585836	10.1572399920844	20.4406563823326	0.209394644767673	26.4367708120486	2.70291842447046	26.5141112554375	257.091739592901	5.01413960022214	32.505426414086	1.43675226177391	72.1689045663554	3.74180411283217	10.9205513010433
CRABP2	0.00578327939854283	1.08763453809203	17.8101489410666	9.21119677872199	0.784586060796028	59.1514175238301	22.6734442266548	19.1855205937105	196.728774540654	4.30398845142176	39.5420310891782	2.42019123455037	53.5178628430858	6.60384386709983	16.0508165879316
ETV3	2.62443637571181	3.83858073524324	15.830547895197	7.72235220975326	4.28828869077626	48.0820253818533	4.27224778196228	36.8251308505772	232.081454171345	14.1522737648781	41.9090333474438	3.76337031661857	70.114160133079	9.09387436795516	15.6397064069215
PTGS2	1.65339460921197	0.0344608625966745	29.8392746960864	5.44995157238556	10.7341320332355	43.6178223944722	0.0873472070605305	31.2167145032473	198.687654519471	4.17012245949914	40.296052209715	2.12242589494548	70.6175737678131	9.7905093439	16.5428257774618
MYOG	0.24253480797853	0.00462847588661309	10.0225451727253	14.844695499524	0.0806592877125359	22.8033543561411	4.49289157423887	19.1115655247266	234.35574326293	5.64064633262028	27.462028558761	1.51962451705293	61.8937986379053	10.5786727697474	9.03742233240616
SLC30A1	0.0106499325514872	0.763332265696732	11.179404954365	15.2498494524157	2.02650882050661	28.5647318194837	0.983684838360293	28.6355010134545	231.847504412922	7.48788013184714	22.661845985369	2.41683679566326	64.8196795500613	11.9316868310401	11.3660713325439
PARP1	16.8311536015398	5.16188282600802	18.5756851818011	7.51001207672828	2.70670554518448	47.4985256859429	2.81060669625564	36.0459321959204	177.815001673381	47.0244042449578	37.7802410674588	3.1040782283879	62.6814967216484	9.26446031860114	16.6469903382206
ACTA1	0.0285437782123299	0.0120115035749837	14.3903384236273	11.6861795257552	0.402851843043732	55.0397077625154	4.6737443874693	24.9955140135	253.832785738918	9.92870853114609	26.9244717410191	3.15397309156477	68.3869948858209	13.0846222224795	10.6225236409578
TOMM20	0.106537494702354	0.103985428433641	10.5916250345018	11.5744842069112	0.66856510553256	27.9244375209475	1.35488122876302	26.5626621596584	180.001836457135	6.95867427516252	27.6046937027612	0.760866396276154	54.1558241698254	7.92262216316227	8.70514614597017
FH	0.0975655471026152	0.157768936599008	10.8127999887625	11.2992680346099	1.21544297664364	34.28031902089	2.73392613302725	31.961818789434	220.774468829204	8.4154848068474	32.7142952132169	0.0568774554213458	61.7005375434856	10.5562391546048	11.3013877961504
ID2	14.6646519919699	4.35111249000427	22.0167427122395	18.4182599447326	3.48149646424978	44.0262240069919	1.87003349047559	50.9846286633292	253.649294824839	50.3868979676529	44.3211937217001	4.47440987119523	71.7502963279352	12.1806762191435	14.4616128446719
KCNF1	0.0706079375289018	0.0172405083853867	10.5479033151848	11.5837598433025	2.28077065768184	27.7643420135661	2.87011440637217	25.7854454340788	245.165612388242	9.91217188828419	25.9564814145017	2.8450979967034	65.1156084020633	12.156937731054	10.9299165177536
LPIN1	3.09907016725074	0.0749776565315555	10.4494336271277	16.1798592182863	1.09219165930676	39.1801431723678	4.53497949598927	33.3990440511947	210.655732845575	39.351993712508	28.3166924173923	3.08224111166093	59.0937183989061	12.2078605928721	12.079715301638
MYCN	0.199016412600325	0.0368879055369573	10.3318065735496	8.02569837883229	0.093928201673348	31.068162379509	1.05092737435325	30.6980008438411	247.58110550169	10.4034887004029	30.4539589973831	0.0506226230804638	67.5358738134341	12.151713618031	11.17702831138
VSNL1	0.0450128919985115	0.0689972443438908	15.5534057064428	31.5404600433999	11.6759276114852	38.0748135332522	1.52494968954266	35.1659675570612	293.366802954213	9.12612754457354	43.1073695564136	6.30052639439059	67.2839598154011	15.8796521609128	14.7653861415824
FOSL2	0.186655379929174	0.116622794015227	14.5453387018379	23.947096245004	0.521790288665343	45.8837393206071	1.29748234994135	44.4978711039346	297.894604289182	8.14120806128765	48.1324530152107	5.47597290588428	85.0787624192331	15.7693196996166	15.3882362590756
C2orf34	0.500454981686964	0.777521830155072	9.08192310851259	11.8365449574362	0.506033766711738	32.7211147749907	0.140973966206865	25.3617811935052	210.987685264838	2.83116377396087	25.2304755101302	1.75539323239407	53.9908548614364	10.8074544765446	9.24704709045399
EPAS1	0.0168508425853327	1.06479343687502	15.9318578886042	13.2530985479129	0.956328564524471	59.9206875330696	0.0535786643594008	38.0513861349997	289.338817441918	8.23533170072598	41.76213822627	1.28925123208759	87.6750399657111	14.8301685252046	17.4123095809329
REL	12.1570793315206	13.9667808303404	19.1487853791584	9.69667141985361	7.53213138355171	39.9459535868749	1.3663198720366	36.7804989537419	174.720497120505	56.6135413674946	38.8794504513397	5.56676771002823	65.702143600748	15.7750163702656	17.3385722128995
CCT7	0.0525013608630283	0.185594739911876	14.5428595858186	11.5150928152054	1.39210837987413	52.6007541153321	0.221445024971536	39.770024927445	291.635262454289	4.10028903672635	40.2106911312313	0.721391781334711	89.8585249172723	13.0565000662152	16.6408180367158
TCF7L1	0.132442551036838	0.133700830711682	10.6774522208696	14.5763247626678	0.0429284359395343	35.0800862102392	0.714949939142332	29.6174556803913	250.848720770829	5.51582188296173	32.6608867143204	1.47126069406577	75.3459215705256	10.8973074651212	11.110899902102
RPIA	1.99109655089128	0.105531410973828	9.05617041409323	16.0182297851712	0.864344598437279	20.1776832580712	3.51020524488159	28.9191644431157	205.307510101326	16.0154624428789	22.4502135901406	4.07002120404867	58.1780465475512	7.68580220839237	8.93366438525717
MAL	4.04545675049563	0.0143664518546206	13.3037834349885	38.6981370719079	4.69832176687386	69.3049293649128	45.3656641602358	20.426094583615	169.028354281516	89.4908636417786	42.4570515068241	12.2931658026207	34.9716913805824	18.9947380018675	17.9213695412431
SLC9A2	6.15177971607642	0.0105635097552015	7.05916460778002	16.0810449918963	1.70063558118248	28.4712832034206	1.65616954936628	29.0005443233563	170.106368529266	16.114330005334	21.3517056476413	7.99691421130097	49.3493485020379	6.89835083050459	8.33067031682533
MERTK	9.11602239156076	0.52802079293129	10.095337641952	14.2685878973051	0.0519154609917908	30.9592037503035	0.167709602967744	40.3279104990419	224.60946723352	16.4699984495092	28.893815990583	0.669364208017476	63.2333703037115	9.00508679200814	7.76610474604585
SLC20A1	4.34098914338953	5.24405447874222	16.2473811834475	8.79308622885338	4.59838860224886	34.9659347865842	3.53334671233264	32.0046563800244	241.923778226956	21.1120511928399	34.482664337833	3.44961283784487	85.8724718547272	12.2574014300905	14.7945917398323
DDX18	0.0380493009477794	0.297136478376818	11.3603985414878	13.6512753017429	0.0076109892121243	30.4395802854049	1.04310124862725	31.6626314828738	224.872633207221	9.33602430643688	29.6730265445529	1.39285221831177	66.775161416657	8.04711555138135	9.65498102815184
INHBB	0.436592206627076	0.0968014457561951	11.2527722539682	16.2432420012332	5.00627381915521	30.7649496660861	1.9227212290179	30.5909167596343	246.052051770024	14.9041054474696	29.2657798216182	4.16859020272757	70.6477224084184	11.6742705274181	11.7224530128386
GYPC	1.01078571744918	0.0415727947492278	10.6364364375236	15.6431618886994	0.540586115123735	24.7300765844761	4.10131856804788	30.5862056413114	240.411756799621	37.1121419065511	28.8175737290739	2.72209225466608	66.9286499568573	11.6817643930307	10.7640902028434
CCNT2	6.4025264034072	12.1327485550843	14.649114694713	3.20880162410343	9.42787412984745	28.8485803963327	9.78157174448853	36.8866831449129	213.029117316749	30.1561794618705	28.1220641151131	7.10599400555978	67.4155008051217	11.2018336357208	12.9856972599321
GAD1	2.1485262774	0.0217546040932773	10.2619515410038	19.2357653571994	0.033927513090538	19.5792596210652	1.35094321921903	20.299386857236	184.266930316032	7.47753356558701	25.6502072542996	2.22421069046719	46.7865137964727	10.0494342232922	8.34646290938876
ITGA6	0.0381648047484336	5.17006516805915	26.6842008416102	8.35907659066867	20.250697989679	65.0115423557112	0.0209410597615439	41.3319060676442	255.588067668667	1.62306457089459	41.3139244546166	1.01177757643553	82.7477451556924	28.2061477702012	24.6808051955338
HOXD9	0.00751973340111846	0.0299607856632141	12.4584841004632	11.582237134472	0.42423634900653	33.3201354872514	2.76676092186734	29.1013563340505	247.665130844991	7.75911743244093	32.1593931699429	2.46282944562833	69.485235217019	12.0088011083119	12.5654954265237
HOXD4	0.223842103100543	0.0145677989002677	10.2569633159511	14.8561039096684	0.0458488309723473	28.0659188783855	3.20506131367062	25.1577936791206	229.386800965538	5.00567213231404	28.8185018994291	1.87428612453355	61.6746022053664	11.4471742786134	10.1926800119998
ITGAV	6.36176059298895	15.7586272207548	20.3308342841977	8.91301713899063	2.88801186007495	55.2781894141882	0.0285675663184396	35.713688820324	237.851472646237	6.51108658927617	41.3304004174571	1.57807431945838	84.9836249279853	14.367071757588	20.4881316336899
CASP8	2.77061055854586	0.81296547050434	10.741767867764	15.1436057472875	0.530990121739424	27.9617009847311	1.55276076421702	31.7494736001418	235.090275748201	29.8868945524245	33.8024373652349	1.97439537151787	63.7570981727688	7.66106923010776	12.2681435729233
FN1	0.053188262566508	14.6794578825126	19.282829657361	13.5414397563212	0.142506457539936	30.5068799971761	0.44782097303087	31.8423417334734	261.181422775969	0.0757070966798317	33.0288500542875	0.0223367761461304	89.9907910567279	13.9030068801346	17.1698793769648
IGFBP2	0.0789131989232468	0.0479278675063264	24.2228900438095	8.08699906311049	0.531357197506455	62.1613649856304	2.53459185070055	44.4701851336878	268.340074857442	5.61764257103447	43.7799233348342	15.5409522471713	73.8991759324417	22.2913224248692	18.6369083246385
IL8RB	0.0421544187107051	0.00785830476293514	6.62556894704049	15.8896893416038	1.95712308200495	28.8863313167591	0.680504461404525	17.3922117932681	186.063436422757	5.66813260698557	20.4918111535278	1.63313104704075	46.392963825022	8.37322559033009	7.38955065019679
CTDSP1	0.0619109087378471	0.0965006925519174	13.5993116629197	16.0150922327651	0.517878741505279	39.5729836675451	0.865634935524472	34.4496782300478	282.740363277561	16.5556188902153	35.81408098918	3.04896152018841	81.1121755265624	9.86482730365533	13.6761820093325
DES	0.0138840757030883	0.014209390748996	16.5441265236784	12.7756270957854	0.751954476506102	42.9144926078509	5.66611543895593	22.5168009019308	248.163129772428	5.89498810887717	24.0063831015457	1.33092017129067	66.2538244089592	14.5681620057924	10.0524376728633
INHA	0.179702896827734	0.0123282012359977	8.72222330802232	18.6380429369091	1.75341340687522	21.0351368912884	0.482556156486029	14.8368645207234	195.427810730519	3.09005236407801	14.8418726574365	1.84792537418624	52.0776198767051	10.7134444181469	7.7670325424135
PTMA	0.0826246208077245	0.0203426213242663	10.4138493678603	13.7137633576989	0.209129292793229	32.2266972710398	1.02854633232765	26.1613711667892	226.932898210175	5.75879401316933	28.7045815280188	0.136403454224474	63.0906407135692	9.41074415116019	10.6147070769511
ADAM17	0.126562833032048	11.8664526035297	12.5453196997577	6.8035904863196	8.07189767172929	29.967635352042	5.75034919125691	34.8124418888814	203.375522568823	17.1441761366924	30.8945756927318	4.99597208059021	61.8711268328437	11.113489468926	14.2342202901892
ODC1	5.47807629560188	4.46670655091306	22.4872043751658	3.43660985182222	24.6494032437243	70.9956450178891	0.0465316072793463	48.0055863942375	227.822376606213	28.8166051496598	25.655846224203	12.9321937421173	89.4850587135947	13.5349757538826	25.7586707671622
APOB	0.822138481193272	0.00690926981007053	6.51361569229373	15.9645740395423	1.51077827918601	15.6838662429438	0.464948160925064	12.2400884851636	159.620814831314	5.83919953075312	19.0805790052958	2.55644409294177	38.410183727232	10.5805955454316	7.29480801961688
ADCY3	0.864052036724168	0.741489523830733	13.779012026057	12.5280884561688	4.7503727712602	41.4444132849111	0.0620855591767549	36.433513060533	256.07442000789	10.0359787435724	28.7836159962678	4.22562457722019	72.5229816720191	13.3001731648234	13.5728091194986
POMC	0.12711513264704	0.0787093257282134	12.0160226002513	13.500027039907	2.28270716061363	29.3166227618969	3.04408679872486	31.204924635824	270.649076768743	7.60755330680401	26.3681835672641	1.24737346620305	71.8147537322711	13.8340336103518	12.0263526742753
DNMT3A	1.8257521187973	0.0235104749139402	11.0724937935358	15.1936632907616	0.494232938691383	28.409952681273	2.50081074023101	30.9777187551426	235.441808300993	15.9287585946272	32.057986670794	3.57551839212162	67.13763078185	10.8747467968553	11.5560711638428
CEBPZ	0.184879595177487	0.0196054502312396	9.5685816063589	20.4780019467666	1.13538399639911	29.6981237198686	1.02161131302581	23.9016498530074	202.612544974542	6.57917658173515	25.4611602796523	2.93644083824677	60.1214967864995	11.1735007132616	9.92536781816383
CYP1B1	20.1112938372112	5.61761497106531	10.1144267286234	8.17716943809863	0.0363307907526014	24.0235599324614	3.61500026170148	26.6075265440316	193.625407837426	3.50797988438261	21.3385892589086	1.91433615773141	57.9343441417054	4.46169426407892	8.24954991106601
SIX2	0.0864659386449203	0.256581962663878	11.8255189017918	7.63205488155144	0.0249893262540141	36.838050244697	2.99712735532217	32.7713437287048	282.380988859066	6.28131787970683	34.6672063928724	1.85584327354165	80.4633492535833	11.7205777653801	12.7708857980682
MTIF2	0.45315324298549	1.00005370021694	10.0001656024475	11.4536631667078	2.05891506376785	32.290136555553	1.10422627216771	30.3843183404635	205.881817592045	4.74474155078673	24.9958334167923	1.50284998419776	57.3509050987954	8.91773100735128	9.80924451473632
CCT4	0.0756626212033468	7.19086924725399	14.2395185871353	10.4987744635373	8.59804005522307	38.6826556828072	1.76712061767271	35.023509742833	242.280589677307	21.1497418678595	33.6628741934336	5.22430085414902	76.6010740259536	14.0476944491935	14.1956182554869
GFPT1	2.39278235884549	5.91300558114262	14.2824228403523	7.56311337138167	4.83326324014637	42.6367923737322	3.64026892386135	40.9717029027063	262.53300579882	16.4911671095462	33.8421944064438	4.90567254901547	79.1196759791792	11.3530294757029	16.6748861981015
TGFA	0.113939806336391	0.800497590343556	11.8526471663845	21.3217772567648	4.71732449580267	55.0336028654236	0.0159987596281503	22.9660217572625	205.250981085133	1.99234545410864	28.0579270256527	0.0162401926836681	61.2845943137606	16.6318813093983	19.2122891733779
TACR1	1.63955423005724	0.0196412908191368	7.17800552454812	18.0585714112984	0.908976258121475	19.3281686592207	5.34780426964517	12.7721523921113	178.19588572723	11.9907640078345	17.2914379715564	3.22250356692673	44.4333355554473	9.48377723797049	7.92840993211007
CD8A	3.40403283439623	0.0848138565840688	11.2853695606903	19.3048280853932	0.0372525089250187	26.955497604132	0.0704986720175524	26.5008882354779	237.449001927464	29.526881732879	32.2994461888755	2.00225620819141	63.8815264261818	11.7465383247638	10.7756691758522
FABP1	0.210997268374993	0.00809935450771547	7.27853028879762	9.02655024837511	0.246614745735764	9.18774205724317	4.37839506770854	12.2826512632993	153.730273861937	4.28829017390325	17.7097515342233	1.21292779546409	39.787106667167	10.8741344918089	6.11105963559467
ADRA2B	0.149905692299226	0.0178450042617184	9.55674270310856	12.7454037117334	1.32789774496562	26.93560040348	1.77777659922945	25.4918306357362	234.144594858665	4.23262684592608	26.6234794735867	1.96154532414126	60.7858915156481	9.98390282993883	8.39785453979294
SCTR	0.30334897910003	0.0142303619544613	9.5738800037648	13.814997256819	2.27802376306914	22.1002151237707	3.54352304904348	20.9413102321434	223.981255083955	7.13318999085657	25.6508677441456	3.36314287088249	55.7502154211659	11.0839538744464	10.5716202742087
NR4A2	1.73958558658897	0.394843896436862	17.8717361851236	9.64869369950247	0.872630361193702	33.17667870991	4.16636029343687	42.1035394237477	207.284837808503	10.8855346007599	39.1210328150136	5.94655522772644	58.6400353489913	7.4089075081891	9.80569327363613
LRP2	0.30498162462101	0.00400647082336674	7.0479419560071	18.3435240179102	0.781470846368917	13.2438343561343	3.44557817794154	14.14005761178	173.77016312185	2.7520088196396	20.6439668151283	1.81053864760949	41.7139739522827	8.57910339980973	6.86848160807433
SP3	1.43842720970004	6.00074791526101	14.244963494943	10.5951510694289	4.79711791821096	28.4077666210632	5.50370370593592	38.458099402573	258.520923096173	23.2864885114827	32.3315927903051	4.98856135186823	75.2232976981176	11.5344875187784	12.448811864749
ATF2	5.8340712154734	8.35187156856649	17.2347718175079	6.95923782746228	6.20681334496215	36.8917302315504	7.23937461537802	43.8092565753902	279.890593486837	32.1531088097701	35.1385182104074	6.47322299763491	86.4808978485157	14.3198287538397	15.4273619136815
NFE2L2	1.99643939551258	5.3026533899029	16.9572466513509	13.2283303013799	8.22300728241942	36.2657272533943	17.3105430761385	56.8299334868592	283.232836074054	24.9831277076111	43.5613819155103	15.9759047574365	68.4321191599376	15.5529612371013	14.1533430195468
PRKRA	0.437602663470055	0.0904790800140899	10.9647911953559	11.856794838138	2.59844212116028	34.687260311882	0.0235209443103019	34.1555902130432	225.902454988509	10.6098197753967	31.5482629698817	2.31265107765983	68.6800157108699	10.6032918439484	11.5918899372473
NEUROD1	0.0289692962276184	0.00120635880949972	7.46949096819796	18.9904391309229	0.606455085662422	9.6176995013828	3.0983368143627	10.7115667515965	143.879541333379	5.53929332864961	19.581978663202	1.58036919959129	36.5486493395219	7.32775157639008	6.37301478860882
STAT1	3.89442895175274	19.037251978341	27.1295121193572	6.31346155339857	5.61728560990311	32.3379986347757	2.42987683494533	37.4223532644879	302.306023129122	17.9313552104556	46.6362630522609	2.9840886026009	87.3576393290798	6.78425424860174	16.5728489774581
HSPD1	0.267161153051873	0.0144745184401698	13.0293147617125	13.363735363768	0.190575405664702	30.297123983737	4.09911846218638	29.851863233891	263.552914682658	9.42523894141712	33.1261208662288	1.61598929212936	76.8617129823931	10.7288623159597	11.1687381348163
IDH1	2.00580332212417	3.31513447433858	13.1129618155443	13.4332720934772	4.56221179954468	33.0858607389118	7.32367992949742	43.6473947677203	283.329298506232	14.7312001908767	38.3658948427768	5.02159156439608	75.8208755707074	14.9500673044875	11.2580868566863
IGFBP5	0.0362012138775794	0.115510114547124	21.4385954209263	10.4830347474533	0.0201212450545886	62.8917182119314	22.9161628220231	50.9300444828983	264.150407498449	3.73378846728974	29.0668335601322	0.628917692837932	80.6450807911535	10.7546233698401	10.2487533850043
EPHA4	0.0225334324974402	0.0298053383643007	9.30176705277757	15.3691085586375	0.580016214492897	53.143985022077	0.42523201784446	31.4306386963449	239.388198488357	0.0460996720089236	35.7245458466739	1.55300811996063	70.6309563547913	2.14720325774337	11.7165196482024
PAX3	0.101404018554216	0.00905201479205434	8.09519859386831	15.5441947987034	1.12179096350814	19.7283519086664	1.5598527450313	17.9817417906772	190.061197294819	3.10367327427154	19.4124389512285	0.741036518701319	49.465941443968	9.9317120526005	7.86762353091085
SCG2	0.021873423813017	0.0323841655315977	7.70731838872219	9.86597195893985	0.548608352863338	18.8834497830745	1.27129792892961	19.4818441139787	180.828664493183	3.60008114784836	23.372817955039	1.55017830169216	46.6687072374075	7.91415443877195	8.7737886126962
IRS1	0.0649108404665759	0.205765060129376	14.9448945302492	11.7793512018442	3.94439688066494	45.5021496854858	0.0145381250705682	25.7299715588024	227.186558783958	1.80958364700627	24.4147424369578	1.55908972314839	67.9431897257669	13.2226058965797	12.7707198087136
ECEL1	0.551514816261184	0.00936707879623408	8.68058451343055	13.0520379383909	0.63246609839655	23.5591168695888	1.56741758353052	19.9859050876892	178.366038140047	8.70880511219221	21.190043883952	1.93632539776834	50.4953176159474	9.12887692807983	8.23803311016873
GBX2	0.0313155346125566	0.020293642665237	10.2725551325202	13.1473858045757	0.785490368786239	27.7679304290519	2.17628483561834	26.076111618285	237.92333504005	2.44621850493219	26.861484867995	2.00913771989719	61.2283957477092	9.25767021670013	10.2277380257392
HES6	0.0141837071238192	0.00653564124103032	10.3990452838081	8.127652430835	0.169755200923758	32.0363953092124	1.40273527807609	20.3607960133027	205.708917066358	4.10945855536243	25.2072103553022	0.166096066321893	58.2715608280973	8.97522421444687	10.1375767593972
PER2	0.368118974628589	0.0938798319636859	12.6633406291804	14.2847036387742	0.0883074471633114	39.42465808324	3.00511646976071	35.9531111105191	236.681606309247	10.099941089511	37.0829317714608	2.78366642434984	65.243728383905	10.326488336121	11.0298560418853
HDAC4	0.22587007430563	0.0202758608541695	11.315755647062	14.1589909087358	2.40282088885605	31.2033177977503	2.97950177363909	30.5219569258826	252.750769825653	9.47946868920959	28.4776115468572	2.91894061276529	68.7249566778617	12.5680681332244	11.2884348677202
VHL	3.87285408397062	0.864996841506441	12.8108301528534	9.14380775263451	1.21887022292839	33.7538322054897	1.68716620973151	31.7848170054282	190.107886848742	32.606031169918	29.9265094148123	1.65074019023956	62.1970292245344	9.03833273412951	11.7845603586409
PPARG	0.409184877496036	0.056078423319199	6.88538439652583	16.9921446485506	3.40746458180562	18.0451633034964	13.4233939808405	29.6498168146384	169.551881530714	15.7639653699589	21.0179486564889	2.69946309906606	41.7412243726897	6.58760776181825	7.77099504250168
NR2C2	1.26927573102022	3.65470182628979	14.0550849917635	9.1484378134907	2.24411140514373	38.658430264881	5.3567378483254	38.8013510307775	265.555052886262	23.2800545511838	36.1980820184941	3.60860977610531	77.5003424286441	11.9770576272175	13.9266619434702
RARB	12.6266431921183	0.0951702640714298	12.1935660195942	13.4035963179295	0.0227645509762969	14.7321165265937	16.5115476780524	30.6378350029883	151.469418840493	30.6113151698123	31.9246918238784	2.88699225634653	45.9127066243259	6.80469653798242	8.50385204755871
TGFBR2	0.134611303821733	4.37804265308653	20.9047043447298	15.5217530276408	1.12907358542798	43.7168191090034	2.52217007996329	35.1268080298184	259.232966323807	47.2899691105889	29.4214365592456	0.198066712779636	75.8001069432788	15.3716145092957	16.3327532314853
MLH1	4.42048062418633	1.85392424768447	12.4267223101397	11.5116450923819	1.45538329748882	25.7270940663437	3.88186358221219	32.0051350802447	195.150720729028	27.5497596428546	28.3919241657146	2.27557042817869	60.6931170788371	7.13724588982318	9.74538517631109
MYD88	2.11738445801921	4.32051289598482	16.6750295548597	12.4091985582041	6.42517370431504	50.348000305472	6.63791391973927	39.3218485373487	303.824511869413	24.8736468928804	34.5089148797755	4.47699153331495	85.5437165670834	11.6793121981813	14.7258625562807
CTNNB1	1.84554400295808	5.02688886428033	14.2283051993332	12.9286448084558	4.40443009124588	39.8768491065251	4.87385882657488	48.3614783529728	322.087114311574	18.8447228097664	39.223522410753	4.12210198949173	93.5557033044941	15.0996535546813	16.0079091124104
VIPR1	1.56055493723448	0.0144003132343987	12.8991957978013	14.6334490170993	3.05800020550757	24.9112268256464	7.69051090694122	26.0851981119445	230.766557078134	16.7649550418811	23.9703785821302	5.07237849133305	63.5487495741635	12.0879283235158	11.2597677582186
TDGF1	0.0127363031425295	0.00683054261670944	4.78159969864074	9.49632805709265	0.358229666497231	11.4726290910322	0.0714414104425868	9.04328514366466	101.223904457915	3.97716606470176	10.5158728428209	0.621375860265606	27.3471755283672	5.53717501680348	4.40034846665581
DAG1	0.11527321241201	0.106831529855278	12.8647082381157	12.3128757831474	0.629351517587664	42.705017565521	0.659634961234244	34.3173178755418	262.396059168502	5.17454092109305	35.4666352361838	2.18081840668433	73.131414978851	12.4956448914152	12.6415478107765
GNAI2	2.60647063896231	1.08295080237621	18.178307818581	10.8106668286213	0.252998970039996	41.1098427544539	0.536833278835127	39.1855259152263	281.900409271284	39.673182506992	37.2271094551844	1.42754470162008	90.6933477886719	15.1067696475063	15.9507040562125
ALAS1	0.123305909929369	0.406182058085659	12.5401750390144	10.2883818214864	1.78237376575472	34.3608448893679	4.31723758963795	33.6892348037731	238.63241072915	12.9037052172231	32.2864266500933	3.61494221561338	68.2095824994146	11.1805778994223	11.5781347780549
ADPRH	0.184210647690199	0.0285811925709498	8.36445962858701	10.9285334973895	0.96500513520988	24.8974759347045	0.404090564139929	22.2749225590743	218.704437244091	8.61805894494156	24.7179343516537	0.900445426562873	55.6474010527561	9.96868389154896	8.62678209269045
TRH	0.0475719831158887	0.0174581717874121	9.47942297474371	15.3831293555553	0.576673320205097	21.0783604986537	3.84996261472282	21.3215855039289	220.657932574638	7.58256207216058	25.3044479351476	2.96911509630952	58.577998506734	11.862631597675	9.40061898375771
TF	0.75730287016218	0.0233503959944895	10.4736814582812	33.1140921300318	0.801451461272693	21.1305307093834	10.1067508527129	15.7448405298399	187.566343182116	21.975676774477	29.9343865154454	3.3479917533655	48.5846699432939	6.73590344856643	8.72360372215364
CLDN18	0.25175825070986	0.00946584945207394	9.89649522680915	14.7875522733393	1.50609663595474	23.3429198300555	4.04589561114242	21.1490477515207	224.754841062311	7.41789272685651	25.9393958967004	1.85103597324495	56.4762921668964	10.6015190117679	9.55958883306448
TRPC1	0.0164809856265489	0.0654195651976266	7.29332377795258	7.45612772841421	0.581885411206528	16.0286979801297	2.63558152502161	21.3289530584019	173.146037611353	7.25564402425849	26.711883825441	1.93819259462372	48.6721334412281	9.04734467943463	8.71497320893973
AGTR1	1.12625648954303	0.00526727135125474	8.35253257521624	13.8198591262261	1.19175072509754	18.4555193655606	1.80911007145877	20.8279197896305	188.663455634491	6.35440856392471	22.9458661572878	2.49386161278255	48.5845187231144	8.19659169260773	8.6123342799198
MME	0.00699027464607907	0.100820244117466	9.62765812455959	10.7478036529519	2.22913876711046	26.4045612577564	0.0358905372203542	23.1822684667769	203.988407972335	8.19139085467265	22.9268955034357	0.853426686089224	59.5228128233809	15.8385418765696	8.20803481868578
IL12A	0.483478082858246	0.00780572431510497	7.43312046428805	18.7144582873949	0.466468854102314	20.4691713709574	2.90355067970807	19.0095478070319	198.426294589328	5.55332434702975	25.1273753950119	3.26490572466111	47.2207575419008	9.50015202267472	8.48722952753531
SKIL	2.60123249249914	22.1112078800894	15.9321356454344	5.39725658285293	7.13322534078002	28.8852721142342	1.85593934807966	31.4668959326295	194.211345084678	24.9468395616765	29.5292346333833	5.70301108110334	58.7658196746755	12.7247053228983	12.6200627187201
HES1	0.0290567045575745	2.35205899952308	12.5139401588634	21.3652119083553	1.69936093390543	42.9540721580431	2.89355712209297	40.4295717209375	263.748836473083	7.95115916505199	47.7479959499506	2.04993856525406	68.8402422726974	13.8472508230134	13.7073206233797
RAF1	1.42368548256352	2.71615018739977	13.8581069857816	9.79501289714519	1.81422329672328	37.9272425496422	5.90981397269448	41.2243590291615	273.315526901574	18.7331015549438	33.6675361206228	3.3410665849094	76.8814422511234	10.8030600307508	13.6619851692862
THRB	0.201700858538841	0.2113132822856	8.43520948880695	16.6200957426646	0.0199364919104898	31.8095116799551	2.44613017586731	31.4981845303772	208.237071591595	6.25014704364529	24.70463331957	0.730188960284514	58.3865886770193	10.5668536320673	8.52438471690301
TOP2B	7.73482248240175	8.81500970187609	13.6847809993965	5.12569355108342	5.71021433415035	27.3197495801355	10.687543284774	37.6092567824069	176.129874998362	44.9900475385103	26.7988292715919	5.1419685443037	56.829900301051	7.47955433351365	11.3961990207465
ACAA1	0.0703942599576943	0.0170708704163752	9.81343719211016	13.2240113154631	0.946991625197227	29.9565587423572	4.0126935021325	27.8104546156503	244.355144048791	9.9720074388693	29.2712258647069	1.11091531934038	68.6626885714315	9.47108192532927	10.6472493254763
CCK	0.138795689818416	0.0134040189559849	10.1675382974445	17.5336081046628	0.249772492823855	27.2168368101366	2.11449160595408	23.7350431769263	237.572011698575	6.54426273306668	27.5276987579036	1.32986959005285	62.671788631861	11.7049958317666	10.2424549184727
LTF	0.318024927071898	0.42303049076323	10.9865848963588	13.219427934805	2.37073357236412	36.3487215325973	2.12638479836943	22.5707583887089	212.976479039933	40.6752257207175	27.2245332895711	2.07623652056701	61.3375228544474	9.71570792461627	9.91183187566085
SMARCC1	2.82417677630304	1.79140950216882	12.0415855098507	14.1777828025622	0.851977782995082	34.7986833428484	3.44284922236175	42.1901806016443	257.062464722938	25.3917272115287	37.1567117070584	3.62479575013861	77.2531349802931	6.50056503271052	11.4116680910841
CDC25A	0.996662053384607	0.0773662342785888	9.45531132105317	12.4275349571037	0.279895270856211	20.7496177748165	3.08099630408002	26.0174447223738	202.661878842205	8.77708226333505	27.2826266116411	2.19941620529283	54.9179811106934	8.16390515439597	8.91493846201046
COL7A1	0.0444698649873393	0.0862950947909044	14.4012600248839	11.3594167544303	0.680915336352207	39.1931372265989	0.226755604808392	32.1231011897737	260.933393799858	5.45536045245236	37.3353981370151	1.82929150436741	79.8044384074179	14.0791308176579	15.4089667587241
GPX1	0.720759281034297	0.0220142452184733	10.0269846742926	14.4520880658927	1.79038840198734	25.6578373073856	6.9785616281751	28.1125455085508	268.605693469599	14.070851996465	29.5709298356459	2.47118182794925	66.299928069908	9.6243378619499	11.1639440432283
RHOA	0.273341113634419	0.336363811697718	16.2441238849964	24.4446488603336	3.34738966631413	47.3216990682254	0.950526306735285	43.0964353404086	334.339107609924	27.1566224647372	41.8328011982151	3.02997342861346	95.2130714380622	14.6638637133108	15.5847348031293
RASSF1	0.0065910622367458	0.0513768920653058	11.7428652910584	9.79169434356649	0.654244000495797	33.704104147823	0.747538488956064	28.6553379774951	249.558481141834	9.44219349815324	26.172861053284	2.12050394338507	67.1502007927228	12.0759427276525	10.5204217311757
CISH	0.0940104998512206	0.0100212384151718	10.3673191737742	14.9684128011386	1.47021013806995	30.0003772693598	2.94002556934419	24.9102271299545	235.568074771427	11.1614894044745	26.6635565919692	2.20146412802645	61.1848435538815	12.2073631634465	10.5597568336304
FOXP1	4.19765433907097	1.47521515989288	15.4390022916651	11.6687461189367	0.793849369016739	32.9394751130381	5.57437764510841	37.1003991860649	246.551502146948	41.3213371526694	27.3383599265777	2.23703642268037	71.4403738219811	12.6718490152801	14.2636831316513
TOMM70A	0.154478997368039	7.8869602516185	12.1377379993612	1.70533804979892	5.94268547989042	28.9439851769302	5.40619968803735	33.7612196185005	193.918413352432	14.0981035767485	29.9985634973868	4.16035426263017	55.1364979221161	12.7808519328062	10.9208714895701
CD47	5.11402505051629	7.59589420390354	18.260951303355	9.05497232477314	7.10201904382919	40.9651715341183	0.9308345543918	36.509842279596	284.901349084509	34.9046905846301	40.3180886519705	1.79110865405468	75.0073214614552	15.5959034550534	16.7557252356447
ITGB5	0.0220294098514831	0.985026530431178	20.769954130756	18.425102920664	0.555906432651376	48.7970504807975	0.473346790240913	37.0123087375001	263.874386066536	0.00881309665949305	37.460258446341	1.86517303352413	77.9771231512325	14.3219060429304	17.256711794031
RBP1	0.0436963705531962	2.29937193304959	11.9256309082756	7.6148558197256	2.67536976831608	40.1071732943297	0.14993496554924	25.5893904372338	223.412102582397	0.0306131733021612	32.8088967360164	7.51705622444555	72.3867527581394	21.506216004466	16.0181003143331
PLOD2	0.0971534905687225	21.6186856108282	18.0686827520809	8.16334952892878	0.049703570638323	32.6453648010711	0.0200437367742174	35.519580310576	180.661619519635	3.981564878716	39.7503496506876	3.17713982430685	58.8374393423775	22.6820919205938	19.6459025819788
SST	0.28335696737298	0.0101408884438102	7.77563597690519	20.2216303472028	1.3933730183329	20.8262838730331	0.770425874463399	19.2155905176987	189.570672825361	7.45682811615817	23.8831912909008	2.21614765982859	50.6020019693685	6.85361684736278	8.28291834116167
BCL6	0.207683402260431	1.06535113832252	12.7950765627791	12.0709513504262	3.91318620042646	34.9137436950599	0.334112899834168	38.0251172710552	232.545926421647	28.5760205854411	39.5726946780898	7.3905178440437	67.1361668888125	12.5628407258445	10.7383447641302
CLDN1	0.5120570584118	1.83451780123537	12.4175714198401	16.2591740358353	1.63210845331329	61.4881665311161	0.630109049341116	54.6984682668039	356.687138148918	6.40605164601645	66.3254104255662	0.0279305569032264	102.418989030625	16.8150954229877	20.1463064808915
TFRC	3.13154586704669	16.5633243132947	17.825936536403	0.465439828428327	7.44717376719047	36.1518223554707	3.038501506834	53.051819942736	255.359101225576	12.8074788494353	45.2973729941628	6.29246709484351	73.1154425994222	14.4826439254856	14.0436745739847
FGFR3	0.0162408051350431	0.106474208450838	14.0345377669772	11.0296452044523	3.94898634378732	50.2725284179802	1.34515640884895	37.4418791450491	265.314585355834	9.86038266592161	43.56041786669	5.91570765273898	68.5168638872537	15.3913120733475	16.4111757488647
ADD1	0.0216500177850167	0.967592442246569	13.9522754384361	4.84836951183825	2.06916258337195	38.0481606367074	4.92784648210397	35.6704763474519	272.901142492648	14.3411569893722	32.989387850468	3.22282328393531	78.3999472507396	12.4933472529399	13.0073172352596
MSX1	0.358135853138832	0.0482082497516677	11.6259095661285	15.141334074505	0.983571093273572	30.1592174528614	2.09325141322128	29.5367419274702	252.817281251549	11.0491651633265	28.477700574671	3.82898185309144	66.6096308755615	11.140612028051	11.8957425796454
CPEB2	0.393968828488721	0.417985601970361	12.1989747903005	11.7136668569987	7.68732000001629	45.8832184421523	0.667794425402926	27.4414649057215	221.820288415297	12.5425614448984	27.8794135062857	2.30644344814275	59.835908019666	11.6177227401859	16.2130293406554
SLC34A2	0.566747778670358	1.1346930473757	8.29795968315656	20.7452878312813	0.324016226804334	39.1087444025507	0.0741221311706292	23.1942486927895	196.652394582248	12.3864705918219	22.2905662682934	3.51141169584783	51.4773535965817	9.5517867374026	8.58523415603969
KLF3	0.16636064446991	0.344167178447777	16.415715605692	12.4483266422828	3.48733915104651	37.3608203002515	7.51848975763653	46.0045681145756	283.874480570707	16.0173739322172	42.0428507372012	3.96782124458677	77.0354111996463	13.4132980457242	15.6885938297195
PDGFRA	1.11575724999747	0.0661845811771904	10.8091144318104	14.1702849937412	0.100944391355669	29.181946666498	1.282375706911	35.8770091449324	244.950667740836	13.367663989902	30.4837965287148	0.661347058918462	69.914590914365	8.69807435784839	11.3545939321361
KIT	0.427165159288878	0.00934897868829718	7.88728210662449	13.6154521968491	1.80760793422838	32.4258476555358	2.25444781498911	26.0426363029203	185.393126026922	20.8197424854376	21.0908892431285	2.19570090918796	47.5346359574996	10.629945236894	8.00168342067896
CCNG2	8.94135909245008	0.119619136251434	15.3380233637722	17.6511174314735	1.30101905766104	28.7536257963055	14.1438803938985	26.178338049247	197.436408963429	48.3807324811696	29.7816587160463	5.56366908274256	62.64676487988	13.1456569504246	15.0177495639767
ATOH1	0.0194453080421255	0.0115200768816734	10.3211874973249	24.5656734372971	0.011322634297882	26.4351103211975	1.22754175703839	19.9190355853664	185.273827048642	12.8968622236048	23.4251314658768	2.09870598462656	44.8082442760487	10.5246022782252	8.98750508835093
COX7A2	0.0200561880514938	1.77283213460634	9.64119449616734	7.55490664676867	2.8369240367108	29.1797537629486	4.65131375057866	25.497708416177	169.102724915468	8.42923004129028	26.7947689450748	2.40674571945276	47.3230976791481	10.5491849791235	10.3358928998922
NFKB1	13.7301843785547	19.9406021724534	21.5709027171881	1.21297833363921	13.9549380234743	50.8918155908933	14.9282022110576	34.6314712299956	161.417274890468	51.3042163860071	34.5317844103676	9.41666919505719	60.4307175166236	14.6625869136707	21.4033362817132
FGF2	2.13246694456131	0.0753741169082203	7.83744319774847	13.3393191747278	0.974673798938047	28.3508215506188	0.0468679008143774	22.3165321190943	178.704774666166	11.1146525854725	20.7473207091884	1.3124865001174	53.2222200611357	8.71441219614705	7.92493317508926
CCRN4L	0.626812927151174	0.215724802275326	15.2503321089751	9.80271877401854	5.03263276122543	45.4626205191949	0.486032046279778	28.9220675307722	224.314485730853	6.49411919702094	29.702505209306	1.53122485519961	69.6772551256712	11.2512131179218	13.5693771427905
TLR2	0.0482435345946286	6.56167538465464	8.52087193321337	6.67603806275653	4.54136240995415	29.9127529480131	0.0769597410674294	29.7415312632286	212.959737391616	14.8898630629879	23.6822904110577	0.572713525616902	63.837592242562	13.3185153907879	10.5501024506486
ING2	0.290468360150931	0.250274159792855	11.5478783044872	6.93712652837441	2.01892515895313	27.7342230742396	2.19098347300049	27.3586090616391	199.608387264793	6.38510083591189	26.6079791813025	1.77432369813838	57.8113426787838	9.63680056888103	9.58939729647711
CRMP1	0.213515722055899	0.0733580301392423	11.7575341463434	16.7707080007996	1.0812334175912	30.412314794255	2.36112437473573	30.641608128641	226.318842851367	8.58523634812623	27.9658830773481	3.43272482960026	62.3724679975524	10.3175154423528	10.3510865442593
TLR10	8.76746912985454	0.00689956815836486	7.45029963027937	10.7315907561447	3.79701776650271	27.7291924887537	0.30098823587473	15.6799668676412	128.359309204208	68.718848323076	19.8067225652677	3.32298680799083	34.9295350408	9.36849536120064	8.89755795456437
RFC1	3.51425221939602	10.509798519634	16.2393459521641	3.58338805719897	3.59446944011008	27.8418636081963	5.97456576492228	36.346902308023	206.129325833203	37.6388758425103	35.5625032082022	3.95596188574672	61.6219578054538	12.0130892887737	14.7436900377496
UGDH	0.0159364729464278	4.72012443674568	17.0465135720975	8.70700706193704	7.20752259558465	45.7958197958874	0.112245044329739	40.1873785057222	223.440510368947	9.84171950171115	26.8210376910574	11.9779330801737	67.3779376312612	20.3878310703033	13.1251551337546
PPAT	0.680728438032454	0.255156928188815	11.1374807973631	9.90650133142709	1.25916158399253	29.3196871823303	0.0763818080210664	27.6749007254254	184.463756361428	10.4623569410694	27.2474838720458	2.10259916784858	54.7641249665187	7.66485035310004	11.2958559495117
PF4	0.849700814014601	0.0293263054590791	6.62930469401422	5.44160354199875	1.08843214867264	11.3054720338259	1.36689380703937	10.6106695354727	98.9846696926003	2.53445338977357	11.217149383192	1.03110453927474	26.7761270166868	2.90971686785622	4.37549097467866
CXCL5	0.00518335707311835	0.0224689993725801	9.96512424587261	17.1693456071409	0.872836683895769	32.8206556787647	1.72475917699599	23.8425542908906	228.905056524829	4.98425685976213	29.2388005836842	1.16386349568981	63.561110075687	10.7141521307486	10.1985992012151
CXCL3	0.0788957815119844	0.0114928891712573	8.57009226569524	15.249631894454	1.47038119085899	23.6113929901891	1.39213676509437	21.168385041047	197.424588015122	4.32552882012164	25.9665491156555	2.26657722278131	54.6744097413667	8.88829698533343	9.22108715070634
CXCL2	0.99988039288508	0.00429835695060326	5.79901531213855	18.3544909067991	0.740536226000205	22.4679752730002	0.623737847060071	17.8481175196467	140.419504359439	4.08208094702999	19.7234964883523	1.19042355900227	38.1279649607263	6.60249060444769	6.99956057202839
HPSE	0.412093840065799	0.140346691295224	9.88068518820556	12.7628808185462	3.4810918101947	35.4615646137789	0.116978929370644	31.7918247981905	193.211597266139	13.5233108515634	26.5649376887348	3.96896117846089	52.5320060456997	12.357035164276	13.4933786927663
NKX6-1	0.385870970383327	0.0223819862957715	9.18934038280879	11.8852643471017	0.901964536525195	26.8484873422005	1.5843251125475	22.5891759011777	223.125380598756	4.19416787886331	24.8777346733583	1.35491132860729	58.7558814576262	9.84081196930864	10.1304044792973
ABCG2	0.255851864961977	0.00862052820232403	6.73300272499967	10.2264530265244	0.41829688535754	12.4568375365713	4.8389931818615	17.9236573127248	174.69304059741	7.62033417675288	21.3219114746503	0.628537691754203	44.010450071232	9.75515692141427	8.62527748351428
SNCA	1.77295275630515	0.0280129374980871	9.65343321706426	12.0263131339574	1.11616790756046	33.2663939620062	5.98667555592579	31.7119968179866	221.362201017583	9.7885115704612	24.9604160977777	2.25402616537379	62.1112899708638	12.489253128565	11.4335264437241
EIF4E	0.145187927722116	0.581673425442539	9.5375244606271	9.37509760628239	8.64350093963534	11.5657177959875	0.980259892123518	16.877856801364	103.807835988449	19.7464675491955	21.3373633781243	4.03386610123026	29.2170476868582	8.47826213789702	11.7323746550983
ADH5	0.542388453507183	0.25849855925321	15.1050108916396	13.1696566674717	1.1596728931815	32.1336798942075	2.82889509397554	33.0974001162764	255.759754516941	11.3022119646996	35.4237016127927	3.36875012862798	71.8848657617621	13.4585998770374	12.0772640655227
LEF1	4.62528543594972	0.179241609978813	18.6299163783507	15.7617673051205	0.372493110312986	23.498375583268	0.43026871629831	40.7554375046771	220.98953262436	54.0194782009006	24.9655919857461	2.34574159115718	67.1986906516565	11.5384813191157	9.0028403231613
CASP6	3.07894663107378	0.231235135528997	10.0500334687239	8.64130034023653	0.0199383459746884	17.5865560416673	1.70292275262448	24.9986461464152	157.245737395337	9.94470403569927	20.9474439892607	2.40276872715599	51.9010581323856	7.4796696295945	9.1033954054984
PITX2	0.0232254880570654	0.0278576847250471	11.8874513220816	11.2735928085921	1.96939118156532	23.4067309119341	6.13372319446865	25.4515693874807	225.093657676525	5.09388353881202	27.6534331700883	1.71365317977276	60.2380928090302	11.3726805604089	10.4374035438274
NEUROG2	0.191840183005525	0.00392390508095641	8.28476982892167	14.3594244853054	0.503798137071136	19.8291891314604	2.11743404321512	17.2500416208126	193.052778989358	6.23332322331844	21.6613956683222	1.33470310438779	50.5858774815285	10.8649919601177	8.89050228352262
CCNA2	0.880250666982363	9.70712902854489	14.0504410581794	4.25012398538556	7.13229272872698	28.6080845224757	6.18178421605706	33.6685044855632	245.512091194598	24.0954140834025	34.6914452993326	4.76293442440684	70.828620629981	12.8446065178805	15.6238063016555
CLGN	0.927668084148766	0.0460607265090499	4.78932591391494	7.64910545500771	0.390300718673428	15.9960899502059	0.165003848688332	15.9660003009222	113.000321100253	5.20067164682325	15.9183960300151	1.68228436291498	28.6823744294952	7.34269731813297	4.97643097442444
UCP1	0.0909717039015871	0.00734212580579956	6.37576031645368	13.9531577487794	0.744304328544764	15.6506521596144	2.22739300706259	15.3750939426571	172.300738831927	3.84522218516414	20.8302901986728	1.30879545498434	42.1599212573144	9.00485690213609	7.34308416477549
PDGFC	0.00437984178485969	4.3886397034172	8.58947042377983	13.4099110595649	0.52703188231303	21.6795012361154	0.0204725775232553	21.9783187967136	193.788290391135	0.396079104677645	24.7087824763111	0.00891275512587771	63.5274389380796	12.9240596109252	15.0424968153252
HAND2	0.0466133005840221	0.0110811786239144	11.8559716721147	10.5190588315676	2.04036007198201	31.7048228414132	4.66995265277784	26.8520316980726	235.574919575119	11.075653068699	28.8313313875426	0.0323222809530824	65.935569218494	9.56567527325365	11.0847587269135
ACSL1	0.0723509663133704	2.65554667829651	14.6087962675701	4.5343367633121	3.84584126355548	45.7278714908722	9.8617420132013	40.7118584473655	256.942724180597	0.389474546160668	29.4855789623089	1.56101530061732	64.3453747193865	7.08188120090289	13.980495456145
CCT5	0.351886727754013	7.51661505198832	16.0539243667085	6.07967646401405	7.90620800927942	46.0404744788566	0.734265864103495	41.3122192949807	252.245991381312	14.5514236674845	37.355499275032	4.48075555682574	87.1222575311134	12.6508142539007	19.160657520872
SUB1	0.0828330559554297	0.0428207397643423	13.7649721679979	9.52568746038857	3.23712876084262	24.5621007205533	0.0877679383340347	27.0196031963014	155.652724762213	26.2685445191517	30.516045758952	0.627142146698367	53.2448208257686	10.0727042651178	13.5970873725568
SKP2	2.09332215302078	0.943334656106473	17.5634504903853	12.5473110238714	4.7844050466558	33.5908654656441	0.465681652981125	41.4862348556184	277.549229715591	19.3460310344775	40.2393533383898	1.76110802029302	85.9128387584621	13.4973852790134	14.7947535778261
GHR	0.375252967701612	0.0721088745572923	8.35431360662361	10.5130545479181	1.03924572634972	17.142747962416	2.41138321203219	28.7152241284575	166.595035109889	6.72905614410115	22.4699733053374	2.29389695556845	46.6583670493108	11.7386424422945	7.26474528567285
CCNB1	0.0540181922171926	6.32949411485219	12.4762827982581	8.1642836970154	1.4186193527736	31.9210528681663	1.41389157108152	33.8843585058127	241.573702505364	5.34790659817019	38.571020832528	0.325380690291826	67.6991145636778	11.8348269245235	13.8154458847555
HMGCR	0.632051180823214	7.39368148050418	12.1733986875074	4.05044759385313	8.62951092868579	28.6251589380281	11.1782964964568	35.8994446425894	230.088710817337	17.9503371404366	32.2325327312477	4.74996475207799	62.0246786697227	10.7086000442833	16.2256109070597
F2R	0.0268587724211123	1.3533303589509	15.7546798620586	9.33146394896691	0.624683532850091	23.069497236148	1.1103693566161	35.0137521464769	230.339062704566	1.98122475681215	26.6268559512586	0.253286767473206	73.8228869385533	10.7376537255917	12.3588568008529
AGGF1	0.699210802576583	0.368873123308293	10.6329712743142	13.3869243750626	2.82483320893184	29.6472679163368	1.28599688220928	29.5432721023497	215.388111155738	18.5684919478545	27.3340163839834	2.36081358375188	59.418532761757	11.2056817634139	10.9521284955248
RASA1	6.37984456940057	19.4474794369976	14.5687513590847	2.33735316371592	13.7545366383135	20.7715793611204	15.6137203562627	30.7488801407411	187.750864687522	47.1080027925355	24.5770954090775	6.70280773003709	58.7032971328525	9.67727815306095	16.1366944735795
APC	1.67136186290444	8.17388483130077	8.97685683085155	5.2611536139375	5.71495134340887	17.496682588102	7.6942745812735	29.0950492986366	181.141456318554	18.742291342671	21.1594380185814	5.79240929261933	50.4763874942482	8.49339687825497	9.15654143342605
TCF7	0.369933742962948	0.0279317372030026	11.0011839220433	15.8459044431891	2.97219073171314	32.844547239762	0.27239910102251	24.9404484456274	228.420818492129	36.1365806370363	29.1748291495242	2.98589537041492	65.0532640531432	11.3916096136222	11.4665678256821
EGR1	1.57562400643018	1.47887123539634	18.6734113738805	7.77269952318278	8.26643371654922	59.4767522555006	11.8505836605255	50.8429436001932	293.78181443193	30.7835956575298	37.8011763839331	6.68210430147127	76.280537108911	14.7715503715531	15.1879580728566
ADRB2	0.572570665264762	0.0469287132790576	9.47255123841132	18.1116388375367	3.82529209894047	33.7175600998675	2.40194956890967	25.8516724704523	243.998218366074	9.35928645159647	28.7899988223044	1.19249926726648	64.1564225313717	12.4358079683192	12.0260399716752
ADRA1B	6.44625006992374	0.0257386434372639	10.4664832539865	18.117240727592	1.23379163591774	28.9921667044385	0.136353371955987	22.5112515577366	235.604562868754	13.9411313257917	26.2622334539691	2.28736093540302	67.2108772495948	11.9692962300542	10.5766167288515
PTTG1	1.00348670692606	0.251944180115415	11.9828872548923	14.959667321701	0.27717934459025	37.3956115722525	0.0322741608797406	38.4671599935163	294.162520631366	15.461630195061	47.5983365163455	2.86342645918778	81.3731241447609	16.2712690804966	16.7160619460678
GABRG2	1.59949039712568	0.00227780893538904	6.64069515136566	17.2344233703778	0.842286644756521	12.2297975507019	2.05451434667699	13.7556859055285	147.981012036746	4.64590412872906	19.8613684218007	4.02705499408785	34.1296456471717	8.33340811530808	6.88684813861466
CCNG1	5.78815416746651	5.48834587962145	13.4695807211991	11.4734427603702	7.28422042623609	28.5430524046988	12.0056605608994	43.5217802303041	225.558178682094	52.4534508047126	37.1799678564431	2.40454851961994	67.0128089863175	12.4869647715677	14.828439810391
NPM1	8.22990117909925	0.00617652246495114	6.44957090376592	12.4365223495922	0.824403198451282	14.8587955086027	0.296884334992664	11.9993580897799	129.441423122712	3.61591398409792	13.1028758428999	1.25756521478767	34.4434435025892	6.85182514236235	6.82478465797395
FGFR4	0.0377099657970353	0.00518013083785663	9.10732001921957	16.4663219035627	1.87042664757274	25.711774830534	2.19802752977781	20.2179629773904	220.373670096824	8.02626922991045	26.3115719940675	2.81965475420859	59.0229835552814	11.7044611785443	10.0449232840406
SLC9A3	0.0285411684282168	0.0265420411054851	9.08788974811333	13.7570972655525	2.94262448852143	33.6120852063271	0.333379582206101	24.1694938569515	206.466451021263	9.18610017533581	25.146067895104	2.65203986519536	54.5242000962378	11.2486039147919	10.1038810062271
TERT	0.130050159754774	0.0122929808711588	10.888407213532	18.3349099261128	1.78998362414883	27.8295623094774	2.39601222804588	24.0494501814817	238.558399634082	10.2540017557508	25.8854800791733	1.71512035979788	64.3832492493025	12.8650528519005	10.9584818536166
SLC6A3	0.0858116530508339	0.0165382869616011	9.46046272364067	18.6070013763893	0.622055884475309	21.0697761611715	1.82443689130761	22.1971788343613	232.096279410588	7.88019288394988	27.1783222956152	2.30120556435662	59.7196069423465	10.5866151451499	10.3631507637517
DAP	0.359721581020691	0.321943961002248	15.4974182914202	17.2306801125812	2.11924862465335	45.6907955456881	0.0670648741871111	37.9816272036496	264.925119572886	14.9950604897419	37.8206275718865	3.11826241112406	85.1389139180062	15.6227071740738	14.7541680449916
HMGCS1	2.43175124951647	9.073726435001	13.872474302372	5.18825745561257	11.0096614215916	31.6952787154876	17.0383684556167	39.1259723770265	218.680563555251	25.1640088916535	38.2739601098831	7.21847873815623	63.1894916903965	11.3242163749057	19.0878092916447
IL6ST	9.62654426698418	14.6267295622839	19.767649580897	2.86891223540937	7.48037343366669	37.8295414102357	14.1916752355788	41.7190006540726	205.27987311858	57.7051290788584	30.7274144906167	4.19316519933964	65.936999388933	15.0726850788216	16.8532520568518
FOXD1	0.0664977695183733	0.0317615135515074	12.1392154407673	7.92083785956355	0.059371821724834	36.8630797486444	1.24599464388492	23.2645032180112	212.183884049102	4.6603131568556	26.9747853492807	0.108305675239328	62.4186323845273	8.68796468349209	11.0231059211917
MEF2C	2.32973838454727	0.0322995973998362	18.2132402149683	7.79245929662857	0.370522476025302	39.7866005930294	3.24903958632453	38.5451737395257	235.937152376484	65.5448463494488	25.9152065267306	1.2747000886765	60.1161988716181	11.7002055847066	9.80873795394114
PCSK1	0.445893452256844	0.0304582919724959	7.68604703004522	16.0103498990634	1.37338035648881	16.1218320008744	2.40877158723178	17.0358478525662	160.64951715402	3.64406636847631	15.8265012413331	1.04370475462903	42.5772569920906	6.74533722672646	6.99391272414207
LOX	0.159978342503019	27.0621914371836	20.7739379315174	4.24041339776462	6.40914713054236	38.182774151139	0.16139730452436	35.7141047099787	177.14977562126	1.16644153154391	30.3381922684782	0.751581307228706	58.7633842895667	23.0060285243708	14.2186163421627
IRF1	11.3158419902612	4.14315313771242	14.7172401406169	11.5479850553666	1.16482397828008	28.858541615932	3.01268898087752	32.1312000130877	221.060830113894	24.4015197190068	30.9883099484021	2.58256624433118	64.283027475188	6.28467178008437	11.5745618944159
PPP2CA	0.66170283113348	4.05620217557891	12.8668241074722	13.6380512481988	8.78979506292203	39.7535588287423	3.4435898193633	41.1383262131291	284.367042848165	25.5449902128155	38.7688523440891	4.836021152196	78.3539316122669	15.1784437000825	16.056206708907
HBEGF	0.0573026947800039	0.0239213963277056	15.024774951074	15.0841265486075	3.06754253429638	52.7810266205047	0.293934578831144	38.4118792417121	260.791152166732	4.67956541833845	35.0247822987606	0.0144464677564275	73.5019212728686	11.8466393852007	18.4530060233267
TAF7	0.0605289962175041	0.388737558511712	12.1200134932339	9.93079190710826	2.57878534581637	25.7006861550419	0.335353737390008	28.7995164941343	180.721070244434	26.9466991314126	28.5935095794575	1.54796473682993	56.3195269285813	10.4503013424513	11.4693829010054
HTR4	2.2555419447862	0.0105252934228925	7.3179648877867	20.684791415073	0.0905552693660949	18.5470570451749	2.08990381186191	14.8612794560486	192.676485648701	0.409666663590859	20.9467407194779	1.48892003162312	44.2852090105684	11.3496568241868	7.64065838369651
CSNK1A1	0.0873041295199609	8.798215182016	14.8600385770359	10.9002895045692	11.9081170628875	47.9267869695735	2.92289408380222	36.4324031884062	259.01353770696	14.9585809507648	37.2871894941732	3.09681179561618	69.9482672615262	18.5111960640607	17.4534393044059
PDGFRB	0.0367501973064159	0.156592785906254	16.4757900982193	10.1029690970316	0.13170583634715	37.5467646426317	0.442446180301658	37.8179600286651	263.638381364294	6.72207189993475	32.2306836713385	0.311116161002577	82.0102298358642	12.4553032226538	11.182209587778
CD74	13.7532306450699	1.03752494179748	20.0516859577205	17.0552444172142	0.222640660390788	51.599754468593	1.19308921461725	54.113684123496	333.54806658896	58.3858842156966	45.0822195723096	0.214522147248679	93.6595924669752	11.410886587808	12.9801004629685
SPARC	0.0712698112564859	1.7047241545836	27.0350904551022	12.28611667661	0.332109140101581	45.3921399868553	0.451386268830784	53.8844695148229	355.064075133021	5.02290383263089	46.7125208497007	1.10693777230096	111.623659079442	19.5223254059787	14.7599512195559
HAND1	0.322509323057007	0.00467019721309804	9.16623175360832	15.8256804895288	1.22446948484774	22.2602650027239	3.68889540656554	18.3229051318905	215.041592204223	5.74636264374472	26.8454160375776	2.21520900748447	56.3758768133712	9.47369084950094	7.86876970389475
DUSP1	0.1755296345986	0.235307686963249	16.7802065177106	13.03590026702	10.950885213514	60.5239512292748	1.0817395028015	48.3258969350227	333.368918677104	28.6673528568179	46.4111119524422	5.46733835725808	95.6305142752604	15.8499840815249	16.2041624835076
NKX2-5	0.203495612210618	0.025181028999156	9.82027908611938	15.3250883918476	1.46369075939493	26.1555064819489	2.46817068963317	27.8559483456421	244.665509926171	6.97194423855785	27.4902269309967	1.94807465943927	63.0231320989461	11.881234983985	10.7437434948259
DRD1	0.0824442294713464	0.0141754408270252	7.86322695425186	15.8634580993638	0.426592758354826	18.9576727370578	2.69744776542198	15.060762853972	191.089416831195	3.45200632320872	21.4689532990555	2.07484475985667	49.3285482081692	8.69205294895264	9.0014329343125
GRM6	0.316671845876733	0.0150933590641945	8.95085380536009	16.4007669812483	0.478943346653238	23.5828703546542	2.3963161229891	19.2183246727126	208.863461925238	7.51668632763332	23.6673925829294	1.98925561439433	55.7027590833584	9.66668540152914	8.72287927227675
IRF4	1.71688589392984	0.0163906268228227	10.7106233891619	11.5693935657566	0.155321051517172	32.4247309919946	0.197450649729072	38.1352637079421	232.949495352392	45.1007974911736	29.4636887428187	1.14752968105078	63.3709319913453	8.70072608049477	9.83622917520512
FOXC1	0.804092679668072	0.450873808760886	12.4735247370746	14.8832960098291	1.46908848797294	34.442634143724	1.40702327986384	32.8245313002785	268.974927978589	8.27617068658151	23.7684217072635	1.82769639724652	75.4893326569875	13.281379633364	11.9094881094052
NQO2	0.0644840410276066	1.19396911895602	9.8129077226791	10.3516418020547	4.94398653594868	25.8389282691199	6.13650660868263	35.293057118012	237.643466206644	14.2192270623663	32.596551895268	4.37993950097471	71.9293522218004	9.56831645708872	13.5995085028051
EDN1	0.0456835493365783	0.0423860997808487	12.4195789102316	15.4359173820278	1.21839420530456	28.2019031529433	5.76178292631558	31.6330773148966	227.896436441561	4.02192456175041	31.1170615201005	2.09321889736106	66.4864107187306	9.91377465133782	12.6778261876683
ID4	0.035567164747914	0.00751934605091812	11.0664911420643	8.98457145791082	0.555943834052342	28.4039252329783	5.86489189648146	28.4096822236477	220.277836663027	5.53568399782315	29.5034921412954	0.749392115314181	61.0881636987839	8.80569497941514	9.24432031846859
E2F3	0.129474365542991	0.0807349006652721	11.715068996597	8.57941906671147	0.0757651845264423	23.4314162229569	2.39864220631145	30.1744053259446	206.06785590628	6.52081416885276	31.4538481793731	1.16229817243318	63.3212301844383	8.18094903387708	9.27439303641651
MOG	1.2653077738361	0.0112168231483634	7.5167165222144	19.0595317637357	2.40861041563611	15.664924498983	3.78994320760308	14.0345575201095	182.24222244705	8.16186635794731	20.7563772490972	3.25824019517807	44.0398757580427	11.1057599590565	8.30135592267963
C6orf134	0.642356677116273	0.0187800033685231	11.5609528435137	8.14375417379136	0.163244412207881	26.5212744489981	3.11688033709128	31.1003809852015	228.587954845247	7.66106014201915	27.1958607654438	1.94542046275022	65.2244883269349	11.7030188744616	9.99753121924372
LTA	1.44865437298924	0.0168271813673193	8.73771814398296	14.2507763831498	3.47851136022194	22.0398491851267	0.0873870996497532	22.2853101681583	215.092358761003	32.7137557538524	27.1688036589759	2.68668416509908	56.3775274485499	8.88546960596912	10.2045473206014
TNF	1.39853113924175	0.00915398884611358	9.945219327594	13.4829213400877	1.6604425007909	25.9827900800497	0.0684107598774029	20.1699082805635	204.377592172799	22.0907154899928	23.9496858674042	2.25610663498566	57.1820143560872	13.2480889449392	10.6372068985941
HSPA1A	2.82196832689462	0.104236146681927	14.998697038827	16.9715291754778	3.29608819241213	49.8522628897784	0.880177237620341	50.7551208035447	308.845949905003	16.1509757721387	48.4760108602848	3.81627790358827	87.4910876421491	14.2860748026456	13.8119869508179
CYP21A2	0.396443594961176	0.00642020165022428	8.11664764519007	17.5368248521154	1.69682690549945	22.3452186872144	1.68060195717269	19.2889740449236	208.806809794603	8.34521375827544	23.811988930876	2.75269686592583	53.3800624257339	12.0902224845998	9.61063437335677
PSMB9	9.44136379257843	10.9767448084499	23.4496209732443	11.893524619675	1.30317424481812	33.0469827814728	1.88834476409191	33.3459722644686	267.528981293771	43.4716389624326	42.5752455788273	2.74207788103652	74.3741719900564	12.6408120248852	15.8083565711477
HSD17B8	0.140420719588398	0.0863477802031247	10.6410115580673	14.763371054822	2.22222802885729	23.7197847216819	2.12447917551891	26.326733399513	233.268420652677	12.8996859893058	26.0572422832811	3.50458258571342	61.5542264799325	13.7757660171471	11.1687392408974
CDKN1A	0.142112505419753	0.0293884591117783	15.5542561598949	17.7479865979095	0.827154043903628	40.1726682652408	0.0975275723101685	37.3082743238202	271.575269010985	4.18166828688418	40.9067893387552	1.55916792021181	76.8581063118624	13.2770078847366	15.1769986833683
PIM1	0.0513871164934397	0.31529802729801	13.3218912917848	23.2405149493594	4.51292933521044	40.7732421067959	6.14330540588291	36.222481307571	283.823865488522	27.0624738404744	39.6724260356732	2.96527278133814	80.6979306417769	14.3813925242697	14.9781898066063
SRF	0.073106167519248	0.114919911985642	15.895760552195	9.01312649983953	1.60380398616025	44.9405370425016	2.05808300404541	41.1448985311819	295.814033959805	9.44706456162418	36.1226389972794	1.42975229975478	86.7106120877516	11.6110884622655	13.9549554487399
PNRC1	7.39724510003498	0.216017337343852	16.336913446494	16.3320283988085	4.61676638710356	34.2758581734957	3.59349405565289	41.4692794840928	305.810669517087	29.938733257291	33.8100999727449	4.09398788570597	87.6543937621967	14.4848120141281	13.7379858223094
POU3F2	0.0591865783269932	0.0159580504785677	10.8884323938485	12.2635982268827	0.129519147609748	26.3309587249735	3.21539739633792	23.6838492777825	236.079597162278	7.9109248383053	27.3383491361917	2.65219152390164	63.458428738641	10.4728256798884	10.195649069472
PRDM1	1.16818853014694	0.302274662926826	14.3460003182896	18.1370695465448	2.17711612224145	49.855966278437	2.85139883311892	40.2304947007326	262.392739247131	17.5685583603264	32.7282587193203	1.04636245795455	68.2736045474327	14.2858973365196	15.758546738703
MARCKS	0.378789755217717	0.685272291371785	14.9476219586872	14.0658884806015	1.67297358684495	40.0338502244286	1.57573264849007	40.009187629299	287.131694879346	10.507183244837	39.5663591936825	0.808689964135643	87.3147052716282	12.4019174608962	12.6916894001898
HSF2	0.235640817055939	0.0212626177532779	9.69985144799433	8.0413402186776	0.501373290197333	24.2312382829162	1.87105410676042	25.6977671713822	182.012167175093	9.1032428091292	23.4733334347758	0.872262021205339	52.3963125968517	7.8402714659923	8.81057360111941
HEY2	0.074670140321681	0.00658791007792417	10.6265315612006	10.1359827660501	0.813964414668849	20.6378445535331	4.47126547401181	27.5518239720221	203.550255022509	5.75434061158996	25.4658881421936	2.2020612569669	51.2773153878463	9.62085589909112	8.0971860308823
MYB	16.5681046008902	1.22255056525569	11.6513999232818	18.2691911498081	0.124022434738147	24.5236998962756	10.920039027249	31.8839453637344	142.97712643311	38.3988120048674	30.7924714455187	6.46450849837761	39.2587521131648	8.83669892443602	8.29813425640946
TNFAIP3	16.5813404253154	0.592721042208248	21.4214057915176	13.6346097931717	4.15682214040786	50.632704150601	0.0242288139139485	37.7005412656936	208.063655518261	45.4366079117725	47.7020535315638	1.41527358398507	81.7053976174372	15.0370821731788	19.4168079838228
ULBP1	1.99744854179284	0.0265467893544014	13.7935566534611	25.9598619011909	1.96142066855808	19.2293896519837	0.00805646382396226	22.7635437611939	180.946739680623	0.769128525522853	26.6140888428582	8.74413069351662	53.9566678676983	13.863950642508	8.15182326838637
ESR1	0.72992381793131	0.0113999785859349	8.5149378421289	14.5224039515428	1.94115517087602	26.5322673804195	0.843273048305295	21.7454157219917	199.04600712019	10.9057772466054	23.4018725192769	2.01950013128729	50.8914388377065	12.7210768851209	9.04489193644728
ACAT2	0.0494252781461535	0.0357095874285814	8.63844739294588	17.2714365932122	0.381810303827235	28.3399153288313	0.64299813078599	22.156617195548	212.671286020013	0.170835580258678	33.7671134133001	0.210242649006809	57.6802852994046	7.27053635462592	10.1103682607546
IGF2R	0.0242691234215405	0.250711567789249	18.2665513312111	10.9378954218978	1.85793117333746	44.5402804690001	0.0147491691986513	36.0280751339024	274.693819271914	0.758295506827949	40.1221415262766	0.262982784347206	86.8083686944645	14.2739162800004	14.3750564830585
TBP	0.38799610208539	0.20970974431536	13.5455660834049	13.2884616828687	6.50131953036378	38.5978757353714	0.294223115290321	33.4009586164404	260.020146959023	15.9344228041064	33.1020966189391	0.080957659693781	77.3465367418917	15.4117142444736	12.5082362978965
SERPINB9	2.01373512527584	2.90200008721944	13.9353391255405	11.4196162257572	1.51557524143526	45.6123517935629	1.03798179543053	33.5028767641145	216.411940590542	46.7355195921233	36.7780809070983	0.0573975501810001	63.1308758908917	7.46877684512749	8.74185564287599
TFAP2A	0.88117063593819	1.46254862918605	21.259458711514	15.9449148161336	16.9874868630595	50.2187471533705	3.28404805089075	33.5847922397255	278.439811256435	3.68756782387372	39.7626586922754	2.68109938102798	82.2567224458551	11.7473860333504	18.332221903226
ATXN1	1.00471765097645	0.0830399117301537	14.3335524535116	12.6592463005699	0.646291606553872	33.230837489879	0.247274535236353	37.094346966257	250.818726784567	9.9241465266793	30.082450211753	0.795098991344473	72.4081524190926	9.84200717851241	12.5232170656655
DEK	1.47019589383268	3.13095142624548	13.6846695995011	10.798696645659	1.77737376620447	28.2012032664672	2.7725360959745	39.6883564170584	242.673250056873	21.6881047342944	42.047469585355	1.53501712441088	78.4185331715174	4.30019572676097	12.9190549917278
HIST1H1T	0.023983723183303	0.0130814772936419	8.08865347486036	10.1478804373572	5.1765873824392	14.6095163692612	1.07885136368676	19.8440326433311	167.299749768832	5.47869493523095	18.2560821051864	1.96295074944624	43.6019221371504	10.1723469853619	8.55875103466417
HIST1H2AM	0.497930653409627	0.0626612997795595	8.1256134259934	9.38117649940564	0.0608195186764576	19.3495874681714	0.00911488110451667	18.8188475242122	165.77105077382	7.89466872334058	25.4665642373791	0.182802911943896	46.4691397046796	7.02786606268657	6.83560930153418
GABBR1	0.725741712122628	0.175482087607661	12.327535025187	12.7739711536159	1.55873305472239	36.8775657957046	0.541331362364339	34.7941475520646	263.960409036959	13.7459571030342	34.0758135082092	2.2247276443203	82.1435209918191	11.9065061268128	13.5268298445115
FLOT1	0.207016635081633	0.175348440416643	13.7194673176992	12.9445890457871	0.805858054393098	38.272888860603	0.329280643818831	36.8919678485697	252.523784418434	11.3880114564019	35.0187686773498	2.09952704386477	78.3695685840784	13.4765258529101	11.8330458935232
HLA-B	0.283851991939418	0.868286514464616	22.9080767981437	17.8957841246815	1.7942368972056	65.0820472374249	0.6989267991161	54.2045860362214	421.819597627668	22.8103559820263	56.363030706331	2.70999317288997	118.855396663869	18.9508927270797	18.6027669014381
BAT1	0.0511747461334097	0.108256924301033	12.6623683174338	16.7517579147359	1.53887905997427	30.5568805695422	2.18229134050905	32.6616276556538	260.044062916354	17.2269512603758	36.7888228422475	2.62964886679745	74.9943194907884	12.2884006080815	12.7794232724175
COL11A2	1.9673622379105	0.0244232235818401	10.6029881313799	18.4643873735797	2.58427400490999	24.6175033684507	4.17298183757431	22.3048874253659	231.387452524476	10.7633554872943	22.4105625523439	3.14001734886759	60.7218833130663	11.3722342693815	9.82748787416654
TAPBP	5.14818566691887	5.88331281335151	17.8494132034528	17.0029673575946	5.38266549123524	36.4086921433691	2.64567808766228	41.7149919469429	323.256306962672	28.742989403579	43.0344155727688	4.22632931550952	95.1145746219386	12.0529908942902	16.3401606919215
KCNK5	0.0732358245895537	0.0199700549846476	8.14823208093408	15.8096424183002	0.994935685122426	24.0994550069736	0.150142550988189	22.7584102910721	225.536424047245	8.77434073751421	27.3111754301522	2.29154977281232	55.2345903850889	12.5034374208832	9.82783007940382
PLA2G7	12.7380507894198	17.738117384468	16.5069784602668	7.16464907190133	0.508550479359687	23.1152873294566	0.0442351082391958	30.9071608820635	188.531267332401	26.6691035513531	21.6281266493951	0.325785698536634	57.0406885108059	10.3503127985097	8.92558158897634
PKHD1	0.692796868105814	0.0151452978629421	7.03143879597233	14.8053321645992	1.55174555411191	14.1682269243619	2.33190636219235	16.5137734666637	173.988221804433	6.84446982277981	19.967341960875	2.29123518371999	41.6835220968593	9.61643066168661	7.50264284689267
ELOVL5	8.58180501727766	3.24258103342394	20.3769347440898	10.9885273961905	3.63607499115175	46.6211077083602	0.453863427411123	45.169849128896	283.664676008553	45.5564116399508	40.4334561687814	3.69308924498256	96.7402804417991	17.5149802628825	17.7648599169523
EPHA7	0.105230091447081	0.00707650262669939	7.05506215573685	10.6566016019532	0.0493018608915864	8.81324891592523	5.54839879043816	28.1081269797223	160.521343080868	3.50276397442988	23.8698610779351	2.30261776780658	41.351321436405	5.13663544364884	6.33356783199904
OSTM1	0.0330449537766689	0.0431183601792061	11.7873396168018	10.1811312124536	2.07959795415555	33.6553550511259	0.0189982017474902	30.8581444328561	247.106890505797	1.8894396403264	29.8068676846366	0.71460798086198	72.2348072000115	11.5145148338745	12.3026463803928
SESN1	0.212184558508912	0.0777788393863578	8.01052814824807	17.3875810425425	0.452639318486981	20.7163014295583	3.03921716945245	24.4080507578938	187.874894421875	12.4359194422836	25.2460714411226	0.013822992989881	52.3849045727476	7.74874083394869	7.35034817290079
CTGF	0.0564527657226607	0.873744875211006	23.4681195253155	20.4247769135697	0.0850690200375748	49.6140423460145	2.02114778935705	42.2110780936001	268.294860456045	0.0390366990968683	35.7699922139367	0.0546343959765167	96.4013816926209	10.1361269810373	11.5300761363544
MAP3K5	1.96418850502778	8.4663950959378	15.4364380215926	6.29509421877349	7.22953697031697	33.8683690565001	3.18933502936319	32.808388379323	199.990623346458	27.7540963133571	34.6860070403226	6.68272785312106	61.6168835432454	10.9547505877555	10.4327609544656
IFNGR1	13.109381277772	8.7559824123312	19.4164806298134	1.02450758924898	22.0159350234454	47.0926867020477	1.92751422017945	33.7111492993106	175.403966968488	40.5237356429691	36.292824358204	2.82720352804143	61.1590700355204	14.999340254534	16.3370355256868
PERP	0.109014950927605	0.137912331536033	23.7668919408195	27.655295292638	10.5371839034167	73.2569606046468	1.87353464997913	50.7183658935717	350.096177872926	14.6190173795055	50.4109348922061	9.04837034023887	88.9384362579051	26.1221989920762	24.3199183279208
PLAGL1	0.243292954590566	0.105185591822171	11.052206968457	20.4724935148618	4.48680773558839	34.7745765587941	4.01135072172113	33.2305500642434	232.370724740348	20.2777560937807	27.285070882672	1.58053732735754	60.9349750723517	10.4051862857428	8.57972935346146
SOD2	0.548148181141999	10.9067896200034	19.9302204830047	1.7041121291561	14.2458181300729	52.3878516441549	0.0173756029311932	39.4552385471109	242.175999751873	15.5506879089296	39.9477912186633	4.73377925579062	76.0202765845219	12.7789905131027	13.4275904805751
TCP1	0.398103464694806	0.663285862941645	17.7284806611881	13.8334100375693	11.2765057811525	39.8388209202944	2.33467163226593	45.3972680450972	329.783912444722	24.4953334899136	42.4302490486244	4.45397338081487	97.7920865784989	17.0858719458171	16.3840597635516
T	0.327000634426365	0.130987616140418	10.4482435547332	16.9742261168817	2.48537110122807	25.3193744401538	4.15143102595663	25.2134548837599	239.614172359714	10.8619739584726	28.3500814275816	3.56130142260021	61.9143568797323	12.2940892859678	10.5579623352513
SP4	7.98321577507108	0.755519988841611	14.9384113746304	13.9978092611074	0.808149173137717	34.3502921139072	1.91946444610744	32.6584444450212	204.611194825925	45.7334233923345	36.1396787799938	4.41186980941094	65.2276787539582	12.0914365845878	11.7995490937812
NPY	0.079065499478255	0.0153828575272713	10.8426695643822	14.7118229867768	1.6431401417195	22.8768730220597	1.57722196449682	25.1363799468016	236.315545619546	4.89179143360548	28.861154023329	2.50758630846593	61.1209616519344	11.4687358878217	10.1417228557339
ADCYAP1R1	0.715432134628344	0.00593545333304048	9.28258278821762	17.557865987618	0.436532343534771	21.8638781484133	5.21644121603211	23.0063595308243	228.991699322281	10.6645163296315	25.623471664663	2.84094025270774	58.0284433674114	7.42092284828151	9.95860857119841
EGFR	1.07592009076154	6.29847441298592	16.051083688441	2.21040892387889	16.7628465607329	47.1370751206386	2.07655998572258	37.8493500073984	278.565818113024	7.38067060588446	38.7414150211846	5.19545935569567	83.2856131387348	15.232494492835	16.5188811375908
ELN	0.304331541432873	0.0800128757293154	13.1462447304522	13.0852698838229	1.37108833895747	31.7706935721215	5.57890874338509	31.6231596107131	265.585827397838	8.62400524105587	27.5115363169651	2.84466670901776	68.4533603856846	13.6642958536728	11.960638247597
HSPB1	0.422609485122202	0.879906995823764	19.5677585513612	16.3355060258405	3.5613688017133	59.2378026557373	5.65642679785851	52.9763711258361	418.278385232891	18.7795976298597	57.8016972524833	5.91149743355579	114.934141871547	18.4281570551198	19.8892531880145
ZP3	0.0823987545320327	0.0395440591341004	9.55393128621387	12.436220201024	0.0848860199014323	29.1777619938327	0.69800448020026	23.1905814785353	236.758694814174	4.25357471137629	32.2620431992516	1.78361225761595	62.1927448965295	11.777906775195	11.3141779169016
TAC1	0.113598184800856	0.00654668997686473	6.62379907250619	11.6570791017496	0.306604667214297	15.3285666587173	1.73153688270829	13.3268918252433	142.515329004637	2.76880939374599	16.74792594862	1.35481861871232	35.9242945384076	8.6931189686327	6.20565909876132
EPO	0.0170788786762089	0.00911164480963199	10.4803786281639	16.304793924225	1.52836225394129	17.8326856186028	0.0539129388737147	24.5552027298938	240.969884079305	10.7830334705213	28.965485762891	2.15395403164866	65.650136398126	11.3663709574247	10.579965115197
SERPINE1	0.0436404149293588	24.930877433254	24.8865762680755	15.6290468243916	16.0791075876666	68.6043966555589	0.0310099382657988	21.7691946988025	194.038964883167	0.017545616435735	37.5593324570519	0.251683344364093	78.3990651056269	24.3749467717714	25.9979797345581
PRKAR2B	14.6772930023448	0.0341521178236029	9.77629989521038	6.27024144290384	0.0897392327487863	17.7764246447832	7.08200292263104	29.3428720103296	164.927867877198	33.5717564386556	27.3215091102235	0.87809037312163	47.6885344096139	3.20697974397614	7.65587945571364
CAV1	0.0791388239629309	1.02116644071197	27.1298411832258	20.4121456625829	18.9888018030349	69.8454088435679	0.0206532688491431	28.3666123538501	297.82740417485	0.24289147331108	32.8899033012971	0.0592104126920131	94.823858971836	18.0131050943053	24.8481041062565
PTPRZ1	0.0387141963836678	3.63404241854463	25.7698782298226	11.7159212198988	14.2044734070986	48.0062766942744	1.49918441095685	29.9278242941471	167.657334852317	0.025200539430002	40.3456188939366	14.5858351229067	47.4650768142912	12.6168606687515	21.0318188158033
SND1	0.429103019194382	0.748443918547109	14.9695263884199	15.4609683477455	3.20467292573756	48.1402896612743	0.0241068114714039	39.127076951897	268.066913467345	17.5590233988352	35.6271784256881	2.13497878372282	81.6916866781114	12.6839816021067	14.5220059585769
LEP	0.038155514408637	0.0293882377405012	7.98476096272361	20.4881381679149	0.469761939088367	22.8334871771672	1.75867683214661	15.7111482847431	183.537766594698	0.102295243814431	22.1091361134589	1.21400538020824	47.3030855775977	8.19430983117501	7.91212638596136
CASP2	0.262078338618318	0.231659128144461	14.2852397811745	12.3096952410245	0.404915083380026	37.2350816889665	1.54155643219113	41.2312581516398	287.869260529141	16.5465601916485	40.9930782589252	2.99283994980877	79.6390169258232	13.042075995257	11.6955364151105
NOS3	0.0304942504693836	0.0292226060451815	9.87496440545802	14.6191129833706	0.129593756023991	32.2065118084079	2.80041185654685	26.8578505365681	246.789161530392	0.488940843174779	27.5642673530044	1.43288263783505	64.3723820430778	9.75564651633588	10.5712887184527
INSIG1	1.69157752686714	0.0406549871167694	13.5840281034579	11.8079201567076	1.22106864802357	28.765355380011	0.485165826231759	33.4796912910736	220.504158813101	18.9127137778415	31.6081116424116	2.77347779491255	62.1404416207506	10.6658611400036	11.6092344083186
EN2	1.10943064395436	0.0513632788750788	10.4420588560829	12.8659226679086	0.0496595918146305	34.2602304986598	1.22711605125224	26.0818514587304	236.217688054967	3.2988479001535	28.6192463451823	1.42220853078418	63.0310420232635	6.98038906609066	10.498856982107
ACTB	0.0529384080242233	0.192079210346252	19.5121339500181	18.2254565820093	0.332183398542553	46.4291911676256	2.66622018635662	65.8829517182706	426.852319637718	19.6383846602971	63.2664759671486	4.31334140231342	112.122105482093	24.1978373970711	15.7902957462836
EIF2AK1	2.44120170968197	2.25082248211591	15.5704113380984	10.1683488105381	7.60145549130281	43.7822958148637	0.277308779818367	40.4286476039168	270.044866705773	20.3254749555153	34.4768621020551	4.90097544037055	81.9009690830825	13.3388946850123	14.9760363001867
TWIST1	0.0482561839193323	0.0104785207545184	13.0382122199711	12.2264683885432	0.415660141436382	39.8106804387506	1.24918381035361	27.9890026862769	237.399607939916	8.06001383908623	29.3954284694926	1.71986840478791	68.6332794429807	15.9532230248526	12.1228623052816
CYCS	0.132394317893408	0.00411909196350891	11.2278599824674	13.4467071473028	1.08769755361119	31.8211349970214	1.77510728124704	28.208253693365	241.121556333854	10.9372003064922	32.2593252119344	2.52450945703743	70.4608203154048	11.65872887737	10.4071907047258
HOXA1	0.109776937268209	0.0609634538174464	8.46132866032694	12.7915525748964	1.27733558270081	21.3773402161857	0.241304940808409	22.1042196965034	207.680169155091	5.96475249726796	22.8243110851195	1.57373570136875	56.5733552377356	12.454178730221	8.57464231837204
HOXA5	0.0517320975634121	0.0263810055919959	9.51414671575619	15.1817462614017	0.187874864850078	29.4447453421004	0.0718481940943893	23.3929234157009	214.131380539929	0.491719559538173	24.905007068887	0.934736152389005	57.6136070217792	12.1357695349089	9.6435227338985
HOXA11	0.148199846192867	0.00974422150815313	6.76854994017678	16.6938337412517	0.522259300552077	17.3708029732625	1.39028767719282	13.5594101447072	167.544938468985	5.69987263530661	19.7196863718111	2.29835282466057	44.5355122045427	8.84616701758222	7.01688339807291
SFRP4	3.56851829169812	0.389156418508709	13.6520261238142	13.3788008703165	0.0805869228465625	23.4137904643057	1.02342171886274	35.3294565965927	184.516656171251	0.585552670822118	20.298216868507	0.979832462519406	54.3859573406253	10.4262083209175	7.32205001524548
GLI3	2.00301476198209	1.52546974546132	15.772984865929	15.2318331420903	5.56641521483468	41.5383448941539	0.126736722646683	25.8562385856263	199.508866787392	0.156309565164114	29.8135140215838	0.0493451049226313	63.9399544572862	12.164377079907	12.2828277523323
PGAM2	0.0403465065208219	0.0193389407780217	9.43922585162863	11.6455589688177	1.16634826594685	21.7178657628622	3.39568369298564	23.6809161263114	224.581830432928	9.31025376709851	26.3813929280953	3.11406279531796	61.9291672695964	12.0680342289504	9.70512503247952
CAMK2B	0.246311122456869	0.0306756166811408	9.02381551184715	14.0435485778107	1.7299191060058	24.3922658800702	3.7381875319618	19.7469253643645	212.577826593403	8.28681161679723	24.1085551361559	3.00500236676389	54.517636519386	10.8470367073286	8.79119671806622
IGFBP3	0.37395541845688	0.0282510715386552	17.6182575210461	8.21426401308643	3.90031711846714	62.2729104572528	0.0712335445037706	39.6540856499899	253.76469934702	3.49220389151108	45.8775816758821	0.929083933388675	85.0287436951379	17.3749881786401	17.628782308561
GRB10	1.5620957967731	0.0623476378106908	10.5515782213185	19.6085598956339	1.47461851918549	32.5988039566307	0.449761305492487	34.15423297754	234.107486542957	5.46481100854151	37.9651627199609	1.59052261022319	72.6897280750801	9.51254624608821	9.98421212181242
CYP51A1	0.0450941706655986	0.0181069621253909	9.95917224845743	7.15488556499608	5.54659214234257	28.3448366886736	4.3110909995656	29.1389802814179	209.841169107213	8.19453246437435	28.9187779538001	2.07799487261909	55.6361997151099	9.76466610931806	12.4937790348617
CDK6	0.0265842350434365	0.436200168687927	16.4103098228618	7.64538103454499	3.82626503136657	54.3952710574851	0.088250811144659	29.7676017439281	233.914765914137	3.78771695326846	28.0394572134069	2.1662521521014	79.3845583591667	15.6742994577158	18.451114812744
CALCR	0.128563632253321	0.00339040158496781	6.44801003725998	14.0938051153797	0.912662923936895	15.1206494764817	0.656982601961935	14.3902340624041	166.797373991614	5.48299803669857	21.0321705448749	2.38405070970562	40.7252102461322	8.6861234752827	7.20091899385225
TFPI2	0.0257496585583701	0.0117575033062976	6.18158182200955	12.2964862318877	0.0679781142525022	19.1263811824692	0.417019598742883	12.6515315646167	156.094113848094	1.37016450069523	22.0871890695012	0.0423866666967632	50.1277095332319	10.2366677492469	18.8673953529063
DLX5	5.38142244509884	0.0318041475108298	11.4715589150381	11.6391391609171	3.6011642854158	24.0256207545759	0.77168121931563	28.1432916751011	198.192314033775	5.63745689658157	20.404342283576	3.38601280940361	55.8817436490534	10.5213319656708	10.7095184015096
ACHE	2.43388024778789	0.0626912231487911	8.47427557590409	9.86679330777857	2.05436807170576	25.1337070917157	3.36517974387502	19.9526375255267	194.074245774649	12.1969756928199	22.0657530876589	2.83422798996703	53.9497405376427	9.10878530864269	8.74312689069651
AKR1B1	0.567017872605674	0.110038379099284	13.7015677247332	10.7470575164161	2.93581213250191	36.5370486823193	0.0329757454261161	38.0973862271041	244.837576333792	15.939702506378	27.0318863025855	2.37170221674785	78.5152900597974	13.0514860893056	12.7610130304414
EZH2	2.86190637892656	5.63017611088088	13.5850638748728	6.21470346263249	4.81652629849875	25.8988238880369	7.06575775865845	41.8543595373975	226.761422170788	26.2742365265501	30.9446234661423	4.94150168666687	65.2710585378134	10.727271460539	11.345859585134
CDK5	0.116551075967101	0.0480219139128438	11.3879886466359	9.88028970177111	0.174136073887085	35.0106219109224	0.273009958820635	35.9381052995335	227.130669007545	4.76257130984435	29.2112647362112	2.12010003683988	67.2616429145763	10.9859339832455	12.389198764493
MYOM2	0.238222701718938	0.0127675596179199	8.69466575722381	15.0969261544516	0.164704621781209	21.8927515960404	2.20306735726071	18.8584393395096	200.117371318781	6.80710456461021	23.0740025691388	1.56667690118446	51.8094890120312	8.77201287540356	8.21394364715012
MSRA	0.855138266374615	0.166795918649472	10.0895142665821	10.6103033646604	2.04643548579754	30.1148404078771	3.05468205057863	29.0453097637284	226.584880150351	14.534809140769	28.1497905656196	2.81296914477139	61.4218392218119	9.97168600079295	10.5249759469092
GATA4	0.403214720115092	0.00590223192390152	10.4410896464184	12.0144392101699	1.02189662634211	26.3964882873152	2.58598099430365	23.7745743398588	223.672315921255	4.58772857442935	25.7465727793798	1.79651930149593	61.0212215570581	10.0283775304978	9.59361788504148
FDFT1	3.46802854778036	4.52354486540654	12.924578015129	16.1663562111585	4.13272174431683	28.9995642590991	7.73684877205213	47.4674586620347	307.877151898836	27.5253290748493	40.5390516380923	6.67116945593606	86.3440691455626	11.0117356629872	15.0708682191402
LPL	0.159216531526183	0.0139384292382877	8.59000122379997	11.6780802772024	0.523329701868688	17.6823890692338	3.05557469739144	25.5612028503586	204.153459470724	4.27822474981418	22.0520811007494	0.91410653518827	55.887147207305	7.62252581532373	8.8575867086041
TNFRSF10C	0.804272293278658	0.00817477174737302	7.02749628992362	16.734202417248	0.236845995157672	19.558948748471	0.0750231189759714	21.6496744191654	182.972672656712	5.64218428247097	16.6750341310297	0.317039913409326	49.9178155310438	8.99707708769141	6.85816938269314
WRN	8.35481778404228	7.34823701605064	10.05609748143	7.53836660322029	3.18553920816136	29.3401182041095	4.96581188247455	34.3797252114152	192.286185481754	16.643702666568	28.2913591697755	4.95694800399895	60.6920630798245	7.3919385932617	10.5984718848234
IKBKB	2.59920965810335	1.49232362510523	11.2928644453502	15.2616495484963	1.44552072485306	33.2071557192792	3.46924163916801	38.5504949403575	255.059627027962	20.4929708486046	28.4583702986155	1.51654071392171	71.0848243086583	9.54558519178429	10.9990713148964
LYN	4.76728513972817	4.00274387906412	14.8681803670124	0.887327056482443	10.8063891670003	32.1505244971701	1.5667060636235	45.3293617638338	229.361635329724	62.8135979739058	42.2466921189312	3.45893842146551	70.0994868053194	12.1801014727759	13.9221277984862
E2F5	15.8688224165369	0.329682346504138	13.2290581507122	17.7042246111088	0.277965738341277	37.6030752293786	1.40978927851126	25.7265645290834	135.357255727272	45.1091565789678	25.6310094010812	2.28286189879964	47.4329623515189	6.94423067656448	9.47097318588168
NOV	2.10585250809095	0.107766321541175	9.3466262198456	12.6733441949617	3.13488604432471	28.4501151857883	2.06773853970686	27.8981377003622	238.794783660779	11.3203749739046	31.9815679030797	2.69013080852557	65.7346007946051	13.1671987060223	11.5960671639751
LY6E	0.174048281212027	2.15784260326054	20.9186847567408	12.0517916908126	7.99437378200672	41.7537728971385	0.168245067821158	30.1296116561024	290.300682689277	7.82800678466502	41.345763294416	3.7540073612244	87.7535311306062	18.2887891382706	16.1583865938948
CYC1	0.352029502800604	0.699351732972033	14.0165840047788	12.5207115578105	3.64531945629253	50.0150506104698	2.09178035040471	39.924340480847	276.61098132666	10.3970222851573	37.7316119608943	2.04619799568706	79.0458739823614	9.42190813184795	14.9468152126516
TNFRSF10B	3.59564946939355	1.14120257958394	12.2352278472414	11.5819267689347	0.297961673985372	36.6212759891828	0.130944542462627	32.1530165662888	229.294228503405	7.14285029554792	39.7150592321504	2.39298158957351	79.5780870796324	7.74718934845299	13.899279884338
PBK	1.04501605782367	0.626357521095318	6.78580828089221	9.27490485971965	0.104109106001419	23.2930755232157	0.116869353461333	31.2987873528145	160.495597386842	4.91040494700202	32.1261653996371	0.109012529969964	50.0941527779116	3.02087730457415	9.78400972084228
DUSP4	0.171395629626729	0.0216436769142457	9.52848200933205	14.3189427093802	0.0626543332128247	29.7720182496041	0.494728298606205	25.4474459654469	218.087009982917	1.69494614974557	26.749309757705	0.0199387828742933	61.496078151304	7.09563509076734	9.88458362271134
PLAT	0.501630439957587	3.81941286202883	12.7243892325567	10.5844406452568	0.280008025893862	48.0744151167859	0.0999858212709685	43.3717503461077	245.926268147267	0.322777216789912	49.5828535578684	5.28503124013701	76.240185958029	13.1122049306048	14.2259607323658
CEBPD	0.209293543345115	0.671279913034321	14.739148558798	15.2043654361039	0.205388565789529	44.0476294405552	0.139271332203153	46.3212394131168	310.537493159134	0.139699961197441	51.0207447127246	2.87611811276258	87.0097572401008	11.2377654462328	14.4270666770077
SNAI2	0.00452898509478776	0.700670285065271	26.1482519119117	28.2259181363966	13.2121057650616	53.9501040314795	0.00881389387512185	43.5831950621211	311.697761305711	1.88944150144207	47.5127489922456	0.574411453015271	110.148898290936	15.8510033939446	23.2770055077522
OPRK1	0.397113393904995	0.0114138150093643	8.14040539301955	16.2312448061969	0.190308594388134	21.7521368384595	0.205940758840148	19.623292862725	190.661999910466	3.51540783715141	23.8790451501729	1.14113802391462	50.7070459702945	6.99589839121583	8.7964862174463
MOS	0.0881136824092935	0.019201664473326	6.07702707350621	12.8238178699247	0.584600930600586	21.9149156023653	1.84893261006543	13.3170001090741	158.818349109773	4.36225872747299	18.2534895185331	4.20041149434426	40.616549375692	7.24257608709215	6.67760551762371
PENK	0.977827246397909	0.00834613245052635	8.52687411582531	20.7952440653279	0.335077803605119	22.3234893543081	3.27138687599204	20.3879477022339	202.930231899205	11.8909406788156	25.120176669139	3.09046141121394	51.5390043640177	11.8561189596518	9.78990093489347
ASPH	0.014588698404008	0.0871959256432946	14.475950779442	16.2830935826284	2.02920891338773	39.6674870269682	0.0382365028978332	40.5306350015208	252.039286853271	7.68949966830724	38.1197304004765	1.39101296177135	77.7744569581947	11.1311167425576	13.788888739057
GGH	0.0279780614525169	11.7940295295621	11.5241502190702	5.00184660403582	5.76118474311148	24.5579806277565	3.82357287602208	27.7319410148483	173.734536003532	5.84617895676621	25.9838246704203	4.10123757557314	49.5954321627094	10.8134105818902	15.0111964591551
CYP7B1	1.63948229140926	0.195207849000607	12.4111197371688	19.5199228493208	1.12955515011311	35.4660896892911	0.516957568369408	33.4496169774807	229.229024663594	14.2268132405035	27.3283386954118	0.0553332682575679	53.8465634461191	11.4558228054869	7.29821096839299
CRH	0.0634227207929761	0.00798465862551959	6.97885613390893	8.82329065029061	2.81979437660092	16.1219865966175	0.0285135923453552	11.894201057966	156.231768014482	4.06344383567348	19.7056001924647	1.52175279494933	40.4319464259239	8.74464119507931	7.27814878595855
COPS5	2.79591523510278	6.45953526669843	11.3046094876082	3.30951345484609	8.40469673523671	23.3079028697917	5.36621770265186	26.3666921476497	173.681621517179	17.1446784651162	20.8084013779558	4.23386397234789	50.8565168192656	9.16648845396283	10.5789578991427
IL7	5.89819305962993	0.00992476426981726	10.1870992893714	10.469158295216	0.0299078837486847	17.2337705222414	1.64065140451523	23.7492231725099	192.631353341911	17.0863932775999	22.6641684098239	1.5214148322643	48.248348003123	8.64429783477104	8.44023689309168
CALB1	6.44270748126965	0.2580656549329	22.4757068425654	15.8051853755727	1.31414886803469	47.9562816112318	0.0273632453919446	23.8030292898784	140.035350707566	0.119913187379801	14.7880268083864	10.2442708814934	43.1849461210043	6.42169516024977	23.472687288329
TP53INP1	5.06481059838649	9.82322420397311	18.796405589157	16.8730588371144	2.43383454703378	37.2226311677535	1.77255278323512	43.0954185706595	218.994903829563	48.5386424660721	32.0713910301052	8.64219499079017	62.4137786096472	10.2264044070876	14.26326720687
STK3	0.0967586345310009	19.9230068764603	18.6598070005226	4.25427183932997	16.9706865116133	45.4384276499949	0.0401803589057491	29.7863665423358	175.123353328191	0.865613133025596	24.4756225157965	7.71989212629461	53.4271558552483	13.0039480404955	17.2122323850947
COX6C	1.08018083905138	6.8972061354115	15.4882773941643	3.34762284436813	8.7253708283716	40.598397536399	7.28347918121757	36.8408067019381	246.137127748885	16.3420525338324	32.1130657300754	5.92946034379563	70.9073176123537	11.2590003949523	16.7573267908168
ABRA	1.01976554488563	0.0101855102853325	9.58169727744821	8.26868229137776	2.05347090399036	16.4515554820663	5.58505677943063	20.3002752626777	185.399602143342	8.83646593334698	20.5573342898693	2.31531051283131	46.4633082157742	7.55960348157383	9.00732091742024
ANGPT1	0.323578125440798	0.0186783862123154	7.86630854108355	6.43501076952603	1.23675568543552	13.92032364604	2.61234359817765	20.2791525682588	139.25608764001	5.53310734586199	17.9394549102651	2.19556271436004	35.3239503163255	6.40799366199291	6.31377082886428
TRPS1	0.0189476331237047	0.108428932493419	12.5901692031776	18.698984523202	0.243327196814239	38.359319648746	1.11258795465469	36.693573422896	274.188113827678	0.696488083984828	35.8063591225993	2.32761658386194	74.2272457409391	11.313900611289	11.0810739175999
TNFRSF11B	7.50773868480539	0.0106854609078354	8.52595848305497	11.9446831647778	1.19972318867919	33.1909848035969	0.107641594441798	20.1729409298189	151.282472392167	7.580507789917	20.6802550339381	2.71339653995923	47.8844892839791	6.60560086333988	7.7485524357092
ZHX1	2.87515540516615	4.94322393632297	14.0382549821337	10.3330733298419	5.08468064238925	27.9419274455559	5.25604156260223	31.9066875397264	231.776372387979	17.6150355130585	26.1632475575935	3.02062036438463	64.1505624644418	12.8058801067413	11.9667516959081
FBXO32	0.11171266724004	3.39162643772832	12.650770028205	15.0488738826643	0.111093415431185	34.4266685431761	0.20352187529777	32.4309199100556	222.242224452763	8.72183562940468	27.6403786136121	0.91257404919871	63.8942353217772	18.930399221002	11.2488830666122
NDRG1	0.0740121654842511	0.455504454790114	25.4099264768051	13.8404965640647	9.78984076869286	45.00470498405	0.524951355918731	46.5397219866678	368.249967207616	12.086946678668	55.250147785692	4.5325973813803	110.881043952026	24.7413280643003	21.7184569159655
PTK2	1.07242569729078	7.3241116632766	16.4076023534136	1.81235623993993	8.42425968719407	43.7473862628808	1.01972498203285	34.476107480113	219.451051581162	12.453908775202	36.3826313773369	3.94310822069303	75.4541681376872	16.1814127924088	15.2495508408318
DMRT1	0.174146861866445	0.00899817696270136	7.53309441271161	15.6391462434543	0.0662224033137935	18.8423129155781	0.09032875391459	20.1257956188804	195.626277725586	4.8524440963541	23.3881409729791	1.45670134594638	48.0134525948632	8.82517361186372	8.41226434742132
MTAP	0.157686705543356	0.125866908817228	14.4734269941957	10.9499282917883	0.025968451372851	18.2477713005157	4.44626754340005	22.918910814059	208.254176791451	19.0703118373977	28.8927906288734	2.45678127246298	62.3684297928584	10.656887497697	10.6027702383465
GALT	1.12322157896372	0.107246600849819	10.8415612835944	12.8218354253589	2.19234941320348	32.0022386003054	0.0174940265423315	28.6916558287096	214.573364893771	21.3347744056462	26.7174421490589	2.84271919721149	56.5353307768462	11.7459596037091	10.9049532464924
NTRK2	11.0327492785621	0.0988004386987279	14.9344377069632	4.87304234850284	0.702321119306477	37.5901756538162	0.0499920498483727	51.7222796023133	214.96733044912	6.81487943179355	28.668897233545	17.5468846015792	55.08899620449	10.2616653585178	9.26182030430849
GSN	0.281567636386087	0.312088865640131	14.3352623553002	6.99651864765346	0.830249743489582	44.7488951745155	3.08927611935772	42.4647279070073	302.582512695876	10.2590222793416	34.0944697706588	1.85778323275519	88.0029731598767	10.8558756304592	12.9182435463797
FPGS	0.222136621029659	0.165424808956413	13.9944382449556	9.91037086153072	2.96694143612367	42.7475989842354	0.00968355800373697	31.8687148399202	252.436015791801	13.8149828689426	34.5610594697215	3.48516273690224	75.0814812254299	9.86475989772259	13.008670549983
DNM1	0.108350372775075	0.620985458717788	10.5456016090669	9.71116249134986	0.392379361819722	30.7094414032157	1.97383607912417	29.8240408836596	232.620052153472	7.27120026596331	28.4906280712053	1.71027689244778	71.3662648141464	12.6693626327089	10.6533629185512
ABL1	0.197210427377389	0.191843475425812	13.7602032666419	14.7902416664613	2.12292434183179	40.4332588514914	0.0584100101866901	35.5008948197372	245.057237851133	12.9435319695777	34.7011360049326	2.80894417868959	77.0135190290235	12.1977851612411	13.0296233684311
GFI1B	0.748794077318442	0.0297557979517108	9.77690999325437	15.867796677611	1.34779856033781	28.090330757155	1.99037800964367	25.0727420001803	234.885780240622	9.50934026746708	27.4676587243839	3.14282438721181	58.3656183353313	13.6611058625294	11.1740982184228
DBH	0.102507328194599	0.00908797034713959	9.77302271562167	9.92854040952981	3.42039723038974	24.8555214455045	3.27739033324617	22.599531898943	218.003082975069	8.3695143636588	25.3034144632887	3.58922435554654	56.2897035713701	10.8550646696709	10.5200521284207
GRIN1	0.00968803179111157	0.028260165656459	8.99609080863152	12.170507017235	1.39318360736083	22.3152233573917	2.11395593231147	20.5410971708466	186.162291684612	4.91356780217124	21.2881369795124	2.6467255551105	51.8427090270206	7.71205317808761	8.55318926493529
IFNB1	3.79939653064192	0.00657782730644369	5.08139117349824	5.64640203718661	2.34275274093388	13.7146641916968	2.27181755603829	12.0952671425065	120.947610692826	7.41040284381348	15.0625631910175	2.29945060486324	30.2974996400943	4.64519741439056	5.55870896084717
CDKN2A	6.49476476322077	0.211707686106502	18.2066922738395	13.0585764403603	0.0194428967726418	13.8089066808551	3.80202854779047	30.2546527108019	224.32449532812	16.3351760450983	32.9719507887768	3.06293220269852	63.0920654448458	12.2558101031198	10.4619753686936
CDKN2B	0.532567639068604	0.145532308551728	18.9729454709434	5.9190183946785	0.04235882831649	33.8230122804527	7.19265708356929	35.4477679657771	256.619512976771	9.59814948301024	29.2337005715724	1.76659896869049	67.9949814980604	13.5579480449539	12.565080293963
B4GALT1	0.146419327571773	0.0115532524481938	8.8163755286792	5.42557076178252	4.91903349909184	16.66941075663	1.7633305533241	17.7043578654615	153.933291877987	8.22321938938673	18.8574191875728	2.47251897457583	41.1468901938925	9.50541816752844	8.97829323671746
CNTFR	0.0498549739430945	0.0177130882754009	9.36639557921489	13.6648878457624	1.71835706445931	27.569252212026	2.92345983825865	23.7191471258898	226.007215729415	8.77102041580244	26.0458270621307	2.32336635767928	58.0659282267292	8.85701010063864	9.98966413549703
YBX1	0.755676703054534	0.00623145935506567	8.77950235569691	8.20989852088055	0.689915664431649	18.1491200426019	0.186429551545117	15.3695629475816	135.157952273459	2.84826013916739	16.4179133503013	0.362203045818408	38.0796736614904	3.46674923494163	5.84628623348536
ALDH1A1	1.93566793329463	0.207914382926523	6.48197223192549	17.9033462259735	0.0260156648948888	25.739489410978	15.7919848668022	42.3932199355967	201.587266490679	31.3135479010848	28.9801038584293	13.0850447839713	41.1667150425177	6.96576027777274	8.99059750932435
NFIL3	0.145821977796805	0.155754523101239	13.1351122193615	8.178688692058	1.73205728792722	26.1355768899443	0.0078361396876675	28.5902201552491	173.708912165102	1.32417603868616	28.932321257411	0.762986811222323	56.0243635349428	7.15995861334489	10.4201314592635
ROR2	0.726954695458162	0.1364173533976	9.92827547198902	8.13812353607459	1.44637898362027	35.0061308281032	0.1821584494105	28.1588941830828	219.179216720599	6.84942661043319	24.6843185247394	3.87731349093509	66.2101978112094	12.1357186148884	10.6738735797917
FANCC	3.81503936847506	3.90681058551568	10.4777545526239	8.00195889243173	3.15662733342737	17.7506250921091	4.29178217124337	26.4000959067026	183.605835294596	12.0990679017153	27.8721893536947	3.70090785376968	53.605103040125	11.1558025569746	10.7710283928854
ABCA1	0.0745472030950659	0.12637937729135	16.5117466410042	9.70089046358444	0.494507365194595	31.7919610171141	0.13578627152316	37.5084840858188	234.47659046374	6.70232736390256	35.2364096397008	0.0710217686740504	76.888397911556	9.97177692435769	10.985282644719
KLF4	1.44040135329918	0.0919621409702777	15.7735578241205	7.41450306294825	5.60327264437073	40.4227629396448	19.375255924169	35.6014384567542	210.318308578307	20.3863907083128	40.8740404799691	9.41008490987488	57.4676359808073	11.1995782210713	13.4003296037256
AMBP	2.0249708473176	0.0158821994478497	9.18076070470418	13.7192806409728	4.3388371840936	18.668498552725	5.3653927344714	20.3211524112666	204.753249830198	10.6762695939672	20.4503426236703	3.51471710018178	50.3117305963449	11.3392751332665	9.30370382330257
TNC	0.0445886514755867	8.20644247655527	28.861714024573	5.91990712551392	16.785157578713	70.5028860797303	0.00119639380153159	30.5786411939878	236.792333360503	5.91522706308704	41.1209192668704	4.73220233348642	104.835324263721	7.37403478626672	20.0135849253227
NR5A1	0.530276292911577	0.0226756103361815	8.75948239002197	9.90075335697219	1.01303881943142	25.7154260241859	3.23911588352425	20.8200781700931	203.951091494393	8.63162654993092	24.6472818807111	8.90133657108767	56.3391013652482	10.5394841572956	10.1333974665604
HSPA5	0.22162028918831	0.346745155922875	17.4239037962476	13.4860208920065	5.0392164389954	50.9372537654524	0.6372733163804	46.2740812079148	335.823861402186	16.084190686336	48.7154012927435	4.20720996672293	106.608571376536	14.9985768420138	17.5876740457641
PTGES	3.66914356196546	0.0171408351400745	12.5637998855702	12.8846609431299	0.884579036846513	41.2253013532169	0.912208430702147	26.9675996220173	259.538522423378	16.5072615490849	33.7130239413211	1.39570984350031	76.8822477160952	9.24947411607342	15.5893049785674
TTF1	0.0326276744261556	0.0405595044930001	7.57518856221809	8.21446448252053	0.294566409304444	18.4061724280269	0.403305395535102	20.7546799447728	145.010721311075	10.7369508337214	22.9134569290021	1.47789631794256	43.9589191277638	6.94729394977382	7.25615153912904
LHX3	0.252179588050577	0.0130215015969903	11.4937045822021	13.5646438051399	0.161588053671136	28.3786345699242	2.64579405275346	27.0532331590985	228.431617669647	12.5220655584574	28.4877795182014	3.19826862783657	62.61348583185	10.5666975881965	11.1425492025357
EDF1	0.104432723350504	0.0587668804324157	14.453161950813	16.8840538999498	0.599969123129618	37.4827937267494	3.22233954223284	37.443658304804	287.889443495246	20.3579458104389	40.6872094968853	0.0951829614917841	87.4306385621154	14.087938114572	14.6415359098062
ABCA2	0.704577517878817	0.106651785096458	11.2699089383509	11.0970467718964	0.566460599658406	30.9317130604528	0.688211525955383	31.2725726629398	227.878163697877	17.0319457975302	32.6429452459484	3.29785516829229	63.1447921204403	11.56729990018	11.9950741430215
PFKFB3	4.19773056551306	0.981377556255684	17.2672836835127	11.0342394917272	1.09628616319562	51.6353137556627	0.0129903053097275	37.1687766430935	236.3066962235	18.2804099180739	38.2495238128089	4.47692869053951	76.3624281436445	11.5621896532802	14.6151256592055
GATA3	0.787626209875763	0.0259342210310446	9.27388972167467	14.9635816903683	0.273887133331856	18.3178626203676	2.10974000820904	24.3977308230253	218.300421405222	20.0856758039016	28.457342760068	0.919212193308819	60.2545412775575	8.50513693777011	10.1011523297616
VIM	0.504668834278257	0.564165467706351	18.1242516088295	19.613592961044	0.0405753998865914	46.1594600386202	1.89556303997822	46.7149140538511	311.641238916182	41.7317478067251	40.632608153225	0.21626465385093	102.058493792692	14.0459102469016	16.5477764990165
PTF1A	0.0689870079266589	0.0126832765380012	10.2955277689967	15.4688370715812	0.867490012244563	28.0626443888986	1.01521083751365	28.3252923845324	245.998352279949	7.7932423392682	29.4570303645136	0.0384570520659591	67.3867690985078	9.08417566142721	10.1067133348506
CREM	0.0574352635295774	0.118146643892439	7.81665141973458	11.2449500379911	0.276654533637449	20.1361137340722	0.00690319055462801	21.4792868740562	150.295456725441	3.19007794944806	20.4494729920098	1.12039007509447	43.1766899271071	5.80654130024356	6.69461599076125
RET	0.375419343823356	0.0620178555690605	9.05387820205419	9.82718205142364	3.86542785241151	22.3362350684473	1.91611747016419	22.8617749396934	204.478284499104	9.19245317977784	23.8859184728225	2.67697774570675	52.6881565939174	6.99280015676395	10.067124027264
ALOX5	5.90493820667547	0.251870436099725	12.1713530723366	10.8427325857694	0.0691853898196587	39.7602729339172	0.0493914727408335	38.1327418992598	223.243808701652	51.1346870983519	29.7876739282948	1.1396473933727	68.691353882369	10.6854831792377	10.555615723095
NCOA4	1.36071953663044	13.0988937508782	16.7621811609575	4.20293506009235	9.36274693643268	41.9405724863798	11.5707303029792	41.8176160069128	254.479012846209	34.975876555334	30.7344249075361	5.69698246197771	66.9113768138978	15.1221338712907	13.8258721751808
DKK1	0.0853076990150816	0.896755879696661	8.81288223516707	9.44506607953408	2.94800984230754	50.4253763423072	0.00408077876274654	26.1966924705086	174.962681466694	0.0148700112620522	28.091579205889	8.67990757438441	53.8965304803217	18.1076403167989	16.743928482812
TFAM	0.971909459745975	4.79121510232971	13.4149163167232	3.05363666611532	6.86981354503265	30.6065968641249	2.87144479918499	38.813920228913	215.987966977548	17.5051750564197	25.4473767369516	3.92349236376075	65.3073009488009	10.8938685996036	9.36059567331734
SIRT1	3.45003799001447	0.471611202230953	9.50896365339712	11.9720492784442	2.18660718443598	30.1557209484415	0.0107707859229825	30.0757952019247	183.282608741307	19.9568633622472	22.1368212345526	3.11720837827658	56.1620851556135	9.34794851103228	9.17451083241773
PLAU	0.0840370596792141	1.51040998503968	22.1998486956353	19.434557056595	8.25628844715788	45.8244752382732	0.0228102299132778	33.3802774391778	257.20315160617	0.0487026706684293	33.1097983183606	0.467281588150253	83.936882787639	21.0033634233281	20.2246819957981
SNCG	0.131745560861469	0.0397498010254397	9.24332229169028	8.95195332642313	1.16981708619502	28.6792886321981	7.25835702407263	26.2435766310863	229.151303765633	7.54393601421477	27.3191849712962	3.08737349451694	58.1238498416791	10.3761695335001	10.7353226985527
PAPSS2	12.2912169178847	0.0751393935005505	11.0798167654762	13.2572151123706	0.0681704320846611	33.3491101441423	0.630221081327612	35.5283408981853	199.872109569563	35.38074010383	35.0460980825225	0.0281304954822133	60.4850116645434	9.68155172608285	9.92308599470148
PTEN	0.229943312322925	0.397244075613858	17.3389926527142	13.9524460426236	0.142251215840073	50.0310584768278	0.0321869466808897	41.2718744636685	323.118062098808	19.0107196874642	35.5089845098159	2.75710985436879	82.0385328419375	16.7362988141653	14.2813330753701
FAS	7.8446821171396	3.40877686619026	12.8861554886666	16.7539978829765	0.228019162335787	30.4401514883007	0.261015057105448	30.3702136497869	219.96836002097	25.2542558440656	28.5535162596676	1.06751989730354	59.4167159304121	11.1593599973875	10.7479952197859
HHEX	0.104153722224882	0.0262927238728505	9.1599929746403	9.03233028901392	1.32756611241604	22.4566500421522	2.96598269405004	22.4202217553187	175.23907282899	25.5370597763529	20.6031729273972	1.09350221885136	49.006528610503	8.82835603327996	8.29261651487241
SCD	0.00663680270814292	0.738896072407168	15.2106375026543	19.750757859293	12.1975944628522	26.7360763881717	6.94353144495149	41.2034839573018	299.256562280108	5.47321946172535	33.6596247295614	0.728049376973594	77.7929405980525	11.3626793491712	16.4727752098299
PAX2	0.0482443867271224	0.00935523752400808	9.65911971447316	13.9054296356175	1.30824366549505	25.6079746123447	2.07602531523314	22.1826153343585	236.33342098314	8.22930675921575	24.8412987507631	2.71511672008142	59.3372926703472	11.6547624641716	10.1350886784083
NFKB2	8.18354920922278	0.265259741425873	15.7110644346618	11.2357550733848	1.89721595926274	51.5975480395778	0.0812526944861354	32.0839173457671	218.119851161893	31.623683446194	34.8981536849393	2.03141518489423	69.9625456222755	11.314383647306	14.897877986673
MXI1	0.0274182681480174	0.466069834357204	12.1268703209823	12.637071161348	2.33998993363333	31.1329306768311	2.15784068567693	31.909999239163	237.026114893624	10.5480584337676	29.5630976988739	4.40252833390927	64.8230991233685	11.1686079154547	10.7766602577929
PDCD4	3.42315639050341	12.3185886082845	15.6402865012293	7.32046497688917	8.75641584013301	22.730318711715	24.2974458198646	37.2079570151631	190.825647228425	53.2135732789296	24.7374419557687	9.33187521530512	46.8753890142065	11.5942661146735	10.755695391725
CASP7	0.367608323645752	0.352638033421766	15.3323820689641	12.2315317452832	1.85515173299563	32.0219159373142	0.194219037916882	31.9907975232059	240.559865187204	10.52639742375	29.7855365331918	2.0157169779426	62.5881774602848	13.2091423726384	10.7502128355953
ADRB1	0.0848937638647833	0.0164157663939821	10.4437090148504	15.6037216291963	1.601895375586	28.3861534769939	0.0150250547260619	25.6687938498418	235.708022732388	12.1682803505636	27.2441441926115	3.76633251986343	63.9419291088222	11.4385420911783	10.5073844343005
SLC18A2	0.0156200761865504	0.029003880040657	7.99326962541789	9.24632488052621	1.58715583743362	22.2627700336727	3.41740626732637	23.7199468016436	186.968996057201	5.64330931965926	16.7317473517568	1.71049384359581	49.5813000037545	9.65039527043889	8.53497800014724
EMX2	0.0211525747066706	0.0114123616258375	8.48150207748621	8.32323557222599	1.86040156000533	23.8516119021125	1.90007000889922	19.9842229086037	173.029448562508	8.29215230004158	20.1511477976553	2.87646509224362	47.3657620707969	8.40907178658221	8.24566873558377
UTF1	0.104567391417556	0.125310988364969	12.8732012104759	15.8843351146239	2.40813677230664	37.9063123427846	1.33719689570806	28.9193348869159	261.403963734165	9.046696671002	28.7346541141998	2.02963484109034	71.7979808036079	12.9382145803788	12.1894732690415
CYP2E1	3.16130952612264	0.0359254198854787	9.56721409664679	21.3869365422757	2.13197158743014	25.4621300834703	13.9232299459482	21.8656944460883	183.190849572953	45.9699246498835	29.410581521042	4.71420633595539	43.9238296028068	10.8905650615192	8.94623426061377
ITGB1	0.0514814213794157	1.98156417772329	20.450986902201	12.0025384514828	1.71597792179327	53.0505716133336	0.0129314781491154	39.8914950461581	270.948597371382	6.99824699267433	42.95353822808	1.59519352164631	94.1715827030357	13.688861957466	18.0660616621863
NRP1	0.018840994075313	0.565343203010584	13.629798343721	11.0086765729174	0.0138922192704215	38.4719909671122	2.01554023994145	38.0448145161329	252.075486625672	9.23660077362415	33.029852958031	1.71085410630551	79.6424976148753	10.7643336387143	9.37844784106258
CXCL12	4.18959063664932	0.090097092145085	10.4694947434172	26.9231037191179	0.0939483200081796	24.4294888208671	4.64368728287057	33.1171981162045	210.553967689555	45.0038824211858	21.502640159637	1.78549602243532	57.0199893080908	9.67992789639196	8.91681333653307
EGR2	0.151769418538946	0.168161409334692	12.0913888518073	10.3851413849634	0.643066628508106	29.8131714572468	2.97504543484879	38.1207623307466	234.702299354323	18.467892461214	29.0052870720634	0.837034948571657	69.0706704688537	9.08895440060301	10.8752779660945
NEUROG3	0.0408546104944078	0.00680551746878781	9.45287488886268	11.8048192249915	2.43211069748482	25.997324746394	1.28189194705602	24.0664068695312	214.272691741916	7.80266737497535	24.8526627243127	2.34879879783871	56.7316626866273	11.0368053882411	9.94249256319409
PSAP	2.07666801749873	3.23137034827949	18.4888917044135	2.43233681968628	0.0644655565189461	50.3046388279994	3.81625762519635	47.4438702932003	354.00670555413	13.831189453959	41.3315687416505	3.48830044273552	104.579948842489	16.4007571562898	16.9343505916545
NDST2	0.217516219586593	0.691867329612554	12.3791195886615	14.7674991357542	4.37965777361692	31.4259980518393	3.16322776160155	33.0019207202937	250.221817851689	27.4397064598681	29.2885445181106	3.59935241001812	73.1600122040617	10.6018978841815	10.7508723215245
PPP1R3C	0.0484628806900353	0.0203175164964724	9.26794509236086	20.7791819014452	9.01343587597689	49.6115990745465	16.2772483158573	15.3780691132251	180.685976381559	31.5468191289638	29.466474621844	2.93912059924033	50.743149647238	11.6402820457293	11.3340464123005
RBP4	0.049986465697145	0.20602371138991	7.79698439876434	14.2116574062103	1.09602555306523	22.7827533592571	2.18925712295739	27.4586773930367	191.280593305225	4.71660675100993	21.8105099957142	2.34581079015393	49.0250649908693	8.3785821950598	8.64740340929271
GOT1	0.0803696939613629	5.18800472148987	14.0512832225639	12.5987873732792	4.49303371842525	40.7955716874149	7.39474005544712	42.9673550846137	273.032221404492	17.1614442518817	34.3525030532835	3.32436111533881	65.5955097027882	16.1451312421922	13.6370100043073
CYP17A1	0.567824775414478	0.00600780580870621	9.17933112707169	10.7102059570733	1.87485193194319	18.0611406468501	3.41343032783721	21.5826100114212	202.238995891506	9.31908927660091	22.8638049092389	3.27862374346524	52.1377162372355	8.78489230713624	9.46600003576904
GPAM	0.0211709843300064	0.969036343251421	9.68924214715405	12.9325069149649	2.62922899806094	21.5741011362971	3.35438549945159	27.8398098197763	197.774767695225	11.3250335433767	23.1696998712953	3.07495826104636	53.5078416133695	10.0986821368755	8.97114605530634
PRDX3	0.529038585011363	4.83313914008996	10.5338086173042	3.35748178897194	5.54844884349269	33.3900438677341	1.62094604584031	31.8761979617856	195.859379522484	15.2237430947141	27.5453556305539	3.84085886757933	60.2862782630486	7.89468441204467	11.6363589546547
TALDO1	1.00992320478152	3.29809087976249	15.6290512836825	11.3015051715422	10.7132117189734	41.8391342770228	11.2962859722781	45.1451601942121	275.527603317097	28.6344790662078	33.1348839644777	8.4629628163221	78.0749316460218	15.9791676710046	15.0100716946077
ILK	0.541462449173222	0.732360922535086	14.9063592199647	14.032351865912	6.17401300488972	33.377766898175	0.674099060501526	33.3624328605083	247.711452092241	26.8052397834958	31.9380009943258	1.83694216890742	81.4539369999616	13.1668742770131	14.9767377637483
WEE1	2.26034166007043	1.78249508070573	13.722324229024	19.4859354102424	4.80329180364782	27.0777365932832	6.47539893476336	36.840770803665	215.78175932656	36.4820118632614	39.1459706378496	4.90805931838636	63.9256104024287	11.9214758827854	11.6855332233991
ARNTL	0.623587339444917	0.668210192742859	15.7570623959442	12.5279393193224	1.36491939566314	27.5318291906324	0.0473369208580785	29.857967430208	182.359660065584	18.7269451219979	29.8566026588172	0.70403139780694	55.810426762348	10.5991020090434	9.79669077245345
MYOD1	0.166305264510228	0.040784579562905	9.56439202536711	12.7928818316461	0.579483911423708	25.8267227729181	1.07270121310213	23.9327926989479	196.416501540133	10.7847237687548	24.997487331703	3.28278769633834	54.4032588091076	8.04461440586956	9.2785748400871
LDHA	0.0768878771952889	0.480658524514004	20.856981853233	18.8859883724264	5.70014720746189	59.8768929710956	0.395758814758028	52.3404945056493	436.703311353475	19.5011531146233	57.7188591088326	3.88873304848654	125.088147238019	21.3576780568124	21.9818526691998
SLC6A5	0.114198097091361	0.0107769159238432	7.28117278176562	17.603673857793	0.346638206091147	16.2210570105941	3.56367324688898	14.45128211894	187.823053304488	6.31854621970779	22.9745728930068	0.312561846727568	47.6258949700466	8.86285939811466	8.78194739278979
HIPK3	0.848873730475288	5.87985123881272	15.2958292057911	14.2828257920237	7.59975810317216	36.9120365297763	1.78315780288771	36.4443432051071	246.370454949348	22.842988947502	24.4124085231476	5.63170143019253	70.3532663335681	13.7902855191556	14.8058858601942
CAT	2.09847193497052	8.85705597274571	16.5854932683637	3.86538656959339	7.11551884078356	34.3020121267824	8.18026641898697	39.5352597300862	250.661349257722	33.0119689253298	33.0224671893534	4.53317361458188	76.276165094663	10.6910385232998	11.7917018545022
CD44	0.0199786169779412	0.0670815682875679	21.9377674853884	16.3928331897824	4.57243442147109	62.9113664772506	0.0658107511959436	43.8548224333467	356.945007027958	5.94503795629528	42.3097758288447	3.99144048811558	105.245086502613	17.4183570886568	17.4368938554945
MAPK8IP1	0.138797446597076	0.0376278386880976	11.0311067139284	14.5609481242322	1.13411931228911	29.2080577861238	0.0674286506693135	25.8320541234565	226.608302967376	8.75089674678067	28.2710846052873	1.88805694577604	65.0673953588391	10.4586798216501	10.5686654823086
DDB2	1.76370164002135	2.29842929335174	12.8662311599588	15.890062372826	1.7084518403538	30.0099927374961	3.59614092584668	35.0187782149224	247.604421605693	18.0076144149784	34.2034718352856	2.87526408529545	70.2824531484812	11.0082628986854	12.9630647330232
FADS2	19.8864866011511	5.31242903259904	12.3841190960736	8.98491982718553	1.17961303191671	28.4592257848385	1.04772674194565	44.9965156229255	228.65791586088	24.7366744158172	35.2433792694057	9.55528002530794	75.1410655903751	6.59037670096267	9.81679853578478
SCGB2A1	0.42311833152605	0.0126705597857057	7.97389824308951	21.4500855323507	2.06133731399023	14.3401880840499	3.62026335750696	17.8107472021329	191.868264010419	6.53246729011536	21.7741009467666	3.5168137950965	46.9178024098786	9.89027135480857	8.07557388058397
COX8A	0.128488133417961	0.432921780549973	13.6702446717529	20.4143955150744	5.30330248946011	44.9550881184425	6.53687149032065	47.2819279473449	317.672555731634	21.3074044650571	38.0372473160215	6.1669084806653	87.6977657646353	15.2741517113141	15.6700989410769
TM7SF2	0.0858364209491994	0.02610065633961	10.1841335495975	9.36842117959102	2.44883604637581	37.705523783638	10.9985863353916	32.1385459877636	238.40566968066	11.3818870080125	27.4189751686886	5.16383934204675	60.8886291702948	11.5282501850999	11.773942429334
POLA2	1.26348321257707	0.319568407303312	10.229942097273	12.1516212302483	0.433958605051309	28.6910716620291	0.786323124830885	34.6192346264894	209.581854347616	16.4615889495393	33.8544975171756	4.80458187131957	59.547564738736	10.5496862628379	9.36902509950277
AIP	0.0903341374265831	0.0757923976656483	10.4484578531895	10.5127771610487	0.117537309849498	29.1037318160137	2.06222484330754	29.8411320550698	215.001996259435	19.8684641521097	26.9647684855209	2.51294726820941	61.5851528623979	7.63316791533251	9.09850287080362
GSTP1	0.216370960841669	0.108742133918628	18.4806718566444	21.8008873735288	5.91802722895642	60.4696510501671	0.769088890074116	56.479808896857	391.95543732439	14.0823856740373	51.959441502648	6.39124147886288	108.991165907578	21.4174092670605	20.1658112545712
TCIRG1	2.99799724341078	0.228621268129016	15.216432515379	17.5956861884007	0.252691740289559	40.2228648885598	1.71595526275321	37.1526887420335	289.28627934343	27.7142475851034	38.234090080871	0.399287514420927	84.3290453484067	4.43869577609168	13.8688365515011
LRP5	0.382167692504889	0.356712046247039	12.8452177654709	8.99037003745783	1.86978781536794	40.7034838167838	0.523949373827668	35.6196809862306	238.709907102326	4.5748599056713	28.9625557880583	3.45834040270631	70.5579828056949	10.3717277046638	10.4582020576967
CCND1	0.148360203885482	0.0495514817245615	11.495253513522	13.905159838899	3.04741955820789	36.4816146523046	0.362356923835508	31.456490398887	254.111453583535	7.82570669102552	34.0295938145881	1.1274863051537	78.9791852551089	8.01790944797639	14.3595361631571
INPPL1	0.524767810598158	0.0464888447048554	12.5967250614677	13.1155328173028	1.21238841636383	36.2752763355402	1.2649524121819	33.101669217865	245.529056939274	14.3267220956284	30.8121314496771	3.27067025284959	70.1205740479262	8.89775952535091	12.6784272530848
ACAT1	0.0432351266045107	0.490501091312079	10.4051256908869	13.3619974146438	3.62890077629439	29.7381108263271	1.74657108240634	27.3639190326836	178.079323214821	14.2656925572977	20.7786908565933	1.43609494211013	48.8871118795223	9.41019926587219	9.21509596129782
FDX1	0.367069755394375	0.848219204126781	9.71849083505833	10.0761640862067	2.79048850034606	24.610979177825	4.06601735947751	28.036822582292	195.944337921138	13.5120069761059	25.1367282104957	3.40422052663973	54.5005186306284	5.66366855078611	10.2377903606414
NCAM1	0.0208459921482969	0.0171656210992929	10.3070892005985	14.2406387782372	1.31053895138174	27.8471490364911	2.31374568533566	25.0055380879236	207.724642197848	8.01440274853567	19.172108090141	2.79959313049847	53.9303684511739	11.4667081206085	8.7854946520543
ZBTB16	0.118080814596945	0.0238467991270605	8.75393912793666	21.2770610295716	0.629137413187571	28.3442010344802	0.0635710296918688	23.3460831964572	230.607109514944	15.7518571276229	25.0620627709537	3.59581759904645	59.7679724922152	12.9996605705087	9.93521479484581
HMBS	0.161611112664601	1.06830370859006	13.205303804775	16.2499235695843	5.88202712320102	43.916071759185	1.76156501276192	33.2201287080369	239.347426227418	17.8128384135757	26.3268109476273	5.03616825328526	66.6600581018068	12.9713928436062	13.2983213450196
NRGN	0.22313715700258	0.0122365729120854	10.7134925725229	14.1646489590416	2.89693251856382	33.4572304064463	1.82304237997396	26.3559509746479	226.163250764304	12.2203120142454	28.5559419524651	3.36540633978543	62.5732125470318	12.0246218283345	11.583949585892
FLI1	1.65246381917722	0.131930335607045	10.8640640030326	13.4867664555403	0.586696487570674	25.6727305951715	2.58806756882085	31.9870650553567	206.163523409435	51.6786599737141	25.4209802855591	1.68001331528036	58.1175896316989	8.63462190946197	9.90730161409684
BARX2	0.280170425522247	0.0658400309111618	12.903102970602	15.3260974089027	10.9875447449252	47.3559942986433	20.0559388170242	27.2944868074243	218.712819303042	27.4308897874479	26.9273751431388	5.93044597302525	61.0619864435827	14.1906439431254	13.1326937086649
ST14	0.0926487579886792	0.633235471173916	15.4736669995345	11.6638102779923	3.51687913477333	65.886341918359	0.602022737619382	39.7860025007949	271.086426984293	1.15108093418348	36.8269930444553	5.36258148432327	67.6200116294374	16.1635729861817	13.545337461411
HRAS	0.018985717565471	0.0413384489996966	13.1588938374897	13.6230113200693	3.9208497958541	40.6859878982703	0.296629463309554	31.8980711335677	249.289293440448	7.97821094885485	31.6683308032324	3.22840195735542	71.8879949547865	12.8694248797659	14.1096733066467
IRF7	0.0639614873222877	0.0643528272428255	13.6098301673754	8.89861209625293	1.16448182713558	29.3241425105474	1.64735105807025	28.6455409143029	263.79207223094	16.2603596209781	34.8307746014837	1.18156829678568	72.859121169061	10.7818346721075	13.093900499555
LRDD	0.0976082949626416	0.0463721747218913	10.6222510937554	12.3374909900815	1.86685304508477	30.362670274437	2.20501380439784	30.4836304900748	251.35747903086	11.6127539008705	31.954814956296	3.25347942552178	66.4576511001205	12.0974950251529	11.6643378484922
CTSD	0.0825067639300276	0.543845298595073	17.9335105071813	17.0503423551396	5.94785645864638	51.4090721351579	0.830187345615165	46.8306347930944	346.956940973832	20.738553993614	45.0091381727103	2.84062698657713	100.346821782173	16.4350262497394	16.4362352084185
IGF2	0.0882015302869545	0.00815262543998201	13.8061851701114	4.18265142546378	4.62027585873566	36.4854620813262	10.7024856197357	37.4454613738285	225.14775505439	11.4265851857025	30.0843382614259	2.951851353433	69.5182130747843	10.764115319433	12.1032169219737
TH	0.122594371926823	0.0384283220638681	10.4911966982316	15.839881989402	0.122177242052415	30.2030725453333	0.280767409093202	23.5855388335448	239.302102540245	5.5454066861063	28.3577612580153	1.98095566011069	62.7494456294942	10.9657051078385	10.9019412328135
CDKN1C	0.0209449898610529	0.0153852055007979	11.1614016342552	11.2631483111839	0.280923522892251	34.2399288659721	0.14457959098437	25.435426715945	218.043279689021	6.76118843866028	28.5531984470334	1.15647077966953	60.7933470459887	10.0994964228162	11.1796605747274
APBB1	0.0257171201153649	0.026553429130303	9.95754180786476	8.64671163623851	1.65002193838705	25.2347005376244	2.69563672998818	26.0028393533979	229.210865258988	7.50070264625527	25.281223382318	1.61478220386782	59.7581679597291	10.4627903593287	9.91131514420102
RRAS2	0.271385818764636	0.162427670858283	12.6682159512483	14.5205353739619	2.79402230302494	31.6140218362655	3.68982491128348	35.7580932164852	291.057474230697	14.0589843941899	35.4116861512247	3.81135744598248	78.5991348538159	10.1634867743494	13.4249099793639
CALCA	0.347216188962913	0.010309613107614	9.50975960359412	22.6026793640368	2.03012559451132	22.7172460447681	2.7093329502868	18.5653997643578	243.799834079707	10.5470807351915	29.6917965142346	3.51315948977585	57.6423915624824	13.3683643898931	10.3948360033003
KCNJ11	0.0718881902437655	0.00658644953587196	7.73867353567209	12.6015450005571	1.41491258669716	16.1642533029636	2.78023943804887	19.5807970355094	196.039505300386	5.86021381706309	21.380140482095	2.64934478705866	47.6852377513135	8.48970057486539	8.42354782920803
BDNF	0.0673167082349707	0.0199110326939393	6.72008067579594	10.4212359946495	1.35438661683248	16.7839055123653	3.40921671476072	19.5147366307211	170.225473871275	0.013497942089658	18.5480360338673	4.36696867849636	45.3862484834056	6.90663674582249	6.80342252691539
WT1	0.530935665379993	0.0105193859458003	9.41616328366617	13.8673295934291	2.13456579545446	23.9203174029421	3.3741013843521	23.3197497614764	213.306368982457	10.4228317965609	23.4223442982067	1.5480389523086	56.1503277586094	10.0423991271657	9.75961592946402
TRAF6	2.70771127548813	4.75265321814734	12.2501907542146	11.646921054322	5.05563657086382	25.5973110879058	7.27139618123166	34.7383190263736	235.269172351516	28.3504410116742	31.5933595393774	5.9059655591027	68.3734472060327	10.8881762012929	12.9757397748197
CUGBP1	0.883182556669225	5.63757749006882	15.9116480001996	3.10980148132152	6.15725627433239	43.4050796407553	4.34076394680207	38.1192290743993	248.24338464619	20.6823011089734	33.2692127252331	4.23257627230135	76.8811677602381	12.7185304193384	14.9392762458929
SSRP1	0.673359789123091	4.20847031993396	15.4125369003459	0.884930790369251	1.17942662435572	45.7659819475379	2.52515240473633	41.5759454471561	243.144591262966	14.8555630989719	35.3977444943856	4.12294436415922	74.0663119816707	12.5180619729231	15.246174826772
PRG2	0.593555437985824	0.0140815552300487	9.82877019346839	15.7121621353539	1.66632579859114	24.9020605813782	2.85141644467147	23.974238549473	215.968168303988	12.2838870331528	26.1812348030666	2.77515176200622	59.610399575265	8.36579382289558	8.71574971363258
RCOR2	0.0959161504089922	0.0368682626991694	9.0453218353491	12.7103444061046	0.0863888780411969	28.6581634805049	1.69175447509562	27.4972442182684	222.366765507117	6.35758779874299	28.7375318917251	0.59619002708128	62.2191198177977	7.20240622891435	10.6380555708848
SF1	1.53522349210522	1.85683407234875	12.8484407618985	13.2577098595732	6.6727941490997	41.6158032988124	3.94925887095239	42.7195749249995	289.818432692583	25.8172419620649	36.7722797487663	5.44678648383916	84.4671687946331	11.3214914177385	13.453986820035
SYVN1	0.152221805075602	0.240154620745037	15.2145358139274	12.3402135776617	7.37137171968918	51.6203463642096	0.0943739496820865	39.2686093402965	272.364017937111	42.1483107398562	34.5141161156524	5.06999177760077	82.8290398062504	13.4604105562167	13.9227723894502
RELA	0.748265804575132	0.0374908472408881	14.6666682851592	14.3271343871548	0.507069030324987	44.0790673685387	0.284231502196685	36.7225838415897	275.170488168731	14.8625685948712	35.1467999979903	0.0659552467270318	83.9996992965403	13.5617668540504	13.6926506336487
FOSL1	0.0118744732813187	0.0170801313712638	14.3103665164989	13.444425467892	12.0509776146014	57.2542052719749	0.371090689750926	24.3710313804777	222.052299840291	5.16663028865589	27.6815954919874	2.26472421336955	67.466646036211	16.0721217367907	15.7309297593193
CPT1A	0.985920690118507	4.11898921514703	13.6638132453016	4.52894191774117	14.1651817257503	39.7665540026455	3.50410281019501	41.0095507104825	232.103555899209	16.9372834498767	28.8464526930558	5.82201544687369	70.3585598157343	7.80229344681509	12.5047241120999
FGF19	0.134609457394416	0.0169425507536099	10.274933331342	8.18405040769574	1.49634648867451	23.8408746620142	1.45977855542881	26.4769353725207	217.276258693418	8.92255856583758	22.2349263384379	2.3541204429804	62.3153389088588	10.9389620153555	10.3613453477984
FGF4	0.0759494815886824	0.015994714418881	10.3222476013528	14.0850464848923	1.93058459507944	30.399027304825	0.113173044128626	26.6687470026424	239.82377565575	9.89246432527783	29.1443187946956	0.0224672651297208	65.8515844402972	9.38819243669927	11.0794983029301
FGF3	0.0251294746112981	0.0284324900624562	9.60782935904508	1.21418329110673	0.0536876788374062	26.756171760146	4.30479834525896	23.7222014913264	220.92680975155	0.0380424209144522	25.5090009737822	1.67033153070894	58.9545975359775	8.85444110732817	10.1982885087656
PHOX2A	0.384937735453365	0.0466941885923627	10.3346142303561	10.2764042854736	1.34204581986419	30.5981150957484	2.39579339621283	24.4190961207974	214.663872833596	7.90267481540996	24.0269898037078	2.16029656304829	58.8944834121592	10.5717742410929	10.443995203232
UCP2	13.4242695303915	1.5603801440677	17.5172360857024	15.2796422583173	0.027273220599161	32.6550559821468	2.88920560174467	46.3791017761783	245.765858912615	78.1646569833392	33.5120193420967	5.47177042107473	70.2624936226483	10.7118542315514	11.4104853378732
PAK1	1.16344723347801	1.51541931702836	16.6583890225322	14.0041964814952	4.28281663003881	32.9154806694354	3.05536047385447	42.6574738235969	237.876432483297	15.5984233026987	30.5558091735894	6.75294119402851	69.8257702000221	10.898186309111	13.7211587213458
PDGFD	0.0252790729475144	0.007042340536761	8.70726361722999	5.46965426163601	0.765492882637806	17.978456738283	2.5295647054623	24.2232861146037	163.923399186486	23.6331460494524	22.7859224208841	1.14277035761719	45.5846543571956	7.22555389971878	7.51163527339925
BACE1	0.0158877643488907	0.0318717171610554	15.1564404526428	13.3691712879636	0.794952928491659	36.1846789050699	1.23315134415441	34.7414793358104	237.491038804962	7.31349869805975	29.1744537949983	2.3785605911066	66.056753467839	11.1234615894769	11.5956379662272
H2AFX	0.0186798099474693	0.117449683130647	13.599665170464	10.051617858869	4.7600372026057	40.2409685984444	2.89115739271992	35.1371544102272	254.998748259803	19.7435688777689	34.3518827619479	5.42833553641314	74.5370023343932	11.3458819812072	13.8507937804541
THY1	0.0224320971648623	0.530402033633854	17.4686897356328	9.13544533244793	0.12199624713171	30.6200069555937	0.0983841107346933	39.8485178026895	259.607581553225	3.65533868228234	29.3220990015389	0.534390118686587	78.4432425841256	9.86834855016554	9.63347618507416
HSPA8	0.115315720792875	0.190497757259304	21.2245133567243	17.1111250699265	1.21194266764202	72.7643186358316	2.00232884287894	53.6275455515332	424.730969978033	15.955678732459	52.3141615069778	2.24688163419642	121.103420317396	17.7290390758428	21.2144273144311
SCN3B	0.0172905007703298	0.0090137026971818	9.25484433102497	9.44601044593937	2.09108001342987	27.3131958913055	0.0664505750816811	20.4333132308426	196.503522642403	7.17525341578593	19.3322497663569	1.65224962717502	52.3679494901407	9.87470155330497	9.1129047461899
ZNF202	0.261370527229772	0.0292085816914592	10.1830460622893	10.7037503792472	3.55357524405139	26.4581311800454	2.32845144255673	24.0309731616232	187.913646664322	12.0632674592231	20.025157302063	3.93025600376147	51.8653018521824	9.88187368998068	8.9205384967266
ETS1	1.37491638339812	6.80008781482983	18.5965351744023	10.2978908018709	0.228261672706098	41.1404599090837	0.0118634537456011	34.7454834727101	216.423964923167	61.1123088422334	35.7780907485825	0.0577428744562973	75.6907199290708	11.803494200083	17.0880872868439
B3GAT1	0.787943079953877	0.0189463841978864	9.19887058548992	15.4707476182075	1.50053385901562	24.188438318336	2.20865214031661	21.28257548411	206.101928295633	12.2213500335474	24.3855994922581	3.00229333946196	55.3295423818489	9.92089563684195	9.7611223476136
CCND2	5.7983552636699	0.0706534421651752	20.5559191847189	13.9435063943289	0.0586429177676448	33.9724486973364	0.36840626070573	42.0830445691097	245.859200290852	34.6205285104082	33.4123841872405	7.83730517647892	93.921697617907	3.40765031960345	8.33742778291307
PTPN6	6.49751813562053	0.469035820053668	16.6862471020843	14.3899555990754	1.17223011766471	38.4992841857616	0.385734325429188	36.2197826225242	230.594451250823	69.1983838373068	35.1205085423287	4.85967752924162	73.6308499295507	14.8777298284596	13.1430096808813
CDKN1B	7.60206319617156	8.11834301052101	14.077656084472	9.12439330815978	2.99114298061133	32.686526634597	3.61041777742362	39.7991330229888	195.454936125269	50.423844353439	32.6475376126272	7.99658966208027	55.3597161769205	11.1329181801653	10.1188760154175
PTPRO	0.109359325724828	0.0155114827543279	6.04982619989252	10.7476922977555	0.11100434559114	14.226054213632	0.00582672540885602	16.8392730522426	155.519366550674	6.37174023977004	17.9447206489842	1.03465900266144	37.5789875148908	7.78789614059147	6.63409934331603
AQP5	0.0445984401147629	0.0260403839494388	8.82547524526499	18.5059874927397	1.68386265191611	30.4689217867611	3.66796616112168	26.2822649865322	228.917129002134	8.57180537354335	30.0365114019447	3.28535572042694	62.5075354070071	8.90781524987739	11.4513684513662
SMARCD1	0.600091743993204	0.198140209693864	14.2777988836624	16.2254260048317	3.3072660277952	36.1783962432332	0.497744866847054	37.0351160223925	262.829530676424	18.8827245146746	33.7647427664999	1.65681467648932	81.8894778678373	12.2983278215756	13.8560185647555
KRT18	0.791612923901968	0.158463912002002	9.00127911045744	18.0740295218441	0.689904655465195	40.7060812112707	0.0817380445925783	34.7368355933149	237.535770059408	5.2744375182967	36.7429650515462	1.86901632649819	70.8351679141343	13.5000384448174	11.8676101295097
IGFBP6	0.0253980267493735	0.0115915706222415	14.7234838322897	13.597459469927	4.53013889557875	48.9544946038047	4.54106952334026	21.1965338466697	259.165404618276	4.31042590664626	28.607377791313	2.47090175751176	74.3356252985919	14.0310064552496	14.3458994560253
SP1	6.76871862247521	9.85171505403639	14.7463557714394	5.31027644445963	7.72608292942466	29.8021646508219	11.4678432089892	45.292156024792	256.824583855346	33.3018265018968	32.9052275878401	6.67222553084096	71.7488457945455	12.1317088349308	14.1740000026441
TARBP2	0.112459329647106	0.0121428612871683	11.5994616163534	15.6692671315348	0.0545778060548373	28.8890347437537	2.55935270620223	29.4815765176494	232.492833824374	10.274353033978	31.2283582956387	2.98035505150738	66.1902389109203	8.80026249140348	11.433871507712
HOXC8	0.29582881830673	0.125758915174437	9.74813874530745	12.3204452234642	2.62148216255618	24.0711344601574	2.74619668151341	26.0820179805626	203.031758111365	7.48658409882849	24.36329647511	1.79822364668807	57.4655096490988	9.31455757535906	10.0686578053626
CDK2	0.253490317635035	0.53213730064581	12.8230682293708	14.0421707842454	0.939272703949465	31.0347943419613	0.126060755033088	39.0195193588834	233.344401283714	18.6456885330261	40.9447583023006	2.68632610132908	71.0527402847354	12.8496821458132	13.4880058614415
ERBB3	0.624461227123327	8.21577331044827	12.8593131947525	13.5989693907741	7.86256942799323	38.7984298282181	14.8013655580798	40.0999637946494	208.962949841998	21.8195816123989	26.9896359012083	9.16024719301994	52.5268246716701	14.5692736372488	14.7326838198706
NAB2	0.127728073912731	0.0400071356384541	11.9922656689003	8.32997574506241	0.614222887040625	36.7822881194658	0.785347950648829	32.4149166649795	249.357659652894	3.02789655671678	30.1664215703453	2.40170027894424	70.5208014751647	11.610195135997	11.2521746067444
CAND1	3.30884600612225	7.48229948179609	17.9011124533671	6.11937085252786	5.9088357861669	39.0604871245061	1.49023529859642	39.7153977434721	238.570451921554	22.4080138669433	34.2890149419855	4.44470809935196	73.2760567161894	13.4760319284204	14.3847791338471
MDM2	8.19909895329388	1.85789645812641	16.7461185631426	14.5275330117597	0.908088982084236	38.2997303977876	2.56414953878597	41.2640249376519	243.928903977497	22.1492660651822	37.0384274813867	2.85093288725781	68.9854608938374	11.4643857564811	12.5858861689805
CCT2	0.187370945162884	1.40321134510165	11.3559439008033	6.95740810690902	0.844266611436725	40.5499072892923	0.111506748620281	38.7429616109521	247.570452687422	1.16623584051827	36.6061683253217	0.969745325207546	77.7698419432057	9.39368537979534	13.8330767015865
MYF6	0.284585315164235	0.00851396796463666	10.6217960253649	12.5247503454539	3.29844468624489	27.8636364823365	0.503290476988188	17.520078048141	200.457207015598	6.63183971058925	20.9648368163292	3.94362031984243	51.8554479604274	12.9462112343248	8.02729223976555
APAF1	2.34505864535538	0.204576347360065	10.4257374599973	15.1052517902216	0.349035064427427	23.405340512023	1.26317753338255	28.290935523346	181.151406034231	22.2995939834708	28.4065881942857	1.87307131931555	53.4152972839381	8.87932478988053	9.3959211567123
NR1H4	0.035589162546655	0.00176017482423189	4.99086778672386	10.3109134046317	1.1457768076671	10.4892685506536	3.63570787308488	12.2895706156545	124.454001814337	5.26544286631788	14.133839700859	1.99246372811265	30.682453934056	6.79456519192236	5.71428189708913
ATP2A2	0.123947198405075	0.0648833588950824	17.7486652607283	14.6108714241614	1.64146876295758	58.14364044224	1.11913298774622	49.5944283362902	323.471962830887	1.5410522865817	43.4968132597322	1.24956362469762	92.9021254604702	16.9382956706245	15.7862394896508
CABP1	0.0377319382467702	0.0194974355590354	9.00297177012529	10.5090066662922	0.757950493438885	21.3142268874155	3.05972648537013	21.8211143414172	198.917331262768	7.16246457775748	23.0671968895957	2.6699702122056	54.1071654108176	8.55269157173761	9.31765071846197
M6PR	1.61189303367395	1.48153951347921	18.6978553308279	16.8586347280181	4.40905259006341	41.345276895389	0.924286836720221	44.6646412951672	298.14305893743	32.5701467564526	42.2593056660634	3.1504495912428	94.1055022977648	16.0831167075146	14.6575704746245
GRIN2B	0.0958183848796893	0.00512915010088505	7.97544506186512	10.9040096976617	0.0864300127211896	16.3532510564233	3.47653813264774	18.2017577776077	180.977709672365	9.50749614725225	21.5226860093884	1.95092978500542	46.8764100960811	9.74975822608639	8.18716745983651
SOX5	2.09125634542297	0.105537272043234	9.12220425849055	9.34246123747069	4.57213770375142	18.519311551398	9.06091227560998	32.5990827252869	177.295077874935	22.7931027762117	21.2665380198321	6.08795969890357	46.3771376008214	8.16122609222089	8.64461255241994
KRAS	1.57179598483243	1.95562393019451	10.9371732021202	9.34689037844024	3.73172965220457	30.1700392864953	2.22118606128319	33.9258986137282	207.83284497319	14.842582089635	27.8124201479943	4.07651466792084	58.8422515972986	11.893254844506	10.5671286022208
VDR	0.0289508885678107	1.82938107838646	15.6628148410024	14.2976262166848	4.44899994143867	46.4849557111475	0.0600241197904934	26.7650412381939	226.262224912758	4.63311341371759	27.5330939452937	0.356436907975964	67.2087443906296	17.6908376469943	16.1168227498485
RARG	0.764596119003827	3.58184258338987	12.8199955290874	16.3839124114368	5.14921474258164	37.9627745844312	8.20563577571671	34.7019158933659	247.488074195599	14.3973008756264	33.3512763474391	4.76041536853078	66.3675330354253	8.19504176327468	13.7437069139793
ITGA5	0.0265052021680774	12.8810987350112	18.0289623983502	13.6401688176166	0.986661572010126	51.4609749738369	0.0458346964499316	30.1225279301152	247.598871461805	3.91087239683903	37.5261572506879	0.0650208472745212	90.1226376882354	17.4560996326907	20.6039419778163
DDIT3	0.120747669550059	0.0523284464181076	12.0278201552202	9.46756430326251	0.128630306905033	25.5406024360771	1.83803951364963	29.7664623326932	192.64054229442	8.99559092091899	31.172154820016	2.9023087898103	56.9931370447018	8.67872708386218	10.8352523312679
CDK4	0.987292238722336	1.14624287136352	14.903778216936	12.2682489715816	0.91280664707965	40.1275768097299	0.390725117902646	48.7909365530495	303.906770724581	10.7587240475011	42.152029170366	3.08852257989825	91.9382463777905	13.2087049954241	14.5658414013189
KITLG	1.90968549430348	0.10380094606916	8.8938553177645	5.49595403790673	0.015977566301948	31.1915921517879	0.700143230257994	36.4063353304173	180.367285277032	1.21473610137626	31.5801472104037	1.73413639081893	51.0318706570233	6.19068739145178	7.62230556653816
NR2C1	0.547708093554536	6.00347227622794	11.220017920654	8.05550220478175	2.45933221385306	38.7364063617624	0.401534848428273	30.6830309784988	168.153989125603	12.0642157075803	24.7030185880785	2.526095540514	51.9237811145562	7.11512231517642	9.95909388016115
CRY1	0.0902672059587389	0.335954184572261	11.0815047995616	5.09326013426929	0.175572260032488	37.780349480023	0.0248859594820909	28.3874201525595	175.577029642809	0.179210223041157	28.9412907810191	0.214730419474909	56.1890206353492	7.05060458429915	10.2189029639404
CMKLR1	1.12988666434281	0.0626271928546663	10.0207489875316	15.0265891160041	0.760588292107798	16.8088011312324	0.111570789399641	25.9006678438912	208.770138866042	26.7000703815289	23.6980797384594	1.15275450434004	54.058298373176	7.41338173498786	8.60334443602468
HRK	0.656904207863209	0.0690012797672764	13.2326027219186	17.4372314497703	0.434129870136989	42.5799820496659	3.81710307107454	36.7184760389298	297.270627978359	14.1968889845442	32.9965619364719	3.33461555531418	77.2620183436953	12.5580516618843	13.4037721626013
NOS1	0.0312584376670384	0.0388765515819691	7.34758786335032	16.3634569477427	5.49827227632319	36.2651377825722	0.0747581913958898	19.9251104177875	178.292781336337	5.43974729914887	23.1608334337203	9.9517444403557	51.5967641728274	11.6408668410537	9.22806785965208
DIABLO	0.0976982444924622	0.728410766687226	13.4225253429388	9.53036493823173	1.15653783883646	46.8548628263918	0.0851466123179127	36.436711173588	221.756689103933	9.69664579579767	35.4494551183982	1.76074267475953	72.0825263972237	10.1105566809587	12.9012202151741
SCARB1	0.271287062233441	0.138600071959031	9.43437132456811	12.0455154764378	6.52637901341825	33.4970460071057	0.850453583704476	25.29716388158	224.79909796171	18.5426641811581	25.6490399858859	3.30512377776638	63.8464112049712	11.0202235949038	11.5209666094402
BRCA2	0.241479783907131	3.15286345278244	7.46934446382571	7.0506829912649	1.46426151883843	17.2376429489692	1.66445608301858	23.6675658944802	160.026695958021	7.28620639518551	25.4417871030054	1.66950998006469	42.0030737729712	6.36880382639648	6.95367820168642
CCNA1	0.0375313896697025	0.11171223604625	5.23039473961828	24.1693962777996	7.5555822508552	27.1449104436786	0.0774871401159418	14.7432466557106	167.431182335128	4.16811904274424	18.591247932813	2.06779194560957	46.7577931382644	9.21738050054497	9.02922437172034
RB1	5.94009875286751	11.0400711750755	15.0809269222286	7.83080414068543	15.3774033459941	29.5708397874999	6.22154623071728	38.1250673036943	224.579981817994	42.9045899596302	31.8794031654005	6.44691852286758	67.5200359544401	13.1999268574204	15.0713839240395
KLF5	0.407550479088121	0.661996911858789	16.9718387560582	26.2467013091759	3.48505911228834	53.2865771853522	4.31008448913422	49.6872352422678	316.518382648006	18.420803161936	42.8787450721805	7.82848144746046	81.65422572294	15.0764828043345	18.4220200923426
GAS6	0.154300730729183	0.158103759484242	16.5408783307181	19.8755367871653	0.33363421803368	52.519230078042	0.390028311154801	30.3263253746476	219.569455845641	10.8805394939413	30.3611011042933	2.20706678051018	69.2294182342374	13.9017798021479	14.9879447056933
LATS2	0.0739712756888494	0.30939096591354	12.0207360023778	13.0138801949976	1.2651180082281	41.2941681517554	0.583648902521932	29.1398636595187	247.350076035685	2.59596291263116	26.1689998132986	1.43867755785789	70.1090958009401	12.0121508359894	11.5520246979039
CDX2	0.0316465099512049	0.0360798621505866	10.9275918338056	13.2815277079974	1.30265982179074	29.0714798152011	2.01477973147543	27.9857855550459	252.931441300923	7.65918798296323	29.1670666575428	2.4899981455934	66.2211775065682	11.2250781718793	11.6793482129895
FLT1	0.299711844418977	0.0864561041215303	16.1780504744897	9.39875068074559	0.556831679117549	27.7215461105643	4.42476513464739	39.1398231878148	224.242912106409	8.25738981024776	30.6671410066065	1.23338052011831	63.9129973343467	4.24921441184425	8.79866209949081
SLC7A1	0.0214784388736495	0.0685407115853251	15.1537086361413	14.6965851853056	5.77982831808834	54.7474634438432	1.42848337231761	35.0417552638987	282.858125742125	0.335431425156562	32.8998578981638	0.570338453973845	74.8126739737118	17.1351753321333	14.8754084312079
TPT1	3.28769975861975	10.9153340897268	12.8418713342699	9.14475158231753	12.8294476866189	34.8284318456439	9.66898507265297	35.5034392695438	221.040162503875	33.5504984839724	28.2176753620588	6.32174136282192	60.7834456083741	10.3478675988463	14.3222903002771
ATP7B	0.111164315667492	0.0156256562622021	9.11444197257521	15.9565557057628	0.965325043941068	22.0876817860731	2.67726845538986	21.041159509419	205.830031969175	6.75934270175765	24.7567802069513	2.00896775355813	53.7070432096852	9.9782980863847	8.83257782802477
EDNRB	3.55688149251723	0.169769276256499	12.243372953983	9.90144090610816	3.31440788090869	25.090942002896	5.83894023145342	27.4181654573761	193.958538386863	18.3989968018764	20.6574409287431	2.28412459322035	51.3325868293903	10.3397876571195	8.3578599754653
POU4F1	10.5320909101224	0.0269644183670181	10.8171550138144	11.2527423606662	3.74840995481254	27.0131743350724	5.12548636283857	26.858774064753	220.850564464836	15.4217011805513	25.6579077539905	4.07655271949064	63.9806602515059	6.82423212459137	10.5352964656441
IRS2	2.84058468374451	0.157129315247574	10.2001348160966	17.4796948028825	1.1803395483706	25.8402968215305	0.244328385147914	27.9384193393377	224.034042478155	17.3231462393751	27.7306771822377	3.61056129436588	69.9192701626819	10.0976669106573	11.0745219172488
MMP14	0.0672182644793912	0.90774961432533	21.455156878804	13.1987185326695	0.876624471209968	43.285248301037	0.0256359222455527	36.7771096689122	253.591995694359	3.9611099459691	41.1118912444721	0.860564574495513	88.9404164052189	18.5745016688356	20.8505678184454
SIP1	0.0574789025310335	0.124935785793658	6.98457673433486	8.86212828253455	0.869294466667365	22.7276834281485	1.67078577420434	17.5111685635256	143.267149182174	2.74211608984608	18.3586632503439	1.03316318639651	39.8572269215132	5.13969560597798	6.45565725740973
MGAT2	0.229985484513961	0.664105086227857	10.5824198632135	9.54533087509331	1.96790763831905	28.2041982892354	0.589130938507766	27.6290022179601	179.540749344686	16.4177134794021	22.9330843477939	1.8773361917303	53.1384059717738	9.50946034048401	9.71976322608251
HSPA2	0.0215531746802904	7.22815476844792	19.5173790582061	7.42334963513517	9.45953320671671	50.5834553102908	0.468932867024827	29.3337881539248	244.986173074178	7.78690351204692	39.1903917538059	3.13286609795512	70.1349476654943	24.8308302876923	18.3715751924868
PSEN1	0.170446386577716	2.08406457374677	18.1021408028132	12.0624410350452	8.4206497608781	48.2687538065175	2.39358192562933	44.2577309470648	279.343790574073	20.1209226131185	32.9189787353775	4.13204501949006	79.4957287679011	14.8715211735698	15.1304890556921
FOS	0.0416299497879877	6.78943809152536	22.7872052452685	0.524757588341087	14.3197978809098	73.3033153595085	8.3075201268342	47.4069631976605	248.129189415006	24.8509897468134	35.7762646528259	6.003942739462	71.3920803333735	10.1789219081581	12.1344912470562
TSHR	0.254356133064917	0.00845193718315186	6.03369451257725	11.6255480369223	1.57057664527684	13.8836036631287	2.20594603970098	14.6270822891513	139.004993079683	7.64730076431118	15.8417937999637	1.40695515161023	34.6438245083039	6.99661374154808	5.95420548386551
CHGA	0.149192589061662	0.00964894618870959	8.03628550447294	10.1116634503507	0.493517619893915	24.3053232492488	1.39993873812528	19.3702094439808	176.005734987773	5.67717424879998	21.4131260392907	2.14212553134314	48.2827157727712	8.4788571099548	7.69335073722889
BDKRB2	0.0162071231546372	0.0423754480792787	11.7494604271461	15.4451145534616	3.42689548226507	32.8200693430519	2.51899788906489	27.7124599406225	222.667193870067	4.0629529743159	34.4878705293456	1.89706070757346	61.9160947754008	10.039015662035	11.898385683196
RCOR1	0.0161239803412547	1.73108789909167	15.0358178274769	10.2522139358834	8.86505308591938	53.2118633117559	0.443826773395219	36.8389859830194	234.330076119498	11.0754263311109	30.9666852797532	1.39100917482403	69.564606772442	15.1971693727512	15.3249252310691
MTA1	0.0512244367260616	0.0266745390084553	14.0938509419183	8.94923603579664	2.17085664004852	43.2436766361192	0.0238637990673783	38.3141174632623	257.141397980227	11.2481568591263	27.8450464006528	2.0597482187514	78.7319645106235	11.4249801827309	11.5243089517357
TEP1	0.584213094617427	0.0666386815984857	10.8533817826915	12.9849599955939	0.643147805651885	32.9714596577334	0.201596456339511	30.6484551781388	251.075482965553	13.6775296727407	29.5884191380307	1.41371048835539	67.0107088995885	12.0961969059894	11.0326087129096
NRL	0.545165308047458	0.0152168410709542	10.7962531574184	17.6153955871682	6.34462526330239	25.5055855233351	1.62156103816414	21.3866357081117	202.663476202323	19.2382152789846	24.8516555752077	3.6050257631548	55.1801210703572	10.9111152881668	11.3943790604172
ADCY4	0.0988003315676444	0.0275825159018681	10.8488681254117	12.0413856169605	2.32853300576984	28.7189783672281	4.26983568511623	31.6925233345486	252.198818378902	9.11403132076844	27.4297455920909	2.44940793268727	65.3284291878649	9.3479124761056	10.7249011677707
NFKBIA	4.27773319735331	0.681096626122029	15.8968167466172	13.9920699950009	6.16533775355664	49.0453232965885	0.0944344970093399	42.5225782931899	275.39635679001	35.5677056576735	52.3433881922971	3.20741839216997	86.4080064423853	17.2237776341246	17.671489640169
FOXA1	2.80320099891404	1.56666919968323	11.7789811127282	20.2605904289736	0.00903314278592466	31.8321737513601	5.53280120992912	44.5643065201835	226.952232901189	24.0520006244978	41.1466926853024	4.63044169731974	57.4717595797955	9.95552641948735	10.8657293231452
BMP4	0.0680728596546058	0.220628998475382	8.71569534859984	10.3261669682925	3.15556757117877	21.6355758102109	6.68582524264061	27.9073410967081	181.386465908826	19.2133867756785	18.0381983779782	4.51716146551606	50.6735384449873	9.88863072209743	8.86094037808276
GCH1	4.91811327254614	0.444008143132826	9.91237912136827	9.77485695754385	0.327020001862339	21.8266948752897	5.39705735243202	31.973646019188	185.088151729707	22.0812983611442	28.0205510085429	2.65352020883072	46.9171150635846	8.5009716094403	9.86637443264115
DIO2	0.0455588131053054	0.00664314140928157	13.8816351618984	4.21702015830619	12.5635832757646	48.2571818917077	23.8187817211875	33.6156248766883	163.050840396956	31.9224193012106	20.5169055290215	5.94468658620558	41.8498321598373	14.1892748567371	8.93151814702367
FBLN5	0.0607383735217084	0.064967980634864	12.1860176715339	16.0504725391505	0.0778625257358584	33.8699283208744	1.19842231869259	37.8310745120017	238.670039355255	21.7594575051907	27.7596986662192	0.944192134165633	75.0515897335372	10.7947297364568	10.6671185639261
GSC	0.0605531563028251	0.0280169128583103	10.6707185708673	10.3251403205732	0.254794395284749	30.1173496066516	2.9077655933261	26.5325653419194	225.273824178673	8.09048504277302	26.1501510225035	2.22645620802118	63.5094426966525	10.4411571472516	10.8102966125489
TCL1A	6.94296582725171	0.00366041625934023	7.81485970996062	23.1308878027575	3.01792020524871	18.411617630583	0.637954987546792	16.7292134091159	174.659997548458	73.5043210834323	21.1005668490885	3.95592043431389	46.4854211310542	9.53177820509319	9.44437243044053
RAGE	0.0391676678399976	0.0368331244081545	10.2691333321001	11.8714061323146	0.692540121777844	25.4048808099015	2.10332820223152	24.3097493069386	200.956482299718	1.94104680337422	23.7833440473877	1.20430651506809	56.6907434241692	6.8360701874513	8.85790742858866
CKB	0.0528025628358697	0.0257267142585196	15.3045969299146	4.52909928191444	1.4559307618862	43.0158890000238	0.334883434755867	33.3142953729881	226.640902687007	1.50169247448192	30.3471243884987	6.65976660062197	66.3089621104275	10.5302487254705	12.2589813544828
KLF13	0.216283016215982	0.955778651982453	14.6531826018025	14.2521656551723	4.0659895062765	40.5525599018913	1.06702232003502	38.4866700275246	277.124520219281	15.8769141226541	31.4878579602149	2.33787839439702	82.6606298926957	12.5801894486767	13.2717159461555
THBS1	0.0730123665123205	25.2952335942775	26.7301122728252	6.45910554121994	11.4472561129279	71.452664064997	0.0354276844392498	37.9762981405224	241.455759717319	2.21998635025748	36.9404971669473	0.0229831323065232	87.6373739338811	12.564131069875	27.2180173779697
B2M	1.44276063542646	8.35796454037839	20.3578171525943	17.7305621092285	1.45620732832255	54.8674484645898	1.02790746122434	45.1582936114669	317.221421004503	24.4686369578854	46.3754899621957	2.81292201508383	90.448301097234	12.785316216072	14.2863421961821
TMOD3	0.335932458908654	2.55405515810521	12.9212283498196	21.5998750813846	4.83450706768296	38.6304815602953	7.12516329934788	37.976455811328	263.340395910843	23.6814255448956	33.2805927647489	4.00414713435882	71.2885715856874	9.96579686729125	13.5434238890506
LIPC	0.0333940364602015	0.00496818665232998	6.29754011408443	8.09688326424066	0.325262719305307	19.8994004579276	1.57049275308392	15.5601862489402	144.829497434965	3.91121956362138	17.8342118253096	1.23011025428244	37.537017166437	7.02644787937017	7.34135920408931
TPM1	0.0138144863335925	9.92982972908012	20.026318320316	15.4154261145871	0.110890666502496	46.0849060980536	0.031160238968996	41.4169530408499	238.858042515717	3.63798996547792	34.451642976441	0.0221653334143252	89.2367952230345	8.04233171734114	15.8474016117414
RAB11A	0.0119102014240627	0.464938153331593	13.9853261198877	19.0207443196207	3.84015136267939	54.8362629092921	8.07188741659209	41.6100702564114	283.455353266881	14.5670372729916	38.9092070465294	1.65211246865436	74.9854865027394	11.2117256950777	15.4733273436913
CRABP1	0.438934833027871	0.0289683580539348	8.01776068148818	8.35485614799106	3.06094329316618	19.4809974128668	6.42326908523194	26.773458573974	193.396901262939	7.99258665775847	20.4165281362793	3.09511190167975	53.3072590178781	9.30122282205872	9.58175717052773
ISG20	0.53161826209219	0.023367567066116	11.2894219845332	14.3738845284025	0.658253655183397	33.8594145013318	0.012348141187113	26.9413251444067	217.727799677702	21.3320065624055	28.0181545673686	1.61222922286817	61.1863152487586	11.0496264424238	10.412404030045
IQGAP1	0.212064154917478	3.87669348339529	18.3798997520135	16.6038556147318	7.02762807971025	52.7838820637996	5.21971879044188	45.3960137563165	308.765082170466	26.8369385906756	36.6471198044588	3.99884712060187	92.9843538576119	16.7039691631887	16.8724657994177
IGF1R	0.0208670965065254	0.369216910375274	13.4138358751937	13.2801246544634	0.19992490301748	44.5971013983195	0.0667069143490238	36.6921089362438	228.933403423688	0.0581186486510739	35.1201289028695	1.90817370761021	79.6532986109862	7.91809491117291	12.6065280059678
BMF	0.754225468956194	0.0187831775772604	9.13748135113445	15.5278572496716	1.37034055034133	27.1574445531135	0.685008452510418	28.452068842423	220.513034549711	12.1719482561341	22.664697868441	2.86114959871554	57.3513668030661	9.82058299210853	8.97877874446611
ONECUT1	0.143238989153576	0.0172755814354193	10.5926894058266	15.343370713543	0.837134478745638	28.4479029707824	2.97770157177776	29.8234911503426	245.63151772927	10.2964079500686	31.9306705366126	3.17864746823124	65.9435974498719	8.49976782973639	11.8752819009422
RORA	0.0752929241380384	0.0650971240394157	9.98972785569979	16.5903306769602	2.18069725193446	40.7360640428156	0.484564608750173	40.19969600646	240.812374408995	16.3167747527433	31.7483605060072	2.01478781113704	59.510263843488	12.8729085084747	11.105498502906
HCN4	0.16395573532318	0.0301854060435736	9.14033048007792	11.8235414705566	0.791074697227766	22.2529465834012	2.78769404533266	24.2599769502489	209.974182914379	7.31750825880605	24.224872973759	2.51569075312835	55.0174208254529	8.79796233824278	9.12476587164367
CYP1A1	0.0714120273789057	0.00725230539962927	7.12681600676354	11.4084266745181	1.35797067837484	19.2238464097103	3.17853283886032	14.4151824609291	188.621509318382	4.90129369939958	19.9391655532514	3.13976935441498	46.7724335668746	10.3714144176282	8.85781639150046
COX5A	0.0448096552960445	0.200491106840869	14.5601702315903	22.6817383027439	5.4589306312194	53.7609025958577	2.65683576898443	49.2553407954762	320.81686807325	19.1476989056556	40.9370300110104	3.89251265039348	87.9994505010481	13.9941920756525	15.7920611318277
NTRK3	0.175838133905021	0.0265384747477061	7.68729377262131	14.9190163368547	1.84949554407114	19.4860338712665	4.34358993073745	22.6653511408757	199.633323254811	18.9543831431455	20.3970235869984	3.44729505756583	49.1563764554598	10.8408484281693	8.70574667635267
ANPEP	0.0145860546812922	0.049764368433008	12.030713607305	12.8389012509714	2.80898754033918	32.2196338160264	0.0733020461014806	32.9616510884159	237.864609218326	7.22591829644398	25.7258961911901	1.60373516865252	74.3179653424046	10.500724447562	10.1479419776634
PCSK6	0.0576834242863959	0.0179658461411162	11.1720598432726	15.8680643281736	1.98378548673895	41.3234180524547	0.667395563609784	28.6618107933578	231.072059780001	4.61944850740506	28.3585677618534	2.32737395914038	61.3097956309458	10.6145481681377	11.9654635457136
SULT1A1	0.920584406114529	0.187407396741923	11.1652646860043	6.29611488439841	5.67301768590249	30.4710707113557	5.39897281241542	25.9840209549081	185.744706964103	18.2764211775115	22.8779315980031	5.88565417964347	52.5645247038509	11.5962387735676	10.3193912783206
SCNN1B	0.0248630534335302	0.0549334908090203	9.7210923441354	13.6096733065449	1.07269750911106	38.8128420387558	6.19340600595863	30.4104916315216	252.077558551588	10.5874860576788	34.9843217975819	4.32858021763917	58.4625500262908	11.8926907913258	11.3491032540334
PLK1	0.0825791332472895	1.19438861086067	12.8284303112229	9.97283919665127	1.259605718336	35.1313292717153	1.09705127257814	35.9646028705396	287.424987426741	10.2340257560666	40.3701844018324	1.21309805663227	78.8899567883377	12.9158123901508	13.8019528982254
IL4R	0.356746276927775	1.50552499310825	14.2634786482085	8.77287693495903	8.69140190083435	56.2699404452512	0.217748694098143	27.978813045674	250.237891029797	24.7217280641859	38.8676085498883	2.09818068152503	73.6808377010613	13.8971637650503	16.0981899373378
LAT	1.10149435277383	0.00808939090378459	11.8888768146512	10.6617470595243	3.1176767227896	27.3122224889403	3.61317170857484	28.2470013405092	230.846902694082	40.6770165167788	30.1226461516646	3.5543172133614	62.5627186199948	11.060546957334	11.877040428932
MAZ	0.0836962698881575	0.672938783401294	13.3672112438381	10.0811308967251	3.38209094283109	34.3080952351245	0.573867402729596	39.391265107099	258.370852997917	11.7011884451325	32.2178545485674	3.46344387295961	74.5972734369502	11.0481461053548	12.7808064113746
ZNF267	10.5842857654446	12.1886889938956	17.9765696481665	2.79562222242011	5.98714493478192	24.6739253400586	3.61691306881437	34.3879560922931	150.55489929951	47.496076401536	30.0764199890132	4.20137009541752	51.6506390019854	6.6481940012545	12.2227567055836
RBL2	1.48602213975037	7.69647652073639	13.4187732268616	4.98944450370304	8.81269523103339	30.0067429484292	5.4692884536521	34.1800169955536	184.974478550355	41.3733654364415	28.6670688561023	5.10738679979253	55.4649629319253	10.9848588702438	11.1347398118573
MMP2	0.00834372038920793	8.37850566366652	25.514481392272	10.9858296707536	0.152039429739398	59.1095079087846	1.17423156695177	37.0085583046063	244.543337353141	2.00869112527754	34.9202946527653	0.0182532487438605	94.0478654877695	20.1881162292657	20.5419137493087
MT1A	0.0451955303048437	0.0643205013172174	11.3984769950949	24.2921521986293	0.940285228356751	37.7983962819168	0.178825027091154	26.0541252765272	277.397594663447	4.64242556676662	34.0279786884322	0.505120412202368	74.6620068493755	13.9695733366915	13.1309934926405
CETP	1.1971072472702	0.00346744074823781	8.04182592745121	13.3136556157551	2.90796447661553	17.020510491325	3.38221045030906	18.1200160070301	186.835494306742	12.8760896148975	19.5237062063118	2.4914124912277	47.3690651890457	8.74708423283137	7.60429709637698
CX3CL1	0.790857755599181	0.0482823785413871	11.3078926117233	16.6235478767967	0.0468844717605922	33.4343188183564	0.101917420716207	29.9878585107181	245.712834901778	8.28805964953932	34.5692460786707	0.880421984510028	60.6704080569792	12.2570152796713	10.1285306260084
CKLF	1.62813175425281	5.63620313695109	13.5307113517226	4.81270442202188	1.47569892263967	34.6123370560654	0.0170747321010603	28.5953099091893	181.468235845808	21.4416379871839	26.7194895035211	0.764027196393803	56.5669009255276	13.1750106254179	10.2085165036593
CES2	0.0237106846501787	0.559908646063609	13.2878722925196	21.0130301821963	1.82944611003831	46.0385859770659	3.56094161900096	27.748549153442	267.0507792463	10.743219469432	32.6584733025636	1.93109535058256	70.6060512565958	12.625972981531	13.4067737239634
CDH1	0.422885258532946	10.8665552936939	21.6721872739581	3.8870182388677	13.8092329532324	63.4570504679042	9.13282381050957	40.9536702976065	267.54443405335	11.3327474249521	35.8698869059237	15.1864490811565	58.4925952457626	23.6591654740541	18.8009674963538
IRF8	12.4116324339931	0.0898623601761548	15.1940120137063	13.7774039646984	0.147573392885214	29.5739158400289	0.273378954158137	33.7744243201556	205.134579650703	85.5941002855422	27.3991191921377	0.077618864068442	61.8717296291304	7.43146025572481	9.21651707725241
FOXF1	0.259801437165959	0.0285783726095939	10.6201865692365	8.01400692586539	3.12333520524813	34.6526400653029	3.6594776098017	32.49556170396	239.73999347227	12.4024794635483	28.9007556210853	3.57557535340857	65.9448073305654	10.2522463802004	10.7286314284329
MC1R	0.0469383809308037	0.127629253374818	10.1409721284595	13.7150502202178	2.90225750697867	33.9065340671852	2.45147015741419	28.3426382890205	246.799171398887	9.43285743207184	30.9636610662851	3.0115619911667	68.3916608240015	10.8856167367144	11.6907940049908
CLCN7	0.303693116603285	0.419755014334389	13.7692839323067	15.2063396628278	1.55183452803717	37.331576951595	1.64324805289581	34.9019043192889	256.060664133506	15.2584654937939	33.8701419259978	3.46364030259312	73.3162234812695	8.46835040526638	13.5295405875454
IGFALS	1.08970791151777	0.0227566083197727	11.7908502045666	16.8344188712073	3.83239556578095	26.4818813711991	5.32593570042472	27.6990578082166	236.015777061111	18.5560411557495	27.7375179547889	4.91049109478301	60.9506545624737	13.1974144572499	11.4490183418989
PKD1	0.388628667121225	0.02073531775556	12.1579874977225	12.1078159311446	1.24246563449886	33.1292713970268	1.51284655302238	31.1088606548271	244.290662012513	12.1262981002745	30.226759979691	4.14798125803653	69.0427955750894	11.697961046791	11.9127267097672
GRIN2A	0.474963121004461	0.00637257646029475	7.44380400960862	12.752489930206	0.467037383435309	22.8550046501137	1.10705882587923	19.0576009439674	204.868511232746	4.21672307194982	24.5349916856082	1.42555706498509	50.9592496464163	12.8031057942793	9.02059279513061
SOCS1	9.91326770464301	0.0461750340389535	12.9563645357441	15.5106259289441	1.00975645335235	32.3044491933761	1.68288329058064	28.7263900769636	218.917393543383	24.6496934555718	28.6120967140323	5.37668386957625	66.7583781498647	9.9221864819731	10.708014497943
MYH11	0.633048335306225	0.185620210253456	11.3904542662167	15.440378091073	5.33026136351939	22.1098177311394	8.8768396712249	33.4799066967339	199.311542743578	34.0210325294259	22.5565524190137	7.23058115154728	54.5374513063595	10.298998489644	9.79059595235415
PRSS8	0.691616048522871	0.971660059768445	11.4817036009309	13.7745652202659	2.56161101290694	42.0278887647677	2.89379497779299	31.5401536263452	256.092892497592	6.46109900895665	42.0382030525861	3.33668454621027	67.7876989344515	12.669849519152	14.6154584470818
PYCARD	3.01536888373369	6.07017762028323	13.36403224496	0.759504341092984	9.0373556801065	44.3985596286655	7.16606851607851	28.7416194646851	244.799673338781	20.2831383953359	32.5600882585155	4.85276603213178	71.1736570903074	6.13951185869744	15.2134598084314
COX4NB	0.0544736956768831	0.0708938142739649	11.0850566685998	10.7436223913573	1.4276391055181	37.9398459535452	0.00710439934412542	29.807730270372	226.567859766168	1.49760629569777	25.4156127076459	1.81091568281042	61.9879084255703	11.4420436085284	10.015866617561
CYBA	0.910946158882792	0.162856368318773	10.1112507194724	12.4485553564542	3.64673897870246	26.8572407066514	1.90464178288439	31.3315337351895	226.989054422844	29.3091355699239	25.713549170067	2.86904548198078	62.6897449136221	10.604397920435	10.7922489760056
APRT	0.00838980498894471	0.0398950222282614	13.0460625078381	11.5910844497862	3.53679117781452	48.6278072362207	1.01059654904252	32.0020604195109	256.128980351451	11.3261213679263	32.0819881747027	5.30236457344007	65.7216135761728	13.8170040405233	13.2186685826634
ALOX12	0.10528741906511	0.0302967390680304	9.28925607146432	8.1487986891031	2.36324507884401	33.1871910720909	4.59479541802836	21.59284891292	225.546908677573	8.89643761306656	30.3502420916641	3.11766351617438	62.2928081037684	8.07022038333887	12.6731368296015
SLC2A4	0.134119971319432	0.0145696652350175	9.59632089225617	11.4277255771959	0.707263925335097	25.942167550285	2.07473257884957	21.4569935176522	210.111610241521	5.07664475760284	25.0224380918469	2.78347978819239	52.3465508814531	11.0037029968072	9.40378470982725
CD68	0.113658617612906	0.903645239738769	14.229660948037	15.3957574835736	4.13152800822006	38.746064377745	0.611738397974997	41.8586532688803	341.543441652361	17.8908281867492	34.3824764151139	2.09480535257156	88.0475521614476	18.9133350612848	15.0781566542074
SHBG	0.151765862702593	0.0175630020843535	10.1626633636329	11.7148963900419	4.62220829000718	22.5583217965842	3.97151467667328	20.888410590993	227.862743044403	10.0970971002162	23.144667703673	2.93753574012367	58.4328406203949	11.1941164660145	10.2130254171809
MAP2K4	0.291737481026274	3.56652002246365	13.7340226921718	8.62204263020268	5.24621348206203	41.7492659117138	4.55955266941684	33.2822716183536	208.103645158527	18.18617777378	27.9009783148924	5.93821387886238	67.3540410819259	9.48553220279049	13.1403364349763
TRAF4	1.35522180806369	0.0537642999951889	12.2193645108653	15.519925734297	3.05743244854317	36.5078259166851	2.58960346908372	36.2635471876567	259.288371863641	15.9603958624113	34.5797097164527	4.39214336320296	76.4154394129419	12.1669477661124	13.1879623667146
ERBB2	0.751703565611101	0.557458736008746	12.8233971750809	13.7702571072798	1.81449013558753	51.1141900876059	7.85140028040908	38.8531922054002	266.657124770066	9.72645497387204	34.4266230854278	7.55053068096155	71.910944053495	13.7098892959092	13.4769344585449
IGFBP4	0.120188771897845	0.218867525797136	19.3095710300096	20.7094341713976	0.582721449499387	61.2371841748392	0.877631348313016	47.7122753207183	330.358322666223	8.73783315962221	39.7159599509489	2.19507906564301	99.4631720058688	14.4913816047609	12.5096855178573
MAPT	0.0953832822934242	0.0118299862485434	9.60510174998484	7.6259550693284	2.31858014195761	24.3646484743767	3.50462454846335	19.003739146955	202.053035191842	7.65690793376568	21.988788648584	2.70564907771535	52.7011634591918	9.35213371660649	8.93211273933334
ITGB3	0.0288950973532959	0.00820819344868762	9.52400865915637	21.6928256924883	0.414963285709076	32.6880841752349	0.460938120756496	23.6327529052447	198.36495923843	5.15346112321413	25.944021072642	0.894006634618706	68.4065162696754	9.77971441650034	10.2587135060925
ABCC3	0.00213598982845496	0.024070378777188	8.43814143858279	10.5823717090413	6.57764589490979	53.0406574332545	0.010854294696244	27.0225559421189	242.943591355893	9.77372175397598	26.9734049866515	7.42787800711287	70.5923528065471	15.0120485396589	11.1866895295963
HLF	5.66002899456123	0.013312512730212	8.4235975548313	19.2775026442317	0.113827644300196	24.1858459945489	21.6613882750282	33.091109607846	195.10966563749	47.4084967485241	38.1606124412298	4.57010692362011	45.9924065012391	12.1091159167215	9.27490062536147
TBX2	0.0306522103284157	0.0413126187144188	11.4879129522894	10.7117000759065	1.2515977705025	30.1920976874954	3.49437408154454	28.9712415482829	228.276516432234	9.45519421726377	27.0933585515878	2.92263108963075	63.6337716495682	10.5629386064725	11.0707007273959
ACE	0.0424877589897234	0.030598524780961	9.76478352163604	9.94793741912386	0.470181172473924	24.7267875721923	0.833253612656898	24.1186241082314	205.849626434504	7.10783991113558	20.8423941129055	1.81613569189294	53.7566989485038	11.0160277704188	9.06934223685617
PRKCA	0.375102884768352	0.133994545632806	13.516671079065	10.2388769505028	0.355941281087196	44.5829516319386	0.00614725331470665	29.7039140631528	204.378924859168	15.5433656815177	22.8711442463106	0.417952988743587	66.1582013038026	11.2378131025406	11.3934115525114
KCNJ2	0.195781898679272	0.0218963270295819	12.0680431008758	12.3517579284691	0.15195378961007	22.7469437453151	6.05603471228833	40.6816716550271	217.85087090427	7.88909556071165	30.8081497441167	1.9143018235812	54.445206752933	5.83134205586638	9.69856841478399
SOX9	0.221382088552643	0.022642102801723	11.663273620037	15.3724651980075	1.84564033895802	38.0642532979653	0.364393480582569	29.8460792306884	270.080956809784	4.25687944012036	37.0902620485593	2.58968745156641	80.4725891675201	10.8391878123518	11.3668997451827
SSTR2	1.38963092153778	0.00776390808613632	7.76071389489359	13.5675518831001	2.03091707077712	22.623943383792	1.22228476674617	24.1408549266817	209.096685515069	11.0364344814197	25.5980823109647	2.78749753132146	55.6827356492987	9.88831827228214	9.91255962053805
SLC9A3R1	0.844948789107186	0.127293693764734	15.7925210258865	14.6291301528752	1.58792814642742	49.114378371185	5.8989484429172	49.0833960130932	318.467362102682	23.3920059848651	45.4634289044469	6.74851512012531	83.4285270869213	15.6232259584218	14.9899881034694
AANAT	0.0379750957343642	0.00759137908735383	8.85807787547582	11.3709306187979	0.202340646607112	24.5173112603931	3.03175703574115	22.8585076483453	213.661481738973	0.115017347560664	22.5038349596357	1.89567466119127	51.6952387966842	9.27128205883068	10.2187276620797
GAA	0.121218809769906	0.486708498554252	11.2112970039667	12.4804385563346	1.78957151526147	32.2085928675086	1.73737879686606	36.8337114308465	251.121118070364	8.71078213489324	31.4802622839253	2.92911385799589	70.425420635564	12.5356752720243	12.379984536123
ATP2A3	2.76902318847489	0.0449743520103561	10.9887356503422	16.7078337246823	4.4548468485592	35.2358549385251	1.1845832898393	33.1851363943869	222.187751237272	51.9739267144326	27.7936869740482	4.2462583794318	64.3347041763836	10.8720584064847	11.8309486172907
ALOX15	0.032385950617754	0.03670095109941	10.2879797149768	11.6509192404002	0.125240854340628	22.1318964279369	1.9885798500988	23.4388356478531	193.782162026227	6.25261587940141	23.616710933584	2.62851704744541	54.4184877754	6.80414145921157	8.58165629275707
CLDN7	24.035637289838	31.3277611732287	21.6958973258333	14.5400475518581	14.2090935847323	68.7136901630993	40.8402877525381	56.1179546524265	111.051492529029	82.027130205639	51.4338171376168	24.7021909719024	13.0727421479848	25.2433378159755	25.0885083047535
TP53	14.1357665425157	5.74473862317172	16.6056426218644	18.8453966558555	0.377765661563065	54.487754727178	6.47558169052556	32.09836108842	195.236095511445	43.5062431367591	39.2350281974807	2.70651506245433	61.1437588004802	11.8182222600033	13.3957574317854
VAMP2	4.06563851745453	8.26101453722348	15.8980216262698	1.2287736930319	6.93631843803283	26.9583027850535	7.85776941924571	33.4814919424725	217.175705737424	40.8979650377306	25.0643871714454	4.85492010679411	66.7476477959656	10.2111891114036	11.6744717751661
AURKB	0.0774828036543506	0.209295275084311	12.7635630671527	10.5588681249998	0.228795256589921	41.2065928214678	0.648598954121065	37.5334157176017	284.833113254957	2.58476458516714	32.1622019525775	1.98476352014328	77.7444636722635	13.0162638907852	12.2027498443213
PEMT	0.0599599313275631	0.112625579355428	13.203041839866	17.5207232182259	1.39439938920206	44.4172517704869	2.09092124492822	38.0163756578616	267.169049901074	7.63023544741711	32.9998385445859	2.1717290693254	76.6742323200912	12.5140704012011	12.7405492430163
SREBF1	0.58158841068248	0.0643444326006814	12.5325142300318	13.9940924439259	0.620798158354656	34.8192019976132	4.03681375449488	35.0641693814908	266.41649023534	9.44712236139189	35.1991062264464	4.15817986072177	73.4787933024254	11.5911683106981	11.842742968837
ALDOC	4.85721889458042	1.46330435382527	12.1502719251762	15.7043540456815	3.68591463865534	39.0046939082345	1.43205227668444	29.4616155126067	239.356787341688	17.9521759062477	28.127080143875	6.5872229614273	69.2557279397653	16.8784506383365	13.5856639722436
SLC6A4	1.45615587631563	0.00540618502723177	10.7714443424886	12.076703041495	0.900647773532028	20.0811130177091	12.1523659580244	23.2854266377624	192.824330740647	9.53174658960201	19.8518999848181	3.85938649036204	49.1666274049805	8.51570259462018	8.27389442880874
NEUROD2	0.0615860661131297	0.0217570423177038	9.84905884414723	9.29066858984363	1.02604768998174	24.4544683821836	2.27033584076611	22.6212865196865	202.523723209525	7.64585427378119	20.9246086572393	2.80935088343991	54.39963864208	10.0988189761172	9.76407619389824
NR1D1	0.0653456348599637	0.161738889484416	11.3974504958748	21.287545118538	1.31124238008796	36.6835529293461	1.05069021010308	29.6918821061269	255.413893076266	15.1367165674849	39.4677646511126	3.45770599618486	64.9793791328067	15.6190225119435	14.3751151700434
HAP1	0.593454714991017	0.0886886981497876	9.33653825098128	13.197270977963	0.554434847771898	22.5699309203216	3.72397459998963	32.7870443160474	219.877267272256	7.4922550726837	27.6703273541168	4.10352880267764	59.0041555480442	8.79021624844341	9.83096299422738
JUP	0.049895259671281	0.206555480559245	20.3353851538313	19.2762650651844	10.8908048033605	72.0723907067628	2.48085470077865	47.3054675909446	347.201994332598	3.50949979388303	43.3284415697724	9.29861507072831	84.4304286404734	22.7641768309489	19.9766667282563
ACLY	0.167785855703257	2.07374461232932	16.9523697578733	6.74184346781277	3.75641025466001	47.9388352055615	0.147089159708295	39.8528832373126	264.479797053557	11.1660498317221	35.9550863509711	2.86996359872579	83.0992135971992	11.9714782916345	14.3808720569048
STAT3	2.56534312466089	0.269337259923035	19.404048939343	16.2321767461369	0.220780247873109	51.6426627911733	0.0120868072346509	46.4546464599361	341.743600739126	16.6048588115837	42.7194127440705	5.3310351562893	97.3812708848799	15.5255829068305	15.3232228549561
BRCA1	0.107338434507703	0.187456177864565	8.00244276692341	8.29315646121263	0.0741518682934628	20.4211854569213	1.33638776210034	29.2805179854353	177.937170501919	5.91284238127526	29.3062015267304	0.195985801822995	49.0273578060152	6.06910877342757	8.0715337713269
SOST	0.487553487142179	0.0447651334292706	11.0618442772922	10.0956707881113	3.44334968974051	28.7531243051267	4.66490200653528	27.2795320594291	237.281005568593	12.0577116940025	27.698390209076	3.13214712546801	65.14350396083	9.43230377291993	10.6642637676349
PYY	0.193802677832404	0.0118607340169715	10.88669314586	15.8738692892105	3.72540988879601	34.9820822145609	2.46501995185897	29.5528852511085	261.534970776781	10.6283002950083	33.7000512275503	2.64458465899471	70.9271863017219	10.3520391185443	11.9906543796272
GFAP	0.0929142153596478	0.0847654009426329	8.8234211471599	11.4646238778968	1.53067959249338	22.0280093618868	2.76694716923408	20.0768813847284	223.624863449961	7.51770027222719	26.1669847042262	3.57127989218384	58.7265447344433	10.8117896887642	9.7411158882774
HOXB1	0.120409355947598	0.00888484609478744	7.80639202805341	10.6143658984891	3.58110005800681	23.6328906620179	0.411713951159489	20.1867595190098	187.210531974767	10.0169939483552	21.2012393377763	3.94054220222036	46.8700325599504	10.9768753255352	8.2476569692339
HOXB2	0.0281795014324136	0.0293745872016222	9.36918809822568	15.3579063181009	0.0119527637951584	31.1890250689138	0.163296321991342	29.5978847535141	242.591690139834	5.31485410640884	38.5897121676685	1.13882911200605	69.517220009384	10.3689513914007	9.89688765831959
HOXB4	0.191607828249884	0.129186737033472	11.2283856888198	11.2676297731003	0.3588585117924	31.6063238311314	2.8971729466046	31.4507531064403	227.03766626992	10.369413340973	29.9997007432117	2.15977814136342	65.9982400042081	10.0553488936564	10.7857355337913
HOXB7	0.0201120578565956	0.043691531482177	8.48323067466047	6.47235740334061	0.227104916925265	19.9462394539502	1.31580203180546	25.2463528152535	179.711513690298	4.88177945815062	23.3421887541728	1.52439736327225	49.2978951386136	7.12895262020223	8.18246647809044
HOXB8	0.0402548696213905	0.00246832282415254	9.36633810392905	10.6553113849249	0.183105327402782	20.3325332290335	3.01518279184383	19.71844076938	181.260459859326	6.2703892138351	21.8172173955901	1.10544214135052	50.8707885312707	5.26721012773586	8.2922196869573
GIP	1.69565357731297	0.0153832859786245	7.5797591974724	11.1188064327089	1.250526529572	18.8176316038018	1.4599002641113	18.6278618340189	179.479474089524	8.12745758412373	17.8673381527538	3.19284031809454	45.388755938953	9.67866735688105	8.46547852294533
DLX3	0.158265223856226	0.0410883202595447	10.9838966860623	8.39615733735771	5.2110825091538	28.0878957877901	1.60657215498473	20.9383066467996	201.966481596391	7.83900634197904	22.6462343164331	2.11865208216529	56.0979318311343	9.23240866844417	10.7847601818653
COL1A1	0.0724547806555884	11.8324675796393	29.6728574008925	11.5742905383637	1.67918771691156	44.0446569981864	0.150581533565557	47.4329466551516	288.569423448533	1.10394931336559	48.3926201926184	0.260287028289628	105.255464593728	18.2224957676655	20.6402393339863
TRIM25	0.196793647205599	0.773264996145879	14.6046658828597	12.2229550304003	4.7626057833853	38.7144882091807	2.89150076285894	37.2622659106071	265.597812473694	19.4962105047404	33.9752990333484	4.66814604230374	75.030866838288	13.3890016410185	14.0364423458452
CD79B	6.75612500215325	0.0115758038845364	10.1949603754694	18.3573376481892	3.11800718698177	30.6711157166957	0.43721101910448	20.7560332929433	184.120578347695	64.1277606953312	23.6829153344323	4.70331265849319	54.0672367541426	10.7480511504696	10.2794787910208
SCN4A	0.0872597842956884	0.00975515622820211	8.40935836900167	7.26495064010835	0.143834509192659	24.2375120025906	2.63084635095096	20.4503890343795	197.833197933084	2.68060508835964	22.1639398377372	1.54933265418373	50.8490060573846	8.56153049135439	8.70457075723395
APOH	0.167300894774998	0.00195734225487984	5.55047754389757	9.30941761833195	0.122268492240377	11.27116679271	1.29172148232377	13.7081596294051	122.226163268089	4.4669367975613	14.4018387940973	1.12285962813704	33.1703280987016	5.13190802260355	5.50138583972512
ACOX1	0.272251910199934	0.295882687980642	11.2383852626827	9.51605160326829	0.185281372386374	44.8013627236947	7.38937919345108	37.2354163362324	249.19807912146	4.31008252692674	32.403701944063	3.0397979952553	67.9769378280341	7.17417173104419	11.3752663886793
CYGB	0.0630246955859507	0.0194252071555772	11.1574584338115	11.2440353891566	0.440840556694827	28.0544860032774	2.12116408987059	30.2564632166134	241.348143263666	8.65877413306297	27.9913607494368	2.47898453117211	69.4514312178156	10.7594800668772	11.287876014943
SFRS2	0.519705354194403	3.93426243619473	15.5853748297224	14.6844788873596	6.7159844529671	38.9027765307667	4.75827442599684	41.3953169243216	269.434758367449	27.2029017395539	38.7732819321399	5.18523558556013	82.696049288281	12.3894634135529	13.6704086827447
SOCS3	0.0131928833096155	0.0743973895128374	16.0156811961426	8.65274615064691	2.9817532799149	51.8556954390658	0.219277057363554	36.9638745081677	213.05160008197	8.72764213159533	35.884916168683	3.49745026715624	65.6781210875297	8.97229473002035	13.5716214609275
NPTX1	0.201210323970896	0.038903271855261	8.73777287067595	14.0139684311885	4.38004141246811	22.5325289064568	3.4842333963528	22.8780622349597	218.635676979055	12.8083418161756	27.4065440023887	6.58076487211044	61.6010110945805	10.3230630955235	10.009100127254
ACTG1	0.0814594464910103	0.103827576308915	20.0231384241947	18.5491121106936	2.30586442073302	63.3484418077365	2.2130476499218	56.0423149267902	412.283017534884	19.8137621212855	53.4118042243322	3.28752641377525	118.344096253064	18.2002714281982	18.8865230949686
STRA13	0.921994987932929	1.18498232721128	12.1166454497447	13.4786554555751	4.83825095168753	35.3017497328578	2.68347304241523	34.6760678152445	216.320783717466	16.995548794469	20.2401270548977	5.32512070076383	58.4596765772466	12.1301711106022	11.8176086087949
FASN	0.219781495639479	1.2318821938585	14.1448462545594	0.0480281517889391	0.164116535907579	38.4310928098903	7.26364875014557	39.4410899000581	263.757073941038	5.83046055785155	31.321819871438	4.70819806607283	71.8118591353086	11.9356880597475	13.4247163114067
TYMS	0.64414401068822	0.136395977114194	11.7498396548696	9.00930520235794	0.0409179336071988	35.2996399641123	1.48621761527129	35.8530019546157	248.619743125654	7.15097830317469	33.3073541833084	2.22051266086309	70.2417003570362	10.9929868367659	12.8773034105316
ADCYAP1	0.0641822847591705	0.0071912161841526	9.58833714111514	11.3050821296991	0.563676063860398	24.3705607945255	1.83630129333639	22.7226298712233	197.491984811836	4.40449161124653	23.1818376787147	2.0410792972667	55.0624765700418	7.812174362017	9.05886472111556
GNAL	4.94943177977587	0.0102155280946529	8.45038807855475	10.0652598029687	5.61824456026655	43.840982016745	2.0511406680574	28.8213094351913	194.117403146142	19.8802337567953	25.2777579208678	2.75914819175509	59.309115782125	10.0627563438933	11.3862818548417
PMAIP1	15.064632933278	0.0679013608534479	13.6571325126902	13.8714074032942	7.72586973426543	39.4277658709546	2.90088417079014	35.8930220737388	173.142585668165	31.3386383305758	42.7679672076803	0.176629479306596	57.7352906381424	9.9516528902635	12.9647976958722
SERPINB5	0.0104067616471341	0.247816849591233	19.6087647205967	26.6432687006647	13.7981443445492	67.132235311987	0.701601190972228	35.234401236788	218.375340045733	4.3903084316663	41.2695736860726	5.91993459088358	56.6020448004865	18.7100623710275	20.8251322359031
NFATC1	1.48145124491723	0.110801445540895	13.7918740160671	10.9950012145021	4.91687488809262	35.6492395727105	1.80058702098654	31.4700517795721	226.295917343765	32.1984889984307	26.8461565635248	3.45001692553723	65.7019302036578	12.5913463633522	11.7476026529022
LAMA1	4.29760831689287	0.0130147694397233	7.98157137244559	11.2612545374421	1.52464851495348	21.7817616610899	0.15004938257804	19.6829246485075	192.910353492115	3.22949565265345	22.6683985437963	2.23563809529884	63.3861623363535	13.537724330216	10.3326921774354
MC2R	0.19608176599827	0.00579355177656986	6.06711321449253	6.22957279738133	1.50358322889204	14.4223534459213	1.31553344112077	13.8627565520542	123.071985229153	5.30359854003573	16.0060359503159	2.04298383958302	33.8540652088299	4.40066956968237	6.97478685969543
DSC3	0.208823184671112	1.58073785625123	19.5755309825594	26.729704288881	15.6702539885144	52.9048244888163	0.862696998466735	49.9584375315997	296.001148560504	6.67018972879778	43.418789272543	8.59716739584871	79.920652517763	20.5028470595055	18.6684932229289
IER3IP1	0.0737337042383007	0.0659414945910931	11.5931594337286	16.5063946114223	0.645051641047094	34.9081172650213	0.113314424988865	40.6214269442378	243.353720263734	11.7914952339192	37.3593896900533	1.20409012680456	76.0965314961863	6.53356914777646	11.9295140347067
SMAD7	0.671680417558579	0.0723315633534466	11.3138788945584	10.3786329339956	1.77995468117837	28.9826581886219	1.10486466535546	26.1066024377241	225.004229430625	9.39455258616614	27.1779103912509	1.74245319218271	66.8708772090426	8.65791370872657	10.8661681241696
TCF4	1.03252085792211	0.144416226524924	14.1709759747328	14.3848800880763	1.9707510619302	31.1677934261785	3.92795966565825	45.0227765541932	270.421664334411	34.5945654774521	32.8725340744602	2.33704802526526	86.9590616909811	11.1525545450581	12.5289000334095
RAX	0.314711740575848	0.0257886349115564	9.9470005297826	14.3990501468042	1.03185450491057	31.6321293353719	1.88119549381445	22.9853123990174	220.995123868074	10.0343330783786	27.8448756567859	2.93672584246752	59.2408116627115	9.48524851099825	10.603726315002
BCL2	9.0482343832517	0.0118881478322041	10.6373352039084	13.3758101952189	0.682502262831481	23.6227374560606	2.03184119911589	31.7382847899521	189.733989312881	40.4220696286449	29.7707184007069	3.4517257438449	56.4253015158289	8.05920442919733	9.06365730463587
CD226	2.67665291149832	0.0191235255679805	8.51975389281712	14.4369685871694	0.0182932652545539	16.4073147174008	0.590329774810057	23.3002913286816	162.914854096019	33.7359330148792	21.7854256593147	1.04088030747097	40.9612701167993	6.57419553277142	6.88273244589183
FBXO15	0.81728341324303	0.0479482279933556	6.96671324471648	6.7401481862083	0.46447346718191	13.6897457755145	3.8403520389192	18.8714186914661	149.163589212148	3.96280449229944	18.40005332947	0.918191780310154	34.8630215501085	5.44334361827648	5.72731309159382
MBP	0.224399677720342	0.0319312091916665	9.92160723308835	10.718581147742	0.572849826130016	31.8424545053342	1.92367083005722	32.3813958760951	245.315718303771	11.5243476908953	29.9460887109691	1.12626194645241	64.076587813746	9.09723741479502	10.280480053107
BSG	0.0446682409568834	0.0499463489548408	16.0078146316516	15.4164509732502	0.379192465562891	49.0949359277927	0.727181376444056	42.2881882849165	314.554741837267	2.21037164206697	45.1796679455733	1.38592307942491	89.6667371116573	12.5916493696368	15.1836340082896
HCN2	0.630221300091584	0.308103311195303	9.97282548056964	11.4653834969484	1.99585531925879	32.0401817791866	1.45345383164958	21.5099385098782	199.776371407851	10.0067559883369	19.4125947584767	2.73243078419431	55.4413333381659	11.6730705029458	9.41676506188506
PTBP1	0.0404470545319881	0.123363124711306	16.5799388564903	11.0130518561682	0.129658917517162	55.7326427801261	2.15401354243679	46.6709958231577	360.855653389895	1.26868523604236	47.3735002880763	0.586168832902926	101.750989355444	16.5564574890209	16.1213826134484
CFD	0.287407543885434	0.0898752736101632	11.1285723829196	15.8927465854623	0.205309704437515	38.6874579278734	6.78432461671164	31.7277354193278	239.285332915326	15.405906613141	27.6731573964005	4.83612307973376	59.3853784430854	9.85023271932056	11.1814067145345
KISS1R	0.313119039451019	0.0411281024096773	10.7484049131411	11.8378433095672	2.53608412618317	24.8955377640145	4.21765877493304	28.410907873986	238.703008274433	12.2852708694397	29.4416524955557	3.25281188445568	63.0526374290294	10.2095070370265	11.4951712365304
GPX4	6.00069261584077	0.150218548632124	15.0436852130042	11.7932688299785	0.356692256920305	45.0169855662408	0.954761951984176	45.3444235397231	282.142715900291	24.7088152817459	40.2252386636129	3.58477557201517	83.5714564592413	15.9237852943471	13.8149486457603
GADD45B	0.0278018386206073	0.010253767697502	13.1770828129203	13.9505552242295	0.298122330248966	37.2602085446061	2.62622175528866	33.5601296058463	253.254914598333	17.0674322348933	33.7084065939181	0.588164778347225	71.6111475827036	10.8748542552413	13.0811462900012
EBI3	1.74756923583187	0.0180072005881613	9.71718785670539	12.2076638497518	0.446245606630347	19.4972919181189	2.57992743643606	23.1050873660829	185.634772585235	31.7620274807352	21.7232123075404	1.48963269048161	50.1240038721502	9.44016439210255	8.44069251475337
ICAM1	23.3719520706738	1.0721241823856	20.5709818989641	11.2910673281361	0.0348025676282839	34.1662133552034	0.906812547463111	33.7035295238185	213.356423009395	37.9448345418407	41.4027649536115	1.02126091835219	86.5106889092002	6.86882894624297	14.6972909881178
SMARCA4	5.0815698248127	5.61501101746852	15.0873895345396	9.83872268934438	5.3096320810296	34.5530737967338	7.61748795225656	38.5671928961977	235.882522640791	24.9680120159241	26.7901804953203	5.58572855464753	72.0422425050856	12.3125526517606	12.6921372831145
LDLR	0.0434024899242527	0.988527813988884	20.0892923945643	12.4796857508723	7.91103014605106	48.4198138231751	2.01287569082675	44.7272432621129	294.344842087282	5.15440957838839	47.8192322769672	1.36723352928781	82.9148743653336	15.816041578419	19.4633264454212
CNN1	0.0108925737274108	0.0304485942698661	9.716808114379	16.5327680962021	0.465482527641002	26.0879205001052	0.783816225939861	26.3071116529418	205.430915849141	6.15651455685435	23.4078245484481	1.15279525121599	57.490204542635	9.37610329177098	8.7897675615902
JUNB	0.257361406018139	0.0272641611480852	18.3259634692292	13.4794318091708	3.17752855406401	46.8981795008606	0.706840208966688	45.4651895917824	304.475154985969	15.3731253696436	40.1573870848902	1.25418192305788	89.9688556682939	12.714927944727	15.6287479817054
CALR	0.186196924238517	3.04191021041881	20.2564617242759	15.3977823522025	5.89983232439256	46.4515427891106	4.12381005884419	52.4842157037577	382.466985352898	22.7234071013353	50.6820905857912	5.78032088099852	111.509182562088	18.252420709596	17.6504918331993
SLC5A5	0.0643626024407958	0.00500822113999284	9.23931191474823	13.0569512341248	0.630023713222361	24.5576044617794	1.50694549678071	21.3418163737603	211.912557322591	7.63772558443006	26.0321340201802	2.45160678680063	56.2043462390057	8.61519578945352	9.91714461326402
CCNE1	0.0572356384640232	0.0766006526945345	10.4796435304875	8.22664914155284	2.50377724460304	29.4647837143847	0.0370620235590152	29.5735383096755	209.806539638245	9.22862935383193	24.7584106551316	2.15643755311361	58.850719633772	13.8507156836899	11.2099102015915
USF2	1.81662530065637	4.92364064532398	15.6234308236842	6.13020967937417	2.74813820612805	46.4819983931208	4.0513983468117	39.4876567001779	277.517540108388	18.3669619129704	26.7211982276734	4.28082680232667	77.7273762568391	13.7104602109597	13.2490462927153
HAMP	0.0922356629229485	0.0317883949549811	10.0395532978266	19.7434471725767	1.67355466217215	25.9043389661671	0.844800415017512	27.3910580626018	280.021715723677	5.88567809625917	32.5277576429291	2.591875746138	68.1911830829561	12.2958596557985	11.5156001695757
CAPNS1	0.556618346378885	1.00258190775272	14.2257036126593	17.4639650110533	3.2312635791193	49.0236761203921	4.4418616329915	43.2444882679286	322.897581065542	22.1705095810001	40.8604387140495	3.84159688934166	87.4358263754001	14.3181184037405	15.7132096751693
MRPS12	0.25810727122192	0.252026980800749	12.4617438455995	9.26332629110336	0.312512308343787	36.2660719605265	0.956164977931989	32.8204791079559	216.513511230052	7.42796107422339	29.3280313091062	2.37579064052128	64.1258734272803	11.0394948665949	11.5421131840069
CIC	0.277369040902489	0.0712106760113474	12.0924437743092	15.1337988026775	0.506293065058751	32.2396050533501	2.60516228585815	28.5251857268904	244.383496947832	13.3396603274154	29.6369394001433	2.78525181143526	67.9351419996793	12.6708147824942	12.1031469330233
BCL3	2.26763217080069	0.0251172651178335	13.078803484935	9.69547261765859	2.67886569805778	42.0281045806794	1.50633052937458	33.5759451172729	286.501057206394	12.7022920482287	36.6417234282073	3.31842805870571	82.2399980264399	11.1360519538352	13.0212938871173
RELB	4.60200911652468	0.023198146494256	11.6952458090805	9.13797117354645	1.82398909984462	36.4841651569468	0.332015445232788	28.6229648380323	226.189787259167	15.9121744698049	29.2773853324731	2.99046588953291	67.8683333355422	9.761015097005	12.1700579644406
FOSB	0.483913944041366	0.402645863966687	20.6983253495068	5.80358417783988	8.30491955009883	57.9339408337633	22.0969141092723	41.1652695633109	215.209525763892	21.6792343055515	35.928872893165	6.30012174779756	68.9621070524795	11.9214725576921	13.6302218208623
FOXA3	0.207924695351277	0.0418978947013121	8.24061730978677	14.4814477612656	1.17692452344914	21.3922694422896	1.02381408062852	21.0865530757568	182.555350345872	9.29549683035916	21.8746545907237	2.64022186677685	48.252560562609	7.6993598647065	8.9238431275796
HIF3A	0.803908030598807	0.0209243679989256	13.2017131801625	12.202199580525	2.79099163173499	22.6256273067467	5.09878851891398	22.8747042377921	200.830363780428	13.1820916037971	22.7691296108564	3.7643490824073	52.4477970610993	10.3902973058111	9.57833562398994
FCGRT	0.108846168411861	0.0238826810407894	10.7429078735205	14.7207058119047	0.160590770760335	28.3779587737348	3.87238140931788	35.0618875845871	253.844335985239	13.5002671201217	29.7868784799211	3.14196798407823	68.1447932080413	9.14955283563548	10.3013306354922
ATF5	3.94587816827575	0.0423396595929201	9.87254678862312	9.65256912854293	2.08164477815131	28.185286374242	0.0541435746402971	29.6207697830599	228.393262406661	8.90637785911902	28.3767921389131	2.41758392346077	59.3679709429006	9.67800595511744	10.3929230498488
NR1H2	1.58428617536636	4.26074579482036	13.4725956032947	1.2462538921775	2.82589932118718	37.1944321342702	4.21437466736882	32.6696123358303	229.401656975422	19.2318386180611	30.6537243574995	3.45398133031102	67.0636331302612	12.6105015924414	12.8089228791392
TBXA2R	0.0454800658062172	0.0197960602920312	10.0912257913656	13.0129258349136	1.62499625411888	24.2872641612323	0.874271317717117	21.200950511202	227.094909027436	9.82722054526403	26.824812339633	2.77824219572674	59.4499956460259	9.71226389184452	9.74400703562594
SEMA6B	0.0784378775828677	0.0380076048228705	11.7986818322721	8.88896265144854	1.33779867450012	31.9235132913013	1.27672956905184	29.5794067283763	240.566888714002	6.26075109348938	26.906844180318	1.64078513457938	67.3654533044829	9.49768756825265	10.7920642591281
TICAM1	0.188837303825618	0.0310937804033404	13.3642302274713	17.6020601386506	0.512661523660473	40.7650821818936	0.320044720627372	30.8587363612908	250.270091224073	15.5979574962083	34.2096197966207	2.79783521440113	68.8066520651321	12.9394033192871	12.5956410713895
INSR	0.155663611885588	0.0858987350111218	13.5779305228871	10.8137573260458	0.836780458542783	37.5105005499923	0.0839419948628655	37.3992220652477	224.214454559521	5.22493109989643	32.0225823818013	2.48786775787263	68.3623637108944	5.09654077388687	11.3428708742421
FCER2	1.77094919212915	0.0062540091810478	9.35454310191732	12.8695785587001	3.97076018812254	24.308505211744	3.3427087692427	22.0138411343084	192.399456688627	47.7113909106574	25.3871959027261	3.11011948983008	54.032183159164	6.27745833388188	10.5653274159981
DNMT1	6.81603522928156	11.1063182777259	19.8239865670347	4.95665887327996	5.46068149836288	36.0587194672852	5.55158455371285	39.039900857603	219.771566622512	44.8640386039607	41.4449862965939	5.1593431322659	71.487350666845	13.5040884897204	15.6331110673324
DNASE2	0.948551835749641	1.58213155697287	14.1611353210975	8.91706638787064	1.67536850653263	32.1982881676861	0.984727672648654	38.5188759318257	261.614998936885	13.4790608983801	34.0855527030004	1.85091385326669	76.0458840619637	12.2902500973282	13.2385308660604
KLF1	0.0263134968376392	0.0268205833456384	10.3700989515804	10.4758614521051	1.78905567133646	30.189539570308	0.923675443307489	27.1409139743045	235.491479003938	7.31540987486441	27.3576784792852	2.78795913507052	61.8738451037195	10.994281522618	10.5216988223407
DNAJB1	7.87441181836015	7.31097922873019	16.8403478721242	2.38181251973198	8.71174741599881	42.9888482489182	12.9704448499841	45.9142940890241	267.663018426253	24.4517109210018	43.6229109486993	6.74213427530695	76.3274874492713	12.3640623242752	15.0295306259549
INSL3	0.387629754439805	0.00656996484917408	10.4111991122782	14.6541434712452	1.60097431581233	24.3514260674862	3.26844784407493	20.9559890622711	223.516305383872	13.0386093084458	20.1278026901065	3.15799170700274	56.3581927132396	14.2230045755664	10.9328388528095
JAK3	5.66093961513945	0.0373866574486192	11.6537054715161	14.3609289512877	0.144503561516684	28.8574073186942	0.321848282791349	30.1859071756382	213.511649524049	46.4272405479125	28.7764429969414	3.62607091391601	60.9561683967336	9.69990002627828	10.7337585756492
JUND	1.37988370290458	1.5443358585627	14.4134594604454	13.2449981153565	1.87301928402163	39.1440708864631	3.55028092426044	37.4866298127827	250.148694237346	22.608427381341	37.9229701636706	5.82302417312994	74.3978384383272	10.7269314901233	13.6720666896774
COMP	0.038145684601732	0.0294290875936696	10.9681170428547	12.3694883410191	0.130975125094504	28.2394391703529	0.839945038465678	28.1481034481539	226.233881249952	5.80962140707386	26.1266685195588	1.73038106874275	63.8429175216909	9.90987401651768	9.67531097508063
CEBPA	0.157466604574579	0.669188312888651	10.6254315361915	8.94694620365828	3.01126248757212	34.614599471117	1.11631224968399	29.8043147708294	209.276404586751	11.7403969115027	25.5513285180303	2.21964468309545	59.9384310929617	10.0999081963123	11.8890116848284
AKT2	0.0161689734450602	0.143776616976953	15.1941370154143	9.41775625311862	2.55692466620236	41.775473429996	2.22109813237229	37.4675699882213	286.824499229249	12.1154918378405	36.7405506268507	2.50911242069601	82.8533435115073	13.0178620946222	13.4937980210541
TGFB1	0.051959999220589	1.22601767151601	16.5183595387288	7.41980707343896	3.57166957306927	45.8700991951047	0.0117328436693078	30.9290899941663	236.928868841013	13.9657793913853	31.0203209462076	0.697115256427061	75.9476022149054	15.3142376836244	16.9264309120519
SIX5	0.260237067771231	0.00514816494836327	12.0054529842025	14.3847102917138	2.70350964677967	28.5060529396788	0.799134359902205	26.8954990605297	234.427599193189	12.9438527561615	26.3492571436548	3.04251213361981	65.2461570406776	12.5586383473255	11.0416984615678
BBC3	0.0567720504217711	0.0262548213524454	11.2511333444785	14.7337859733745	1.30453004822564	31.8889320155891	3.05652916306359	30.3348928545751	254.087436121989	10.4048871225502	30.7313737501039	3.36377624712134	70.3298591079741	11.304171119425	11.4985075630593
RRAS	0.250330425875922	1.51914838827183	15.3915338850629	12.0036048480904	5.68014479042238	41.2239919462695	0.0407346641009661	30.5994750250183	289.38266106441	21.1772593600065	40.0955403517048	2.16409440371175	91.4136917139993	15.6405599454113	16.3874808147551
TNNI3	0.181287222882137	0.0701689628791899	8.39616923692888	10.6377173970884	3.51638242282107	21.8235032601907	3.13573204723585	20.9032121137536	184.453663201161	10.5666392325474	21.9560901322108	3.52240393043966	49.0546987576289	8.32476683861992	8.91030491873891
IL11	0.21552549753951	0.0225079078544425	12.3407140908549	14.8143674397277	2.72271057777944	29.6157145735854	0.907546336845145	27.8758563576022	252.404516871684	7.68025004040371	31.2055830232598	2.67357585307544	70.9674585978789	7.98924677179492	12.6040780248133
PEG3	0.118960336579172	0.0139852363744853	8.34815933968149	14.0367603194011	4.40600566825422	19.2412312360915	4.69325290975665	20.2547256691954	180.132318997908	33.9781340867433	21.4691018210655	4.48277184843887	44.6841875557015	11.3655256841018	9.64849527619589
OXT	0.0109232673223329	0.0939897086765015	10.5817939326985	13.1445197759555	2.55610553453897	29.6922480090836	2.78591434571158	27.0517625931548	236.566595850345	11.5981290022605	27.9983138572152	3.1691904638574	61.8491987188397	10.9771464948355	11.3127508369738
PRNP	0.0237496742808389	1.22758013824657	24.3792850190023	8.46745533062194	13.3272639483907	73.7269009822764	0.0366898169415149	42.6725037116533	309.001821939515	8.1602807006885	40.3489161362167	2.68143282992043	97.9029237428369	21.6314243915535	24.2928140935982
PLCB1	0.147962935129157	2.74086871609421	11.2807678806396	6.03373739058518	3.22798750752243	22.1331154649879	4.87038654681002	35.9148924077599	210.583621352665	8.42794555336669	28.6243939247846	4.38878173098098	71.7375846440166	8.26751703607257	10.1388088360001
PCSK2	0.0316714460047584	0.00659372341902452	8.08788549799231	14.4037110214651	0.624823800370703	22.7339710152805	2.9057376802311	21.1893606210392	195.542926940316	0.0158846653376776	22.9902195542224	2.64741633245222	47.0928014473462	9.65559259220906	8.33698267189524
HCK	4.59340251161636	0.104522141956584	11.0671667508754	12.3372167607577	1.86204706553424	32.6447478244449	1.14462826813238	33.6461613761391	247.603785353277	23.5919820182893	27.1844122240792	1.98594418090863	65.8687727647084	10.3203887530639	10.1906230545543
DNMT3B	0.0532309490112819	0.00539305394971117	11.5913098438248	9.23227738514031	3.27817270599448	23.9243922157042	0.502418587407393	22.7856528472443	206.169287030557	5.95024855811448	24.8378686079411	1.82373470095682	57.1274599866509	11.7368165107878	11.1942009733786
PLCG1	0.271022311978504	5.04894066954464	15.4343202035952	5.15146611161317	5.62294363436733	36.8897098021724	4.50900284633725	35.6131752584685	260.557480865349	17.1795995230633	20.127071335545	3.91929650629555	78.561840301449	14.9027920494825	13.0587118787379
MYBL2	0.51799860712189	2.45541266179065	14.6202508485867	7.98342266622983	6.17330690254489	34.0254978398639	1.10253825783929	33.4746998813041	245.515276283237	34.712737736903	36.8467662982966	4.89547916508073	71.5253162519243	11.1775494600507	13.8505621973302
MMP9	4.00750777641701	2.19557489813862	12.4189697071783	14.8749441922682	0.382256077763724	35.579313604288	0.0303514501171492	30.177774459967	239.766112697041	45.6314598629552	30.0287133970084	0.22409101454823	83.8894760059977	14.7625336934072	26.9194098158489
CD40	7.62753145085905	0.0495423304952096	11.3729872654469	11.044244226576	1.50577309805238	25.9749125382436	0.997046690134484	25.2976475677591	170.040289690643	34.7308847818922	23.7991146641618	2.67533132196465	49.9194230870287	9.07393670179486	10.5271696692355
CEBPB	0.0262629726059412	11.4878996789975	17.096163684992	8.4471735172422	14.1009339342588	50.7768537523786	0.065222585404667	36.9035373105982	245.269125816961	9.65269259657296	33.859604637711	2.61364750919894	75.2393865735101	15.95277334667	17.3367251320019
PTPN1	3.98639682922512	3.99482189330976	15.2368352036724	9.45373979063721	6.52734120828543	45.5067299585476	0.257480907381737	31.8808751870583	240.211709621631	23.222461256628	27.9798335647006	3.65602111029388	71.8966982551113	12.8623888100613	13.5374079410941
TFAP2C	0.00816326906890431	1.77408142357724	14.191487958031	15.3845104565739	13.3396753070509	46.5768481712524	2.15200914032425	33.3422120567914	189.259601041084	7.1419335301213	27.1187744299267	8.74773841671965	48.2141420708622	19.1082207943663	15.0978260787651
GNAS	0.584297175533001	0.749614834683669	17.3504609060685	16.189963348826	5.30279108414353	50.0409828246195	2.29634023267712	42.0899614787243	305.61987712672	21.1706866135465	38.9141331987599	3.41289567940603	89.959246254004	13.006004153484	15.1491765741309
ADRA1D	0.0289868892874579	0.012834191320344	9.11261947412165	7.13636304081981	1.41144563794851	24.0664257504207	2.71664785146264	21.8567968592994	210.265373074332	5.27882658672608	25.0290898821637	0.540040324056423	56.8966983069603	8.39559914738644	10.4227694558277
PCNA	0.293105697685137	1.82740476538153	13.4408417080117	8.16535886959342	1.71923289450564	33.564135436414	1.23197825511231	37.476787952139	249.565587763416	15.9683268686951	41.29656443903	2.90180982523901	75.2153868173429	12.9977891032045	14.683325493825
PAK7	0.541281125298286	0.00937843471543473	8.34130340506126	8.80365279778119	1.60718310538504	23.0675695757743	2.69011072663384	26.2291314657387	179.00341662825	4.73588738791527	21.08958023448	2.02121901316538	50.1169736412661	7.59792649431951	6.52022804589656
JAG1	0.0873004933322592	0.364654134976713	19.430616639036	14.8504889482161	1.9208552108926	59.7735323147332	1.41587374465489	42.5323202052918	299.4012883261	0.0432919777921561	47.7319735833958	0.602596570073607	93.0169587430758	16.3677478242244	18.5725762893226
OVOL2	0.0182884715917993	0.353136023703039	10.7038015366258	14.873704957453	3.62820220914218	33.4962501651702	0.788414319199732	29.302249202877	222.79003841332	6.68850617304454	22.9269528201642	3.12137095843849	60.0395005030277	11.1345807025381	9.5841670102656
THBD	0.0484758959228381	20.0646018000593	14.3403993350641	3.2996268375446	15.6551780607828	47.2106008335827	4.42062925464859	37.2282104243405	257.545701139207	12.2057455305126	33.6973906446014	1.87047282698908	64.0333725358518	16.0573629570103	17.4922998763077
E2F1	0.586254971476181	0.681607792634652	11.923055217969	8.27238527369114	2.16948518480729	29.7653374270208	2.36088804567331	33.8779488372693	248.463270680578	9.2331330654785	33.3372521205642	2.55889460245969	68.116024210023	11.5635671451501	12.1200351069895
RBL1	1.70559782125562	12.1462779366155	11.9701870352786	1.67532259813772	5.13317009461423	19.9394114753456	5.54620298931947	31.4080470755682	182.402075905149	26.8080609901851	28.5457878295525	5.76009737040874	48.9020808694835	11.2028046648035	10.8847578451729
MAFB	0.0181153295980043	0.189416165056008	14.7614674874601	14.2365512467578	7.65526823424416	36.0127442421324	1.86163088543586	29.178842773937	245.722640490839	11.1700915643233	27.1165855915342	1.76325979365507	66.5441596742793	10.7042287712036	13.0538465078561
ADA	0.254533468400906	0.178234911596439	12.4370071365184	10.671747781679	3.73620722105318	35.5653617008159	0.184543561435921	33.5627301569265	268.127824850603	19.985729861215	32.8160433137784	1.9981109401381	73.8333778837931	14.1727837294863	12.7483541116082
SDC4	2.19843529929799	0.189500759958618	19.761577761865	11.1332772083718	5.38314166491565	62.8253637347055	0.123917859963973	31.831219596469	286.195322503035	0.749888846262592	43.9037683128918	2.27678629593299	82.4059775476447	18.8916669495956	18.1498882799899
B4GALT5	0.221356685982227	1.55678834614326	13.7662952229185	18.4978146912302	2.15273084691531	43.7106367219269	3.10837312396933	46.4203340950684	296.145159788256	10.7148318156269	37.3287497146507	5.19000904884653	79.8343318497675	11.3991311111647	12.6723131651946
CYP24A1	0.0465210931274443	7.72140764589102	6.89927541882565	25.2533215712984	9.37044486772249	24.0169705376906	0.0637186926356805	18.5516768348403	160.095937689379	28.4529109307242	30.7582250010117	1.51645042697372	43.6531401593702	7.5482005537333	7.03431042998229
BMP7	0.0746421634527556	0.294335942616216	18.7556335809385	7.76347941377815	0.552356666024773	33.0608370264071	14.595532623616	45.9785729946746	209.423927998582	5.03274168749232	42.1464708216167	6.76601564747763	51.7517212676852	9.32021397867431	11.702506965828
GABPA	0.46745913789532	0.678985551602194	15.4696977608271	11.2970608254752	6.0410111293935	29.5180745823349	4.97500994842692	37.7057755655113	247.594334522319	31.5456160090603	32.9516167874596	3.69150791894823	68.1199994147998	12.8173424942164	12.6849801775912
IFNGR2	5.9508312742644	4.44223763101571	16.1661415119983	10.2876567937618	4.84512173274585	46.4225272883587	2.20756905572079	34.2647981058682	270.896637285269	21.0586323646843	36.8879359430391	4.35704375989695	83.4968651922708	11.7346831335898	16.0175697125686
SIM2	1.35216776106163	0.012794631379064	11.1416527089341	13.8975800997186	0.0131770719046543	33.1112041245636	5.65366187563334	32.1291254925111	218.912191073372	22.142471733956	35.8099288072023	4.26725235043446	54.8062564650544	11.6002911616287	10.5505608629564
ETS2	0.339723218382079	0.899583051507295	22.5543696418237	14.7626746603863	3.6832177209583	58.5610592909838	0.0998671346702714	43.307104908272	260.250944890608	4.8923070914983	53.0637324642997	1.28218154149349	84.8286668900447	12.0619349667777	17.2352305811333
FAM3B	17.0199672530661	0.0573646182579989	10.0005578194095	29.2148966433656	0.0621734661151623	36.6726803964385	35.4059335108577	35.9832932771914	84.3714528218061	68.6862121568846	37.5205001997795	20.0773024271987	8.23224917008682	19.0197632193259	11.9715513356277
CRYAA	0.0272736372921622	0.0246461264014616	11.5168977569709	14.2444651088841	2.10668762312467	29.4299365549377	0.165744763258249	25.1779229101472	248.04943749981	8.2240524572926	28.9402434655937	2.52654608985067	68.6764072588977	11.604891450559	10.2516157464851
APP	0.263649114070248	1.87994176042087	26.5591930910907	12.6366184551683	5.38329677269373	67.3170279450027	0.0935736584467563	42.5128614840663	310.614932823016	4.33842174699173	48.5699119234233	1.59741367269779	98.805633511105	20.268484022165	22.9265406568754
ADAMTS1	0.0811765222908802	0.0162673738986286	16.5923114877471	7.18820405131559	0.0757659467106552	45.6045400304817	9.43854745107181	39.6311908246256	203.414262914849	3.27299538068693	32.841566495458	1.40075696120891	62.7548926141213	6.98414102423398	11.1256688210968
CCT8	0.600947029220483	0.427652183144611	10.5463624954792	9.91357788315667	4.07630051410774	23.9542572786125	3.06858264183725	27.5213089225903	207.20031149651	15.1334210673136	27.0584588493239	2.91341276737733	59.6302237999751	8.28730730828046	10.5240753750713
HMGN1	0.111869016130074	0.0210558858005158	11.8349566211826	13.6129344235679	2.14784615119234	33.8606923795161	1.5297766593809	29.2349634733533	249.925079780824	15.4703585607711	31.7944323063046	3.08575329111469	67.435695140257	10.9132931784847	11.6004892498064
TFF3	0.0703835243146558	0.0131185650440847	8.07659407231923	18.9940822978839	1.53546038136769	24.3813824111791	2.38052802235986	25.4354730669088	200.023342643164	8.46350592526014	21.8301547774788	2.2676968026816	49.7384623457257	8.3866890273904	8.51202940900547
TFF2	0.0620796717275605	0.00866232917142644	7.73096948696654	11.7826442151308	1.00613440075428	22.562626826476	1.03161157109565	20.2416101520492	186.870062970753	6.70627341000474	24.1105992535831	1.93610663967528	51.1448355420417	6.08210188266361	8.06055477782516
CBS	2.7129679930553	0.240807186734295	10.3172433442736	10.6758085639579	0.210654413196522	26.6744124938679	1.35259579668332	31.8765347089614	212.728539753581	12.2658813169583	34.2120269086846	8.20770951376779	61.1832318533684	11.5253511701799	9.28942179884922
SLC19A1	0.0912203564560746	0.0591386032270942	12.0860201154451	14.2288971065059	3.87361243381159	34.1984525535361	0.599727053156457	29.6184771190398	248.794235242587	10.5199728183199	29.409614768125	2.97745052154561	69.595700888452	12.6587706057969	11.7579391218044
USP18	6.42520273709863	0.380179703872461	16.2353291379046	15.4717047151616	0.357106775070962	32.0453767814961	0.893163458715223	30.9458708037941	264.408907567287	7.67054819935693	35.5717019018742	1.98767892792909	69.6929774245076	12.0705942553093	12.9173198450912
MIF	0.256067595900986	0.279451398452101	14.6079058230554	20.2848890665791	0.581661735703257	46.7505631967495	0.878764408662804	43.0141704604558	313.205453131979	11.5593084206988	49.0859230858381	3.87016969165073	92.8591624859801	15.3538833500577	16.332952406665
DRG1	0.451766730147369	5.80488185068169	13.2473970667447	6.24862772793867	5.27889455588474	39.0423612827831	0.591790377364602	39.8169276899384	226.554808774728	14.2249902228928	28.9736034624848	0.933176019979486	66.85360302526	12.1421989222063	13.4325993960458
TIMP3	0.0145849875416801	0.451937215430764	14.618272614626	37.3688372169131	0.28564901464116	43.9780375812315	0.054962551827412	29.5342844629296	289.673825174259	3.92040624769649	31.1790119250398	0.0142861453589237	90.6480284973564	20.7951513294337	17.5824712550126
HMOX1	0.213811694926384	0.168118951098687	9.54534214148043	16.5555072767412	0.678070987346237	43.0854691345711	1.2863947706342	29.4081824759788	247.27505494173	14.2675082417113	29.7130401892265	1.79590880338924	65.6000787763184	11.5545532336057	11.3737261659067
APOBEC3G	8.93233497741028	0.284009120485293	12.7788487385292	13.6640262453047	0.0997060363059331	26.8503724809922	0.833567790748116	33.1729592384141	212.0932190777	43.1409964801053	30.2293352871735	0.958495545695284	63.2822345863125	13.8679741418288	12.7724565519097
ADSL	0.0219579279416822	1.38879099338758	12.0236500860532	11.8866634534594	2.68126882107094	37.3516614395195	0.0261588418748505	35.1047254495085	247.976410803669	12.6832056046105	30.1005595361436	2.92958362717357	73.5926596329609	11.767468706767	11.7120841360512
SREBF2	0.490011435056127	0.661534380075333	12.5728282214568	17.2993820036053	4.83014737455255	32.6207698172085	0.962993141079799	36.6489815570655	270.080417500104	21.3131786150996	35.461652701739	4.87270112055169	74.3608471192949	13.1977871071253	13.680255337395
BIK	0.156094174593358	0.113250039716946	9.50041972250156	11.6459741241672	0.910957501402413	30.6417747999852	0.0203086546771321	27.4729396738226	198.8913864074	8.61540014846909	27.9509569975104	3.75405403874369	58.1056125883002	9.3144289861342	10.498422944715
PPARA	0.242397915058997	0.424049095926586	10.1007234926553	10.9901228785418	2.4163077175605	35.3762912575328	0.180689835309152	30.5849655156559	230.01398368513	10.1227108357731	30.7623745942514	2.87393572327736	66.4360058107895	12.216855979433	11.5262834180903
MOV10L1	0.152384125392376	0.0195171453942272	6.72308750155664	11.3712110356071	0.984418856010048	16.9756581657225	1.81551869633112	14.7460842388788	160.536736066899	6.21876249721401	19.7989514348591	1.38760808623226	45.9999033291478	6.95720481791953	7.23815814396423
SLC25A1	0.502940189138267	1.39721926563972	12.6054338523299	11.3401264919107	5.76463310490214	37.1046627515931	0.720633187496328	36.5219845113752	253.774531433441	15.766130266782	30.0514560478309	5.25886782717092	75.1404264263978	12.4322951162536	13.1060899552204
OSM	0.290589668237656	0.00911807113483129	10.2095622020731	12.0861675538993	0.571906926670835	24.8829578142381	2.02954813611557	24.5738055202159	191.948505086493	4.61870060945008	27.7279293337015	1.30223682302717	50.4813340133156	6.76616720192299	9.50007763668978
PDGFB	0.117234719117242	0.0181989530382381	11.9494185766715	9.61721142741655	0.584090329287219	30.8929632646023	0.630920933216827	27.2131519143513	191.858786610713	5.81287918288563	26.0540944436696	1.81855887410926	60.3922832765399	6.90767460691916	11.9127920546605
CERK	2.86093523217302	0.116812602480451	12.3864195427017	13.8210697895476	0.583691764416974	43.4436150985134	1.49526450495644	37.3156498576389	250.975402434758	25.4734873304265	32.4614702201384	4.82187292438668	77.5095840540489	11.0512906024883	13.0660814804862
MLC1	0.20074116560714	0.0313446014221827	9.62709759212501	14.6312051556691	2.08654972241284	27.3513256794908	2.92325762193441	24.0098217644702	239.337508420436	6.47993026643719	29.0101056775766	3.08250475140769	61.6399438190275	8.72163159344082	10.2016203924917
GK	0.883035124021966	0.149894624128062	12.6214217118465	12.7915911065689	0.959456783311376	38.9900252012281	0.44555254722461	36.7901859944983	246.360810188136	8.17780956093736	29.2893122500162	2.2579498353713	62.9779440174672	11.6679617372284	9.87725984764047
MAOA	0.0128514986532207	0.457992878940183	8.59401827870813	16.8175132385084	0.0194172854238944	39.9664808637346	1.92206686179915	26.4624386851945	227.92535326131	1.11295399023498	35.6338282422475	2.56230970790166	63.2742970123275	14.9733685405177	12.739249584593
AR	0.98232959989345	0.0290525010997637	9.15280166805824	6.89508144976732	2.94624594985511	18.4741869760099	8.1099121484822	24.9461158768502	194.211202033686	14.2583749404183	23.0754457359109	3.32332384349539	52.7765872289985	8.32189481734393	9.21039424604769
EDA	0.0505960018792435	0.0144323529212033	7.77738511294081	8.48857977801879	0.263808628969891	22.2699249590789	0.418578347440879	18.8491373518696	179.725021191271	0.0408380729734104	19.5693301383932	1.41463644263151	46.0290628980482	8.83844217014682	7.62941223147552
PGK1	0.196008627307454	0.177012026693983	20.2009532442901	17.2106813885419	3.29073624091093	54.8710732202245	0.433976382249941	51.3214234725151	412.464236192052	16.0091149427176	54.5532856347754	2.83805428021014	114.568253464246	20.0080287575439	18.969387840685
RPL10	0.0430551538215451	0.0210946819382614	9.06693258353682	5.05564406311968	2.26979126894392	19.4662054486078	7.03852993984808	21.2055519195168	229.931906775568	9.57651816829252	26.9570961148111	1.54584624703072	58.029851718374	9.27276669103442	10.5467451121641
NR0B1	0.563670804368445	0.0489642460033374	7.70090908449425	8.33495341754393	1.90657172748473	15.8335544229912	3.19144932831646	19.957015795037	170.189829736254	7.56236705409649	18.9239810220214	2.78776157219631	44.0076278199782	7.32422940074553	8.61371715959627
DMD	1.63783368408159	0.281184096684258	8.59272966552137	8.51415247829817	0.756567193737931	16.9255924075417	1.09076110056503	18.7200567506203	164.033911881331	7.38296171881032	14.0210773674896	1.74929296920988	44.5148020157847	8.79008728351501	6.6782843730853
ELK1	0.329380572543045	0.0839679052383385	13.187120245581	13.5442416512727	0.810881511814057	36.4007503348571	1.82488119056948	32.6617000055259	256.2571185907	12.7626155792354	32.5662089421654	2.87932987430135	74.265434370637	12.3996384972914	12.8221048160365
RPSA	2.77231610694921	0.0112712657201756	9.07375806740368	19.3061324324045	0.01252992547301	30.7807941831715	4.21195502588478	16.166601577108	223.546383226973	6.87472685253161	22.2769680827483	3.29799869159459	47.3418759792885	4.81136698856885	10.9895628910032
ESX1	0.00726417904368221	0.0111268815386345	8.15786170130974	10.1668043275892	1.32284972674824	18.0027558550846	1.89600182694524	18.6975779856594	176.578349517126	4.76681955420986	16.9140974630075	1.19429747967298	47.0642793193239	10.4975292347411	7.8693989323775
TSC22D3	2.79970688504732	2.55626600283647	12.8945351832519	20.9763045575348	1.58478672672601	39.83145571899	2.31215960753708	40.5813342640505	261.47902256868	30.5405859522218	34.5865205284476	3.28024358556494	69.4433460056516	12.2566898279574	13.1608078837102
ELF4	0.148636016664545	4.79304581858186	14.0924777774065	4.46371993805475	6.75608490037058	38.2669223168187	1.93760246633648	34.0358097189773	223.591423243436	15.2257068239016	26.5673645086709	4.47876476250491	69.2368842503778	15.4550955701837	13.5056181683397
GPC3	0.261303855976221	0.0481999554711708	12.7926209876885	0.111192949776044	7.60280405329125	33.8385279633273	19.4438094451671	42.1240634910863	149.50948237538	47.0312487009389	25.3479525110819	16.0692256377597	48.4443927895706	12.0349929026288	11.6982080766707
SOX3	0.236372891967768	0.0177059736124439	11.159044926607	12.6171350097304	3.90805158977007	27.2982456347114	3.33183744383769	30.4003120222141	237.262852579484	13.1026515730518	27.6992747547944	3.50037271537142	64.6297351518174	10.6961365257357	10.95388987799
L1CAM	0.0523890683307224	0.0122868438978158	9.41565715135029	13.4491240937518	1.96083047212575	27.2621905644354	0.311752434835681	19.9363594413888	209.366870373841	9.38479187911511	24.5852687911202	1.5297164139623	63.845516715259	9.07215966491827	11.0810652380392
IRAK1	0.103859474855094	0.0423566402727106	13.6615118954588	13.0837097846938	2.28549765117958	44.8257960233551	0.0552532421866195	31.6829968642412	255.786236871188	9.20505793592395	28.9771346539881	2.68599801990247	77.2425599476596	12.8716866891195	13.2061108968077
G6PD	0.0871425765201009	0.111097926166003	13.4690224280169	12.1913373626528	5.68600882467497	49.743359734811	1.55042310072973	41.5217459752624	268.664276716374	12.0591626865751	31.9243860427807	1.22984483472886	81.0108925177203	15.4703445440506	14.1373204472332
ADRB3	0.553847625950554	0.00994759313814876	7.88351773970233	21.3021741333507	2.86963961808061	19.2323888309027	5.32275136252711	15.8242217459536	222.848945324067	6.45007481879775	25.9419600905233	3.27587035647677	53.5146838298174	13.1484782378257	10.0874970427273
WNT7B	0.00959569467491231	4.96781110138729	15.4156946390456	10.3876215386639	7.08755940572237	45.5027736776619	2.33330732290925	26.6080432153013	150.803000143601	3.25564380008946	26.4035618465909	9.73852605165981	46.5549234299744	12.2940022818332	11.9449635385392
Meth.AANAT	1.43125359170132	0.302130967421	2.93523380480877	0.000751113002268995	1.78779564510544	1.64752787662043	1.97923480166945	3.69373681637958e-05	1.89066580437555e-05	0.026971909532038	0.622921672849747	4.8572309256414	0.565730028934268	0.000224492258866409	0.495172357848705
Meth.ABCA1	5.13243877768	4.14591063062841	7.84366701087836	9.67398622653104	6.4048141501181	19.2074095103462	7.23093947932012	8.60847848135484	45.9700196738177	16.7343134052153	13.6972521240428	5.08498929110487	18.4646042555368	7.64419321875394	6.74770470574658
Meth.ABCA2	4.25601284225885	5.56667839038031	6.76695106444183	6.69862112387698	4.94257473286001	13.2692778612544	6.12258726312694	10.3415025436661	43.0519879209937	15.1972130838726	10.8881277411733	4.80252305259791	13.9091936902189	6.90904359445052	6.07124799766647
Meth.ABCC3	2.52383675482288	9.34020169563157	10.460475613411	6.34372043529221	9.32496445902188	10.9807393341503	15.3168858590488	1.45314492894747	25.4315845879557	1.03260655508619e-05	11.4949548999236	0.953442625017556	16.3557667548117	12.3406547365023	9.12887823536261
Meth.ABCG2	6.92729094152155	7.24248128364824	9.17999027949039	8.29009290150815	9.78797288753687	13.2407557579333	0.57423669843268	8.44577222063335	31.4680007848705	19.0309772709619	12.0116457566064	7.24625309852887	10.4109006379302	6.62117037300928	9.1021233498591
Meth.ABL1	2.35579515894716	2.09306913151553	4.35449971266116	5.89494797089143	0.481924511228134	5.58523333705964	2.22459020033891	6.28475674180021	32.0900975682915	12.0841338391874	6.22725159088981	1.62860455969219	12.0369556609876	3.2211055805619	3.27802920777877
Meth.ABRA	2.16904086380603e-05	0.142935998381827	0.635596612252436	0.00241208227784986	0.607817938155559	1.15336555364528	0.272788219481845	0.295075561684307	1.72159227219744	0.000150488050028248	0.0246741576775703	0.248993663046796	0.606441493966314	0.442556856932527	0.525541056567433
Meth.ACAA1	4.32333513007136	5.67237301107391	7.29496044708718	8.96044244689846	3.98170238017206	15.2778180095557	7.76117223586839	12.1709136111637	54.3998062529216	16.9562058818668	12.7064651661943	4.08126995658387	16.5483794663645	5.27995236775441	6.14453864756361
Meth.ACADM	10.1104283965049	19.6603840192067	2.63104879307609	7.50951913105173	5.08681106713839	33.4945385609168	17.535421867663	16.4098171791017	9.42592906120391	30.0277956862319	3.00587702555229	5.28715640440131	1.34053410291922	10.7142684422801	3.65149361339064
Meth.ACAT1	1.41335146999128	2.00068298446828	3.13048927533586	3.38924071224485	1.37049753772205	6.00812612089633	3.12815924915601	3.69997918093969	18.2318030039095	6.62406197435408	4.5744955599037	1.33963233073959	6.17198121804991	1.70014152252327	2.49372134788366
Meth.ACAT2	1.89382707051902	1.9309669633275	1.41253716736247	3.68541549702368	0.20843363071467	2.2119326019042	3.07339238581741	3.0820641066687	10.951348020681	7.45506331477275	3.77843165432751	1.28326268927543	3.37655732130281	1.13408339578904	0.796184796140908
Meth.ACE	8.23905831199384	3.26904876335307e-05	5.10593477030187	0.869828683707654	8.33021581720056	2.93460119775688	19.1421406241493	16.7616360254725	65.9044622926911	15.243984621168	15.6997586586057	5.34895853796957	11.5738869098734	6.42934936363408	7.77800067150913
Meth.ACE2	1.17719881267841	1.56137334596027	2.98211118929901	2.33565544784096	1.49349662029779	3.69193160026147	1.95844124517465	3.11707765974137	4.26085307720246	2.76652129728263	2.48922059018182	3.63890082036011	0.427535068877434	1.50465073542656	2.39693482170338
Meth.ACHE	5.73717255568543	6.79382426286697	6.66200360765721	6.24282198529345	6.30271918850554	22.507510114336	9.53905130496109	12.1881744160878	46.3172243587101	21.7871308446216	16.5066379728659	7.77078087104542	17.2454726273826	10.6436520606442	4.83997082025028
Meth.ACLY	4.00178367767308	1.9042182557684	8.08301629993677	5.90501910408075	10.1341130184035	17.7849707894228	8.89845391196167	9.14973288005443	21.1272525946426	9.10254884153914	12.5403478103765	8.32219034762225	10.6256641228138	9.44440156223143	8.59845747855501
Meth.ACOX1	5.35711743211844	6.84461471383861	8.20903588960896	7.31551123529167	4.61482900540462	17.272418149789	6.72712403714153	12.6340637600527	50.3493918264858	18.7522768522464	12.685891238992	6.00363264122944	13.0659984655531	7.36594898252069	7.27511678037
Meth.ACSL1	6.13962809603051	6.85517744884505	7.1115079899391	6.93843990035864	5.26257470375226	14.0035988132045	4.35143913096112	9.61654229930747	32.7693251596612	20.2673194658657	11.6102691059661	5.52656106064333	10.163189015804	5.81377450103257	4.87083158151617
Meth.ACTA1	3.00748869200125	3.72891564849198	0.0235012057240225	7.04250751884941	0.603127126852616	5.92979546712467	19.6205535095749	1.21624142537128	1.21931988170527	19.4265502741471	0.687345082269865	8.25869707813933e-06	4.39642721380073	1.54486361532392	0.301832138748
Meth.ACTB	4.30485323347991	6.69852115347757	8.89644551902255	9.00963088181527	7.26418876787226	18.5113801824361	6.97461221237525	15.221571845209	61.7275476533499	19.3631493996734	13.8327692327416	6.01760629243275	19.6168020536837	6.62199759515533	8.00446238421965
Meth.ACTG1	9.03785128265192	7.06872103155639	10.4435895124323	8.98525301703241	7.30794849287543	25.3564224283112	7.43970204091052	11.4219863944497	38.2091856413275	28.3315977191483	17.0274303248321	5.46138173915265e-05	24.5259323883298	8.81815963800734	6.64641892054687
Meth.ADA	9.8950980013509	10.7418095514478	7.3588937265124	2.82973068915339	6.94091040439875	4.8661279106749	0	8.67907984506789	17.3726653772201	26.0682639391457	10.2325088655652	5.9782233716522	4.34736351594269	2.7240982981098	6.28291937517739
Meth.ADAM17	3.59737999277949	3.61343856143056	4.81524258054505	6.25164651386812	1.3275310787383	8.8943503562534	3.95360787359247	9.841494349028	36.9597224647518	18.0727076718013	10.6832688983783	3.56704329079711	12.3822846430545	4.78073354013253	5.48342040125635
Meth.ADAMTS1	8.35570649090387	2.82701571202737	9.54361521757304	3.14927670892489	10.1518513774686	16.4897631731961	14.6277108525354	2.11501362112504	16.3339065549754	8.60934604167234	13.0842418732824	5.22832030242408	20.8832996118058	10.2007614374542	7.80016516286941
Meth.ADAR	4.82126847671977	4.78747241002534	6.39764576861823	9.00965555409495	3.6364507559112	14.3823530327719	7.93186699051822	11.8809716868511	56.7894025405903	18.3773195527407	12.8465010713033	4.05396652184978	17.9559791949712	5.96834191495769	6.24038909716027
Meth.ADCY3	1.2941846913996	0.106138688661492	0.299993499333926	1.02026667925912	0.59720397897702	0.475395248746462	1.36424156699072	2.01455440166728	0.00645593659701153	0.0735706082365976	0.688786336917828	2.83690805075196	1.51403997654558	0.0548229828695848	0.656193017963406
Meth.ADCY4	7.11004529480401e-07	6.47556068085837	4.10330220167185	0.000116745069831021	12.3008676533119	0	20.8853383358372	0	25.3428920857809	23.7841884920736	1.69766632905156	5.38580299492632	1.50993431293267e-07	1.92496501081262	0
Meth.ADCYAP1	0.723446297520947	6.95767787639055	1.70796812087091	6.71389479229999	2.41892278274095	9.68358548427463	20.752652669517	0.257967641181363	7.58998437119724	22.7998949052924	0.501263890695941	3.01809551316471e-05	2.33268952460966	2.89158262327183	1.10938641070863
Meth.ADCYAP1R1	16.7161426109377	9.43495886985182	2.50157761617055	6.77439710890837	5.2885673948115	13.1270029513249	24.5645641507382	7.17344239530169	4.42023745276303	30.3936323873215	2.5627840028857	1.22735273244595e-05	9.65532807448069	5.47779047977768	2.2158478578353
Meth.ADD1	4.35921055605599	8.65820770449636	4.77378696462067	3.06009154661847	5.44847508839952	12.8989213108161	6.69616824339198	8.70347748125207	37.1733543667259	16.9647271454085	10.1495208410639	5.16303413528958	11.5976540560052	5.54807398981462	6.87186887888396
Meth.ADH5	4.41315149009009	2.45495757799897	7.37003764753597	8.35204584864976	1.49427751221083	18.3080360590014	3.65972617391592	12.7300849882485	63.2223404259378	15.5045013807011	14.0586040018352	3.40941007632778	19.9667005130438	6.12711403432562	7.36292614717429
Meth.ADPRH	6.44774660934296	8.43002923230316	8.97478348605516	7.66802864959723	4.43488137637151	17.3864791207081	8.23506724029345	4.14476747265987	5.30268002696806	9.12614967265824	4.36982054210242	8.83492871971155	6.18822167194746	6.41919928516412	2.35390992681283
Meth.ADRA1B	4.56856918174781	0.244401406870276	1.43269901671569	8.3196871392672e-05	0.178878605551988	0.00783547763892524	0.280114704480931	1.4692143489129	0.402835412101434	0.267402861804559	0.191623185535332	0.412286199950377	0.343116116872392	0	0.162551546364562
Meth.ADRA1D	0.29842714399976	0.78922320484232	0.374361788604707	1.73418801952612	7.34090229591215e-05	2.0476583402759	0.931376473655694	0.00650398935301565	0.494934414538974	0.894277910158432	0.473981120734174	0.000205412474599489	0.264776047780847	0.423544958114298	0.000538821269534192
Meth.ADRA2B	0.522733061314006	0.721359097708963	0.683893482987939	0.879693022371915	0.677395727403553	1.67128532355267	0.522594240830251	0.984856736212579	2.87940510750014	1.47304340981363	0.518662898800708	0.443324387462623	1.05249955283913	0.587810371315572	0.547067261283169
Meth.ADRB1	1.29446036481339	7.3198145847924	0.255243965295692	1.43038694145884	6.00805280218991	0.0129492368257701	9.39505970994074	2.39884416060213	3.25143043165431e-05	12.2389414477612	2.40977037517515	0.918341030845119	0.0181095657700694	7.59440094061069	0.182177991729057
Meth.ADRB2	3.13421962390809	2.40156806603022	0.762818191741614	6.05916656239719	0.00839124500917995	4.29411667286884	2.7925115900936	6.35727129668244	44.8527449512889	12.7648065795939	8.84886957796284	1.39249975623765	13.4544448924507	4.61998497827581	2.67591237506396
Meth.ADRB3	1.1007165205486	0.0905229795193717	4.06152103040993	6.29264151143775	7.27343822495322	5.67108909484952	6.82235551325062	4.12668928641687	6.77335876565145	7.17224732280717	0.0010421067330034	0.112674226066583	3.85179462035997	0.48242787632169	0.0874311402996476
Meth.ADSL	6.72599607608182	8.23136829810221	10.0699734750218	10.7891360485054	6.73714776475394	21.0582288850342	8.02497136885993	15.924155949516	57.3241801772732	24.334639916016	15.2537173483396	6.44443749386893	19.681804752702	9.72132784694171	9.29042272938951
Meth.AGGF1	5.29875404717514	2.49522191471724	5.46136416146219	6.77649032404534	3.24481371911298	6.10315359605249	4.59390593027183	10.2702487384098	51.6671887825946	17.9122113203664	10.6785242428832	1.35430426613177	13.5807725019158	3.71728535591657	4.14963774760361
Meth.AGTR1	2.18045204976909	2.73596524502733	2.91003788127098	10.4635625528648	0.180129696225001	4.51646963339109	15.8560715818058	4.65473160062969	0.000165124180400352	16.5289636098095	0	0.497378177447133	6.64917724183164	2.14966426566071	3.23082337237282
Meth.AGTRAP	4.57881198814426	5.71466087824615	7.93343055765524	7.16156683306067	6.56451435011282	14.09334205488	6.06680683685871	12.9641163031471	52.4273534926844	18.7710256287473	12.8728341294879	4.68633956687848	16.3406453706507	7.12028778275192	7.19153235698519
Meth.AHRR	0.852095517665002	0.0240578704373125	0.0100910993449887	0.705218265639632	0.399365942951167	0.253536799004034	0.000126405862828892	0.601867278342877	1.68547977310771	0.000263849412716824	0.217028412177898	0.528503005551895	0.565542760790181	0.150451282231422	0.605899509709895
Meth.AIM1	6.36418889102971	5.16071103854775	8.31601664917628	11.3400785854212	1.91312040274775	14.0096269117434	7.88246441896033	7.83307561589439	70.0891977000774	13.888828200717	14.4889624447617	2.61326487711151	23.3805377349041	8.17563004708313	6.35492586042072
Meth.AIP	10.8043254994711	8.71075367111656	6.49972497094107	2.63390074801454	9.7800496730626	12.2314960554512	5.13433709506789e-06	9.61018691238745	12.3653867207388	15.8484544855544	12.0894733903865	7.13423311391687	4.31909112818485	2.59957134027147	3.26253011854508
Meth.AKNA	0.51537880457832	1.6974966661905	0.926070864585737	0.609021979923222	1.1427617722178	3.5091358105757	0.963246058349037	1.19668050299161	2.99576775851488	2.20735103013662	0.627035134427062	0.653240808119224	0.825852643541068	0.981626587019564	0.940651014695755
Meth.AKR1B1	5.31842588429984	6.54066051986561	8.94793241992288	7.83871650296385	6.98424262575915	23.1886781943008	8.21933537629495	14.5162797162549	59.7429136688825	20.5831090890242	14.8873748515173	5.34226757683035	19.5112136450925	8.91707505953452	9.03831982624776
Meth.AKT2	5.83666702425278	4.30031331437393	5.75767719960125	6.53694114088903	1.88634606391028	9.4970329000414	4.07158136199246	8.95073199951675	33.6646618599117	14.4500066437835	9.00780551427603	3.16107081296924	12.4018818368967	4.98990539985852	4.2984827141639
Meth.ALAS1	7.71616913897316	12.3299308350402	3.60149253282793	0.0100212459164472	2.65917131897485	14.927700523409	7.07830948570683	3.0111608001175	6.86214452994911	19.1149754302334	2.76095968088962	10.215480003351	0.484566482739356	2.66738329498997	2.74616051893347
Meth.ALDH1A1	4.14512387533746	3.96059338898819	4.68927071031748	5.85605103228898	2.465703876156	6.22045889269448	3.72710704969937	5.87869224574091	34.3914054547972	13.5503717643685	3.3018736838785	1.99008653540247	13.2601566821001	0	3.79823048440648
Meth.ALDOC	14.3371141109868	19.6998954663717	0	5.36862125912543	17.4786121658657	16.8736065170497	13.88372167099	1.10514009687978	0	42.13020817842	4.23156428578428	16.9576397131453	0	3.75483013405148	7.39328647793799
Meth.ALOX12	3.17252921893724	3.08999846513592	0.0640205250797335	9.32470940694828e-05	2.179004979346	0.24870839754527	1.98442630088559	0.900396512073319	2.00326668178885e-05	8.09854062093235e-07	1.72134136424591e-05	4.75675407771824	0.00752358618286808	1.59723442810903	0.0348812147292296
Meth.ALOX15	8.66290553484414	3.57808483213512	0.837601275410669	2.60315410507508e-07	5.81260682188828	7.8764844514069	16.84713600977	9.07385653679598	0.703413575430651	26.2141703634114	11.2111788504034	8.93961970146306	0.384128300401502	6.28361432950179	0.258631382202611
Meth.ALOX5	3.84797023548696	3.77328125073496	0.688422042585514	3.56019545713365	8.50619192270188	6.53878615392808	6.65241176642482	8.09236160392406	23.7036933704973	16.6486636997062	9.47897152733751	5.99948969352751	7.69102846710762	6.03779730903581	4.08423336183603
Meth.AMBP	4.72403578740919	0.00119387796907378	4.61135710459522	0.00723127231665554	1.11909904934551	2.44944573167731	1.01747989380373	0.00490452193265014	1.22667389090431e-05	0.350879228285945	0.845594703892982	4.03553939822229	1.48122323588674	0	2.52373784741699
Meth.ANGPT1	1.78460407191899e-05	3.95892888895229	4.58382351686428	3.25145819607808	0.962050596587527	8.28463392587877	4.26334775557706	1.72957432391528	15.7150276290954	16.1940145892047	2.94252652739341	3.283058933855	6.1410088945469	2.53617901795399	4.36446027571599
Meth.ANPEP	0.929560864258468	0.300563480072728	1.40160770962276	0.000215573720774518	0.562280814650611	0.0406249150925208	0.768510834463324	1.78177659479032e-05	0.00271405206491634	1.65035715679654	0.585510603070843	5.0796437121608	0.981219815782664	0.36161411167585	0.61151230939498
Meth.APBB1	10.0307094180361	8.31552027039912	0.499635233014697	26.0634623777711	3.80018723541677	4.27394533658506	8.29710178099489	14.5554485929338	46.2619127737627	33.9526323310882	15.4318837057766	9.27767836958821	15.5426127744537	12.3220238334208	2.03794651693651
Meth.APC	0	3.58174172530393	5.8911915064896	2.05979087894583	2.26626985614084	10.3838011089298	4.11213187391098	4.88559110895671	0.146199253608339	6.57131365478472	4.61928439587275	1.55216857305685	3.87704886640851	4.1019319064781	1.44666679326815
Meth.API5	3.05436252360257	1.22470900907668	2.68578294285211	1.50732519232935	0.000110032569420321	7.14657044984972	2.90211932778903	6.5645081632187	28.110475435208	8.63837455943557	5.94384120305296	1.98336307796704	6.3512669524834	1.99931105311143	2.35640083795862
Meth.APOB	6.52097386910284	1.69505937362287	5.31131382618576	6.58767265032114	1.56076071851313	4.34072570595874	5.31974016914922	5.58691321365024	1.13178871201737	11.001890999905	0.662430724363495	2.51196002979064	1.38252026929018	5.28427752531145	3.37291110699064
Meth.APOBEC3G	3.86692886837704	6.56084978593218	2.30339232923472	2.64287722840638	1.30044520329632	11.9331382995009	4.70192331362727	1.98204950111288	20.0087759121938	13.2445865708018	2.20753336893067	7.2489417312683	5.02469678107525	2.03802806153548	0.621698726131759
Meth.APOH	1.12743158007527	0.820217026674451	3.00703139487503	0.895177515075054	2.60800392332061	2.84522548252438	1.16480078761157	1.94392314478277	0.221662504525082	1.66253293233989	0.728627703277381	2.63634475221771	0.774645412242837	0.900353579554613	1.54957765981453
Meth.APP	5.72716015255209	8.79561870593702	8.23889967539597	9.462224610635	4.55803298737804	12.3000948257737	10.128090211386	0.440669638004016	39.6305676783025	2.63903882398905	8.65326944376746	0.307790327805052	26.1332763646883	7.7416501687112	7.4392012437509
Meth.APRT	5.86051763076463	6.00641994332639	6.24058558024886	5.5012085572874	9.40413694794005	19.2722585811655	9.30014604756182	12.0823328428848	50.1817179885404	23.195976559245	11.3682855247818	8.26148400795596	16.0325079225213	11.3285406020942	9.98778420007898
Meth.AQP5	7.34115021297766	7.08621286167234	5.89927369457685	1.95781238609781	5.45812376310404	0.103166426482057	9.96941177695228	3.46219022992418	4.11531549577799e-05	13.0028231053633	1.08727218506003	5.49672714127913	2.21644262705478	2.01161577947945e-05	0.26138637778946
Meth.AR	0.679758838814387	0	4.25877069805991	4.78959915190019	4.89319368322213	3.07756856846439	5.99298198840078	2.25457475987926	1.6338687287785e-05	0.291633289053588	1.93134228769159	1.99915561664857	0.828761600326892	0.668102638932402	2.11267832665653
Meth.ARNTL	5.76368402899886	2.54981727641006	3.67135500225517	5.59514180233316	2.10605606314652	4.82529563579954	9.29493070988079	8.93326511786774	19.410172021723	24.0730198495973	6.90295892355609	3.51087542254449	9.46417853280865	6.15970236654484	4.47687931738374
Meth.ASPH	7.44263559402534	5.13728738968122	5.36980546961372	14.5520906438536	4.37694454665327	22.5214584282303	6.62085509471469	12.7202713420109	46.9896483565991	18.4050878097966	13.9551415214434	6.63436408721656	9.74504892137626	6.48742964988882	6.02047458215833
Meth.ATF2	3.83068601096826	4.73620881892689	7.011455897235	6.68767735396438	3.83942992101051	14.3311961768596	5.96603509348079	11.2622470869416	49.9672293793492	14.2615762888995	11.2497254730296	4.76670494662474	14.9039170524328	4.84737454313188	5.99910837684504
Meth.ATF3	0.835124874463215	3.26286896160006e-05	3.39632169422148	1.77727583550454	1.3507479840232	2.15639297348637	0.00675241017518356	1.542094656957	2.44782102941487	4.84766839363711	0.000100112904779908	5.91813593933485	2.17561330845814	0.369823351695616	3.57323306811388
Meth.ATF5	5.61184923674654	1.17530637751225	0.781940437394557	2.41231371779974	8.36080529950832e-05	0.162348398622602	0.0254607151550618	2.28253407250717	8.76441194510135	3.86225786151887	0.552256175774692	0.949324051207493	0.601309081467179	0.119330547961595	0.585670145272832
Meth.ATF6	4.4662320133739	3.43591275211978	5.67448012634481	4.96643248586681	0.000322323475301782	6.02673787731368	5.19018076581443	9.35672472599775	34.3744313673562	17.3003599063995	9.68449253399537	2.86258413421147	11.3302706029035	2.73214912480199	3.82079421688498
Meth.ATOH1	7.69127855183783	2.61907215007971	7.18575189044885	1.98059416609935	8.06589004160173	0	14.7928942077134	5.67040068659285	32.7425397594078	6.73173312222579	7.51880785560607	5.12188442471336	15.3622484759539	9.61250607469249	5.20058094047749
Meth.ATP1A1	5.30623849095936	2.6300920201512	5.67435401598411	4.83042664138113	4.46674423488812	10.7663116176878	5.7543932144833	6.52412273305837	21.9909544537303	10.7611698790694	8.87820873155093	4.99077586591391	6.93344268703767	5.43245585045606	6.22337421875492
Meth.ATP1B1	6.20830807316953	5.06121504813148	8.74459884553961	9.19853931690887	5.4721679263138	20.6796068411872	7.71262838235232	12.4751864941372	45.8512818609636	16.4185343066136	14.0172939186758	5.6151855511781	16.9577361692085	6.90939829428197	8.08068348093081
Meth.ATP2A2	4.62646284292536	5.04861596914794	8.43192377946225	9.51082206177497	4.89544636640024	18.9871635690092	6.46932882184223	11.8800676988435	53.7630174417496	17.014322783984	14.2706350314615	4.24916162415487	18.3968907907626	6.78002533388081	8.35548083119802
Meth.ATP2A3	16.7967280960239	3.47149248038403	8.10459480588338	14.3844530812645	3.33515570125679	14.0193897645769	11.4502456470469	16.5944028202384	2.96197940109397	47.3775296084857	1.0073773045605	14.2506701700311	2.82451651552661e-05	14.113948364933	6.90998397824155
Meth.ATP7B	9.37959629137117	1.0633574268314	1.08007393605821	8.34445283009271	0	32.3229267289898	4.92337212144373	6.30622762434615	30.0949645220209	9.47276081514693	1.22589541157313	3.80770903455383	15.6800340332035	5.61813366412144	2.77549358158695
Meth.ATXN1	6.18121541149626	7.95656956733667	8.64997960381869	9.08617212028724	6.31250853913894	18.3862135604731	7.17440015217766	13.523796446949	66.4857683217382	20.5392142289634	14.7625284021526	5.60511427964908	19.8961668476376	8.01547611537754	8.25825127548649
Meth.AURKB	3.89950502670083	4.75264092958745	7.99840608172453	9.23915567688239	3.42569277287252	18.9513183563616	5.83100028026457	12.5934742764669	59.5022447568758	15.9082038855311	13.3233364875178	3.69652154517593	18.9346349699244	4.9651800371303	6.71348368912114
Meth.B2M	5.80256720768091	5.52199076105184	9.66220543835351	10.7909394916595	5.80017524359669	22.0549314660101	8.54077345716173	16.0035636412338	67.245924856568	20.6067951708856	15.2385044466713	5.07448916467561	22.3199704375102	7.9181448422984	8.21865415205438
Meth.B3GAT1	9.21110491841766	2.11581895923373	0.264527881969717	1.70168849966486	1.38660571403456	3.76312967167998	14.5976874674036	6.57851306516075	13.4286518971686	21.9392933639011	1.94627616811059	5.13003206185136	11.9311293542275	0.137316215632805	0.683508523000976
Meth.B4GALT1	6.76323602637732	5.20048264591034	3.59434424666647	2.33440500635728	1.36606476384256	7.06247311189075	4.56869041975006	2.43236785596733	3.63967748947497	11.5903970840954	2.81273754810647	7.77531044719651	1.31263496466539	2.09474913154535	1.28656999172318
Meth.B4GALT5	5.85446341489301	7.14407586265899	10.4824005398214	11.965235624189	8.03619251732877	24.9191222585076	8.00531053173885	15.9241903118433	66.529744133259	22.7060769437461	16.6211496970879	6.46500486154757	20.7237345738121	9.26278570143931	9.88245478162415
Meth.BACE1	3.48054554556152	11.2901200770379	8.53458046550038	4.88474579155659	14.2440268496366	12.6609818146603	13.5204746934481	0.00792978659464126	10.8131305008194	1.23522443422223	12.8112325536657	4.83667633636409	29.0132775300011	12.8880421929367	2.1619668175047
Meth.BARX2	5.75018370370276	9.85088985847009	9.65687711818558	4.06413283472562	9.25075110890333	15.6911466734888	12.000533262671	1.58370300212633	34.3227561727848	4.63494067497701	10.3949368326329	4.66017836400617	24.9619731324674	10.8350992023555	8.34535924826093
Meth.BAX	6.18046914701347	3.4912244835135	7.62643747396928	7.45355354369042	5.8378425051001	19.5841775469088	6.23293986438045	12.6063060445853	39.447333909095	12.7718327927657	13.89899813931	6.5909340735658	14.7235158446219	6.27491768144734	8.19042457479664
Meth.BBC3	5.36344977013988	6.90333025562409	6.46944221638788	8.22466600606321	4.57123469486244	14.1053687292084	6.51983158765382	10.8315696481295	42.7196670747321	15.9358214448365	9.90408443560253	4.68730332839052	11.5519191523026	5.89364376738665	5.46407396584603
Meth.BCL2	5.9570076016781	4.19406762211171	5.506746157314	6.53016491748216	1.81166902247649	10.6579497683833	5.69369675818956	11.1821921755018	42.4595666879175	17.4944186820613	10.3293825651766	1.47877924848506	14.0641766247454	3.92234156213393	0.543978674585498
Meth.BCL3	4.94077306754721	6.65771851232169	7.1592436823911	7.73908864003874	5.09954388396413	16.6556319588011	5.9914571761735	10.7832120067663	45.5004615294544	17.0075270774279	10.7425866520723	5.51918387016314	13.365704542171	7.06546617150749	6.8476293166595
Meth.BCL6	5.83133860803779	7.34545731435804	8.63297330357847	8.24076654907962	4.61288882609652	18.0891856373616	6.66995609727357	15.3987116774429	58.0062159757801	18.5464464950418	16.846166416648	6.10130643787197	16.6726403403649	8.03249866618936	8.23807082493754
Meth.BDKRB2	2.9308623241117	2.98753013046923e-05	7.19255863024258	5.98692220506798	5.30578731686581	8.21936318835884	7.71964589326011	6.24062840487433	20.7829088457027	2.02765863324892	7.42042323914642	5.43910024470493	12.1978154314378	8.08758636649059	4.0090396746754
Meth.BDNF	7.24243076658214	6.72139597912168	3.87570084580634	0.710893001128904	4.1671615907711	12.9854494917593	13.4781929544556	5.66806135142586	0.693559774103568	21.9944536586048	1.58152981445927	1.97079440075911	5.47799703836693	2.84020394798304	2.56155597458846
Meth.BIK	7.43059851114709	4.98008200022199	8.31246702659418	4.02997057390776	5.47247651207909	9.17600165993478	6.90147006056425	10.6866914628212	11.7140024540411	15.4778899129443	6.60623167913967	8.13224593448158	2.6989268109119	5.87302254532877	1.39221557940545
Meth.BMF	5.38858401576274	9.34864358291103	8.94570180419999	9.14888613944502	7.73910104412411	22.4094591928294	9.19327417333782	15.1334420585564	60.0801035748307	23.5808489210109	16.9575902876478	6.94939843085587	18.5338213596069	9.14915820658038	10.322221367783
Meth.BMP4	2.02425591047244	1.19063752734872	1.098948047995	0.268909209780849	3.55921670571504	5.41986886036528	3.23635865650206	1.31522150618656e-05	13.0724190157992	1.19608380423214	1.96819608578788	5.81172935229151	4.28324387207941	0.0844553064391293	1.84390278058977
Meth.BMP7	6.99791147258825	2.76651857677244	10.6829056486533	0.168663636711698	16.1468637847782	12.1829148454875	15.6248686921558	5.31100197728197	23.9195491496783	8.99746489912123	14.0900018168194	4.95304277111553	23.1078928863223	12.8844194060146	7.1066037375443
Meth.BOP1	5.12204485636778	6.50402339384102	8.54489271387788	6.58502930121442	6.13039423712086	15.7844042845596	5.01874846234344	12.1529221423329	53.8729520085712	17.0390862236463	12.5576595570641	4.4026729404361	15.4473210550376	7.5775107473245	7.38972807041788
Meth.BRCA1	3.90210031501644	1.89719187272454	0.0539419714890475	0.00142670684887875	1.25457269147872	0.153022309833371	0.0914586865457311	2.25169047297742	0.00036029884803234	2.49048123238114	1.04023837394199	2.16633665796964	0.17694950343873	2.34676367107035	1.11612856507908
Meth.BRCA2	1.23951226255306	4.94598731081645	0.259496389606455	1.77739306877302	0.568153447071655	3.57607710720788	8.65255993390223e-05	1.10615182357733	2.90766632825148	0.332561259902619	0.910847732429851	0.926172167066459	0.673346825541166	0.52085152343984	0.39495481816464
Meth.BSG	11.216623369498	9.19540587644964	16.6197652213152	0	7.23287447549137	2.74955027284819	16.6954248168952	14.4059726275769	46.925307634563	37.7398888655194	1.77182627027907	12.9067580872388	0	16.9472199468906	8.82221895333213e-06
Meth.CABP1	4.17312478869683	5.2241800291827	6.01922245406853	6.62581325360365	2.53961557816242	15.738386559953	4.6865652359214	9.34700719759192	35.2646794061492	13.2897469954691	9.98866910457703	4.3694951116482	11.969605521571	5.77412272833626	6.22308153983944
Meth.CALB1	2.48302540144279	8.73773140629664	0.168747279428628	14.1570997772377	10.1102477725362	0.258619687993866	15.8238593377844	0.514989828196698	20.5667763877233	38.3679101283169	0.5664019675955	2.25485790686644	9.47075858509	1.90825061960156	3.82395810339781e-05
Meth.CALCA	1.01817217170998	3.08193934761292	0.37311413805832	5.76778515514048	2.8363927830875	6.4844742303458	13.8336608490303	3.67954643014889	14.3779452259919	12.5314454504191	0.193724253612506	1.12605964528301	5.36001663683064	1.91847523425169	0.397054126268645
Meth.CALCR	0	8.53702728521753	2.15055797599402	6.71902193580047	5.19403825816102	10.243018064926	16.471124788059	4.04087919434897	4.35891991751529	23.0873285238173	0.507651152258	5.04426668867678	0.144399796551043	4.79820753959159	0.194469309998057
Meth.CALR	5.43038150711955	9.14922861718555	10.9623592214484	8.24909563679914	8.0260928715519	18.3637418192681	10.5502012689118	16.4712070862528	63.7369697644479	25.212452064369	15.5752277353445	7.51107227212458	19.6123075376272	9.72508988447008	9.61955466877707
Meth.CAMK2B	12.8164806379457	7.91196008814147	4.88454663982846e-05	29.5761468507197	11.612681697583	0	19.5352688754086	11.8443704241623	0	54.1814071761539	17.2663974242301	5.22808803225319	6.61405193027491	7.01603568338498	4.55924548521699
Meth.CAND1	2.69001461367074	2.37439701332183	4.87200640266675	2.99933893083213	2.56554767902357	10.3316681814631	3.45763194477472	6.80441958423072	32.311897873593	8.75910809661552	7.51069956622017	2.2916682164695	10.6139328854575	3.61439789447459	3.89568587131542
Meth.CAPNS1	4.80637139494862	6.79818539497675	7.74186640681047	7.58710253337275	5.75336703120148	18.4462901669768	7.09436605617541	12.5912808397183	47.8091641782404	18.9960944621317	13.0126754638944	5.68010992218029	15.4619662285066	7.45407261669343	7.6217103134053
Meth.CASP6	4.16883248292732	2.61254786079414	4.85055793180126	2.47182805362482	6.51456193787901	13.3191275763339	7.17860046260087	2.27738512504019	0.00053763169852149	3.84812723717133	7.10703736660016	5.22647779662361	3.99935633163061	3.84750656768617	1.23716554132448
Meth.CASP7	5.40537197163779	7.78003324525204	10.6524911108893	11.4848492644642	7.96175774186743	24.0265426690365	9.51732948402171	16.5554198981161	72.7453304200976	23.6602077156479	17.1035358022526	6.48125769316022	22.5125347119172	9.60952432665283	10.1834573039765
Meth.CASP8	5.35047029938192	8.23666030852307	4.54098907297512	0.0944685939930364	1.44462730323408	3.35272180859642	0	5.75100006045898	11.0999188537007	13.9102814436463	5.78201060025032	3.84814005583636	3.41263136831052	3.99606316423545	4.61331402747154
Meth.CASP9	3.3968982948789	2.62878434924778	4.46900164303262	5.89436404156705	1.84175037144904	4.59458528639078	4.0530688117901	8.20587891277734	34.1434910152543	12.7253393253849	7.66500720886282	2.46937277531964	11.1097166908335	3.22341957500793	3.99562889979517
Meth.CAT	4.87122368749596	5.03188512793214	6.33855566537062	5.22229442522965	6.90612013078179	17.7425804493191	7.1854627126789	11.3607732930258	25.9004547997961	9.95566095234559	11.8888520377459	7.62991855080652	9.07249424467491	6.71480511202307	3.67304123247
Meth.CAV1	5.04473869038385	4.77961299569068	3.66333434152279	11.7122621683161	2.56097266786838	8.98823135746917	6.38576026856074	9.49130645453574	34.4884736831069	12.546856377068	10.1400619796881	3.82890726288369	10.2755910761362	4.97548931737282	5.41853989993482
Meth.CBS	6.51661427902788	11.3880256049954	0	10.9040505631136	0	7.22832234306035	12.7121791143033	14.5667102372177	0.0241724010924256	37.4867716994163	6.51349280917761	9.95109803254728	4.73060511386774	9.83347060739007	0.261886455703617
Meth.CCK	3.30676991939242	5.73420182349887	5.56984343652835	7.23559381604722	9.23119608866297	7.83344070147618	10.9789893673306	4.75367031308074	4.38058320195815	12.5092949959448	0	2.40691696996805	0.059096197540862	10.1534200514628	0.357112309857482
Meth.CCNA1	2.43959852165357	5.27623503532453	1.23446636690186	4.69715840625094	1.51702919702172	10.9280748635153	9.93019174139607	0.0210485510341725	4.25439685837868	22.4858397875127	0.00027948274722958	0.963817362630105	2.27899868637986	2.10183236008402	3.65389560176131
Meth.CCNA2	4.51565489272963	6.16721878351749	8.21736977522394	11.1614374286457	0.000733571081231124	11.6967325846176	5.53009257985134	10.8486371782617	53.9210066883266	19.8448560231777	12.2645957190248	3.28541508913476	16.4754474626476	5.20711692753715	7.7100632989421
Meth.CCNB1	0.110577562885248	0.220999566263425	0.253924510122644	0.144845407591546	0.504212548879499	0.716704690185344	0.219449265622143	0.481530439269795	1.46383722680195	0.505153658117198	0.376277239140667	0.313369766220355	0.451977254380954	0.284228510123461	0.292524514677842
Meth.CCND1	2.56610040366471	3.89772762090301	5.91672700363812	6.86526481008942	7.91000115003988	11.9274612985737	3.52455845813633	10.5894613256384	50.5886006859573	12.1177284408354	10.9879737212234	2.90808188386505	20.4853686670231	5.54361678717729	8.20014919251836
Meth.CCND2	6.34065398831563	6.82744901076091	4.79220318081596	2.57690718871516	5.89168237667708	11.7554440796761	7.07453468175669	6.7839688376685	10.741821869887	14.8313025174397	0.555590475611794	4.80481779245292	3.00278970332035	7.00035369252445	4.31563947470133
Meth.CCNE1	5.58411790543185	6.17804284565718	8.6427412983562	7.94980805801077	8.25921617592805	22.5976114667301	7.42332089356761	13.9230794118821	52.2995277428078	18.9664827123886	15.1601337157443	6.23596651596817	15.6124828632115	9.19981023269262	8.15739722767211
Meth.CCNG1	5.23710693712894	1.41791168262281	5.13561293825044	12.7315029250186	1.38757678077822	12.9032943590702	7.99684008095647	8.79737351940732	46.3920989450661	25.2640468974938	14.2736417165179	3.73674127829815	16.1120384968435	8.9253049117304	6.73866295075849
Meth.CCNG2	4.69290713643883	5.19971710305198	8.27289934250936	8.30636354132049	3.70109798910379	15.2107512348647	8.19417208829905	12.6607254819144	60.2974170388956	21.700175243784	14.5691524658796	4.6935971968699	18.8449309346422	6.75748085241196	7.72845395342653
Meth.CCNT2	3.62854507053456	2.25903052042557	4.78806230751679	7.6659844632423	0.685035770028686	5.92902996129985	4.76367109054624	9.58112280880418	49.4738314823803	13.0739480539729	8.85717210662129	2.48227297382848	13.7054812127165	3.65329399461142	4.6266548636975
Meth.CCRN4L	5.99318218704798	7.02061751047893	8.97686295780316	9.20215512858074	5.69163117818843	18.4538282219079	7.80255418902754	12.4465514309722	59.7990688903376	20.8237944937976	13.7833171450573	5.49669016266842	20.5672061051855	8.98193828398012	8.89325145000009
Meth.CCT2	5.24108019648293	7.29507263921756	8.362948973172	10.5300892527164	5.49133127784661	18.3155116114301	7.53388532684473	13.1811347745901	67.8042295178744	21.5041375925801	15.4812596609773	5.48985233922467	23.1184797468591	8.76315268278596	8.5564141290772
Meth.CCT4	6.35935029189633	4.55339469521806	10.1768433403735	11.4592498426699	4.75716535306624	20.8574125670213	8.1644546253366	14.3443322737485	63.6398990246802	21.7333640054698	15.3911561589605	5.53079891640172	22.496107022764	9.72867592318584	9.48733551818344
Meth.CCT5	4.97212478636098	6.16911183618298	9.60594738321618	10.5456268168866	4.76362828213423	19.6953616825542	7.29215032842199	14.7658044568914	58.3309134716256	21.1599895955262	14.4552947444625	5.83443897519852	20.3026927330282	8.34130315139153	8.58506496647915
Meth.CCT7	6.04367338703171	6.51231880189804	9.68402698016108	12.5610837687164	6.04968289667857	20.2018963135716	7.72531578329981	14.603059741634	64.6591866936345	21.2334761743452	16.3655792759564	5.90051252211729	20.4307802238636	8.83855006003473	9.41498453875479
Meth.CCT8	5.93964160777424	2.75222961730972	7.2405080405856	9.17123880600026	0.00152757145669594	20.5649900200472	6.69577311560934	11.8675212858112	59.9881970118863	13.0947490456813	13.0930385656773	4.16816381884815	17.3081807140177	4.70067398539424	7.3332572776374
Meth.CD226	0.551713816672631	2.44883054954917	0.593185516482861	0.133314036935608	1.00232312385876	1.91479310805604	0.842436781791107	7.83579123665451e-05	7.82956430838842	12.7421921533475	0.436580987672944	2.84352562916332	2.04404678700573	0.65185606439442	0.283538383925413
Meth.CD40	10.4201801646526	18.3793545974929	6.0812538086245	0.699041313890204	4.19913144612256	8.79518555747589e-05	8.20779844351242	6.81390496851556	7.24390947079401	24.9958361377259	1.80725441955422	11.2931524633237	1.85369186108058e-06	6.70058476305453	6.68173885561785
Meth.CD44	2.4360748323706	5.00440620162929	6.64495634165096	6.24298924592807	7.60785289849666	17.5133955727921	5.61139841565403	10.6766411391057	38.5606295224424	10.9032425647403	9.33416754749783	5.31557082077869	13.4878549288333	6.75402704385931	7.02882224318624
Meth.CD47	0.183736439600197	0.314885602308498	0.281743302273232	0.115177796632654	0.218899352961698	2.15393454067177	0.606449758101091	0.8897537228332	0.993734832263959	0.658752186637729	0.245863713867442	0.0140149381756225	1.0003415296863	0.264441324119124	0.0835618840304093
Meth.CD68	4.96157721218236	5.4897660038529	9.79098218198774	9.85119248142122	7.36194802981731	20.8319385584515	8.25318398177043	13.8999841201677	61.3527285539406	18.9483617963078	14.4270079496292	4.07851588298535	20.1668194309847	6.90303771788222	7.38717057161721
Meth.CD74	0.0957516739113057	0.279603840499717	0.499274771617568	0.27017542799599	0.392542414000019	1.3522463111332	5.03830293156038e-06	1.6379503730552	6.42105406656204	3.86695806037357	0.57535748423565	4.32732624027657	1.29281410157374	0.110760990067462	0.435118296775536
Meth.CD79B	0.606619097139666	6.84294790882468e-05	2.74999815304465	1.55264360065183	0.903871244371783	1.15157150031681	0.448993175166807	2.92925739170046	0.638585259959555	2.62095344824654	0.252958907427876	2.97683546335746	0.427442314883647	0.0188941880032929	0.417930503705793
Meth.CD8A	3.55436774425069	3.27138045715574	2.48996884028284	0.829184966451998	2.82931530231324	0	23.2947071720667	7.98611027582924	0	35.1435558364022	2.76912204331743	3.80516685888352	0.805913746070219	5.06925402953014	0.469321093721489
Meth.CDC25A	8.34536769341146	2.23462100546748	8.78152721664834	11.7095603550465	9.78809147412021	29.0744811066406	4.54208646286801	11.8366911597391	34.8818350555489	24.584549480941	14.3425014276885	8.63165586549061	11.9619900522888	11.9398019995179	9.85970036665633
Meth.CDH1	2.4270300068969	2.33459760912383	5.45965001188854	2.14750778444168	6.59615555190618	8.2549555676022	7.44859880950699	2.97550398724717	2.45511910711085	5.64428884131525	6.73174539721954	5.3912493294293	2.76896906046534	6.11547894361326	6.05446275407432
Meth.CDK2	5.65345719239877	8.89786213655834	7.27007182975692	3.78440625526585	3.65560327775534	19.6369113643458	7.8065161891872	4.43273878595983	3.18923120476545	9.31700556304663	6.42337643790733	11.0947636149584	0.554962218413139	2.27211121805139	1.78568522600883
Meth.CDK4	4.45744328869366	5.08233322029231	6.72389241081056	7.37964242199357	4.92487199360014	14.9108131143822	5.03206736757482	8.68625139917993	34.3744126756807	15.8111176969617	10.5009408279415	4.28168457966211	12.0082913792636	6.18776581528764	6.31849489078842
Meth.CDK5	5.38862685594937	4.37765665702337	7.14634539784733	13.7071592011048	3.63791369251952	30.6295952931902	3.18867826214706	13.5169695476459	59.9092535864366	2.29839242082459	14.3685780666207	4.95174443131298	14.7195936875367	6.9409143695921	7.78045178981281
Meth.CDK6	4.72317359200835	4.33763384882143	8.10960203081531	9.96914575070163	4.20974889676173	15.9249121329554	6.74689774044952	14.1608457203254	64.0777126505832	19.319294231428	13.1407623571289	4.59012235573259	20.0737353021806	7.23517591159525	7.24917834120126
Meth.CDKN1A	4.29483122351158	3.30797141742004	7.51625650375874	6.2551097259507	6.75646835001872	21.7971318704518	7.93620639074897	6.04738672760412	23.5286022883577	9.69019467002863	14.4006122723512	6.24875860227207	15.3092686340482	7.9635976132492	8.09673860541731
Meth.CDKN1B	3.38247895103566	8.10049818083988	7.45462832275133	7.89929246412437	6.52521210942257	16.9480736396175	6.32857266717494	11.2166331138106	49.6932189800843	20.7675295425482	13.8036506356038	6.25163945186757	16.2957753753952	8.75694013123031	8.63154624357435
Meth.CDKN1C	9.52464400247642	14.7544792806124	12.2270729678671	1.05280285209771	13.5189173107742	9.86149029336565	17.6990500196768	2.34248160883862	34.5161196721283	16.8634010423911	7.21320125058629	8.67300772211236	1.33834716419117	14.0460356564974	9.55266797718892
Meth.CDKN2A	6.11254120877012	3.84888649423013	7.07647120115918	4.31423535544906	0.000118482783307161	8.97620258278876	8.07493824919982	7.8665716537917	33.2443360072008	19.7010216267927	7.69442284139946	1.0508634242572	9.8466429375398	3.42536146022762	4.39178620597876
Meth.CDKN2B	6.4286927147389	4.19768052442617	8.96796130719124	8.03145103254984	3.36385725673867	15.4672254723523	9.52120628504983	9.05204660367164	35.619440806769	16.3161591079205	11.5865718837331	4.40532247764425	14.6128917430727	7.42343730247744	6.86111939464573
Meth.CDKN2C	4.70934423274415	5.77738233559811	8.42583035894867	6.73607364114879	4.08696223836466	14.8963143561232	7.47819021063369	9.91782927074855	53.0025049870441	18.489582409145	13.4318828434857	4.68650478223882	16.5851677598777	6.61447874344438	7.02241292934838
Meth.CDX2	1.01454259499149	7.9216823336349	0.366169784691242	5.9708409193467	2.37575513754071	5.83655588482705	19.7760776925848	2.02601736378746	9.54464775264915	20.1614378767144	0.194180483903073	1.82489754092468e-06	4.78982487144717	2.64697774155421	2.78227073013626
Meth.CEBPA	7.94817727847574	10.3991651584307	9.50652161347488	1.58213164840868	9.12669595720301	0.482833650801173	17.1940321576715	0.395386559822892	37.1521322128445	9.17335816355916	14.2786809073406	3.01803615080438	27.6834863011489	10.84612645149	7.28665598867068
Meth.CEBPB	6.29457740601309	7.62900533122529	9.12333573882314	11.380275075529	7.4350690495939	25.8402741608639	7.58083077375623	14.8124428777807	60.5734038725674	24.404079721999	14.0865204802818	7.39028742420181	19.1727385959941	10.1352975478262	9.72627801139282
Meth.CEBPD	4.86155624101764	5.0549551544514	8.07390880953208	6.26344341230822	10.5281521718492	21.2815727911086	9.93511213414565	12.9064681604895	51.5398741906755	19.0592368625813	11.2372433146826	7.41081493446933	20.8287421784008	11.4587661335175	10.4598113964583
Meth.CEBPZ	6.53005481566229	5.57066811719224	8.45083116824673	11.239580557508	3.58809890953888	13.7214966659181	8.38071839136932	14.2934173613802	61.6481924184741	21.6564437067628	14.2189083598313	4.4483475047875	18.8047521115599	6.84579777174098	7.94886643589489
Meth.CERK	8.2010666613514	7.80157017335588	8.51029837631807	10.0336500002968	4.67437434348713	11.042408508961	8.14511496523028	11.6326851847681	24.0988529887192	24.9555625872453	5.18521483254696	8.0961260343835	8.41988286903208	8.89101731671401	6.34331060578974
Meth.CES2	3.65629723131889	6.93034533207276	9.59020639917741	10.4995528662769	7.72985558837299	21.2391171671956	7.77602778674844	14.7329401786446	64.0149904744936	19.828159393139	15.5074138827939	5.75388178909077	18.9259824901498	9.7606799247659	8.57195605705053
Meth.CETP	0.72067055179256	0.171964760867868	1.67071417160013	0.909610014434308	1.45733018722157	1.7639228520013	0.837314099139733	0.37349683898567	1.82256822920248	0.789482817250431	0.232360823681271	3.66252935754727	1.86484950226223	0.017908430365529	0.330024809911127
Meth.CFD	0.261650827769371	3.2214823593074	0.611041862745688	1.54363194721154	0.0577982748810155	3.39567694974239	0.053796435210598	3.18578442813657	9.59288783085974	1.33437408719572	1.54409471651895	3.87134985138358	0.0308004219524547	0.512205751851756	2.923511117585
Meth.CGB5	2.62027363877214	0.742590756599444	1.31386626554639	0.801864989141924	2.96593448650931	0.170204962323641	0.779749782801592	2.10945246233729	0.000719152035972307	0.535553340763276	1.18017971228452	3.01216844591818	0.615803134907827	0	0.158083738578973
Meth.CHGA	5.7413482131253	9.13976211218952	1.11261352898919e-05	5.93950129749574	5.72525047949124	2.59253208247714	17.6924781691497	7.66720241801714	5.99451952198858e-07	19.5422976118968	0.301832759608062	5.90467599101438	14.2456753849908	2.25446212812049	5.86234403039444
Meth.CIC	5.87817899045225	3.93984182875224	2.81625312424636	11.2179626511344	0.000244882084553993	14.8308813176539	5.88217000057848	8.99166478577246	27.3570071474544	14.4944516095347	11.3717116006335	3.74534892009702	8.0567315932405	1.9441768362593	2.36396847007816
Meth.CISH	7.67677817971895	10.0276937213752	9.44303829866758	8.77750088841172	7.64697666242662	15.7524312641018	15.3251515688144	17.5471359173034	27.7401498417289	16.7816624867582	13.4136380911698	10.4552032337533	5.50696798787073	1.65407777565953	7.47459350148644
Meth.CKB	4.53173974195498	6.03730928637432	6.45229425564459	10.4469332419651	8.65776727411838	17.6245224117663	9.06874453128396	8.02966345272097	30.5629076079031	15.942051508604	10.5895635648362	5.75623218739702	13.9541680502724	8.0690324039645	7.27545567960041
Meth.CKLF	5.67693594111072	6.07448613547724	8.40016674568089	8.76794355816312	5.81750417095104	19.3274318581852	6.78731801713887	12.5485672608134	60.7984676114775	19.5914698009374	14.6896594080696	5.344520968849	19.2851766136774	8.32542963121415	8.99122639032276
Meth.CLCN7	2.93338254452558	1.19660143934156	2.90729917715765	1.10138002054601	2.45966339517825	2.13700752913572	0.234488286291209	3.29676684134768	3.02176101836175	9.79845650295035e-05	3.74659001583701	5.56680134960945	1.95144952564492	2.66478043608179	1.86947223596201
Meth.CLDN1	11.2067729638472	19.5303451142891	5.77315761248911	0	9.94176716013318	13.0813610655399	20.8464748331756	15.2436395057332	0.000521472600823347	21.9271933405658	20.0619544548943	10.3464601713723	0.00309577693050893	4.55503925720993	3.76270835991885
Meth.CLDN18	4.5553011700321e-06	0.701066871862683	3.20082037810943	0.00736120396720202	1.86437245874689	0.127232038690924	0.664983897038761	3.11555115050326	3.08131125871529e-05	5.75511470916773e-05	1.18590549827231	7.32028275193619	1.8140050247494	0.54240134773559	0.741005565263133
Meth.CLDN19	1.51463819850979	0.236797228256959	2.91055151851717	0.311185496234634	5.09521398850941e-06	0.21648140485389	0.905183396335069	0.00319740611188461	8.63299732202245e-05	0.680076067987522	0.000114475114796697	5.19709747507409	1.752273404398	6.88718091739441e-05	0.516172660275176
Meth.CLDN7	7.86687281375601	8.22336182413922	11.6812709940581	9.39392004715071	10.3478997066131	25.1911779157106	11.3798401784418	17.7331192081556	69.4898748500617	23.9530767890007	18.801232112595	7.53376359096983	21.1594849163217	11.8717256347909	10.7211843408376
Meth.CLGN	8.40344819217019	18.9620533625843	2.07591822170497	4.4818403109441	3.8622242027203	14.8582399361368	12.6935960542179	11.4474049686956	0.00015847685951053	39.883663649711	18.5372224853856	0.00047155404904693	4.83612360587755	4.29432201658474	1.79505141183125
Meth.CMKLR1	1.97399827275134	0	3.12062171414193	3.66116905235476	1.96563252569533	4.03456100693069	1.84682777093148	4.52268980304452	2.91074693452191e-05	1.39388957448602	0.724279251407897	3.15451228679518	3.62898050820868	2.37570887164444e-05	4.09590975978031
Meth.CNN1	3.07756903524666	3.36332403089683e-05	2.59234691022867	1.60834408338915	2.1365234624444	0.854164456338325	0.869593083938155	2.53288309229754	0.384704024772158	2.87847513645668	0.405005725275895	4.08487426516856	0.635495926645979	0	0.509828825095974
Meth.CNTFR	8.62725616938337	14.896683029057	7.84883947757038	1.57709149475534	9.21143695015555	3.0438626617543	3.37850374951923	10.0631804667024	37.4148258404954	21.6896424839426	11.2010326830461	6.49249558203897	2.7888223319997	7.37259750655281	9.01604017427777
Meth.COL11A2	8.82764596047245	4.63106067179609	0.0683102163243632	4.87802082622418	2.35171758047899	21.4735009109929	10.9768659659286	2.56127973898321	10.6085481028272	4.89892657765097	2.37762108774797	8.12555107381464	5.87255971982334	4.27725737066806	1.25543337760928
Meth.COL1A1	10.4846475286702	0.000142215003524633	8.50350717147914	9.31489674227581	2.86349531819586	11.445781457322	15.3082620025516	14.2519539464237	22.7511426841544	10.818496052885	12.3464420859638	7.84679652393315	6.04370657340738	2.85749435971745	9.87656889461019e-07
Meth.COL7A1	4.0020413634465	0.341077149352409	5.78024004226924	10.2276561938776	9.27836167771594	10.0670582815989	8.8058770172825	6.3353463043405	21.2016420202233	6.2853995192056	9.36166857957362	5.38082565597992	15.9843005397576	7.06955176474007	6.55399661904995
Meth.COL9A2	13.3601462121248	15.7385070770338	10.3081139330039	5.95841193301233	1.00133644945566	16.2899830214848	15.1664917228654	13.1788623103022	2.25713851492972	34.6794152230873	6.14159004957972	11.5800954333019	4.93896194779872	14.5129817657522	4.89361936914676
Meth.COMP	6.59466992512482	4.2213018759901	0.752109380516375	3.27558356181296	7.02028216743745	5.58935512618081	2.94891584806153	4.37605828609407	14.7250878299763	11.015577696276	4.37378016089155	3.8086397248607	2.89752298508511	1.856120921034	2.47355701511207
Meth.COPS5	5.7090873148329	2.56696154905485	9.21269228933388	9.20107966491431	2.80077580997876	18.7480177228705	6.03728911627102	12.8608540435916	63.1750665341557	17.3764899323919	13.620087976754	3.22209770778388	19.6258940606728	4.87404126986989	8.48489041883494
Meth.COX4NB	6.908383094089	9.64207440408426	10.1182718451645	9.05191349898538	7.85173956161676	21.2794074195035	10.1883415170051	13.3481512414379	30.1059788234471	29.391750765515	15.4247385006687	5.90831995335303	14.738539337001	8.6526343658305	9.62604390509797
Meth.COX5A	4.57057780518672	6.3201483405645	8.04381318468288	10.1140168995541	4.91131261550715	19.3601209815242	6.32333485472523	12.9713768640163	51.5063979600038	17.7968114131867	11.9841462900418	3.55911017943768	17.3001797870517	5.81916085440205	5.76248833091473
Meth.COX6A1	3.92922635012299	2.48148302160472	6.12203235642652	5.92029790099021	2.0418002342738	11.1747099543825	5.35062472492684	10.4265924615359	41.1727936092493	15.8023678263495	9.74376455027684	2.73963553973885	14.3163911994165	4.87753270985225	4.3823034072479
Meth.COX6C	4.96877210468138	6.01781629554185	8.99986940732307	8.25472489505745	6.53555588981215	18.5977334223486	7.23897531029764	14.1299417144463	59.9473534208331	19.9540269123904	13.9076369837348	5.2950247777434	18.1813874576053	8.01554492037222	8.11478655529053
Meth.COX7A2	5.7921881774517	3.81687708060482	5.86323707319551	10.7229237642291	0.412323123540884	9.14648864465834	4.77046852951263	10.1926473948099	49.4755865491961	18.2372298236475	10.3050420068759	1.93542396755919	16.5315508836593	4.77401265775739	6.12499408635443
Meth.COX7C	1.51943937542781	1.41505140172469	3.11420691206889	2.80000993494723	2.96383797270545	7.08679653382904	3.07512455910279	4.25223912974566	19.0421162697951	4.54882275779106	4.06610334306364	1.66637297777013	6.29997577320282	3.50688943633308	3.22814979864053
Meth.COX8A	3.38096899283548	4.02491194692428	8.84659745138241	8.07232243491407	4.64937548339096	12.4078615342821	7.38825424664824	15.2258975352223	74.2440468305392	19.1881183545254	12.8753189855846	5.4944181254168	23.8508254262865	7.50644909873393	8.12021056853476
Meth.CPEB2	2.54061808488946	5.03657160271202	6.36344173475715	5.02035221008448	5.50437570793802	7.76336527583639	6.79730256514793	6.47460108353693	37.6333480921303	14.2152325006222	8.73677975313469	3.72296610453201	13.6484920561924	5.3419488398758	4.93695759432912
Meth.CPT1A	7.58461070272788	7.49305624475849	7.27438999668451	6.91403574449532	3.07853433960643	7.33893798078553	2.11040189520724e-05	7.303876711469	35.9710169082761	17.7115105900329	10.3205090166508	6.81132410315021	12.0896886340399	9.68688786336204	3.3409504253187
Meth.CRABP1	19.0384809541874	6.70157670903412	0.688306901685896	2.98345300275026	1.13333548765929	4.66475141710321	24.3772457837963	7.55052085964843	0.980398375374073	25.2031418069992	0.23182781763191	2.33092615135861	1.58330568531091	6.06696617551589	0.840226818852227
Meth.CRABP2	4.91597791489443	4.46909012573155	8.63265071557439	5.68167188727692	7.35722339626063	12.6322680668831	11.8659534361714	7.56511143522945	32.8343448585119	7.70094044760345	12.4499670398731	6.6392006964089	14.9092057117956	9.26241692146211	8.0778949962476
Meth.CREB1	4.95806353171235	7.45121784573595	8.14242818897481	7.44249329030569	7.42469049594185	14.898608152374	1.13956204886555	13.640054665035	55.7972671784404	19.9128392992448	15.2259892352028	5.86765286045378	17.2066544555296	7.86208336752017	8.94706956581869
Meth.CREM	7.25825020647004	6.61080846287942	9.29607668769394	11.1934947423181	2.74210175453261	21.8631206623047	8.39046526711973	14.995370966517	62.1504477334166	19.557503648962	13.9199014420602	5.8817505666025	19.2963902521154	8.42864132070744	8.21338427392274
Meth.CRH	1.09972544364194	2.05753210915414	0.528333278832048	2.20587661122329	0.698637354094986	3.0205249204736	1.62106041500826	1.56855546071428	1.39149549872163	3.10469051977449	0.811887290791395	1.2098971844894	0.548882574939302	0.708243116968379	0.99099788658932
Meth.CRMP1	0.00131502352087746	0.464473471782602	1.42921328775701	3.49621058693267	0.368492242252131	5.24597946311122	5.28222463380777	1.86082218344022	1.94027136007627	3.15502032323131	3.66779786391358	1.54203992419876	9.85175446010025	0.647669774312923	0.0589546413061589
Meth.CRY1	5.81176325286339	12.9324742455777	10.3308102018879	4.67197525075377	7.83417680881875	8.55853729765472	15.3513638473443	4.35886335923024	53.6503219810476	7.01090958258167	14.3801166720731	3.03439303237039	29.252308267224	9.64699503467701	9.04797987982136
Meth.CRYAA	1.19256699594881	0.39120353352499	2.78023601974665	0.716324560226546	1.8557962248759	1.55792534613628e-05	1.68561263672281	1.8076830867403	0.000166127968813807	1.42224261169654	0.44450381826637	2.84178539890926	9.64837161962998e-05	0.00209092456236791	0.766386428386853
Meth.CSF1	4.62755607226268	5.88449457218813	7.12023739685096	8.28193683850895	5.3603129347253	15.0002521106872	6.14594968963981	10.3416509779528	41.3144716506974	17.8199450315524	11.4550637376179	4.82080942708752	14.566164558972	6.00815582217901	6.97324939760238
Meth.CSNK1A1	6.17184485197013	7.2881865759915	8.77202792413802	9.05478871517082	5.43884380903425	20.8079720831068	5.69677387487009	15.2891407223334	72.3426644144696	23.1951100494111	15.8513915695986	5.38928167947311	20.6077852317987	9.8641854825516	9.09721666716593
Meth.CTDSP1	3.84651989022768	7.53144531530231	8.69163715042204	7.19024646853723	6.30052733514461	18.805175465787	7.5743839012258	11.9754443137727	51.0643541068068	17.3728937083497	13.1985534073176	4.84546038240727	17.2021904317662	7.40778976723175	8.13620091172251
Meth.CTGF	8.83663916161253	4.2574429112426	10.2775631353813	5.7211864768544	7.99872172718155	2.96480572672406	12.355775520136	2.41929686642847	33.9693927983626	7.9946767727168	6.60535964543891	3.39670325117112	19.205418866506	10.1218894848295	6.49684050733559
Meth.CTH	5.69295873119168	7.03076156083554	7.02809999917215	8.57808250218423	1.98099683575318	13.1680056145366	7.2354994228966	11.5044403094786	48.3726744871599	18.4905587410179	12.2648773931307	5.66169840539018	12.5104605885214	5.53099851461937	7.22068164087635
Meth.CTNNB1	11.1659966154208	14.0526754997113	8.69637258736142	8.43830881630256	7.11177291199039	18.3641553944446	8.62214215929431	14.2613507687634	30.5480529022591	23.7472445809935	9.09427681081707	7.47583444949509	13.4718725233227	6.71844992846087	9.70688966264911
Meth.CTSD	5.90229209598645	8.11445657197014	8.80781797850906	10.0673375077902	7.85907359965187	25.3860434043048	9.54458449038352	15.1221380489948	53.2798912469324	24.991000056946	15.3741151065692	6.69966112897268	19.5560838806514	10.6017246482975	10.638377859047
Meth.CTSK	0.116511582451144	0.569880009802391	0.865355367366078	1.11820252237447	1.12684915209686	3.00182549697038	1.55244836452035	0.822258013171121	4.7216443622661	0.000170304045406802	0.3761154431335	0.263285302834246	1.83341285806972	0.995018878995576	0.445713866958648
Meth.CX3CL1	2.70689565178606	0.214408085159396	6.5352908558588	4.13755480178527	5.73597798463225	6.6869809205728	10.5063110759412	4.10101028553358	7.06040872244324e-06	6.16668974670603e-06	6.81713340985807	8.30739279819633	0.284017023694116	5.37626019007502	1.11788062613963
Meth.CXCL12	6.97709284239376	6.9500537683972	2.85061412766694	1.13359073385863	5.03554216228733	3.78128867419301	4.15303620312567	5.77444318257902	1.17366087509485	17.6575722974502	0.0280524272581254	2.04930982004772	0.733732263792973	0.912524042613721	2.91230954617942
Meth.CXCL2	12.1247696170702	15.5154207258544	2.11958725866492	5.21993262175032	5.21070126379854	7.55846294978234	16.4591765968906	9.96437568410049	11.8705818534882	21.3225750424791	5.43099797114593	3.20672935173796	0	5.40739052204888	6.80925622963002
Meth.CXCL3	12.5124330450105	18.5308767452066	3.30354837137904	5.6895456655015	7.52920081029137	9.93234067834714	17.600686326603	9.93874162506194	8.0960725067539	23.785393590509	6.35658230648607	3.79020591512428	0.0218136342104377	6.65151325448975	8.14413579510074
Meth.CXCL5	0.00015064719059551	2.16582470974865	0.631870987806108	2.27409999885404	1.12820173005839	4.07230256789774	2.16381059358091	0.250686307977452	5.50654136622308	1.83010712463412	0.669537328650146	0.462719454467119	1.66739852918349	1.00518737982162	0.153686568877058
Meth.CYBA	7.11649088876853	15.1431803775064	6.85319130482668	2.76598720783618	0.305480130924826	0	7.87909419275799	9.52315782908825	66.8530636845609	32.0578060223484	20.5101177956443	7.42178505905769	6.27447803111668	7.51351324909604	6.26275253560752
Meth.CYC1	4.36576775562155	5.91282405441185	4.58555620281836	8.26937915131558	5.26428470503239	10.1968347061561	7.88071567489571	12.3650073968935	57.188982436879	19.2604386327315	13.4627801284077	4.54435667711719	19.7920088564487	8.7238050874645	7.93717646750063
Meth.CYCS	4.75529982176637	3.08720474590314	5.75154594728673	10.1052426917662	0.188779902381632	11.0233218344156	3.81708737183409	9.91589579930128	47.4192130783717	19.9210780072286	10.3454277456107	2.70377145788349	15.6249391131614	5.13575255910429	5.49069975978818
Meth.CYGB	3.07384164874236	3.21316991205556	2.2411324931201	1.72203902597222	1.91412830686858	6.5476848806727	5.25739660003723	1.75918874742661	4.31281876846827	4.54996939019922	1.32960088098153	5.07720771848418	2.77882325630095	0.411741619518971	0.0508899317764714
Meth.CYP17A1	0.00132613369737045	0.511620495956506	0.181742394270885	0.767083032678442	0.000105484294030228	0.712353694743315	2.72612056624235e-05	0.540057935905671	1.43195727330449	8.47460457528986e-05	0.142451462659084	1.00952926376374	0.223091223511321	0.217169219677846	0.286047819397266
Meth.CYP1A1	4.65330852279607	5.92119436849223	2.73296623384104	4.52436072030964	7.18487971273628	7.92648860747411	7.06038327472738	7.18773355335408	25.1771805152639	8.78417427375435	3.00658666598527	4.31463975990197	8.9554343977382	4.30819381351034	4.33843320101049
Meth.CYP1B1	6.14463014857999	19.2165384014942	0	3.2381700193633	11.2959219480023	4.093810011232	15.2078193890685	16.2087303986624	31.8098935394177	22.7840534358928	0.65146433866589	7.56082540332245	0.147654834789084	9.86731481428039	2.00656957467617
Meth.CYP21A2	3.72597666656229	0.187842878016944	4.20856984448616	1.57720546790458e-05	1.66006431488126	8.26825079341057e-05	3.02388004600708e-07	4.0759770860356	1.11196137093783	2.75198790847123e-05	3.70747861275506	5.11558706160628	0.689679325986142	1.7508922861767	1.40522967186903
Meth.CYP24A1	5.78953956989818	13.5037587859607	1.44657352762639	0.24283274998891	6.04029568704704	1.99467444875425	14.2806439224719	8.43464680857349	40.597226616801	7.93176212875248	11.5312558058295	0.0251842880092353	1.17127048367195	3.21321915508288	0.895378301070537
Meth.CYP2E1	2.60556611888576	0	4.88719541592657	4.80194200679174	6.08703858120669	2.94284820561811	1.10348322991463	1.92055387346884	8.30421051049931	0.35217111156098	3.62646320755853	1.21628676463062	6.47145887364128	0.608870096235312	0.654195308937269
Meth.CYP51A1	7.69408772308512	12.0421666818211	9.24512306672158	5.65242114037076	9.88831546037282	17.1895365026966	12.8225135772849	18.2722923875853	51.137737784398	27.9862885830602	13.4207114954828	7.70145214788675	16.1187528122873	7.29826575109859	10.2561223734759
Meth.CYP7B1	5.77977228186228	4.93095561434343	6.92016797886573	2.79584623846142	6.23621442287832	10.5082580565865	3.30256959000861	0.286662621091347	2.05019882204894	2.18980574800007	5.53390378174489	5.83047351833464	1.70616028508068	2.24651868499378	2.77145074000441
Meth.CYR61	6.31579715978351	8.44465485426647	11.5074128669564	2.02838439707092	11.8055751199972	5.95939067996266	15.7572539721372	0.00012120899226925	35.5092684495847	0.786490220106439	16.1518720187835	3.06344430187318	29.4949253076051	12.1935188458848	10.0385677382932
Meth.DAG1	5.69243925061981	5.18999106707281	6.72267630113258	9.39982379657529	2.16165069884045	17.7285708952569	7.25949647878659	12.891397646834	59.8459072585188	17.8599039945541	12.608681698171	4.2541747905233	18.4183235526122	5.96045046338372	6.62855716195794
Meth.DAP	5.53821936933605	9.41773312093695	9.54519894927343	5.5178553506459	9.29672350000751	19.8173717984789	8.87111921813986	13.3047186153862	47.0839841245057	23.9358283052554	10.7386844485959	7.40285613787617	8.79316308737385	10.9420796343199	8.891917329725
Meth.DBH	0.381012026016086	4.45474000132234e-05	1.17513498246777	0.0377319373391337	1.71466265233796	0	0	3.21033604106759	0	0	3.56301086840451e-06	0.982204571653956	0.564481471823716	0	4.61413517082922
Meth.DDB2	4.91929855263175	2.89521376527178	6.24599143746825	12.7637221422528	4.832954967003	11.6104987441944	7.37059726530946	7.01594265188411	41.5622451246399	7.25477527256497	11.2832456454335	4.28587841911575	13.7003244913001	6.85169045974334	7.04059703649649
Meth.DDIT3	5.59846158215686	6.86760805803203	8.66267234802521	8.5599556496668	7.01997209092145	20.381045746285	7.85736829856204	14.1936236871496	56.6864623959539	21.5070234169192	14.0035313629857	6.09654407919311	17.2187566892002	8.58667678055799	8.42166594766397
Meth.DDX18	5.47708697562065	4.42290016782165	7.31203901502992	9.39709625468307	3.11250903168179	14.5598096652992	6.65740121766972	13.3986254096698	58.4130448767797	18.8946935923329	13.1373155858923	4.71965208666661	19.1168279410348	6.85662673607667	7.24593937667949
Meth.DEC1	0.399437441774115	1.01933049105757	1.02490190210911	0.538673890386945	0.563504585199868	1.51551168561415	1.18862807698296	1.42159793616	1.72517446374963	0.311851213845912	0.470147067333604	0.672482518671473	0.0140353560587358	0.210768494548812	0.492705544444267
Meth.DEK	4.14228201096052	3.78438536887235	6.94867193209919	8.1221303219453	3.52901254171115	12.4389163871032	5.84687188643336	10.7301565190526	53.2231284248032	16.0966090071197	12.0269616455167	4.28063702074508	16.7973580855569	6.05922494088676	5.80100413372912
Meth.DES	4.04585600111757	0	1.35378320682758	2.24633383157121	1.4536311275889e-05	1.53315063569631	3.9941761050152	2.42601282806954	10.5388386301255	1.55630604536798	1.97305652964935	4.97375109292235	1.45105732422273	0	0.119292575353293
Meth.DFFB	3.86856205102414	4.82614101486394	8.350792407531	6.94538744554921	4.47012862519523	12.9441676439683	5.63616793129786	13.4782377738554	71.1439327533076	21.9933269924038	14.8364155124375	5.07296830542685	24.1467387476127	9.09032732450124	8.07293467904207
Meth.DHFR	3.79776324777955	5.82381261442237	8.77363891302346	10.1187924690219	5.80751067221145	20.7745217573293	6.29189107424727	14.3077251962472	65.7370161014439	17.1505505179934	15.0489188495475	5.28443983014907	19.0023376180121	8.27730683101143	8.26867513887548
Meth.DIO2	1.75485573796141	2.48563464797732	3.96624601641872	2.35213830169664	2.82908905674564	6.69228084474521	3.61799541679642	0.525964091554592	8.33116791716141	4.83414026526298	1.11148662661483	0.835453932124126	3.41174808414657	0.432139478611289	3.46839444663044
Meth.DIRAS3	0.884990486741173	2.79841325891827	1.64039953182841	2.10496143102214e-05	1.07437386432644	1.43399166478346	0.667270356976157	2.25660745102268	8.26086782979962	3.01513939930968	2.51402021411017	1.01494113973819	3.2979466171073	2.84968099031263	1.88364260796459
Meth.DKK1	0.85104389267095	8.26357959169832	1.477637698778	5.04239840692698	1.35962413820555	5.78309237394002	11.6662992620766	0.000664690308885251	8.85735871678282	29.4641005971349	3.31945478880507	2.62463032793349	5.21345080097492	2.18173145996074	3.56884825561521
Meth.DLX3	5.01355403777187	5.75319515335429	9.15455174048021	6.59766388872873	9.2495554790091	18.1855158569505	10.6324468919776	7.39366075292163	26.1406018242795	13.2577226134423	12.4193142497206	7.44024267774547	13.6402940782148	8.92787992641293	8.86246968573723
Meth.DLX5	2.15693031444484	2.24208833279821	3.62831369978236	2.61040130107883	1.95345702871135	1.89638156583494	7.07662866054347	4.57590271026702	26.9667802296498	2.08316420719554	4.72494970515626	1.10231068287986	11.1237682394652	2.92329405373406	1.71767112403209
Meth.DMD	3.19427467475227	0.000107816953026743	3.72532233909828	9.16054666376286	4.02689271707757	6.27163721898031	4.03840925037143	3.27963577896067	0.000741198607386496	0.00221206494688496	2.36417293367866	4.60786746113523	2.37386988764409	1.732428154512	4.43383065021265
Meth.DMRT1	0.258577539804177	2.22399047362091	4.15362563885725	0.62218372746274	6.55367071602743	25.4647134364507	22.5164839018236	10.9837688089494	1.79329638429535	19.3830245262825	2.67118579898676	0.0597971834133591	28.1272757790665	5.62324155968571	11.1274656617205
Meth.DMTF1	4.54336683754144	3.46112200474901	6.27016844128719	7.31185136288159	1.29724476660845	11.3064484679604	5.556863228687	12.0104598026422	56.6730297355301	17.0004436075138	11.8093165562808	3.56014585964932	16.1957661918231	3.94182465716651	5.83728859494485
Meth.DNAJB1	2.25970684572628	1.68888565421209	4.23087937121634	0.0151074914927017	2.92275678475992	1.66783690311651	3.88338747674792	0.582589661954592	0.607825773358311	2.64654253660638	2.13765572737018	8.77350501279392	0	1.24542568036289	3.54551062974069
Meth.DNASE2	4.90615026738968	6.31606768015098	7.82655893136724	10.1805086503628	5.89453673915308	17.7054350709634	7.36658608038496	13.13090941112	53.900937558372	18.9315029932775	14.0673604836407	5.04267535556552	17.0758142849682	7.29505478231215	7.44075824927184
Meth.DND1	0.000274010265086406	0.000138676229816736	0.106236580353694	0.0839429490430406	0.027900723141846	0.250203533489935	0.0193646405457806	0.233402568658787	1.79071317060478	0.0352409367993618	0.163409609760905	0.138092090375596	0.506010173392011	0.164432772368828	0.0881632579345189
Meth.DNM1	5.67740843473791	6.52780291195921	7.49087038669611	7.22702859574637	4.11215908509187	21.9770262387403	8.85634049332198	9.26105705896794	32.2575008820815	18.6487627831917	10.986654208675	6.19915783140936	13.9174379014362	5.95176006073952	7.48593143640708
Meth.DNMT1	5.41340044509514	5.93640676301257	6.92023774950686	8.66428758535421	6.79382945865783	12.6185343497642	7.55762898100692	10.9239016522489	47.5509440005546	17.3180106522176	12.4823314830289	6.58863142158686	14.0573168324707	9.17939423577882	9.12472221858889
Meth.DNMT3A	1.78289767830388	0.146728794155617	1.21141289112335	2.48419204091854	3.20163824051799	2.96683097729233	3.85807233734329e-05	2.20953033296987	9.92745341412571	0.997062152518528	2.46915000572544	2.71572398760311	2.02847328033546	0.850639679682268	0.838617343777559
Meth.DNMT3B	2.15626513981062	2.19849345042601	4.32483388509275	0.551943247664006	4.45362883438163	9.52415758974783	3.79913599712545	3.45137124419037	3.19173995657953	3.66167302740376	0.206666041221452	6.60371402948563	2.47311257477874	1.59244127361802	1.01557562429562
Meth.DRD1	2.36677441387601	8.67704146510502	0.503133974333336	3.6698223842627	1.36212138498293	0.901231915386188	6.69642299999233	2.22801416898027	15.5180625751843	23.7707788370582	0.842140179947191	3.42928809905145	0.25195535318815	0	10.817067729757
Meth.DRG1	5.87865365057985	8.28845419974695	10.0518530247786	11.4163881863528	8.37962803186596	20.5298203855637	9.00754877880447	15.738135641155	67.2890882160977	24.6241629850838	16.1336793753584	6.99122951337341	20.8106743704252	9.78613754622019	9.80637906363178
Meth.DSC3	3.24975616177618	1.97487431390841	6.85801995781712	5.71644168071532	8.65190019966047	8.72380896469664	10.3186352532011	2.39075979908104	9.78204192685644	3.13811801171897	10.529608107369	3.44945662446213	17.6174283625443	8.89162709568569	6.49961194631536
Meth.DUSP1	7.38118231772588	7.65168450835853	4.58778293386212	10.6931276698652	3.2112847378889	10.756788289368	1.76312990006401	9.74038777301584	38.8858315375869	24.0149193476524	10.7993610021411	4.47838794265037	15.1479718551734	4.33789993218567	5.91637333302699
Meth.DUSP4	16.9114445733432	9.0051145877177e-05	0	3.07440188829026	9.45520251877065	19.3918791655508	9.91369430054501	0.000441780741433196	0.000141879125695465	50.4726914246777	5.29780626842222	0.398179935099821	0.660298677250886	24.5441860262099	8.00782922947521
Meth.E2F1	2.54179256749041	1.14513389974365	3.87582635762868	5.84737482271327	4.16995103247557	6.00144619181067	2.6772551665349	5.06956929149555	16.8113735522153	6.35647675845027	5.531471092064	4.31464412722207	7.40690349844372	3.23691879036213	3.52617475716222
Meth.E2F2	6.72984089198526	10.3943378360242	7.44958797067544	2.64269884921353	5.6360506995005	18.1310156715532	10.1886889725721	14.9367288587913	41.8919362998564	18.7642688020858	12.9516001419818	6.09092943428228	8.52774538907008	1.94388052973478	7.78034159888959
Meth.E2F3	5.36090873348068	3.77575356416339	8.40273273850145	10.7275249208286	3.32148654103771	13.2184565288551	7.83505651488438	13.0983083090746	58.8913730328614	21.4575175315816	15.1549737735403	4.72183091905383	18.5935993256571	5.8982082798527	6.38251963128804
Meth.E2F5	6.18201450092219	9.77612334465477	8.81917902177928	4.01486575134694	5.89889698107482	13.9725875250058	8.07591016348887	12.7535637777289	54.3178042986236	20.2354637048831	10.6932608500042	5.48780264593742	19.5927512029036	4.84959801377137	7.42192159451251
Meth.EBI3	8.53296605161716	0.0600972467896854	7.51391121745214	2.86791687962481	2.92214407967725	0.000107293324327897	0	9.37980263522691	11.0787345681733	12.8434225066854	7.44614462349831	5.82373614783055	1.41114672194022	1.90289082831855	6.93960591334995
Meth.ECE1	11.0964570431416	3.73921612632135	1.37107969824669	3.07877703839011e-05	1.42823480124612	12.5640482034601	3.7185845417513	2.87469500374022	6.54370973376771	16.6223696380854	3.7269042052636	5.71035948635993	3.33465249735315	0.000260549159229842	0.000134124316752168
Meth.ECEL1	4.6807387776754	1.09910821819567	1.71742305088779	1.97211062292478	2.77115842249985	0.847750047728258	3.5384899334796	1.25180547022079	0.308395350078596	6.40373199338946	1.35143734052382	3.13583761965074	1.32225424856706	3.22433775170723e-06	0.127277935658523
Meth.EDA	7.30724513646407	3.87406106887113	1.30423528928995	33.4401324280148	1.36340094223777	1.04882427142821	2.01668835844281	4.14519645850833	4.79059770577765	4.0109218383577	12.7251596836032	1.20914566337334	9.71092298402457e-05	3.71632429880162	1.57511675440941
Meth.EDF1	3.6061098857777	3.53256425203783	4.41239666895118	6.07852077721292	3.17408037477526	7.33305844318436	7.69032175709091	7.24130602267664	24.6887854189367	12.733830441586	7.45603064732807	3.3085998231998	11.2159773882227	4.70211944747568	3.23715121695785
Meth.EDN1	3.62991725737848	2.23748082813852	7.03045820906562	9.22661356405592	1.35235838280497	8.64886713623526	4.95278984677076	10.9548721547957	46.6171855834559	18.0244305732189	11.5767902208914	3.35839591750493	15.7986333441614	5.01314703757965	4.93516267880459
Meth.EDNRB	0.424691689377765	1.88242157971528	3.40927450250192	1.53630246518561	3.76401591445509	3.60112541908784	0.789165099002214	2.18794798682152	1.15098913524941	2.41203701697162	1.95080313840942	3.39556214828288	1.44018234479972	2.43115172098576	3.62836794758218
Meth.EGFR	8.1354564447872	8.55462178758549	12.2171766771814	4.17315857711302	3.4288657886147	12.5397996927616	19.2891689760153	1.59223957470292	6.24803398526423e-05	6.372056446211	12.1983627200328	5.37385290816502	12.7334137798378	4.98981115228346	2.86198041931258
Meth.EGR1	6.02628905115072	10.572740625949	8.66659981732751	13.146614939102	8.71671132259947	19.1338617810915	7.58258803960871	9.45350844063664	56.160352972029	25.1168701573327	15.08456305468	7.32917201887376	13.7366422051601	10.2188102741182	9.566433129874
Meth.EGR2	4.34775474364893	2.91312097314966	5.13546577434378	5.30247048606208	6.34138262657597	22.081299618054	3.24270571701721	6.87375788117317	31.766454933128	14.3713599564403	3.42067391303822	6.60259241811903	9.90888094835872	10.7890709642673	3.81628724036088
Meth.EIF2AK1	5.21826108614566	3.79442080040775	5.45423740381808	10.0190006831821	2.15387581237487	9.48359641790146	4.91171080255948	10.288831505731	42.7193574763251	16.3755749401084	11.7416746426124	4.13555357594253	14.6790397209388	4.4947734842252	6.15423285862935
Meth.EIF2C1	0.184315724395562	0.504879954798099	0.603251995928985	0.463018746723543	0.563622730648723	1.40861411413918	0.726568950004909	0.741690571686336	2.48443634039377	0.582712457807278	0.659175697081015	0.700826971542177	0.537351960357513	0.395529205003334	0.584216974870423
Meth.EIF4E	5.36189700150153	0.00058227164342287	5.68710311888229	8.51490668473916	0.345069151737902	2.34778457119842	1.00710182947401e-05	10.3814969651507	30.9774582399914	16.0629760064763	11.4301181214166	3.24493983405832	9.57803399419912	3.0007911863904	5.98491753088425
Meth.ELF4	1.2827986275062	0	1.69050646299826	6.3871076322662	5.22730006814922	0.276014889308847	1.21944064855351	3.4679442521786	0	0	7.21550924231058	2.24751356050698	0.502005111453332	3.02025761009489	3.83486303735485
Meth.ELK1	13.3837849114252	3.64229524820959	0.562159667110402	68.3607268587279	0.000284506845026228	0.400128818242622	0.149395526709893	1.40273259423163	2.41127243460961	1.5218901968047	19.392943472328	0.454295641760895	7.1840329804865e-05	5.82059094119785	1.83035663600633
Meth.ELN	7.01095474454966	3.71970457578492	7.01866441454265	6.39071209539507	8.96272928925473	5.42367338486693	9.96904936246743	4.5904067628886	5.15575090684297e-05	4.07233240792864	1.41610004380921	8.10959088622091	6.55154435393656	1.59820924625399	1.94461934401501
Meth.ELOVL5	6.2015414196679	7.49058979755246	8.24806496765531	10.4070995409651	5.48899338489587	15.1232211276719	7.89696473132256	12.7138779112322	45.9230369740657	22.8562033077454	13.2002731866805	6.24513518127204	14.6184708371459	6.69839262967254	7.58091323557551
Meth.EMX2	0.469386458268974	5.52186002347992	0.000385916679543602	15.3640589947284	7.71913130220236	13.3238043489303	16.7041982510084	3.84392833383314	2.1953979728332	27.8880173659546	2.33830570426359	6.56120900979437	2.50045975296882	0.0597418546978148	2.58215897751323
Meth.EN2	0	4.17584278273614	2.71839742017082	14.8708782415127	3.59952802634515	8.34591422149481	5.88255605172133	2.47131686121108	16.4887341058612	24.0512340004247	1.65436537913986	2.68071331217635	3.81974820267442	6.69559578823871	1.37222985532983
Meth.ENO1	8.08008367444672	10.5883987390063	8.78992922829053	6.89245030110812	7.06580294588227	18.6664471172391	7.70273530569563	14.4018521481815	48.4543836822891	26.6966858610296	13.8234306975172	6.20249837278993	13.3014927233087	8.8947511814942	9.05365937346676
Meth.EPAS1	6.3000597974128	2.14405223111666	0.249636512764257	0.603130136968111	0.0787693197714892	4.32045781925322	2.94311287914207	1.50511681258224	10.9743643988953	2.10010412227086	1.35759307693333	6.74848571234757	2.83286652489178	4.41858427405085e-06	0.408988447063582
Meth.EPHA4	2.71004434247143	7.18994302087532	0.459420246191208	4.3199131071418	6.90280276875228	24.5301090179754	3.02685399847265	12.4324767271817	76.342435523542	12.7376650851685	15.0090065174722	3.95456508145046	21.2947352400892	8.79202705533629	1.99035757745915
Meth.EPHA7	3.80075543977911	13.0444899288521	1.83542526111865	5.00940653228417e-05	0	0.000240918273794765	25.0564430348172	20.5177869203303	1.02849237009663	37.0552491322894	3.55439551469319	7.38430046594925	0.802124692990158	4.35068487163062	0.0488670165189565
Meth.EPHA8	8.89822769575775	3.02630689814591	10.0506797155049	4.4068352981227	1.84538277332168	5.85644366522355	10.5749431747527	4.80983013087485	12.133728442294	8.77943955587454	2.89339756135153	4.14623956347566	15.165850429117	8.25871573919185	1.98561307709427
Meth.EPO	1.33765732991965	5.2704314517328	0.197958930881403	0.000143460301891591	3.10716677495127	2.36725646303261	8.58311432170846	3.68450692673628e-05	2.94873113092412	6.58564925748668	0.152835336554973	3.51588315133527	5.42888794881999	9.43622579262242	0.545302079259487
Meth.EPOR	2.54621195820303	0.191725972269786	1.97384450500626	1.95712460585018	2.44409698833092	5.19242778271644	3.07659893074852	1.07135900733272	0.495534932488587	2.90256767912861	0.488322818208617	4.30067815730102	4.3268730248693	0	0.110435396888979
Meth.ERBB2	5.94155989047031	4.4293678043025	7.49142223550919	7.90874058132308	3.80968987531152	13.3400834193762	7.08141307797079	14.3165247553364	52.9195051815164	19.433724774182	12.1027956102469	5.83544683050666	17.2505917392147	7.48399997261369	6.91387497043196
Meth.ERBB3	2.3466868426546	0	4.6704494084526	4.02956528443696	7.72875496153426	5.70383203363796	8.18652033045532	3.78283980776755	0.000108171954027462	7.02774399877945e-05	7.1607587825499	6.52427704515918	4.78383956731363	5.48625517599851	4.26499075635535
Meth.ESR1	3.32464946510019	6.03887900704222	2.79164925810076	6.43215566867011	6.32374997111477	10.6056031698404	6.37864357471899	5.01667754353676	15.0117182859574	21.8828155456833	0.282083171747713	4.486241947383	2.9825466183295	0.349059311489574	0.00290612492770825
Meth.ESX1	2.92650276829574	0	0	25.5774442091851	4.52615664211457	3.56151970445381e-06	7.14321781964227	0.0956526957334942	0	8.99739934816185	0.00015425030283015	0	0.951941115391881	9.41864503259355	0
Meth.ETS1	8.4626045768879	8.94231261766449	7.90204067406846	14.7105002107859	9.33257566562813	27.6842663364582	8.6224432491381	12.8753531378589	33.1440670189768	25.5070662355147	1.0979252028988	6.57224321739879	13.4027333673399	11.1637359472931	8.76888718144288
Meth.ETS2	7.15443774893774	7.32559001121292	8.26406510758166	4.53324005488004	6.0689084612566	9.66946431885712	0.000872456097380972	11.3073861113491	32.2567776399612	20.6311329719951	13.7866979927301	5.55530425042215	12.2871019105443	5.85554248226098	9.19545239008844
Meth.ETV3	6.02851725360101	6.60831374049369	7.99151716091181	10.1464796535552	4.9100734842713	17.8286152689554	7.90434351748742	12.137076744783	44.9306262401219	17.6579311287677	13.4921756648076	5.73648366816349	15.1731642409382	6.71550817939784	6.64432942779179
Meth.EXO1	5.45419847028049	3.86593905466612	8.19838761388433	9.84530598745549	2.64924418608876	14.923929120201	6.233711172174	12.5670741244165	61.6126469995938	18.7157201373311	15.0378522789737	3.83211724658258	20.3546203191396	6.87830082571389	6.66082165851031
Meth.EZH2	6.43116047694692	6.63626951486354	8.26634360736966	7.16854882229074	5.38287643494164	18.0843756820361	11.6563226011325	12.9388917711094	57.8803007139179	21.5729939442148	14.8747296769168	6.87611083213636	19.6860977597519	9.05354514570744	10.225615920215
Meth.F2R	1.23748153787543e-05	3.1385304815124	0	13.8482752771768	1.28026246952708	11.2878963064907	26.199483132001	12.4698128690519	9.92023371538071	31.0755590828499	9.74713181835539e-05	8.38354825680922	21.7994495358881	0.79580973005021	0.0793126511578197
Meth.FAAH	4.57484198213257	0	5.28915495857332	3.66124103226409	11.7737534849611	9.7176743041322	5.50822336487222	0.160305609427089	0.00014705323475772	2.58829666740568	1.94169056378841	5.90620679443674	4.25793470348908	7.00758714680725	6.61854843624819
Meth.FABP1	0.978676263374792	0.410709065689825	2.44898065900796	2.53923023136318	1.60990673959437	1.75572229197611	0.155022016728024	4.55031304120821	0.695144050570956	0.0236021651209603	2.99498591624357e-05	1.36701725813365	2.85639209116843	0.648052265200424	4.41040014804747
Meth.FADS2	12.7992680385504	11.6512565181887	1.43640823606118	1.80530845929205	1.48973542137948e-06	3.51909850636223	14.0455529230156	3.8183350371335	2.72309391620433	21.7085636456801	3.02808142366268	7.63934307065806	1.60320913382886	3.54509037662126	0.340603055212057
Meth.FAM3B	11.5485020870729	12.7316073420999	4.09247340338545	3.23724627235814	14.7508228230568	5.40387178184696	21.2239736336444	3.88137258705437	0.557067696907915	18.4005428587868	18.3271634126235	6.36056865944755	18.2902759516622	1.96202965582228	1.57089707663275
Meth.FANCC	0.36430317473896	1.29315666858454	0.563978836268586	0.42829568573591	1.29455834319432	1.74859973864643	0.683871422725465	1.26708053196889	1.59822574588278	0.497620037199644	0.513184073371893	0.984456633858028	3.02920892182467e-05	0.805092088674629	0.507087253023568
Meth.FAS	5.60976022600906	6.54384215596399	10.5007046923445	11.8560609511162	7.89840807266119	21.6445599141543	8.811913043792	16.0436772629479	68.5917875270975	24.8225549946446	17.1707177214013	7.05924390791904	21.5026596181478	9.14157291499504	9.23512960743992
Meth.FASN	8.39528237519809	8.64056035530735	6.81717285249824	12.8300781458734	7.13219686098209	15.5795319344849	7.72252849467987	12.5919352576976	21.1554213780405	30.1995009783268	14.7482745951224	7.200937506352	10.5556305895702	9.38596965327931	7.40642262358264
Meth.FBLN5	0.643839649787018	0.981129672278132	6.21936650572049	7.4105556898268	9.74259289037816	15.0789758255508	8.84640594972921	5.82597242322108	6.77706057486526	9.28803276777149e-05	10.2977877520746	6.58316751414178	11.200234944039	8.02287302880024	7.73167744914343
Meth.FBXO15	5.26104461256977	5.45684767694564	6.16201238673812	8.97299639406153	4.56145394958052	16.3563416875925	6.4182889767425	11.9836625165054	52.8861054869197	16.8504457520347	12.5495867121466	3.54676223117963	15.8345021157288	7.10788763893044	6.18729343813127
Meth.FBXO32	5.5798846795236	8.26014480422332	7.15306444716428	8.35393072750359	6.46298060806223	21.7004540394124	6.29890682267524	12.8262056655687	65.6520891782182	17.1254286901918	13.8543297835712	6.51361372618848	18.9473846874744	8.93976369226406	9.13152419997348
Meth.FCER1G	0.407938927722851	0.494210013433902	0.337151517482084	0.0331511964187195	0.409382512588508	1.20867683219646	0.413610482658831	0.429908539016376	2.08170527951884	0.518954661993409	0.313584568502393	0.156874152285868	0.697620398202176	0.335938826087724	0.311591918043944
Meth.FCER2	4.28434370357049	0	1.75768414680866	6.1721588295052	3.51153606292056	5.54012544913425	0.498246877741896	4.46743189851745	10.3630153924625	7.69703478303789	1.71048063371938	5.1063363684688	5.77223918431372	0.719502535687447	4.68386288582263
Meth.FCGRT	3.57538118200818	1.65636770257595	2.82177272811113	4.61229046772317	2.60444526775392	14.183438418917	8.1601424695888	2.49020542268276	6.68040538605128	3.3094915424329	6.21127472349458	6.90478567222814	7.15274361608164	2.49256686161242	2.44051147174138
Meth.FDFT1	4.85368111574719	5.97158440328129	8.8206235862083	5.36510315867726	5.86388941251655	20.7757779667223	6.92528010891449	11.8015103406214	60.3550602315725	16.5678214354308	13.2706917150527	4.42893227184076	20.2102760538896	8.62092022022138	8.42398346209033
Meth.FDPS	5.23038945546639	7.04552469463036	8.32795165499196	9.84686946235412	4.38892473842039	15.5612452621387	5.83258095551214	13.262753950911	51.6544311301673	19.5953487505414	14.0023387678537	5.63585653467731	16.1216844471446	7.65265923608384	6.95447013028032
Meth.FDX1	3.67154470832112	4.59300826757439	7.71206739738021	6.85965700791532	2.07240349546537	15.4862252392643	6.06849079706085	10.2190180198923	51.163734221176	17.9241818027694	12.7731609047653	3.69796714801867	15.5118938620705	4.74924927819475	6.20881077631512
Meth.FGF19	8.92927586569249	3.91034701412663	1.50905484894894	0.436917531488104	3.00960680356759	8.93984935687391	3.17225846308544	7.27291450315671e-05	3.18539158570329	16.853903790193	0.2727421611435	4.77985532524097	7.37710519406459	0	0.438202699304021
Meth.FGF2	7.09718751624304	5.72044058272732	0.742109276539332	5.81613029505584	0.831994791129301	15.7152530781509	8.56201677745205	5.36281930830314	7.50241180471194	12.0678411456673	4.28138891575824	5.18984289776451	9.16366715813034	1.67676364708772	0.865519746705716
Meth.FGF3	9.95963196487781	4.84555416320885	0.457170926617876	0	4.1502841403201	0.970623971561614	23.2145147957911	9.1567492102436	4.15099913578223	13.9197152139384	1.38634089227215e-05	2.95455977893243	1.80798513125693	9.29553573168984	3.92788743509792
Meth.FGF4	0.778653335385997	0.293065516611735	1.4012260086905	2.05622994439929	0.0232117323273634	3.04765744737645	8.46547865060628e-05	2.23639867649076	5.50277346171405	0.183088269004662	1.39781925860131	0.105189882782801	3.5551907094014	0	0.553318411600017
Meth.FGFR3	10.1134987265397	11.2442888955998	6.78712154761962	8.77617629823551	8.22184565047099	15.5785975587539	14.5124833162368	3.68675315567045	0.000132904225370261	29.6325849636377	14.8751968928504	10.4126392137719	6.58889019278461	4.1522306888453	7.37879352519794
Meth.FGFR4	4.60588797655852	7.77699459600415	4.64126633160249	6.75721821260846	2.14456728244616	6.38522739080942	5.05084493086542	10.9370936713706	34.3067917492644	17.903146260651	8.25946215374303	2.39297256547285	10.1948292491338	6.55732170032939	5.00568244056596
Meth.FH	4.41654269373563	5.72056138501592	7.88602216447303	5.91977659110009	3.58815471506114	15.8046791551307	6.57274401549557	12.8894982288595	62.8518117005164	17.2166009940675	13.0088756730975	4.68713845280914	17.6618551732411	6.24790942349	7.27105987445771
Meth.FLI1	2.30311690033038	1.64060087872151	0.0945217679256497	2.62049959524326	1.21433476020569	4.08494530204362	19.8343045544929	1.72640557171319	3.89140066435776e-05	44.3474889349848	0.421875832847687	0	5.01574640250982	4.16178465135788	10.4743369974954
Meth.FLOT1	4.4904062584059	6.92458950786978	8.31180815922309	7.63570136179998	6.48789186132002	17.6118266146926	6.68166486382445	10.7803062423022	48.6202555089403	19.8329080890745	11.609448351308	5.52790915444727	15.5498147058212	7.58137604652239	7.98609881615232
Meth.FLT1	5.64761698344899	4.95575826826258	1.44250915425405	5.74701400067349	5.11145270678875	8.69852190568477	9.31102801010143	4.7791857194859	0.351643292184274	8.15580423008129	2.14954250001161	3.26042776213375	3.05607279409492	1.25173728484472	2.39676769371705
Meth.FN1	2.15493553701831	4.94634507565635	0.248579363060883	3.01932917472131	1.41239778886841	7.20514672812103	7.99939299787426	4.03698405668655	41.9607052167382	13.8831296331436	2.00069912157236	2.97167766413971	12.7358038275854	3.950849549529	0.721529674023772
Meth.FOS	4.86707994394016	8.9976577216942	8.71463839039072	8.05406988784758	6.33149150539375	17.3814295944462	1.86852541304859	14.3734884233021	62.1336355012995	23.2019164843866	12.1045602481133	6.11967144265842	20.376132890547	8.22435358446021	8.99321218867346
Meth.FOSB	4.35993447562983	4.53640670904223	4.85813688140049	3.28125544014189	3.52333318821116	11.1258707826265	4.62578505230762	8.19017245696266	30.3217673096745	13.6022364115908	9.62378198642952	3.87678518284994	11.650758771363	4.8435559575702	4.20883681803605
Meth.FOSL1	8.31485435811408	3.03979348030002	7.04562967843451	3.76692401514719	6.11232043797978	4.87289028935008	2.13639220879093	12.0648469288714	15.4142120564919	12.9925997770189	9.39487311328718	8.81344841200962	0.0117310989801362	3.61399233846935	6.93797801955695
Meth.FOSL2	4.74447876531916	6.10080032251211	7.61703013946264	11.1613673786058	5.40739773337541	19.0236585899424	6.82290567709707	13.7306886304621	59.15722230776	18.7639858925333	14.4050087818142	5.76440160575528	20.4048960413755	8.01824726798417	8.02886210454346
Meth.FOXA1	2.4548385395614	7.74294088336359	8.21934951244178	2.63576307196268	8.96852740362902	12.9959804075371	11.2228249847174	1.36858959672732	17.3078689732485	2.44901178797475	11.482172926125	4.09748879835348	20.4731250374788	10.391172148542	7.88605854440239
Meth.FOXA3	12.6547413057436	14.9987561285792	0.549422018997374	16.173784562748	9.52848229964543	23.5120465210483	8.9351680192661	7.20621203111706	4.48842181765497	30.3489029944514	3.0327365777766	9.76864395832473	0.377869638456777	11.1719407087875	6.67535141082735
Meth.FOXC1	6.92079322664446	3.28241753479718	5.2096304964282	0.0678707561345783	7.61238383273432	11.2265884746165	15.1064567231051	12.3599359802306	41.3508679338563	15.4274330821836	16.108189823389	5.72346887891616	25.9366205596929	13.9473552414706	11.1908407059805
Meth.FOXD1	9.29991898916201	2.57924998509346	10.3219493250346	2.00580614449014	3.15184922244205	12.5079246785825	6.4940504617536	4.15532365079663	3.54197816922353	7.19853604992028	6.13746688511614	3.58110454097861	17.5910718670836	13.686685951993	4.7467540688412
Meth.FOXF1	13.8707921143413	10.8140835505056	1.16356713586562	2.58287637043021	0.0509438514683932	12.1531226806056	24.3201579289056	3.37263792266095	11.9331429050549	17.1942415666272	2.15570093439617	6.73755748599288	25.5492955830565	1.23709738955184	1.15057328182473
Meth.FOXG1	2.15098125659944	3.86277914809054	0.557121515094323	5.32316731267482	3.46772944008641e-05	6.15493894577938	18.522547775752	1.58909823365122	10.8581090412192	16.1870305199623	0.45896527083098	5.5617964736685e-07	2.56408769857616	0.894949465563527	0.288196464283657
Meth.FOXH1	0.811866180300009	0.432957510041274	1.57970591373989	0.81226078541919	0.57383442262834	0.993762568774448	0.714727820411619	0.339009347154181	0.469589567810768	1.78187714395599	0.417334556105403	4.32388031818301	0.820004624784594	0.461468354587895	0.391596245266486
Meth.FOXJ1	2.12102849497762	6.5135591641822	0.17036366249196	3.01603299576647	3.53659490764926	4.04802135184261	8.44478280463365	2.46521865824835	23.2220934494451	12.8873951928172	0.993078978758628	6.93587586532907	4.62306437136387	0.460078063824769	2.11378643343477
Meth.FOXP1	5.88864399557942	6.944701804395	9.26588631758496	10.2226418009773	5.79918134949944	18.7695667928549	8.37314822392458	14.7662257658975	58.6953051295326	21.3117539142144	15.1407289327528	5.80386777676229	19.0660734355051	8.41294957341335	8.94126993479273
Meth.FOXP3	1.10129262102436	0.937870865172996	1.16548865081898	1.09447506372077	0.523233988849517	2.44311064038705	0.422464157354014	2.15371569638063	4.47231093960068	1.18075059454846	1.1791207701518	0.481010942834293	0.938510857697251	0.424313050745488	1.6835421371085
Meth.FPGS	4.43689177629794	5.20032628768091	7.57239198836195	11.0427275155795	5.90138924074604	15.7759165807064	6.00351697899366	11.5252392392852	59.4486950667825	18.2250837330558	14.4605736302125	5.39100666243258	20.0393179093268	7.76349095164304	7.45622756337491
Meth.FSTL1	2.4814719761431	0	1.39369137686179	3.20196156476907	0.42600065846148	3.28465089408925	4.25667446352077	0.73923569885644	0.660509219962223	0.00322251406215437	2.06416783742614e-06	6.37219422565813	3.6838453105511	1.92766061149854	0.105133214444064
Meth.G0S2	10.5398839215134	1.51461419133983	7.03628546153565	1.31352174317588	6.18575554431968	0.654824020759985	17.518214297036	0.923536611739285	0	18.7196147380254	0.0010738872197975	7.46429772570661	6.7588748882559	0.918633100332155	0
Meth.G6PD	12.1983642484769	4.8602255862813	1.4245570355282	62.712507105963	0.0390791521723061	1.43907700560067	0.539430756812978	2.33999355357756	13.9543339695478	2.96191204278959	19.281830551098	1.32312467805751	0.000155069945889684	4.5585349140568	1.18648697148848
Meth.GAA	5.44793951912844	5.30860639446318	8.2361170046183	8.14163386560743	6.41233130485359	18.3024637064637	6.73467774106144	11.9731459936644	39.4377502663977	17.0532950585673	11.723290099835	5.43806730200915	15.1367489894228	7.00483167263651	6.20973522407492
Meth.GABBR1	4.78233344255906	5.47062181430388	7.71836096639341	8.70688032950629	6.54428495427658	17.7724158284687	8.26286642404893	14.6861335273187	64.0865533157749	19.7230939153976	14.7218157023336	5.51889636913275	19.9627021977072	7.90410509234928	8.30483390149355
Meth.GABPA	5.04865588594759	3.93448524043536	7.36913023085904	7.88638055951375	3.37432500396505	15.0745839863488	7.42775727016915	10.8553299145206	64.4093465404558	17.4534749086044	13.578839003235	3.39146275745059	19.2716657473901	4.22309349424459	6.65954082286862
Meth.GABRG2	0.0362735103995023	3.84771460821551	3.17107290506846	9.9271072078654	8.72902725689455e-05	14.1576477418343	14.7974148800951	4.87366994032427	9.68063336218004	13.021075367146	2.45234584015624e-05	0	6.58855189663189	0.421990240231702	1.79784006830214
Meth.GAD1	9.65425000604939	0.0186084193865775	9.12179819556841	4.09731026205396	9.01390191889778	30.1378083694753	10.2845201064998	9.88370298797357	27.0036871896312	22.4229226993933	15.6857547025576	6.46217532943869	16.2672425211942	8.85222805153686	8.44481563523475
Meth.GADD45A	4.98620046449624	4.22657932404256	6.53071643359989	8.28867757510424	4.0308537170311	12.9464578616819	7.50292242288231	10.0879719481188	49.6377028269076	16.0580785842903	11.500514201932	4.85144060244449	15.4362110264176	5.77863263745811	6.79303823569492
Meth.GADD45B	4.53996676873835	7.23972770350882	9.23302358615436	11.1828468083275	7.31025852447902	20.7057136200049	8.01730513056406	15.0372918333453	63.6309653249969	20.8015382512247	16.554528774941	5.48379209826075	20.2352650295797	9.49572983232629	9.04523498790769
Meth.GALT	2.56012730572278	2.6331232491516	4.53867088560887	5.48673894267994	2.06683066164355	7.84559980693017	4.30047064888529	6.9442503850443	33.9477875637068	11.4241856428777	7.57966701649541	2.16072396761931	9.97179641570695	4.66622144273595	3.47085048429532
Meth.GAPDH	4.40968132837532	5.48947121518012	7.57836464977343	8.05831381714526	6.40866229266332	17.1756027957235	5.64786922033912	12.7595611182424	57.1230130489817	15.3394115139528	12.6490483911106	5.91826066469067	17.5554099517456	8.33853461379028	6.30170932250098
Meth.GAS6	0.525454117839931	0.715921172360425	0.571629415185712	0.0116596790587025	1.55526074567116	0.764669839570448	0.572994309115691	1.14166131236687	0.346460252414658	0.847707201277858	0.326476546158785	2.81638071880122	0.382690686944747	0.323532346970294	0.49388025921768
Meth.GATA3	0.898865558966423	9.90556201452081	8.25211352138373e-06	9.02641831883524	22.1978014009409	0.070747216712861	14.0933968145655	1.34493162688797	0	25.6864425074547	2.98670572055644	0	7.8753340487996	10.8112201777454	6.28442848076361
Meth.GATA4	5.63288006720779	4.57685754601734	0.963284531569444	3.03426764477163	2.97844146192412	5.54172526233407	13.1065133149336	2.32671536876061	2.24487201081317	27.4776818672045	1.0469816133449e-05	2.03427266458049	3.18150324124733	2.61913691800029	0.564795091745122
Meth.GBX2	5.26000718824839	4.97700867447487	1.24252327878174	3.82104810176556	0.365446267181308	3.25132908178845	18.2597792936473	1.48151777903952	9.71103751096951	3.93840055722315	2.03332971919799	0.574145816190445	7.117747242681	0.622460512795334	0.0873511104115107
Meth.GCH1	4.39470472793104	5.89821613622492	7.70283211326465	8.56510584215978	5.83662347865673	17.3844480854366	6.40208386408587	12.2804464873519	56.3120150680361	16.4768399089002	12.6008754990573	3.99485272733486	15.4480467507809	7.59729668961971	7.04467102436967
Meth.GFAP	2.30106060813008	0.112621756237355	3.15569612129205	1.8482441915381	0.974750469950595	3.66667535190216	1.79791338924128	0.916953665239921	0.460558157288398	1.66738066818074	0.208147556789089	5.38409956752465	0.814356346786355	0.557052829740744	0.458924178100054
Meth.GFI1	7.72371272610487	3.05297009452234	1.99178146650316	0.0788187555692233	4.882037577689	1.5856452443603	4.80530334328019	0.613592057453997	42.8405609163427	11.9636290497171	3.44058135742903	6.46612348789668	14.1281395355903	3.23893608288629	9.98743935142563
Meth.GFI1B	5.39128603926557	3.1067448406248	4.50034691235811	4.20725956045536	0.801190373828586	10.4326335811773	3.2509461298028	2.81441268409719	13.6100413374483	15.3350812804824	2.29756411735748	2.56996773008369	7.40007914922638	1.33757391771896	1.0344921030756
Meth.GFPT1	2.40225461733611	2.2562269255834	1.81320664449644	0.92189081767015	2.34319769786486	7.44789763222697	3.54001105101166	0.572170039511875	3.39416791199434	1.47187866144594	0.161180934374388	6.94225793443954	2.4639704683336	0.715120260780445	0.575820542144307
Meth.GGH	6.31759563647869	6.70923981572607	9.28738002522876	10.9871433035206	7.74872986467131	17.6255150385859	8.32834605382017	13.1101710569653	57.3044308520693	22.9489682133044	15.0006869727244	6.35116574802882	20.4003600266624	8.9137509082089	9.15583665225294
Meth.GHR	5.25421140697996	1.13134119688433	8.35523084895802	11.1243311785847	7.02867484906024	3.10445197354083e-05	11.8609184914124	6.82940617909362	53.3893392429631	12.6673448939697	7.59138914002103	3.31829090227067	24.6518455311035	8.30856599722429	6.01600671923859
Meth.GIP	4.34691564115277	0.253972241546519	3.662527804141	1.00770019989847	3.87217516772602	0.154479791722044	1.20238447860139	1.78312628657776	0.199233014713501	0.440289656536348	4.41177133049592	3.87695922939129	6.80788914157111e-05	1.08774553036567e-05	0.384820452827661
Meth.GK	17.5517427017411	1.99816250676545	1.4014578322731	76.2804910654081	1.43956531579848	2.23881048455495e-05	2.26298432421518	2.33239122230216	8.02470789680384	2.63621334512526	13.3615671236033	2.27378379055367	0.654247427587904	7.3489918405656	2.10635974867695
Meth.GLI3	4.58953080845561	6.02647880714089	8.2052857897819	8.62224336166024	5.81838966123378	14.7679381600963	8.98169261457614	10.4130892829828	55.3318769092173	13.4099685892441	13.0287408233499	4.59411682932024	21.7017949334697	6.38406394103986	7.50008109703621
Meth.GNAI2	4.72960305259189	8.09412762630863	7.32206532905166	5.6422105969424	6.17899418069222	17.1972413095859	6.83951394578194	9.56777013213183	39.780968872374	18.2078576971918	9.50229307034716	5.47111560897654	8.44361261162543	6.84942893665255	5.39638293020873
Meth.GNAL	0.538964866781244	1.59985277149312	2.04953380149433	0.604925774488813	2.02951253998291	2.270970667243	1.15044136154608	1.00945155715005	0.413225798145191	1.88932687995482	1.10662074714305	2.78883324350311	0.115283475749485	1.19961573643512	0.982338195321184
Meth.GNAS	0.921840268201263	3.17397018860714	1.21009785629652	0.856069571676718	0.861020730373632	5.379668267024	3.05387513597068	2.38276479038401	5.05564942324059	6.06225158186407	1.4947595716519	1.07803096519788	3.16032919200775	3.12322655554847	2.08218406847039
Meth.GOT1	4.81128328385179	5.81527653501912	8.32191624705938	12.1344326063163	4.62491182524234	16.2616434468806	6.91809451132863	12.8113212899015	69.7221740133467	16.0075606889085	13.6241630743566	4.37819372009392	19.6366493193636	6.90283072386179	6.78277229461599
Meth.GPAM	4.45651244557514	4.26535087307578	7.12512618187889	6.41525546990813	2.77915413144258	9.87703083039345	6.26936417182588	9.63689498936922	51.1375962598149	20.2885788979122	10.5931977726935	3.16874276485276	14.7573014259746	4.18576750270836	5.10688376683882
Meth.GPC3	15.3707383811464	2.64523273733227	0	43.145759907674	4.27535084094441	4.09330428216707	3.86724561082769	0.33595084141907	0	1.49280726327884	17.8710130103921	0	2.66732518529306	5.73609507054841	1.29039968699553
Meth.GPX1	1.32837527741254	4.62065186968719	3.1249598432419	5.35281494808405	5.55540192734557	5.49886446632434	2.38634432792425	4.82935521390083	14.5211962231379	7.42578625160389	4.51408244719834	4.5704389345731	4.70765109697292	3.79626626792156	4.79991865600327
Meth.GPX4	4.27291635354273	3.93318016623706	8.43558582122069	9.3821865497575	6.9670679957335	18.8455492024694	6.04247519008428	15.5577115056637	63.3777947373011	17.9090471157587	13.565330572328	5.52647264320504	19.4685945440603	8.70094703726005	8.33982516782026
Meth.GRB10	10.6300961319569	2.27773987616769	11.0647494334258	4.65492289327744	6.86230419885707	15.4622434709757	15.7265639078154	5.22785450590121	1.04861041505962	8.51608154332781	8.39907020460416	2.15097264729085	10.9504839641779	1.72852057900572	1.24035809365829
Meth.GRIN1	2.66549814997946	4.09960105779393	1.51362020034198	3.16686814794329	2.26074909162528	4.97128872863403	8.76927473524747	6.34924303214866	9.35254745116897	13.0187476932398	1.92726145411866	0.959548161935949	2.9783556085593	1.15479330043708	1.23631592315656
Meth.GRIN2A	16.8057778950935	2.02570148148392	3.02880734536203	11.3970302733972	7.7959277542605	7.17473684382041	23.9168441141744	10.9379218919687	6.80100725605669	39.4799503615592	0.754578045577644	1.11054460093508	0.156023046023954	2.75892977063043	3.07086235955832
Meth.GRIN2B	0.444758550639711	2.49480281251437	1.79013449319841	0.745051102814064	1.95713099383834	3.44918677838702	1.63547774231555	0.675436085162459	1.33335220059856	3.99555635318191	0.507331477283626	0.830500093611445	0.0870997296327951	0.488410855669342	1.50934635125939
Meth.GRM6	0.791724115277251	3.75808550328959	1.69617320243468	2.71142253033349	1.79609993624179	6.26750508346916	9.12197437038145	4.25821615344523	2.220435434128	7.81470260112231	0.622329378150265	3.05063775142651e-05	2.96620968413517	1.39734171127214	0.999944977719064
Meth.GSC	10.4976661001394	4.60279913045534	1.57431034284574e-06	13.1712587230255	6.55014458575008	7.19784826279189	16.1127521726613	10.5224423719987	4.52779854756674	24.3514304844129	1.76562968779178	0	4.89903445499911	16.1773293519796	1.35930530801574
Meth.GSN	7.69091012428076	3.69596485716209	4.34072613217203	6.63492898623287	4.7601328886201	9.50920587482304	10.682588377604	3.41766339992167	4.29255037968019	2.67352054153494	6.20863551099159	11.0440181468201	0.295504753361771	3.33082934992571	1.73868795680504
Meth.GSTP1	3.01727600570623	0.136240325225112	2.96009155413321	0.043082858690761	4.95926155598144	1.16544280299932	3.0049331035848	4.23199193655666	8.23109181590369e-05	0.130314493416143	4.17813772725594	5.87709613203759	0.0164003719177409	2.39643472947439	0.64486541910501
Meth.GYPC	5.89368054446089	7.97361257306321	5.47108051761319	2.45562776746647	3.49699146857972	16.1492807490296	13.479481097353	5.1550160236221	14.5149615839503	9.00697775401422	6.83930867216256e-05	2.95527845200063	5.07559582342515	8.91738474070109e-05	3.19768796755025
Meth.H19	0.488332049790045	2.60517855343605e-05	1.92268907975796	0.74526060971364	1.14424511277236	0.326526344400236	0.938963416324602	0.651575757209715	1.83428283580351	1.61081328788989e-05	2.20606348654208	2.85065291482025	1.80615633057253	0.539114813517806	0.929883738489708
Meth.H2AFX	6.26596835691968	6.10557832109874	9.11303293159285	12.2237601500678	6.39051364141241	21.5405218668637	8.62889559079127	13.4910663568341	51.9806014823668	22.6007412620304	13.4663713741414	6.95631075213923	18.1346577344212	9.49635802321147	8.14894825804558
Meth.HAMP	3.90843611037992	0.844433646531866	4.18208459919756	4.47049086115633	6.60049271418991	2.95011456137889	3.18108105026647	4.20495575101591	2.49742131342435	2.28722504335302	8.50139621958828	7.48934373886801	7.93026968085141	0.245810520000647	2.76092409335911
Meth.HAND1	10.0115042315469	8.21615454201802	0.818895109362931	0	7.98322008828027	3.87222071565317	19.177530078108	6.3531112431404	8.57460327672521	12.7312247625229	0.972708795100127	5.08396032686136	7.19220630211648	10.5467158807695	1.36127544243294
Meth.HAND2	0.916723637997632	2.85684757864443	2.53084028930318	3.82426634067246	1.02089323624653	7.17382584649863	15.770003580726	3.31771153707815	4.50197099006929	14.7569670168712	0.173604658068408	0.0386214531544865	2.52803233751011	1.30315594242896	1.87016637314186
Meth.HAP1	5.69443330673886	10.5316182523742	7.99260528026681	4.08927433390629	8.78883305040786	12.8033480751456	12.3342883913371	10.1577195298241	43.5859570431196	14.0053744112908	10.1917221494196	5.90702140509064	19.1160320423958	8.43505489354822	8.62708674638678
Meth.HBA1	9.01164769445272	9.59490839879974	1.48272297003882	6.34255851215458	10.9965022504951	1.43484148296175	11.792218815055	7.67541472207739e-05	3.20197126500238	14.9290572423284	1.08778836242337	5.39002236578088	7.08656943905413	8.08064618760397	1.17350720353446
Meth.HBEGF	1.57998086741483	0.340367972327124	4.23915862473249	5.09661896848874	13.2108476222319	12.299693588419	8.09535470944699	2.17080524858906	4.11870739374003	3.7857475382869	10.8918859506925	5.81118137131433	11.0191234745137	7.53164732440924	8.55800792119477
Meth.HCK	6.22661253307574	6.91804750313701	2.39762466354123	9.46954863585985	4.02527231059309	15.8255274595222	4.00732645894469	8.77082246224667	32.8868277310089	15.3429673159083	2.52931090215763	4.50146389043399	8.01082974048787	6.90758423274239	4.23599573921173
Meth.HCN2	2.90248876233249	6.57677446433229	3.56288118254151	7.40105459616219	5.00620948824596	7.06223427232095	11.7149489998809	5.8098711437743	13.2018985553895	21.8870310867906	4.7546200911467	2.10755776045076	7.20580451381397	6.87793601502324	3.59858596107222
Meth.HCN4	6.38023598459063	6.61022053902981	1.27402031462207	0	1.72538672182627	3.10271607166348	12.0963295990632	5.22376711552657	6.54548027492493	5.866202084077	1.67440358449075	0.622543176385759	4.33140172281628	6.38341085231801	0.543964005990318
Meth.HDAC4	6.52936763269549	9.3714936896482	8.25814277014395	1.86043374282871	6.03828571805534	20.4707763892161	4.46814349928156	16.3730512427928	66.4159244690906	24.3859245569054	15.3173261835548	7.13041387609736	20.8474914337567	8.14325490921034	10.9677454909675
Meth.HES1	5.48727763523824	5.70694922395307	8.69070658277778	8.40683947877611	5.9688536525252	18.0758417430162	6.89068090816223	13.7292093358187	56.1658884497268	17.5275249953593	14.6925021087356	4.40393718576312	17.1641476633499	7.51606064643189	7.86043544119353
Meth.HES6	6.72688217291429	3.15972986971851	0.680252545803744	4.27293042852795	3.54693324964038	16.3435281812898	11.6541610614056	2.34237914665255	0.0319650846540338	12.4915566824208	13.325390565545	9.203871943932	5.4463883093365	1.27580225156685	0.762896144146963
Meth.HEY2	7.87288742916788	9.28898515512022	7.78691765152279	1.48421851471824	9.13801446701164	5.34529558641012	14.8431315567677	12.5346203394931	28.8686624720209	25.3475947574478	12.3819675384299	7.53915192905875	13.0487659770731	5.246086769451	4.35163225136743
Meth.HHEX	8.63648640129056	12.589992265466	0.026773350532912	4.09384305543207	5.99375779444119	3.07629836412456	3.74973110378283	1.55866920325795e-05	8.91827422000651	22.703154843903	0.316426422916118	11.1020853535948	1.35650958604947	9.32316600417932	1.54777263749731e-05
Meth.HIF3A	0.041546773686621	1.08471052510577	0.0243366366273481	2.80259571270866	7.54274556622871	1.32062925282178	0.402576807118878	8.46240313819902	17.3051481655251	7.48219615114673e-07	6.75736494790362	6.21405368496982	5.90008050559591	0.00166932743309261	6.51024367467088
Meth.HIP1	5.06761491143648	8.41203284206365	6.37310328511983	8.81566197993132	6.68443201712414	20.4983638494558	5.77735171609932	10.8041348843133	34.1488557543937	15.8458878020752	7.59793351526999	5.73908375239339	9.14390737688945	8.79816899464545	7.6716103435986
Meth.HIPK3	3.67171252741325e-05	2.10306090344261	0.365841070908685	0.410480352623911	1.67960187208109	3.77048572274627	0.380157994097853	0.407672326064799	0.277563793685707	0.00210235706154137	1.05256826963753	0.448915155869163	1.22262457627065	0.689693025051568	0.676588510895761
Meth.HIST1H1T	0.0987867139087166	0.753528144042342	0.257249030795443	0.000587539239468563	0.827663755703808	1.83514353712661	0.142481317803669	0.82725670686836	0.177243480216178	0.248925554551312	0.314446700552126	0.484216249826756	0.000383498019683378	0.634309054382738	0.525991166799185
Meth.HIST1H2AM	5.07777443090672	3.01728357298868	6.87727923905055	12.1032867685272	3.37181613176299	13.8232639310177	5.1393261955167	11.7785040823172	53.742329698704	16.8226585372908	12.6912409456517	3.43266696710936	18.0933793313758	5.14183020692989	4.81399923357804
Meth.HLA-B	7.09106411999693	16.3461020782126	11.2841256029847	23.3168866778963	9.79391061994414	21.5563212145625	10.7793575686046	0.837971971176732	39.6851293417309	0.576280238665733	15.2609454596234	6.69550066798981	11.5337471181054	17.127954446602	8.83679048374465
Meth.HLF	0.47881110055062	4.60561446206583	1.79052905040941	1.73576969733267	0.59981789047445	4.36092425044826	1.07233166641451	5.64441286854698e-05	18.3313408733925	14.0222452888312	0.25262352608614	4.1332578007465	5.07676834875875	0.530276524639921	0.291207505584994
Meth.HMBS	3.06735266862712	5.89340813305292	6.57700782466999	9.23349088331987	6.40229559820469	18.4277233475535	6.1556814604173	11.1053051423948	53.3863202167034	14.5791328842956	11.7526452476009	5.70989538265005	16.7461463660358	7.88275559959581	7.38865571925394
Meth.HMGB1	5.53552413723032	9.47154724719061	10.7548559816703	4.31508606432344	7.79710982359977	24.535573806042	9.53218714948703	13.9186856159065	50.1704119644125	23.4185193944955	15.6856395107003	7.16993915978026	17.6050624013334	9.83955254350312	6.63929009508362
Meth.HMGCR	6.4328364832673	5.68720339409742	8.12892354828041	12.180146125921	6.73908964566652	19.5438481300424	7.46319769969486	14.6424964050528	70.938879905237	22.334980160353	16.5047197226858	4.73161460196955	21.5464132288824	9.51969219643804	7.60815400720707
Meth.HMGCS1	4.29074116310478	6.70155337313428	7.40449746619643	7.14853667465485	5.84673963677224	16.9150233558025	7.08603014661451	12.0880490779254	49.4983077911846	16.1958650701855	12.3831922574418	5.62060182391506	13.7604322955331	6.53235423640355	7.52963675795033
Meth.HMGN1	3.52259252358516	1.41518173850879	2.64804127534772	4.95952501636091	2.15014578522798	7.08675403021571	2.06507798076753	4.78722610981234	13.9263040721281	3.92612582032454	5.52624712113192	2.86129986044146	2.97066471020489	3.51006366274492	3.64560198411292
Meth.HMOX1	0.514188497429007	7.19584809080844e-05	1.83668043705726	0.663681208148947	0.55199494803035	0.938739498010111	1.411837838033	5.79631701800257e-05	1.67315617116144	0.890982978551304	0.731084394857211	4.46213602715	1.87994028258708	0.621782095622735	0.538696605345035
Meth.HOXA1	5.02805269302389	5.05907421410812	8.26861242233914	15.339588458392	6.185643388228	9.93271619397116	6.46299997892604	13.8085782169526	43.1361227087744	26.0033590957477	14.1866859082231	2.66362434301262	12.5509686831521	7.93805397698404	0.571415289688969
Meth.HOXA10	1.08017171535528	1.43103867577873	2.9154811483525	1.21950033489132	1.20858164476191	4.1818911762894	2.07716118359347	2.31904927078399	10.4050591968384	2.13231206249201	1.16344117560964	5.55770560303539	0.0794941443243837	0.61905460588655	1.67544138854683
Meth.HOXA11	8.04948518131199	5.91132620339428	1.30417989390363	1.36670848831147	1.08601105879226	6.54216695879422	10.0900053107697	0.000107473539809892	13.740557094835	11.5006264213103	0.284445910514355	7.49789245693396	3.31791396228382	0	0
Meth.HOXA13	11.8342923696265	6.20734917436573	5.4612603211457	3.59727314351683	3.61529157883239	2.16989406807468e-05	16.7082475410854	1.91955920965073	9.5357531533578e-06	14.2517610006186	9.88780532128998	6.64203507519311	18.9689488284811	6.4845141802861	10.4355668550022
Meth.HOXA2	0	3.71560550304651	0.414064698662677	0.967583611309848	1.47661517470193e-05	10.7961576373239	3.33093673459197	0.804555725121425	10.7901871021888	10.2224240534603	2.84059611810665	1.21121219670216	6.50082565594661	0.000119078879829637	9.16558886050335e-05
Meth.HOXA4	3.32066247973596	2.13205831851385	1.93222600987701	3.44320695929223	2.42949699116508e-05	10.2229504454541	3.81582417182265	4.08259975219805	4.31423325730359	0.542028016661417	4.95696041603874	2.70876594596672	3.76242986033598	4.18999608310556	0.171946117910097
Meth.HOXA5	2.23893770695902	1.30657651285835	4.31469211241958	4.23445681810421	1.51832252758599	4.93904144936009	7.3432859656137	5.68875818190243	7.06190636830164e-06	3.78406149309679e-05	3.20226014054788	6.07062788636778	2.60931041959414	5.78005800820752	1.57338718183911
Meth.HOXA7	2.08895731074462	7.86719688225677	0.199788929356192	3.25062258153117	2.56426501723754e-05	7.24014216107759	8.25852580958381	0.521678031328817	11.366850209771	20.8974190547836	3.21456671965602	1.96430582994451	0.706781134868191	0.23059324645761	0.089533247846304
Meth.HOXB1	2.47856626068891	0	1.26036173901333	0.815784921041449	0.296567490812288	3.22318094569511e-05	7.51181179754263	0	0.00312317076238236	0	0	0.977444796736845	0	0.0767012017292463	0.314521554255497
Meth.HOXB2	1.70024329779443	2.56524488202082	0.614236894771221	0.051610752889351	0.799230623134547	7.12109535472493	6.1690967272831	2.18204542257334	10.3680468918798	0.525664285952436	3.21499165044488	3.76795043708217	5.37616251591008	1.26771805614842e-05	6.21338756537588e-05
Meth.HOXB3	2.43243802872862	0.00323911231272001	1.23324474553352	0.58874152110738	0.870428746162861	2.69067569342157	9.13205041320294	3.28277924058605	1.69224557679883e-05	0	1.97495089493276	6.97253441136339	0.472796821898352	0.734748890892767	0.430693732220873
Meth.HOXB4	0.11432273878887	7.5927167911354	2.48412135943644e-05	3.66011010327149	0	13.4556938692249	12.027931982637	2.58798377857808	0	22.7919041207912	0.770094594885163	1.67453042247381	0.0774285389106657	1.97085255351464	0.284624544565553
Meth.HOXB7	0	20.400998984786	7.73158948844796	6.23019532917719	0	2.27922044885223	10.5486652253502	17.5157981582021	1.68849185014469	39.3744476870152	12.9767558458982	9.50475309199626	1.26571524218761	3.63489655737343	7.88739159765489
Meth.HOXB8	0.250173764682027	6.44435997100841	7.20454518289358e-05	3.61161844984332	0.731367188836823	10.6043148222471	8.76390053289585	0.553408299154266	4.48875312789039	13.8133542930325	1.45246788317935	4.67704442581585	3.06238847279995	6.32840127781612	0.0341957804064483
Meth.HOXC8	17.9501917165811	26.2111587771791	5.55211666280456	0.00102372588383737	0.000227838027001456	1.33594062214886	25.3872466691017	4.77485668777605	0.00040557615327859	48.650618356521	25.5596582207889	3.33514005696494	0.0667104579781653	1.48997813054853	0
Meth.HOXD1	2.31893188133747e-05	8.88983638895584	10.3274535016151	8.96607875429828	15.8061201316763	1.73880212380402e-06	17.053591241663	2.43259268785591	18.1113497528764	6.9851821104676	5.14351816535157	2.99579357371277	27.9741366324149	0.698267019382018	8.17560100364585
Meth.HOXD10	1.25317495495498	3.4533536071956	0.904662664708963	3.08775889783337	0.068353729161062	7.13497980157059	11.238546781902	6.85574305447843e-05	10.23236189698	14.1825779022254	0.879623927504072	4.06878623144087e-05	2.69360049619858	0.573770683147848	0.084341128302739
Meth.HOXD11	5.60456420186039e-06	5.50467872622914	3.27747594500132	2.70884966715965	16.6601578239638	9.35612718947363	10.5392085095064	1.82585417529434	0.211948219208582	8.87455276378056	9.22174419025759	6.36995445768779	13.1561610813613	10.052729966894	7.19882806885759
Meth.HOXD13	0.312798870717904	4.53636019743093	1.22259483639322	4.15921170433565	1.01814982284439e-05	9.99274976419532	8.05512131307275	0.472151088259106	21.6640440053034	16.6287877167665	1.48984380088188	2.18007291640966	4.13266777008734	0.70162347672435	0.054780296486152
Meth.HOXD4	0.917783072016457	2.60344134497397	0.382456352238667	3.67700992600149	2.60276719455025e-05	5.25684912868036	3.7164812526727	0.301496249973199	7.40394592770045	16.229449946215	0.478056092382758	1.46770403545343e-05	1.50525288173116	0.166204453027652	0.0619370677392244
Meth.HOXD8	2.10305388352619	11.1069037259175	1.67216064091297	4.85704450042135	3.73614600403263	7.24356452994393	19.766829347125	2.10372082219418	9.29227862714949	6.75909669201223	0.120626730429015	0.00282449690328384	0.364886770336794	1.12314023315435	2.70759050193858
Meth.HOXD9	0.452052462268165	3.13123032017416	0.518002622576814	2.96796722940692	1.40059574880814e-06	3.40598332101466	15.7880387275058	0.00012855265961877	2.95518309825621	20.1914525367684	0.54996696374745	2.3546500522479e-05	0.413748498915398	1.35175158170621	0.282088324808067
Meth.HPGD	5.2384157928885	4.59249779692722	5.83386635854181	6.83682562584635	5.39564622910772	3.79156697288411	9.57226683518451	12.4750823412281	61.5592792597902	20.6086553796014	11.9627514713453	4.53997889928564	19.4016301906973	3.97904958220695	3.72645118118389
Meth.HPSE	6.08870424739569	5.61962741847685	7.13961321374885	5.94099762850701	0.821681817508891	15.184382632844	7.92887292229341	6.22383720389325	49.6306411191363	17.6129991040378	13.9034744621916	3.9233473033783	17.0972702862543	6.48359852600962	7.86715882196269
Meth.HRAS	6.66008594661752	0.000952996887134797	8.24047232375643	5.31831897164646	5.11282232025314	6.75421382775292	3.33420444113069	11.3949279036807	35.8153610398088	10.6165266958192	11.0605024613691	8.14767086536834	5.78584147282506	7.08982972095639	9.2817284583318
Meth.HRK	6.79325667056626	4.9071867053933	5.73729813911107	12.6754318661278	8.09661045593771e-05	43.0130631152782	1.84845167335449	4.21027558029718	46.8962614726292	2.83092156171458	14.3259532556288	6.47601982651964	11.7245860545454	6.8618169735745	4.52641805202339
Meth.HSD17B8	17.1000307327213	25.0455355177052	10.2293645242599	0.355106125260936	0.276517057856777	0	32.3853598694237	20.9497875151134	17.9344193002125	42.2977266717457	26.4591505799869	13.1503921587084	0	0	4.30183323202881
Meth.HSF2	5.65946460882231	6.66676288978794	10.4888066800205	5.84480713225514	4.70697750683738	19.1961995064906	8.89642712898879	14.4146555393111	63.4575542180692	21.2728010710297	14.0376272461869	6.67113953167833	19.7699207763222	8.13110319596999	8.41219957214684
Meth.HSF4	15.064803673513	10.2799847858455	0.10137476143195	5.56811040775925	0.00533938120460927	5.76906492482479	8.0452814031505	5.32496993031553e-05	10.6340032793725	30.6126023042202	11.8654422746913	9.4097103173354	0.134582588700731	4.24572542169492	0.782126395073908
Meth.HSPA1A	8.68963228348951	25.6014906905143	3.26411151850779	11.8792212471469	0.329105739226496	0	9.27618804702326	0	36.5506914253169	21.4453713003986	16.8297083100462	11.573820447449	0	13.4684625714852	11.89881826649
Meth.HSPA1B	6.54687780271352	11.4199538223181	7.71078267133431	8.25033384610027	8.16118404645322	15.8509216710151	9.38907242369126	12.4086289344542	48.2036577269938	18.3422809862591	7.62186331989529	6.9955773725224	13.106771649521	9.58290620595841	8.64953674555271
Meth.HSPA2	0.427119661703066	0.283741695553387	0.719093908626437	0.398371428586171	0.740265591208038	0.731272494060669	0.510753562310495	0.675733041035654	0.000143796081244772	1.18513633436698	0.391247668708898	1.08159151032269	0.561951893772081	0.209975314257063	0.31441766057845
Meth.HSPA5	4.58596218832288	6.33278201037946	9.37914339213092	9.30926011806542	6.75375389466308	17.4177317802421	7.19592895923681	13.4027903037437	62.6767881578849	21.157141577984	14.5298397000957	5.92692519995578	17.701806561899	8.06803026650639	8.50046962832656
Meth.HSPA8	4.92396480533422	5.45854447617129	8.72219083097984	10.0745527327307	6.31100909740136	19.3972444063219	7.52551696229115	14.1418252265982	62.4650498016302	18.3920549763215	14.2661502983629	6.21927122490789	18.7041710568236	8.42817996945482	8.61713953552108
Meth.HSPB1	2.53632197349339	3.8224122818568	6.01586941182942	9.99655684752569	5.30759492549667	14.7651003350512	3.85808189497084	10.1081305846205	50.2986572155471	13.3644935810009	11.2418221019377	4.35563892563341	16.0966864056848	6.53615763939542	5.53798983865798
Meth.HSPD1	6.45634563076128	3.54339051744666	7.57867870858824	12.6800251398032	2.00661766474771	20.4051870793294	6.23368700948267	13.7920497063517	57.1778419521578	17.4662943250649	14.8355777242849	3.64316734904932	17.30959972769	5.67852975884194	7.65973110590344
Meth.HTR4	2.78863838953346	4.25281416500579	1.709795742425	6.70684259504722	1.26921149633199e-08	7.15124293572887	19.8328467501564	6.12269127237882	13.6409198178897	4.28224643264644	0	0.285248165683452	6.87993436004098	1.81857666792042	5.20061503296867
Meth.ICAM1	6.51583298666934	7.56416957480533	10.0221818046504	10.0245037439202	8.03125530104312	18.4207508234728	7.59482204649219	14.800042207373	60.3914140487917	23.0733387241957	16.4046529180968	6.70850521524887	18.374583547075	8.46754573913127	9.29165504014068
Meth.ID2	2.8655296785984	3.04236473376869	4.65015912474376	7.69695491365365	3.76047497394066	24.1669620895736	0.109003728144107	9.27056252191955	19.4933582822631	0.233466991728799	9.87719927256193	5.38820290650413	1.04624882948262	11.1982357205548	4.32008411729082
Meth.ID3	4.99665038249684	3.72033012482728	6.59632279548052	8.20187505591502	2.93837032686789	16.6487641921068	5.0811656408755	10.3989094912853	40.045239615578	13.9218010171139	11.3299664526724	4.85252402339674	14.3420669800426	6.25563389114447	5.49618491058148
Meth.ID4	0	2.59846285882953	3.50013009298346	10.0231885468984	13.6864207547685	5.9926613996059	13.2744596607409	4.25994320616205	1.45005997494343	9.19734283224098	2.74406625374217	4.87945091314076	11.0919428562724	8.90754553570567	1.61228112536454
Meth.IDH1	5.57246518102641	3.5303160541201	7.83986926788363	7.30124946844619	4.90542000383072	15.9399369408344	7.5783072133442	10.5642584123341	37.9969751125453	15.5012715360667	12.0339753746166	5.8920787100629	13.456742148952	7.46785518535095	7.0857213836624
Meth.IER3IP1	5.42805786998264	6.65685129978164	7.57112775297891	9.18615616841009	3.86664552411374	16.603632042782	6.84766709571728	13.7468156389133	66.2778539187094	18.253998665398	13.4684813783737	3.96769471983353	19.4080922855928	7.69814332728674	7.04299451876448
Meth.IFNB1	1.45798075273546	1.08982138355413	2.34264684478157	1.00416734922473	2.29516485055898	1.85309152281658	0.419770240419682	0.496451449196793	0.0443335744634203	1.49489371783413	0.272024096864201	3.92100049851914	1.32386275453099	0.871861620273026	1.87106767911217
Meth.IFNGR1	4.41228769679846	4.09159466684961	6.61170065126093	7.3817465878641	4.29479888203505	12.6548996730481	5.27540832127644	10.1391280417104	40.1835103949161	16.306957019537	10.6667691884012	3.31546112423716	13.2719862127228	5.38576697024481	5.35115140990396
Meth.IFNGR2	4.49407379418954	2.87208570139205	1.85293123412204	1.09162344389304	4.85796330662882	2.74535938430501	4.75065521285395	1.44886666912618	2.98668573262466e-05	0	2.94643539947851	3.30876050797831	0.760183059961228	0.876857745688247	1.32056622306741
Meth.IGF1R	4.63446497412607	4.97354471131375	10.2230935007508	3.46944237823199	8.1464878326538	9.2286042802274	13.138516129591	0.0637217415459368	16.9671129290152	6.11571343508025e-05	11.0623104772939	1.71195952380405	25.8318561994648	10.2572400696144	7.88962639266648
Meth.IGF2	4.124631967593	4.81631493943636	0.757594599009274	7.56186304319266e-05	6.93029555248688	1.79642271811437	7.3381132846951	3.65877412871307	7.74632761331163	6.86489447825584	4.10348840531636	2.88721896243826	11.9423127524604	5.87729652042177	1.74170470752961
Meth.IGF2R	5.53679944267723	6.99426612730596	8.77615491555773	7.77534028392841	6.30258169585573	15.4358992917966	7.97766868949601	13.107591243506	56.6713842784274	20.7887475010254	13.8630354426233	6.07746841636356	18.2971131401823	7.46375195808154	7.8112780443284
Meth.IGFALS	1.6717820580083	0.614714157530438	1.45459691826476	1.25858877606301	1.11498010825079	0.753591337704763	1.93469570404271	1.17675250680498	3.85310060681522	7.30590279239405e-05	1.3509424642469	2.4931613189567	1.03157135090049	0.530985461349057	1.0555473162227
Meth.IGFBP2	11.383634935369	9.53524023747677	9.66705945069376	3.80322158709952	7.8272089513641	14.0492127683992	11.4916520134306	3.12973293341022	1.18877682679066	11.02500781726	6.66163123175515	3.8588923822462	15.6945204980763	7.69338951344329	1.89598324322388
Meth.IGFBP3	8.31295794753637	8.13569091873716	5.22546534070332	0	9.83515336284538	9.157259424675	16.6984690265892	0	16.2737139548409	2.18355247000408	5.48806269761503	0.627801496380756	1.8615111226459	7.30929067070932	1.08262260379606
Meth.IGFBP4	3.26221908456019	5.60398202670302	9.13109552884236	8.02706084746949	7.18456809828525	5.12861144412697	7.33391612897817	5.37148683874696	77.451299073653	11.6599102012827	15.9402475859892	3.39639890066467	27.4587463850934	8.52264530316995	4.78770944502059
Meth.IGFBP5	9.18117344431306	13.3144011137928	7.14077867992034	0.728923907552411	4.27880654782994	16.2663388665276	17.1202601505961	12.4361931035065	5.82554033968922	13.1808812379383	2.22198076720404	7.93622755370899	5.80133059083007	2.16311836413884	0.14053928201776
Meth.IGFBP6	4.40279165147308	4.50481182596107	7.38381077208544	6.41599049649852	5.71458364866252	16.1646147316694	7.21129980136576	11.6416669083586	44.8374273676424	14.8551160849429	11.3907409120994	4.6144181672741	15.8912541187305	6.13124409200102	7.05765355529039
Meth.IKBKB	6.15348825710107	10.3556865693398	8.8313517538091	8.90692929457773	6.6778392510639	19.6696798258488	8.84948476821114	13.3618127611016	43.1495187055147	24.7358616691956	13.868446753584	6.95853692423864	11.3299271283768	8.24065142005776	8.86604307629543
Meth.IKBKE	2.34693450189221	0.0158733871442227	5.54635620441419	3.03052786651704	4.20615482786934	3.16522263695977	0.763745914957374	5.97376639638387	20.7420714877425	1.66514562082937	7.68698961092276	8.8027528210348	2.75836770533287	5.05222163982402	7.69913172067404
Meth.IL11	1.45936269735221	3.75777486111877	4.21657045813686	8.14075730717514	7.88041782145679	7.86599232360631	4.91071978132872	2.54105536164962	11.1939702980538	6.61585767714435	0.0185411093748678	8.03212023834162	6.88430180007849	7.77582055357892	5.9728181638353
Meth.IL12A	4.62153145163801	7.03197241921333	10.2427915934654	11.3054129556443	5.56192418683907	16.8019346362694	6.86034847203744	14.6488934336229	73.4633913937797	21.2247644093279	16.7399310840475	6.25400717433566	20.6479178892976	9.07840044174069	8.74146874608545
Meth.IL12RB2	7.59377027648177	6.3567444799122	3.20140772937136	3.57396685044742	1.81599050626437	7.27201902314886	7.75139932115085e-05	1.14677286255566	2.98801829760731	12.442630174928	1.24507946663338	1.48188139559639	1.70297720344069	2.65188882013458	1.67792375111758
Meth.IL4R	5.03762558744605	5.56738749659952	7.33995204435558	6.96116163054548	3.549689362167	14.152934030953	6.90558457748408	12.7844149771663	50.826672550401	16.6892133946986	12.9461594991646	5.20394550433514	13.9239802238884	6.9790264902791	6.27385328578722
Meth.IL6R	5.72006627391765	7.75192763520933	9.38187398943063	7.0128730753718	7.20040231410171	19.4557267532055	6.30646739870598	13.084895534149	55.0667632147269	23.4166460646293	13.9718944722669	6.39962113841984	17.2077955522958	8.06417245023663	8.6035788660347
Meth.IL6ST	3.10141288946264	6.35853746084201	3.78392616270582	6.08735978046615	8.73727965919904	13.2056012672685	6.53721904145529	4.17728815344066	48.268454561797	9.267953398792	7.17221213070156	0.0520608189919669	6.73611591030025	6.16152553807699	6.16115259832051
Meth.IL7	5.22816830924797	0.856768019492223	7.53915140244767	7.52450778815565	1.92623057004706	9.26875488595342	5.65101440455211	7.46646387079558	59.9118214729271	17.6276264843392	12.4107272135152	2.90592466533517	21.6381125204393	5.00995575494615	7.18062933496073
Meth.ILF3	5.45278533600992	6.31590527326346	9.40684764257685	11.1456281579039	5.68727627819237	19.7880092662205	8.20777617509727	15.223498926428	54.8326984385929	21.62435039486	15.1365739191831	5.50218590477943	17.7500799978109	7.42780951557292	7.86050788146308
Meth.ILK	5.54590884466064	6.34246518566377	8.73162371513117	12.8582122574761	4.94935722461346	16.8754764958345	8.01664096131964	13.9040852473286	56.0426380840509	22.4356266908177	15.1226520924692	5.76775918895867	17.1734485165795	6.77515312193093	7.74940122611399
Meth.ING2	4.35950507105123	7.97161116054731	6.94363984840474	5.32497078602907	6.1399755376869	16.8517083200689	7.26896222767968	13.3901220015188	63.2472896222047	18.550656533874	14.2260465298374	5.48328011178982	19.6454845234157	7.50085283077703	8.44970922967456
Meth.INHA	0.864169330072184	0.143062560604961	2.93763893024508	0.47386890930675	2.33146749847884	1.32498372170673	0.0365108939528372	1.49851278485222	14.0856877294244	0.531610538630485	1.86876461732512	4.61689399115511	3.96109526492719	0.924936567554834	1.89576439650916
Meth.INHBB	6.32369537548677	4.12089482684572	6.61368840408021	1.38863650100497	7.16976404755924	14.036348635402	11.3821650901051	5.76227100614715	30.4861997702827	13.03399038962	12.5310487964081	6.50581969598517	13.1105262100022	6.71117201377068	7.39843837965906
Meth.INPPL1	4.80215294471592	6.04255710497399	7.42747527611104	9.34303042491259	4.58932956552778	15.0192880864406	6.73999278885776	11.172940743848	54.2474361515722	14.1363881868081	12.6089784047714	4.82668237149734	18.3936703170967	6.55217420631901	8.12522928795203
Meth.INSIG1	8.2281945940559	21.3331084036084	8.01692296622761	0	9.30390436023859	0.00032582976859025	20.3659205918354	15.7641549898376	43.267725585155	27.0075821403636	18.3811252966195	9.66379279447123	20.7618582099896	1.46810577136386	12.0513512294117
Meth.INSL3	0.921461548631036	0.473441882850508	0.371148950618061	0.276496858628264	1.38558076042877	1.30055320952045	1.60097714429804	0.296442766970715	0.142528306262214	1.44805495515787	0.000929148897464221	1.43301038173265	0.651350798139101	0.402761001009403	2.40172755647238
Meth.INSR	1.45410040345798	1.83805345378836	2.35733974004238	3.3928832969672	5.05546600071759	6.64971307143606	5.39146195157572	2.11525849567065	0.589314762933428	3.74288845069575	2.00873838478342	4.13581440617774	3.82674519136792	2.12389353172115	0.509724204715272
Meth.IQGAP1	2.84666975400886	4.468111716319	4.71844702303639	3.97348820432489	4.52614182345272	10.0669141639773	3.96986674489835	7.62326838062307	34.0955068452589	10.5583271668984	6.98642552339717	3.45772208622475	9.85415364655969	4.89835308092997	5.20858294316958
Meth.IRAK1	13.0546352578068	5.00284917171604	0.33239862884775	81.0965675454251	2.68432147385894e-05	0.000554180025086022	7.19689087352177e-06	1.6548935423053e-05	2.07625629571586	0.387673033219281	20.5941418424598	0.0527661574171799	0	5.17260342807344	1.09304960703663
Meth.IRF1	4.82654659542757	7.28293161671842	5.36572227198317	9.50941598469734	4.88759014789807	14.0937932934418	5.95394362059829	10.4788983740787	41.8426380672679	19.3725084479554	12.8014943678126	2.74305751181451	14.074869884505	6.16252380163236	5.78879122424765
Meth.IRF4	6.93958208533846	0	1.31588398063013	4.1412988946656	4.78748069871832	12.2621258979237	20.4974038869919	11.4925583199107	0	44.532427456739	1.24854700847566	2.71113269777621	0.0166070499984748	3.78788273414635	0.971048294118777
Meth.IRF7	3.53856028685633	2.90277264125554	0.386210006261026	1.50698420375595	1.45189352728429	5.41647123886857	3.77603508690243e-06	0.699546710171828	1.66978642143897	5.93291305324568	2.30568596039408	0.876640046118017	3.28227388478498	1.40054759037949e-06	0.709193794046485
Meth.IRF8	1.54801103117412	2.20258081672594	1.72897096014748	1.91787704013583	0.823562766837007	3.46349454080207	2.76947068837248	6.09372339183319	11.8547298116761	11.2310113069761	1.19006190839029	7.27768788169654e-07	3.58564580898538	0.00010557215953182	0.0285526407388441
Meth.IRS1	13.3772129562988	6.9245617843294	8.9094791667855	0.000166314648742572	7.43438756270765	1.50239678661765	23.0258217884106	12.8046312783746	0.746249193374669	49.0374997881898	5.04400431206086	11.1903694132143	0.661476692249139	2.36388827422251	0.718421212944436
Meth.IRS2	7.80326365069282	2.90801831195353	14.1691198352826	4.76625742001495	0.0027578330769673	0	13.1373584596742	3.56561238888984	0.559027472586637	14.5219916164012	18.7280420248271	6.06071379133365	30.2034155494262	9.97346597807477	13.3158257576993
Meth.ISG20	2.45194054680677	1.21681120710361	6.02808104811307	5.71417886330757	3.68777861350363	8.07444192029633	0.821553669074235	6.85747610080216	22.8200897199984	6.40293311000064	3.49649058406892	9.0308527829676	1.19325477457451e-05	6.08881503211181	8.45408033017684
Meth.ITGA5	6.17387785640285	5.52292868963441	8.08500151523938	8.27485084583073	4.10328739420877	17.2998097429432	6.78841454247446	12.1761583765869	38.8022203668682	18.3636610616027	8.18936286715753	4.63626220985162	15.1030971646809	6.44391095389762	6.06431147776771
Meth.ITGA6	5.78712235018143	1.63053299858011	3.16214035820998	1.93986552536292	5.52470363125637	7.18857315872008	1.66367912040204	8.89884139773515	31.6524484663124	11.6929563943291	10.1511279371327	5.93307338852795	6.8883159653306	4.4460903633816	4.71296892119378
Meth.ITGAV	3.07221234081808	2.02403202665633	6.43736200513423	8.06747780999335	0.384118948586791	8.90498766850767	4.26398642118327	10.4425805829549	55.8455991668887	15.839920254377	10.9850939346735	2.22122869837227	16.5181962414509	4.23585501047067	4.70359884272474
Meth.ITGB1	4.91083131300886	5.7279552856223	7.32680302015847	9.61125178919667	2.92760766512747	13.724687383174	7.22300474279692	12.2715054863676	48.7901310570805	16.2878605220699	12.0173174409501	4.02624571763043	14.3236001740561	5.35615833988738	6.43564726903325
Meth.ITGB3	4.21005043573081	0.969215234736433	1.99565264878793	1.34959148181079	1.89586060346308	2.6046696280757	3.42479027943894	1.46082019626846	0.561498515818941	1.95873504688552	0.992957914403772	1.91073681044988	0.046991340289734	0.24032234075176	1.06084495611028
Meth.ITGB5	5.73583802349254	7.95027595926368	9.62984595071299	7.45970673980623	12.5571384928493	12.1559537476739	13.2034552918982	4.51807790640397	19.773685895977	9.72537902857779	8.83022147272004	7.73104858860239	19.841097989775	11.0930333830956	8.87873494797713
Meth.IVL	2.89437092047755e-05	0.950275581718638	0.190206409731578	0.279232660166385	1.98983836336691	0.590285597727801	0.290689693280789	1.05835790004073	4.66647622791322	0.866348991093139	1.84987185181133	3.0464645864907	1.15927417193859	0.795851511659212	2.198486847407
Meth.JAG1	5.60639483693347	8.26426035448451	9.9063638744684	9.80287758491669	8.02325411949838	21.0049283410426	9.58853346343236	13.3305454305104	62.2073995600077	20.1190142215146	15.7613313934751	6.59473033971122	20.8868894295247	9.40264814546287	9.45682997240907
Meth.JAK3	0.746478507651592	1.59483255348092	2.10818386040027	1.57576922005873	1.36408446774818	4.21092161421012	1.56118396409784	0.713332599786412	0.210910714311058	1.92680172280334	0.927208648564862	2.52370714618778	2.19340634087221	0.381075050031249	0.989721228430848
Meth.JUN	4.14211913456658	6.3838173482106	7.91132041205576	7.95992227452879	6.67662770989074	16.7425908705259	7.37157861860801	12.5618920461382	51.3346306296332	19.8778700210971	13.3077835096861	5.84455146892496	16.0170755483119	7.52453797834627	8.07967423243328
Meth.JUNB	3.23786079195302	5.81536727395525	2.96448633106579	7.85696958129778	6.17159665813824	15.1817964329216	4.26607982822901	10.8936258806431	57.1728393022101	14.5742267916386	12.330114348222	4.28656137765101	18.9665738659979	5.35785608678689	5.30697783550563
Meth.JUND	8.17737741238711	13.5287168951304	7.24108566879717	9.15134670755627	7.14874692260659	15.5814326665404	12.7655953756086	12.7695267832443	50.3396093152346	27.0714362098921	15.1833439673692	9.34562217534167	13.1742587438601	11.4372562554131	9.98392078897207
Meth.JUP	6.27935839429818	4.0746717843019	7.29023365964376	7.26304200575615	8.54407111884477	21.2743250060292	7.9107755927904	9.46177399376441	34.8212182079334	18.8498265522919	13.1737409913906	6.35249538169898	16.3681110297422	9.0101411892014	7.64449938053474
Meth.KCNF1	2.82779655360703e-05	7.21477684030725	1.07587134603976	9.72431214265577	15.4241768636605	18.0332236637953	13.5284738742957	8.78101612071605	24.1039515164944	13.5264531391918	3.68861131305616	5.80242449087324	19.9416611611735	9.47701500300696	8.35825185445066
Meth.KCNJ11	2.71554935121035	0.000506636858078626	1.27259069824911	2.21667228923627	1.2868079630814	1.65483763211634	1.86902265436347	2.93489009334248	5.58783129675506	2.5472495309477	1.57209096103442	4.73787161411249	2.60997277741102	0.478271597613121	0.820411331082577
Meth.KCNJ2	3.22329019415147	6.17679798402901	5.89828793721643	11.5871731303958	2.72272633696683	18.7938733763659	7.80772013339635	5.18513711068146	47.1875036077551	3.87755976337569	11.2266972525203	5.95274109260993e-05	12.485168642988	9.15767894962393	3.08766221298391
Meth.KCNK5	9.33626004598049	15.3257225271526	3.35937112078478	14.8272357053183	14.2464381519965	0	17.9055308970287	4.27307898822376	3.0933710523717	19.6095687156181	2.0849941266551	0.221822376416088	3.51852787677763	13.2668850610634	2.41428948286553
Meth.KCNQ4	2.93282768354765	1.02385558344251	4.78220153128853	2.33846090347014	4.37397780307701	4.93241115361672	6.54050498394729	2.89362759996074	4.40471549876412	1.32743047598075	5.11153338169003	6.14131196311675	5.22744376673519	2.19913363572395	1.69630579743441
Meth.KISS1R	9.52284594109287	14.8174741290569	4.91575619557734	3.70434513895002	10.3055900082656	22.149744689158	12.4192572441798	8.16384959262508	1.08351342486944	27.4391318133519	4.31256312474123	8.95007743888964	4.79263793654132	7.77005910889863	3.35002442172584
Meth.KIT	13.7066088024006	0.26482207673583	3.70150241758184	0	14.4186092969015	13.2724870963474	21.0435618858576	14.8196315706978	30.8052061926831	27.302879641322	15.9727280308212	8.78348488246415	14.5817511439721	5.73313448907466	3.28759006829524
Meth.KITLG	5.83618076154909	11.6757552892502	8.84595626715353	3.44953347464507	6.91526134682226	5.80062621681783	15.2546751404608	0.0808617133707191	3.13565716240652	6.87920850687525	13.1261400062009	3.08282646627126	23.766098128293	13.8771686300955	10.5945021405215
Meth.KLF1	0.430898683565496	4.15741928519294e-05	2.77879916780094	0.0225248490094044	1.14414162875486	1.74957645875214	0.18854196051066	0.520164351863224	0	0	3.32834915473998e-05	3.34606481012871	1.30650085860115	1.20395503561809	2.91910997836593
Meth.KLF13	9.99266199160038	9.6138886777421	6.24812323038635	19.5754646127279	4.84453666510659	26.5606884809026	7.92676704236463	12.2231210100865	30.6934144849366	15.8121627794039	12.6080069252139	7.82531279452599	6.69136787535566	7.29194516911205	11.7804035934889
Meth.KLF3	10.1223954023859	10.2374737093255	1.42742831035244	1.60730515772441	0.667209065923052	17.146629922421	9.33907619774826	2.40861690874275	6.78329219788567	12.7947793909297	3.24970643348395	6.38600056628345	9.70503073032866	0	0.115392306592166
Meth.KLF4	4.48810305343636	6.40208732450042	10.7127118642981	0.000809905160228847	12.4732726781917	3.2366816540572	15.9559635928198	0.00011846161752538	44.1164506477989	3.84434707087686	9.68281914189936	4.57413306087768	30.116245742143	13.0278039694894	8.39695962360994
Meth.KLF5	6.28487568416499	8.07782598163849	10.7757608449508	7.2193271003897	7.98168814063035	23.0393063913212	6.59580489851532	15.9660949788323	58.3047188081063	23.3890998962408	15.1597604640756	6.100563337672	20.419733327199	8.95380162834693	9.97702328449474
Meth.KRAS	6.69194161119611	7.84405302192219	8.13480467260092	6.49771496642665	3.86928536354137	13.8324661242696	4.7678002987085	16.6504968944523	52.0853882272189	20.7342110436329	12.9771077229911	6.03410747792139	16.954649715684	10.0892794206703	9.00975985238798
Meth.KRT18	6.37372121410992	8.208463621978	12.2918185328383	3.67463372539654	11.2925816491264	11.2330435773454	14.5651398943996	7.16770207942066	50.9093096939086	14.0147862979429	16.4489807231794	3.76588315448712	29.5069428284825	10.9006001896382	10.0595998190222
Meth.L1CAM	14.8915566064773	8.81909025152981	1.10598616913035	43.9659921701944	7.55876783443345	2.24270550321324	4.58094088340475	8.47423665788127	20.4002750777141	14.0749988400402	10.9901415784485	8.69557061585207	0	9.27342732749576	5.73856960470517
Meth.LAMA1	6.52041543469382	3.88649410465215	5.20115267564413e-06	4.7961919785952	1.41368302260031	2.19312607866751e-05	16.1711291825681	6.61361293558892	0.000161360875743311	7.51357239213696	2.6076214067598	0.576506150900764	21.3055290495435	8.81782449123502	8.91847849843992
Meth.LAT	2.3070744058585	5.76191502873225	0.724787996239874	1.94705890368334	0	4.51505321957635	2.25732129665413e-05	2.9604711368208	5.98354579431228	18.8042380572952	1.72854346548626	0.108354515300674	2.0681888192788	0.656900085642612	0.276739526295835
Meth.LATS2	5.8254634127924	2.6276586397012	10.2400354164728	8.06963949391187	8.66882104898234	5.11385370482626	12.3579001369156	1.59195202974059	32.7352024558215	14.3198079170544	17.4445742803728	3.08819993359229	31.5641027656168	12.2878829230418	8.47420061176131
Meth.LCK	1.70668160434661	0.778284922401303	2.80978688619114	0.0686029395761349	3.22781562056415e-05	0.000128525289493877	0	2.84682615501207	7.69377880827681	22.4260983170968	1.00206235363393	5.94692488986681	9.02574917085881e-05	1.92768709242213e-05	0.383578391697041
Meth.LDHA	4.40872322743954	6.24803478056654	8.29058686127298	8.51858368492884	6.39857901434342	15.7939132362131	7.24543857810024	12.251103923225	53.407291276089	18.8450991867983	12.8164278440159	4.92166934803869	16.1615374391769	7.89753734699422	7.65088951615156
Meth.LDLR	3.8656541896267	6.10118217002654	8.16064151295738	5.92112743897376	5.39431645532516	14.6252288837497	6.79650324538505	11.0460568429793	38.0636166932531	17.6269957417687	9.70294359349531	4.32499303859876	9.57544227869	7.70923682864293	6.06768476966489
Meth.LEF1	4.32238318845977	4.50463155171703	7.60560785053713	11.5117696270181	5.26626107161606	16.0579077021235	6.16991903002351	12.6809382881298	65.4831540562764	15.7479733568559	12.3431038460766	3.51228531125889	20.9165284808323	7.20633916061564	2.28855225085078
Meth.LEP	0.311805086500709	3.47110820892739	0.132702389083487	3.30252525006919	6.45017426031823	0.876017148063232	8.39880536827986	3.2143563417466	0.133130324618787	4.81635608330779	0.0273033406737433	1.49395502878646	7.90602824336187e-05	1.316628728039	6.24946347112448e-05
Meth.LGALS3	2.6115433515988	4.11724605116093	8.18861725644797	7.77253002615471	6.31600636215219	19.1063277122828	7.06586686512374	15.314093779164	61.1678830104565	19.4999998998015	14.5042041573298	5.9510357450242	15.6123142483084	9.56068328820259	8.52673153735949
Meth.LHX3	0.268955116108727	1.09128230504006	0.471088698038982	0.360675282806359	0.571478677058526	0.874850358844363	0.602180488308132	1.09536995492797	3.09277285071295	0.763350055124347	0.630762093524712	0.533508597473783	0.451554692288364	1.02949314644915	0.642897000663736
Meth.LIPC	0.516871377848308	0.623367557851085	1.99967687749666	0.000275989473586536	1.04385914054973	1.19150160915844	1.25983153870426	0.570882950184661	0.000357204852020502	1.94987919310369	0.563976746799975	3.52582171696116	0.811140088151798	0.613040669629077	0.619323543931662
Meth.LMNA	3.1086151240832	1.29039945622448	4.55752152827797	4.16237837883777	3.26270801881525	10.8974202029991	9.10199668515178	5.05622328015956	21.8762975993525	3.89865327669924	4.29870083362524	6.62307268394358	4.71920756196213	1.22967939368205	2.8345030382122
Meth.LOX	7.20610242418873	6.00341980147946	9.67848930899186	5.30969825634841	3.9684317081369	11.786574758688	11.0321316465796	2.89275021612543	18.178669073694	6.62241269617346	10.2827862134953	2.54356146367354	21.5964587212513	9.6230237669283	6.87362869592191
Meth.LPIN1	4.72907152765538	7.51714218586636	8.6217864483548	4.58586813761562	4.3303939100586	20.2468779042864	6.5528155752099	6.64028550291137	21.3931432492263	16.2770879772503	8.93770182141133	10.4226872373013	0.674461466977381	4.08068171906317	1.73361967862409
Meth.LPL	11.7887999182091	2.68948584857659	1.22864866762387	3.07936598929261	0.115887436313129	5.73316394935382	15.2401250428276	5.41383895119286	10.7129181201478	15.7143573394788	0.402155106018622	2.68069238144644	4.37202244153108	3.70101973620007	8.09795281815031e-06
Meth.LRP2	7.35896050523802	6.12162104348696	2.94518425713948	7.20932441512398	6.06801833702655	0.510527458406242	10.8436613745364	12.7842815950815	27.3218021002049	28.5006854835837	7.58123704178598	5.24956350036724	12.75932962641	3.70596247463521	0.28263338991731
Meth.LRP5	1.28453198710948	0.234410240064383	1.58403647817999	0.121745319761086	1.19620859688262	2.45057693588025	1.84706398925173	3.43313603500118	2.33470449411094	0.728660331762737	0.525420562183394	8.27339200451704	1.6099739368905	0.584756109589697	0.504576154825399
Meth.LTA	2.36540098175133	1.2374576145161	3.90116087331103	1.32838887505196	0.526180856907803	0.243460230917343	1.13123950299412e-05	4.32990479919805	11.5590757663887	14.8718873162886	1.09297673387431	5.12651817618536	0.217408697106359	0	0.802601671395376
Meth.LTF	2.7969046515824e-06	6.89295198771358	4.98871988238329	3.42346508213441	7.33301942085905	7.81824221440675	4.4378119755175	5.32007430513404	1.92171463783846	13.2075401191326	4.35365302510014	5.50445710389589	3.33763700261688	4.58860769105379	6.16995999916654
Meth.LY6E	5.69331898021011	7.5508120403307	9.15155828489889	7.84570246780778	7.18934873683281	16.6393716233108	8.38648388730192	14.2713185709296	56.706932983422	15.5034390814526	14.5106572834866	6.60674926991639	18.9494195975107	8.70494103791598	9.25766652539581
Meth.LYN	2.56097588148102	5.28594291009195	7.02533001282436	0.247817590235694	10.5865386863184	14.7414464075252	4.23873081562131	6.29384865810194	0.0404905218865212	17.8992653824023	9.02001504829076	6.80939205904085	5.56476048183419	1.25795326872269	1.81976712868637
Meth.M6PR	4.86758217415769	5.28620475646609	7.39957541446785	10.8153372897529	3.37257634328096	16.1751932216268	6.40814975901581	13.5185648952875	60.8741215602896	18.7944844549763	13.9883673748318	4.98363989037504	19.2010079518975	7.25338515792343	6.52494290988077
Meth.MAFB	4.53284469798184	1.36162443962731	6.22279343359221	5.71920048923434	6.02869314576119	0.655609985484215	11.6147613958303	2.21188458397727e-05	18.1745290977357	3.43544861460418	10.3700991231937	1.68628903520969	15.7288367189186	7.14572662125889	7.89462515681171
Meth.MAGEA2	3.92567246269947e-06	0.480222021910788	1.54702487053386	0.00844864894701964	1.37399814062241	1.49833703195911	1.83879914607841e-05	4.07774608774452	2.64476947418921	5.1173539014399e-05	1.26936350293593e-05	2.2238273776285	1.97705587286815	9.1225208072061e-05	2.57885907138248
Meth.MAGEA3	5.3055733080023e-06	0.700385658110509	2.4749586676551	0.000113679105495243	1.54560143951555	2.4166537863228	3.16562615158157e-06	4.36803456081747	0.973241014697413	0.140469049035715	2.3480356058875e-06	3.20651690430271	1.84568146437059	3.68434079314248e-05	4.82679520032687
Meth.MAGEA6	7.56354961187726e-06	1.25289194784144	2.44706836336448	5.28689921215566e-05	1.5881507820505	2.39593774093009	6.65600640246788e-06	4.64500271256909	0.671497150594766	7.76909065270711e-05	5.88585216785514e-06	2.97354029417846	1.46671303853516	0.0135237584468686	4.54859183295629
Meth.MAL	3.18056797598048	4.34961692655593	2.6310605646107	2.92583870615729	1.10011784123049	5.6209701275244	5.23430890755159	1.88426923213719	13.1490328970135	15.9776922486512	1.04356185565023	0.448389474542086	5.44320418504967	0.686055548349889	0.414208094663553
Meth.MAOA	15.6344539785839	3.67615483296747	1.98562931071145	65.6414038416485	0	2.44017046036111	1.04514763473377	2.57883235473984	0.000154172218880612	2.46547909842578	18.9784521393541	0.977053572979871	1.2351463909565	5.20367136455022	5.54571984645088
Meth.MAP2K4	5.37288772117764	5.82291347714618	8.34340275263494	8.13084649939288	5.46200334673709	18.8757315837405	7.36203513907699	13.2396102134989	54.6544259634255	18.313652882556	13.1148484349722	5.19135418605149	17.7918608425101	6.11619039934683	7.26610107657575
Meth.MAP3K5	4.64331628685235	0.614595113366157	5.54932215387499	6.89600487912299	2.07707076683435	12.8305912431178	3.20422455193164	8.563601705165	29.2210405425839	1.1961595734957	8.25188926438651	3.82349620555447	10.9015199324009	3.75843465250883	3.64053639439208
Meth.MAPK8IP1	7.75930228954156	8.53233994968233	1.60933607338972	5.05484938297698	1.83349609372923	17.4438122942996	9.05397105800946	7.05770714360915	8.66925901288405	16.0175389378451	8.50608894892181	3.17801141243247	8.60946651020797	3.80542722753385	3.85032536311427
Meth.MAPT	6.40671157259691	4.29398517302796	8.89757663389157	9.23791043898503	10.7514397989598	19.2252182622083	12.6097565760895	8.68831857224944	46.5531313825912	17.7032363363357	16.6282527701122	5.07860832416268	22.7142876027571	10.7769618111407	6.27338736189468
Meth.MARCKS	4.75224884437967	3.19068224405266	8.25456451747675	7.44904613156291	6.67968528429487	16.6426390731696	7.63085967202195	10.7043672004946	50.1804835826615	20.9457368544831	12.8478184261591	4.54044996180337	17.3200519512347	7.62999886755821	8.00204112204479
Meth.MAZ	4.98000221312154	8.0657192225228	9.65818674925998	10.3336991444033	7.92216889210456	21.805817486991	8.35543189974802	15.5107131723574	68.4783864231277	23.0233080161266	16.2998034849243	6.85465173306451	21.4123750622379	10.2927900322383	9.36990450186964
Meth.MBD1	0.306554187424005	0.177647424279639	0.29968468370628	0.00107106996224617	0.179380632706191	0.37284688858119	0.434754319278106	0.387295111528264	1.44428783944622	0.493198370808276	0.467981689711985	0.0957973093678908	0.457077080737146	0.0378207451325411	0.328199035770071
Meth.MBD2	6.02539831546634	5.69123187147888	7.3666999982604	9.83353994949894	3.40757993432474	17.2976028680633	7.15741164703011	13.831524914995	64.978320007882	18.3016918658229	13.8856745428239	3.84938673404809	19.0664037397024	7.16942565217275	7.29888093833647
Meth.MBP	2.29829440350573	1.0962656522887	3.0635627055971	1.29306105043148	3.67596628368957	5.39293556390416	0.923890746031484	0.000128497659180785	0.599147967573086	4.14438975038272	0.651514540197339	2.88836851263427	2.99541864426154	0.826553782480842	1.32402714131018
Meth.MC1R	8.92222525037977	10.854442755891	6.18339924359773	5.50318093819889	9.69855725887789	26.2308372310405	12.3246234154557	8.52687085584733	19.9836586297431	25.8006589738166	8.44759409937802	8.79008031387987	0	9.36088375622759	3.92100397747971
Meth.MC2R	0.787954589016471	1.70690098982434	2.18289053635811	0.487055674087846	1.1435325490409	2.00499324431465	0.882566345900422	1.86078465524226	0.00104863132154269	1.51147349212471	0.0690267570654289	0.79391863160898	0.0360029519228669	9.44576674841814e-05	3.36944960512163
Meth.MCL1	6.02737175828298	7.755957530042	9.41069772028357	6.34954004833879	1.87423839870413	21.377854425402	8.12388840197368	14.0347265370493	55.5195207551618	19.4232202166538	13.2632690809773	5.8690280512572	17.7214774913411	8.28842062682673	9.41163380837426
Meth.MDM2	4.11915250759918	5.35715824400612	7.09962956814031	7.18372700616359	5.18289437098085	15.0680824684413	6.78795600577767	11.638254448632	45.7880027656184	18.6540789023979	11.7629732052492	4.87879614909462	13.5655359889086	6.30147036236771	6.38546308940452
Meth.MEF2C	0.00295487079950471	7.45378995344298	10.3612180991905	9.68071015944073	13.492813311455	20.1034055248678	13.7872717030746	6.94538395397683	13.7162323051555	28.1182476551889	1.48101937783846	7.15981819958266	10.9108499576775	5.71768723979392	4.67668526241873
Meth.MERTK	2.08415480766175	0.949287845483605	1.62694314253106	0.00165011758298607	0.346123010870717	3.0368726783751	2.12213805952694	7.70133304081736e-05	0.000337177431775314	1.43536198846161	0.00119657583108979	4.88606877581652	2.37165844638665	1.85679830385013e-05	0.21312483009303
Meth.MFN2	5.20013367614711	7.55996389222137	9.73709886169745	9.83117925212745	7.41977127362101	19.9359289525092	7.84967532389934	14.4819089261194	58.1879806891259	22.187501112372	15.5110468160484	6.28007929830338	17.9156114689449	7.84005193993356	9.35362318163157
Meth.MGAT2	4.70990224578831	5.77025748235836	8.50842031453875	11.6550803999874	4.98134921162829	21.6368224339912	7.55607689145514	14.1978581513754	68.4337687801968	20.5379176714591	15.0576855548392	4.24358163003009	21.1577988188926	9.50996487199151	8.82136268852454
Meth.MIF	5.40718762885433	7.33844627232443	9.12532022681368	7.87854889665915	7.60203557805927	23.0638475398977	7.10808774489042	13.9493578079658	59.6424729037023	20.6419533514037	13.455881820589	7.08629642885728	17.5739661421041	9.56703915075147	8.66654725520366
Meth.MITF	7.45257561096984	6.83780791358535	8.4395454287556	7.91618873544338	8.92946769968548	15.5264599917492	13.1916508995232	8.72333275945505	34.8421420146849	21.2271878131709	12.2153622465609	6.09519239025069	16.7262062786939	8.86168617008035	9.42069142711665
Meth.MIXL1	5.88480028130538	6.01987870913994	5.35455965232223	2.143327728233	0.913105128338018	6.63994194697098	2.4923126172581	3.06246825931132	1.3813988493334	9.60812984732177	1.6789719963692	8.46592507606266	1.90637479525403	3.83342467293139	0.689044722720119
Meth.MLC1	4.49622165429559	6.73817718542377	3.19938479109372	0.000285261524105124	0.951499236165893	4.27486654808748	0.591983918932438	1.12249767346239	8.25014271924745	22.7576665997583	2.36606234310279	5.69003573452397	3.5255162756668	4.50717003928012e-06	2.15408030927471
Meth.MLH1	2.355448155101	0.824645145999864	4.37806372963953	5.82892928316498	3.02173862316675	5.53949266390164	3.21000115611141	5.95271687248914	3.61330909376294	6.5710393098264	0.165128060925752	3.63268569937103	0.73987926452002	1.89517008900578	5.27162163233045
Meth.MME	0.992034305389993	2.34940282569832	3.22791044477082	9.31498412770248	3.25807178322184	3.09197118053743	14.0491655171156	12.4948628628951	4.99723574391547	32.9628410123537	0.000128033947610986	7.0662010611604e-05	7.19909097988601	9.45244493611048e-06	1.58965239492315
Meth.MMP14	0.494055884025199	1.8028032470208	4.16500477369512	3.2795888722632	11.0855284792893	13.0184306269602	8.23748906382145	1.3298146600912	0.0261056213730224	2.29483653138863	9.42018158789663	4.80799740718393	9.8288565078063	6.95714224815348	6.77075688659572
Meth.MMP2	12.0147618858565	4.25297551787615	8.78226531271405	10.0736175336943	2.38365631796773	12.9353108978207	12.7666897224255	2.80726600977055	10.1691367801164	10.5712564571844	9.60712424932684	5.7035108723695e-06	16.3727043709681	0	1.54572040284684
Meth.MMP9	0.109658977928019	1.34302881003199	2.57582326648451	2.48017943671655	2.57993678071444	2.32159050564558	4.04116798708579	0.515872262988074	0.983830621792388	2.61741902779958	0.222735207695604	3.34732480552207	1.95498960709366	0.215431281823013	0.298193543004795
Meth.MOG	2.23599520365764	5.57058404404445e-05	2.10429576508544	0.453123978651736	0.549166762653086	0.116696640398229	1.69621901542471	1.61957389576999	0.00013867283029992	0.628504662022776	0.439899456605142	4.22064390089573	2.45373943522615	0	0.523254427965871
Meth.MOS	4.20976356316506	2.73807356203202	2.68405643414226	14.1645155625961	0.41315591716677	9.26986812587173	18.6404803410744	4.77549047919169	7.65301448065864	26.8213764784425	3.13180479933309	4.04238960616884	5.82175126597414	0.145908976953764	7.2614756385016
Meth.MOV10L1	1.09098676323533	1.13931823574394	0.0987821809403727	0.39593354383904	0.411887247156925	5.27324763611035e-05	0.180096620949438	1.50854015282247e-05	0.000477730800739905	0.00963970342762253	0.143166521802869	0.985677523959831	0.000115560774099194	0.000305854351469951	0.000851821576426847
Meth.MRPS12	6.16580367385155	7.60518264343471	9.77532486763598	10.4079042941614	7.65009494633922	21.0014477443918	8.33401942259669	15.8179848984568	66.0059709117133	23.6506599729583	16.3455230764702	6.8083813976838	21.012192707323	9.31482553833869	9.56166226404185
Meth.MSRA	6.51467194970453	5.60197111882643	6.36600787800898	6.82567587888127	2.13333811366918	16.8818581371669	9.44874994140622	11.6125982824924	43.3178959538399	16.3620964067971	11.643652439457	4.52392102129904	12.603823970694	2.39547203640003	5.19409544795795
Meth.MSX1	1.62991001368169	5.41562949345623	0.707226526175646	4.14861433969592	0.528975035819237	7.1080764190969	9.13451232509039	0.966862048030274	11.3946535650525	15.9383083584799	1.03292086342685	1.09787797902738	4.34227502041782	2.60780974313316e-06	6.6960339062967e-05
Meth.MT1A	0.742230025196746	0.614990850666758	0.257031551542895	1.562266016353	0.0587824977984291	1.34083791865142	0.58126335316043	0.852179895221893	4.47971462088687	2.63580851832286	0.400522134369269	0.25344513156502	1.30581575767375	0.035869762727184	0.0112420009783543
Meth.MTA1	3.92785420088857	7.93602038810153	7.10123537468199	12.5885643517774	7.2449522748273	17.8095483326176	7.53967287814085	14.1466466422218	43.1882599530084	21.5706082840554	12.2078105163332	6.59949723300667	13.2004139869995	8.23859853060343	7.23126969140672
Meth.MTAP	5.53975141143485	0.00263537564526864	6.27261754802571	4.23616913740443	0.108759442878467	3.17563485852349	8.50294552045544	4.45484267693713	10.7066655508894	1.95894531719376	5.87689931133939	3.36626776506481	6.97108364579062	4.7288188848103	2.69748856045187
Meth.MTHFR	0.966995606502418	1.35997963985682	0.597026282030725	1.7622202521958	1.93828331868866	1.87421080097858	1.11434866992665	1.81816476926101	5.16510843004215	1.08342256590172	0.933706685612339	1.20709179563515	0.127125767963544	0.393282325250172	0.531067081994308
Meth.MTIF2	5.51626573710729	4.65557950968421	8.38205432575187	6.56457772273191	2.5147937525205	15.826041469259	7.60561021736102	13.4854464167837	60.0162450927257	20.7845198903276	13.0383311294731	4.33982475986689	19.2806618289711	5.5086758592041	7.4780731601879
Meth.MUC1	0.213463727904949	0.0219664605165351	1.02363428641562	5.72168497559762e-05	0.948434716741351	2.14370248244235	0.570069356946505	0.00664461824418422	2.62696122144061	0.314786679725171	0.266711303190559	5.01197278972796	1.61200846287036	0.857033076218479	0.737562063856709
Meth.MXI1	0.183058278113344	0.346727715294135	2.73604524761356	0.407510722821008	1.16436002900004	4.03110008649484	1.31209225418002	1.77983120570495	0.000576957560336224	1.58651431864294	7.40886787436641e-05	6.03109484716951	1.60598187295195	0.603289617190655	1.99105550789706
Meth.MYB	5.33357638176068	3.57185872422926	6.92045803775244	8.64695389312474	4.20293921267832	14.4937560053738	6.32733495197221	10.8323683997843	48.342379138178	17.5100625661971	12.3156734485927	3.70471172296904	16.4657289245211	5.89367501006177	5.65633476015474
Meth.MYBL2	8.67210694701598	7.0157923415028	3.51512462027632	12.0150879662191	9.47392369152521	11.2758622147662	5.62246496077299	9.13825668442731	11.8201724728452	21.3542382954918	14.3041659692871	9.90262723466669	6.38947755370004	8.89404989137892	7.99920795395567
Meth.MYC	5.10445394830623	5.30074737004757	8.61002668324852	8.56723582471003	6.596265249999	16.73804076442	6.64785056729969	13.364911569781	52.9251266228267	19.4072148147792	13.818934309556	4.92882273397212	18.1941167387054	7.20080264444072	8.24210327369462
Meth.MYCN	8.49418907037795	6.880939173996	7.60322703693658	5.83810961257499	9.59026394144707	6.04552850440662	16.3632802615532	8.57882176723439	32.591577743147	16.6954035690664	16.5423788924559	4.81514128710477	24.3179383055293	6.82212599661982	1.0933575607583
Meth.MYD88	5.2129937670674	7.21525209909072	5.67141893791335	5.89373891117501	5.13423511115359	11.7666901909803	3.85376166881168	10.3678691184365	36.0170609116762	18.7724012676867	10.7846317782505	4.38256729550018	10.4664604711947	4.9862708901009	6.61095283375996
Meth.MYF6	0.249380241381782	4.93515947481146	7.53691955151984	5.10871700258897	3.81544329484511	7.94127096375472	0.205947391343332	0.677479225327524	12.8405140900555	15.0099813069628	0.201135734253528	4.47913278139581	6.03534851578573	2.79661042134766	8.17804220249678
Meth.MYH11	15.841010604874	12.6766183979485	2.21136756192828	0.000327879872705576	2.2747664880716	6.86989565189896	24.54333867799	20.3321477203857	6.58637651405337	43.4467798390682	0.0619963553712806	13.1034518504301	2.43140568598933	11.397195344696	0.494000687660172
Meth.MYOD1	0.382635544287327	4.68620030474018	0.266195656175122	6.41841331895712	2.24500683128422	3.74276074213555	17.542356515911	0.764398393739983	8.18994535303741	10.4327594075859	0.766958845035603	2.3532113036921e-05	2.99495515077315	1.13312042774566	5.03408895948417e-05
Meth.MYOG	0.000569316764651872	0.126117734725076	0.248632483155674	0.253100326533488	0.000395887693595264	0.16389793472568	0.00543730151413798	0.44558647855224	2.13108986870083	0.000145492410411112	0.113037767151728	0.186161670485154	0.274197954472004	0.102433647797877	0.0592512846620425
Meth.MYOM2	2.86831263722776e-05	2.16063069142334	2.36308678606846	2.51360620866452	3.65798430033842	10.2849763836945	1.47404924952244	2.48619965037246	22.9805362759525	10.0749361281543	3.84727857024509	3.48940184798468	10.5000050224134	0.0837526969368422	3.21631562407839
Meth.NAB2	5.77618602177311	5.28007921355422	8.05155420202859	9.91781774106333	4.7279611192223	19.4997354066459	6.09420479137039	14.7328369332759	60.3617966504616	21.6141306555881	14.367054234361	4.65113123598841	20.1943792595838	7.0487097634962	7.53601633436965
Meth.NCAM1	3.62088700066873	2.79249422099707	0.646652993795589	8.17542995062715	13.5941988733649	28.0451618464952	5.32414985434761	0.118655469518174	34.6375381705838	7.91116292764195	1.24253023045766	3.05608448731097	25.7156010371368	11.089243042773	6.91821410831675
Meth.NCOA4	6.60902721516331	3.97807618588092	8.71925297234973	5.26385039753779	6.02159075193568	13.8014566172858	6.98345787722435	5.92621176873987	10.1445905461436	26.1312830867814	10.6284883885158	1.10511847762642e-05	15.620542740709	6.87607208646888	5.35405719144043
Meth.NDRG1	5.18043480883108	4.74033050745848	7.87902213688145	5.33965813331823	4.43067726667216	10.1745184546989	4.40155575702306	11.4250850017289	42.3068171174486	16.5910803916654	10.9597825939143	2.58319040180045	14.9693821257111	5.553945874942	6.10224380419823
Meth.NDST2	1.24144877060101	1.25779825535072	0.374826455892898	0.403955849235097	0.384159259161845	2.28653995711353	1.48252179712906	1.32227861997862	4.68378232823559	0.00269491207805066	1.49035093278403	1.37362896131626	0.000149182511368693	0.115235901330697	0.794679706172246
Meth.NES	9.92136297452669	7.55832983688255	10.5125359320665	4.92549218066412	5.72683403689019	4.83769033584354e-05	21.1676548871468	6.62732229220173	19.0223722683824	12.5167395601989	6.78744849548897	7.56290778802309	1.73569543331051	9.5037384877817	3.40580390851411
Meth.NEUROD1	0.451927097428988	7.19962583686168	0.613592823135538	4.26385713095544	2.8847494620337	5.50945889854632	18.3367842380416	7.82573692783029	3.36117163786412	30.9821692708169	0.730910804466083	1.70333548557974	0.37666720749662	2.11628232807938	3.68689872003778
Meth.NEUROD2	1.92793084512428	9.44236815504262	0.72722944000568	0.219744770784361	2.78489925410185	5.72821339801378	11.7236156877739	3.69933022460783	13.36912411143	19.4163245920586	2.05947978266285	4.05153379131249	0	7.36293379211699	2.89582907986698
Meth.NEUROG2	4.26564858994906	4.13100457959033	5.19984485498477	5.12673139946048	6.16300772358138	14.6971914971074	4.6461901517313	9.41996242786131	31.8777484678082	11.9777607713384	10.2740458890472	5.17815222481823	12.2073405089432	5.7398817958459	3.75981628157812
Meth.NEUROG3	7.69463536414162	1.08356665310778	0.909254773348084	8.78813774703357	1.35735848453592	7.19112291980948	23.618485439486	4.47334559724837	0.000120610471290154	45.4341191127621	1.86980503920032	5.31870421913965	5.85016041173252	2.19001266843757	2.24635699790017
Meth.NF1	4.53800902024424	3.94331918853957	6.71861195431925	5.63171822824231	5.28686203834935	15.1265626420619	8.85774283140926	7.90942280940328	38.4688607270465	12.0926941859888	7.9841728024029	5.66781423696077	10.2234683247936	5.78191110934988	4.21104201069616
[truncated: 363 more rows]
