# Supplementary material for: Preferential Activation of the Hedgehog Pathway by Epigenetic Modulations in HPV Negative HNSCC Identified with Meta-Pathway Analysis
Source: PLoS One. 2013 Nov 4;8(11):e78127. doi: 10.1371/journal.pone.0078127 (PMC3817178; doi:10.1371/journal.pone.0078127)
Supplement: Methods S1 — R code. ZIP archive containing R code used to for the analysis in this manuscript. The README file in the archive describes each of the files contained therein. To fully reproduce the results, the scripts should be run in the following order (1) Preprocessing.R, (2) RunMEGAPSReplicateThreshold.R, and (3) Postprocessing.R. Note that the CoGAPS analysis and associated gene set statistics are stochastic algorithms, so results may differ slightly from values reported here though qualitative results will remain unchanged. (ZIP) [file pone.0078127.s009.zip › CodeArchive_S1/GAPS/ExprsTRUE.MethTRUE/NormalTRUE.HPVPosTRUE.HPVNegTRUE/nP15.nIter50000000.SigE0.10/AResults0.6038935829.Diagnostics.txt]

Diagnostics for A created at Wed Jun 27 19:52:17 2012


number of genes: 1864
number of samples: 69
number of patterns: 15
number of burn in steps: 1e+08

Initial chi^2: 5.72243e+08

Iter	Burn In	T	chi^2	number of atoms
0	1	2e-08	5.72243e+08	1
1000000	1	0.02	1.81999e+07	5344
2000000	1	0.04	1.53622e+07	6668
3000000	1	0.06	1.42443e+07	7456
4000000	1	0.08	1.35877e+07	8296
5000000	1	0.1	1.32057e+07	8894
6000000	1	0.12	1.29991e+07	9271
7000000	1	0.14	1.28513e+07	9795
8000000	1	0.16	1.27235e+07	10151
9000000	1	0.18	1.26362e+07	10487
10000000	1	0.2	1.25611e+07	10831
11000000	1	0.22	1.24877e+07	11145
12000000	1	0.24	1.24332e+07	11384
13000000	1	0.26	1.23775e+07	11651
14000000	1	0.28	1.23201e+07	11862
15000000	1	0.3	1.2263e+07	12104
16000000	1	0.32	1.22202e+07	12365
17000000	1	0.34	1.21827e+07	12592
18000000	1	0.36	1.21337e+07	12846
19000000	1	0.38	1.20902e+07	13179
20000000	1	0.4	1.20433e+07	13358
21000000	1	0.42	1.19906e+07	13592
22000000	1	0.44	1.20161e+07	13867
23000000	1	0.46	1.18746e+07	14091
24000000	1	0.48	1.18326e+07	14236
25000000	1	0.5	1.17721e+07	14303
26000000	1	0.52	1.17353e+07	14324
27000000	1	0.54	1.17101e+07	14472
28000000	1	0.56	1.16896e+07	14542
29000000	1	0.58	1.16709e+07	14596
30000000	1	0.6	1.16317e+07	14621
31000000	1	0.62	1.15842e+07	14677
32000000	1	0.64	1.15622e+07	14760
33000000	1	0.66	1.15454e+07	14905
34000000	1	0.68	1.15394e+07	14927
35000000	1	0.7	1.15279e+07	15072
36000000	1	0.72	1.15206e+07	15225
37000000	1	0.74	1.15159e+07	15287
38000000	1	0.76	1.15091e+07	15352
39000000	1	0.78	1.1532e+07	15234
40000000	1	0.8	1.15111e+07	15442
41000000	1	0.82	1.1505e+07	15545
42000000	1	0.84	1.15009e+07	15678
43000000	1	0.86	1.14973e+07	15833
44000000	1	0.88	1.15139e+07	15851
45000000	1	0.9	1.14941e+07	15899
46000000	1	0.92	1.14845e+07	16024
47000000	1	0.94	1.1508e+07	16130
48000000	1	0.96	1.15037e+07	16172
49000000	1	0.98	1.14831e+07	16372
50000000	1	1	1.14772e+07	16492
51000000	1	1	1.1474e+07	16594
52000000	1	1	1.1471e+07	16560
53000000	1	1	1.14677e+07	16681
54000000	1	1	1.14859e+07	16717
55000000	1	1	1.14702e+07	16805
56000000	1	1	1.14647e+07	16867
57000000	1	1	1.14663e+07	16971
58000000	1	1	1.14613e+07	16977
59000000	1	1	1.14565e+07	17002
60000000	1	1	1.14522e+07	17070
61000000	1	1	1.14484e+07	17180
62000000	1	1	1.14454e+07	17343
63000000	1	1	1.14429e+07	17392
64000000	1	1	1.1439e+07	17469
65000000	1	1	1.14367e+07	17567
66000000	1	1	1.14344e+07	17592
67000000	1	1	1.1431e+07	17685
68000000	1	1	1.14282e+07	17696
69000000	1	1	1.14326e+07	17776
70000000	1	1	1.14269e+07	17805
71000000	1	1	1.14274e+07	17778
72000000	1	1	1.14225e+07	17817
73000000	1	1	1.14206e+07	17941
74000000	1	1	1.14165e+07	17976
75000000	1	1	1.1415e+07	18143
76000000	1	1	1.14145e+07	18037
77000000	1	1	1.14135e+07	18109
78000000	1	1	1.14128e+07	18132
79000000	1	1	1.14117e+07	18211
80000000	1	1	1.14112e+07	18232
81000000	1	1	1.14107e+07	18342
82000000	1	1	1.14093e+07	18418
83000000	1	1	1.14087e+07	18442
84000000	1	1	1.14073e+07	18530
85000000	1	1	1.14063e+07	18544
86000000	1	1	1.14044e+07	18649
87000000	1	1	1.14023e+07	18762
88000000	1	1	1.1399e+07	18809
89000000	1	1	1.1398e+07	18967
90000000	1	1	1.13915e+07	19080
91000000	1	1	1.13861e+07	19149
92000000	1	1	1.13793e+07	19226
93000000	1	1	1.13736e+07	19238
94000000	1	1	1.13708e+07	19235
95000000	1	1	1.13642e+07	19312
96000000	1	1	1.13591e+07	19352
97000000	1	1	1.1355e+07	19471
98000000	1	1	1.1354e+07	19541
99000000	1	1	1.13505e+07	19576
100000000	0	1	1.13484e+07	19705
101000000	0	1	1.1346e+07	19821
102000000	0	1	1.13424e+07	19904
103000000	0	1	1.13389e+07	20101
104000000	0	1	1.13344e+07	20181
105000000	0	1	1.1329e+07	20418
106000000	0	1	1.1357e+07	20420
107000000	0	1	1.13214e+07	20527
108000000	0	1	1.1319e+07	20650
109000000	0	1	1.13166e+07	20714
110000000	0	1	1.13158e+07	20801
111000000	0	1	1.13141e+07	20798
112000000	0	1	1.13121e+07	20971
113000000	0	1	1.13119e+07	21089
114000000	0	1	1.1311e+07	21326
115000000	0	1	1.13144e+07	21385
116000000	0	1	1.13085e+07	21470
117000000	0	1	1.13053e+07	21746
118000000	0	1	1.12984e+07	22024
119000000	0	1	1.1293e+07	22282
120000000	0	1	1.12852e+07	22669
121000000	0	1	1.12759e+07	23018
122000000	0	1	1.12635e+07	23419
123000000	0	1	1.12531e+07	23700
124000000	0	1	1.12398e+07	23981
125000000	0	1	1.12209e+07	24334
126000000	0	1	1.12049e+07	24602
127000000	0	1	1.11868e+07	24899
128000000	0	1	1.11772e+07	25095
129000000	0	1	1.11699e+07	25346
130000000	0	1	1.13385e+07	25501
131000000	0	1	1.11598e+07	25702
132000000	0	1	1.11553e+07	25912
133000000	0	1	1.11488e+07	26135
134000000	0	1	1.11457e+07	26351
135000000	0	1	1.11417e+07	26457
136000000	0	1	1.11387e+07	26636
137000000	0	1	1.11349e+07	26716
138000000	0	1	1.11321e+07	26955
139000000	0	1	1.11287e+07	27104
140000000	0	1	1.11255e+07	27267
141000000	0	1	1.11236e+07	27482
142000000	0	1	1.11198e+07	27559
143000000	0	1	1.11168e+07	27723
144000000	0	1	1.1115e+07	27791
145000000	0	1	1.11103e+07	27985
146000000	0	1	1.1108e+07	28085
147000000	0	1	1.11052e+07	28217
148000000	0	1	1.11039e+07	28296
149000000	0	1	1.11018e+07	28370


Summary
<number of atoms> 23992.8 <chi^2>: 11229378 ; chi^2 of mean: 11305381.5479641
