# Supplementary material for: Preferential Activation of the Hedgehog Pathway by Epigenetic Modulations in HPV Negative HNSCC Identified with Meta-Pathway Analysis
Source: PLoS One. 2013 Nov 4;8(11):e78127. doi: 10.1371/journal.pone.0078127 (PMC3817178; doi:10.1371/journal.pone.0078127)
Supplement: Methods S1 — R code. ZIP archive containing R code used to for the analysis in this manuscript. The README file in the archive describes each of the files contained therein. To fully reproduce the results, the scripts should be run in the following order (1) Preprocessing.R, (2) RunMEGAPSReplicateThreshold.R, and (3) Postprocessing.R. Note that the CoGAPS analysis and associated gene set statistics are stochastic algorithms, so results may differ slightly from values reported here though qualitative results will remain unchanged. (ZIP) [file pone.0078127.s009.zip › CodeArchive_S1/GAPS/ExprsTRUE.MethTRUE/NormalTRUE.HPVPosTRUE.HPVNegTRUE/nP15.nIter50000000.SigE0.10/Asd.0.6038935829.txt]

V1	V2	V3	V4	V5	V6	V7	V8	V9	V10	V11	V12	V13	V14	V15
TP73	0.448061996934455	0.181405462162937	7.83727315360317	15.5129788721332	1.39282705034802	30.1028389919433	4.42311507896299	8.3377568637363	78.7935452963208	9.12358408276964	24.3937308478539	3.66094377344827	22.0281829456881	11.1231196650856	9.22260118654865
DFFB	2.42089691554306	0.25071936267022	8.13717330635207	17.7798915365035	2.7648784073406	25.7642372844113	4.3914677974652	10.1742678936791	89.8134492309764	17.2951735317626	22.6125561866446	4.52774352142417	23.4823284336742	11.8854471498265	9.17835540196462
AGTRAP	0.299377620244513	2.10635069285673	10.8509915491518	19.069122288315	2.25320352383295	35.8410000969748	0.239658883621715	11.6161170808995	94.0680634826874	13.3987925718497	24.9102820587862	3.04524648932338	25.6465269367962	13.7161788588432	10.7480080110887
MFN2	0.651049853273875	2.36886024432882	9.84522168090549	15.6919091473683	2.30905632457148	40.6797891502455	3.9059106272501	10.9023945438875	88.2661439841221	4.16740230319934	25.7281697625103	3.61070044805219	26.5256109080816	12.6220994649366	10.8374629451726
TNFRSF1B	6.32028411228593	0.606872775680239	8.86169094849647	17.4890878308637	3.12750562799628	26.8855632237174	5.72440501328985	9.85559863796298	104.222554054016	24.2240964409257	26.5474212363852	5.29486045384675	25.1755925756485	10.8333185935826	9.85127290334174
PDPN	1.65499266556345	1.74762740265053	7.28506873676061	14.5126091294077	4.58719733750038	32.2037143562115	0.321177866482184	9.76899446091447	72.0169705671575	2.82836031245857	24.7560929457123	2.09796093951896	21.7568085128378	10.0331701953589	9.23721372043019
PADI3	2.41238044891583	0.276479523494319	7.77209187920472	14.3099016805375	1.95282803986194	31.5369785665769	7.94512539355464	8.96099113789136	79.8622474085958	6.46051883081837	21.6446760553474	5.21802257013879	23.4762966372694	11.329845084731	8.34696868450469
EPHA8	0.32238102728852	0.38188553282959	8.21524925047398	16.5485374200805	3.77325667579315	28.9869922539931	5.52395488965325	11.0032491595838	87.627715547295	15.095985518703	22.6304003796014	4.41702003957657	24.0699141236918	11.7234451733288	9.506031100369
LIN28	0.902530700109904	0.0294426434454115	7.35842286294501	15.3451731494787	2.81232871381226	18.1842412550439	7.92889906401366	6.83762979058265	78.0202352855127	14.323024118273	23.2483628966046	4.23588173288999	19.9820530770205	10.2324548836453	8.68808298541822
SFN	0.209967191732241	3.79165156500906	14.2130616796495	12.2013084506967	13.253730885551	49.3721481359687	10.7976872833682	12.7312807023621	127.598124670336	18.9864351095832	33.0814428961974	8.12059682149595	33.2488392398577	16.4900213332443	15.6072427631161
OPRD1	1.86886783232609	0.217863108131739	8.81342038055304	18.3144829709325	3.64413695888594	29.6120237802505	3.29652465439383	11.207013289143	98.0518692124656	17.9872723877925	24.1784750715636	5.0215034026541	25.202771703305	12.6116577576896	10.6728725700621
LCK	5.45249562500873	0.343007328061872	9.29241050860439	17.3768711902121	3.10385168141683	26.007190508172	6.13408249674179	9.45639922458079	93.4433357122193	18.1473385325773	24.5078395132642	4.52066785362301	21.9096978438709	11.3486571032229	10.2764870814452
EIF2C1	4.47642526249146	7.06341066534275	10.1021385411849	15.0184759278791	3.21630116861974	39.8002336943685	1.60110554252637	9.7474793872196	100.575936843219	19.5946209639465	25.4957608066744	6.23476845258264	27.3950323905534	13.1125999967378	10.8535112397406
RLF	6.90505877883676	7.09108004078942	10.3246833662647	15.274415071902	6.98802652917424	31.813407305248	3.24623082905051	8.98924152682774	103.5589713186	23.7079557472052	22.8469322141454	5.90059789699962	25.5715462788604	12.5548221407184	11.3043675369691
KCNQ4	0.356203273420678	0.131973346629104	8.47130176993792	15.500961377954	4.72166955402344	28.2144148214336	6.35252432856295	8.46259712928375	87.2095217025605	16.3460640213044	22.1913403908556	5.08288954806851	23.3837282619285	11.1018986212843	9.49825800614153
CDKN2C	5.37983116386645	0.941082485438286	7.46518116618061	14.2745267664212	0.140954457118925	20.6326639716467	5.71813571259441	7.23053737665132	77.0856195460429	16.7889943338323	19.3417847164941	4.11565005198546	19.2325773379523	10.8223442857686	7.492007553836
SCP2	3.01880971543451	6.15522168185887	9.85690489183739	13.789856127204	5.36427367720477	33.206079869516	6.99755271323377	8.3206204908402	94.6146102477774	20.0333550861374	22.4325133780748	5.39991695021753	24.7529930291578	10.9038338626481	10.7574890986207
PCSK9	2.21248733803796	0.213688648973462	8.63114929734197	20.542136937805	2.42581999788911	30.010961007775	3.3783860281936	10.7372680245172	95.4718602253829	15.72751032488	25.1659225925888	5.7458195544329	26.1981920436316	13.0051661852516	10.259319297216
ROR1	3.20939833388936	0.410051167350608	6.83257553916517	17.4878485258865	0.517563686381439	26.9704124660861	0.509772584943304	8.6160505344464	84.4119623603776	15.7731299523726	22.1287912203873	0.582838814015649	20.1734055875729	10.7419310080264	9.06286262057743
IL12RB2	2.99058522343872	4.12519928728717	4.86902388738135	13.8428241252719	0.917273958884613	20.4417151555967	1.40438230521827	6.45190430871385	52.4009370029666	0.739390852368046	18.3723690955011	0.906399535875308	15.754119992135	9.74649541256108	7.33117099558773
GADD45A	4.94085285738994	3.38258153427457	8.83613159430879	14.3145098450631	3.00609207746726	33.5021219333702	3.82006320577602	7.98921199957012	86.717192439084	14.7902027613839	19.8794163054739	4.37776149753569	21.8094296484633	10.1282094783075	9.54447626668419
CTH	1.31576874027988	0.152566832370198	5.46751587366825	10.5634544900868	1.85338366905759	17.6246129039345	3.76673683956482	5.83450760462776	54.5008697725033	8.59125848430549	14.7866484592034	2.70657268970874	14.6220841963891	7.07295074502162	6.71289430375592
ACADM	8.18767792431739	10.4714363198144	10.0833376859454	12.3577142739881	9.25906383987131	24.896652181839	11.7781648487906	7.55892518362444	108.934922400033	22.3666348907149	17.727877052767	7.09787395567252	29.3791383764088	11.4084093465267	9.65590276580372
CYR61	0.579766911812282	1.14334293950779	7.11189895921743	15.5163969868239	1.04427856024443	28.6566537088415	4.58557755464636	7.82481527244934	77.235297785704	14.1258466979303	22.0786116068694	3.09469473096375	20.073285932844	10.9561714699588	9.3655458619694
PTBP2	6.19057228896249	11.015784171683	9.59352374626414	7.93710460905639	7.35824149176087	28.0387902730007	8.05942782750878	7.80013221012248	94.783053711219	22.8063007881941	19.3601992299925	6.61261633081134	25.1007014838039	11.3173038413796	9.57535547668213
CSF1	3.88698844242102	0.514198879942634	8.53191336908423	17.9254409577926	0.987612241604045	30.2666070516856	4.27008699274707	13.4689088809258	95.9994553441564	19.0809455530017	25.0331201818641	3.65255297631307	25.5301928684696	10.9792025883547	9.76788214486063
ATP1A1	2.57633960171887	8.16560657077659	12.91055412304	20.5500845623924	8.66118207855888	50.2132866948573	7.28390918109408	13.2801791892615	126.313840421194	18.9714574613089	29.9857686662578	6.70034053456121	34.3787885346872	16.5375467206505	15.53249165785
IVL	0.180238415871436	0.125536620680174	5.26709373747823	11.1662356821263	4.63237589907597	14.3976334213927	4.85381155556316	8.5747810536232	48.096719701926	9.05602072267487	15.7016221872929	4.32800154896419	15.2345567653304	7.39282496541105	5.10571862395166
S100A9	0.202900287985446	0.727614227758896	8.1644059728949	19.7088144038496	7.48861770583871	18.2016547881006	6.55618776932204	14.051105645294	89.8025123692647	24.2373805731016	21.0034975998247	5.65027509600083	26.3289628568114	13.1888336715329	9.0467640195856
NPR1	1.07706214551176	0.162017383581667	7.33656789168468	15.1626308119256	3.84096541887672	24.4368164342617	5.08715006780082	7.05601471947676	74.9394039564247	13.022660908597	21.2712434902292	4.19239768431743	20.0049669956678	9.34684940796225	7.70154872016543
IL6R	4.36494958449639	0.841989335643308	9.53124860409817	14.3748407723664	6.1622145865991	28.3196787638008	2.36934935561381	9.00179598765031	92.6049540641815	20.1336120124539	22.4859588882774	4.67280508856597	23.8773712359712	12.1618009319943	10.3976090176785
FDPS	1.34147444215707	0.228829697524413	8.3630537265386	16.5171590720718	2.11489481296222	28.0929214821976	5.04526460430399	9.6308085633842	82.0833604871406	13.8590676467627	22.5161217631889	3.82065381337693	21.8672619222091	10.7227910770333	9.3669156471317
LMNA	1.47598812772378	2.27275011867427	10.7520537348462	21.8032643816729	8.1652773209336	44.3466862764259	1.65181460420195	11.6002208499298	112.481864183923	13.8009347817203	33.0045687543947	6.0674034880685	30.5460290767916	14.4427089050657	13.0491845134762
FCER1G	6.95482429188909	6.38819809897647	5.37148374644782	14.9795657672696	1.28956339376452	24.5073622856281	3.66832286954502	7.42662967811571	67.1298096168601	11.6179346642557	21.636746019666	1.36917974547981	16.9303391586347	8.77715815606074	6.89813866958842
ATP1B1	8.75577765660323	8.81041301160666	12.2524625107156	14.8731320972931	4.96589969124427	34.6598866968637	11.7761129396711	10.4434632415857	120.852086117446	24.2775651652922	23.0620675813333	8.5130088208598	31.3583825871151	14.2893147181536	10.7535770356599
IKBKE	6.76865772633226	0.767867647545512	8.82448623642808	17.7307771235562	3.29359308239634	32.2359995099564	1.23660063758997	9.69449010114113	101.048882882584	20.3563907521192	22.2203284565063	4.48610212180357	24.2996663246326	12.0410183734861	9.74916537817387
G0S2	0.32720773332263	0.268096781183648	7.67162790762085	13.8004384770687	5.18259419988894	23.4670410848313	1.07031248046544	11.1185426849349	74.6085126642372	17.0570669970046	21.839794284725	2.80780665260971	20.4282395759779	10.0856509094895	7.80677629383582
ATF3	3.21922165062171	1.7042334422924	8.5154949324755	12.786914256875	3.70264087787989	28.3923294794662	7.22577693264984	7.34874209103834	80.8975402644966	14.1226441740168	19.2060901157303	5.57822004515589	19.753334293945	10.3547049843345	9.0196650212219
MIXL1	0.845308223843605	0.247061924942865	8.9539913969716	17.7369151700612	3.07692014536081	31.406597333651	5.61922943524145	9.33656558402368	93.2425828870334	17.7042651945574	24.3976458339035	4.38801977153933	23.3728880826444	11.796076956595	10.5568983411542
EXO1	1.17559006701032	3.46766344916409	7.67446651318921	13.9799780304343	3.62254619126509	27.2844385445784	0.758171685704656	7.36811003194523	71.1751456923896	12.2282408865635	19.3573355801986	3.86323602490629	19.0934622768602	10.743400058689	8.48118212338115
ENO1	4.41377068048894	4.86242683605759	14.8521889236432	25.8231516665055	5.84447380097	48.2964527798537	8.58186750937756	13.0117974235373	146.837566556852	27.3178544158426	38.5221459950665	6.3267325417941	37.7107053567618	18.9708115812924	16.9287225662813
MTHFR	3.09235907953733	3.90653952843375	9.4447193159419	12.7421419738445	3.97226001276084	26.558709149029	4.40027554436237	7.61585277370905	85.5862695639608	19.4017863115789	21.6384379441377	4.49027931691478	21.5278745757703	10.8545428092488	9.76599405346325
NPPB	0.596492503095152	0.404712009625027	8.30026365261864	17.4027153732223	3.47912174441849	27.9217780269523	2.96326145745838	8.67544646156305	82.4246617431841	13.0078903625894	23.6502767765196	3.95388249968434	21.1818216435753	11.6513136256623	9.22227279274498
CASP9	5.73959641518217	0.781785025475276	9.15688535733148	16.6425621751951	3.60943924382736	28.549234713767	6.2111044220274	7.5671552593074	101.404361746349	21.3877842039775	22.8082501998918	5.47363737851631	24.0284007327873	11.277256241057	9.5912937237731
ECE1	8.49119260148169	5.30686611021534	10.8341803115431	14.818214796985	0.729177417798706	36.3412527153588	0.238476358331278	11.0486967048524	98.5956898549746	18.9570456866569	24.6938915238672	0.879017904624806	26.7601447086541	12.5040644414544	11.9231975711269
WNT4	0.835805816182157	1.34437151699979	8.54412246513124	16.3837864184517	0.470985528588027	27.8688886664308	4.54259985360103	11.1038902609395	76.3061873064476	10.9255029473756	20.3393725411705	5.62092832029552	23.9883839640113	10.6803826475905	8.64634153788973
E2F2	2.2358366362276	0.335745182184514	8.26650798381978	16.3169773053427	1.35655802112901	24.5852847910428	6.37768135024087	8.42886929045105	86.2012948501081	15.8906380680105	24.3944404835308	4.36979986773121	21.8953235830392	11.3359214988344	9.16235561290101
ID3	0.589239615910429	4.9704699319075	8.3066122219956	12.8957757636157	5.24673832093249	23.1574606114539	6.65311004830212	7.6887827882888	82.9713960059948	19.7170062693498	18.3337420655029	4.66058197013872	21.3297696276885	10.1977637853335	8.83924651293609
STMN1	1.25764357252139	1.43697990788241	8.62726971793733	12.0591331515934	2.88050273763711	26.5786995114642	5.39640761524006	7.76990320240415	76.2126126338767	15.5372737324134	22.3203935018418	4.48376427130154	20.5922822680399	10.3479345157835	9.39372364585197
NR0B2	0.413423494367188	0.100342435034469	6.43489228631763	14.3274316936003	2.72078262273998	23.0864341407893	2.55163663791357	7.27192273071372	69.0158286784474	11.9066812919588	19.111437172518	2.39720914628027	17.4311875799938	9.55975252445801	7.24928205305515
COL9A2	1.7830210103105	0.218454458227766	9.13213436310485	17.3906684324762	0.417807280706803	33.1959940609311	2.14612880140005	9.32005352409112	80.6400405063658	0.486359021929234	24.717500156434	3.35966434613156	23.528025331791	11.8550367417921	9.42149027476441
CLDN19	0.610042629042238	0.206560279983285	8.81307653374806	17.5175844631105	1.06210270273341	36.0597509114561	2.11455732166808	8.96185649399884	82.9682855566094	0.381034531064809	25.2612151197014	4.5077505600356	23.7608796011685	11.8721248066985	9.87593537865908
PRDX1	0.666536202798507	2.27582297056636	11.5900510471037	15.822339635966	9.77491578815502	37.0046177094563	9.81052826524788	12.3668101910215	122.275918038985	24.8686195309309	27.1595878712793	7.16236059076699	31.027530140648	15.2221725428524	12.6861434392059
ORC1L	1.70078187880268	1.55807094885726	7.89504466462315	15.4527758661563	3.28191514223966	25.0508090406635	1.58534863606968	7.26341426734147	79.9443111196747	14.4774412986484	20.6513566868479	4.17764694122909	20.130567224827	11.2700083110926	8.32934483809578
JUN	0.66994578006332	3.50468359548409	9.31917036096247	14.5304549552723	7.47076178754314	35.5292816868955	3.05803348249464	9.39992003572408	90.9445541204397	17.7643537627983	23.1428162290434	5.09237213810235	25.0483080065157	13.6354468418945	10.8320764423493
DIRAS3	0.826510292807992	0.328590798769412	7.12072818949121	15.4431834810318	1.49335499315136	24.7281825940599	0.313676294197351	6.52282628625641	72.305229219458	12.2974597553109	18.904767054982	3.05044471504328	18.6781385592211	9.89716581175684	8.15044321403045
TGFBR3	1.64011857700129	0.2975847132564	7.33153887200584	13.1989818019327	4.82755005398089	26.7609194245245	10.7966027230952	7.82611058980899	94.8412558256585	21.9971379399393	22.1984251885111	6.86021127023731	22.9084528344518	10.8141860577723	9.79027756054149
GFI1	2.35828963302161	0.372470216138461	9.03670407981265	15.4629890559408	2.8324627656503	24.3035682718814	5.70123872080631	8.25977296738337	83.7155689725245	17.7297441513478	22.4039437588021	4.07792451896617	20.5801242224262	10.403477835662	9.03791642291865
PSRC1	0.837507494372914	0.301883592278128	7.53681430980556	14.8732039236013	3.69975564798839	22.6961469417704	4.97980956378774	8.37732460574807	78.4888466965509	13.7875002842629	20.1848063405863	4.53542726012863	21.3517983640326	10.4055136182566	8.69741347657031
WARS2	0.782384330139724	4.63457700940981	7.61163412773281	11.5859978028469	4.14890678344011	27.4464486418054	4.53741673657512	6.63793223881363	72.5177762899448	14.7032657832736	18.7260677354116	3.10241938298144	18.3448669275188	9.32325440123842	7.94529564556926
NOTCH2	1.7650148425942	7.47526261766291	10.1474760880903	17.8707435049069	6.07590383569555	37.5470638928426	8.63197227518851	11.8746468600413	117.11991025875	25.2555285635841	27.2209023928999	6.39593965195728	30.3700528076527	14.3543430176855	12.7049987146366
MCL1	0.589751437004155	2.35411322205196	12.0362173223823	19.8169716819227	8.01783422758916	40.5017969776652	5.838285780419	13.454704790212	118.891651981251	24.6030515136509	30.3496765710161	5.03311261127396	30.5601270849856	14.3557308804758	12.5768711052906
CTSK	0.264143825126763	5.21857092305685	7.83960806517814	15.8813825020429	1.23911445598367	37.6329046869094	2.60954576559934	8.618844385507	76.7973416615275	3.26134067381225	25.2965864075507	1.07598265942331	22.3817531215037	10.1988116035563	7.96415873610967
S100A6	2.67936018524142	0.127161698868424	8.44289429932564	14.1807465659906	7.30212543961399	21.902880978881	8.91175216823022	7.47674346557359	86.0916098026678	15.9308704661531	20.2408201538291	5.7592638521382	24.2246270272025	11.6616182187071	8.76676968254074
ADAR	4.44408117921554	13.0577058713291	11.8313574537304	10.1372904174575	10.5394945882155	31.9620346662495	8.15950581731186	10.0156434524866	116.160826966271	27.8188564467941	22.8688954729519	7.98131036636267	31.6214329041142	13.816584454743	12.8317989367201
PYGO2	1.62018891316703	1.30303532541259	8.60126119304629	14.1018682049707	5.14631140570502	27.6739638483375	4.00853712245846	9.10756863540657	87.0802604769194	18.3478502786678	21.6809197551815	5.7622624371788	23.6035320641443	11.2786801748924	9.19740963601859
MUC1	0.51013742549268	1.55056513900055	9.02926746487979	16.6654281366656	2.45958583854298	32.5556533887829	10.0087065569415	8.78639965475	98.7686485717443	18.637824957268	27.3616962176729	4.83211442584596	22.5793076686789	10.1158194460795	10.3955251656402
NES	0.621324637848749	0.27993836903132	8.62635158432673	18.4131908885302	1.53157439468753	28.9740377412608	6.27168218575056	9.26556016615408	84.8923015456141	13.4135530489221	25.8279322409171	3.78132849854133	21.5805085797631	9.20183394576977	9.65830394168365
CRABP2	0.130466972632474	3.18455571180308	6.67311584847596	13.1025819827214	2.64859647493947	19.1130431060198	4.93522227863555	7.58257065850954	59.3533044985093	9.56538616481486	16.5938375851218	4.07142860904039	17.5032967927743	8.03662059465147	8.31656531325248
ETV3	4.92394058389499	8.36746982026506	10.3244523651684	13.1430289337454	8.49785517440653	28.2732137952738	8.56020554693056	8.67865334273937	95.0344837273967	22.3898031820239	20.6303645353214	6.47161210309219	24.7039676608138	11.2766488649133	9.73312088143946
PTGS2	4.02050197883356	0.420101635324765	9.24819508197447	10.4016769151182	6.66980967408934	35.0610398726908	0.730813336365943	6.46793991602501	74.7242135935384	10.064083653001	17.4064920183539	4.17819091497063	17.8414820321985	10.8087872634216	9.8722833269265
MYOG	1.28405614723675	0.0971336974442299	8.00585834501957	15.8626748754049	0.617510014872003	22.2919323049829	7.36413585490266	7.66565469372103	78.9343535142187	12.1145877094814	21.8946942667502	4.0235299948133	20.9642532239919	10.9548265231286	8.93462326805428
SLC30A1	0.193552696864174	2.80244945025299	7.87783800622944	16.1090725604458	4.50091298148145	29.0349123448669	3.6578657353847	8.37286846645203	85.0550356721701	14.8713287698775	23.0030072555654	4.33364354872514	22.7829836838322	10.9406922050931	10.0827333052903
PARP1	4.00528650471834	8.50254478148368	6.05531705982992	11.1612281601881	6.01888919515423	21.6138401303452	6.14173217478414	6.98978346292662	64.1285702913231	14.7600525154081	14.8179818706125	5.47090596730779	18.536267427824	11.1167676204432	6.29262820231085
ACTA1	0.325523279510006	0.13764516175951	10.4762691312214	15.3383239009175	2.05688098021577	20.7827321912274	7.51810762573229	10.5858771923249	85.2825558382597	16.3968287291056	23.380187377941	4.70157461402109	24.2730421774439	11.5461353183515	10.0628566265589
TOMM20	0.834297037612299	0.745381840252523	6.75204588168693	12.6650079152878	2.66783382442695	24.4115231863988	3.72399483618064	6.41478941529484	66.2167226352917	11.3604230535824	17.0612958063866	2.52419914385962	17.1429754156985	7.80370114173187	7.11476017845563
FH	0.811496436042886	1.00925654896271	8.43720358462449	14.6172334294285	3.27544519131203	29.8571640440458	5.43917988873341	7.54505738789437	81.8567647622403	14.0444080629575	20.8207181275595	0.467725163678955	19.6522639164825	10.2641844983184	8.9330660482032
ID2	8.63326547688779	8.53534436243012	10.6325637711802	18.6125543465331	7.17827527314843	36.9861716705014	6.21289981377544	9.53467883391562	112.627130250298	20.3041570798036	22.40141264708	6.68187726700652	29.688075397645	13.3645078212452	10.770857739855
KCNF1	0.649755697815753	0.239940880637529	8.20535204560189	15.6587918909913	4.91363864270338	26.7680977524881	6.47574618590971	10.3325349430948	89.7065620508982	17.8455819460906	23.0363755214896	5.05248713902979	23.8690684019206	11.7302794313025	9.75502854091409
LPIN1	5.18476625338042	0.627867706823828	7.94649530798835	18.0123350295753	3.21943678799348	31.0342897819863	6.71165562004951	7.4328044507775	92.2428905540666	15.4241679533276	20.9665658957783	4.7400363375465	22.369893932467	10.8261485673953	9.41814598641465
MYCN	1.13757238277872	0.436406358206544	8.66457559111331	14.7704203531342	0.871400801463211	32.0526581887018	3.93212898656251	8.42451151299717	84.3051343018878	14.959346745323	25.6494803994301	0.444422454178331	20.7910554716755	11.0570736148319	9.55462356262641
VSNL1	0.500472458557738	0.686912202388863	11.4543601130813	19.4733838168881	9.43244276143359	40.9433316948423	5.03951295922089	10.3340931213341	111.935216309376	15.9754892761385	27.7174555804744	7.52785199301754	28.7921892632276	15.7649129374062	12.6448008708338
FOSL2	1.28774132206266	1.0869070082232	12.2747425479404	22.2606295089114	2.92004954162927	44.4035180332286	5.18607753882289	9.70713216879803	114.04679572169	16.3202394486537	26.6617929799347	6.98131105612419	30.7486592126537	15.3746109776803	12.8324399270286
C2orf34	2.00206912212897	2.76906760139787	7.12285690497037	15.4327928435044	2.12581632026373	30.2852296852748	0.979269395820752	7.63058498541891	72.0459337900788	9.60223996192014	19.569244109031	3.12830196028928	19.9389712432243	10.2276166156354	7.84139503101368
EPAS1	0.281729209227917	3.88833137365748	10.3123391129983	20.0305366003512	3.16234737576899	38.5277264485291	0.615043949998757	9.99257176475668	99.1208025724692	17.6623742995974	26.9758715203434	3.79368739838169	26.6436080541308	13.6379184273793	11.479344071142
REL	6.43277070508036	11.989529683295	7.94219927069239	13.6509658760332	8.11739130587519	28.1684998648291	3.92479140286148	7.44155930099172	83.9004801492586	15.9397498551905	13.416677594461	5.72317655141656	23.6766668593317	11.2771756458681	7.74728975995845
CCT7	0.562554919739967	1.45640973053375	10.3696904967117	18.7979258761312	4.28517584792476	40.0349250078751	1.6418220103194	10.1976926359721	94.2496476249807	13.9330278398953	27.3366307923765	2.83013895685394	26.369940369487	12.8486899286421	11.6588455317211
TCF7L1	0.839090648756459	0.980932985226456	7.85687224047119	18.9041774712514	0.517109981823944	32.9121221242579	2.75618702289649	8.9657589522112	87.7414438851944	12.7448911754991	26.4679185135752	3.95207310863495	22.7863181350697	10.9494743177608	10.1005635390412
RPIA	4.05205161847919	0.960460164095733	7.51415971404942	15.4103429100755	2.8491199822001	23.6425817235928	5.92673732361494	8.03136601382014	87.893215921682	18.5563468525875	22.5810292707769	5.3075172366174	21.4166946103111	9.86644286586773	8.80778988544026
MAL	6.19526325239618	0.15044861726667	5.73843917095304	10.1036076036996	5.87307504717392	15.9015754623338	6.0815652759181	10.3662952671902	51.6165249165575	13.6971064207467	17.3028330444036	3.29397301087164	14.1215915347068	7.303163160202	5.64163486748729
SLC9A2	6.22045922355922	0.162651310745108	6.22589824247666	14.5327093579861	3.86894857689498	23.5982453890016	3.9503105327067	6.5644522187871	82.0682675995539	17.4274432919711	16.9987216034048	5.54510661397466	19.1818211060113	9.11739791472244	7.13235168155438
MERTK	7.85237742603879	2.30264568238633	7.98974225596982	17.5289059378877	0.428113064385162	31.1439820549282	1.14004198276443	8.0999331862744	91.3038177170914	18.0521312722204	22.0860321174665	2.14995899288698	19.8331190631305	10.5764159724258	7.64890836417175
SLC20A1	6.90725008890343	10.1553555255275	11.1750440558219	13.1327324688079	7.91549599495048	31.3776800754008	7.60680726895415	10.9682787643183	111.252806592922	26.5803107938188	23.5630731052195	6.30852937539965	28.7846645467631	12.5420639403177	12.6565906686288
DDX18	0.433664146098611	1.56733562081731	8.61783590442765	16.5114125505335	0.186173451304432	29.3130753078865	3.88360981257533	7.37926807952237	82.3861013732967	17.4605450260412	22.4381873601005	3.43514036747977	21.0148898553793	10.1754684850257	9.17279619008143
INHBB	1.7966037415752	1.01427357545734	9.5530777104008	17.1805095922494	6.81009902077218	29.8786411230324	5.5666066627756	9.8048283978041	101.047670921251	19.1728715876065	23.5567037196049	5.38331437150152	25.7315833584968	12.1777575339969	10.6456756945313
GYPC	3.1643198090677	0.486510660078733	8.32904694614266	17.7143943075242	2.17427495895936	26.0653808496632	7.17068503094334	7.82653443302541	89.8627253822557	15.9194425951354	23.2791166760652	4.50845858911091	22.4488653719947	11.2908026964299	9.21487299727099
CCNT2	7.39612035834303	13.0953374404894	12.1583110584946	7.88338095722559	10.3128498371922	26.0523712078197	11.0397570958827	8.2980471716358	118.609201247711	29.6812682610738	18.3898530593509	7.98243334475287	30.5243704687813	11.9247898672068	11.05680889069
GAD1	3.99022707145665	0.247799147483441	6.8747473638267	13.0346498158288	0.39749677673175	21.8155777301173	3.85466019165122	6.70086549962905	68.8075236444225	11.5161701085886	17.8390771479509	3.71348084863064	17.6389641050311	9.28566536198191	7.25229142320833
ITGA6	0.472584455932645	8.32005470354577	7.26834914467275	14.095488266899	5.05690858090322	33.8126202633689	0.315845590509614	8.50879944823344	73.7152476539602	6.54404546664793	23.8276484692653	2.91172923617186	22.3762330178883	9.62629001100808	9.02732417433533
HOXD9	0.135632596686827	0.382737793016611	9.74595900600964	15.7180375836524	2.00725888169188	30.1914727850655	6.08029316480823	9.65469185595244	88.8312160331021	15.7949918940573	23.6956579949912	4.69882970058019	23.8620476294854	11.2269854470373	10.1409110877077
HOXD4	1.12548152803787	0.193280010365171	7.8997951747692	15.3828288748545	0.573741619502936	26.652507794108	6.14404410509802	7.50447782757396	79.7807927281189	12.7374213884499	21.7472514379679	3.96242971681516	21.0222570827153	10.7397488385553	8.59971552079147
ITGAV	6.89761424877726	9.52481821737712	8.23904006904557	14.6087670870049	5.8139512158499	25.9275081888491	0.35979649464274	9.82730986617555	76.1081592538515	14.532753887463	19.1533750955474	4.20812366133874	24.1409307024656	12.331654040281	8.99052145055189
CASP8	5.22937703492369	3.08227662595917	9.78280860100657	17.248045362427	2.59428267641866	30.1221239678744	4.48477239894615	9.12588223375254	94.438422947021	18.5229703196769	22.7964243878434	4.07279679681876	23.1531123333928	11.0240224696198	10.4831811960336
FN1	0.59147150069325	10.2433769960565	5.92316299236378	19.6208832629304	1.01899913480037	31.9870469146281	2.46149510771762	10.0583295453106	72.0035764531865	0.810177892353503	26.1544368363205	0.236634816212197	19.9599197009505	10.6956024694366	8.07081587868786
IGFBP2	0.83060030187401	0.524694735022888	9.52410318225299	15.2971761905462	2.31934290142476	38.6170360640729	5.83531645195614	8.95471981701123	93.7579650383034	13.2659645756538	27.9145920632072	5.2509406769528	23.9630340046451	11.3196489175592	11.1587453041479
IL8RB	0.392817039796512	0.13211346242389	5.66045256741817	12.9509796295084	4.24738475528307	24.2261644033123	2.41073940712884	6.46637475174053	66.9804593981988	12.9709024771448	16.7197826107453	3.42006976104377	17.3548855528616	9.26117257068861	6.79795476802773
CTDSP1	0.619733500654122	0.857933306499491	10.4661437001371	19.4391285664387	2.61504921409068	35.8524951554998	3.3591865357064	15.3175148055568	107.835813170167	22.6842365586657	29.3529323840517	5.62311523399128	29.6702730595835	14.414113301481	12.257464407986
DES	0.19633404637898	0.216595415904065	8.2033965619226	14.7159292000107	2.65152602207655	23.523898392214	8.39328507042014	8.36586455234003	77.9645664470261	12.8493095205143	22.7419892334083	3.59572901506211	22.36858313708	10.2180830295553	9.24921376561291
INHA	1.03760020620918	0.168297438902777	6.65308028670555	13.2197994606261	4.04537858846805	21.7833127593569	2.47590715433461	6.99433850148996	62.9115402051091	9.32030717892562	18.704793027335	3.84068359737922	17.6301597007675	9.84270706853487	7.00284556681479
PTMA	0.62744780751697	0.239764814889295	8.46876943509746	15.5704162668973	1.23687190325071	29.3505227223544	3.77233971118333	8.32802885895481	78.3476680548522	11.5722978968656	22.0850085860149	0.775500068499831	20.1827244598642	9.47929160178309	8.84053976010654
ADAM17	0.943268996977487	11.7735650704823	9.44003338277779	11.3021826200147	9.48914349534038	25.0663157098974	7.36489485647928	8.09527978292729	95.8605294582697	20.3843518537129	16.7320959590192	6.10506250872444	26.1682254175046	11.2329864127565	10.8604805817716
ODC1	7.08231920230988	7.67652789343962	8.00588096490222	9.50977295382182	8.64903498393846	20.9907631230136	0.543276207586562	9.73709596501934	87.6213951558274	23.5883314510087	20.8828920159416	7.59932331296277	23.862130988974	12.9149851411318	8.97329212855916
APOB	2.21354026488465	0.0882684154579969	5.1100221304787	12.5408544131808	3.25722203881222	15.6601285217867	1.90640980295472	5.81142202074251	58.2824997264835	9.60877525054705	15.0535026266154	3.39764961178897	15.9549698091448	8.19751988725919	6.00869903094948
ADCY3	3.08333971053061	2.88327042038921	10.0794177249665	16.9293819479992	7.18451359318953	36.6000121412607	0.671683208642748	8.48640650668007	100.372172150352	18.4824098864591	24.9736646673313	6.62021599089131	26.7837808463439	12.2989767314161	11.0670776965469
POMC	0.863253283264181	0.782822500238506	8.69640237117756	17.2552831280088	5.03485505235668	31.2481448734778	6.74290522289548	9.99413031331609	93.5157758399228	16.6078577494748	26.6101140709206	3.95432055051271	23.6618868749106	11.1387456180545	10.2214372924923
DNMT3A	4.17926119745035	0.333748604084968	8.51843432939653	16.8822295604894	2.11189502103884	28.633088651105	5.6697871616028	9.69779359061214	93.5841417998105	18.126061655421	23.5138014429746	5.38660426859067	24.2755215261041	11.4259954671733	9.49855330296732
CEBPZ	1.06890328875557	0.280197242352615	7.34464681225141	14.6208373544493	3.37816094355734	26.8167826103239	3.49307791767586	8.51375279809043	75.8940208641903	12.9799951423369	18.6276319372062	4.53487091395743	21.0045160573566	10.9792399221345	8.18714185860158
CYP1B1	4.26941839780811	6.7235255882407	6.76202374546171	11.8810118378391	0.429078728950284	23.6937286115469	5.79002410145887	6.82569147955544	67.3529916175409	8.26105312288625	19.6037797424983	3.58588500320497	18.9636946241822	7.47983290840539	7.41588780038317
SIX2	0.756835291101274	1.69222219325533	10.9887687572951	15.7548513174049	0.41870869842784	38.9203866488832	6.60268140617561	14.3086978679179	96.8668421410784	14.918565900325	27.1682375930102	4.14865732840191	26.9736080505592	12.5672005982908	11.028939845539
MTIF2	2.00198908315223	3.95318328302678	8.0170699935273	12.2985205478701	4.79454706348348	29.6448703161195	3.93972574314736	6.74485056828781	75.4622479263567	13.6651699871289	19.2389754243358	3.76715569379013	20.2322037006189	10.0321992599781	8.7812102766073
CCT4	0.738750980149302	9.76422260665353	10.3924922890976	15.2885573826142	9.83381418447054	31.5814801506164	4.74550015055641	9.16985974700468	108.614494234628	23.3046635063997	21.2083142248379	6.1471177349561	29.2544243294264	13.4583528464507	12.0297086019316
GFPT1	5.34965735793548	9.78906812243267	11.8876319587801	12.8547966045887	8.17605618150794	35.1557818264378	7.22272344846768	9.48795910212333	113.718666687713	25.7654815549959	24.732581632351	7.51009786929861	29.9571931677533	14.3820502343633	12.4783021361599
TGFA	0.869972070692977	3.0393849440838	6.59456731329819	12.926350748059	5.80390483588938	22.2569806280694	0.213772663063655	6.5629988919539	58.7339477429051	7.05885212849416	18.993102321336	0.207253011439336	16.3752614505852	8.55550468162089	6.25819858041848
TACR1	3.36711241761939	0.24260921766395	5.96841511417461	12.3102192431248	2.56436490003877	17.6735613156128	6.63069185801782	7.14148896184338	71.13479114376	16.7009234495292	14.9394655726161	4.45432678885664	19.5627790490534	8.60134302872263	7.17414542716698
CD8A	5.56132084686733	0.843494585710145	8.00819272992297	19.8235799142838	0.457423149250552	27.3025835783745	0.888744433754668	9.61172418981981	96.0087412468854	19.4789941829707	24.1825861862235	3.91508988199097	23.8909520657495	11.5085948091349	9.14396778394789
FABP1	1.00526176919083	0.144065922527395	4.93900283438291	10.195251657148	1.31846332119952	10.5478319539059	5.99193756609705	5.11152176227339	49.501668398888	9.39485575918431	15.528440459329	2.52427804000217	13.343708542116	6.87941685808809	5.71612289842038
ADRA2B	1.06221283403233	0.258145173957527	7.36431498726355	15.8437798668771	3.93308441294765	27.0355473222775	4.70062152037116	9.64943998263727	78.0071246712718	12.9924663489144	21.6526970438867	4.15303008239836	22.1572187500412	10.77350975383	8.77005044792365
SCTR	1.40366828354378	0.252818202548322	7.76313144566177	14.5202632364709	4.69506869067664	23.7334676612154	6.59779721137578	7.90829649659491	80.7518677373893	14.514621560299	21.1670695555609	4.85384029428307	21.8589077087847	10.6579689837582	8.54534168180041
NR4A2	3.93584473509545	1.8774268571626	8.68554869265053	13.3672834110546	2.89614732059668	31.6127963997355	6.58469768970174	7.80248772865161	88.5491487023577	15.7120219314946	20.1329894291584	6.15884841420646	21.1498340462001	10.5234327165735	8.52520215218013
LRP2	1.37748245469721	0.080877567242959	5.28848457747838	9.7937281989042	2.39994452214048	15.4167524964423	5.40461133851976	5.11276336102607	54.3111527934196	8.18049384567968	16.7649363781583	3.30508175591519	15.1334357111855	8.33703676245532	6.52945142296937
SP3	4.05864696692986	9.92457802928596	10.9754434239947	12.9437745715014	7.63801447336353	30.1504379044394	9.13554646003991	10.1796725149172	116.695543707663	27.3177904376587	25.1498286598889	6.97321932005869	29.9412339057943	12.6986581214169	12.2064209315364
ATF2	7.85973313998834	12.1890474317616	13.9454316971917	12.7608344324543	9.8491242640646	35.3246530856299	10.7591432341257	13.537822333884	135.94263508387	31.5135820038317	26.6922097443168	8.00973406205871	35.0945465917562	15.6947793211357	13.3508752262065
NFE2L2	4.83140138963973	9.78938496215951	12.5452419217218	17.221420916608	10.0050708712468	33.8360913810284	14.2351532583322	11.2849546570684	137.388587022312	28.8546983363161	26.8250906874629	8.82605185540684	33.6991794353709	15.696567504062	12.741311096008
PRKRA	1.82573330410556	0.871833992978195	9.01211214234132	15.5102731701161	5.41910611419343	31.5119654930532	0.353697284544159	7.89655490818657	88.6848760179442	16.5010432014953	21.757820991812	4.68583653503509	22.5312302690878	12.1477272761186	9.55596785580923
NEUROD1	0.316401420063922	0.036921108766957	5.2929683980933	7.54075530851656	2.05763397880069	12.0639634179937	4.87696792150451	4.62544786637017	49.5148083050067	10.361690345164	14.6126319441389	3.13071704589161	12.2722261698405	7.46778857459443	5.57436656489923
STAT1	6.75216677264538	13.3942639161674	9.42713099844604	11.9915489192801	8.73985667223534	34.3070762131982	5.78748408655172	11.4479049384275	105.18297532161	25.4291305333244	26.300878276601	5.99468349629146	29.9661619147352	13.0873620395516	13.610187789267
HSPD1	1.53912298708809	0.23037553940866	9.65740940507895	16.5683947690523	1.39177247757322	30.8163425052848	7.56216367139166	9.57835485531222	95.0220374394082	16.9651179929484	26.1814300693906	4.0490238481894	24.2645669972067	11.2824205227726	10.5846692196809
IDH1	5.46076985769272	7.69997991262638	11.2298376031205	15.6747617409336	8.1304932363117	34.4923273254074	11.6687903499752	9.85468567889044	118.415559094478	25.7651762592758	26.6490389443858	7.8041740767604	31.3793160626212	15.9240257349218	12.0800392363346
IGFBP5	0.417485164107869	1.04274459938257	7.0997654231802	16.1136241093389	0.317675542647211	33.1703576227241	5.92046648276924	9.59476575004229	72.793580158774	9.58957360639862	24.2524191388827	2.29642361662878	21.8265385198524	10.868556479134	8.58016288000186
EPHA4	0.267035704159409	0.362224586213994	7.13283981575899	17.343214282368	2.23897686139986	39.1256779098932	2.04392651952527	12.341484969478	79.8019156991918	0.622856903617308	24.5596624936261	3.77128701395853	23.0944054341043	7.10233666615635	8.54190921090572
PAX3	0.714120098969769	0.16160857123661	6.29507375305404	12.7893256742307	2.71033813564873	19.7804842703116	4.40500455065188	6.64052871374676	60.8060386099592	7.6336890104325	18.4914060910088	1.95659969208173	16.2178980247573	8.64883075680167	7.08430910190082
SCG2	0.273160974866444	0.367148711297416	5.88749937475023	12.2048002005684	2.0026324246143	20.9064746495707	3.48806765567776	7.02486162315001	59.9511913724629	8.16569429384505	17.7583524232698	3.02169401977615	16.5413907416403	8.42669618362838	6.91177405516705
IRS1	0.544775820707054	1.50202604303661	7.20460951478253	15.223766897808	5.74857643323131	29.6271195442896	0.241282243885624	8.14535511758909	71.2418044667198	6.77768413250223	20.4433231228425	3.44700389752034	21.3080683698327	9.47864982003133	8.48440003363445
ECEL1	1.87959722101038	0.146212009419818	6.43530001026831	13.2501519736532	2.42655432463636	19.999882957559	4.15088161508245	7.9955586372138	68.7591218355644	12.8759878370204	17.3354502596837	3.57613143907665	18.3592903189055	8.46125436805824	7.21220195559757
GBX2	0.401814436157639	0.352001043517538	7.70434948982634	15.5071507893151	3.00122609486736	30.2244725123345	5.36299236714212	8.94558184563406	77.4275894205726	10.1889786550073	22.8871860413068	3.91539707679363	21.7183190108613	10.8884674214124	8.92775000881262
HES6	0.204480948333597	0.102395654665395	7.33851247009982	13.9884129957332	1.09949946231559	26.750906590531	3.87193205862026	9.28754409498142	68.8225826613927	10.1169237509183	20.1108885365892	0.992890466642565	19.0341733001066	9.08711503693827	8.05396780196809
PER2	1.93567220562482	0.779620865309517	8.9294175320614	17.7460825401702	0.738872329429548	33.1170984322915	6.14012053391771	8.0398200821495	92.9177649181505	17.5938684065643	23.2266170964913	5.14548903242252	23.0383843357571	10.8229154594498	9.30309211940949
HDAC4	1.28085020167802	0.279031143794019	9.11179079532871	16.6087896452176	5.24998604173654	29.8248589123603	6.81013678322681	8.44275481691544	94.5314445427803	17.6522454992658	25.2947384687257	5.34422150002501	24.0384160576543	11.2761053721884	10.0605366412423
VHL	5.37538958762017	3.32257212202308	7.9189107909191	12.8804850931971	3.29903209953667	28.384470439325	4.76197746161286	7.06567590787073	76.5454997056808	12.9585614273725	17.9610762050257	3.8143154326124	20.1858154518961	8.60674499031378	8.13215504251629
PPARG	1.78882851012171	0.578612131155886	5.81256633122837	13.9126587616696	4.77844170550659	18.6275918658795	5.67860846078032	5.93144681162445	72.0454317341459	14.6194309076288	16.6762541170602	3.46904484378168	16.956847315635	7.16809581278202	6.77671955287242
NR2C2	3.97411708214224	7.93245901214158	10.9778671907871	16.0479974559934	5.53167604469942	32.2725389509092	8.83449829802757	11.0021823890635	109.562121317918	23.6479005318346	26.024629560083	6.09703577744525	28.2217411199639	12.9176666237054	11.3090512305472
RARB	3.25279347139369	0.861336555759122	3.96962078368758	13.4947141402109	0.268920516583809	16.7775126062635	4.25933667523491	5.55771994084731	56.5695710673221	9.59137073084455	14.6408218502629	3.73791284969153	14.9716488129562	8.00952254439262	6.37442439998201
TGFBR2	1.07774311312533	7.7418969922032	7.33073276472424	18.8286310861365	3.23704623281633	33.273830347797	5.85563559687415	9.07260394614734	89.5701769833177	13.4888960699716	26.0469815635927	1.04906810172121	22.3656112562843	10.5379015408378	10.4740924219167
MLH1	5.84115083785193	5.10240565262254	8.33956835430896	14.0097477031297	3.80371706145817	25.9682241969685	6.82625473685088	7.11725528780322	86.4483266701357	17.9928893468613	19.8279968479365	4.06784200077345	21.0657448935256	9.17888234785401	8.90750344045801
MYD88	5.30607184876483	8.54423897226971	12.4745213123205	17.4109330281367	9.36132273531856	34.7900318738426	11.0075336986606	11.0996457615219	127.030346862544	30.8695454017674	27.3578108714388	6.92184689717382	31.8366917819696	12.930865843706	13.5621625620203
CTNNB1	5.04700998342818	10.0731939968618	13.1444134925525	17.776234735798	8.17743059154692	41.7080674373778	10.1322403794366	11.8112861445809	131.695960249883	28.2194811440772	29.9952871875218	7.19516528968174	33.4846843159275	15.5538040614556	14.1052387174221
VIPR1	3.54848968536837	0.246968798973991	9.68589326328666	16.4500581856546	5.45106497132079	23.6099777929496	9.29436646250694	9.85808579275968	99.3965571024407	19.7592488931805	21.8722833879422	5.91819728185343	25.6948705800059	11.0703253661925	10.1245601838843
TDGF1	0.134828672596689	0.0874718142854841	3.49363730585686	7.54379967625314	1.25115680814091	10.981791874313	0.48685971103238	3.50735577934332	35.5304868457207	6.61866508878645	9.46148443683935	1.43841192516198	8.97860308869935	4.85828589713461	3.73164562026636
DAG1	0.789914371834426	0.876575629766967	9.99892802110863	17.8921984000684	2.66681952077907	36.8926178913251	3.22051361296287	9.66117820574021	91.9310798348402	14.1437623550029	25.0536614320803	4.85109642937219	24.967694177884	12.0237858721859	10.7918807205468
GNAI2	5.20986489868334	3.40574621075279	9.38015173138743	18.7723136980792	1.45880012183791	37.6972997597786	2.89967880144917	10.5134761982894	99.9311994823373	15.7854513090029	27.3936746768668	3.83918783833221	26.6586434813076	13.5337605762289	11.8440994768859
ALAS1	0.923252714795012	2.07579793583379	8.7432386899893	14.5890822772655	4.58205555661907	30.9718386751274	8.13300202305787	8.56881247859588	93.668634322739	19.3548974136741	23.8289916624271	5.4597705399814	24.2103077236014	10.7737865823782	10.0798853546279
ADPRH	1.08546483023675	0.433638796597592	6.53525216759338	15.3942592976435	3.10585109202161	23.9192514637484	2.10179714170209	7.83435468384049	75.0716432619683	16.2769548760425	20.5327598265319	2.67961371714902	18.2724502410684	10.4509489184323	7.60720672672722
TRH	0.45842991281208	0.225983111591105	7.07988110209168	15.2497980266229	2.35856511803591	21.9856817433268	6.68440621831218	8.97420015676764	79.0550925567829	14.3903037787495	20.658104699183	4.76884072958188	21.8576432708326	10.6220126473211	8.34235328214446
TF	2.33010675846549	0.304621969613698	7.89565671359894	10.7702471888259	2.52603240007277	20.5087059470388	9.36937148669776	7.12548176384206	73.7335075716987	15.2597562872711	19.0941122053884	4.79360392755578	19.8684014418304	9.31085262119956	7.20911041616405
CLDN18	1.35789218684904	0.130090649640779	7.47280125941135	14.0869546137615	3.84033844964782	23.0814457102604	6.83124979132538	8.15299216240241	79.7810520339304	14.8996191590691	21.0652811633645	4.07417668895577	20.6440696097091	10.8782128928722	8.24016653272829
TRPC1	0.232000575666775	0.573171955479865	6.20875903128967	10.1124147809369	1.98865300882308	18.4068148332958	4.71315176715861	7.09166171230856	62.5214832115368	11.3913575601012	17.0489383401654	3.42782536263098	16.5931294297656	9.62659773473358	7.26821601815861
AGTR1	2.73955524863616	0.0874835539709721	6.37295072890577	14.0565433913978	3.16767516393192	19.4800924464951	4.80107094932221	6.88604920027099	68.7460074456025	12.0694853974855	18.8870529253975	3.91710287139308	17.9196423244354	9.85395914600748	7.4684766624604
MME	0.106596383623449	0.686500981426133	6.56247956944269	14.4826400689686	4.9967490148948	24.434038034158	0.37002958344991	6.89852111474739	72.5525992804255	15.0026019358919	18.7110931531404	2.49228362511628	17.7652029428456	10.4413862141404	7.29504245465452
IL12A	1.86932889551235	0.121407970966203	6.12758772574597	13.7513914645987	1.973236344235	20.2139270845065	5.661849750889	6.64043885506716	70.3515149950931	11.9488376604611	19.5250508877955	4.52236873100866	19.042806850982	9.98775631332768	7.41647483028317
SKIL	4.5892931955788	10.3555483412161	9.40915548267579	10.7261132863496	7.67319508710664	26.2274676726421	4.26245132785355	7.19552611578809	91.8735043565353	20.915907365625	15.9963088544449	5.76877231833321	25.6001050996657	11.6304816029535	9.87540329151759
HES1	0.394051487031268	6.12837615017009	9.65229971989904	17.2984699719624	5.12025781775037	34.6511616547869	6.80822392869168	8.18468713929857	96.5960601072661	17.7694036146648	22.4255577051743	4.5770358668572	24.7572529361075	13.6021366677857	10.4584428757252
RAF1	4.14870772857146	6.76939466725671	11.1687546617457	14.8534289954061	4.62791920538818	34.639513251297	9.98461572797917	9.39930534395288	109.134627723181	25.4379816999862	26.2404099769326	5.88873722076666	28.0716547908969	12.1934955658181	11.6705071102581
THRB	1.13958258442789	1.14811284707373	6.40545176768666	15.5230476373022	0.307957935100777	26.8151466673134	5.38665845182009	6.90522575842188	75.859622217648	12.1164170024564	22.0344655509675	2.26432468712736	18.2148923921454	9.43194974665343	7.77765143127371
TOP2B	7.49790610752425	11.2837625345932	10.1634896248439	9.11377006237628	7.1348275640519	24.7595827623939	11.2639650669567	7.03953595671633	95.2214774845953	19.5637318267742	14.2429159045335	6.60452673523921	24.5700763672697	8.67229704046981	9.96728343344292
ACAA1	0.624299983470532	0.2280554389689	9.13590691274813	16.1375710947661	3.03783804617915	30.5141375784295	7.08903967934518	9.55800516548665	89.8781675534979	17.6128503472594	22.7316825277461	3.39530873676055	22.4871932182178	10.2332917420589	10.1344346382113
CCK	0.913605776154846	0.18846209162594	7.83092747418748	16.9919124218448	1.29981706861872	27.2802360523151	5.69297439707862	8.01861500594735	81.9273325542975	13.4700059753364	22.7374112534827	3.41505340555904	21.4520588328295	11.166665672943	9.05574219978693
LTF	1.41256692434025	2.15423152349775	7.53844764380541	15.45217359584	4.95310579259167	22.4084322024524	4.90092632910506	7.67079449445895	78.0495054369858	15.8376133189574	21.2747332480541	4.60800349264395	21.0517020377163	9.84117455416559	8.20582641965412
SMARCC1	5.77678201383426	5.41173449366501	9.87444294179981	18.9783429170559	3.67416860591164	33.0369146377396	7.17951030515695	8.94831059627241	105.960309398605	22.0586025754913	26.527843967092	5.66043550207061	26.5279413257036	11.2513265898543	11.4935591040914
CDC25A	2.83309094392581	0.735913100545524	7.76517727590059	14.4943239117817	1.5565714703533	23.5838050286061	6.03759533158659	6.63957514675434	77.1467475715037	14.074216522859	20.1337098836918	3.99396877466992	19.457193013492	9.01553225082464	8.56279796471918
COL7A1	0.423084577445502	0.852917831784474	10.5271011929573	18.4855331059482	3.05961424106817	33.1477255288601	1.64170688690743	8.46006991512261	89.6704197326993	12.2334586520334	25.9975189376119	4.49163229618392	23.4592033944293	11.873866423787	10.9758639037244
GPX1	2.52519136965374	0.291889750410827	8.23794581976519	18.3388971568927	4.87612354355839	25.437741360779	10.0218879328589	12.2566028915276	101.367519104984	21.2503885632132	28.1790131743315	4.92658580749113	25.7183567654628	11.6516731683672	10.2322287259785
RHOA	1.74974898504229	2.11622062597718	11.7016181087021	26.1189720332836	7.20241935834536	43.8481876981088	4.0679464711873	15.6808921855264	138.572873981534	28.6065115686387	32.8280254989819	5.78627744886382	34.3199559305508	15.4131955860651	14.4258148133007
RASSF1	0.153001418723431	0.520457493784176	8.39566838710932	16.5802928567653	2.46792375045678	31.4425593254407	3.31434439383106	9.42937463177808	88.4348913717221	17.5878359334923	25.6466530363941	4.11622848139309	22.9848175268713	10.8524713679198	9.75627984864912
CISH	0.70742582632753	0.171760687526366	8.0471892086173	15.9491147748737	3.82856061003306	25.2552129174147	6.23227401369241	9.41112229860785	87.7411294796859	16.9127103849856	22.2170438593701	4.63436266199843	22.5629468176437	10.9105860237662	8.93882083751447
FOXP1	6.59547987119698	5.15962286620429	10.737620239515	18.2237775946659	3.05431066955508	31.5295316330686	8.45507629013947	11.9497057716744	103.524307634389	22.1346721938827	25.5083059986562	3.86537841583436	25.4700025751547	10.182494347284	10.8210794269469
TOMM70A	1.05503980953659	10.2382107490523	9.36042162652952	5.0820723624802	8.30479073061705	23.1298826412222	7.91384627155846	6.79439328261121	85.0230882948392	19.4828060660748	16.2491057058501	5.84597394062947	23.0447898989308	11.4870605277703	8.91155878423917
CD47	6.91987711631424	9.46428992076744	11.9359833873413	15.8556679825645	9.2973878871498	38.3379916483417	3.52317159449335	11.7248301066172	121.782532037669	26.2383957131041	26.715311536102	4.08352954509454	29.5153993999255	15.8230891093622	13.5248485435446
ITGB5	0.271885892971595	3.51647908877196	7.84797379578205	19.256048984358	2.2685543633759	37.667848226474	2.1424155957564	8.59728321267781	84.0553549961644	0.182067649258035	24.5118020918203	3.87777831570983	24.1131005088178	11.4280107951033	10.830678278298
RBP1	0.42992988505353	5.1651706919479	7.40227493420194	12.3511967898628	4.56354663240417	29.5197627964782	1.12710852664666	8.80267805656074	67.4271997971142	0.381562011913786	19.8711175615749	6.12500444948241	21.6024163304652	10.3342884988601	9.28408725690317
PLOD2	0.76678719624505	6.20982544842933	5.23208936463116	12.557456700877	0.582597225971605	23.0910382780708	0.258432875249857	6.46662322688351	59.4694556050979	8.53382343219684	16.2709343927547	4.33951186147076	17.2056848329133	9.13469488336541	6.52650238656387
SST	1.3060786633461	0.163925770318698	6.31010221368201	14.8510792712427	3.52489524830151	20.633444484142	3.12279008557835	6.71113514669563	69.4547115182758	13.4029138813198	18.8210420788577	4.16713156230346	18.2897283968463	10.1342858673928	7.11946174352525
BCL6	1.29452485751579	4.03694597943775	9.85163490097663	16.0298713036895	6.35956058397401	34.7533306802468	2.05037532287242	8.35922525763054	97.4847247159775	17.2959606555374	22.1560498871455	6.97204834745023	26.0561375485553	12.184612445495	9.06319363759351
CLDN1	2.64611851193136	5.75594458503736	9.84819728402068	23.0731380246974	4.58486862841157	50.5734397834202	3.30796905796069	11.4682474998584	118.053215236645	14.5385141199379	32.1980411266213	0.381028368225748	30.5798926879278	15.4891601726969	14.0778782058539
TFRC	5.72973178587152	13.342614264264	10.7296238736802	3.01409701165921	10.4669911926522	37.1722120006041	6.91604270440985	9.42499495649601	106.402226088974	21.6696784624176	19.477831621341	8.10729510940337	30.6208829559069	15.641439458876	11.338290439144
FGFR3	0.248598048948396	0.867101861159842	9.71373931609145	17.2521374630248	6.99840790299984	38.3476816683777	4.30539871744211	12.3676849515854	103.537422773843	19.5008886232764	24.939592834982	6.87761480957215	27.8658363828379	15.618152483566	11.2975731482506
ADD1	0.343812711827667	3.78535432192546	11.2597698266788	11.703090770631	5.3618245714194	36.024994241528	8.35869565224122	10.017229743221	105.384853394449	21.8612264898792	26.4340485433655	5.32533246156551	26.5238904222629	12.9053172834272	12.246055975885
MSX1	1.64019014437671	0.527585979174388	8.98730666581389	17.5482059362823	3.42974857273145	31.8691749627402	5.48294028250548	8.68962288339303	95.5516586358099	16.4164753103658	25.280884289908	5.31033003962876	24.4513134013297	12.1564634049368	10.1767267183956
CPEB2	1.79152607163131	1.96788165741314	8.91063567639054	15.3232204820583	8.43886377215698	26.7092078463535	2.94524467314877	9.47674448914848	87.995009094696	18.0629328462434	20.7402670582527	4.16335277555475	22.2969202444674	10.6659899853106	8.66537703603229
SLC34A2	2.10202644376934	3.41158505830017	6.54069041419813	15.7536341445632	1.50671687840233	23.6263401813156	0.684300885279017	8.98404881621105	73.9936127969728	14.6395007372827	18.0900426044663	4.39987644152501	20.3590190723192	9.5997550069922	7.09444308629475
KLF3	1.14924997125501	2.01880455913436	11.6047986990411	18.1630149299063	7.10384018617455	37.8363924310847	10.0747029733261	10.2369728377272	117.942910420593	23.2500462662581	28.0586844690044	6.6503245538057	28.2513122548873	13.559020393377	12.081362813818
PDGFRA	3.26082717467603	0.648751904827231	9.01221782486885	17.3031872526198	0.833741133715037	33.0576752550039	4.93929861823896	9.23155409129533	93.8431063366847	16.6764791961796	24.9375997777797	2.15106212855429	21.9680600024956	11.9375506786622	9.73545593314192
KIT	2.11300670160103	0.137183208967785	6.12999615309174	13.0185080291967	3.89897850475626	19.4085392600118	5.06560373132875	5.69478169155368	71.6068506987996	15.4225055541817	17.8786252041537	3.74711409668572	17.857516999877	8.89430966957062	6.78784856245046
CCNG2	7.39479218233345	1.07589970340222	10.0007795046535	16.1948782521141	3.42037784405074	24.6309400131335	9.28199504927723	11.9218278154405	98.7407136911487	18.385406387551	20.5468941522982	4.83800218051777	26.8294388025994	10.9871856649161	10.2478615454962
ATOH1	0.29056383774002	0.160698709813903	7.46612818818388	13.572140308814	0.141558951878868	24.7809433844124	3.64604707916225	6.24581965337804	74.6263572960032	13.1041317661916	18.7163281228849	3.59459033615952	17.7281596311476	8.91040548370807	7.73289483066039
COX7A2	0.257167542383054	4.81814378675631	7.08960586934882	9.44079795484435	5.51217113910276	21.8480619543198	6.87132665545232	5.83762532696538	67.8859811110817	15.5489590930752	14.7926155000661	4.25084245169348	17.7954729030117	8.9124050159108	7.1727866177129
NFKB1	7.20226628073574	12.4876243708766	9.59025159590069	4.25484348457411	9.49609672557573	19.3348070377477	9.61399999433902	8.45612203378459	93.6083264371333	23.4579537310244	13.9496189579362	6.32565943077617	27.2926982607187	9.9093646606373	9.61131110569032
FGF2	3.84165158462192	0.657874016720546	6.1627652814821	14.1021555044728	2.76266803516163	25.9468514414478	0.432729150908546	6.0482994829163	74.1316213745856	12.9996360924923	17.9291745865114	3.01106951066148	16.7811331525676	8.49925830888067	7.04496721303339
CCRN4L	2.34291183289167	1.5030949146066	7.4006537361743	14.161328487596	7.20855017568773	28.5373925396554	2.30754375479325	8.01501461471496	78.0019791400781	13.1859775957644	20.6282599799743	3.44632874033774	21.7433215324178	11.0239662483859	9.09614907030565
TLR2	0.483305327851307	7.6112110632972	6.93714697469769	12.4360206708504	6.45656246533317	25.9167189086061	0.629738465135827	7.36616442281522	81.6438389022037	15.9209402920484	21.3137893999029	1.78519199263067	20.9094212094792	11.1379561449987	9.58924186581884
ING2	1.41142245826193	1.43345682674729	7.28425263827737	11.3167208537387	4.43750577159712	25.8160766521266	4.85416086876567	7.05818321822253	73.6114317330933	13.9347690211992	19.4585312815622	3.66732553343372	19.0820842431565	9.80170311452788	8.88810287886838
CRMP1	1.21198868986186	0.5895786236277	9.04539789998553	16.2276405802319	3.0524339491944	30.2704108910041	5.60279253171044	9.0866628122135	87.2885723150283	15.0660694072173	21.1237616814252	5.40921633768728	22.9523714276417	10.683067247812	9.0779186325672
TLR10	4.36632498308589	0.135587217909561	4.64028322036534	10.4241571512395	4.1847969177999	16.8171402142972	1.30178567276934	5.11738285049725	57.726359044606	11.7083226305117	12.5716561891955	3.17698717690249	14.8820840888041	6.50001872378887	5.51131512366649
RFC1	5.53579509801994	10.769196920028	8.44272609130846	7.87039084069922	6.99055977012491	25.5658851201143	8.40946614461632	7.8091499982839	86.5325666455256	17.5984967350755	18.4156344035442	6.06868845857044	23.9409110992311	11.7094785056398	9.33997629313417
UGDH	0.196335257967936	7.23802312805837	8.24697000891206	13.2859125525053	8.93737493458214	29.841394612854	0.886719876219804	8.46485379123627	86.9030512826289	16.1271894683036	19.7592839701303	6.88290502875282	24.5835293487527	11.1013387682502	9.89602922092263
PPAT	2.43213296215321	1.42483327363217	8.15676216825202	13.1117566991999	3.6837159057395	24.8805989108189	0.746076605931906	6.02982452505803	75.0540177322789	15.5009371864824	19.1648921081256	3.88132378770244	18.8194429260053	9.11350320040542	8.67761680787406
PF4	1.70140153129554	0.268440244420607	3.03658448651535	6.39556919313683	2.07921725482583	11.6022509258201	2.63266333659417	3.5954462668264	34.0112326600328	5.3448658600476	9.25859756579289	2.03544157899948	9.16652883624604	4.58382285293848	3.86711651043045
CXCL5	0.122694376902854	0.317637784818236	7.9994277251384	17.1469943470666	3.23305296064778	29.929419223143	4.54708728039478	9.2443744494522	81.0323799049274	11.4469852127573	22.8024778807418	3.38588398028331	20.4793722692505	10.6661671684197	8.93405565752309
CXCL3	0.587590822424973	0.163697896644907	6.61395974859454	14.3672173541079	3.5470831596483	23.2178985780154	4.30724285621862	6.91332677060246	69.3810121856731	10.5346691760238	18.8773698544589	3.82711572255831	18.2880143062317	8.98421904073505	7.39550824648154
CXCL2	2.31781329957005	0.0848971325674156	4.61211031784911	9.23349713056721	2.25931211531342	21.3419117288469	2.26218148189636	4.94716242352167	53.3148375643318	7.56139614598507	14.0414604376222	2.29255783897354	12.5934828903453	7.17591426120044	5.81320395987978
HPSE	1.85113352607108	1.02373872412881	7.76713445636963	14.098240990524	5.17619681345726	26.3844942471183	0.978190656439959	6.74327161983307	83.1108261815627	16.471271460159	18.6182855687508	4.66301610808833	21.1735011628409	10.8501350836536	9.55368710243812
NKX6-1	1.69424522666478	0.292851170134363	7.39242544089813	14.5736894859211	3.35177808780258	27.3897524500779	4.70697726069018	7.84998365386335	75.0072774806171	11.9394809633283	19.9596873614165	3.65826113361909	20.5270451548591	10.9268916907305	8.81885941958531
ABCG2	1.22473777841463	0.140237990190901	5.96589307936024	11.2681920391121	1.80717744062152	14.6863761636315	6.49973326704868	6.30547237321853	62.4896303440175	12.7853726649039	17.7143898079469	2.10493390734469	15.1765161901574	7.35734226677676	7.22980738141872
SNCA	4.06634028002592	0.427612794279482	7.73545500036144	15.6152328688236	3.30475386495192	25.3000481506155	7.57891541396563	7.1418400336999	84.9866319417449	15.7985886278381	21.1651149697899	3.95415502756476	20.7362211622378	9.5307309893545	9.48558950553624
EIF4E	0.825606659491926	1.95491474664205	4.06055041602421	8.35041877602218	3.6366192625387	13.218330408572	2.2680044355531	4.05966391382712	42.2022599720786	8.78042657830643	10.0890755238217	2.88647599639889	10.410202958273	5.66998017966947	4.53957499621454
ADH5	2.20635389964699	1.45990217954811	9.73626045754246	17.2926229399782	3.63468490668979	30.3971218436604	6.34132739030226	9.19102181493113	96.5816617377648	18.8913194136351	26.8946515028411	5.5750064184143	25.7286768447982	12.5083309718339	9.81345038448734
LEF1	6.03926031530853	1.41074003137293	6.84707552204213	18.2365038894181	1.76945101012086	25.8678740365284	2.01396987597468	7.89505208944714	88.0283787220042	18.3663816816976	23.0035418603606	4.05731816810532	21.4757042398246	10.5972634587077	8.78443571359569
CASP6	4.50758470957713	1.34871845588654	7.26782202794017	11.8860769200303	0.244209307455923	21.0527648570936	4.22630253159578	5.82189279794569	68.4336010078097	14.1980673447253	16.6635406990279	3.57113008228799	16.7854609061195	7.67556228060424	7.88989825754883
PITX2	0.305376154833456	0.274962602767762	8.15002074907972	13.6542307715351	4.49791817207372	24.5489834024722	8.24988979495821	7.81011238503002	79.3869444558881	12.6125711585876	21.7636211312871	4.17016994931774	20.8760221433286	10.1799136574596	8.74230075753714
NEUROG2	0.95854144611757	0.097469743006578	6.37146390837676	13.4219512243098	2.05063675468453	21.1778849812695	5.06710528847981	7.26756512828993	67.8696694122463	12.0002652537331	18.1531766580481	3.30581663270854	18.2579531558527	8.74774277345364	7.54680392200316
CCNA2	2.68176769540997	12.0626053932393	11.0451493310741	9.12726701608796	9.36830827474861	26.7887343007689	9.70733042970319	9.18964693505826	112.683598256104	27.1107326424978	22.9780658171182	6.85039322565328	29.3253363939331	13.341042039023	12.8267307317585
CLGN	1.95585050668864	0.448247192305116	4.39760457681351	8.70863413559287	1.33654292676987	15.2613748871614	0.955995539441664	3.75889253751895	45.1268535072663	8.58151692002986	11.4165082537456	2.49284474270054	11.4255626851246	6.83058068232562	4.22735565270542
UCP1	0.697647775035492	0.100795180226347	5.14981720346769	12.6078220258999	2.49454585959287	15.9938564309766	5.1576762503294	5.67567117529615	57.0722874607101	8.92130635665317	16.6730661178925	2.75636668640541	15.1852647628349	8.00016325339378	6.30849255661108
PDGFC	0.0914590830669783	5.85065165491981	5.25965278878727	15.2079725780765	1.97216404149849	24.0021772011582	0.261469340764594	7.17008439308217	56.663703676187	2.14316917362602	18.5591113807697	0.129692571702879	14.8525532581712	8.68244610262412	6.87209082706701
HAND2	0.578017930516036	0.214404444954843	9.12313523417619	14.2434133050611	4.39862734845784	25.4039933176263	7.40394659506608	8.99880958386686	84.9187590659671	16.3155737176471	22.1129573915461	0.327206684563787	21.2340940330876	10.4508837645446	9.21164902673198
ACSL1	0.641218106422527	5.56279287221261	10.1699726513726	9.65831630397738	5.8827807860785	35.1211172287252	9.56809962653347	8.91550962404686	84.0584894345607	2.16549801672738	25.304555901784	3.5833502018261	23.1618491976114	9.8360523877135	10.47735905066
CCT5	1.71951991693245	10.7894532125816	11.1263757375519	12.408144034525	11.1725462925376	35.0681429018821	3.16965903927804	10.5626342718762	104.365189879069	22.182966834619	21.9603286394144	6.72136147463984	29.0767863676253	14.4131296878282	11.2500618610366
SUB1	0.629574347976279	0.524784323286271	5.95168637960393	12.0722662836524	4.57673865995793	22.482670398217	0.85283037790467	5.72666940979354	58.8898084360889	10.1519005089782	13.9286770326321	1.84126170846855	14.3283692652601	7.96348101895815	6.19962802230341
SKP2	4.72995057477485	3.49033801093584	12.4580189310057	17.228566384067	7.57723839881457	38.0217724421415	2.6868401599642	9.77283241366638	110.225139144847	21.9904001586794	26.5820614163319	4.95819322167046	28.3006674131858	14.3368510681845	12.2161817932995
GHR	1.40637638402793	0.617516587295968	5.6396870129556	12.1034482608853	3.06540336485935	17.6259838137715	5.1996480951302	5.82925240908598	63.7976079881349	11.7427974868313	18.2661283898881	4.17451792755121	15.5668910617827	8.42313766567997	6.45478798771096
CCNB1	0.509776041621657	7.71000853814534	9.28894973254496	13.5858357702894	4.02524471018256	33.2748331473547	4.39410543754824	8.7540114426767	81.8952948319896	13.7552822805271	20.1912116059518	1.38110672496166	22.0596790852869	11.0592873399833	10.0058434577916
HMGCR	2.37561417751578	11.1218867394065	9.73500910976362	8.74458072509395	10.2406332730006	25.7197079257433	12.7771367888115	8.93206497334185	102.976101432914	22.0458400526358	20.703180128256	6.62002457144033	26.460113856825	11.4965676317993	11.600067225292
F2R	0.327288631446242	3.89114308003231	5.8247655128521	14.0028761846561	2.39880942660743	27.7177902650593	3.42476761675227	7.72227342684799	66.0575918629001	6.97290067482308	21.3471547377447	1.21205947048133	18.4790098310928	9.96298082010172	8.85426535761435
AGGF1	2.41820657507107	1.73509343178499	7.97293453355184	15.0187928706026	5.11067260177008	26.024489083026	4.20330330503691	7.24994920033004	87.9984646031338	17.7424112107962	21.1451784831504	4.11792498006244	21.9786315428958	10.5277261110336	9.29315823718417
RASA1	6.94662861553894	12.653356948056	10.1515628707982	7.1039115371823	9.25723262509139	23.8295914053145	11.7692497328683	12.8267570792973	101.825633574775	21.8985327028274	16.3449955938483	6.18714151133259	28.6069054887416	9.60287498071527	10.1176589492706
APC	3.69783981648985	9.4691753874983	8.56464724141348	8.62434147681884	7.18487191683829	18.3625129441469	8.8594104700796	6.99823305175764	88.4368734124822	21.5364078216727	15.745104795192	6.53700357083773	23.4257614941654	9.90603016056137	8.74750311461732
TCF7	1.79188195455671	0.345914991896596	8.07757037461294	17.4461625198953	5.07169531981535	26.6811053696609	1.48471976889221	8.99669872453196	89.7200196604476	18.3089043974646	22.8344490456987	4.7408389210548	23.3611177185309	12.8271102810541	9.13884181883897
EGR1	4.62720459551276	5.31866423377519	13.7250161712609	13.536904696586	10.5494534633398	31.4538704063923	11.7827746622576	11.3132976479344	130.630855239945	29.9864490880131	31.4949020816129	8.21902114796188	31.7732292619316	16.595218893159	12.8551199836582
ADRB2	2.22872280451875	0.45765359023223	7.89661731620918	16.4875285616739	6.3352300844366	30.2710733306757	5.58749028127619	9.14829963279676	91.1863198407068	16.6571801359202	23.4653512155033	3.12612389560187	22.061270193187	12.2899515647667	10.0942461023323
ADRA1B	7.02498044707171	0.395798706284398	8.38576864469683	18.2616258778564	3.35094950222998	29.532068121356	1.05997603053737	8.31694178950218	98.0642964667222	16.8930649688156	23.332461872618	4.30478448932198	23.7905705512316	11.9259278836797	10.1447841799228
PTTG1	3.3156855762663	1.65307196242799	11.2377873921344	21.2623252580393	1.66583619064478	35.9025167092304	0.521027508312139	14.8594560658812	110.337383561141	21.7787056548172	27.1889727628013	5.07758072120823	30.1264114783744	15.8831075744191	12.7456087324769
GABRG2	2.98787740862485	0.0647485501393462	4.7724127484057	10.3356655456926	2.33596560131997	13.6079166410469	4.31013746702255	5.3855888739904	52.5370164225555	8.72418688936348	14.792500204818	3.42723504398747	14.3517446095476	7.59319324732216	5.85595196058138
CCNG1	7.58489964912661	9.70653036211928	9.65620891727723	14.0512163467842	9.32475192624794	28.3931003116248	11.1952584746201	8.91374464798349	106.470697950222	20.9782028340951	19.0409875004159	4.87415998487756	25.238779294973	11.3668488408981	11.2242650155592
NPM1	2.80631920520035	0.114645876131601	4.43034873408538	10.2716967295428	2.18613900953174	13.4443551513438	1.48938777439376	4.91589587316025	44.7457141916102	7.59777210284162	11.0147058492716	2.63662470263342	12.7469530761255	6.39160817482214	5.21604591320442
FGFR4	0.399327702343391	0.108834854866101	7.32354633676621	15.4819314810211	4.25658912982287	24.4380360667984	4.76063492201827	7.89959392698356	80.1890016203388	14.9396388799674	20.3212598349096	4.83417676600525	22.033750553472	10.9558990778366	8.60669641646827
SLC9A3	0.301406764282119	0.304424410075876	7.21491842566117	13.9259780306486	4.97418522857836	25.7905416381946	2.02104905065685	7.75233174104403	78.6194903505654	15.4146504172757	18.712876963952	4.60364170069462	20.4320498078209	10.2667445979257	8.1633714210863
TERT	0.841052600605077	0.193518291184071	8.12710313613855	16.2235216519754	4.42611866876558	25.2526393111807	5.75802544500001	8.06135659549834	87.4129915139036	16.3604978180028	25.1506703895496	4.29028964935258	22.0960341401696	10.7774408326306	9.2758549778658
SLC6A3	0.734363553699329	0.218888142323923	7.25743693871025	16.6940853868983	2.48763872852405	25.0158153276528	5.41776152168757	7.63750302044188	81.4180769318156	14.1329984202487	22.3396445337152	4.32208942262884	21.3608988419605	11.3644496752885	9.09110470341414
DAP	1.80033126854089	1.86670339899429	10.4232906214145	18.2000484906932	5.10758880988876	34.7316048175329	0.637111335397736	9.97072672607285	102.558956263071	19.6423299291487	23.997001817452	5.51825848987918	27.5536037501948	13.8680236574436	11.7267936570548
HMGCS1	4.96407739553833	10.5664529797918	11.1479940564989	11.3662608370948	10.1336127587169	27.4774282500878	11.4402423018523	8.5900389233899	111.282816926019	22.784544279702	18.1561383628752	7.44337673460306	28.0825633035107	11.5669055758236	12.0422806034274
IL6ST	7.8803296838516	14.760346128815	8.96071368384425	7.90574555800072	8.67522382098394	30.0836341626047	11.8217560452829	8.1490478963575	105.438072701067	19.712319914604	19.2698202456105	5.25075880419001	28.5353730025754	11.5806313830584	11.1921548575653
FOXD1	0.532087977850794	0.36568346676325	7.50118082697441	12.6918882199787	0.521156709168184	28.4326840842266	3.84786840479739	9.23462862599468	72.4582917867695	11.134709342482	22.0222380538658	0.710838156150843	19.6447910821793	10.0176669851285	9.66099722295344
MEF2C	4.72625618132966	0.395796673631943	7.04663832263655	15.1566896796949	1.79624282057399	26.8289438404471	6.453375764179	7.70460928945398	80.4820635552411	14.9001612792695	23.8939930028377	2.9539554247121	19.7998984431271	9.84014317218123	8.69357295491423
PCSK1	1.57903409463631	0.323100704342238	5.33389962701285	10.4296042760658	3.14713940282745	16.3487876263588	4.54662945688448	5.88799492170139	53.9522880380358	8.24258266381483	15.8060382822693	2.52712691000631	14.4018955460156	7.21970748293282	6.26625767075063
LOX	0.996853625176413	5.47872481615282	5.02225912518052	8.56277902179924	6.44540072580367	24.0829541175649	1.15410494610044	6.59597469031999	48.3346919831711	4.55186568090018	14.0833440960805	2.32538987564039	13.8221186269337	8.46949423856605	5.44877654941009
IRF1	7.72924604710743	7.32295447409135	8.90418564772232	13.1291522137637	3.63544068462922	27.0726676067612	6.49774132320179	9.43952976053202	96.6296199347162	20.2111699521753	23.0602973030234	4.89917378179216	24.2928234817734	9.13083455783677	9.94237912395533
PPP2CA	2.80893298094358	8.57984941365814	11.3605798245576	16.6327723129912	10.8466955726055	36.5337204081454	8.51913551172559	10.549466517961	127.835316427619	28.2308796179922	26.5456462254848	6.54335530196651	32.1745864071849	16.1880419638535	13.1946026309471
HBEGF	0.559332041453169	0.345560799991125	9.37062499948253	17.7367476599157	5.74329191904501	39.2690352047575	1.75742900348795	8.75222017164005	94.2511498813261	10.3090071346634	27.1130634284435	0.226901074113373	22.4029581270203	12.3454271486508	11.1780913495254
TAF7	0.575926100558295	1.94531206079249	6.4262131645008	12.9908974137976	4.56056827046268	25.6115216127053	1.61186657879296	7.21544357195973	68.7245584995512	12.5762481314972	17.8531508592383	3.11907108366145	17.8399103914966	10.0016908938475	7.27228801855649
HTR4	3.498872113835	0.139891058064654	5.56405258968361	11.014825131704	0.706903933157499	19.2692471552678	4.92001045856709	6.01397514560643	55.8138822546561	2.86993665090129	18.9908035807727	2.82628021948396	16.4719753677859	8.49402163121884	6.692541381352
CSNK1A1	0.741697888335524	10.023129643302	10.154780953866	15.111947560411	10.7703365352802	34.3020152102151	6.80486310742028	11.3741318675034	108.582764683911	23.828284358465	22.7833410701852	5.70366475143529	28.8010171709278	13.5490169754692	12.1547196178488
PDGFRB	0.440603998306025	1.26289244469138	9.09734542853717	16.3721971462961	1.05316995944468	34.8346305038404	2.88553252402858	8.61378517404777	86.975700412144	13.4637541786924	24.6402942401606	1.61189880842593	22.3811612659375	11.9275138948299	9.90086248055647
CD74	11.6209784170873	4.49212086041187	11.1390210126685	22.3342310442835	1.56690454983706	46.5149244786006	4.6623729752111	12.2016117021879	117.228028886269	16.8164141649823	31.796710003192	1.48004651379335	28.3501409246561	13.9931106831828	11.2081062611655
SPARC	0.68181327633056	5.23730817327464	9.76976560150617	22.117857980277	1.98912756600037	47.1130699172212	2.57381053063769	12.3723527222562	109.381331193423	13.6269832528409	34.5294743705164	3.34603218041838	30.1993309219725	15.3188235245063	12.3627470498118
HAND1	1.53005413324601	0.0856126872020547	6.96301779605514	13.3239208982893	3.2598779210025	22.3914518233218	6.66439034567342	7.76992094353255	75.3071627157513	11.9869909997484	21.4834304119331	4.22302383634905	20.5591232587241	10.9857691755203	8.97740479206656
DUSP1	1.53704048721549	1.67277186394753	14.3180169776658	19.0277427932006	12.4397787958212	50.9636648961448	4.43482594848637	14.5834755921752	146.590715157958	31.8848859952682	34.3220003235407	7.50024549165325	35.6990890377356	16.455336628313	13.4117102595049
NKX2-5	1.2414541536633	0.323482692142445	8.03208846430742	16.8479862112764	4.21818574279205	26.8689883521157	5.89633376055164	7.52825591809845	84.792466325926	14.4548206855492	22.8245400101242	4.19668197072191	21.8298565724517	11.3535212184876	9.10617227113243
DRD1	0.679227551866566	0.187456734722964	6.22637388624785	13.8956418339445	2.06397172558926	20.5715139893906	5.20571563335679	7.10027546434728	64.261295609861	9.59202811546489	18.0604040735921	3.68405996648021	18.5086070955293	8.52430043328374	7.61233312425651
GRM6	1.43865302105241	0.17227682775994	7.14496873272364	14.7205567133441	2.05321978335988	22.6702289328935	5.40837578811239	7.37022900147491	75.0256746356711	13.1912932576526	19.5193378280111	3.90238657191165	19.8122429958178	9.71858865206413	8.49530690892159
IRF4	4.03984528413338	0.217868977804377	8.55485818102715	16.5957714173127	1.09220341978803	30.0628330639031	1.34535893557144	7.64404320142094	83.2405559299185	12.7253216362673	23.1873036747627	3.30536693134752	20.1780550383192	9.45853447384651	9.46773802213879
FOXC1	3.30885061854573	2.82989396254569	9.73450367028939	17.5559132688664	4.03751715354699	37.0226328544348	4.16462854367492	10.1302023680473	98.5123913334831	16.7901630725374	27.4286036408486	4.28062659264629	24.9003694876697	12.5555879405371	10.5831204557811
NQO2	0.658685347938647	3.90979778450167	10.3748622964974	13.4009958412115	7.80559303001294	27.0385550591187	9.4227683218905	8.40699872216342	98.7750676696247	21.492732835281	22.5804168512814	6.74094979030741	24.953052616985	10.7849036910808	10.3904292915835
EDN1	0.504090206364701	0.458803425414278	8.30094974785176	15.4054077502795	3.61711213586055	26.5379680717493	7.7443034214271	7.41250771133947	80.2624754289714	11.6127880318135	22.8846165284949	4.2102493558662	21.0316079270972	9.43104710614525	9.32874382088016
ID4	0.380627487442975	0.158877691778428	8.10521754545769	13.4536317140199	2.22032840069987	27.0325360509141	7.88740027769173	7.74386951190249	77.1213441599178	13.6658624214703	21.9653759913892	2.45624738721579	19.5507377132955	9.01839044094951	8.19338711798565
E2F3	0.843912541803695	0.620271088928101	8.43947113567547	14.4272746846862	0.749222269158299	24.0321196207275	5.65761849412129	6.93130887115982	71.38568459575	12.2099945435053	19.5730698286023	3.07740753977919	18.2678462440269	9.20503149247844	8.14005699959931
MOG	2.83582692157647	0.18788328778107	6.25356374012337	11.6523370664667	4.15799975171925	15.8033618208992	6.01062975413006	5.84659228072011	69.1339988122083	14.0622827597193	17.3098192388468	4.34336756771022	18.0742510077401	8.63167036856892	7.13537145919336
C6orf134	2.28008773792969	0.23630213051873	8.76137376554337	15.1896075885346	1.13099739137645	27.7919296102874	6.55977113620513	7.22729015225033	83.329065098869	14.5014053850973	24.0276577286845	3.95827143997076	20.5042594322374	10.7416482759122	8.97947560962685
LTA	3.56390119408443	0.247584950922156	6.87382356037107	16.5167894819764	5.56203643727061	23.6213248636277	0.769511920123012	7.95056977023875	81.8798010360077	15.374629265823	21.3362143357616	4.51138800844056	21.0614236821914	11.3896788557985	8.25140471461898
TNF	3.29876810969065	0.14652379789494	8.0035798058745	14.4584943001101	3.92758476366028	23.3811230899408	0.708770185164513	8.71343031621067	84.6104329277591	18.6551086816474	21.560240437147	3.89288666085614	20.7769379803244	10.9856543223425	9.10001346736652
HSPA1A	6.29423706220583	0.972723118869974	12.4137694938685	21.1769685591689	7.56519330124846	46.435157487693	4.32702456914451	10.5912594823401	130.165035027826	28.1912809946021	29.7230464473433	7.13124867123463	31.2248041395888	15.0176832637431	12.8947390881579
CYP21A2	1.68327616187212	0.112656408836171	7.24563093937071	14.1862944309035	3.84224084074635	21.0034510891929	4.83769497759136	7.27450865186023	75.4643749579414	14.1410661476546	19.4014876315808	4.44414305556245	20.4236340257147	10.6050901844525	8.4443083989969
PSMB9	8.20243470784625	11.3403533719012	10.0276098642432	17.3552519872254	4.15812242454694	31.6123266993614	5.51578374254705	12.5629835616006	105.799068019285	21.6857737797951	25.013852709741	5.27373404681205	30.0917771862692	12.7921306296225	10.8200971655189
HSD17B8	0.908457379645127	0.772831070435454	8.00110809840935	16.2135884430202	4.51514794230503	29.1215113253223	5.26619134202064	10.4487835844332	91.8019821641676	16.5943963616339	24.2569547669125	5.23210466245166	24.2482809587694	11.1773301208011	9.72218632285196
CDKN1A	1.00930572448756	0.437298079027325	10.0555922295893	19.6912458719451	2.98346992570176	37.0118518332596	0.813697131767643	8.68627186966337	92.0755520996011	11.0988627111854	23.980127845199	4.10882262056749	24.1439381418727	12.7925170010861	11.1173372094461
PIM1	0.487806091432109	1.92872593111128	10.4141895351283	19.0694880976469	7.5994421021345	35.6795353202116	9.81463625359752	11.0295157170575	120.90804248013	25.1272954076337	27.8235764318829	5.27568526276216	29.3070488138766	15.1822501380326	12.5056441290579
SRF	0.826932673218339	1.02094746991962	12.2306666059001	16.8597772773223	4.63570697549792	40.7088759332483	5.69520541850898	15.4000663252024	104.645838539399	19.2933546398632	28.4125731484831	4.08506748522044	28.3424909286757	12.1779971591291	11.6271321748674
PNRC1	9.23719689986535	1.57134704851955	12.2533835512754	21.0648866011175	7.63312451447923	38.7615821056	7.23608154950417	11.2660396997087	137.761849229666	31.9532502953034	31.4205553313655	6.33738375988423	31.4733133151129	13.8195006403172	12.3063635991691
POU3F2	0.684421997379019	0.223631391152613	8.53691902439342	16.1518497024034	0.918026215963516	27.8163873180931	6.31976292199029	10.6028771590017	85.0302061097183	14.442957414898	22.5055232089099	4.5830597464943	22.9532188970766	10.7811963072868	9.81604764870382
PRDM1	3.47470693331128	1.83520628104774	10.3747467448462	19.9815311761128	4.58645950992993	31.7500596987421	6.1619227369474	9.17606425760328	106.848886945405	21.4143236452029	26.9423314917856	2.51580306933925	23.6337179903482	12.8051160705708	11.0355015337695
MARCKS	1.98401743640394	3.20556364526947	10.3894395554082	17.5768679910853	4.81025635085081	35.9091962847873	5.34822336381478	9.7856219006964	102.976659642554	19.1787280530082	28.1123111641483	3.20023916193093	26.3769826990642	13.8498720309381	11.2140150998389
HSF2	1.36132325811757	0.246061576120252	7.58690233026256	12.4663722828789	2.12061226778633	21.0534090555629	4.26704142465642	6.01308707691806	68.063676083471	13.0758688269374	19.5495549243541	2.56393326477445	17.0581526464314	8.70886473934657	7.37677026576745
HEY2	0.594008719512257	0.120523408423414	7.16254807570144	12.7370271687542	3.08178916042602	20.575394220137	6.82923375785285	6.50528379173321	70.814390269565	11.627878469471	19.9064521761072	3.99267421512157	18.5405509076674	9.22073540245884	7.19335331457154
MYB	3.97714262755482	3.43263337158946	6.45226787718519	11.6215404530343	0.854129353650461	24.5307962702575	5.74583974019823	5.92843866201631	65.6454279155943	10.3964620081582	12.7694942264714	4.57975524105704	17.5763702294451	8.1422975274186	6.56998272255892
TNFAIP3	8.16605912327347	2.88423048874407	6.5308040525977	17.1361006353986	6.50973303321198	25.5519152088977	0.321352511420693	8.16115558431268	71.2635234411802	12.8593697504141	17.6690868146281	3.57331625057914	18.7046086058098	10.4683272431385	7.14855822459999
ULBP1	3.65800110499708	0.344449061788782	4.38060060199513	10.3361227818193	3.74400127941369	21.5349100580937	0.139610369666705	6.89410122912188	50.8899729561723	3.48717001552338	18.6619148517505	3.3149588320099	15.8341932950194	8.21203971970126	6.62992693095331
ESR1	2.4929185718291	0.217996953160704	6.75717730121202	15.6507414407638	3.96732807562316	22.0814558888488	3.01719979378617	6.87439108460187	77.6227331986229	15.4774816420645	19.0377370450854	3.83383737908616	19.6452376470692	10.7049405836536	7.5435462195447
ACAT2	0.501238484028313	0.337685878839094	6.74644975908742	15.2839609045653	1.62702805131237	28.2894491542299	2.69795010631433	8.04122479320189	65.9046246167664	1.31842761787612	20.0562716007937	1.2453106070483	18.2460688327759	10.4450984472006	8.47122987404427
IGF2R	0.352520259361574	1.67101691679933	9.03925991643052	15.8079911344147	4.48386686489252	40.8839754387135	0.270528385354035	9.45291671468828	85.2345339456532	3.63794289968348	24.7791450322656	1.47588550120936	24.963732318483	13.2942094566041	10.687707621663
TBP	1.83381036526218	1.35525453660089	9.6699436774325	17.4640559470955	7.3008997332641	35.3823363493076	1.79304972684288	12.1037942327505	99.475601797354	19.7330167015893	24.6320877490202	0.563676395087002	25.3871109480971	12.6391332674269	10.1128649493476
SERPINB9	4.12681009849739	6.10450992962495	6.58912919965602	17.1613406669691	4.13896615119057	26.5439251548724	3.74867687231396	7.04284228328168	69.1188999122718	10.8020262303628	19.7445449122658	0.50033088230097	17.2174457369965	8.39624267277336	7.12492108627367
TFAP2A	2.7693757560096	4.34017795145926	8.86447212715826	17.8818339786315	5.2713709600566	34.5801472799581	7.32185540050504	9.77881079885918	92.6336572251024	11.3767855278729	25.3869239234743	5.21118887290742	26.8919324795687	12.9538082314466	11.2386852357341
ATXN1	3.33265385090551	0.786819582447609	8.73233601447867	18.2066759814817	2.34783092034902	32.7256535201493	1.61941113354515	8.99097326457177	91.3011541858423	15.770537141199	25.1999896891465	2.36203493482343	22.079302862961	10.9303769229183	10.3195611643228
DEK	4.0463405800957	7.06686415576812	10.7341875507609	16.4112994553946	5.38810360332319	29.2336542569591	7.12874154794052	8.69694257687382	96.4106581901158	21.0344282416435	24.893928244543	4.72018859696489	23.6484950252466	9.59179590294324	11.0902070256175
HIST1H1T	0.280358733969071	0.170861061015856	5.12564918176948	11.4498010611584	5.07381395198234	18.6946054002946	2.93653351821928	6.36226257366907	57.2077019960263	9.53822687547135	15.1721417483886	3.31372390111502	16.0291116630049	7.94895652237275	6.79348124960518
HIST1H2AM	1.75602777896248	0.658197126280417	6.23912496333246	12.6892828249951	0.61353926336637	19.3620667993107	0.137053031574043	6.3000101733692	57.7844151330585	10.496995839353	15.0968393990326	0.896433747573126	15.0096843753992	7.72608140071937	6.49551938670241
GABBR1	2.81617139653724	1.46245338376893	9.75343371010024	17.9386397156121	4.75424121610878	35.8342270756136	2.71967940926745	11.6665328782917	102.679162373193	19.8399018751957	26.0794757859177	5.27365779665779	26.4885546660538	11.8969810332654	11.1594911581942
FLOT1	1.29398725872647	1.47563170091933	8.82819524351164	17.1694614987127	3.24195890471695	34.7597184396762	1.92900591018443	8.44339037079893	94.4805726726316	18.625099262389	24.7597980013021	4.30565619417586	24.4359377410962	12.3787309311257	9.97885816266212
HLA-B	1.82675947116783	4.00653779675913	15.312483383718	28.6386718890463	5.32335890020612	52.9800229705481	3.6684421319618	17.1277832257551	154.089195445538	31.3994707016241	43.1845270041793	6.04866566246595	40.8988742359858	18.7051196565523	16.0292408632427
BAT1	0.666102534596678	0.865871004654779	10.1208916320974	18.9110025035785	4.52954481138339	30.462095293944	5.38924921392667	10.4183926167168	103.868085593194	21.6646502892282	25.9648283581613	4.92587671245796	25.8632214503237	13.1800364249505	10.8819879442144
COL11A2	3.99672964477732	0.346242759962777	8.25612986775859	15.2295381652004	4.68023262212748	24.2658064340345	6.86632423229123	8.6375611839844	88.4470680827741	15.9447001545147	23.4674077909237	5.00650737545286	23.1429854886741	11.0593288112406	9.26734777705249
TAPBP	8.6521641196806	10.5834146705644	13.1711541437202	19.8738814130238	9.43489479678136	39.6180885484031	6.39111115058826	13.8798553459853	141.846398133767	33.0421877496939	30.9713537126052	7.39569354957481	35.9719598545974	16.1102737172181	14.2701825237132
KCNK5	0.692558019588502	0.310363686436669	6.71433808928837	18.0367585279676	3.41083442321673	23.8275302625999	1.03770386445848	8.50949630138052	81.4595939679827	15.5362434862139	21.9784139629633	3.99561686331621	21.3371147270541	11.128307675702	8.47998295772187
PLA2G7	3.6895474497947	5.83297354327007	4.8546584671518	11.6939195621008	2.03516803299287	21.6755235625809	0.472726978242363	6.36158505098428	57.2580474846264	8.0332712235627	17.8140706227036	1.17910581458667	15.5001056420911	9.24674734065291	7.23693186519328
PKHD1	2.02418693794074	0.183075752313272	5.76999793793966	12.9207742567764	3.33447081092908	14.2559082846642	4.60832741079823	5.35110884659696	62.3570901564724	11.3084868757817	16.9188191207984	3.62355149914541	16.2748171053927	8.5322721054955	6.36314062853262
ELOVL5	8.71939007865268	7.47461134422118	11.2456074369796	16.8197951759046	7.29625236408519	41.1579884461187	2.53527374648309	14.7131053359158	119.879778038798	23.0863155971112	26.5930309931715	6.55194925196607	32.6074690193061	14.6836293809712	12.8189303241533
EPHA7	0.649198321798982	0.103626104555486	4.95383980871678	11.6583992421514	0.434394498793313	11.5043978198059	7.50621801854008	5.59793926088899	53.1884982832453	8.04460744506737	17.9010543689782	3.38059267821017	14.0339429673003	6.16506767633471	5.96695729675539
OSTM1	0.380081120033356	0.426136574074726	9.41305937347954	14.1664873990367	4.64727065275401	35.5835752590851	0.327385745881137	8.34937297202169	79.1768363624936	9.34690935788338	22.3587196545091	2.37559789425587	21.625306508088	11.4381349468432	10.1771193300157
SESN1	1.24826120875029	0.563522097321836	6.33138373932458	14.386558600757	1.87967831284979	20.4660056831196	5.8252529704388	5.74473141039494	71.0428625432807	14.9549599598897	19.6067807993016	0.158542450704886	17.1300646303387	8.28355189531412	7.54777630933685
CTGF	0.5458186762408	3.31572057124154	7.21990897448266	17.7379398733115	0.676239726498233	40.6507762536847	5.57161038032965	8.54906341295185	86.8869330353499	0.460828760506973	26.3219165897724	0.469714926995172	22.3923894967431	11.2534691891708	9.86953725186197
MAP3K5	4.28709507831524	10.1301268591486	9.57772542639242	10.089758148623	8.10937180226332	30.9141507789819	5.60901878986131	7.59894449741438	100.173201702002	22.5298446888469	17.6665626905109	7.5277395175947	26.1439679359926	11.3497404355787	9.20921767115028
IFNGR1	5.93329523196092	10.7111899380613	6.49455313900498	4.53576773088357	5.71169493225107	25.5727299295768	4.9205983720468	6.55960594794334	70.2955841392818	14.01926280049	14.1745245710367	4.54600180312222	20.5654537529525	10.2584338747784	7.9316118239751
PERP	0.85938797444961	1.16591359504045	12.6227659080844	25.1995953521773	12.6596317101938	43.1265918045326	6.0327160578586	11.1342310670088	135.478486902798	23.2749752182666	33.5590649803106	8.89271258594274	35.0789653438023	16.2857639644911	13.6385027274221
PLAGL1	1.39621777760758	0.828702051179232	9.14237878794941	16.9433869525999	5.92551325995368	25.6108538997004	7.28707067499335	7.92907141053891	97.4599571781758	21.2364225423908	24.1019911293196	3.44238139627675	21.9418037920075	11.8445559160128	7.93949377557142
SOD2	2.17306561911973	11.8611672373084	7.97997209918029	6.16480244161585	11.6311380605599	30.6141415930088	0.290371135113313	8.36882510856262	92.1317280336147	19.8062987761845	18.7879577895281	6.19067002146257	27.6427170366954	14.6319327382876	10.283135535005
TCP1	2.18455412625887	3.23106395702505	13.3237918307079	20.161522810481	11.6498537401834	41.8605450897871	6.42299532767856	11.9931704921756	137.704925395351	28.0971428310459	31.5513513321026	6.56130321656918	34.5548067321893	17.4418404250359	14.8194153883071
T	1.52909213286056	1.19552069167471	8.78358698303652	16.5657648461076	4.82004137077811	25.5531847522795	7.20291321492659	8.60439157162709	91.4626501219952	17.3315140004238	22.4423107170359	5.11483129176138	24.1285041916249	11.636463172577	9.31889991950991
SP4	7.35935062108821	3.59124855076623	8.20177168533021	16.4032022918051	3.01963392170353	28.9750792707261	5.088296295798	7.58826538303984	86.5417365453848	15.3989321416435	17.9198952946809	5.81285685258827	22.7039991537611	10.8507517455585	9.05529929419304
NPY	0.718828121370347	0.261331224925804	7.78046424160756	16.2329371282876	4.26203061365028	25.4708487045058	4.88181718134935	7.96873789524145	78.1258045978373	13.1049277077379	21.9938543074074	4.32156137591971	21.6118261523475	10.9458109505881	8.74015307056154
ADCYAP1R1	2.44336522584981	0.10176424424895	7.77724544330256	16.3017475980541	2.25128830062186	20.6496173998508	8.06207372556555	7.56718197206187	84.6197922361502	17.1271774582802	22.4608071786574	4.77548024949925	21.0027402322477	10.9393257347605	8.74542948549965
EGFR	3.29492199447184	9.86316740299663	10.8372126304363	7.01583285889917	10.0033020473748	45.8368646493273	6.48205655934472	11.4624150763386	107.217530093081	14.380616725262	24.3785005242616	7.12613351050686	30.1407161563315	14.8555296135043	13.139172250061
ELN	1.82105915356305	0.757164546335185	9.54341376747943	17.5505684098016	3.98528416446736	28.8446827467425	8.55502317066714	11.4007593877175	95.2909925244524	16.5315298674369	29.0623614708959	4.93312635459583	25.9343067519004	11.3152597983107	10.4799252239474
HSPB1	2.26245674903792	3.83240518471806	18.0722884191555	25.2100620504724	9.16537427441424	53.0700277032389	11.2463578527422	17.3208828021757	162.656480016786	28.4175995121974	41.3570741585713	9.01947063545346	42.3751518377967	21.5154362527349	17.3004569171529
ZP3	0.656657778589597	0.448367571919721	7.65648746255281	17.0722104664068	0.717192288842033	29.6296754965413	2.86138257494768	10.2022677707118	79.5349390243138	10.2650135219833	22.6323195972206	3.92194465461111	22.2964902506151	11.0740707322029	9.47583114455372
TAC1	0.655616258033218	0.117410692055997	4.69905922304921	9.38137758698502	1.31370677600532	14.5752118777143	3.74762585283201	4.66653194444743	47.19549730733	7.3229257915708	13.3854124883168	2.66079126363335	12.8470901328955	6.67979063027628	5.20204501958078
EPO	0.285196826290409	0.17739691498274	7.83380922413175	19.3155222688422	3.94153793322146	27.0688962422869	0.858314433075865	8.83186061453314	85.0623469613841	17.0262174637823	23.4122959651352	4.73210494598631	21.6709059203027	11.7198245838071	9.57169549312773
SERPINE1	0.394564385442668	7.12970382085995	5.31251524329936	15.2266920536226	5.28128405309023	16.4806879433819	0.397609424373393	8.71320334415989	42.6098826433014	0.306066524478656	15.5228452251424	1.27343131630435	15.155811046032	7.19422724693412	5.8479117233622
PRKAR2B	4.28584459496662	0.352377441131519	7.61934681750298	10.2335605114222	0.888771546373099	18.0959536230739	6.95465254949603	5.90714003099291	61.7764826569978	10.5571844666149	17.6606098004943	2.41650348228797	14.2368928617487	6.14201808000076	6.65574097619474
CAV1	0.806736114523182	4.16367943419917	7.75802157849272	20.766132045414	6.00853164890325	37.4535774452707	0.287577771198841	10.7943208433059	86.4560833086309	2.07681832317289	29.4424846863662	0.529387952678102	24.6407434660397	11.8612316449642	9.90762045380466
PTPRZ1	0.373398533604694	5.98759935218651	5.3552987364356	13.0483185041424	4.54695338065796	23.6848077105469	3.71809160191913	5.69504157324073	52.9646996456271	0.371842470812568	13.9163113493406	2.81056833153487	14.454071003681	8.11274697516373	5.66362753858015
SND1	2.02860091300624	3.15599623880169	10.4429319881525	18.8744307372675	6.34747812753483	35.7668791824169	0.431519818783558	9.55527937800304	106.698640117722	21.5707210354139	26.1567202159032	4.21698178592833	26.5629909333246	13.3381648368268	11.5842083590568
LEP	0.357382539095182	0.34175176248889	6.12459415516554	9.80340411668648	1.94286623480388	23.1848369667628	4.39372958988319	6.02874555761035	55.997393586999	1.09523659903302	17.4915452373788	2.73453523838924	16.4574647626203	8.25341649342276	6.83298471844099
CASP2	1.39076198208156	1.57039368429665	10.8789030962321	18.8107615437283	2.10042033518873	38.0275068241854	5.04487143393878	9.55729852155132	104.244668178183	22.8829548182358	27.5781226298175	5.45637350016031	28.0213068533819	14.1970175701996	11.2882765895656
NOS3	0.385897224897103	0.424935709171066	8.25399837526041	15.6146775569584	0.895864725692594	30.3813207990307	6.17243149091235	8.53451052390203	76.4656243279484	2.72185355987742	22.4709607991399	3.43537287103683	22.2766711826009	10.3430308015281	9.0278084842432
INSIG1	4.07599903503931	0.49400266616039	8.15084116192892	15.9034748396285	3.58029466259863	27.5322878164215	2.57594593708884	7.18372358385553	91.8715964620169	18.7629197286321	25.4157651462174	4.62884166437572	21.6068201590122	10.249135407755	10.6117465617476
EN2	3.19727013213639	0.554419997327432	8.00473378791326	15.68888318689	0.542085483757908	30.4171023867296	4.22036733647258	9.58748358217656	78.7992466363777	10.7188322904744	23.1892710181625	3.69591142717196	21.7001873462144	10.789884937824	9.21758379798
ACTB	0.596016791721672	1.51493335669176	16.0023997725404	27.2322561508594	2.31831670354241	54.8437045179362	8.5270069682122	14.688157162599	151.527220064747	29.4213264581551	41.5055685057029	7.98841882465289	38.5551692376321	20.9571195732363	14.3350882113582
EIF2AK1	5.40424662362881	5.87873730490114	10.9127192252341	16.4995647514457	9.89589914677342	34.5063225818267	1.85900270980408	9.33449930874502	114.360650716586	26.3720498603344	25.3685951057936	6.70966785038772	29.8157629619286	15.510060904774	11.7877318512358
TWIST1	0.48651572930802	0.261550540535949	8.60277560912351	16.2916441654362	1.79559490194959	28.6401818063492	4.09005414721949	7.81200192999767	83.5611559142564	13.9473110964978	22.9448141081747	3.90046497784898	21.5805578884663	10.7312544292352	9.77627055009232
CYCS	0.876660653867564	0.079338117749636	9.19293561231201	16.4594130340839	3.52713552679233	29.4497834691435	5.3019587145048	8.97422845785324	91.3606777864814	17.4880567806722	23.1384376185974	4.60124703808278	23.4839726732085	12.6767015579791	9.66959206557675
HOXA1	0.940502578151715	0.619582623959783	7.68686434873419	15.4694470565333	3.50156921814789	26.0311769348134	1.4703333969142	8.61178078815763	73.502269470816	12.1326833900115	21.2200346154221	3.37123040955708	19.4903335066893	9.73589913406907	8.04415532187322
HOXA5	0.486208889692273	0.316019122041249	7.09423361127386	15.5803875099348	1.08992188041645	28.1655580333653	0.623379851534271	7.86711460082908	68.4419243339956	3.49689047161228	20.5250100838638	2.49167108321794	19.2547906879554	9.66075003724404	8.10941275256402
HOXA11	0.845707030430042	0.111050552295196	5.38087532511036	12.3191050107477	2.10474205362814	17.5770171193312	3.74399098812179	5.56938584203589	59.3874914361023	9.59084909335698	16.4040567692141	3.45635877279197	16.4229649464289	8.40969139137001	6.15025289105653
SFRP4	4.77655527587536	1.93160642045685	4.46911378423107	13.6681943715134	0.545023931847731	23.7886474199008	3.65576708015061	6.35815834178254	57.7327062347986	3.44870287548398	16.9734269392561	2.43600215240873	16.1550800084314	8.79603935271878	6.54405766557787
GLI3	3.99201771091971	3.99645280064502	5.60933938330631	14.2424358949075	5.80784458450834	27.679682048909	1.03308591236802	6.57142643050467	59.5419835049764	1.44634759811229	18.1563285523789	0.445795299789361	17.0275913111126	9.25731648787033	7.2957480245631
PGAM2	0.392999919520679	0.201583383646237	7.52741711013071	14.1876555683332	3.34061596106884	24.9199101190408	6.4066882833418	8.54180539704888	80.6544059357562	15.0408518759852	21.3978418649402	5.11394994986639	21.6358940284907	11.1415607174589	8.76593684992713
CAMK2B	1.28152860676569	0.422818689594121	7.02993968128748	13.3886804360709	4.0214432035104	23.3744297199263	6.39506035960453	7.03056424426779	78.6156146691614	14.4745812542475	20.0637594567284	4.56864942178675	20.7806188015037	9.90243060768045	8.61110364838405
IGFBP3	1.79398074296399	0.375217401060407	9.3348853415093	14.2594312165091	6.26290156518623	35.2551276604061	0.737652320513091	8.49381378162244	80.9400021512518	10.0983099784097	21.7022061563943	2.78970177843995	22.8354667401957	12.3147909112342	9.94198632218961
GRB10	3.74973671665566	0.652390080400373	7.86165665820022	17.3205442139528	4.22593377588603	32.1766730490269	2.49235362219463	7.77913151923837	84.1281911136151	13.026888076823	22.5451946829331	3.998291985537	21.3548488751484	11.7120539063334	8.85141732245044
CYP51A1	0.465022876424664	0.293304362097923	7.79478436750819	11.5448502648916	6.8555087193793	25.444530372548	6.74777030577856	6.77192215097104	78.457691074445	13.5820870479335	18.4294317729298	3.63213526931936	19.2160032515438	10.0395081040091	9.5381612033007
CDK6	0.386003116873398	2.26661099044602	7.99726341166499	12.6156334246372	6.78832279928458	29.6398650050102	0.937678726711168	8.27474107455764	73.4037338192422	12.0297322918029	20.3572608553117	4.05583496727451	21.5920275390901	10.8487031722648	9.97246756522332
CALCR	0.754561951148421	0.0686789866006847	5.19926138247751	12.3374655912841	2.79287304937452	16.6319236727448	2.75509415062439	5.87153723621599	58.7213378420103	9.80158642971961	16.5985066384741	3.64616034275868	15.8083400522757	8.70720683223669	6.09919484989283
TFPI2	0.290132346737173	0.145042427678291	4.59574482039581	12.3772481532534	0.55883894031127	18.522290226256	1.69207866319697	5.60884886763098	49.7769817878628	3.88884181760317	15.4207265224154	0.37260949799924	11.7740464599267	6.54266380900753	5.80777586111594
DLX5	5.86751860872691	0.395833283535404	7.479252972192	14.507401340438	5.4023152846759	25.5049839613239	2.81283000167117	7.13643298578166	74.3139402457543	11.5209246683993	18.8356752976389	4.54541240554439	19.9459352567907	9.33174001314843	7.94528773033568
ACHE	4.48750436516245	0.608965890011864	6.95273307799895	13.0355110175896	4.04936809111033	21.0390619493268	5.88509514593298	6.80763030254311	77.4069495015323	16.2256954130591	17.687401943629	4.44787633351129	19.6955842191351	8.52188294244829	7.61402841526199
AKR1B1	2.13879927417125	0.962609128889174	9.96151181674931	15.8435468375642	5.71423707890672	31.0621042307765	0.433113601776235	8.77962636018693	93.9682526927927	21.0869213814635	22.0057546636829	4.79007356201506	23.833148164058	12.9206992435196	10.7705869009341
EZH2	5.16974213018936	8.85047826940356	10.9964554589573	10.5430936019138	7.63350033057779	26.8768465534716	10.0493687883606	8.6941597693347	111.720060886792	28.1922927990368	24.2081641132063	7.27115031347364	27.4198462155858	11.5392748585251	11.1755869515932
CDK5	0.872709498985691	0.577077948666072	8.45417909888173	14.6735893730623	1.06513648593023	32.2976205229409	1.56005245989277	7.74122469078251	79.0743488819673	12.9741295275693	23.7592542041257	4.08425773418592	21.6403375948142	10.5767366268645	9.3398773218007
MYOM2	1.16040559049528	0.187456379531921	6.4983919837561	14.468415705928	1.12328881048247	21.2491082814225	5.35792661924374	6.54267722997083	70.6451476906966	11.5344375408844	19.5733230622271	3.48470559993793	18.341755343799	9.07067930817934	7.651089798197
MSRA	2.84923435752781	1.01239093188134	8.38206658569855	14.8036001418893	4.26621416552818	27.5406891590971	6.0299814571003	8.17114684933432	90.7499832035658	19.7900010624092	22.2332978294063	4.62659597267622	22.4406834613406	10.2658748320584	9.07539131154413
GATA4	1.86774923495462	0.0942936392790246	7.72034230126166	15.1315947595746	3.42217544244582	26.4450003864138	5.7445437299456	7.79154211613113	76.0169338496398	13.4340254591018	20.2525518323006	4.01686900805775	20.6414804274836	9.92600150401088	8.80425727941146
FDFT1	7.45946913637427	8.81425910263386	11.7674266085511	20.5117538254661	7.81940060955461	33.0419279871824	12.1173173324559	10.9638136027566	139.742558528507	31.9624870420034	33.7382148646808	9.33591982278102	34.6004688808224	13.1187223158455	14.3812865455425
LPL	0.951086145012129	0.213667414722388	6.19512034402436	13.0546650963479	2.12605792877364	19.0236734823424	5.76097325856407	6.60586738780903	64.5964891769454	10.087953338065	19.0854316869193	2.64616238702687	16.9986093796015	8.5799686692195	8.0013013536165
TNFRSF10C	2.39258486698886	0.127534497794451	5.85339637752573	14.9026942657305	1.33737190190694	20.490529175731	0.620569572387524	6.42246396702834	64.0278880021864	10.0179778921601	18.0590936814036	1.38599011339795	14.6275369458628	8.53625473128666	6.51761418376196
WRN	7.9877977723656	9.34100790732784	8.72887671225026	11.3007344995877	5.03175674169762	28.6117598649242	7.0112165156138	7.56393677869242	95.6717544207467	21.268602106219	17.1328188475131	6.16287284494139	24.580900203244	7.96224197648314	9.03143877580011
IKBKB	5.7244521314392	4.92433043691806	9.80881396529836	18.6950037471964	4.07018921152934	35.80586679597	6.75855520328531	9.23323220744783	100.474717083152	19.7784238188531	27.2365938070917	4.11880313852708	24.0145987014785	10.2519796505455	9.67718335462069
LYN	6.26307995837048	7.32093497509912	8.4725282874781	3.99310402635659	9.87040933048582	35.3087119257269	4.4807005824236	8.43249393994426	87.8569733265515	15.394758038222	18.8945964632314	5.20589160175042	23.6590803350361	12.6540758485392	10.5116252279851
E2F5	3.64288119498252	1.47420489799472	4.99138645068245	13.1300568460647	1.40849553628374	17.9941252441818	3.51531693473196	5.43338286388716	53.9519845997345	10.3299934472421	13.4718398236594	3.44395950759593	14.1617221926935	7.72899145888076	5.30680471294568
NOV	4.53892983657109	0.888531596059108	8.46550405732308	15.6116924385152	5.60775712926984	28.0488735737332	5.34614907722664	8.63002216376499	92.8466949526212	16.9307230532313	23.1769006951243	4.6465447909311	22.8526540166158	12.1398320764433	9.58806293548675
LY6E	1.12784102006297	5.79774345719194	9.06065114423471	17.0256507504862	8.40405569666634	39.9109826662691	1.34974220577572	11.3034668626364	104.595726426849	16.1636785642272	25.2468891791493	6.10052787713348	30.5203375343772	16.5059850494207	12.8605793868709
CYC1	1.9177594398248	3.49841689377582	10.89335682515	16.6424930210024	7.52599401600394	35.7756188819087	5.72262793067387	9.70010945219878	102.142269997119	18.8307539728503	27.169927466439	5.20987016463444	26.8729516986648	13.7931295026377	11.0921910424437
TNFRSF10B	5.78637646464479	3.76051859763115	8.70334675524413	16.3130667290192	1.75882542293014	32.5655473279762	1.23625912302767	9.03917500703219	83.7912902438787	13.5335575184178	20.4157385835005	4.49121934670286	22.8226358108976	9.42550769819313	10.020663398478
PBK	2.64079882631178	2.07637205779821	5.64909903592291	11.6196583091504	0.724755451487581	23.6752359409197	0.846198381177917	5.89002089387234	57.7691471045752	9.345094597063	15.4278282412257	0.616221192724402	13.2463999394755	5.18656644742215	6.39775981644267
DUSP4	1.17293423778267	0.270920040751884	6.74418902978565	15.544055275511	0.58475339862021	30.8680801302239	2.37376095943755	7.57999677112894	70.5865832377223	6.44205544494134	21.2572674986804	0.237285110307777	17.8137246080598	8.68445522253862	8.36715616800628
PLAT	2.14050816070579	7.30684573763816	8.72174516300767	14.9747160313534	1.61865249890494	41.218157204526	1.09716926076904	8.68079195895841	85.1401266321266	3.0030973209557	20.4872314984547	5.81042112950041	25.459691084142	13.3048450551721	10.9285847351767
CEBPD	1.42503524821063	3.23150857849387	10.9030447079151	20.6036502001469	1.41747116033443	46.6339001164551	1.17555083162393	10.8295955565331	97.6281371060913	1.39735713825767	28.1237139986226	5.07097277650125	28.3264794813586	13.189395083753	11.3533857827506
SNAI2	0.120985391890106	3.1421180807196	9.21173193182732	21.5831551635747	9.29344581137497	46.520237288602	0.163698678429623	10.9489747138271	100.404433170674	7.05537576448028	24.5005742319746	2.22437774959821	27.8757133672111	15.5104833346038	10.3128267656025
OPRK1	1.74724601115904	0.159914474528204	6.17762225456081	13.9964146060007	1.04180595269562	22.5877424135542	1.5050397241185	7.15931719691878	64.4075166030365	9.56816939053605	20.3195718912784	2.90528452965151	16.5726069017494	9.54406232834346	7.27066341307315
MOS	0.598584059119956	0.225413146048738	4.99575493092675	11.5791346065848	1.99837814877976	19.0556328692469	4.15493303122796	5.54962402385902	56.183290167915	8.93000358967513	14.2427950696099	4.00223502350664	15.9990791133925	6.93781936397509	5.86076974040825
PENK	2.83700941585486	0.113390426656161	7.50483591998892	16.0398645477758	1.6081537436691	21.0631121196201	5.66021793338022	7.67611509233745	81.0792227255669	14.7742962351848	20.2122187941437	4.43558812379343	20.8784651937835	10.0718983218079	8.33670507712188
ASPH	0.164558640570208	0.801310149639526	9.23484926584068	18.4280019931294	5.57251934626349	37.5265070456134	0.521118719146017	8.82619465133404	93.9003775489051	15.8286976030221	23.9836023005947	3.93501300862601	23.9746719321573	12.4628770857834	10.725142332466
GGH	0.324632319019624	8.70975758327443	7.39317002798411	8.54707310437216	6.41814235860265	24.1884348921968	5.4611785728054	6.10656868279733	68.9299785157207	10.6562902363708	12.7050124733515	4.6225020207569	20.4719320059654	9.14001358522701	6.91935197882783
CYP7B1	3.81716738730542	1.2930853056768	8.27753170566167	19.0112458909567	3.27122101802676	28.7696951050947	2.32957936495522	7.49516576286041	86.8765057908842	16.1765011238005	21.7661929379306	0.480137902245487	18.929390544557	10.515830632091	6.75338786098013
CRH	0.551482581774657	0.0899937140218781	5.53256812195676	11.2376417936215	4.41909783830647	17.6319025799629	0.331806191431238	4.93030813817724	54.5471505008047	9.35514958391235	15.0763488235892	3.08577442606876	14.2138301132098	7.91748351036908	6.07361474768591
COPS5	4.62726674316854	8.84352628944687	9.03633783364087	6.56683877499236	8.24318646751323	23.3038767984335	7.5846126212618	6.32372975364063	86.2279431477692	18.7772669198618	14.6754592283942	5.73550776631112	22.1960177104081	8.94225322439343	9.15615359494949
IL7	6.04717863963729	0.143906176797601	7.9624699728523	13.5678670544049	0.305501640960595	20.9645245893161	3.87933391079427	6.7376467268428	80.0609042674345	19.3771131101136	20.0122321098817	3.3868342350478	18.0231311133481	9.27116940256537	7.38773493805124
CALB1	5.56162449223602	1.56318936668708	4.89592081768428	10.8720432986209	2.94645017230873	16.4313190392384	0.293140845503964	4.36753058966345	41.8579544784357	1.05670397427909	12.8082600803713	2.16652208378507	12.647284423117	5.63684496877309	5.53336056469959
TP53INP1	6.89849186221329	9.18080940436326	7.1097921684853	18.8807296647503	4.87199281599476	32.1783122783261	4.51390761500404	8.25122620418618	95.6874181855309	15.0303059663941	20.3268452189809	6.26766390478238	25.3286108435483	9.6094352593331	9.46679864167299
STK3	0.702922804514743	6.46831031540266	5.08753988263123	8.76127839878845	3.76133348551654	23.4093057813618	0.496365843646052	6.39885139566642	53.8267262578498	5.21192552272214	15.0344075558939	4.45565575552706	18.284804433803	9.14637099446522	7.18756338114779
COX6C	3.40123649478619	10.5820281820144	10.8736788029047	7.76640493481398	10.3766008420829	33.8015685156683	10.624155979926	9.91664351486365	111.202610300855	21.915455898635	22.7601371063057	7.719018235427	29.4441366926397	12.687586783416	12.3755677544698
ABRA	2.65297907817896	0.141730119467356	7.2886041566097	12.2291411061708	3.91758233072985	17.28060679717	7.21336468177315	6.55570117726429	70.8631824427639	14.2494844082625	17.4618072869563	4.20624430466973	17.5671317530828	7.76474710892338	8.00206435627725
ANGPT1	1.32289927039511	0.212440502455677	5.17785142696497	9.23924668318103	2.72252477242389	14.679374269345	4.50783588248132	4.45009639014068	52.2731983576225	9.91457836525227	13.908045722403	3.18762682475972	13.6199155073778	6.63558307151887	6.11495967965479
TRPS1	0.290630894369107	1.01353894277958	9.65263687969457	18.7624404742289	1.41885290628722	39.7613001304539	4.28783029381167	15.6616421256236	90.7400420154905	3.17946303772731	26.113813843391	4.49667187271698	27.7256088519712	11.6613054829916	9.49113949853074
TNFRSF11B	5.83670572370416	0.202064248859827	5.89729738128249	11.4297273134743	3.0125782312702	21.5887898736177	0.770790807209944	4.9485825284293	64.0890197951171	10.895372205485	14.5169999031244	3.82426446201658	16.0759176787494	7.48121917975831	6.22536987158075
ZHX1	5.25103323394327	8.60616623288398	9.43244252231347	13.1111455517024	8.13731958681591	27.3006125237743	9.14595320882895	8.25384898139833	103.484396596895	23.3617933429873	20.8879882618107	5.49733650326372	25.8018014796353	11.5474598985721	10.4847369323955
FBXO32	0.776737541327433	5.91122201186124	7.36227807026038	18.3066219496767	0.841180347964396	30.6798216770292	1.38115847499933	7.56195010427426	82.3273498638297	13.5249347139712	21.7212141418413	2.58522776706633	20.9380597124328	10.4660428835426	9.32832252339732
NDRG1	0.812443467481577	2.88947994807607	13.278354390779	22.3657003871712	11.8846787529495	50.3177124676253	2.82384395583448	15.7148000747828	131.147115389356	21.5956815205987	36.9390958671447	7.66436027978207	35.3993566756482	18.7029379071964	15.4130090950767
PTK2	3.27913837882036	10.4224492597584	8.66719061929319	6.01529255530755	9.47457535784902	29.7750313259972	3.70749531405966	7.7414186017706	87.7976187011738	18.6603600281176	17.2080548862812	6.16206238809901	25.3173811047283	12.7895745594802	10.0002071923992
DMRT1	0.944155656017571	0.158369791051338	6.0827939872958	13.7784851027962	0.59324846450607	22.7174644883284	0.689980809186382	7.06019784805023	66.0108665619709	10.7377208767191	18.995749694876	3.24090918724321	17.4590078749852	9.74942422137842	7.34795677693715
MTAP	0.986786023297493	1.06891104749408	8.1739670690865	15.3776851098944	0.312638146958379	18.1142214001632	7.67197127582622	7.82671600198052	81.6513147212547	17.7246111058714	22.4783550627893	4.23052253861951	21.0961440696836	10.3271415307449	8.86208576532009
GALT	3.18533825021657	0.862174701790362	7.87568830516305	15.3060572561814	4.56574721262623	27.5739697651754	0.271997521817663	6.76307698247433	89.4644862384406	19.1284826910906	21.3458888024624	4.28366335835337	21.3877188933398	10.8795859204935	9.19214599090338
NTRK2	6.94019385279726	0.812255910625659	7.98888173689085	11.142583275622	2.80708777670316	35.7746608125256	0.540099583913921	8.55623728080913	84.0165196800568	13.3460072871408	21.0074784051123	4.41759161289525	20.8783020412631	11.2400612216531	8.21376605042759
GSN	1.64128539462096	1.80223989675759	10.5594064757946	15.1040745328287	3.20909037242514	42.9586021064633	7.75670020658627	11.7704360683028	106.642078010214	19.3226693949928	29.7946513936451	5.29203477283652	27.3959121798881	14.5390847544854	11.3354900441256
FPGS	1.30168623257469	1.08032020724613	10.1094260193415	16.3552908433014	5.98895082976397	32.5753567352578	0.228496710738978	11.9968027704122	96.7692482484668	21.2969959368732	25.3579718788154	5.72745551761598	26.9973590924239	13.239063534312	10.3074451605996
DNM1	0.855345183676758	2.73501748398632	8.48419520660455	14.4866771706751	2.09881778931236	29.5797476375893	5.12256964335121	8.60416910465471	83.1474859390812	14.0778731450393	23.0713574058348	4.32562333033498	22.6003354556102	11.9350749386213	9.35398452271739
ABL1	1.20756446968866	1.42492882564506	9.59427843777524	17.6679609003588	5.01214335894828	30.7318150074888	0.672695753474867	8.15515216710125	93.9946265654484	19.1363167272604	23.5878621578502	5.10293755788426	24.8521712405284	12.0710325162646	9.65960270531395
GFI1B	2.5218300936671	0.312799025873663	7.8127763912086	16.302480926232	3.82712539716892	26.268001426338	5.15977918047679	8.90742779888167	84.6531919220367	15.5781900690764	22.078166829438	4.97264325548326	22.4257184365411	10.9628876260373	9.18039655666938
DBH	0.67566535700662	0.137806451165337	7.49334189137112	13.4256784666371	5.40936411879149	23.5357283125851	6.15680828574162	8.12992248109845	80.0920173308629	15.3611577137891	19.6654840985407	5.0443786908129	21.8312517134879	10.6336501319364	8.92842492022712
GRIN1	0.134066010647431	0.345914442431327	6.76011881273002	11.4986448965728	3.5657138354032	22.3760344924599	5.13005407575174	8.07082039609015	66.1607056156366	10.5994930013571	16.9410035883782	4.16654081949017	18.8278505747351	8.20634446160049	7.8287738762852
IFNB1	3.78618579719621	0.112383776616163	4.30207992910314	8.07577261142445	3.76757581389213	14.0315113103709	3.72528505184935	4.87098584974372	51.5551985215985	9.59786145241712	11.6686839327782	3.09670478480783	12.6340642759271	5.6749596365439	5.27577484513732
CDKN2A	6.68906946518507	1.37052227069015	7.60975469195675	15.4319317836006	0.296995581396311	18.1091167939795	7.41394667142956	9.24182225552763	88.083289191829	18.8235796872777	25.0398173822055	4.72338964639465	23.451830762156	11.829199445676	9.13015668471332
CDKN2B	2.20222784182425	1.16713485958155	8.90483177573729	12.3968047439665	0.412378025720526	29.8065279445575	10.1745735847235	8.4481912906295	88.050065228318	17.520965991027	25.5204578173713	3.99389661350902	23.3291109689338	10.8095933308317	10.4557701734505
B4GALT1	0.946650151424905	0.152723372158272	5.83969894660388	8.47582829442728	5.30445823102875	16.5712615128774	4.09437785921105	5.63761552814158	59.9533959637419	11.2543717769964	15.2886659870426	3.31964641886166	15.1016461735122	8.7371520585807	7.00992013088248
CNTFR	0.570967520777025	0.221817429432449	7.48740062204317	15.4775306015121	4.16208715566584	26.3410006499039	6.33286563651377	7.96303501627845	82.771163636322	15.4135825109102	21.0457822978354	4.48857442290222	21.2413714178565	10.7280234092359	8.64612643384153
YBX1	1.97101856191448	0.110535766945194	4.31529195232103	9.8661806476751	2.03510358597465	16.6127672082631	1.07392011781293	4.82252745927344	44.8932970581136	6.81587168924594	14.4009084426181	1.41498515075422	11.5458218925595	4.58740519871937	5.14139299693088
ALDH1A1	3.94433439458285	1.26542846489883	5.73036129939929	15.0737884192931	0.335162540886663	24.4984566067139	6.30172285077573	6.83023146937255	76.0882101120525	11.0766501366898	20.5078918727146	3.39452271153123	18.076354556583	7.78922262795197	7.94964499719329
NFIL3	0.892857353478964	0.97748809874814	5.85390188890506	11.5960365413785	3.47597343853566	28.0485724179362	0.125990476599397	6.17455612014305	57.3413295524836	6.02904258122958	14.7861538738895	2.30549831139451	15.0556355994441	8.17720901884336	6.60834544430484
ROR2	2.53125629807968	0.967718734030321	7.7979734191598	13.3077221331002	3.5092050464867	30.8848511941161	1.24584955687084	7.21132486304276	79.3718444437859	12.9709939395629	19.9399523290536	5.42246668582738	21.9526559779919	10.8236813013587	8.67536488467364
FANCC	5.14292953954633	6.51871030912696	7.99498332658283	10.588895871877	5.5460750489266	19.1224551536027	7.04701641801554	8.08537744663371	80.4638386837913	18.93037962986	15.2332522477565	5.85724025722152	21.6529239013905	9.59010889587706	8.1699781342346
ABCA1	0.652151768656112	0.983390401142445	6.49769866315909	16.037120862628	2.23883168569225	30.1345634472331	1.05894386204077	8.12624936164537	77.1835088008234	12.3539907061675	22.8974590292189	0.842147971781554	20.3251974496757	11.7352931840011	9.30704674800812
KLF4	3.83236808540181	0.864948083004233	11.1892376711152	13.028209485348	6.86386941094554	28.0732360846049	7.92640663649045	9.3261789480621	94.7725005065779	17.9681712182106	20.0583622022358	6.47708212262358	22.8199129047814	10.4315828629477	9.4321502339913
AMBP	4.02414781611583	0.175475713791264	7.15894796064544	14.3672866353852	5.75031989214665	18.232326690288	7.84540948757005	8.34074326547807	82.5075402931276	15.3525093210602	19.8018168633578	4.93624525879377	21.8302895421797	9.66686146218995	8.17562759907021
TNC	0.473251429179138	10.5185056999973	7.61106025149237	11.008304818012	6.90744952956592	20.1992359532471	0.0457187775851021	8.98932352892841	64.0430638595633	13.224735283162	18.4049113060451	7.02752579026993	22.1589295923212	11.2906979137493	7.44673282493495
NR5A1	1.95244554638541	0.237552371224195	7.37670197800765	13.5522013511738	3.08455217654873	23.3156770457077	5.94050567711778	7.51947433644166	76.6226442692291	13.9049069654995	19.533384445881	4.94696235135685	20.2939903859664	9.60496569410679	8.34730272173952
HSPA5	1.35482595531681	1.9313416707466	13.7028844056146	19.9183389919377	8.54455529511435	47.5020846077724	3.1838554175443	12.1336982541182	129.081381218855	26.8647361855672	30.5380371495744	7.13057470875519	34.7080785005387	17.6518851766775	15.6947602966733
PTGES	6.05783122958842	0.206074638988404	10.237650850904	19.060118330217	3.32660264877111	34.8512271313822	3.85351425534591	9.48492112594622	104.688316075371	20.6597440842819	26.2240402006192	3.67905148208616	24.4699957412284	11.7725861840476	11.641476109626
TTF1	0.399009437905115	0.427728124983063	5.85138505719004	11.0144697032329	1.41269052366036	19.367719411931	1.68874368680671	5.13474158684059	58.1262794590486	11.1041104092643	14.6346414631759	2.88128842768142	14.5901231102547	7.15701094877332	6.09540362830772
LHX3	1.26336403202615	0.200884046431889	8.1473101437844	15.8181943562717	1.15190078892154	26.7054240437243	5.57003788643312	9.04545368638277	86.2223053958254	16.1936596235393	22.263776345005	4.76799363797374	22.7914821124317	10.6753727584521	9.33786700426893
EDF1	0.802005184568571	0.60625757636489	11.1953993133603	20.2416903442492	2.51976737269384	33.715536895001	6.98701491493705	10.3352210455648	112.541364425073	22.0210382158382	29.1086049676647	0.803899754342508	27.0867546378097	13.0927643486065	12.2104492208631
ABCA2	2.52029506111435	0.78275254002657	8.83705275622801	15.7358426838029	2.3634404380254	28.1497668638483	3.03246682680143	9.04093346211547	91.6480197146587	19.1802739315925	23.5790450319395	5.16205095519839	23.197488546559	11.2399776683654	10.1817435491797
PFKFB3	6.71751931619488	3.51500965121777	10.0264661309372	15.4960544230464	3.49573722681132	31.4977988973742	0.200192048917585	10.1986821916131	99.6481166068281	20.5362509374065	24.4629961007261	5.72457897806959	26.1473290784879	11.5351547451163	10.3492285603153
GATA3	2.44021631381098	0.332556488928982	7.341009446386	16.5729727703368	1.59217941272127	23.4458296134157	5.13743712428882	9.1177344901169	82.4631243288792	17.5338147693738	22.4329928139747	2.91657585852982	20.0743197580305	9.48316647564808	8.4449543776409
VIM	2.54440655011563	2.68369620665396	10.8671766154994	22.5320796469213	0.486895337059944	41.1825266913973	5.63284549645846	12.8038853200456	113.99901844593	16.7675472630988	30.6184321608645	1.36628737252588	28.4274887185584	13.6928070904229	13.4656616386456
PTF1A	0.674255155002088	0.238895137885355	8.48737328177658	16.8106765857981	2.96864124095604	31.4911316864238	3.59413147436359	8.68631236556697	85.4055635110146	14.2651675068199	23.1139257278634	0.411498804638689	21.4917913265607	11.1952520460888	9.7924791474693
CREM	0.466235785040563	0.824767511567508	4.86731745368163	11.1996695049826	1.37413792210476	20.1815348875924	0.115042174496032	4.97690355642358	51.7815444743216	8.31174636527254	15.1175095365039	2.35372173984451	13.6656038549872	6.30880478125636	5.6500444599073
RET	1.594237370235	0.578037685250956	6.91125985740493	12.8870209433318	5.63862027785254	22.6352828896629	4.65606713867977	7.32973352745691	75.1628887053372	14.3615704580287	19.1417238534008	4.42077240732774	19.7394641347707	10.2862367710955	7.95428930988022
ALOX5	7.12582329640553	1.70725018085797	8.23395840791592	16.6249529171061	0.706175708395492	30.3897649395321	0.55281883833799	8.13661356627575	84.6295240244414	14.1259653133612	21.6303625852405	2.80795829651594	20.9569096887495	10.5751835836797	8.57555500354065
NCOA4	3.66838829696171	13.0796024392678	11.7326237068559	9.76828055413504	10.6840534723895	26.7218611285253	11.8174086964626	9.93444039587857	118.573436416847	28.6671826576069	22.3364459993761	7.22797348151482	31.190484478104	15.6888507738331	11.8568739302045
DKK1	0.562256698619137	2.93915206609215	5.80314905501573	12.5517995272597	4.6756133104183	27.7961221928609	0.0873983284069938	7.14808178797366	57.4552879974436	0.27254671233507	17.9162085419389	3.70701995471649	15.9961388786191	7.13410342367374	6.6145975861599
TFAM	3.0199921343873	8.36191146186718	8.50281349376381	8.5151721832656	8.94553894137614	28.9210536289933	6.83613297909646	8.04981145125742	91.7887618382638	23.3146465543918	19.5534226440439	5.96368239235292	24.1522510715722	11.3638651111934	8.99435381186258
SIRT1	5.08426324206543	2.09620988424205	8.2424173813391	13.1426297015456	4.6254605122983	24.9551981037443	0.193738012765475	6.72905012381853	81.6224416208646	18.1685918724654	17.8223958431906	4.76081966622043	20.3239229854154	9.14955415851719	7.68439327284024
PLAU	0.792310715702842	4.90550368431401	6.69541503728836	19.3934344301412	7.60880483251752	35.3190255192562	0.365892245925997	8.08732804153335	77.9809349295773	0.56473147467511	25.6841699895766	1.83961126656802	22.297194829473	9.81938313233555	9.86128342929709
SNCG	0.932145034445478	0.530437709792455	8.08588562536285	13.4458441827404	3.60846425156081	25.9269452616221	8.46400682410791	9.56698866367847	84.1060108498764	15.705079416196	22.5558489768808	5.17526295430917	22.7372176715265	9.89369761214781	9.25200844614397
PAPSS2	6.64566658480633	0.699681333963574	8.11678418541682	16.062989429633	0.664478765842464	29.8746761579604	2.61593004612608	7.31353369425429	77.0775801891233	11.1678828162373	17.7590777695784	0.313629887640966	17.2495310155288	9.70205457675334	8.08359472825564
PTEN	1.5063401956976	2.00572545092031	12.2936251861249	22.7050377764163	1.23556402465754	41.1735370344737	0.569691235580643	12.3345427855497	113.609193608037	23.9054904040534	29.988670302683	5.15131616322182	30.1316025464437	15.2582568204651	12.2608515870546
FAS	7.70323787195461	5.93993287722177	8.72454801803434	18.5857492416189	1.37987618793781	30.3048116514559	1.5206487996998	9.95139662701192	101.659108188593	21.7654894240658	24.7241532744953	2.47983632417289	22.5483216295625	10.3883171482673	9.24183395325277
HHEX	0.759846338077081	0.359625431469014	6.42261364211307	11.9692745478823	3.27775306827468	19.263951107784	5.22547625467177	5.87189203911814	65.66628231703	12.6222655361791	17.7753285543971	2.97752467296314	16.2196572224845	7.68307282228788	6.99548242356994
SCD	0.104972190415942	3.35936878427667	9.8250842522308	19.3964090469047	8.26818717162111	28.3600016935527	11.2827644042959	9.70489225218032	98.0235382078691	15.052001856147	30.6505315201044	2.83107353476544	24.2951930822466	10.4018203220597	12.5938717718058
PAX2	0.417537261922171	0.136492329105303	7.99890369790527	15.4483020332867	3.65871443952457	25.812058446549	5.78671809821144	11.1807227641569	85.7602508521252	14.8317736141358	23.3431450518253	4.66877174715124	23.5520289808756	10.7420898968289	9.03240919031375
NFKB2	6.8357108260311	1.67428315008576	8.40510183337469	16.3359084036529	4.39508154526073	24.29279410392	0.715387184816143	7.30897553094603	81.3521743606313	17.7757909502373	20.0323713613057	3.95689706177666	20.3072737487498	10.5298049952893	8.60634129555396
MXI1	0.342710600800203	2.16374479668474	8.85004640523588	15.8661322720937	5.17007916281683	28.5915201733831	5.58414170631968	9.77654999628576	91.2412899572782	18.5742667012823	23.0606011483311	5.86554571142149	24.8767800659445	12.1056415440633	9.82965423474743
PDCD4	5.22790023805378	11.0206658629812	10.0509690859497	12.2099423286715	9.02280693278962	25.8091636151929	8.95267115122462	8.01113849841894	99.1578188780697	20.3412926819401	17.0096199216105	7.80863218602331	25.3397169246511	9.90806570358123	8.59878100054848
CASP7	1.64452227689707	1.94756704625394	8.11171718039959	16.1411621848623	4.26728567943373	28.6786581791993	1.30591154911764	7.78135783867308	86.6400945916329	17.3055028527798	22.8563133034551	4.08006444503922	22.890184478373	12.3055733904598	9.58451314026805
ADRB1	0.784973756196937	0.17861041988027	7.95673346341328	17.2310969400033	4.04794967526958	28.9463298678751	0.269142605762906	8.17656632765631	90.7282751739608	17.2917312358907	21.9580248716316	5.16413785639349	23.4688324029267	11.8939522705839	9.74724226453238
SLC18A2	0.29015540701453	0.369008665751464	6.55952332472886	10.7726627687081	3.88467923393677	21.1393156658376	5.75510660303768	8.10902188610103	66.4037195054887	12.1827041187208	18.759158357141	3.43071869629992	17.5192454446511	8.19293732549077	7.09577143492165
EMX2	0.241808284476941	0.144430130895498	6.35560795556995	10.715650693907	3.96309581046612	20.2421395351513	4.59678736681928	6.70696554732308	66.20629052566	13.0667256372565	16.7765382693959	4.23442742846509	17.3136978501805	8.53550293341326	6.98931812457794
UTF1	0.832638712921877	0.888992508580426	9.00954260265222	16.7899223647863	5.38166511157048	32.0141912300973	4.60602142044392	12.9535755588138	94.6456164066471	17.8486702396605	25.7610288488923	4.9254150879809	26.2279470221169	11.678461699583	10.1149535708997
CYP2E1	5.34949212849067	0.380183788802959	7.32717464173228	13.8892875153009	3.84114390741516	24.9298871756029	8.09055031665013	7.74362094737593	84.9279865821281	14.8984450390302	20.0461903190074	4.59760740948116	20.9297278854119	10.2428388287643	7.58192550322746
ITGB1	0.59520122911566	5.19377702424384	10.0415747505991	18.407177943026	4.6854403783215	35.8914064019815	0.223510515205803	12.5998231684856	92.349323866384	15.7696082623905	23.2865996635825	3.9709056973347	26.9837798999188	13.1605256318245	11.4123386828396
NRP1	0.215615613004971	2.74363224047162	9.09830202828529	17.125537014334	0.220043950108717	35.613562581987	5.41340788882426	8.44680451711843	92.4867480373706	16.4263811762895	25.3624022596492	4.10037948258457	23.5280956424186	11.0984812385091	8.5832021792113
CXCL12	5.39537102854735	0.805951713443175	7.75545290051306	14.8349160308498	0.878779345234544	24.2835543799407	7.3008267015615	7.05118722053322	79.5900570577304	12.8668477337415	18.3150006478238	3.49877105541558	20.0923133490978	9.69764181683175	7.83833339564106
EGR2	1.03634129543391	1.31506889405474	8.64610683285055	14.8082593003648	2.69956460583012	30.5408713602331	6.20594358105599	8.27402113448424	91.0429440519749	17.8035034604629	24.0865216868854	3.06369771580595	20.4128287762096	9.87317718634115	9.4247541884495
NEUROG3	0.402393966156394	0.0938799885123179	7.68158142666013	13.9839788926399	4.6822132288728	24.8796178008275	4.10248237566392	7.62611406052004	77.8189967405047	14.8532285082679	20.2387032387993	4.62915688987868	20.4978001709266	10.2223349669528	8.64824472385447
PSAP	5.51529052401303	8.3209116996407	14.3954391329355	10.7951375389007	0.683117970977843	45.1330536684389	9.47877222278759	12.717509587662	124.942918585947	26.9357159663987	34.7559927190566	7.1993794284772	33.5363208339467	15.4358665244191	14.5388964146577
NDST2	1.4433500974669	2.76388449091489	9.24952096081311	16.8415969589721	6.83752929860085	30.1069538950511	6.70983829848963	12.0186690237996	104.861657339231	24.6869941943664	24.1314019284226	5.69262301907235	26.8682828930469	11.9097444299512	10.7365797017398
PPP1R3C	0.466054832010885	0.279381500847864	7.02580838949452	13.7059634744746	7.12328912260032	19.9955989789707	5.21464162950281	7.44238638543146	76.5057970693224	18.3301908517716	17.3300874262378	4.44118898009798	19.6458615392451	9.52802414447612	8.00972170803984
RBP4	0.468458082430034	1.35301794742303	6.48973873205552	13.1305914932101	3.26851711150762	21.7815267988341	5.40019403799463	6.05177433198735	67.3012891976708	11.6589766686677	17.7639961805327	4.15716254693421	18.5631220009693	8.31682046402083	7.62875906952486
GOT1	0.723491856392335	8.74452459839607	11.0131872087205	16.0560195826881	7.95477676419571	33.2662954773737	10.4631543956215	9.60914462458221	115.700116408659	24.2703013484282	26.2679668810787	6.22005993037607	28.9768547684202	13.4623730477106	11.1644752839724
CYP17A1	1.98166413720108	0.13621640746416	6.56093951380115	13.8127417770671	4.03936666924595	20.979491839199	5.5579760429601	8.72367846260494	75.6034148747775	14.2334509686631	20.3800861001947	4.6849114677752	20.0079513891693	9.68470954671179	8.35232935133699
GPAM	0.284322398551132	3.21981191346127	7.75521925820579	12.7746688625155	5.1714922490051	21.4869778666823	5.75591149050799	7.46837701172185	78.3437775560496	17.0031153520702	18.307980142562	4.75639643947194	20.3922664713485	10.1056297767069	7.66883138764209
PRDX3	1.94142694681578	7.94638733982757	8.48356683521765	7.58797234436472	8.05886724863965	25.8117008853987	5.25457254036472	7.20211646160003	84.317407747417	21.9930238333678	17.6723817490766	5.88210967534798	22.0379418174676	11.2240837882584	8.97558837793811
TALDO1	3.1757286420964	7.23393999086105	12.1138252358332	17.2473642201195	11.891943764156	32.589513175668	12.6747131260757	10.6183989075417	132.857298196506	30.7849327855532	25.8292196143275	9.53512168340875	33.9099844687115	14.8347577313327	12.8755934743704
ILK	2.20568340009704	3.1570046642707	10.7423428138299	17.3358729837704	7.25099898911724	34.3706802384323	3.06552887041584	9.85090526773246	104.77489411768	22.4332307004462	23.2549499632991	4.08380803405129	26.115423252545	13.0374950415168	11.4164321433462
WEE1	5.07817656594528	5.36056152181982	9.80618756681617	15.4004212892469	6.74706405610937	27.6531660155394	8.55568581934905	8.2862267419076	100.575366825783	20.558324446379	18.9672471319425	6.34808395534537	25.2716800889072	12.1877916112651	9.43070368129312
ARNTL	2.09096810444166	2.47147912953258	7.33943673354632	14.199386263145	3.36990349588755	26.2652066905955	0.445167869825039	6.95136353860809	71.0605300348122	12.3702519347471	17.398560733882	2.27347773978502	17.9409260091954	9.51086159081542	7.60960532615237
MYOD1	0.989209776871315	0.484572147342802	7.19269694346204	14.6479163911381	2.63156040628712	23.7318984972769	3.58413103579154	7.60213559245782	77.039780015669	14.863269971807	19.5646652751169	4.53825562065995	19.7730695987609	9.91583973805366	8.17276722991117
LDHA	0.87758059343557	2.83822388167145	17.8913101019299	25.6088530455106	9.99033738525664	58.4889850120942	3.03808909758315	16.7751892726292	162.799638960994	30.1620006555806	38.9623558717934	7.7245398137815	42.6824103641638	21.3863738378715	17.6890116389393
SLC6A5	0.7852111968982	0.109232841314593	6.54436522821879	11.61440095729	1.71718790378508	16.7334010650895	5.8321155180019	7.12551215555523	64.5222704851389	10.8681939590202	18.5601401428407	1.54429994017739	16.2809159457158	9.05331369607812	7.50030006053934
HIPK3	2.98217940429465	8.68124565148383	10.1886411016462	16.1095045425476	8.71800967610745	32.0612190490005	5.2726823777363	8.81506894376586	113.727735710681	26.0246607659644	25.0510303677646	6.73018546140978	28.9273859501279	11.8213624044697	11.7739537349342
CAT	4.65681500645142	11.3451942152083	11.1168352739149	10.100777958696	9.51484409397862	31.951042634852	10.4825242726357	11.2540292307872	112.187270530105	24.4865592540593	23.2371878818878	6.41196646079582	29.8616918591893	12.5801499031212	10.2757061033938
CD44	0.277244147350632	0.873008809110372	12.490839615021	23.0604711223571	8.40310468300378	50.1157781349598	0.667215178793939	14.5607112109319	122.78028270147	17.1060397081334	33.6847283497659	7.0635783694901	34.979233016771	17.1109676756124	15.3658604279487
MAPK8IP1	0.995398320378449	0.440280818703091	7.89772979973858	17.1710742078073	3.52985298120211	27.9114568566621	0.787142866909597	8.28475166572268	82.2320746326428	14.1279941885251	21.6250963240469	4.06820582376278	21.3077259744112	10.3302694911642	8.86261420872309
DDB2	4.4701637591875	5.70367991607688	10.2649478413544	17.3492835936498	4.46477605102725	28.9710582890717	7.55170746232575	11.52344285366	106.577791897376	22.8784591292022	24.324433295801	6.04648969329483	26.9437867673929	11.3063316763635	11.1342029925427
FADS2	6.76047422042931	8.25448091669048	8.34764691619823	15.1772837239816	3.69313611010759	30.3718014842014	4.13038820335565	9.20738838963448	91.0372726250888	18.7338644598882	24.0096504562502	7.39307059823802	25.1183982979651	10.3190208777116	9.02343118894882
SCGB2A1	1.59403212752413	0.18940883745146	6.41337626353576	12.6730644714721	4.35644433509522	17.6033660296141	5.81493484191046	6.27860880700175	67.6618537736473	12.2972318280733	18.401462020395	4.40822271821375	17.8230714024817	9.3100800354374	7.28935420976004
COX8A	1.00169637355973	2.89862623392897	12.7062450817099	20.9982898446685	8.72825340123347	41.5758844110911	10.5745692717302	10.9578708220098	139.866238019057	28.0120717287252	32.5767119992768	7.87950445017031	33.4095877844095	15.1191750480342	14.3640497483295
TM7SF2	0.73464288681547	0.302495060206018	8.61018733772309	14.1319443318543	5.47809353247134	26.8260782187848	9.53762502849224	10.591841381517	91.7054125801757	19.0090102446501	21.6467103418528	5.96127818442464	24.8876838030752	10.9102385340305	9.97165411157912
POLA2	3.34749089275799	1.86509558800314	8.77866881395205	16.483755273149	1.98850629520885	27.9052931731476	3.20541144671376	7.66214942699166	88.7857788899928	18.3144545431516	19.7486737787791	5.51953812691489	22.7518490975079	10.9033545537916	8.89486865817774
AIP	0.695749194564825	0.664402146782316	8.25496476729952	14.9677560819465	1.084562051478	26.3154353602252	4.94037000599248	9.47737748891058	81.9998199938093	19.7107243801455	22.0899078353469	4.12339922893582	21.1498807233415	10.7701560614931	9.1533204081343
GSTP1	1.60178846039229	1.02027819670664	14.9348762302853	25.742046737362	10.6467818344993	56.7408861446542	3.93882649926113	13.8428873261045	154.625874074671	27.6657366702927	37.5590541595786	9.84398997329101	41.0663554213646	21.1783361308997	16.4702426262468
TCIRG1	5.8721267174028	1.51730979729689	10.6329984727832	21.0305882331869	1.62862050049411	36.6035933071819	4.71138143942755	11.6271157561675	110.094278099188	21.2999075600133	31.5693558245579	1.95179837992404	26.5578844420733	10.7115790549237	12.0092031750564
LRP5	1.82717944237089	1.76099071643524	9.24977529467573	15.108693898804	5.37707517712253	38.0436844449553	2.28572636946433	11.4976057556993	87.1588735878408	13.3836386420851	23.3697660121329	5.56770410936557	24.1861191016141	10.7949831838583	9.53855820809229
CCND1	1.06338667714453	0.562303239563507	8.68078731903095	17.2669184710447	6.2469909952579	33.3702643912164	1.69088618544246	9.75489275130984	91.6096531501822	16.3541394536313	25.6565631461886	3.614811452902	23.1352697525536	10.9921908619132	11.3045933035332
INPPL1	2.0613638066813	0.508826203632047	9.39962620667632	17.132419020583	3.85121475686184	29.8857240604447	4.20110525192419	10.5107230334062	95.3392255338636	20.0498543702712	24.211547165366	5.00393317937886	24.9845226642787	11.4955916069246	10.4796630007697
ACAT1	0.414015344482881	2.26817680774669	7.6187652287616	12.5518325135299	5.33062289591702	24.6000590194445	4.62605767134648	5.89493447929328	74.9121999064679	15.7759498158302	17.5454864801545	3.69934101561421	18.3325397813816	8.08755698464652	7.67728721166915
FDX1	1.70457476408508	3.0833533606801	7.6133692738491	12.1384190769509	5.08318966065578	23.8693694624169	6.36079206338634	7.49933472194261	81.9631561691317	16.9805670437116	20.4390347614555	5.01554630545626	20.4406231378966	9.38344891354942	8.81877591018298
NCAM1	0.265558269346506	0.262436164713024	7.5402009649354	13.7979006758109	3.57407290048373	24.2276600656065	5.03457074265014	7.68850117811765	76.7117807736042	14.8194535921403	18.2626904252166	4.09082921864827	20.4029180277543	10.3776305043091	8.07746783936664
ZBTB16	0.815532747254605	0.318154675222501	7.62577858315327	19.4966115054255	2.30330224768094	26.8487620899319	0.737256453765925	7.58011371301573	90.855389959102	17.5990353741651	22.0076861304715	5.06527171686643	23.2950483848392	11.727305239721	8.75324589835335
HMBS	1.12954758625995	3.49052237194498	9.8526059015553	16.3411064091294	7.96716438752862	30.3098785956115	5.04167894598938	8.98465467501348	103.20368284578	23.9101651964851	22.4168592748116	6.3774922205745	27.0534992171194	12.0934190012773	10.6325089535217
NRGN	1.21712869993262	0.198917209498822	8.04929425788473	14.9521353598333	5.3912339550788	25.3219255221138	5.30827796876056	8.49180854497772	88.1500756056586	18.3891235543644	21.5798417450923	5.35349930156389	23.1791668920192	11.4820569911542	9.14399521405833
FLI1	3.58721804229855	0.976459468307712	7.55183133673326	14.6886410127164	2.32606155208905	24.723341166422	5.3948628932801	6.56574117254069	80.4115628290325	14.2569546844299	21.115475947246	3.21190253705789	19.5758303429048	9.41235041009559	8.58095804162515
BARX2	1.66231096064493	0.647030151255573	9.9374010106896	16.5456150998248	9.29873892445961	19.6102403890203	6.72687658841824	9.54721588025639	99.2345945572939	23.9478266639675	20.4093786786843	5.95693611280647	25.6533431689075	12.2229300601718	10.0110454657032
ST14	0.794156032614957	2.61192476310505	10.5148151660849	16.8563091048479	5.88428604235294	44.2103959805877	2.72153492127994	8.90134247997446	95.2528918804673	5.76994717651259	25.133391479889	5.84345772077032	27.8114491610188	13.6756761807183	11.0617413235524
HRAS	0.310332185663775	0.506397041542465	9.3986943173501	16.1063919739497	6.69032638140508	33.0782667954228	1.82257903694091	8.84826399325788	91.2954526115198	17.2402899408507	23.3733525672988	5.34772607776164	24.7006479217718	12.1716589159327	10.643985598351
IRF7	0.648986460580904	0.677860331918375	10.2610683621845	16.2258223864026	4.06653317520156	33.6935995031119	4.58078245184308	10.2726819720122	96.0545582464963	18.218209393018	26.3297634907656	3.6287463446443	23.5148857579977	12.2732212809304	11.096623184108
LRDD	0.771711991131265	0.516565518928032	9.22070525981009	16.5333785381985	4.31381856580794	30.4564625548047	5.38915946072012	9.47683914995593	93.698368498696	19.1344964066533	23.6369082925469	5.23826059177049	24.4996170421171	11.8487522213299	10.1033315865692
CTSD	0.945053790353958	2.77025329111355	13.5227187374235	22.6321485535289	9.19981507647587	44.809979364732	3.65471708504818	12.5172099948894	139.250800240283	29.8802801605464	34.0115005132024	5.92392764817042	34.4754689721067	20.4781113099972	14.678625483103
IGF2	0.714185210713852	0.16748506757768	9.11341075940718	9.10647420349551	7.48904898446935	26.4056396919792	10.2630635631109	8.0545461772337	88.197954429226	17.7837422863149	21.5171303676646	5.02194309095481	21.6366755835626	10.8246018090474	9.32501873081512
TH	0.93376036718793	0.38795514978997	7.91592118787171	17.1687285323407	1.21840679777853	29.7961070675031	1.7242044318191	9.87632375888703	83.0183776198619	13.530858232928	23.119378289224	4.10343079522783	22.9505775857425	11.4704465790335	9.44113774408996
CDKN1C	0.310118261057935	0.196037462929264	7.18621445601054	15.1704350345053	1.63510167711319	27.8388793334602	1.27052177728812	8.71515484023184	75.4653314857769	13.8497434283617	20.9186113598775	3.28745612412957	20.2151074052037	9.80596878533285	9.01934092018791
APBB1	0.362335068839246	0.279430716471236	7.81332091906418	12.9234887827072	4.28295261492449	27.0859540028166	5.96371474503031	7.90851778272945	79.0471389501893	16.9496976073185	20.8935205884405	4.10454711713865	20.491255680836	10.3322677490373	8.70547160244145
RRAS2	1.67006615372977	1.21587412070398	10.5691062076747	19.4901572273748	6.30421712572611	34.9850381588749	7.45846229701557	11.0475980408025	111.810576487745	21.6029609719734	29.1102956162875	6.43655588516228	27.4503367305322	13.1461415005587	12.5041123116738
CALCA	1.77476503873296	0.20643573104616	7.96858276598013	16.6205495136914	4.73008893240414	22.9900003988421	6.36310050845589	8.63158137090031	90.240213968864	17.7404607375098	23.7208345962539	5.19903896533221	23.7711326681663	12.544058883176	9.02738076741572
KCNJ11	0.597072444192666	0.121382288785071	5.89632015686963	12.9937945914143	3.22547360657495	18.8501062398707	5.46669401784256	6.86683807647658	65.9684533658097	12.2026254249538	17.7041933573916	4.50370202776601	18.2609866745143	9.1876775912882	7.23142827551862
BDNF	0.514180749060783	0.239141350038409	5.54042508607587	10.7042895305916	2.81749772320039	18.6346540622148	5.48977631128135	5.6315908800006	53.7670689570122	0.201802590521003	15.9220322365036	4.22856439118335	16.1516668197562	7.4342164902248	6.73859003556088
WT1	1.89459918342145	0.153477606300502	7.68011048539834	14.4519509281223	4.31156297787422	23.2679252880599	5.96266734755042	6.82753218524448	82.1336811401672	14.7706861121855	22.4104166754434	3.8054068324754	20.2508017428949	9.79361100964573	8.73867495983192
TRAF6	5.34489136007466	7.8270448680655	10.3052485662795	15.5148000936096	7.42822878048671	26.9627250603452	10.1418655832014	12.3751065726368	112.162646421519	25.7045201781502	23.0161990206539	7.34599414229475	29.3610317108086	11.3355135250766	10.689161618135
CUGBP1	3.06350397962445	9.95534009659811	11.0263729735	8.59863399083093	9.89518097884111	31.4174325069436	8.36297619217643	9.79671971969253	105.102795335856	26.0456672509127	23.9252063566813	7.14831301120291	27.9722284899998	12.4658713582638	11.3868146636433
SSRP1	2.75594900660706	7.66989038286259	10.4038557390906	3.59401312280194	4.73922754298401	33.311214923478	6.40026174186634	8.8375142998656	94.5650476780995	19.6215516914737	23.6789198205638	6.26678832112264	25.6504182260734	12.9368921463985	11.1112164767737
PRG2	2.08784831094752	0.255317048472277	7.86820436632635	15.2140624469427	4.18000544775983	23.795506305967	5.79170343633509	7.57089381529876	84.5709755782311	16.1223638365455	21.3487055306007	4.81565303684259	21.3582531834579	10.3435889322437	9.10100305875107
RCOR2	0.684334028103538	0.344715751127969	8.03796310029692	15.7027711012642	0.660985188585871	25.31320244419	5.07783624560056	7.97967295822048	76.5001644906272	12.0437416171228	22.3794830224795	2.05346693827872	18.797262351273	10.4029472215197	8.63436353194856
SF1	4.09733344228874	5.53682898443618	12.7621429497695	17.3823412530925	9.02768706185233	37.8239100059799	7.22499168362578	9.95709904462002	126.411880708834	28.9454533576805	27.6310725421841	7.30972368408771	31.6366535497705	14.4875784954905	12.5953764213895
SYVN1	1.20867104796693	1.58021636169358	10.9069927091919	16.673901665239	8.72219889637055	37.322713480433	1.04781870883418	15.0003648867842	113.836477111919	24.7227381051456	27.5623866163899	6.84245370380437	30.8526140960771	15.8293396677325	12.3496194597687
RELA	2.77416713585239	0.449134115354603	10.959070359143	19.3177915709383	2.56493474825256	37.5872966657116	1.7887931675926	11.0078597148691	103.222751378721	17.4208102094478	27.1465297429907	0.683359930993687	25.8185710586117	12.6658815554231	11.5068455670069
FOSL1	0.228117614456844	0.232988091651981	8.07832011631264	15.6950495665023	6.61594199192621	27.3479824795091	1.87700375557795	8.06960378442178	76.4278446916341	12.0507089021781	21.0746848407489	4.38831908242598	20.4534196599919	10.4779323292315	8.6283126445348
CPT1A	3.02330049756693	7.94161012014191	10.5902264201148	9.38294172874116	11.2742657327999	33.7113691652879	7.69638972245403	8.71299138917608	104.237632837276	24.413542179232	22.6199659329768	8.12148504690875	26.9778316826258	11.8866064299763	11.6310193013751
FGF19	0.925330365259906	0.232434481422685	7.61911201181233	13.2048946555559	4.15709074225035	25.2817487354782	4.45566900365677	9.73881524707688	79.0735094236768	15.3147795894512	22.2625703513064	4.3550676860206	21.015765256992	9.89259241113363	9.08631091703052
FGF4	0.651632317626558	0.191465179394504	8.32076700093539	16.5680964706824	4.22523493531547	29.8420067041528	1.16453573088663	8.85496277808182	87.0016979176287	15.544909343934	22.9465815222681	0.26389916310926	20.6731463739421	10.992235606396	9.46432454956837
FGF3	0.311299496591304	0.327854707778039	7.9254031333817	5.74089649653084	0.56084639099917	28.7523234383921	7.37464410851515	9.08832705960429	65.507367306773	0.607937043073538	20.4420711092578	3.10252237613131	19.0759441056624	9.48402557386071	8.60562257091967
PHOX2A	1.52297101421903	0.470458218635061	7.59283905414107	12.6876941749286	3.72391247410524	25.3433838974034	5.57190480370805	10.3249597187884	77.8728361125224	15.8490193494717	21.3838938902751	4.45291525545892	21.8837811456011	9.15724132597181	8.70347797598853
UCP2	8.81537675654407	4.3497962819482	7.90951870482423	18.6182672677268	0.387922929247489	31.8548880084705	6.54389457125139	9.31945911576926	100.959909199827	18.6921198322497	23.8520605522317	6.43571019023805	26.6233564238708	11.5951179563616	10.6674913366362
PAK1	3.32580190989259	4.56258803174054	9.70535135524003	15.928479228487	6.90200858256175	30.145758738252	6.40571854012143	9.02930818187296	101.592166911221	20.3410306072277	22.7292580858905	7.28711110702419	26.891504828026	11.3548020094862	10.5821983777847
PDGFD	0.26491417853978	0.120930553042058	6.6236500406662	9.40743677720951	2.31256681266007	18.9606623235486	4.91444781647376	5.13588424615803	58.5300271745653	10.1128658351297	16.0479160897812	2.95589040501155	13.8985436515844	7.35514448663193	6.29596878293594
BACE1	0.190707093331055	0.393342845346522	9.9876947421106	17.3098551011425	2.95408345331501	34.8659462791325	3.9714834236197	8.55959883816033	89.451459272184	14.2286029554646	22.8552247921481	4.26679413424769	22.7656925575309	12.1209348479562	9.73917941321436
H2AFX	0.281104306388479	1.05131367239726	10.4983755216527	14.6754145112715	7.24461904591986	32.8538032431669	6.27283659666123	10.2318382616393	109.361634601271	25.2839206669619	25.0429730459863	7.45086479354952	27.9717466031272	13.7580286018505	11.7559226129523
THY1	0.32717057170731	2.47903331302302	6.49458511155039	16.2231318043328	0.934763354040909	32.0477960828349	1.01768687916916	8.89162208787795	76.5293227676836	11.4099236922187	25.6620129277384	1.82902837151757	20.6167268470045	10.5951622420966	8.68888740494348
HSPA8	0.974902815828696	1.55026393283281	15.8279526882154	28.0133917938301	4.33400093368465	53.3551542335919	6.93211642532184	18.9705434943109	149.597361158281	28.8455281721597	40.3171942815056	6.40338920453577	40.5348365889061	18.8010456835971	16.9341492097992
SCN3B	0.251376581314814	0.145179910023081	7.64433483729571	13.8628675042668	4.59082993391592	24.6466344362703	0.567206239493013	7.50608634442461	70.7683941710196	13.675144268884	17.5126606666595	3.84911569822022	18.5793862751877	9.47755271382178	7.99953272525285
ZNF202	1.42013459084999	0.317086017703672	7.59294465778574	12.6902059071254	5.43236535950111	23.2445727440265	4.62248600273436	10.8062286481642	79.349001375436	16.8357418668786	18.7658620817012	4.85998641214327	21.4278363684966	9.0377079543626	7.91190242177338
ETS1	3.48927358877791	8.62416090323263	6.07911078219562	16.7612218543884	1.74874678085369	28.6564422619177	0.204852181698097	7.93662944384324	71.5473373156759	10.8018241054796	20.317756822359	0.516120951199082	18.4827065845381	10.3264256583098	8.44297591730006
B3GAT1	2.37042731912214	0.228291545592908	7.11899683720713	14.6596799226409	3.9733092813305	22.6592817681069	4.906235689159	9.0793322988473	79.4982958124659	15.3279567983187	19.2570572259896	4.49801089299943	20.9909639955135	9.68838676785165	8.35383424752031
CCND2	7.14843607651014	0.702856960087587	9.21774298270144	18.9849294814076	0.666400011703322	35.1510294502814	2.16128502961436	9.12756176363072	90.3042799485269	15.5054646371229	23.7329223453275	6.47964137356647	23.1843374874309	6.3935108703131	8.24881621013855
PTPN6	7.01414742574137	2.50315807393856	8.70436446410871	16.7220938197357	3.57052910162034	34.4181697046144	2.01997784618569	12.3463144533574	99.0143491586476	17.6381937290929	21.055647567538	6.07480586324538	27.2453282223272	11.9084308840426	9.67570439856166
CDKN1B	8.1019570081126	9.89617621482358	9.52406765117252	14.235859232754	5.80758933981083	29.8834396490967	7.48933380514486	7.69606177662858	94.7150926128726	17.3504774884462	16.4122364482185	7.32109567997031	24.8706113302848	10.2596406105338	8.58342266785026
PTPRO	0.689684329271996	0.174609330692461	4.82322593214191	12.2631486694438	0.793512794057065	15.4614206226325	0.0909963709233097	5.18594383443536	54.6503161408662	10.0768555143978	15.3866586748285	2.42307162255459	13.3357960324817	7.94540740313919	5.62555567515298
AQP5	0.424551319530341	0.372850251083955	7.39543597398885	15.0178567487335	4.44298774189168	26.3819826082408	6.8691468605831	8.38366806764419	84.9591265417879	15.2993527958168	21.8567512439405	5.22448707458356	22.837374747631	9.46144299201292	10.1745891520988
SMARCD1	2.29910099726217	1.38614024949781	10.4634100639649	18.9104639638266	6.09357516714807	33.7500986681816	2.50464667813429	8.85755489720232	106.615998246163	21.102830998295	26.1267151838698	4.39377346755658	26.0489364063472	12.5020423878277	11.3732293282444
KRT18	2.65767721484755	1.14466751568832	7.39470231661954	17.4110200708171	2.28602217035561	34.8680464580203	0.830204790424163	10.1640471657874	87.3308200557719	12.1675864722543	21.9391589679536	4.28926742217509	23.9859615472205	12.9469273084775	10.1938123991716
IGFBP6	0.327537799714799	0.163320048657851	10.0353742234795	16.1510199248801	6.6701908575529	32.692540576385	7.95853781342448	9.80192233903625	89.622594129618	11.3082241823807	24.2951264478711	4.37282104706179	26.110623915853	10.8145731165842	10.4055403045007
SP1	8.31517065837474	13.085308387857	12.5456981698267	12.3062810219176	10.8365452095562	30.1577043091888	13.078715051219	9.87549523397603	136.301863245561	34.6697804956973	24.5256218813844	8.72199724577405	32.4120663535315	13.9094874054685	12.2697537395638
TARBP2	0.805700128117392	0.177252969719598	8.63584012644779	16.6708254609173	0.488014889143998	27.8447010798565	5.39052641230038	10.2225127419102	87.8865412009363	15.918217270142	23.1802097637344	5.09929525421257	23.1527843104984	11.7438451608733	9.43239218468025
HOXC8	1.36016066550624	1.03154695162759	7.25028819280108	13.7767857280251	5.17028569334375	23.5166799500748	5.74523004941424	6.65809086451349	74.9463215683559	13.7100146012858	19.0428156627048	3.80750183177624	19.3611263493696	9.39006893765967	8.05232550707638
CDK2	1.44636308296423	2.55600081048051	9.3385491344945	16.9113947323481	3.06472204250844	29.8845719996944	1.01056335809732	8.50680882264125	93.0998153179601	18.1345244669477	21.7245640240088	4.35555982714487	23.5466816517821	12.6983430075421	10.436010705927
ERBB3	2.21388230741241	9.10341877237906	9.34830316667845	14.3426924834765	7.7961307690349	27.3540999662529	11.0669675224542	8.00923644018862	110.088365902836	21.5247484356934	21.1322602749866	8.43757084508813	28.2723783642895	11.599561059758	10.8471777524501
NAB2	0.892261603650673	0.410276523392927	9.09439136800281	14.8079623514206	2.64186160175972	34.6330071817728	3.0270542373265	8.15602536508471	82.8023263000414	11.6057563528806	23.1766965924552	4.48949203777758	23.1110139194476	12.2328935116747	10.5000709818335
CAND1	5.59094138569555	9.73650554390182	10.481600983173	10.7109348505743	8.05835302284154	34.5617211018659	5.44440209744333	9.03839929022391	106.385514047411	21.4360100087598	22.9983382083048	6.13446601250904	28.6964056488028	13.435212672778	10.8715999613808
MDM2	7.79634955807328	5.38426028890055	9.54148690836538	16.4524151695281	3.60877895207094	32.0947351201139	6.11658223818241	8.59697874682296	105.973138909644	21.3409175848329	24.6680708983744	4.87403271271404	26.1055593866267	11.2866976783201	10.8987818973193
CCT2	1.12895848487603	3.9026174141691	8.94180517589749	13.8144791448534	3.13359061256369	40.2511046434298	0.819780922875865	8.84875951624628	75.3020527435212	4.08071422454936	21.1715184805636	2.78801529217042	22.3692572961972	10.3388120162165	10.0965245236184
MYF6	1.40665230385606	0.110424822317451	7.27592915383744	13.9915459184325	4.96466072877862	22.0727788635869	2.15227062267545	6.93078703287691	73.1105652020321	13.2397432658563	19.8359396313896	4.93081525055988	20.5639442537386	9.80964166088812	7.14577491013408
APAF1	4.16849080735292	1.25615168409782	7.21787847647824	14.5876737682481	1.5580810197851	23.5215068914587	3.85155901534588	5.90523721553225	74.5570810597693	14.8225052872599	18.3085705639179	3.15597981824592	18.0522633877224	8.91974777384548	7.61546630584411
NR1H4	0.411993350376972	0.0383494954025613	4.10191539079269	8.88697519987925	2.76198345616187	11.2084632713281	4.89755958922041	4.03485523762098	47.178047494703	8.4538422069658	12.6049338312272	2.72454099054751	12.0309862333288	5.50608489089972	5.01099981352075
ATP2A2	0.942817336356343	0.774175372846685	12.0885253890638	20.6241051492939	5.09192366375917	50.0534289279768	4.65358963082396	11.4881196754253	108.670007656495	9.55610816606148	32.1850429778161	3.91840132041763	29.8725237240927	14.897272075441	13.3682591727412
CABP1	0.429621328367088	0.260521861472326	6.9815881542319	13.1844144072836	3.02269873766979	23.176806895596	5.86330386108502	7.1045691778101	73.042572060251	13.1801405359588	19.9349400573905	4.14763061215941	19.1807627551489	9.08280852250062	8.03653554646483
M6PR	4.26488906673422	4.4333882528714	11.0336103749351	19.8581672326018	7.22556004729251	37.3903929308519	4.09288026568536	10.6925311059756	116.502536765379	22.403342210883	27.375530231339	5.76736929112663	30.9046936877546	15.8004534375815	12.5245474188812
GRIN2B	0.815505614975048	0.0907480204268472	6.28951156803852	13.534055703813	0.676799651793791	17.947890792329	5.89858693184809	6.66816575688791	67.5714496108603	12.404215857874	17.802210966075	3.34313633805483	16.9532622053087	8.6630101505408	7.1241075497696
SOX5	3.93687084269847	0.939773308844304	7.27956312462923	13.2147480104119	5.68540436817976	17.7587274717067	8.44219648504142	6.79838686245717	84.8343077693362	20.9396661665926	17.0504626337463	5.68903600237249	20.0653085103222	8.76187356353799	7.3411634041137
KRAS	3.64160035489946	5.318881051398	8.54668240599545	12.2708396010134	6.16341171193164	28.1853188132438	5.82585201901958	7.33218366659984	90.0611266813235	20.9756065042396	19.4585620744867	6.33906746543913	23.1525733161967	10.7827252494028	8.87310512415882
VDR	0.442560829350371	4.60859800265571	7.23303434552825	16.0366982408642	5.88011150725701	29.2492834460757	0.555519991730336	7.62981045834139	76.2728154928114	10.3054566513416	22.1310763764035	1.64521374554757	19.5326569577249	10.145481311116	8.59466532777488
RARG	2.56097028950294	7.08688182646586	9.9473252234574	15.3725962557359	8.03898405441095	31.2242588198407	10.1920004299027	8.40868058107653	107.972012195103	22.0735514219368	25.5729892667988	7.19540834240397	27.8191030757042	12.0618711073534	11.4899871519748
ITGA5	0.354671849650511	10.17235914388	6.86306155432886	18.0948949032	3.24617375956166	30.8106828606956	0.596251993246551	9.82867142732744	74.6930515992417	9.71787673745941	21.0092866889881	0.534215599741066	22.3982761364887	10.9660231763358	8.48043522793351
DDIT3	0.749378867616321	0.468107492108865	7.38346009912579	12.0907036748124	0.823277325974751	23.4950990564618	4.22285637856314	6.42371555342039	71.1645641351116	13.1211421041322	18.0459296084194	4.57593169010779	18.83422964971	9.0233842613591	8.34580074899004
CDK4	3.11777154404689	3.83690725338047	11.5180928418586	21.041315973988	3.33472881070916	40.4598428271537	2.31684199749352	10.7560927062465	109.605054691967	21.2401705360725	28.1753832825769	5.85015270902284	29.8690392267293	14.1042700498452	12.1467673211401
KITLG	3.71531255141007	0.788735584172188	7.3164508011815	9.70993517467743	0.251005042477821	30.9294533128422	2.66508576168476	6.45440432227569	61.7517413998004	3.91141944941532	16.2958376777099	3.00975280669672	16.7682792448816	7.65542369679667	6.73393542761103
NR2C1	2.06071279070603	6.56047302863774	6.08978998993712	11.1010884783438	5.08525510252047	21.4310649298748	2.25875242917649	6.4567808688424	68.9861073126208	16.807853788325	15.8115920230973	3.98799507668155	18.6034177900624	8.47519829046489	7.00741094262303
CRY1	0.647090232165998	1.53010863590042	6.18888351737771	10.5334977046822	1.00334500151902	26.3621244322638	0.341598733371811	6.08432648127721	52.9018270748858	1.44285552911574	15.8525954873787	0.996776593041057	14.7148583576413	7.48711348087461	6.43749120784149
CMKLR1	2.95299845592461	0.643689420117868	6.56317548760968	17.6675394610886	2.89351903265274	19.9455385369772	0.956741927656505	8.25866874951024	72.6661211035986	14.5007085558337	20.915001362288	2.86292551498764	17.802970351602	10.4195750835955	7.80801747732637
HRK	2.65552819203485	0.724480168043369	10.7752388102312	21.4011005061231	2.63169336674032	36.5488312771562	8.01820294117218	13.6962877886124	116.437418177795	23.2007344946727	31.4757299986077	6.05524571327467	29.7441198240259	12.6272305431786	11.6596409599084
NOS1	0.386919915997429	0.444785193261561	6.06453276427237	11.6751499155423	6.22629492700474	27.0453815977827	0.657321151293044	7.31396892582395	69.8775154681037	11.0716083622695	17.1759101576346	4.08686099288585	18.9283390169356	8.97274074547249	6.9611487020049
DIABLO	0.778385395812297	2.61987564844945	8.80270126891814	15.9042145969732	3.95356838223155	29.2422347314568	0.712468602775983	8.24377775663786	80.5080830472545	16.4782729694976	20.6300532308607	4.13856101897672	21.6330634977996	10.8830775800646	9.36603484050207
SCARB1	1.64732171718825	1.07291417361562	8.07915150263779	15.0757844201998	7.27018476186862	28.0951046478638	3.29414313810291	7.81366381500254	93.1409485774285	21.0978884289258	20.3503650255324	4.60663286981864	23.7090019596882	11.4820376514558	9.92199139921285
BRCA2	1.17876130360046	5.55423733260034	6.1996550223324	10.1681758872848	3.50565835020416	19.0883117128205	3.92892510772304	7.04195412602368	60.1346238429996	13.4886276566868	14.064342009481	3.32205920823041	16.192711911934	6.8735682488645	6.28351523415379
CCNA1	0.316242034680539	0.754134416038054	5.48171093141057	8.33736185634567	6.3758052556577	23.4113371256341	0.555989247596353	6.47597929965358	59.4341346063179	9.13796139671852	14.758105075167	3.26949157164144	16.5439272198841	8.91875320441566	6.99604305458344
RB1	7.41111941341911	13.1697294786568	11.2573920157838	12.2134794879692	10.451612220663	29.6247063495637	8.7781179416289	8.83274290660296	119.612875283222	27.7849182123201	21.3789119377212	7.82483447073988	30.9754105069223	12.148928476004	11.1326000482921
KLF5	2.25993016400696	3.19221452845963	12.5888188267033	22.8277530349646	7.67708768710703	43.8256275120033	8.70618380999977	10.7519432824644	138.079071883297	24.280931575613	34.4203475734451	8.5742023437664	34.6955609188338	16.8124949885134	14.408733880256
GAS6	1.08890343541356	1.07880295840934	7.65491962868172	16.4695068923772	1.56626045212324	22.6198787513571	2.19550439685206	8.55540995478147	78.767214127019	15.7084220661535	21.2727737876651	4.01300651309996	21.3855362668311	11.1428296657574	9.36148797724143
LATS2	0.739893669747731	1.64665959607072	8.8569822906251	15.6580303349917	3.70769643943731	35.6701034305548	2.93975289146858	10.0629200488041	84.8326563144981	10.9494497872041	24.8853364341065	3.41174325842426	23.4526742861595	11.0830156009667	9.78416787491034
CDX2	0.356585195806594	0.41151507001111	8.73218679716282	17.0617460568698	4.21804957747473	29.8151321847797	5.46659536441677	9.75304153484291	90.0276589760066	15.9765593642818	24.6727655150458	4.85236743573457	23.3029268307799	12.2511326752559	9.67032875354928
FLT1	1.61102074318083	0.721672278689059	7.46119508970459	14.0588677512459	2.43225475542988	27.583271882378	5.84951116405905	7.78634034788981	79.8312560259282	14.8646429629442	24.7524793658723	3.15624530920767	19.3600015507516	8.49245604535714	7.92431888821582
SLC7A1	0.308754375889737	0.732622922009945	10.8416689528731	17.1496432329698	7.03960566955972	45.0988074628307	4.56063504865338	9.68335502509948	97.7684829984724	2.47247841962038	29.8792822542349	1.93433532267	26.173752667859	12.3582566511422	11.5747235279527
TPT1	5.38593578552103	11.3523126260788	10.0410477924119	12.8999803015561	11.7324395129472	27.3698799267389	10.549779575323	8.40880862344379	117.658319182474	27.1761257988311	19.9293302141325	6.70926808535439	29.1669553413997	11.3855885546003	10.9773034340963
ATP7B	0.749473640809128	0.183181991957261	6.40549875091688	14.4169201525076	3.09955915228978	22.0141670791998	5.68257429954756	8.39483067015288	73.4274109969805	12.4852992905465	19.8977796624517	4.08581502848424	19.5166760039582	9.57047914720017	7.81180403184296
EDNRB	5.13307427917959	1.15798259757178	8.15576806035581	12.9206748674608	5.47720306076396	21.6987294850959	7.30535338368456	8.0968102979588	86.0690999311199	21.9327705054471	16.9612312125213	3.88333938829925	20.2956175008333	9.57720958265244	7.34362006691172
POU4F1	9.85115741644972	0.335785823653425	8.21137644449087	13.2910889526049	6.29751413581597	25.2754315508624	7.56598388849218	8.09579796808263	96.6978804139308	20.9856000190533	21.5086781181637	5.93037216942079	23.6160220194896	9.61846217580334	9.79000196265168
IRS2	4.74402934056152	1.17930085244888	8.21124606995792	18.1886592052539	3.29573600370075	31.4035276095024	1.55461303744429	10.6795345080861	94.649047809114	18.114128659008	21.6574267609929	4.97921709203054	23.9125215927547	11.5379626074241	9.82558952015333
MMP14	0.683692057746034	3.3285935877436	7.3455371345825	17.0274475110706	2.99049461216594	33.9050596567645	0.464106714583972	8.3563180041075	79.3103594546553	10.1476958858106	22.9606256907359	2.76864614689282	22.1048478499337	11.6415399917309	8.74265901664457
SIP1	0.531711269011249	0.822300910695472	5.48450075362775	9.96583917295205	2.65013664315086	19.7076741209454	3.52590288236771	5.8753758298927	50.8289353295495	7.89971765099788	13.4716937507048	2.44876789091875	13.8059921252691	6.0631428603354	5.35545758137805
MGAT2	1.27301474015435	2.56526889028314	7.72975317194124	11.412947975263	3.95144071828701	24.0761019389537	2.71463519344683	6.5309540650709	74.2189694051603	15.3283125658688	17.7741378181594	3.48292444293117	18.6610996776722	8.94936454572848	7.93557308485742
HSPA2	0.271903385382011	9.39290257431955	8.14720325125062	12.5988378369642	8.69516223501383	27.538907461566	2.50257016150387	10.1086531686013	83.6252225277753	14.9160327651053	20.8414294078323	5.51447099326312	24.6899250437054	11.5595455041377	9.29165880622622
PSEN1	1.2989622145743	5.84506905745836	10.6080380001661	17.1814598755745	10.1223895192368	35.5936742247568	6.0212151192383	11.0820167399708	115.056034453882	24.756168777806	26.0155595743806	5.86744587181829	30.096379087192	15.4271424212696	12.342277465527
FOS	0.500684498679511	11.0464596804323	9.11758535822674	3.02080401316471	13.1631910112634	25.259449673344	11.7212294224119	9.2995199257525	100.323242554338	29.5185965215178	22.8006724655639	8.68344052751823	26.4358853716521	14.0953057060196	10.9909148228062
TSHR	1.08812833604897	0.10465087526517	4.76592329927885	9.67891326981238	3.03655166988468	13.4028229644738	4.19335042653446	4.85826002646713	52.8502562749963	10.5603151912853	13.1033904737521	2.71608638082604	13.1667325639738	6.7800665602539	5.13283137073494
CHGA	0.793588816836564	0.164111973514224	6.32661933634217	12.9118804599971	1.93641659023518	21.572538535791	3.84824371237148	6.46098502478764	62.969015982665	11.626788224261	16.9850009637916	3.69328221948187	16.7759849464944	8.34354434913619	6.87187995217072
BDKRB2	0.250785279234832	0.450038062734636	8.08308246924109	13.9503988655167	5.67272901008418	32.3804161304404	5.61812435339315	7.40568005106738	78.6354869821241	10.610447558709	20.109544289819	3.87859458509679	20.9698034572291	11.0279693950234	8.68225089426423
RCOR1	0.243351599236091	4.62098162691004	9.56587309178028	14.756731563412	8.78119894982931	35.2544002718248	2.13547156808684	8.27134478539618	92.6887277000371	17.8693216750143	20.1729497845438	4.42634617643165	23.5742224471663	12.4083364114651	10.0389961819531
MTA1	0.555881646007148	0.36126361071443	9.60184969717852	15.9315777627298	5.2133039678493	36.0824799097697	0.329413995578328	8.90374602205361	95.4821620003065	19.1947584016101	26.7998895746407	4.8445005350149	23.7222118135919	11.9862553875757	10.8912269656928
TEP1	2.3832386698587	0.675230459126011	9.74396914449284	18.2578242270521	2.9105501233167	31.0578054943606	1.36547349329958	8.94624949809701	95.7811830167452	20.5206659559783	23.9930280656481	3.8336483573176	22.8873976459275	12.1203872868766	10.5614570591155
NRL	1.9445545267518	0.174911473940551	7.97226625366658	15.2470662002111	6.45577041594307	22.773505393848	4.14479932336251	7.77161299060314	87.4585662333031	17.8023462271406	19.6749831138753	5.05643971055057	21.8416594068507	9.85064632447056	9.13839313781918
ADCY4	0.754829123206479	0.349510773835306	8.47503941961822	15.8570759784488	5.16855980638579	28.9684502139044	7.19473535128637	9.57839669979431	91.5097670453314	19.0093204963041	24.8223619372972	4.82206618320892	23.3960868071761	11.6230928169721	9.6302703833201
NFKBIA	7.2861411654489	3.03579365258853	11.9660303405827	17.9619694247243	8.1697276319433	39.2113100614081	0.773406074554589	11.48302957297	117.150336876631	22.8947455777488	25.103753650454	5.325047878314	29.1916769372802	15.4986782029531	11.9653190472276
FOXA1	5.17324754336593	4.31284812547139	9.2128292872883	17.7221920828358	0.156553446065791	33.1580320115586	8.49627521839632	8.34646956736028	105.341404355778	20.6523175487883	24.6720468777635	6.4630342714297	25.6032489508439	10.8551995894848	9.42586469826981
BMP4	0.580011681970448	1.21529561933352	6.87806686817012	10.9850577213439	5.27712204162645	19.9191390700053	8.42752963359188	6.48075061314325	77.6067202103858	18.8333207700789	16.0648357286408	5.18850015957752	19.5748130424538	9.44632469203406	7.95116996003411
GCH1	5.72397020829488	2.12703123801417	8.70317579015667	11.9952487054342	1.65958307070068	22.6339222153529	7.0113975423916	6.57744817363962	84.9053766430902	18.9094706179316	19.7284606808099	3.6948948167451	19.3786052203804	9.18178656446017	8.25386886215364
DIO2	0.418515371439992	0.159660648476702	7.24480520179348	9.0199783222059	6.69686023985128	14.9857828345371	5.11623074997435	6.94360035663769	66.2604175805916	16.3178082960054	15.686131115197	4.34308536335572	17.2372994533727	8.51888420978702	6.13579281735399
FBLN5	0.567923428235594	0.614813208042794	8.11206350722018	18.922304347756	0.619772400535396	31.6220304211818	3.36076695611506	8.23707818719819	91.1910254258319	17.7953726147442	23.2902493030476	2.60530183030571	21.1611042910035	10.7616730498491	9.34375508851606
GSC	0.59058969376028	0.35852663968796	8.34927904233824	14.8974983447951	1.46113422742875	25.8122691857694	5.94641200562247	9.22525113877113	80.9021529527705	14.5353925543268	21.6080251206587	4.14783695324772	21.6356296908156	9.90451151401892	9.09850358324526
TCL1A	6.32172530569284	0.0528588674866792	6.3599474819892	13.3318331077529	5.36865404922283	21.4093698381708	2.63669634961152	6.49455221936592	75.551909928705	16.570751529097	16.8521837302815	4.69352293918921	18.330629868837	9.29064693320619	7.67703447174612
RAGE	0.415823295055888	0.401349634643916	7.51936087071605	13.2212333931081	2.41353905626877	24.7935359113813	5.01849414314465	6.55316934226506	66.4508412464125	7.40930428643262	20.3636379791083	3.30539372102496	18.0611545404051	8.65534189279626	8.17790914784881
CKB	0.498347824657472	0.357733044589627	9.32912885972729	9.96948599546594	3.55126352170416	34.1762067569961	1.93991354791732	9.88096578703323	76.0677404970574	6.92177994697182	21.7720166901409	6.39080426061029	22.8991744443237	10.8738764341701	10.2803449542141
KLF13	1.41985554417139	3.3334427379931	10.9978937041157	18.0792432613386	6.78237093466507	38.3084343923487	3.64747008916382	9.61881108422906	111.186176025038	22.1151754674951	27.538331244011	4.9371110045009	27.9877531541768	12.3197027899992	11.528198988214
THBS1	0.748054681051536	9.94299175056944	6.51872862244793	13.2637854466143	7.06214406990415	20.8034216828096	0.401677403101789	8.45239333485127	56.2856628247744	7.61269300654797	17.9821219503682	0.280183735210622	18.2486276783309	11.695935525033	7.45318560481594
B2M	4.2911321555322	10.25696417608	11.7327277278644	22.977249475404	4.40005970167862	35.936885725486	3.75529748768393	10.8862241239394	124.005955454893	26.8068140546641	29.6236220863483	5.28305623351206	32.2481127545232	13.6332814535045	12.8667873709067
TMOD3	1.73523320942229	6.42560979697709	10.7737172103966	18.6604214802686	8.03747555943353	34.9323578717365	10.0930950095476	10.4719428459561	121.243119708725	27.2858325080263	27.8614034393552	6.13728479496388	28.8908316273314	12.4477564864909	11.6921824130897
LIPC	0.318568985187585	0.0822306496366792	4.97103652425643	9.20367982215116	1.37750277090603	16.1850450160882	3.6936077355663	4.89317075930715	50.0028639386049	8.07412823054625	14.1302549810375	2.59484900023481	13.332001927383	6.50451370581534	5.6706765908971
TPM1	0.253209814349736	9.74917507006304	6.2559405775304	18.4660999371065	0.838401366195572	34.1731324628776	0.448649771646949	8.29182849749169	79.3563860345601	9.19361946200629	23.3519480856372	0.238369700813545	21.3830028030334	9.5180628805218	9.21931072776484
RAB11A	0.182571700045297	2.68504188489583	10.7740681133113	21.1366653619311	7.189846554266	37.6566219540545	9.55164296993234	10.2840131156772	105.709598016206	22.2507926892432	26.8648149650526	4.69262796031359	27.334574328254	12.3695630878962	10.786502179389
CRABP1	1.82666961552363	0.367082971016096	6.82331004563386	11.4355993469102	5.17091572629913	20.4596976116887	7.27054759066941	6.44677960007378	73.7783829116017	13.0794378745645	17.5948186905395	4.49939442812124	19.1848054836486	9.29077473066804	8.84066040300153
ISG20	2.1451239012352	0.264924938999503	8.0743738251705	16.6759467753357	2.57280978299528	28.194608923431	0.208796366174521	7.18096683895012	86.9424731104731	18.0759172597921	22.4198165509938	3.51346280007132	20.5650151721794	10.276780796632	8.85723091551818
IQGAP1	1.37163302790692	8.91086580943412	12.6827612401916	19.3539496692348	10.0759138505247	36.4832395705373	9.47021328046706	13.0823902140459	134.074980413311	30.1715498089296	31.6053855396933	6.5928126824479	34.1916011265796	15.05085153317	13.2809106627041
IGF1R	0.278219489383769	1.8884784436412	8.97773873332955	15.0969243789465	1.31879468975519	39.4760079082349	0.619489887256616	8.2028854687837	77.0267039050135	0.696301230945868	20.8215948488897	4.18120705457159	21.9575706496576	10.7849837402988	9.47622159065478
BMF	2.57122319364855	0.262676387877046	7.6177410475236	16.4485742489604	3.55637181483832	25.3726570804882	2.93065168145327	7.74416287755577	84.9967642804654	17.2822361955394	21.342120979254	4.33559835392603	21.5428132751374	11.3393899434206	8.21535673277157
ONECUT1	1.14600323307766	0.278377548769789	9.09348312929947	16.7761176783251	3.15881489218698	27.5752984018413	6.56073126392473	9.84461231889663	91.8574802418828	17.247145467904	24.1194787339076	4.97165411997903	23.79314462184	11.9560841005144	9.93756490360215
RORA	0.649330852874336	0.727160376473652	8.11827781438197	18.1237110769485	5.01941041729146	32.3935901901207	2.21061483923863	8.31070008267283	97.5996758383434	19.6631305967956	23.9125697305549	4.18521560736603	22.9966258313305	12.7000450409525	9.10277438228395
HCN4	1.06058300462025	0.410497403457224	7.19627933936856	13.8944847911195	3.17732786168602	25.2658185350779	5.34646755803728	7.29337435199793	76.5916833246963	13.6211447391712	20.0097370657734	4.31791193207666	19.9203478958989	9.57898576915473	8.31890858437164
CYP1A1	0.583517352258827	0.115037393466869	6.42171492967548	12.8675889801688	3.58878531074806	20.5311599477337	6.43360711773545	7.7028082572497	65.2783269529705	10.7195438008148	16.4923917599511	4.20386774371685	18.708735996668	9.29777568653137	7.45606842335718
COX5A	0.61705672353901	1.35646507942956	11.5207264460131	23.5967660403338	8.43698853647201	43.4528145961103	7.34606137671835	13.3242953059316	133.194477935302	27.9727744687299	30.4526038811052	6.64638498688876	32.9890735899455	14.7540707583219	13.1765684809691
NTRK3	1.08272749220277	0.294689267805558	6.37962849647395	13.9274583032656	4.321755697629	20.507158832018	6.99101169452263	7.84447023962404	80.7431869896227	18.1725848872367	18.7731005352173	4.78962537869059	20.467220764737	10.0206468055787	7.96763455607634
ANPEP	0.16381393483846	0.51600281957469	8.10729891580007	16.74684325435	5.58083147099747	33.5106175400525	0.702874654436374	9.76396648948123	85.9610101700417	14.7916334295526	22.6151524607593	3.82613351444498	22.2742893020338	10.9251615936525	8.75219129108294
PCSK6	0.580157647504498	0.27676714297413	9.19883677657202	16.1674401305451	4.65517681919236	33.0178339621192	2.69589447574601	10.0272784290893	85.0441090212193	11.8754212519054	21.2014460351327	4.76352475159589	23.2458604062883	11.2225392129439	9.58259580749709
SULT1A1	2.70891547051923	1.26054784408393	8.07233633590073	9.97864490681541	5.98067077228801	21.6023666217457	6.42753259228164	7.49272911433397	79.8661149167434	16.5484004414106	18.0265777944594	5.10341858408263	21.2166047654906	9.9317680916753	8.36624072141906
SCNN1B	0.347073395922479	0.567776474947869	8.09295631753819	17.8389279260482	3.66672136887795	33.5476596629329	8.52377087500554	11.7839681341024	99.3598951843909	18.0227221013084	24.6111575897391	5.2907249558053	26.4958914598425	12.4667140156521	9.78911314001972
PLK1	0.829969389583121	4.24211208955457	10.9354298035313	15.9594839546368	4.23806971090009	36.1659604302234	4.24950375863803	11.3185739275435	99.668009620047	20.8475953793044	26.5137520201148	4.29401777196851	27.4624641808303	13.534252529731	12.1227741606902
IL4R	1.82813496834748	4.68977196671462	9.27447811213033	14.3872408125846	8.23219696448392	27.0817210344837	1.50819907753431	9.36758969298618	95.3918594700036	22.2320473856913	23.945974894667	4.44489520363388	25.4550118641513	12.7561457578114	10.4184420709875
LAT	3.25512359447734	0.145502995925869	8.43098435625555	15.3102963036995	5.5373700131331	26.3426889117306	6.97202966210996	10.8258055355513	90.9466851868626	17.9958829032112	22.5908080215825	5.38658485927265	23.9582048758782	10.8745571999304	9.42837763306539
MAZ	0.748940366954869	2.98507048726678	10.2280299122872	15.2954312238776	6.62019334258817	36.1934167553766	2.88019552080719	8.9834171798659	98.6212070830587	20.1331224516092	24.1367344887158	5.75608012477519	25.4780514419619	12.2169873104365	10.8801891403156
ZNF267	6.20505313381858	10.62615342031	6.46242822338236	6.24433203645585	7.51445015516768	24.5514773021264	6.09597530084675	6.01507866284309	74.1032729096214	15.0812092196022	11.984371435688	5.5689779146617	19.564008074878	7.98096422400652	7.50357898852028
RBL2	3.44789035883977	10.4378817031257	8.57474028180686	8.89092239385922	8.42685657031476	23.5503357304589	7.60457798312172	6.83496689616641	85.5298819685927	18.0485941137529	15.5479004475069	6.49870607503945	23.475299014253	11.4068782301029	8.70564971242653
MMP2	0.112807828845905	9.69537814687732	7.10367322357747	17.5582527857024	1.12557435354703	32.3350218708916	3.47911930822668	8.11327101809102	70.7351418425583	6.80591087698373	20.8899795154846	0.204454288037293	19.3840058754975	9.92935776170411	8.98845949053788
MT1A	0.532241328878249	0.653440433546173	8.87014528571637	19.2651329897283	3.16908299473173	34.1095203964987	1.10860333868511	12.9939820974728	92.9955679749344	11.7460340083824	26.2298254302563	2.33841599459889	26.192055101429	12.2284610521062	10.3760297885215
CETP	2.84381764745686	0.0734077805987216	6.60698026612779	12.5692416196817	5.17767304394304	17.1729644282771	6.08761949762206	6.34397619173203	76.2440239308249	17.0464099833708	18.1312528779849	4.36764104865381	18.2358121037451	8.90829417584278	7.69119130776355
CX3CL1	2.63263917770407	0.450298984161068	8.36472173463991	18.4263582903076	0.516799565512769	31.5612010828916	0.868712776121183	8.00934283158204	88.3733964822203	14.9817296029133	25.0399573987966	3.15401750859313	22.1594703012252	12.0505223390361	8.72482336417071
CKLF	3.43951636039826	6.83311441699822	7.46987999977253	9.35837128875695	3.54283921154951	21.731756738223	0.213886292325405	6.37652527346191	68.4916801875351	14.8192225906369	19.1948162868877	2.19089346388761	18.1672234752647	9.63064551325165	7.4105262617018
CES2	0.336343661539297	2.61108319982018	9.93416303256029	18.717337450035	4.90908892260497	37.9631957269737	7.68192682093046	12.0598169544463	106.493214974428	17.5897478036499	27.0153627216921	4.7839170274747	28.1138954328389	12.1295346020101	10.9676933016988
CDH1	2.03230006995268	11.5341962149352	10.3582935916303	9.30429198272986	9.34907472346635	32.5269471706769	11.2983601977393	10.3753980445924	106.674667276074	18.4266999206114	26.3218784020116	7.4993080941926	29.0915835249487	12.0368005956276	11.239007421513
IRF8	5.70401354876732	0.839509882096776	5.8907128874202	16.2985647764061	0.939702886124281	29.3554465220732	1.53783988190151	7.47865392558666	79.0583143615995	13.1859022678489	21.1131354365119	0.770618690950911	17.9819622865647	8.56343930921379	8.42234270233427
FOXF1	1.31715625724809	0.475158850131247	9.39325762583816	12.8027994007896	5.74687070988713	29.3276329869482	6.87768461030106	8.62131075088077	92.9030289826038	19.8993115488182	23.7358800958043	5.39267375164752	23.336660924603	10.8196119935722	9.63319849656918
MC1R	0.508575485658985	0.97516789926125	9.22824665998357	16.1764275123204	6.24614455038335	29.3962947467445	6.16552817414433	10.3601113087178	92.073567726145	17.1353708393243	22.6417392409576	5.44359709124078	24.4696748339499	11.4160015119118	10.0141995977834
CLCN7	1.53149151333746	2.13345486844601	9.39572919427145	17.6784324906973	4.0708320584256	30.1500515271106	4.76802626513222	8.73296708321265	98.5111017942435	19.5846673180081	26.1371402660328	5.12561405469903	25.55778836184	12.1047298508217	10.91917138581
IGFALS	3.19113668373526	0.292656340968871	8.75716900318125	16.3407887375147	5.94059289629006	24.4122945066463	7.39627713312104	8.65239206548359	100.416635745875	19.9342952230488	24.4071617053375	5.93739393585644	24.8968570724816	11.7440445786417	10.0858305350708
PKD1	1.66217411662892	0.345443535317922	9.54673286599722	16.6487274754998	4.03574233253118	30.4465556167462	4.8210889503756	11.4271266748963	95.2450812940307	17.8188593076188	23.6394442112713	5.72532328746688	25.5705990768174	11.8570775416214	10.4045883719865
GRIN2A	1.68502733818589	0.161162920963121	6.01454775079189	13.8012898569464	2.35623297730421	23.5931315381366	3.67072881868198	6.70517896373275	69.0541059152268	11.6156748480232	20.5849607244511	3.36366255760646	18.5493483254462	9.24032246690528	7.67339974013878
SOCS1	8.33311526831521	0.481914831024785	9.31149682565659	16.4291148039868	3.23042559645973	28.1733800195746	4.28053145097879	9.51196359333717	100.539542995872	21.585393357909	21.3633985107003	6.23370423259335	25.4737103686124	10.9887548073212	10.3118541637301
MYH11	2.41417248636678	1.30460076534485	8.56849352734139	13.5258760332531	6.65021492274519	23.9592411404969	8.91078786437578	7.40875006023694	91.3323892701443	19.1386943426449	18.8412446053437	6.91738030782328	22.291700669935	11.572903397279	8.82733426960844
PRSS8	2.46331777634437	3.80834517407515	10.3092508628464	16.7904130772246	5.9924584170301	38.1484675244809	6.47221351117455	11.4614346874331	98.8772655574962	15.9109334392796	23.2502123237384	5.99019271006584	26.8843841641581	12.4864645913489	11.5187739277225
PYCARD	5.39805730892735	8.91051125747557	10.5305614952208	3.30166319336553	11.0005957879776	25.9678090381645	10.877048467447	15.0465670619531	103.382836364087	24.7049633329933	23.0297508031251	6.95017024073807	29.4432890098544	9.75833070568757	11.1285480092913
COX4NB	0.485348823895664	0.723557477272959	8.32582782556279	13.880672193322	3.53663899403237	35.922995222339	0.15788540534585	9.39777298512822	78.1899723180672	6.63266617800629	22.9023411264806	3.54998248235002	21.9025771185803	10.1302439334632	8.85018664298326
CYBA	2.71155356394339	1.19796735394247	8.55437788243184	14.604462905995	5.74630634120843	29.4451627878143	4.46223882287741	7.63482097529227	92.8013653595383	21.2110066501175	23.4933270188856	4.88848646255001	22.2881082420602	10.7222507520049	9.40938279558437
APRT	0.119214362039272	0.479801395558369	9.34998271390401	17.4238734808505	7.37457306897889	30.6371086135939	3.75885357823767	9.39470892299596	95.2339819960504	19.6122683287802	23.9314004482963	6.05768156977331	25.9877389593738	12.5017766714621	10.4678296531607
ALOX12	0.747652067199106	0.307304773956078	7.58771572297809	12.4798004072894	5.36417807538669	26.1246980805076	7.52244657963851	7.58870780706617	83.2158905899752	16.2113892874124	22.3580152738665	5.57143728931222	22.1482973912901	10.8050083182243	9.61435398913768
SLC2A4	0.862317584106117	0.232883284362332	7.4947126890633	14.0181206086538	2.34850281717446	23.9148744030274	5.36456637469373	8.3630126349041	73.5566267897894	11.4452557196348	21.3139396544321	3.95824269635627	20.3340730994083	9.81578726054736	8.21188223846264
CD68	1.07233236531603	3.51634445739178	11.5270507684013	21.2612015527858	7.15136050394278	43.7778240473526	3.11072014785562	14.8949722404082	127.01767165203	26.3668722943756	33.0795965965105	4.49442138666651	32.0256180459267	16.4514645123473	12.8508220767737
SHBG	1.00933662597463	0.263958394088457	8.0489691886421	14.4224446600666	6.00330796513758	23.2500989203868	6.85475100000839	8.64053751032997	86.6545410170915	16.3911212991143	23.201447254587	4.94650664541172	22.5212157384197	10.7837644217253	9.20931933189867
MAP2K4	1.64617401407041	7.35520703669948	9.15987901109312	14.284055458967	8.19472416568301	25.8601663553472	7.40869165224067	7.47530198303185	92.726021694124	20.7874596454904	19.4846312259128	6.80408845521702	24.2812522143231	9.92977166114689	10.0690500716824
TRAF4	3.73350226891669	0.493355130741399	9.99433320421282	17.782880689779	5.43045771067406	33.0829553741776	6.06074473900259	8.4813750487683	106.855790552215	20.6349639214914	25.1893410560258	6.31712322058266	26.9934276728075	12.8443291303653	11.4106166817016
ERBB2	2.58992303026963	2.83926333930072	10.2972912307613	16.1054097257996	4.91360601739267	33.0567438140849	9.49101300432357	10.5122747211387	102.158737548012	19.931477434899	25.3443541370795	6.98618247538148	29.1241166610188	12.4811951210391	11.3573332398575
IGFBP4	0.921889260129977	1.64912764069602	10.4560248361264	24.5575826392795	2.81221973020775	41.9916014291222	4.01341536092458	11.0692439304269	112.363726986658	18.8647530459185	31.1040089893505	5.01081706721983	30.3727927690182	14.5687358344185	11.0899435841376
MAPT	0.681467734438129	0.160511998286057	7.98083045227875	12.3040536785235	4.41021985501902	22.8077163306375	6.0928809779631	9.11558743448955	75.138420514532	13.638512186116	19.1896308391158	4.61212969239623	20.5436183536481	9.81261897127898	7.861740893284
ITGB3	0.340809790655695	0.183827080474327	6.83651265369963	13.0668929196103	1.94235655464888	29.1733809871386	2.02686899983704	6.34745585383309	71.2843815089296	10.1623396677887	19.3835547114307	2.38372372306408	17.5564341981403	9.24364165609897	7.99275342027944
ABCC3	0.0651003460475239	0.320691478168559	7.17843160310687	15.5498232312284	8.79947087936381	33.0649314275645	0.208406229406081	8.15803913000194	90.825775716193	20.5984060471263	21.7713557705119	7.0368092263005	25.1617821386399	12.4558649329949	9.49302566950642
HLF	6.80160601567068	0.196232566196938	6.68336718723626	17.9888184342561	0.792075550858132	25.43744612855	5.71144332685019	7.18159951971467	86.8714079461902	15.1679467863385	18.9808111991087	5.25379415584168	21.1425097169798	12.3741201913598	8.27032308429485
TBX2	0.408814739581991	0.420322161667385	8.56553403254785	14.3312757331416	3.96396511091355	26.4567529761671	6.34708518864531	10.8222483311206	85.3336152534	16.4533890512962	22.4352531103363	4.97952969040765	23.1133442829298	10.0853753779692	9.22443627224481
ACE	0.450784312516709	0.472499127927523	7.41210661235718	14.941414459547	2.1350757637373	23.858279287767	3.55351573970867	7.74489238942645	72.8778066469095	13.288395461532	21.6719563750156	3.52868838533632	18.7127506440668	9.24955986050449	8.16713270147122
PRKCA	1.88555551481924	1.18513291735412	7.97018161306062	13.7751375754021	1.66332688380421	23.4327935237971	0.0986034907733036	9.24157349905267	74.2830250585097	16.9744339542064	19.2492632971676	1.57270597232818	18.6676266624625	9.812469442896	9.20464585725087
KCNJ2	1.04067443836701	0.274287615039361	7.61725198170565	14.7284340899037	0.914805828156868	23.4451757997569	7.44673695895751	7.62979512905659	81.5159759281797	13.0694177140895	25.0961280283151	3.83822804324459	18.9456772538222	10.0103785294526	8.71142581765922
SOX9	1.29057527591365	0.366167047127876	9.46129480600038	19.0605232215195	4.76023763440016	36.4534405397639	2.11429147856746	10.8473243394186	92.0461173494509	13.5924519901879	25.5086393374942	4.78530925170393	25.5454261194358	11.7728373807813	10.700032587004
SSTR2	3.57420166460384	0.149148656600058	7.44476071357626	15.8326743791422	4.49841980068741	24.0762075357321	4.06248120173866	7.06729590115493	82.4740573656896	16.5724242968334	21.5127978163544	4.53476123341556	20.4037965348152	9.81844945983803	8.45174230297786
SLC9A3R1	3.3341813965712	1.21833161715737	12.4818836843141	21.1001642670287	4.98447028445249	42.7438469271462	9.37474450419722	10.9690202520852	131.221704414848	26.1209892977037	32.7236613565027	9.51842918005806	33.4810474644177	16.047206965505	13.0429496319791
AANAT	0.40047680686733	0.113241761573704	7.21737610387001	12.9805725834975	1.14689009422772	24.2002741608533	6.32495453903107	6.71368757379214	64.9909866143689	1.08063087114563	19.0567930632001	3.27140885168735	18.8236968619491	8.95383268108311	8.22086320276055
GAA	0.914510512458218	2.31296671612938	9.1816419008244	14.876167437622	4.71798406202455	33.8759823717222	4.71589458877152	8.9173668795087	93.2055156894479	17.0736969852096	23.1225607335469	5.14885401538924	25.0324735747732	12.5873429224121	11.1126171410954
ATP2A3	5.15435910435315	0.566854931998222	8.70964793443289	16.8088233894127	6.20658591498958	30.1776432533568	3.63075326508513	7.67268850546544	97.4242220654788	18.5702519066978	21.5071807001363	5.62835103400547	24.3635695429249	11.4079292348262	9.45548513874856
ALOX15	0.337515038583534	0.348336919390994	6.36584506540933	14.062417289426	0.797091303413177	22.326488685025	4.76571675918462	9.62525193955926	68.4841146720621	10.8998635511298	19.2771213425344	4.3043252147135	19.4305965997659	8.32319912673187	7.33854616264204
CLDN7	5.02195229027488	7.76793910883544	4.93487999391536	15.8409522547645	9.06649884467391	16.5139624936607	6.61100599295036	7.86099382160417	39.4740280242029	10.4043332046934	11.7648280716601	3.78994909570527	14.406134409427	8.56607452038378	4.29393494722449
TP53	5.92767906100277	8.03592939399213	8.11927388126769	15.1173226515024	1.94868917328318	25.1035710532276	7.92954819902651	14.7674429416663	82.0093549199326	16.4246499598832	18.0011292242855	4.60159432517596	24.429549241271	10.1741976000895	7.97227840512241
VAMP2	5.95835289757612	10.491427486755	10.1855816827291	4.64829428671761	8.61338375531319	29.7294291904382	10.4908652374411	7.34690821263548	100.283688702983	21.1443183500091	18.8095221450985	6.41304772180311	26.3416614214916	10.4053942449099	10.3629272122139
AURKB	0.633785986902653	1.36275389018154	10.321939230057	16.6425201255712	1.49582874708281	40.6032748276681	2.69153360602435	9.81864326951813	91.2189700538496	7.62264724276312	28.3765012632726	3.81878737316237	25.9719439923568	12.0405590902136	10.7643005084521
PEMT	0.732254673244475	0.95022523139528	9.81709456361959	17.9777758640927	4.27933062695801	37.1090103395828	5.4089423820076	8.38356511594316	97.6182822916017	16.5525615470511	26.010054248677	4.83999609699389	25.435933976875	11.7643520399485	10.6974180400236
SREBF1	2.31236065317272	0.741218929262201	9.83511488409082	17.3081556415374	2.73295505170598	32.288416041848	7.90325773177698	11.0983868549599	100.568333172265	18.549738752307	27.6684053148593	6.20982357762203	26.9557968725415	11.2631141896656	10.3467271709047
ALDOC	7.02604500000066	4.62908121122677	9.95526840657191	18.3186784314764	7.22869616936318	32.3417551669426	4.2122315876872	8.50869246332991	109.219019669554	24.5708582234597	22.0343345014574	7.89940765202526	27.7898271867711	13.2836870351032	10.7275510062271
SLC6A4	3.37764056014585	0.0896371308862778	8.28739784426631	14.056901435644	2.92769526907493	19.5222134545373	7.43049734941926	7.83237020059304	76.2287584909606	15.6697015304105	16.6831032527062	5.12642048973639	20.2447199734695	9.04725895164425	8.0701394673216
NEUROD2	0.57715212068749	0.264250959221843	7.31086046252963	13.4734464576456	3.35173538876333	23.0102113128626	5.05082993017545	7.4038582705413	73.5027646322824	14.2020653047607	19.9933255641558	4.35939163199453	19.1832463363217	9.33089700461126	8.47277429231542
NR1D1	0.6012238612204	1.13010899914078	9.22045708823152	21.5404391504721	3.98788928134078	32.3156649977267	3.79182929968184	8.91795971261836	101.329195396009	20.6350597405562	23.1114034240554	5.43342028989079	25.351029529983	13.7666447027598	11.5709156639809
HAP1	2.14431937278126	0.763551113262797	8.08338724678865	15.5743317310367	2.23440167220484	23.3978054642613	6.49025377969047	8.32981487306255	81.7640658932794	14.1443705096731	21.441823821557	5.51638133384826	21.4455068248357	11.2146329123477	8.95705879800638
JUP	0.47596891388678	1.62600118544565	13.1632058023081	21.0621464310485	9.99515646522123	51.6650762544211	6.72426370568999	11.3943944160043	123.790288210116	10.4262702915609	30.7334986144041	7.61859743915014	35.1460989916258	17.0444628871172	13.7682077698001
ACLY	1.10465740409914	5.3864259595175	9.9257467316418	13.8584225515049	7.66493589950155	35.5408901131631	1.34643369253495	9.61485763941514	95.3556114549324	21.0061572443252	24.3630929180352	5.557418998613	26.3524561159042	13.6883419506622	11.9908411217909
STAT3	6.11764124475734	1.96482860133218	13.4165033094528	22.5228137440655	1.93058705661423	47.3800758940036	0.240667373870762	11.7506769842054	134.602322431373	24.2109706234522	37.234803354189	7.79531358956164	35.5028886935471	16.9339024864219	14.5245731781543
BRCA1	0.725039105788548	1.10071645282866	7.06558345443429	11.8556761841154	0.63116351908436	21.1857369079482	3.68943639416117	5.97477232027261	61.3913184606435	11.5135186898652	17.5325684788086	0.954969404295367	15.1620009620222	8.02151479483241	6.89055745919515
SOST	2.06405474881844	0.408922913967726	8.81823630681975	13.6739635275681	6.21659804647368	26.4419033020826	7.77969323750659	8.23455459315001	92.2718995771529	19.158383893208	23.2555106787518	5.30438573905939	23.3161585384466	11.7619806148066	9.76669117776543
PYY	1.25175775003643	0.271600429102533	8.8407718465768	16.7815669452915	6.88752258307132	31.4087415390671	5.87086625336025	11.1017610406725	98.4019029942359	19.936092004876	24.6177006563222	5.23112639229856	25.8123069126625	12.2130591115735	10.5643396778484
GFAP	0.764680605209046	0.771784680763193	7.54946157481693	13.9045849050291	4.04149392824701	25.3792705049331	5.78612936617339	11.8324463462721	81.4861856272234	14.6081237345779	21.0092670270626	4.97036032863383	23.6355167364776	10.3667940975125	9.02421155924177
HOXB1	0.829276556494439	0.153988945393678	6.21188100823727	12.5633953925062	5.16215882884281	21.5272467971109	2.22687966344816	8.58562365432747	72.9735117033571	14.5431007840669	16.8007276564658	4.98464879206645	20.0577781679472	10.2146057838391	7.81584448955722
HOXB2	0.357448789858207	0.403116130239538	8.23154161663942	17.7451946897597	0.231930292939208	31.4872589607946	1.26297207158443	9.23541144609738	81.8666010272126	12.9694973996097	21.5914588828008	3.28614856972877	21.1927651626115	11.3946167060613	8.34256079335375
HOXB4	1.15238004705276	0.927649196407747	8.26700068244759	15.2892786540281	1.72925857792444	28.2714394578638	5.79371072020073	7.95664580984508	84.8825298227137	15.5345532055505	22.6261101802605	4.38252247189173	21.4947836350298	10.993313261255	8.8227308292132
HOXB7	0.251113316625434	0.448570069226324	6.26062883343881	11.0743905695233	1.3941616298903	22.4723408987451	3.89292491082611	6.12627420181128	61.3985228388372	9.62601789399126	18.4259388412439	3.22544274694438	16.0729753193684	8.22927995186059	7.07975009778377
HOXB8	0.339792493454561	0.0499640335299024	6.29721637005077	12.4237332404348	1.01717869992978	21.1688809973029	5.19113015019476	6.30944776013658	64.2377066106737	11.5970059873868	19.1273452086366	2.81575636717747	16.2116930575953	7.81988463654421	7.93943255826617
GIP	3.41519713781587	0.184468747067226	6.23359385803276	13.1936936349774	3.20193036384846	18.8079498498674	4.51104324498468	6.16650875866585	68.7917711829591	12.5133459928404	17.0064464662198	4.30755596258904	18.1851283976304	8.79194206736778	7.43792118300714
DLX3	0.935914823960118	0.455718212656592	8.36670273664981	12.2005381426067	6.59010796053898	24.6347937168136	4.41039598980164	7.60079709144357	75.6964816552213	14.812500213327	18.7259327751803	4.45510811370676	20.1143393952865	10.1436146264917	8.49961079336225
COL1A1	0.676289775669044	11.9153230994787	8.30806775225939	18.2228886789577	4.41523104926205	37.5900112808797	1.28704338002686	9.64498209993238	82.5903061678337	4.87703005252207	25.0954580671032	1.61927234963002	23.9669370351667	13.7755147830241	10.3959999423027
TRIM25	1.27847291934945	3.14795331936174	10.8262940464411	16.3361017407171	7.42291512486304	35.06249446615	6.85391099962876	9.92457165334967	109.799323523792	22.5227661208996	25.4370362081961	6.35583080267619	28.56080954736	12.7633046218207	11.2012123016916
CD79B	5.73664083550014	0.185271155079824	7.35919644228313	15.6475507466455	5.26741992202675	24.5028847722368	1.99218725963751	7.47911663562904	84.8701341186676	16.7348910094561	17.2914257276999	4.73064733686587	21.8321737852063	9.72206930049966	8.19932453479374
SCN4A	0.664040396209795	0.122977054056313	7.07620266845582	11.7683802818124	1.02507532639143	24.4880985860319	5.29954327732992	6.95076394738474	63.6453798663651	8.64674698475634	18.3665040929711	3.26265609003896	17.3013412466024	8.74016550048154	7.44098473441304
APOH	0.815356276529067	0.0356819034628555	4.33972345154072	8.9055537957345	0.680529892479563	13.0497933686781	3.02309037914235	5.21342709669376	44.2745528685486	7.60014567706978	12.6276685051579	2.13618883734288	11.4795210538208	5.78984403035129	4.8785947852931
ACOX1	1.48304405545932	1.80869346312966	9.24874025339069	14.3118192054304	1.30582544214785	34.2414275154458	8.66775225427072	11.1289216489599	87.1321422365384	13.6845212817267	23.9899759070663	4.98806768175149	24.3930295290546	11.3056440363617	10.0910466161315
CYGB	0.587648302173056	0.279088895477494	8.78756613584177	15.9655417752571	2.06366485686842	28.6661025555218	5.07256627699465	9.9722104166745	85.9489721439563	15.3803741989719	23.0140192707016	4.56996572793337	22.7907197924691	10.8220537974456	9.2766663865239
SFRS2	2.27933359338625	8.12103150218511	10.3813430497169	15.4634821496227	9.17588444625434	34.3845170316998	8.21845076197405	9.7469275973089	115.130309025191	27.5605865542058	24.9394223964205	7.3085349429878	30.3745541762698	13.8835932431099	12.1547322693797
SOCS3	0.213583644872185	0.740865106595331	6.86352230247381	13.1586340027328	5.97002051188411	26.6978739176427	1.34730274540413	7.92985976691207	75.8418358583926	14.7926073247461	19.3389895323088	5.06548955277587	19.9716970929557	10.5612581792005	7.35330663886037
NPTX1	1.15843152381382	0.41934433275047	8.35965168444684	14.5413176546772	6.29417822893612	23.9742168721221	6.75133668181709	7.67326522374549	88.5584430103304	17.6284360893354	19.9474337002297	6.70191639446768	22.7525753687579	10.9857215166318	9.64990709422116
ACTG1	0.878127000242299	0.997278074103734	15.0036460730604	26.4673501666443	6.47614111515819	55.7252387968409	7.28277374062602	14.7649448473313	158.188827015726	32.7207399332425	41.5404960725187	7.16672560305266	39.4434266506114	18.7094244035384	17.7283911874993
STRA13	2.98979078761215	3.91285874033647	9.06853137708337	15.3687290182462	6.35538258743804	28.662072139731	6.06166570722221	7.68864802534257	95.8464625000788	20.5831996017796	18.4460859727047	6.1747139540461	24.8716443926749	11.5999035510566	10.1397134589009
FASN	1.32533371507871	3.90651131087805	10.5185643871875	0.66528768209146	1.52942180901239	36.9232857439212	9.92841334346457	9.12269677098329	93.7664481681538	13.9284307723866	26.7561344973649	5.69192861265917	25.1362446514018	11.6745932188855	11.3927985098298
TYMS	2.35793434847896	1.14314383941525	8.77822561732602	15.1826095745553	0.41730874458336	33.1120204628468	4.79840663753331	8.37367229031378	88.0241879650373	16.5647522553512	25.8146180793682	4.55563679338518	23.4407153159632	11.3098702157975	10.4763611375993
ADCYAP1	0.551903717856709	0.12388802403741	6.71450014931892	13.4813839834617	2.14375482586715	23.2049751529376	4.88877402292661	6.83479067327519	67.831313141219	11.0405603671396	18.8635275300737	3.59393404906599	17.5203203099098	8.58277758609946	7.70600161462618
GNAL	6.0615309743148	0.2076840939462	7.2871416681422	12.7996554157238	7.06386276299219	22.4385237610478	4.90145342561329	8.29331759971053	86.1319701875085	20.3921197992216	18.2421818666683	3.98258079714396	20.9602098966762	9.55900224831509	8.17899328509527
PMAIP1	6.20828906324548	0.719143049313499	8.10145952325831	14.3212263253047	6.94407652130532	23.8058122637153	5.03198485277487	6.99253308767564	78.0148406772847	17.236243057349	16.2539725561039	1.02644437685039	16.880937346642	9.03309780142224	7.39533877557614
SERPINB5	0.168684434555562	1.51019784532812	8.00530417637681	16.1997866036957	7.03913352006079	29.6822578058855	2.94720910019008	7.22650733743136	77.8918549601801	11.4075116635901	18.1044026206701	5.37592731890147	20.6255166914913	11.7822246835726	7.12143937610699
NFATC1	3.72740151535957	0.84665501320584	9.31271194830273	14.0279657045298	6.56868134476966	28.87528670797	4.63259288678102	9.70387967593002	95.9660173149545	20.4365578543546	23.6642129459597	5.11250962143407	24.1107898839889	10.5265817390405	9.46645716653521
LAMA1	5.08647056934264	0.17831221767906	6.01086288519863	13.9181566905252	3.78338860149849	23.1192463316889	1.10483645770183	8.11516637128355	65.2994397864103	8.83765851576942	18.7113417511628	4.16818100995403	18.3574236975937	8.84236851212114	7.9526585089291
MC2R	0.906990366683142	0.0872439944229768	4.41591946295341	8.09023616561336	2.84205069999351	14.4308450983511	2.90804716351914	4.6821528837436	46.2894231184964	8.81341854966054	12.2339559185282	3.10741244554492	12.1635253513928	6.5000899121439	5.3451058587824
DSC3	1.34015970763527	5.11864342470904	10.4983814810489	19.8554544043111	8.91244532346722	45.626911296126	3.65969573783566	9.64374218689044	116.041488011954	14.7633182769965	28.1839160314763	7.72330852624727	31.4845540525964	16.6928559949711	12.7996294550742
IER3IP1	0.610522112183666	0.603975756794572	9.20044667207862	20.339163346102	2.93040513174222	32.9286581201661	0.870903568531207	9.2854575473728	93.0374757407526	17.3032359715002	24.7942880252365	3.43362610949114	22.3630479949886	11.5344612249483	10.0533301021407
SMAD7	2.30809574385783	0.877359398965219	8.55172691966743	13.8276943351325	4.37030730330799	27.9235550310212	3.82230034931693	10.3660977186672	82.33718902953	16.1148916336681	21.2983796971701	4.13092444429541	22.5890407863642	10.2110813895102	10.1555285026261
TCF4	3.29206976521812	1.17916435725826	12.1287006181915	16.5997551011356	5.10360718386096	28.9326955065395	7.84446138221188	9.22673787521654	109.197718802828	25.8888382162947	28.0677661678645	5.23764232715072	26.5256083542425	12.2687197658906	11.1579237687795
RAX	1.3643765601305	0.313582114248956	7.60389563170162	15.5497698527475	3.10283478394236	25.7877496731794	5.16474772329326	11.0582075446348	83.8161878796519	16.2277767562873	21.4938636524041	4.85840886807924	23.4479126305513	10.2151706901648	8.80741719825551
BCL2	5.90781014984081	0.194235332393704	7.45194690391365	13.9000612813711	2.19370514149458	24.3717945901592	5.30228518031922	6.63476951929987	79.4686469934982	14.4863482056175	18.0144333279632	4.44615885159094	19.2714022374186	9.03533055788101	7.96207412447487
CD226	3.80110477375572	0.240277221846899	5.47629884231019	14.0827949364722	0.252037784271723	17.0829879920221	2.34710440339579	5.39149153227184	64.1521866063415	10.9845700157573	18.8215457410413	2.24412928038955	14.0966101286215	7.25216140304624	6.00617582147395
FBXO15	2.05030432011337	0.390888160991683	5.07128787361048	9.48833487479613	1.70910075273743	14.5315499944826	5.02175383333788	5.98125136270139	50.4964649615091	8.71652662122289	15.0004826238593	2.22596931261298	13.1489487898599	6.74775280530427	5.02270050434372
MBP	1.33272605665122	0.354390946627633	8.22986226034902	15.6212615135003	3.00569102815419	32.7250352070083	5.53313262114101	9.3504601452062	90.1640602011257	18.1965558092533	23.6227753593669	3.38281750034096	21.5582276873336	11.4579691771938	9.94336589106814
BSG	0.527646382076842	0.535850256334074	10.7171225202584	21.587073136308	1.96900307147642	44.564256987777	3.5804871212402	12.8939315245678	102.06996909867	8.99523953760347	29.2995060931955	3.76198256689983	28.7035916969728	13.7788260343766	12.4982652379057
HCN2	2.2223381871619	2.05426268652461	7.64696879287044	12.7359113087195	4.16168500892473	25.5556116869323	3.9871370652788	8.43366778825968	77.7361524818503	14.8494648688758	20.3897151474147	4.02693720702436	21.2854218711801	9.8075869850189	8.28534631695379
PTBP1	0.530203596097737	1.22670339086405	12.9939773417109	20.4216832203827	1.32106818698168	51.2120776295541	5.80993882503474	15.286781996384	111.922398686204	5.84449291817518	34.5732466870954	2.55470117436166	32.0874591390623	14.8858666088498	13.555831406346
CFD	1.59422836847619	0.842016761354509	8.71079521175522	17.3229847565448	1.46304818584263	28.5128306274596	9.03674079073574	10.059658439696	97.0959937393977	19.1357703352208	23.4191168231064	5.79629353620753	25.3636565205118	9.892660723598	9.37239152951259
KISS1R	1.59800499743144	0.464254928890482	8.73638480671969	14.8141672038308	5.40411719552497	26.8549763405021	7.20279581052171	9.22247113658833	91.0689740339715	17.4870145253595	22.6818351210882	5.23308858752921	23.2542341555111	10.9162397906241	9.81033981613296
GPX4	7.76071353155299	1.21185722543215	11.8308849505867	21.1756235970192	2.09897529255452	39.4706978200416	3.96271285860264	9.9054342612339	121.193714389983	25.4535075588312	28.1404799163955	5.49397623767241	29.1286809136114	15.1519649461333	12.310545792557
GADD45B	0.345914742687616	0.158049189037326	9.67236722253302	17.1116173042071	1.76514483454132	31.8254441430751	6.02644340740173	12.3166664807752	96.2818355928887	18.5422945550018	25.3898841026439	1.92948231864159	24.2561496820004	10.7954698355333	10.4449996252116
EBI3	3.50275765626522	0.194142118861905	7.1834527061521	12.5590135343374	1.92304939531578	20.5432348245832	5.21377253032158	6.57518399831	71.8746326827445	13.0383370157677	18.8965123671687	3.56027183936896	17.6853783124612	8.82190172134628	7.72588874847512
ICAM1	4.74281684851844	3.96092617054495	6.62754837520514	15.0017634886868	0.388020651738847	30.9117992793346	3.70583278306956	7.14083080208233	72.9794975190093	11.1336129740489	19.1127268737048	3.21047530215205	20.1195825025129	8.38697318237483	9.32820003014605
SMARCA4	6.59509289378227	8.8517671730071	11.6078494552795	13.3607565975348	7.93162562234579	30.1072781219791	10.8034003652074	8.72920090995673	118.70811228802	27.4656397005273	24.4197018167966	7.72320942404084	29.0211208865851	11.3805996319495	11.1158928942881
LDLR	0.528302809351513	3.79674688571446	11.4952885897237	17.6858911190316	8.10999760157015	40.84954091709	6.65714906142237	9.79461281885275	102.827010200758	14.5107620391096	24.2557272188748	4.347539402856	26.0848078162569	13.4827922684921	12.6573150798645
CNN1	0.184504224383832	0.356347846624863	7.36180627766736	15.2387874635251	2.07062067423632	24.981071835852	3.44259384203434	6.33263881608285	74.2570747387916	12.1051709032862	21.9553904856483	3.08840573699107	17.9182633984428	9.89358885503157	8.29705346662865
JUNB	1.56617454035158	0.438482377214274	12.2616572799591	20.0402056293803	6.77221986831607	42.5540450806559	2.9366255727301	10.8195405010531	117.59526062682	20.8215255327727	32.8416495777491	3.55729377373783	28.5566039599522	14.7113558370056	13.1281343425797
CALR	1.45884670236803	8.06689698760065	15.1733305582504	22.0782880028212	10.2011648134724	49.3241494956499	9.23127268779116	12.8329007288016	154.97570648666	30.7659990752223	36.5748847524808	8.47769725529598	40.1474939802881	19.5304589966243	17.0059786232438
SLC5A5	0.62370940526851	0.0756740163072632	7.07654774487892	15.0180209396119	2.51296101545702	24.7237999036315	4.3957340318633	8.87321091887011	76.7919950792885	13.5095582686066	21.1334426289579	4.37334792150843	20.7661842660458	10.1809963712408	8.10011382524877
CCNE1	0.653440517134007	0.721835309221319	8.02793509589738	12.7171520470437	4.76287481548894	27.521870096284	0.473748313732856	7.01513510390799	79.3845191178656	15.0860040486136	21.0763384476772	4.17144530014306	20.7239861758762	11.1533272880468	8.90111161534017
USF2	4.45505099501306	8.52896463781258	11.5682880418876	13.9765591497766	6.47752987842055	38.4607645324862	7.98559640157524	9.94718177239441	112.452072802394	25.1330370398653	29.7962156451009	6.26892582737597	28.9898789155364	14.1101346380215	11.8474580813875
HAMP	0.836864380454305	0.403320596436768	8.45854178064339	18.9459857810154	4.72814682209942	31.2873569273549	4.40115429045739	9.9200888789139	92.5325838677154	16.3666672465888	25.7363467618214	4.64571223834387	24.8232847228109	13.2082786619005	10.47406103802
CAPNS1	2.49308719482925	4.08727347869834	12.2437230741092	21.6159557766398	6.5453666094803	42.3120265810457	9.43774704942974	13.8444336981139	136.497716722023	27.8095241455327	33.5863791268703	6.48562657975865	33.3634119989224	16.8081302401813	14.0552404538228
MRPS12	1.46887180102822	1.58988093898799	8.55520868230431	14.1315888519076	1.45210589837513	31.3544549323856	3.22119149367199	7.4127129687296	81.0843111909521	14.2703643973181	21.1574221469505	4.14010408643626	21.2857842343937	11.1286436011522	9.49703463051197
CIC	1.39499931606589	0.641505860562795	9.09767420876903	17.1179384833747	2.35504834606499	28.9682865518569	5.84628750906143	9.45420834588141	95.9542092030439	18.2964226427646	25.9408776700334	5.1781281800851	24.646974638857	11.2492965195531	10.2735598798775
BCL3	5.09692098789088	0.419424367844865	10.8853362068752	16.6357390717597	5.7490400430845	38.7875103498067	4.71833366716164	17.6752796018746	111.289119439529	23.6732664958401	27.3484063007806	6.12461624753999	31.2715058289021	13.1081512549186	11.2497363540014
RELB	6.7919911533684	0.325800523364927	9.12475108750746	14.875273925815	4.55143265654909	30.6687959146964	1.83185730707167	10.1179833738339	96.3866990938815	21.7198764719406	22.1750210435538	5.05374805902835	23.6168380523921	10.1516720102294	9.76481573902712
FOSB	2.08520137334875	2.24940512204036	8.18868449576905	11.1343231941379	9.4407377463235	20.2856867369565	6.03854353334584	8.68096687269758	89.3308217801415	23.801016307398	19.8167814283923	7.58906426497736	22.1254800876901	13.4850411099668	9.09191509452997
FOXA3	1.10192937880664	0.47380831768187	6.32738208835826	13.4603684471154	3.26191540073128	20.2428996938638	3.45983799574568	7.01929168210849	69.7492240257113	13.4522454552173	17.8668009926939	3.9670802250264	18.2250756407251	9.65719978774452	7.74548858726705
HIF3A	2.58633352522634	0.237719884855849	9.34205331778606	13.9674156348827	4.48739468605903	20.3800747952099	6.84302663432305	6.80897152837279	83.4708975852642	17.3298184346246	18.8277526654592	5.30264238354459	21.2920897468607	10.1875388696102	8.27477456480701
FCGRT	0.891161804996638	0.3005510310309	8.34182643459599	18.1727483035683	1.12297784573692	27.960166377449	7.04977157294573	8.48051708335829	95.6367331670111	18.5715857498702	26.6869613735318	5.13092403751161	24.1060008385059	11.0187469594916	9.19153351326384
ATF5	5.93298411248524	0.43158098812934	8.0864689505463	15.7401292032583	4.26498043633307	27.9553220014833	0.762923541865548	7.68249162986217	85.2784378762899	16.2592128365445	21.8740413930115	4.55977025744378	21.4340582563229	10.7638141072491	9.08095216566611
NR1H2	3.73967280254698	7.89069876699225	9.96977161462444	4.81429058117263	6.02878389895952	29.2129812732356	7.77792541734815	9.13091252448803	93.8252475337903	20.5259408584859	22.1275413686813	6.04197752526902	25.0986113137738	11.7790520493565	10.7585713052122
TBXA2R	0.470470837804769	0.203266364213536	7.49706949525509	16.2477512797323	3.77210224190384	25.2115322523816	3.01140106610535	10.0856834977059	82.0508097721131	15.6435640647612	21.3825486113601	4.43151635656323	22.4250198249829	11.0186664660912	9.35096140232059
SEMA6B	0.589398311088552	0.388022587644191	8.40271146666988	13.8210122978005	3.71173754079296	32.6191341592285	4.23274057957171	8.82685298197957	82.8441048604766	14.2503647296805	23.547911387915	3.96208915864649	21.2415790363238	11.0799663834093	9.71176974355784
TICAM1	1.16754308841748	0.349977589869858	9.66809687887297	20.2420279282578	2.04819677922728	30.4884514740246	1.69324578979579	9.86148670808733	97.9094095152323	18.1733639287667	24.9485502816023	4.94520275016103	25.5680279779922	11.7551730863438	9.96494608209944
INSR	1.0391920501845	0.820635991663645	7.4950831870714	15.3387338103044	2.99513277973713	31.4229559657055	0.77217399517857	7.86494537614757	77.9963344967804	13.5641003761212	23.1921434918611	4.60356749114097	20.9029080617478	9.51581934622549	8.94818741437555
FCER2	4.10275366208925	0.117872504388383	7.44535652520154	13.327498457041	5.58392026376394	21.3762773986822	5.66145020519693	7.27818662341255	80.1924850253932	16.6192430428283	20.1268773186041	5.11208147159156	19.3871465489622	9.55207294594059	8.05222665725211
DNMT1	7.05813030825635	11.4900407838375	8.90506848672318	9.89201279608198	7.92086409717632	28.420661482824	8.35823656725779	8.0663970480234	98.161611812843	19.8856701945445	17.7947886312441	6.89705861573259	27.3989195130484	12.0296370108502	10.5498211213552
DNASE2	3.2189316149394	4.41920037019554	10.0406461513476	14.5873005130917	4.93566072017619	33.192658246516	4.11664046137978	10.3585291247385	98.431466561563	20.6681777419406	25.2863156927976	4.97579651455305	25.7426027312473	13.2294010566103	11.2438648309961
KLF1	0.324020802736697	0.341186595679959	8.32373018011306	14.6823156089383	4.79766062452891	29.3329115516723	3.44722009528252	8.36860538671131	82.9336525257366	15.3440103883665	21.9567291946329	4.94739450055528	21.9592992890384	11.2452258502689	9.23692118323483
DNAJB1	9.12170699140783	11.2391117216191	14.0832711901351	7.61606922537517	12.2552759046334	37.2197663038825	14.3770047695513	11.0717381344249	137.15195763297	31.1671887110718	22.6939702184154	9.08735401522669	32.736459330143	14.2915347497103	13.3246836567293
INSL3	1.90590644567772	0.158209354143628	8.24724458066872	16.5181100083907	4.66662979116236	23.0876992949416	5.94544902017048	8.47063051387922	86.9024447394574	17.4575361340724	23.7029331115639	4.73730917869736	22.3994427140801	11.3537455871806	9.17483909280608
JAK3	6.29317873389704	0.430542727084169	8.0364621061378	16.8429997153338	1.01068113924004	28.1361301120466	1.91163382416154	7.40241421916047	89.6492506864115	15.9567881055813	21.7910558542628	4.906004823646	21.5839838166243	10.5172698858715	9.25722152362185
JUND	3.6043225106298	4.81711094497545	11.2091088254557	18.1612104122721	5.05419793291385	34.3690429935363	7.31121832013737	9.74225044023844	109.216048044601	21.7104824727566	25.1151886747292	6.49033714549886	27.3798558652279	11.5685207250575	11.0980448367658
COMP	0.38941655243849	0.391143273145742	8.03267799552514	14.765208629379	1.02730059738335	27.7164514752745	3.68336013600123	8.14490628431449	77.2802420394693	12.1048428449554	21.0073204502872	3.67256423285706	21.1102596025519	10.2193330625145	9.06657994890155
CEBPA	1.04906982638463	2.693700939459	8.024757968837	12.4219646308323	5.88965788536165	28.8248788641766	3.94924582994326	8.69849287040386	82.794371394844	16.3399615858355	19.6256920985471	4.49594709668214	21.6096874249512	10.6347688271486	9.45906654961359
AKT2	0.302634742196046	1.22036078657433	10.7179388102743	14.4236319351366	6.05782886208933	42.2913851279055	5.88051369515473	10.3761614142836	104.002006010201	21.3568604689379	28.6050328962898	5.44105757760013	27.8560064730292	13.8306868958533	11.8058341673739
TGFB1	0.482593344092697	3.71599058123083	8.43030447589805	12.543902789548	5.9489735928401	30.0530999241408	0.174362509504391	9.89175360366338	79.0787401520036	16.7901462776898	21.5396928802177	2.27032023315555	22.0605907587583	11.7004610434192	9.45889235240994
SIX5	1.47267308645169	0.114510137722446	8.04926342334102	16.6248745455565	5.23163175284833	27.850712495464	3.48098383041089	9.55657027472311	91.0477136528037	17.218092562389	23.824791678246	5.08970839685057	23.5778434726619	11.6586092119834	9.75408750811647
BBC3	0.537829708255246	0.342283164180994	9.33610045503913	16.6648061053248	4.17756050580631	30.4417399766995	6.14958236822966	8.94268991694871	95.6406621321286	18.0607432360995	24.4608540146885	5.31706349102782	24.9242787834051	12.0608867935723	10.5183665342933
RRAS	1.52775736176341	4.60085139735456	10.9771868584061	17.7793362245038	8.36954396997235	34.6461178460828	0.593969937944817	11.2206471150404	112.123140199284	23.8335097828197	26.5498604084957	4.58953310318998	28.9388010883097	15.5744736440385	13.0519867062421
TNNI3	1.10261397814117	0.610438962329664	6.61155871230707	12.0467406241102	5.19402821568718	19.777591222886	5.20460139289861	6.95005618559163	72.5320652681401	14.6965564540722	16.9449928478093	4.68590509969359	19.3083140564264	8.87026798067586	7.36691372515975
IL11	1.21872388559876	0.311087948765446	8.63501500391233	17.425555501231	5.56998342180785	33.6871567178463	3.6641035592772	10.1951958717136	91.6439706184414	15.8630805232436	25.8149777575294	4.81024805100838	23.6473833323302	12.176944109125	10.2921394732925
PEG3	0.797166551837468	0.187533705171638	6.63415667327099	13.699182474279	5.30779467561415	19.3016114262445	6.67529965086952	6.75668604152468	76.067700613351	16.6166937126889	17.0632701218886	4.55958848284233	19.2555239934107	9.0308832087304	7.42134959552599
OXT	0.189566666371066	0.796655232737588	8.4145736629697	15.5687614534538	5.12852913507173	28.26637439812	5.87915520070871	8.65280553876993	91.1936749976305	17.5571743865987	22.3066594918104	5.40486132687804	23.5585621218609	10.8067115531297	9.81753665344929
PRNP	0.330373369358594	4.03376939448239	10.3662770497945	16.0565294699189	9.11007111512684	38.9281430467103	0.438789976993333	13.8563230157642	102.020314789566	17.6822150698713	28.7342136173093	5.48327328577118	29.9502294240631	14.0443703732187	11.8204506733821
PLCB1	1.24932544647869	5.98177798540896	7.95595918740841	10.8950811714548	6.55510335794098	25.995384379776	8.07325482973212	7.34082135779024	81.8314658121337	15.8474500846846	22.0431017671954	6.53208855019928	21.8265147323691	10.0242736668124	8.86683174047354
PCSK2	0.332811280620949	0.10727220220674	6.29298628402401	12.6058655333056	1.99293197817703	22.94526827926	5.66078692146182	6.39728505255491	61.4999045067391	0.309486165547789	17.4597799783443	3.54793940065432	18.0215652712053	8.894515272371	7.18619671174599
HCK	6.73048760917346	0.840891909883677	8.78992984428098	16.9750478739676	4.43006146851301	29.9025244940312	3.92345019340355	9.33531964502726	94.7648534147683	21.2278804845948	23.7109762153563	4.30040984408332	23.1655342537092	10.9722315741849	8.99769828604931
DNMT3B	0.483428752769512	0.0827024273707116	7.68947921980994	13.4383169762912	5.7153763802206	25.4562694299923	2.27161977574465	7.00176885170574	72.3424913603137	12.028966898805	19.0031528822954	3.7948979282093	19.100622961132	9.96784237044687	8.5998355484858
PLCG1	1.53209807658145	8.35326210316822	11.2831798264304	11.4165613383047	8.67288390664449	34.7765264014955	7.99264453319254	11.342661672754	107.225837145154	25.4776066372968	25.2733224439741	6.51979811551746	27.8882760345486	13.720706611355	11.4524400169778
MYBL2	2.0436225267142	6.15618752091771	10.0242285070467	14.3837429290682	8.67041025357212	33.0349063552838	3.67422175969676	9.90732932780669	99.1389629405426	19.8545303443991	23.0063373705865	6.6216386442238	27.0846849592604	13.6218686384685	11.4403762161254
MMP9	6.20079069503833	5.04133670255921	8.30812373940709	17.1857067817789	1.9445607643447	33.1757451780059	0.333775043322851	9.74517787885893	89.8556023243547	12.9209001924988	22.7972290124892	1.17077169813192	21.105496069096	10.9212883638005	9.10301537864584
CD40	6.10655328227488	0.529238529236556	7.08508018157996	13.1423383159864	3.33290015584152	23.3810740839399	2.91096756288387	5.76215849316875	73.9733053159299	13.6537274749314	16.169669670308	4.08984849222775	18.6477898538948	8.34402507038088	7.72448293735443
CEBPB	0.307492752461258	9.27451142583517	7.63516808256826	14.4579312010827	9.10225989863541	31.4441372207584	0.812768259416415	8.67528217535547	89.361171028164	16.9355501296977	19.9282710885357	4.5667581318532	25.898722146368	13.1652835997367	10.6156405146965
PTPN1	6.14986501353457	6.84241247047132	10.4798777451241	13.8177400596212	8.03632382717686	31.4251760558938	1.51324120250649	9.53920624648303	105.250897720084	24.2482386922315	21.9389412908681	5.44826412836057	27.0392873585334	11.7714628409191	10.61333110101
TFAP2C	0.114020866876816	4.56335991947436	7.10817077355866	14.7305449500778	6.11844021157538	27.8842192325464	4.63955462267772	6.8787934510091	76.0429961499958	11.9425700759502	17.6589550327763	5.00624431072361	19.8847181394436	9.01224644200425	8.07795828431106
GNAS	2.36688296631289	3.30340158486625	11.4411923032184	19.6355674008592	8.31656772069721	36.2950083599635	6.69785093811243	13.6763197293585	122.479363625019	26.5757320924069	30.3347370690047	6.75679830294463	31.7523999988819	15.3870344961684	12.3523054425278
ADRA1D	0.311555089802707	0.280503910798679	7.41771398925041	12.7002122729124	3.60929246206619	24.1383511174997	5.63376282186448	7.97111973320267	70.7072492766669	12.1266973739499	20.9251196338401	2.4358358314282	17.6375906265603	8.07784218993758	8.33703068313356
PCNA	1.75679509831292	5.63647538915672	10.3380494157351	14.0964695945827	4.5358072315359	35.2202635514313	4.70065522437377	11.3674767531825	93.5478736822532	20.1859867351179	23.0905583714052	4.78080294061256	26.184973188718	12.4501944883821	10.7447044618921
PAK7	1.91043088829127	0.135249910742082	6.28232107462526	10.6258680079711	3.51056867169187	21.8413179821944	5.30077015473519	5.8418057839749	64.5903229129864	10.995606399159	17.1010008679517	4.3161737888501	16.9904571576996	8.70389210269087	7.20968741397732
JAG1	0.791870055435277	2.09809522971624	12.255975483839	19.7958465548172	5.25502425140107	41.7032409189792	5.38980375614525	10.259316350635	92.3042074813192	0.511452936159712	24.3746246603359	2.44891570234383	25.8974641207854	14.6625785054045	11.4962503094501
OVOL2	0.247366138288887	1.81304704615866	8.31532155190763	14.4830514703952	6.17190374281287	30.8605620089149	2.95739404480698	7.83397750096673	83.5238589414711	14.2901670179479	21.7512898654772	5.1982840379808	22.4305960449194	10.6596085757382	8.63084733089369
THBD	0.45063531726733	10.6711415650063	9.70852108413418	9.35835133528174	10.1348364431288	33.3835470720196	7.95880134155479	7.93711997256173	99.1381095805849	17.9117304301178	21.4737759188166	4.22345669298607	25.6988753064363	13.4915156123446	11.8332634745144
E2F1	2.43077026847976	2.82671636637174	9.24240033161665	14.3131780790661	5.00524235630944	30.6777328055811	5.54602067630172	8.31174395706049	90.8659123204582	19.3913031548787	23.9640852286557	5.22530505056253	23.6522125026483	12.3971896715863	10.2601812879969
RBL1	3.74287525461175	10.9989429309488	9.28252245093943	5.2259898209574	7.12682649787613	22.9813487593624	7.12084814864763	6.63782745362844	88.6832888304656	19.9603252450801	16.7334343800529	6.25691949141546	23.6826651509075	10.9543152112269	9.31231626217531
MAFB	0.234154013295681	1.4273714783176	8.84825947978169	16.6457352237421	8.07645173128876	27.8098925725223	4.75088790278361	10.4851909791904	89.2908456520338	16.1186046418508	21.6516131653829	3.75987287808938	23.9267823451639	11.9278207169014	10.0183052487531
ADA	1.52230170396296	1.24021727372393	9.68619974299324	15.9170670803255	6.43675287735283	34.5122504145593	1.35817155034537	15.7949314080613	106.55299509529	22.6968406058472	27.6330165093644	4.61863556911593	28.3822726959017	14.4781992300137	11.1829589405961
SDC4	4.97724086714529	1.44205104375414	9.13204409323778	16.6737776699061	7.5069307604087	44.3774903255768	1.02781204881188	11.7830844408063	94.6583326511074	4.17499233442914	26.6157341080518	4.44901572136971	27.9403637794094	13.033149774213	12.0394566252943
B4GALT5	1.33938933271567	4.80845879944703	9.78592066917106	22.114956687957	5.53930484555696	42.4761901146509	7.42676554703115	10.5789279909255	116.074985330946	20.2980107284891	30.2227352187177	7.47493593182423	29.9873085811028	14.1179456102786	11.9351192869592
CYP24A1	0.405681633441872	8.15321655896992	5.59123821544552	7.43425837369513	7.51765033630139	23.1107984839925	0.625415831079286	6.37557684050952	59.2125149112589	9.24079397341898	12.3737764804963	2.89721523202215	16.0487080517149	7.98118476261145	5.94342584934513
BMP7	0.653255567087386	1.65378102574936	7.22363589354156	11.9432957617195	2.53251394481957	31.2891717766043	6.60634782193007	8.00782447436537	76.7266267438163	11.2532160683871	20.1537931425201	5.29232897169362	19.8414107274182	11.3969691029706	8.69910661845752
GABPA	2.32281821800158	2.93765203149732	10.7525333271087	14.9717585175503	8.00164827954161	29.6476761670107	8.32652939860196	9.25457331712111	106.274962444472	23.7184904703193	24.8040310491331	5.91209557100281	26.5320373459082	12.8730430287872	10.5566286876879
IFNGR2	7.37929636957305	8.37170555979356	11.6319605507749	15.0376019103701	7.99834013168835	34.0500393279757	6.22865428562208	12.4586794980924	117.501219356199	25.2580478762974	26.2831623004707	7.02117004194561	32.2208991795757	13.8366695402977	12.238799537546
SIM2	3.37672979844575	0.220188795469334	9.10005519964486	14.9397228751999	0.242015407866766	27.1989282789822	8.61343581450493	7.97287045684127	96.0891632543072	20.6727648539018	23.7330716339215	6.15091930347097	22.3895499606544	11.4372223375654	9.05716655923767
ETS2	1.81093641848767	3.57830056869837	7.92374435435044	17.9068221049988	6.4104655146263	39.9136147557983	0.811428531381148	9.27788107652457	90.0041706727717	13.0509572663291	22.6876241040727	3.85876301868431	24.2696819351146	12.9199923056261	10.8372587621842
FAM3B	4.00887177523026	0.549996140862497	2.70365391630448	7.75032974891786	0.521656202147733	11.0168787112138	4.29761491680845	4.3103376256179	25.8922544498909	6.94362589539407	9.12302729764172	2.39535759344081	8.57517634042087	5.17258460577751	2.40919094534688
CRYAA	0.328308110564182	0.310266920651438	8.08092479864636	17.3866391488211	4.74712536098237	31.0824007554776	1.31677750238553	11.4050156399297	89.0896955164309	16.9863986376787	23.5764865963708	4.9429345432592	24.4277354724715	11.9847209055046	9.21916752572806
APP	1.66714201990575	5.32609594509889	9.14536309362241	19.501373492647	8.36664487310964	35.9921449538825	1.10856362232466	11.5583694552811	95.7296811301252	13.5641229549461	27.1082368205906	4.60693958009649	28.7096280847597	16.121452114358	11.224988822456
ADAMTS1	0.66709820802546	0.261126155436756	6.84790809155319	12.0760589466475	0.58994582823466	28.6224566130939	7.17688628821423	7.25107492068094	69.6694854269549	9.27564921789209	19.6120452003807	3.28330444950777	17.8106574030956	8.64949136610281	8.58126548820535
CCT8	2.13539036667906	2.18287237669253	8.65564107055009	11.8283573355192	5.82622586821518	26.1840364049285	5.82020731838942	10.8861232204555	86.944379065114	17.8954474545754	20.084924412901	4.56379607597778	22.5750110459551	9.61434245732714	8.89744687682992
HMGN1	0.909072170784856	0.269761533712431	9.49933380431372	17.4838328511183	5.3146783280153	31.160752355984	4.59882015191874	9.79639045846589	99.7516934312029	20.6706066801663	24.6558411708939	5.3833198256974	25.0431109859188	11.1910132776328	10.6033295956568
TFF3	0.559628466219135	0.202944136483429	6.40876414533279	14.5594289678009	3.81640845878636	22.8713950378799	5.49867516381433	7.44342404273377	75.0088959939287	14.9332155859602	19.0740001643362	4.11407017652939	18.9126719829249	8.46541951714351	7.49613563303346
TFF2	0.514053475197629	0.153166085766319	5.89626050430722	12.9293716206367	2.88852550378863	21.7027923662941	3.18888866582133	8.24581932420757	67.4350659894997	12.8644345948675	19.0364256421028	3.57639987682142	17.8885390260325	8.89439365003739	7.2992798350995
CBS	4.74594852268494	1.38223004018673	8.37145081618694	15.2789096382528	1.14411015249909	27.5445549291081	4.0884701542068	7.09883358185126	85.5249591875022	16.0434992408352	20.56734178008	5.69438648606772	22.0671747569907	11.3619353408746	8.63383398586883
SLC19A1	0.869372079649859	0.592443273298307	9.38051836925141	16.5067589179462	6.28717292968986	33.4804453328206	3.0273573326915	10.5076499326377	93.2780658017141	17.1519662709197	22.7864357475579	5.24661624394571	25.568097960846	12.0680702960632	10.1305298310259
USP18	6.65678931602852	2.01203368030354	9.92124884556307	19.0794466871918	1.69057924169754	31.7710353401707	3.60382825478853	10.1930978705275	94.7918561898243	15.4518072870919	24.611663686195	4.5461147722987	25.6368635012954	12.2063465343418	10.7050151693654
MIF	1.7509244600279	1.71361770398676	12.0472345453784	22.271647496566	3.04820879707912	41.2511207657353	3.94943997743985	11.1299444087438	116.907874706235	20.533432066783	27.9803190197031	6.49328585287231	31.4780810291563	15.9420989895591	13.1026052991053
DRG1	1.81199364148861	7.58986289749126	9.10791928838897	12.4406323516662	7.69873527810251	34.3339556097316	2.56090763319775	7.90863321619104	88.477226328881	17.9749750840587	20.9436054659563	3.15893553519835	23.8948083280889	11.8421579978317	10.1796165026013
TIMP3	0.202864053471982	2.27553259705957	8.95419711882747	18.2296125003606	1.64730108121659	38.6158579823656	0.655324734835087	11.7097287614929	90.0363898617644	10.8854214619634	25.7214379083148	0.223582521146026	24.3259611942012	12.4230833842771	12.164528677944
HMOX1	1.40299825015245	1.09053641881877	7.8158732015309	17.8506776146524	2.47747426645431	26.0836022799271	4.23669759401987	7.85762130419294	89.2079583955489	17.4624257385251	23.0239987543012	3.76708269893258	22.9542463129709	11.0508744550463	9.71671181342066
APOBEC3G	6.17101424702028	1.57643438303597	7.8292262246092	16.5185397941846	0.754243491300696	26.9925883255005	3.03151480665684	7.48638900093651	82.3397465863164	13.568454418795	20.7183866522412	2.64378780924251	20.4836270818441	10.6185056175541	8.92566648151896
ADSL	0.292303738261652	4.20754111716902	9.18885606646951	16.3613200277864	5.8429221153733	33.995501850436	0.316876490604481	10.3692085916569	94.4869417118737	21.1893087908994	22.4792997587812	5.29283110786455	25.5197236021198	12.5700985666869	10.4589664126921
SREBF2	2.50370953679192	2.8799978539778	9.89800812396733	18.94288332942	7.30475344981386	36.5054816222989	3.3628236207434	10.3648577334583	113.142480108312	24.3935129226072	26.4216003749272	6.92809836071969	28.399266367057	14.7729815575631	11.3219122269408
BIK	1.08640648438833	0.878441702860044	7.19690542141214	14.5239556960433	2.80976564176285	26.5554569493452	0.352144161091585	6.89074055493367	75.2750429894727	13.6959742270567	19.2358031696382	4.99123583622666	20.4334395080934	9.74667873785179	8.22172932329257
PPARA	1.33130947142554	2.08730856942592	8.24460451997719	15.1963839195237	5.12760740400323	30.4584572549009	1.27619401980013	9.29426397146648	88.3406609587159	17.4581573948664	21.9872511521239	5.4747562139256	23.9587168966445	12.2999231972535	9.60287871652846
MOV10L1	0.823107167966387	0.273349078894483	5.53249287639369	11.8181039291083	2.73036569336611	17.3954083153831	4.2152916976592	6.5275382975482	59.1562043878307	10.4054773099059	15.3057638665721	2.99149101691883	15.4383823469429	7.88936907952766	6.47302090695575
SLC25A1	1.96243179602209	3.96905668126016	9.68644404488446	14.94819678978	7.63513662031269	36.323773703983	2.89639744308059	9.0799247684756	107.598093687349	22.2688508534254	25.8901698302638	7.13825576214382	27.5998164410028	12.7870724503338	11.6832996946918
OSM	1.34113370471079	0.133583459773267	6.73702238518804	13.2537138686032	2.39924928376246	24.7899624060156	4.43215705743885	6.5517763299068	67.7255383219478	10.2642212052726	19.0256844244069	2.90951012688488	16.9504285000397	9.06082281399392	8.13900889675576
PDGFB	0.78298330770406	0.274301410359592	5.59385321361183	13.1495279086226	2.4294936342898	24.6394241375737	2.37115385415367	6.3774869590777	67.6882476803272	11.6836349161037	19.897267343252	3.93088114558135	17.5914975059313	8.94224200975879	8.52146311304042
CERK	5.15108121913813	1.08186189211482	10.1336704874424	18.6479488024218	2.55949360189808	28.6159453856122	4.63813153999207	10.5371355511147	103.299379001658	23.1344752506689	25.6037743983466	6.28507653456475	26.7192380232484	11.4317431321512	10.5482379433323
MLC1	1.15576197207608	0.355425967307201	7.72169888795169	15.0972075258261	4.73475795934568	27.5021773400663	6.23136194012618	9.13547596273797	84.9980976011833	15.289614771862	23.4871671173924	4.902962503372	23.3870677631775	11.1445116185746	9.06256991401223
GK	2.83906266297264	1.10259871443499	8.63280440197575	16.4570041343985	3.52110459020593	33.287159279654	2.43487080559304	8.23861463692277	90.5940837129222	17.6425591273049	25.7666253066322	4.26299329890438	22.8304643623573	11.6686312855902	8.86474065251971
MAOA	0.173290000023581	2.12281918492107	7.15632168638716	15.5934148687652	0.267160853915977	34.6967758095008	5.03404216394295	8.29462038343546	77.8671416818793	6.43605323254642	21.5030952262284	4.05152340585939	22.0179570478866	12.7059679159434	9.61672045501765
AR	2.88326175371057	0.39398961129414	7.52414199356446	10.7879426632415	4.83719286309391	17.6759768528917	8.79759475533263	7.93869347170872	81.033795620487	17.9870794302201	20.3443618998548	4.30246194168565	19.3505304835511	9.45062595600637	8.23975447660433
EDA	0.446103826057335	0.203238722766099	5.6092655257518	11.0512048416969	1.18697068442191	23.101368080696	2.20722256974572	6.56948122428557	54.5404838295203	0.469524952886381	16.6303602381073	2.6078640100048	16.0118902537315	8.27664646006014	6.56682729634049
PGK1	1.62072329568749	1.52649778300219	15.2328309203281	26.5299215989773	8.01420669848223	53.7597148022457	2.88298002388587	14.3047725766095	148.833486293475	29.7944006976985	38.3694108866109	6.66844508473615	38.433740261717	20.198225136757	16.0572186559447
RPL10	0.466766483746302	0.250408762580155	7.78347763088356	9.82786007907238	5.21035001006786	20.7459337425381	9.51010484306447	8.87411306168142	80.837295490645	17.1008072864632	23.9660561695315	3.97281673873132	19.9865533396543	9.47683883506191	9.11321428660254
NR0B1	1.90921751125066	0.435195183061571	5.77607234605706	9.91215990850303	3.71358261361059	16.7189960537925	5.03412460821589	6.35682042522382	62.9945406966042	11.6662464852654	16.168435127702	3.97262590426914	16.8140930170692	8.78666048803868	7.12409209189424
DMD	3.29423254168068	1.47753367444523	6.74972763061194	10.3962393017398	2.33850979583736	19.5384955129493	3.45637646183025	6.73780974491521	61.6195360716273	11.6722142318865	15.8386670308638	3.16874853210541	15.8966253600696	7.74410356243186	6.04244898786666
ELK1	1.73736099489905	0.950403584964319	9.93445870466485	17.6088417717472	2.68128182095906	32.3268266067459	4.79735526277356	9.37542349352596	98.2918555016674	18.0307037994135	26.2438844573139	4.67732596520664	26.0983506149494	12.7326139094533	10.7251777162158
RPSA	4.5492720588961	0.153430223953169	7.41938402793294	14.4574009680455	0.173637201902345	18.5093449262217	8.15037180441104	6.76466306973046	74.6351073102114	13.5099780054602	21.691438359809	4.83599638717427	19.6418930094085	6.08874462377336	8.50039834750905
ESX1	0.112297095103397	0.169958269342342	6.11886129514935	12.6044726143804	3.42740653171914	19.2601468143685	4.33264544955255	6.42244996690597	60.0740316543379	10.1412521645333	17.1690929616229	2.91249085099773	15.6152993157842	7.9398349190864	6.78172856116354
TSC22D3	5.12662945540463	6.04968760861793	10.0140915064345	19.2342631284883	4.63623203462871	34.7826763517866	5.97862698176194	8.75346175192027	111.939566262843	22.8708824165028	26.0147937620705	5.52543151071163	27.249781317523	12.6876949088065	10.8178840986714
ELF4	1.09800552874106	8.48364653660321	9.40738941281518	9.07709630388093	9.36732721656262	30.1335582088792	5.15574888831624	7.84691760768933	94.343691558445	21.3616843162918	20.666433587235	6.45619672008208	25.8874590999832	12.1245263267184	10.6982062827971
GPC3	1.29287355091125	0.49191837183722	5.67541425291612	0.960882850069401	6.50309246169974	24.6423950459445	4.65146163925905	6.85442657718119	63.6451498558862	11.4437365679325	13.9294594802695	3.7208237891039	15.6211340537429	8.962616538523	6.40918343289801
SOX3	1.31078423273765	0.295419321156544	8.9021997410903	14.3152953797326	5.89352530730315	28.3960640271982	6.79759748252837	8.50451930004838	93.6218120209321	18.5878878673504	22.5034523120217	5.1532802350341	23.8464907118645	11.2071754533835	9.56941556879132
L1CAM	0.542376093463638	0.174749962055483	7.3494299484353	14.1505007900599	4.39809755101131	26.9778658577184	2.03387959465384	8.90297424152486	76.9659254332221	15.096346585116	19.3696122604031	3.45194864064777	20.4787029478071	10.2069553262565	8.8780170619008
IRAK1	0.792551019843444	0.487122741936618	9.69672266431759	17.3921197100572	5.39680050869762	34.4035111085555	0.592375878533214	13.0623115821903	95.3753113767732	17.4735880916079	24.5885681730782	5.43412504365714	27.3304728425949	11.7804313087255	10.9858722008328
G6PD	0.781747330682755	1.18886424086327	10.1029967546107	16.400691353219	7.97717270941331	37.5319026504732	4.97516512910118	9.50954798825115	103.724397037495	20.769884013218	25.2264707823789	4.42458382937676	25.9197215663012	13.6763182860425	11.5031945827475
ADRB3	2.06362632459527	0.138140516904119	6.77552453274083	13.6049294399883	5.16650857133582	19.6207180990869	8.09637733015566	6.75036204858728	77.5734413759355	14.0236354897256	21.1387036948855	5.27616603615718	21.5558225366056	9.95947308067061	8.35880678729425
WNT7B	0.122511313259435	6.59811451858259	6.15759355166175	11.1550722062856	5.79409113296684	21.7704079174821	4.17983236245685	5.07949208193205	55.7858380304619	7.89146786036544	11.2185935972612	4.78351692697595	16.7994255346448	9.21028702732721	6.70320665620542
Meth.AANAT	0.200687817808315	0.085901462905735	0.0921949585459128	0.00873362005505609	0.129027379706911	0.131086679470763	0.110996499838597	0.000549089917471283	0.000540927282460891	0.0703036362833296	0.110994739845058	0.0816924598572459	0.0849228471768501	0.0031110374313837	0.0490286658337225
Meth.ABCA1	0.699653516417554	0.302924427001658	1.01092833612326	1.54442352753105	0.258696181207771	2.78583093593068	0.509527907771164	1.02639099172675	8.5428086770073	1.39679363632461	3.66322477181794	0.379550747926691	2.62076465765663	1.72891387112429	0.976987333129504
Meth.ABCA2	0.536390768622373	0.312966794451851	0.846892749350334	1.64221015858365	0.216146772695636	2.58536425336272	0.259075477136264	1.06348657089953	8.860943149269	1.29501095027388	3.5120682258777	0.310002911241283	2.55279030890725	1.54171245839687	1.06252282738035
Meth.ABCC3	0.905000399849876	0.585912982796037	0.317691712697078	0.464643725543801	0.252695405519126	0.890393367955433	0.284979614931125	0.545475559425936	1.64361239751128	0.00027628095362662	1.32356166311372	0.115857122161704	1.89289936439951	1.57179012887054	0.696496776701899
Meth.ABCG2	0.851553135756368	0.312431882688645	0.53956085645375	1.15397106926893	0.347464664403429	1.00303508497257	0.496104037852413	0.648010319973978	3.45366988492049	1.1737855846635	2.4191712731656	0.293388266866004	1.04714433691966	1.25266031249768	0.647836405819776
Meth.ABL1	0.268003518277864	0.313959095022982	0.725965051540369	1.41672747117237	0.430500301339793	2.24029572049166	0.584990343978673	0.80040749868975	8.58866212222557	1.30398211011814	2.73266008272592	0.332328050811082	2.42531077239431	1.0533566326417	0.92008017312354
Meth.ABRA	0.000539043966715452	0.135864913861393	0.0481902101702848	0.0184509210213191	0.044417524547121	0.106222452871863	0.0642470733748496	0.0578220224260775	0.138794346913826	0.00334211075223124	0.0530914608569541	0.033091919552309	0.0816988228299432	0.0843161589969123	0.0397127100714231
Meth.ACAA1	0.755949635210491	0.576063364835458	1.00968564114339	2.23983182890484	0.276921097158957	3.01128291255997	0.648226445393585	1.30676473815271	10.6253243049735	1.7373253576383	4.50546200661875	0.390578170596929	3.07052490787364	1.72299798882023	1.2656206954163
Meth.ACADM	0.604321406087861	3.01030500392386	0.220457022261655	1.63120061093565	0.565241933081649	2.55903989014004	2.02043989310399	0.68855333823634	10.0297376936092	3.1610242102133	1.69489320371905	0.35313380935242	1.7992958119147	0.751623571024929	0.871464676329766
Meth.ACAT1	0.251105339555881	0.0954308046661207	0.37980269118394	0.694357871088738	0.0682194727425567	0.962543859778074	0.194083514566369	0.434009612875658	3.57325378537704	0.568668820949782	1.46180478013544	0.12968685942849	1.10535798799479	0.585055668612684	0.421202610803867
Meth.ACAT2	0.295116749477481	0.186664716427485	0.19021728245926	0.500849372679151	0.167964643344267	0.727472538069155	0.187518180449625	0.250327229426527	2.28691187030376	0.44598446003314	0.956537906028758	0.120374144643911	0.673053067552945	0.376038091455115	0.22971946306477
Meth.ACE	1.77578581589421	0.000927030338500414	1.30558772056006	1.71985166313413	0.321569566641641	3.16334893602863	1.97200205118785	1.38455734633408	12.4985800474189	2.08474693302364	6.87776326801975	0.548395416144781	2.14241327908329	1.96430021054579	1.63142206015761
Meth.ACE2	0.177071635174708	0.390751807437594	0.0996558609554517	0.227984877271751	0.214404825555928	0.313358450112289	0.283541352472108	0.150191980513039	0.515571678478779	0.411512905675807	0.385467316295842	0.186939536244107	0.437773303581095	0.193632420406205	0.110323398437003
Meth.ACHE	0.93415104279445	1.14446600650954	0.738937475982677	1.6685877948901	0.312330528490776	3.22456564858017	1.11935308361636	0.978456867898646	6.37832569236062	1.79530194817151	3.75787262375889	0.381056144585569	1.80429278653124	1.84617007157358	0.722216803295567
Meth.ACLY	0.648919708838622	0.21041087499431	0.492675357431084	0.559825352753657	0.327068705812656	2.15973880217953	1.34240789707047	0.444216918671646	2.96951265416642	0.639949213567168	1.87625936579072	0.440131456149341	0.335823456253333	1.18044431705656	0.301636065243387
Meth.ACOX1	0.688518888011825	0.605309484671757	0.974755743115867	1.97890922515994	0.277649380710264	2.61198543872549	0.335553227185993	1.2925418666046	9.24852225597492	1.57690771150999	4.02179878922997	0.316323383906919	2.66423168614329	1.73903002014937	1.16495482756002
Meth.ACSL1	0.784619521081351	0.579998358355575	0.469470886049453	1.14051624262275	0.229163173396826	1.72822536991164	0.513394204323065	0.769313577244257	3.92709511390642	1.25752685676554	2.6864774313012	0.253114794036364	1.25427896216665	1.173780717338	0.541596831338209
Meth.ACTA1	0.107717184672153	0.232361863661106	0.048971564769357	0.15701479772067	0.183063599727705	0.467842933447014	0.363357802753328	0.126346800345368	1.32407284487365	0.353538613712159	0.343254572552287	0.000190173322609499	0.411419399744994	0.1257093050342	0.165733151414869
Meth.ACTB	0.61252838546201	0.771549272915221	1.20567134941674	2.55273775621109	0.364034656381654	3.98395779101128	0.49668233053542	1.55759480409403	12.8369416712948	1.90838972941122	4.991895541553	0.439721342443228	3.55025145064824	1.99680998560163	1.47729636979884
Meth.ACTG1	1.04613864519716	1.35201483494172	0.913279090510015	1.09914838642869	0.390745408293339	2.40946565373807	1.3070084304203	1.3174452870606	5.32916628128661	0.980915316518136	3.03945195849063	0.000868101037792444	2.86259775579366	1.6467690322213	0.673974440112661
Meth.ADA	0.879740329328851	0.351627144124057	0.234067157659469	0.999077521779899	0.549533452046053	1.22618240468789	0	0.458035845174161	1.73263960423762	1.21861027690529	1.24922837264855	0.143825517608604	0.367041732777068	0.599015993276303	0.320060365044973
Meth.ADAM17	0.681384779940394	0.364902292129221	0.716342468081586	1.68513976762767	0.259601997904001	2.51786452231088	0.399453745913713	0.946192207236937	8.16458218970484	1.3247261133399	3.2035583195465	0.33039062777008	2.08975509138566	1.34446434168796	0.897929107485947
Meth.ADAMTS1	0.722449990212651	1.09255730387184	0.632236764494351	0.897037874576054	0.304815056456536	0.549575994540223	0.887041269040052	0.146810781860781	1.47868508562212	0.625989005612077	1.15219542826368	0.45280970062501	0.966119251875573	1.19030286884423	0.183955079192976
Meth.ADAR	0.622102774635292	0.510351131498992	1.11816382078923	2.41673141969618	0.348518617987023	3.79500510908079	0.642347148408877	1.39980205333413	12.744377718027	1.84057426248957	4.78973110871227	0.474215718986453	3.58428684858325	1.91633939591403	1.41980442401673
Meth.ADCY3	0.041811385031691	0.19401264464724	0.0720361322824082	0.141062223091793	0.0935802960037537	0.330710164137207	0.113854913319887	0.103534511145132	0.0415887556091761	0.102801756261319	0.152935455384421	0.0563317495219182	0.191190027633389	0.0676676598982811	0.0393711271379085
Meth.ADCY4	2.21465574012881e-05	1.47486185330197	0.321392096416357	0.0025887826917036	0.700144375757138	0	0.64422307328641	0	6.25179396501769	4.62247254592792	0.807919456965351	0.579002089319289	1.06763140454538e-05	0.565755766534866	0
Meth.ADCYAP1	0.114931436687077	0.851897574872702	0.127866999811651	0.178596452691492	0.193571356356566	1.24366394718425	0.301506880506411	0.250204440305413	3.77639283661937	1.41731911600114	0.382428388827793	0.000358712126775075	0.420186935098315	0.193848323433156	0.221778651393016
Meth.ADCYAP1R1	0.734457186896783	0.747995301736032	0.0840304771785801	0.53185759433068	0.190955448626545	1.77607513288816	0.666968759634915	0.294904847411171	4.44020340961123	1.16450502165143	0.565107505532928	0.000357652490071142	0.917556367475405	0.172790846056718	0.328545060909968
Meth.ADD1	0.531060027780962	0.702265164571089	0.60054843825035	1.37844711869604	0.162384030444122	1.49078171747817	0.249265693885644	0.88029350989323	5.58253663598406	1.33271797429064	2.77820119125998	0.260764729837502	1.70482324868522	1.249033336911	0.797345247585142
Meth.ADH5	0.69947179095664	0.541775772141096	1.26359338855726	2.68148276568103	0.328735004744086	4.33080205000524	0.645894498382338	1.56729399605039	14.2486811700353	1.94426128644226	5.60877704061592	0.486273072587973	3.71777377348124	1.9914323740704	1.564306093058
Meth.ADPRH	0.382160370879143	0.406583031447222	0.204516055461243	0.860881564198376	0.434603481358172	2.06967332669853	0.974873894148622	0.258748720935831	5.35005185177682	1.21231249842395	0.48966583295669	0.257732933636486	0.710850973726871	0.385824430240135	0.375600609140703
Meth.ADRA1B	0.0702591695214435	0.142011317504176	0.0331962047421599	0.00122240696050897	0.135079619556475	0.0454401575163166	0.081647254281273	0.0573997371697886	0.513181269753488	0.213826713778249	0.245508786297532	0.0833830932535343	0.132444786978682	0	0.0260602678713383
Meth.ADRA1D	0.0777117768410793	0.0801640684262219	0.0341012744072526	0.129375125386511	0.00109489176401016	0.183301134195122	0.123404332182497	0.0270594124019198	0.575947026469976	0.159388302849177	0.0587863105272138	0.00275323455532143	0.129119630419946	0.0485528876958745	0.00500132611188972
Meth.ADRA2B	0.0420728251421388	0.117643385804981	0.0657097650808521	0.121843879674591	0.0448515558664777	0.10766684950071	0.0644463512106093	0.0959522270099478	0.385856648839914	0.117002928937767	0.190596923670619	0.0325918158719873	0.141498631703584	0.0982280676660152	0.0583263884417886
Meth.ADRB1	0.0949302306436109	0.148851546567512	0.0775435090954314	0.286412263130524	0.260430466161612	0.0637584021229971	0.560931850683583	0.0937680111657772	0.000992949633881325	0.361401189406712	0.614546945592347	0.218391864316063	0.089336518858165	0.667446278658883	0.0529806879978204
Meth.ADRB2	0.701221928409616	0.564638294661664	0.668986812700288	2.88384346850362	0.0742793756589881	3.03290710776726	0.906752948847743	0.919712111550634	9.88847220374972	1.5339911062239	4.04985178231027	0.543530935217357	3.28513725936207	1.4256809441437	1.25083002628067
Meth.ADRB3	0.208649600355542	0.155000252069761	0.203360522392822	0.35651893390898	0.0872714600180683	0.21735525775662	0.194664412841461	0.278854998019739	0.602009222786757	0.327359322748555	0.010758604293362	0.13971475397522	0.331817524269367	0.155119910433647	0.0517448084021568
Meth.ADSL	0.694420019118183	0.623838488876432	1.12434205479705	2.24349524938123	0.275071838282794	3.61361570654199	0.375188447767867	1.4336390004668	11.2294063820138	1.85068873586988	4.57609484465624	0.401433609756855	3.07023412300354	2.0762545040439	1.31810859536535
Meth.AGGF1	0.698849707883046	0.431444605239904	1.0698211125085	2.50535016088499	0.338255232560407	3.17369261450966	1.10339244430123	1.26319060911879	13.1170630553287	1.84442076523056	4.72970998663128	0.486607270321124	3.67377501036784	1.70351526680933	1.47199814886858
Meth.AGTR1	0.347772574198592	0.327280584560025	0.0645352566160161	0.235482573705231	0.143049321446723	0.428778256642217	0.445325864745602	0.164620855068489	0.00274115925009579	0.424795666769115	0	0.0711364570924675	0.466638833855357	0.113273755037093	0.139247856682562
Meth.AGTRAP	0.657691647751355	0.440509523895307	1.05710532550719	2.21360815203047	0.293346467391919	3.33163013927808	0.434176971198229	1.27102261103014	11.3847099877015	1.74066348396336	4.3113478495391	0.386429405640831	3.00009462324745	1.85517667577563	1.30263093272581
Meth.AHRR	0.0516771741647452	0.0637016668425374	0.0271920483815284	0.146635489360806	0.0436678782998757	0.248605826262636	0.00194086893687122	0.0819802035610499	0.588929782797732	0.00366876473253796	0.182431843165082	0.0287700876771305	0.104557289300016	0.0765087651468686	0.0766566155166473
Meth.AIM1	0.906975913986813	0.626810211492049	1.33457711672749	2.90775207547979	0.301734070403499	3.51439687810952	1.20827961500355	1.49637915253185	13.9955546534355	2.18472110128419	6.00875216064282	0.574740980165154	4.62114920584459	2.34785027625093	1.72013842146731
Meth.AIP	0.7536023462156	0.457680977126135	0.346447684572251	0.789012452676401	0.268250736403202	1.82097137211222	0.000268268716578854	0.448457775907449	1.53438846516395	0.367979089844287	0.929854558412786	0.115857533479243	0.283476026369138	0.504655147795234	0.120551636930173
Meth.AKNA	0.0534396459721337	0.265719244132947	0.0635031963995474	0.107607821052012	0.0738360430185053	0.20274738279213	0.178041416023037	0.11946163838726	0.619299729570158	0.285118140886699	0.0954596870810536	0.0533223767662241	0.129567977524476	0.112328438838395	0.0416991847268096
Meth.AKR1B1	0.787184459878342	0.74851300364067	1.14993894706833	2.13469982140014	0.29953401735943	3.31456903566636	0.457944500359508	1.47192874336165	10.507594430811	1.81517325972405	4.72073693744646	0.400023631189569	3.05687719625076	2.07014240438633	1.2736192901639
Meth.AKT2	0.517147341380467	0.392054133741503	0.644809671398396	1.42038330413356	0.239494675535943	1.97270754624837	0.36169608112453	0.859336585824489	6.92230410967044	1.15856163632215	2.98142735519677	0.310030704805529	2.09669576658111	1.19914761914068	0.80998998213246
Meth.ALAS1	0.302160487280555	1.11401947872753	0.250474655773946	0.0643463962652297	0.279205520954493	2.18845253110151	0.638678218599678	0.222399848757165	4.46611467584655	1.51730833058804	0.313933560041648	0.208476026528111	0.557105381367998	0.192115691401938	0.288237305957963
Meth.ALDH1A1	0.258095234595468	0.716036256431779	0.432355745393478	1.66317787642565	0.389613792487781	1.09019846055871	1.00854459760256	0.89920250103964	6.41877399717066	1.75381474005025	3.25106376828586	0.548180099034292	1.89711485302186	0	0.776442844366697
Meth.ALDOC	1.83760456270224	1.65251705010502	0	2.5944278239064	1.25956722085135	10.0648359824117	3.64028768335584	1.13168135176472	0	4.03127701687347	0.949471511026538	0.696124830682811	0	0.822310226840549	0.374282115962754
Meth.ALOX12	0.15899023976728	0.175998356142706	0.0606990139202384	0.00151125713710519	0.0665962743936849	0.197809623330742	0.167329666808906	0.0806460251027888	0.000632358335763128	2.95849964553884e-05	0.000330602173263102	0.122436155060179	0.0359425535997018	0.0489424381744023	0.053353489941704
Meth.ALOX15	0.73078476933373	0.263046986029126	0.0714524643128475	2.60315410507514e-05	0.252565517359269	1.57894909461676	1.15734296741453	0.26388759702831	1.17851895405193	0.963142434206993	0.547702329900285	0.198830600683202	0.382389612940628	0.594121137685002	0.257543251697062
Meth.ALOX5	0.526559356329868	0.268640585066019	0.48930585427628	0.992703829947754	0.298131047914628	2.38500181574467	0.227512726187595	0.572730634501644	6.34333859788016	0.839261481561211	2.00301377238246	0.264322498782221	1.4476079413927	1.18362537621	0.616809434253437
Meth.AMBP	0.189446019312247	0.0126033920750286	0.183006993272426	0.0448946679384803	0.282945567035667	0.2371881723245	0.138429903117688	0.0258213393474538	0.000292068380288139	0.221001669610177	0.231060007225151	0.171102048135819	0.130568036204548	0	0.034707411848345
Meth.ANGPT1	0.000560274198511637	0.598709132488813	0.21356655954889	0.558251805118459	0.216705519063756	0.570280161572788	0.22316264232653	0.283687325131998	1.29443607962071	1.01069929631038	0.764869978525175	0.172763033588827	0.398666962772561	0.341354634298112	0.141690887777097
Meth.ANPEP	0.106827997472517	0.151635995508536	0.0397598962397943	0.00244491737943907	0.0738882463343594	0.0987021946319517	0.0852923038464236	0.00079282901169706	0.0243894361320446	0.0781848503409414	0.0702856555903117	0.0645344531219408	0.108132680494876	0.0411640741847586	0.0287283315262266
Meth.APBB1	1.36803441919773	0.85838403494909	0.622657051242999	2.44252241469036	1.18840015149435	3.01316223174533	0.806736359732263	1.24821232023199	12.6304825211466	2.86353155968102	4.16407153460881	0.747203735023757	2.79463435187556	1.86073842913629	1.09186884056927
Meth.APC	0	0.476400838871911	0.562108059343379	0.668204685968016	0.0746089106374184	0.205873808328317	0.754191918254691	0.121523048663359	0.307639155506535	0.443228239059377	0.722243642861837	0.174370565559348	0.166413356768842	0.375285769965217	0.204928897801804
Meth.API5	0.362966395952875	0.463787507281968	0.521343152550391	1.46324785306684	0.0016902116248544	1.95308105035903	0.345590278684347	0.684263943912944	6.3618678653188	0.831453071481331	2.60301470738636	0.207953399689886	1.62760284424407	0.860180634195835	0.685835216285529
Meth.APOB	0.199919189783142	0.17808897198938	0.145265496363498	0.260862065255742	0.192445529707763	1.12518755365904	0.446891018011904	0.151850465279274	1.87896227146222	0.576993385219185	0.176239788131667	0.259340197604305	0.397411969177265	0.125276057427105	0.159704077572021
Meth.APOBEC3G	0.194559871154515	0.621994172874397	0.353543736974003	0.556808859959106	0.175940304608387	0.572586035362202	0.13394399415396	0.45803942814732	1.38178195698487	1.24083704794574	0.878122749314466	0.196641159068806	1.15208137635487	0.520825902304643	0.249476275515457
Meth.APOH	0.156237986036884	0.134666371682232	0.123470540148909	0.170494490432827	0.141743976149327	0.166314288548621	0.245166212012673	0.100557800591635	0.418830032177947	0.136583827423389	0.0979774010226372	0.132863896600318	0.239509322416972	0.0758909053856906	0.0717824379465155
Meth.APP	0.521342416390129	0.710940988840823	0.761028422233778	0.734991657371923	0.268349212431065	1.26105217836708	0.828494256027244	0.504072752929843	5.88452240801195	1.19751880429558	2.52743848553318	0.404007882479477	3.20208448770962	1.37788514331602	1.04814897585012
Meth.APRT	0.542134741324675	0.851428889881701	0.953483237635346	1.76236334250729	0.265074674622866	2.20260466669233	0.271293474550425	1.19700214543785	8.73915631586919	1.66807834890192	3.93306331810712	0.347966258383793	2.29155868236561	1.90907808723076	1.07311524213036
Meth.AQP5	0.435291843515325	0.325881832559374	0.247181721450894	0.327289101833324	0.188756664375765	0.216430283614465	0.491773209466209	0.245988372283864	0.000582306372848417	0.214528615297695	0.442273692281912	0.253447815037736	0.572889569555476	0.000326460454428863	0.0349433674526312
Meth.AR	0.0869467202499302	0	0.0976805392083632	0.32514278764241	0.233873757114043	0.729225772560599	0.330180042562461	0.333342000652595	0.00066391953139791	0.19710588932033	0.271104222680936	0.260326411042357	0.531608199685727	0.128290145765708	0.104768850208299
Meth.ARNTL	0.43472268534502	0.325495583781066	0.371262607104839	1.00448307354899	0.116130224830677	1.75689297382062	0.296819966088585	0.561128677188622	4.7596225728776	0.69729378248243	1.7117243542981	0.165073582799174	1.27388498379819	0.82598429851746	0.504957392039898
Meth.ASPH	0.883286576454811	0.519605038329616	0.924225038945211	1.79373429338343	0.310736486388292	2.60658001507359	0.480489467020177	1.33943708449409	7.96794086913272	1.45667650968497	3.95953918429113	0.302664956123023	2.33467568072557	1.56522880880697	0.940213438996961
Meth.ATF2	0.581281597632043	0.44676887182839	0.977467179986772	2.0323702782465	0.310881602527128	2.95398461583158	0.531641754238842	1.22858285188185	10.1654047874619	1.50293929047427	4.0221437667453	0.356742052138168	2.96333015681323	1.63957680648666	1.20778842740171
Meth.ATF3	0.226609408404625	0.00095475536410534	0.0790193169044008	0.212532641532086	0.118923584434361	0.309904298167826	0.0353107699242537	0.153508337926315	0.465467297182355	0.16056416456022	0.00147899525442477	0.190474798247056	0.327128957145553	0.0871573795809833	0.0991314270598521
Meth.ATF5	0.0610999584549691	0.301931542598202	0.113416317208239	0.702692041526972	0.00118116931969631	0.202343449350797	0.0794767379756659	0.28298494276864	1.03940913579268	0.450292977010205	0.579913737151574	0.0591151513639282	0.437608422568252	0.18189547589789	0.232170305438785
Meth.ATF6	0.568995831369342	0.387611329435537	0.694549762221284	1.78935975579369	0.00323448047478829	2.74680961647681	0.525541089821051	0.913458173790985	8.54333039552096	1.21756077742535	3.01028345260771	0.308396747377438	2.29951903077449	1.22596393341327	0.909799657227845
Meth.ATOH1	1.55174182259541	0.592645641076458	0.513554667903216	1.17232866028114	0.779784022641368	0	1.10545603370764	0.95861837095385	8.08722075352603	2.24633190126915	3.50764919036073	0.449504008563591	2.29815544982633	1.46617419905196	1.00473048010047
Meth.ATP1A1	0.535569565788855	0.240206569302009	0.450158003799618	0.824517542326334	0.247802628136888	1.27397083613103	0.403798896325943	0.53994582973234	3.98543621533159	0.642559545929914	2.06101164079219	0.231118523176111	0.923930392253971	0.900683790102217	0.514965008098832
Meth.ATP1B1	0.741047077410865	0.439244825036345	0.969457001526571	1.55040968805994	0.183984802135871	2.68195159016625	0.582957857018997	1.08652836938934	7.64640673957902	1.32360154815085	3.6079680738004	0.338490950241742	2.25640022682855	1.66478015228975	0.913434678768552
Meth.ATP2A2	0.773220725224651	0.309941162816257	1.09972760212617	1.9637377470749	0.254683161214186	3.34160855785908	0.415257583124026	1.3205104315129	10.8640558744346	1.59734338055499	4.37634146782502	0.389474389080219	3.10538981282685	1.83053857117852	1.283711988868
Meth.ATP2A3	0.812525640712904	1.29917716926401	1.72192651018517	0.825180060419768	0.329714849040209	1.40491698800977	1.88519987152847	1.16633485681872	3.91132919343706	1.15648060494893	0.489088244719112	0.516211000979648	0.000856825678715961	0.985334833011236	0.311511640462162
Meth.ATP7B	0.312704831973899	0.896077801754683	0.596277640905049	0.680387809974576	0	2.11146154795122	0.841471208532737	0.854893568336381	3.00887334392928	1.73983080919437	1.64805902001448	0.429250346192589	1.34644056337328	0.483188747163501	0.271892146078435
Meth.ATXN1	0.748231076274255	0.673454956744118	1.27954267575484	2.70091148745776	0.313043080992183	3.68186836204034	0.625783115401208	1.55290170547766	13.3869482829247	2.19409800534022	5.44324141817935	0.489298952657459	3.92370925204985	2.2522943249285	1.62383873962964
Meth.AURKB	0.59289138268468	0.627775563728556	1.19161446820156	2.418998883238	0.285527986355229	4.01004208734276	0.542577974924526	1.4829128059651	12.7881663678517	1.90895155091963	5.01426207362289	0.434779595282632	3.51974760119935	1.87432022147356	1.42303924655845
Meth.B2M	0.730901647684919	0.548211013434864	1.38171534564718	2.63685592642743	0.397221948494432	3.93987895631496	0.541727932157789	1.74184474193529	13.8514433643869	1.99309612571101	5.49030589372981	0.484740664057291	4.07625066841108	2.22683180592365	1.59404075791431
Meth.B3GAT1	0.631069797803457	0.781254738747742	0.193054205167477	0.510478922635085	0.252595089177542	1.09609616391643	0.303000720311901	0.399499919240456	1.92187395421468	0.730554347368047	0.932373409553786	0.205601830634935	1.36743863907144	0.190473561771548	0.216525869309148
Meth.B4GALT1	0.0992043796103419	0.360452296239622	0.0981619250232127	0.190839349251048	0.183917775197001	0.917613792920916	0.350715850833019	0.0719865140169868	2.1408937759663	0.680448234403158	0.111958678829776	0.115634047021403	0.232539171339845	0.161788470770925	0.117449963367515
Meth.B4GALT5	0.84955410601866	0.815490825087749	1.29666194700478	2.5756156163546	0.332299186328175	3.93258628367879	0.471854421382628	1.67150684191662	12.5813684751837	2.03265067210257	5.36005806150239	0.447284073447507	3.42469858479902	2.25723538979768	1.47267385904832
Meth.BACE1	0.755491712620171	1.33410809626985	0.232973166221752	1.30862824417361	0.286178529763041	0.502034664000595	0.953049468563133	0.0493372317800599	2.67950051847902	0.539470593074754	0.492172029217935	0.315723843970838	1.52357103424065	1.26011486306847	0.426265126023779
Meth.BARX2	0.496448527489433	0.586043211552037	0.701387245850402	0.39241237044604	0.277540926167859	1.30859931912988	0.329735569696791	0.400327007082909	4.28896138528875	1.2867127951755	1.92557638686025	0.390443089993867	2.68236676166608	1.61484624333919	0.830370198716198
Meth.BAX	0.65846163669569	0.363528356786002	0.816963213464275	1.28157743595614	0.236997975609814	2.93197096886401	0.692540312709261	0.972491008619514	7.58272575503946	1.17705493006478	3.51421685186429	0.340639329480053	1.74416752788579	1.47058467908452	0.814608011498703
Meth.BBC3	0.493663472902181	0.687516536972689	0.790009401512943	1.78529413209245	0.26026352233853	2.30762886067448	0.284886395007346	1.11565496264127	7.98387915389624	1.26908873882216	3.41007661048237	0.287467346276593	2.42012692655151	1.45536560187049	1.01140823029755
Meth.BCL2	0.998875181446233	0.962544032774966	0.566829325165836	1.76137273754548	0.415985961077963	2.19190488702787	0.782517221157404	1.06157830562477	6.05932055412442	2.29178065242431	3.52046969943122	0.461674252695407	2.06031053277237	1.32137868981311	0.529057314714296
Meth.BCL3	0.486629173030955	0.692119368901186	0.879223118056966	1.8004343507998	0.223068756444755	2.49091307336557	0.207276098590809	1.10017486913228	8.35800979374287	1.38627789902635	3.5550946168774	0.279061784445141	2.4056132188355	1.59657496439365	1.02542416190642
Meth.BCL6	1.07544252405615	0.643689337672896	1.09103918747296	2.37436124612833	0.261141863458198	3.58868352165573	0.518677677482036	1.42573679711274	11.0283839953744	1.8870285104451	4.78155136060933	0.411500143872748	2.97099964939032	2.14093626147115	1.29953280894895
Meth.BDKRB2	0.364873879488846	0.000724768302497542	0.547992811182072	0.680832594845	0.244299134493612	1.69807418054966	0.339249309326047	0.454789639923225	4.80101919656574	0.727214298337286	1.97476817724761	0.280286605123807	0.939787284287391	1.0057016787488	0.487922248814012
Meth.BDNF	0.591662920040234	0.335999873290236	0.138637812500036	0.50915127222827	0.275367249830448	1.1353186431557	0.678897871067627	0.338458974960751	1.67985182682176	0.70446820723519	0.665570187671206	0.409401801994938	0.652700763110604	0.421270457071841	0.156777089331237
Meth.BIK	0.424956747470341	0.548079329782659	0.241433407719911	0.296808715871584	0.336004017404608	0.411493852159196	0.617510285802752	0.405919392850727	0.947563660865341	0.915145850682295	0.827502534045965	0.263522101350623	0.317159922335277	0.681365238779551	0.0722976309554548
Meth.BMF	0.906640990034289	0.663452465573921	1.13242160072315	2.20719443002281	0.254507040921906	3.6023447150422	0.37550745959277	1.46826423774643	11.0160284817326	1.92410279404077	4.77322654230572	0.41112670755366	3.06411339321734	2.17158159444523	1.34422310809775
Meth.BMP4	0.120429929838373	0.229458132432878	0.167002917224609	0.406335892299626	0.0988606967868223	0.435357669748724	0.241446272715006	0.000347832745149054	1.57097570521894	0.510045590344173	0.995058117450242	0.126268612441822	0.62734974554325	0.146051023202504	0.276289499164397
Meth.BMP7	0.781655227346983	1.63607009813215	0.928308924584972	0.472444512407441	0.269134035614385	1.58533838325561	0.67593182584435	0.273051833581721	5.35853137867594	1.1724630530424	1.74645531680356	0.391087704777763	1.91933941043542	1.6703438921708	0.615670065046367
Meth.BOP1	0.776585919063288	0.612267880624086	1.00660057823498	2.15774052272271	0.34392386364311	2.96712242586279	0.454010793854035	1.28696609883074	10.0889545037276	1.78453974586693	4.22615899184216	0.365927516117583	2.94460267449711	1.91330361505453	1.26239900131861
Meth.BRCA1	0.0456606244073606	0.129197581437613	0.0603073068748887	0.0153284352831569	0.0600374008788298	0.238155771456526	0.102647998126491	0.0777302841582679	0.00468886942049325	0.108981169607629	0.0818941459164656	0.0430707960505981	0.166737229612332	0.141673685034827	0.0730720280640429
Meth.BRCA2	0.0651811152471213	0.358885425163529	0.0624481474651191	0.153308260071125	0.125920917791984	0.435919629020361	0.00140022052406177	0.156978742129039	1.18604668801643	0.418508444241082	0.192018499075699	0.0993218078924316	0.192934357730722	0.127879614047966	0.0463630746634037
Meth.BSG	3.00109613878593	1.64930012451031	0.537513492852244	0	1.08451827721209	1.00891069411803	0.479864501094983	0.791696002273084	12.2156859241952	8.10999241937107	2.47343357092418	1.04228211762118	0	1.40943712079746	0.000338404282524605
Meth.CABP1	0.505750871821899	0.622789214921426	0.709056178351818	1.24298706953193	0.118944605339771	2.13966906613596	0.399890036461234	0.882539324778664	5.93992509491139	1.14869825421765	2.79931417023929	0.244077106264516	1.64111675123222	1.25312922603925	0.718676444297192
Meth.CALB1	0.332498121484826	0.891070477356544	0.161899010835468	1.37196826236983	0.719429365273439	0.517695751783747	0.412266750226119	0.448273078679684	2.46113375613682	2.03426717005895	0.619274179653791	0.133857238233081	1.15051698764397	0.307098390893262	0.000914033409693263
Meth.CALCA	0.211869715505774	0.59493838574005	0.249347049107962	0.657458596376248	0.46329681034198	0.447504749283651	0.323505009410448	0.374077903658113	1.67199056588371	0.686649483060999	0.322617600096573	0.174360991213161	1.0087456558037	0.383758126895567	0.196432085980078
Meth.CALCR	0	1.05974336215739	0.113401870410953	0.254268395624253	0.243377088218583	0.870624645481231	0.867116841471261	0.32821387107655	3.08163470060721	1.32584694266001	0.499376039475424	0.147357470697686	0.350848627850232	0.303736522222377	0.213997418233754
Meth.CALR	0.902784721022852	0.611642490804296	1.23678972927503	2.59559153904642	0.311540213000886	3.5338268048272	0.484455163896991	1.52071081705281	12.6367734856064	2.25718306772038	5.02487094459679	0.437647161271559	3.45338629590419	2.22695091532309	1.52929645097313
Meth.CAMK2B	2.00339725760177	1.48297149153926	0.000748504355658973	0.800962125672632	0.604910795632127	0	0.848459114070299	0.782760460915955	0	0.471629046214768	1.4272824111785	0.153980574934082	0.730439920295324	0.893099920698719	0.108305160403896
Meth.CAND1	0.326972914790737	0.286239868893075	0.665765836149741	1.22223909774755	0.122255226196086	2.12237916440209	0.275885964431388	0.766310584788782	6.79751419152867	0.982736581740315	2.76001550918517	0.229773809530187	1.94933407705852	1.07516579185102	0.793250289425065
Meth.CAPNS1	0.720892788189631	0.643641259264069	0.881595338258119	1.77548949470232	0.168399898522139	2.54585565793475	0.339839863558592	1.17186736704436	8.03933106426171	1.51876570453124	3.74798785601133	0.302069521903692	2.31915868444446	1.66469563314705	0.998414986657509
Meth.CASP6	0.12356902667458	0.875413117442833	0.561821107693132	0.753904857696113	0.196708828126488	0.77407909529437	1.06190713067021	0.178106130041333	0.0063257951773726	0.43628411868423	0.593081417612403	0.128573186614484	0.303187705115038	0.400928455243634	0.265760989170924
Meth.CASP7	0.880232878698778	0.877041144360146	1.4022662961661	2.81115393247438	0.351623978923412	4.19695463608954	0.480663014762648	1.77156002628857	13.8365588795321	2.19808419659809	5.84377406453314	0.477544409145587	3.9556946926415	2.47991502310672	1.66628770924625
Meth.CASP8	0.807342956029473	0.749853979100324	0.215014074128629	0.317666594692289	0.636272967469821	1.76302684402274	0	0.407670750578367	3.42392090827423	1.31304817383325	0.945580122011723	0.254589009209904	0.520045607174779	0.31293016901438	0.150907044739588
Meth.CASP9	0.458224805164057	0.30176445888801	0.652760103316024	1.68368698930721	0.235651275832446	2.26537851222204	0.684209203077403	0.846508987870705	8.4541486838823	1.25272844357677	3.13435529153779	0.295813060255563	2.20566172549041	1.09265213788896	0.943450724953896
Meth.CAT	0.749564168541377	1.02100455946762	0.411143279388679	0.961190793478772	0.286769074228089	1.50122523721578	1.20036356087898	0.547538383054934	2.63320007831999	1.09213146874545	2.05283469635258	0.2396786573861	0.47028335856587	1.18980755263594	0.218728876463201
Meth.CAV1	0.636998325633825	0.579738716642492	0.580009594309554	1.60043954847971	0.217075292734135	2.30252782997889	0.310727041516271	0.874151226149492	7.03935266979214	1.14719365873315	2.96302687784554	0.25520457141464	1.74411884562642	1.1976374052525	0.797478612973243
Meth.CBS	0.199673560270182	0.84307195923697	0	0.43500293856895	0	2.19605297531928	1.6338277203638	0.291449950604176	0.138047397277041	0.917486367693281	0.726152815751988	0.2115254822017	0.641626825059433	0.707839815250109	0.264139178882472
Meth.CCK	0.107780863758848	1.20810550324326	0.123774457851766	0.541075790196375	0.322039870393824	1.25735439560569	0.933743773662148	0.130700414819407	4.16432692767051	1.32096223475372	0	0.205136549362392	0.168639733773137	0.434074135521742	0.330709482699494
Meth.CCNA1	0.168857514835262	0.845627987705587	0.138332995301568	0.155794711580434	0.210766370662252	0.936276046110347	0.716770497033634	0.0611363467063745	3.85791573740397	1.30678336889688	0.00432323375371001	0.193545333298239	0.707398843062265	0.159242929620508	0.21900522153185
Meth.CCNA2	0.812676093655359	0.482297192190155	1.01035842001549	2.53250010189476	0.0128530892451044	2.59503636989744	0.909426859795508	1.21558940183514	10.6466667574295	1.67474263476524	4.52818311006946	0.366271161132166	3.13154999617336	1.66038874681118	1.33985607277534
Meth.CCNB1	0.0766467813684945	0.112275606712345	0.0603664852782663	0.146297281145466	0.0582215412549679	0.147746472175245	0.0867618432659764	0.0724272709442272	0.66047390088602	0.173866906596451	0.146480261823246	0.0430884266781867	0.176409657729045	0.0724642521836573	0.0618372930626901
Meth.CCND1	0.453393335036957	0.763425706318438	0.918960376493471	1.99484612409084	0.341288067488337	3.83509905760155	0.481409646147237	1.15674916717892	11.0425181713126	1.53076998700218	4.14755660277946	0.435025045111915	3.00328336701477	1.78192179952457	1.29985145420619
Meth.CCND2	0.271952767950669	1.16025261526692	0.483803935653742	0.524074953124049	0.390818911354196	1.12428069940299	0.721277959149412	0.586113004290507	3.70904440292044	1.44978240584589	0.437756878634738	0.261700797171686	0.689055860415183	0.471867695531436	0.227041422081669
Meth.CCNE1	0.823083647326926	0.59720064580638	1.09942235997919	1.85261284330181	0.244317803807477	3.3256098927888	0.565102035517036	1.34085748832459	9.80618317620597	1.58533810629691	4.36527148783438	0.327649765307057	2.51287403031112	1.88462364051604	1.1155384139863
Meth.CCNG1	0.9271847819736	0.377551134567957	0.907302772086888	2.1349293186239	0.290742494443072	3.3425504198496	0.338632100051557	0.956368043383887	10.1419620715826	1.53528290266523	4.09523780104689	0.363883322103899	2.49860681519588	1.74104293126709	1.02700125902908
Meth.CCNG2	0.753496338530266	0.368526329072052	1.24253106966632	2.62643057363105	0.359012019235352	3.97314365096702	0.68294157317181	1.43031882270425	14.0173553329829	2.08049477030931	5.12205938213246	0.493231038473772	3.75836443012056	2.06289618874634	1.53818396092349
Meth.CCNT2	0.456473123290123	0.350265355684733	0.969344789601796	2.4586070578519	0.467782412038602	3.29607002811527	1.11163651657916	1.18528775691579	12.8046415001503	1.769939593876	4.39159416239619	0.452461548795422	3.4264709351299	1.57283107262772	1.40703606508281
Meth.CCRN4L	0.657318515459466	0.55568018407857	1.16977791805233	2.28484738727769	0.308063335166095	3.44541449842199	0.42470800441564	1.42213696091397	12.0574034475607	1.78525212782108	4.84521714683773	0.426672331221331	3.53959003602397	2.04010220665471	1.48230529736062
Meth.CCT2	0.801371464587894	0.501723657283542	1.32642230025942	2.69857816072238	0.43733492810285	3.85328582655764	0.719373590978081	1.60096751943732	14.0747482007171	2.16463588322999	5.44736613059278	0.544428622029555	4.26328681377481	2.31652965315069	1.68640004421217
Meth.CCT4	0.805403604509254	0.5066166781016	1.2765038767303	2.45913029707426	0.290650422202192	3.78883513155098	0.441296180185881	1.52542163330948	12.5877026792937	1.83822174522674	5.26883252396367	0.444199562748906	3.63422845501094	2.1853467076297	1.48343782169101
Meth.CCT5	0.736494961001648	0.659275594528144	1.14046726451317	2.29360944659948	0.276097642773705	3.55946676550627	0.415853048832886	1.43879237383517	11.4081290642653	1.75437072998408	4.7792710385404	0.407977465585789	3.12585114331836	1.96321064823933	1.321223677746
Meth.CCT7	0.856841128114456	0.554886821599283	1.28593355164891	2.60459444869524	0.260065786624314	4.09309769780474	0.424478677052707	1.59514964710886	13.3302004212598	1.96251535520693	5.38970292385414	0.440190167563953	3.67588287430897	2.29040459581555	1.55318979816684
Meth.CCT8	0.822610192938309	0.842647899567691	1.03949954298516	2.45522756316855	0.0161308717039723	3.03005286945884	0.752060720738959	1.42985588767355	10.6409854813502	1.55615280768127	5.25757464564725	0.414749782314635	3.05191615530291	1.66532807766702	1.27959419631503
Meth.CD226	0.0484269585044636	0.139990499566806	0.105258868525021	0.248218716504853	0.123064668170425	0.478549384534433	0.194715381148782	0.00123558182395736	0.753715265818858	0.620840371763684	0.312415826008763	0.110260572061369	0.416796939512516	0.168793407302833	0.138867534833703
Meth.CD40	0.224699567554486	1.20913283778088	0.267239249927833	0.576857863941512	0.71264986069437	0.00223733180562193	0.608362816062546	0.123131116683908	2.0484630201436	1.66257149338699	0.617700410003745	0.471090259983973	8.28830587551817e-05	0.568191740540276	0.372012802385443
Meth.CD44	0.380700003443133	0.72917910515671	0.751179456460877	1.29082012318213	0.231784007417919	2.2576504414527	0.428161956419433	0.93267321453601	6.56265929249712	1.17307436418813	2.89293483040787	0.240947531962586	1.76917461951997	1.39166579226607	0.770734371798054
Meth.CD47	0.111711488650582	0.0982879873933146	0.0780153221828967	0.156700211462722	0.0678400452553204	0.173899244432614	0.144113795749814	0.071574922132808	0.758244257612378	0.240625900853957	0.104102241220781	0.0348133383755784	0.189134629615935	0.0589748695035619	0.0707226222372012
Meth.CD68	0.719333749175344	0.622304603477383	1.22520219896516	2.33275121633849	0.30859957774972	3.68211487635357	0.469769227958125	1.50336628078474	11.851752956158	1.77969225814258	4.98883649835427	0.418688639046398	3.49532502471327	2.01333087757965	1.39891843541661
Meth.CD74	0.105291208813093	0.267873164509926	0.0765683687419594	0.375122541713401	0.0541997269774123	0.29652962592048	0.000147641346161028	0.1590302583157	0.875842665709783	0.275029978041003	0.545147813407816	0.0814166462749271	0.224433982655431	0.118382132989927	0.138587953464399
Meth.CD79B	0.0684815122165328	0.000866058540763045	0.0708416973528308	0.129799280261188	0.0975396834234837	0.209710129175571	0.0927353914301925	0.164351604088364	0.581490318842214	0.16357583094272	0.134144785887453	0.125441676228224	0.280612504827782	0.0447573076115984	0.0693122878401537
Meth.CD8A	0.136476826541257	0.212086685031928	0.0518706171254406	0.498022874241812	0.127540489396638	0	0.530833647737264	0.159231994437915	0	0.647448627835207	0.28098357288415	0.103321448703089	0.250164164825256	0.346611640480357	0.131530558036208
Meth.CDC25A	0.8700928224896	0.650017105745557	0.813710479625994	0.824572419120559	0.319364650041693	1.39579606377774	1.74940961085445	0.791613957073929	2.88788665715117	1.09711215553103	2.79984998404107	0.559170308384948	0.535589041227883	1.53164714021962	0.355625300946001
Meth.CDH1	0.444370798260854	0.119057233043611	0.0889459168820838	0.356700478432079	0.372799784851471	0.478131672574077	0.945592393708157	0.121039808959735	1.14565371575791	0.515165663485324	0.25546083763381	0.304682644431871	0.668437024862804	0.53379497104371	0.209077648655951
Meth.CDK2	0.245330939543956	0.62787359130461	0.439135580749206	0.740498974186388	0.374609325279204	0.565641818288905	1.15083307072178	0.478901957675676	3.20091336423742	0.975555514361371	0.480810079820341	0.309760025594091	0.593650142843444	0.338257358464557	0.393120959297279
Meth.CDK4	0.552022136203786	0.313456621603187	0.721035465336405	1.16422942027975	0.152564238770143	2.05832589984476	0.363280953494646	0.842346629336653	6.05844745910606	1.068528608028	2.74865797825163	0.246787511811493	1.75579353033427	1.27219845028403	0.738943477197144
Meth.CDK5	0.839199645812874	1.26405000208468	1.13614823008314	2.00757363286219	0.28907562646392	3.62518698536384	0.931048825712948	1.65255484922233	10.2542617990954	1.67683458935094	5.1462279196843	0.390194482740517	2.66739662340745	1.86467634961323	1.15226048932977
Meth.CDK6	0.561642575528276	0.796141282168572	1.28898440646006	2.82014573990943	0.375400560499982	4.22423480593559	0.685916250348668	1.58743107094383	14.1059855629241	2.01643161758785	5.38095340168541	0.476848295381755	3.91136578666666	2.1820491907672	1.59164827934953
Meth.CDKN1A	0.748086366308224	0.312956408159184	0.681196764594069	0.494421237773614	0.302836823976166	1.55493460342685	1.34997349806932	0.400667161985343	2.50938486569363	0.845218609766511	1.6983336309	0.420971776479763	0.681005842218396	1.20840415413408	0.251974847499285
Meth.CDKN1B	0.707551575138417	0.452973504539952	0.940997204462677	1.8042732110128	0.219990792473432	3.19270969301993	0.21933569681482	1.14093772228223	9.97918633429685	1.61031519687919	4.09417928707179	0.358152604783069	2.6529146022107	1.78316410856325	1.21765246015042
Meth.CDKN1C	0.572851874503619	1.22498712132272	0.452468598929149	1.49464720952257	0.767398340966051	1.79677002430238	0.752766942522308	0.86800554298232	2.47044829978744	1.73992937070146	2.81369242643375	0.382183551333947	1.5553394950127	1.41328579581396	1.1144866985675
Meth.CDKN2A	0.537989491544861	0.302888804275426	0.624431926764153	1.43065013887067	0.00276921797741985	1.23438659567471	0.531713014127157	0.831996675555439	5.88184267585648	1.11302840001587	2.78793011837759	0.241592107521095	2.07345863012774	1.0268270109909	0.763726332322966
Meth.CDKN2B	0.71052176755723	0.252532155557184	0.711059872042508	1.16211993113016	0.213998173461429	1.63527907146024	0.422014112750874	0.807873803611666	5.20314767004962	1.03591499123032	2.76684880034856	0.341536848579663	1.77845430170262	1.32922168389958	0.66397653309625
Meth.CDKN2C	0.826733772301707	0.469238490419546	0.992486552240831	2.14613366172602	0.231758229190295	2.88789668787887	0.534581679841032	1.17316023541254	9.78969423462145	1.56924819218155	4.26881820671624	0.345105512957938	3.03509130317963	1.84231262668657	1.25133033210297
Meth.CDX2	0.161819426678128	0.967670390502494	0.0970078763534183	0.623042756741981	0.246185804008835	0.507989264127491	0.273757270981783	0.275112771274202	1.20151297540207	0.75133240987895	0.210678680780169	0.000105350046020834	0.562422922802014	0.171268868879637	0.0866459736653095
Meth.CEBPA	1.23946357514211	2.05644432866399	0.845620879441281	0.961893603699526	0.369307221020224	0.614922715562619	1.47345773179246	0.432758197275601	9.28879510109734	2.15095741507401	2.97891934121346	0.644078647512003	3.83963195085286	1.77665802644353	1.29984208235203
Meth.CEBPB	0.537408876236299	0.847562348461108	1.27367673258581	2.12742120349442	0.258417158160225	3.68279677499568	0.46849454091433	1.51035110572589	11.5010498062968	1.99383168041239	4.74460237857287	0.391419954346584	3.12269200728392	2.11549227907419	1.31635217709786
Meth.CEBPD	0.32363632687486	0.616115776790375	1.05599623839465	1.41725558598563	0.394268462055429	3.46185263630778	0.355973213709798	1.24571914146965	9.48488205721251	1.41981700913809	3.81613074628273	0.385252461480289	2.77663991041501	1.81679032930498	1.21875441073841
Meth.CEBPZ	0.848158527673923	0.488520765030003	1.18117777372344	2.79250510579538	0.359997620268528	3.65887046550287	0.831650735626212	1.48554728635349	13.2836892755909	1.91005428321032	5.2327035236206	0.46109442269829	3.7121362508477	2.02867779477185	1.55631291110095
Meth.CERK	0.237000749805136	1.1692873522544	0.404754077160644	1.171562844414	0.27879658720684	0.362606915679681	0.380199883219965	0.609532323332614	2.06539092800856	1.10574623194806	1.76747810605406	0.200962763010092	0.629739209451058	0.955831355913978	0.398190269673961
Meth.CES2	0.860824880502513	0.724280916076561	1.24914481609825	2.46203573507245	0.345021798525355	3.77892779336151	0.381978847752487	1.61447701646085	12.1188991892915	1.91973683932295	5.07318682982288	0.413182515386154	3.45826991080419	2.29236207877059	1.45628482191193
Meth.CETP	0.146018389146684	0.111235494216925	0.0664617375940304	0.110337603202277	0.0565982293945886	0.124193034156788	0.0537494734923649	0.101255631587152	0.288612562529024	0.122405920954677	0.129966006360747	0.0600589144029005	0.116859775875637	0.0446510108660788	0.0335903545054271
Meth.CFD	0.143417438682599	0.700838964275955	0.0647717703914439	0.600335495241619	0.0844997695621113	0.17508495180291	0.108304317494606	0.231905036447325	0.93210693149709	0.561589801335065	0.641117054720418	0.0744383356954748	0.0987546996087927	0.224714154899396	0.163714514023148
Meth.CGB5	0.0440112990728206	0.0686738573439614	0.0512177397351164	0.157396437260123	0.0753962517516954	0.201430504278607	0.107915753571837	0.0965460837672319	0.00830771385976453	0.0645189119869507	0.120162850910121	0.0460607704265528	0.119796832753727	0	0.0274400246147397
Meth.CHGA	1.03985500055099	0.969533218061591	0.000339623888792243	0.477362156655752	0.246675350929564	0.98004113826137	0.63529235280227	0.36445950205375	4.02490476078532e-05	0.200106865077216	0.381926758699602	0.129494609701877	0.817512203227266	0.243579853322646	0.169368401906926
Meth.CIC	0.844218353013304	0.310352409361636	0.555541384168199	0.975967114543627	0.00323304331931702	1.38310322438022	0.396540862210191	0.829618372135483	4.04097276761899	0.994733273674117	2.32011773337588	0.20405636438902	1.44713805556116	0.837502448599405	0.391110625399232
Meth.CISH	0.55699043365496	1.11145325914198	0.43374708039304	1.1331547999683	0.311482883629987	2.63457559639767	0.512864986609008	0.832162652597038	4.18452026299203	1.21578068253153	2.24141270161022	0.249568546944148	0.683415603966156	1.0687603916344	0.498370601548248
Meth.CKB	0.439368537076797	0.289393864428686	0.596140435232212	0.790050202758011	0.187041738952998	1.71396405595218	0.644751021046098	0.669049606184512	4.50531317127662	0.937845514012813	2.18307637369476	0.251159163284124	1.35695300266809	1.2555813339551	0.577953507691594
Meth.CKLF	0.706422862557073	0.575166915706741	1.19279792638905	2.42681796555568	0.247186025461602	3.60543671996205	0.419631571170582	1.41844588496535	12.3687045010886	1.91875998400082	5.06981557481344	0.444537131551548	3.41946197041707	2.09641146946385	1.45536626088209
Meth.CLCN7	0.163974584924776	0.153029493304364	0.119358539877642	0.164723616235293	0.174229065401679	0.738143887709301	0.203198760542215	0.113197468087634	1.17283491568721	0.00187702740444941	0.382982051753195	0.112852047773418	0.155043990330103	0.304801092762068	0.0938705095449291
Meth.CLDN1	0.768017369680355	0.494295202772794	0.147478982356921	0	0.357113801846064	3.3840616382824	1.39485846137955	0.442817975862714	0.00989639140065023	1.42932774388865	1.23063085574407	0.577579200390541	0.10497934293974	0.96075887382832	0.547106532374208
Meth.CLDN18	0.00010941822721873	0.109441849014916	0.0837619883674015	0.0417545591308395	0.0662104110570623	0.204592688835982	0.0928739949809849	0.260966587485957	0.000898813713108718	0.000933332870889628	0.0656928846240745	0.0712105116193708	0.355740867656311	0.0604367231693902	0.0368699083333956
Meth.CLDN19	0.157904339254943	0.194895737135485	0.0466716747871946	0.258344278077562	0.000202460144596066	0.185053157560199	0.0943808401563466	0.0213654128003774	0.00152762446384144	0.0827919961449756	0.00152179518190118	0.072957609306522	0.189734013630035	0.000978586969289288	0.0307060333309818
Meth.CLDN7	1.00024322582106	0.660692342638374	1.39864342547796	2.58300985404167	0.302330811756819	4.0201677224462	0.414404740346293	1.67153546495295	13.015240239899	2.12867094603898	5.52436003438855	0.436166392748645	3.58992228714393	2.58961152261212	1.55385069213724
Meth.CLGN	0.846214722823975	2.1056267836634	0.086432627689581	0.52417425340376	0.946728262061054	9.05543289822204	2.90451747428559	1.2900932521683	0.00213534119606356	3.00457827304656	1.38218822505215	0.0053788659801911	0.704305641905477	1.13163075630371	0.541780658776552
Meth.CMKLR1	0.191947788783973	0	0.0811639302956588	0.285120318781826	0.0938010953584854	0.260667588438396	0.284656568011788	0.24720240905883	0.000615723871656945	0.233749269652386	0.0620582858787571	0.181646740457099	0.415516710963676	0.000431943474953426	0.085242672445007
Meth.CNN1	0.129221130786283	0.000659830443776774	0.100055505744621	0.149814453908093	0.166288262153713	0.255192916962662	0.148277331854609	0.142688901879778	0.558846297758863	0.16731234669129	0.291471024002765	0.131061964838673	0.144819760602586	0	0.0429382821123492
Meth.CNTFR	1.18460533586151	0.66486763666352	0.350856020410421	1.96383421646068	0.419110671498865	0.356194114989958	0.682022531550574	0.842458138467407	3.86975948434456	2.03980520498297	3.18537552980549	0.230786147823974	1.19539745818332	1.37286363869724	1.01962999799759
Meth.COL11A2	0.331159264830619	1.19035793981443	0.0909466492531156	0.698385443142811	0.147023060583094	1.16348623443898	0.931808042210307	0.342367246824664	4.730463796553	1.74555205681235	0.285661181489812	0.219248622369442	0.601445712686175	0.236848724865068	0.341901145559367
Meth.COL1A1	1.36621780958036	0.00152247684285608	0.363998233244472	0.876442051770003	0.739028033451971	0.300214354336289	0.548300874701648	0.53330002633987	1.60644008264664	1.44648010134786	2.46996158250964	0.583406858512783	0.631293010265158	0.486494238201788	2.85630626354473e-05
Meth.COL7A1	0.350873870670416	0.359465248958185	0.519321993610698	0.64454696232615	0.272537354713958	2.38783412338041	0.602460365412747	0.502540760027379	4.96244309965032	0.690258132795857	1.73655398348878	0.321562402409093	1.01678474944785	1.12110848479964	0.467258242156106
Meth.COL9A2	0.367941080171337	0.840241779222044	0.381322137382384	1.06885055853701	0.441954806808026	1.1628799533173	1.29232745644641	0.310826581645823	3.04180299021508	0.555898816160404	0.635334208080457	0.226391454194584	1.22771936361305	0.643043104180823	0.348542262783547
Meth.COMP	0.183824787821585	0.182220320240658	0.22673504735157	0.498790633459859	0.160247253475054	0.675488231855537	0.123975568075884	0.421325364834936	2.00345750210498	0.561882263628792	1.16034014192132	0.0976969204091137	0.815484522252618	0.42396471151551	0.322810229643578
Meth.COPS5	0.679288135989546	0.527115989394012	1.27887630092342	2.70057529151934	0.307392700967043	3.86006867657297	0.713131048223597	1.49827694429498	13.4398624483817	1.85334491881893	5.37858024564243	0.451782011835555	3.64551340376782	1.98768112501038	1.53538172868076
Meth.COX4NB	0.938942466049857	0.526790187245771	0.610669096896201	0.904344709131173	0.416949031464538	1.96258621408478	1.28013898525028	0.779533327632043	2.98661887651072	1.25303853602134	2.25499149103409	0.263853031111098	0.880293658364948	1.43052918597907	0.433769956079136
Meth.COX5A	0.548548361331656	0.37110946508714	1.117773523366	1.93827138813279	0.369042486745685	2.76098584162236	0.361724114439434	1.41222496803934	10.3588896377335	1.60903094943349	4.00346010537892	0.39957767327504	3.19345838842102	1.74350476726749	1.16799458660448
Meth.COX6A1	0.503143358303768	0.319566996114242	0.850742298983213	1.66304262212669	0.269082425960523	2.8627737393256	0.428366991482431	1.03648906276611	9.1170155276574	1.38161746164122	3.5396517429731	0.346047235062796	2.51995637985917	1.38546218572128	0.988170163898238
Meth.COX6C	0.678772316184479	0.614093017995939	1.19019819458857	2.40375790688706	0.271956544531101	3.71473555410926	0.382428247564176	1.45757237935542	12.191018959825	1.81834768039047	4.89847758868802	0.389430553754428	3.38316723634431	2.08863175282098	1.43234392247894
Meth.COX7A2	0.5920186693324	0.389285329793317	1.00069907689704	2.21592091692849	0.485621025217169	2.90788866368934	0.939553863098444	1.21551807373453	11.9294857063752	1.76615464589149	4.32059756037107	0.460287448235958	3.3864217756506	1.62022851812	1.34937567432422
Meth.COX7C	0.220095637734741	0.1809599671124	0.338275667912972	0.624422435413493	0.104977163097777	0.90398752598803	0.1079289793916	0.459443874428622	3.27116529406041	0.505900995074025	1.52272725747728	0.121222951495665	1.00147992886666	0.633455044270501	0.441894787643693
Meth.COX8A	0.48025276274213	0.955371631306646	1.53504744697022	3.53703007592338	0.39862742267192	4.50405329367249	1.35509930835889	1.80174047496475	18.2024007902192	2.66583591974451	6.61883147386622	0.597875400349128	4.72508371702497	2.40881398564181	2.00600013009916
Meth.CPEB2	0.435511107269426	0.264769587340289	0.697063120394589	1.51422536756646	0.15250667209386	2.02063761057213	0.491067134670522	0.797334761165907	7.63743247854263	1.2812037980471	3.02989603157241	0.290744407137293	2.34391533420645	1.28258028873909	0.958456886012777
Meth.CPT1A	0.918596450506962	0.449962863805157	0.651234380224405	1.57834810323611	0.159359104533201	0.982838066118149	0.000403183922098378	0.855596405186766	3.78284478760787	1.00243268366979	2.46116729421889	0.143457954710425	2.07025833150262	1.41812145274211	0.84130237065493
Meth.CRABP1	0.814887453949139	0.710698695170377	0.0869808446690348	0.524998090827434	0.242569101804863	1.36548220698951	0.631453656848578	0.341541570406512	1.10944672321326	0.249305497154728	0.20093698162185	0.215398337236938	0.629993131083893	0.628209833429543	0.171181599231155
Meth.CRABP2	0.763771482231048	0.211657382201889	0.6443394759535	0.964841652175672	0.191011240412912	2.16579559344346	0.394246661646519	0.57420671387057	5.815251266145	0.979213376849022	2.65806922464348	0.302625376822994	1.58533870023559	1.49782937211788	0.68231947150834
Meth.CREB1	0.921310662956395	0.510928954031481	1.00611935240175	2.33716887627626	0.262738690063804	2.92098960897876	0.46826887369591	1.33180820693541	10.5646916793471	1.730445437638	4.58864284979705	0.381270408365122	2.84988379975303	1.94640169346068	1.35494196547672
Meth.CREM	0.702809587850297	0.724298416906176	1.22393706720519	2.3599165085508	0.321802603651309	3.36345324853901	0.472396901385415	1.56099228931602	11.2934055922316	1.78308082058168	4.82673863910394	0.40814965973145	3.42577904154704	2.08435708083051	1.38809899657351
Meth.CRH	0.102420986410414	0.273429908371448	0.0428956432514074	0.106191322048141	0.077145030494278	0.157864064850675	0.196534460194307	0.087142079494882	0.335317728767667	0.159820182269308	0.0787675362444515	0.0509974652327905	0.200929092549036	0.071190550675077	0.0418677728948085
Meth.CRMP1	0.0114093700520192	0.449227382158765	0.138415634102858	0.291575269961422	0.120677964398281	0.935398209751899	0.488241263591818	0.233253934244347	0.826978192600641	0.407429927959165	0.253966425695661	0.190236681735859	0.367673100095193	0.293879810339984	0.115950236899063
Meth.CRY1	0.769007965452977	0.591535890038024	0.915309837060626	1.52987620423074	0.303045496425357	2.56181293561936	1.31350035995302	0.901318722002376	10.0812578975481	1.96576252816041	3.88304506352044	0.633565800967332	4.34509504848843	2.0864057201258	1.51174099226941
Meth.CRYAA	0.0666053305702808	0.0854624722566792	0.0427798999183026	0.145863598247499	0.0717153027895778	0.000382133210826995	0.0636928293096341	0.0897810386488719	0.00226824876849024	0.0679239084974637	0.0650244102067232	0.071685078813713	0.00229132455002577	0.0141362805140665	0.0287873441767898
Meth.CSF1	0.615864326688069	0.337494375813935	0.81994840137862	1.51224223159136	0.221270828227791	2.20610266025733	0.273339441060577	1.00832585872518	7.52286264107332	1.35700529843396	3.23371366629974	0.29930074080147	2.2107431253126	1.4678381145227	0.923925371922001
Meth.CSNK1A1	0.79905031626422	0.648265795195943	1.4408678297515	2.94061854714947	0.341697901845593	4.23371368142446	0.516796779967952	1.80160200632574	15.2569407816517	2.35791951688807	6.05733431572098	0.531339843524075	4.28140504495735	2.52297113920684	1.79279904036006
Meth.CTDSP1	0.686118087905006	0.514726398009792	1.04352987236818	1.82173111868648	0.264021125257175	2.83974983630467	0.372626844155372	1.28692911715055	9.34314435689278	1.63621731394647	3.85730845148796	0.37896703367085	2.82627253363913	1.84892774120856	1.14668068102344
Meth.CTGF	0.790812469189454	0.932893864153835	0.612028489572382	0.657420686291013	0.250695318549936	0.492753840582578	1.13356328925906	0.527489294286126	4.68444144398413	0.953316691616217	2.8665733160432	0.320705586413543	2.79961491781646	1.18681798177026	0.919720176560351
Meth.CTH	0.807394034689887	0.515794488455427	0.872242019581093	2.16893136003687	0.197447273649345	2.14322321801884	0.614093658007941	1.13840821215035	8.99154174339041	1.55090369444257	3.94662506938833	0.323822366313928	2.60407626684836	1.59580561789467	1.16425476491728
Meth.CTNNB1	0.68389829700735	1.01863681161033	0.349331226093196	0.771662641707824	0.267389717120786	1.12568835860042	0.373154372984052	0.838886090826785	2.277896331343	1.85856205288712	1.76220079941873	0.262670225712345	0.713846412801395	0.934567752965055	0.365556865281466
Meth.CTSD	0.822520186700279	0.781794048722711	1.0318031801737	1.75363461565255	0.224076829524267	2.62836350389521	0.641842964739429	1.33777166069239	8.33224370601588	1.72031890063806	4.07663150422338	0.387813979850749	2.35289106890022	1.96309545212513	1.02250739456507
Meth.CTSK	0.0860315078164612	0.167666309868686	0.108776897484489	0.136199091051834	0.0652051244936798	0.260052106004093	0.0828466414106648	0.143016815605266	0.654829529156019	0.00216574734442112	0.321035780503303	0.0335374798856888	0.305576639164551	0.134588084844454	0.0817533331651652
Meth.CX3CL1	0.342235465309123	0.342544671718074	0.277617436498116	0.376440867139401	0.283778333027166	0.923657798822723	0.849492278241428	0.170582467236387	0.000325631232065172	0.000200581227799932	0.507254437187298	0.326185294408911	0.34088404081458	0.524804336681633	0.227910341903073
Meth.CXCL12	0.379984879352667	0.56297308921902	0.0443099744404295	0.281865714953618	0.119710689805699	1.00941421368992	0.453895214604992	0.282214756850489	1.53547662214317	0.317565712656337	0.0700524810433401	0.152730753686075	0.379359000323269	0.0896994972368424	0.04909359906156
Meth.CXCL2	0.606850754865476	1.08763978318613	0.248284454168966	0.617283595200668	0.529844654959585	1.0600715459356	0.321509425883208	0.671949739207379	3.73164145304339	1.9795307377092	0.379099574818304	0.0948167068659784	0	0.87064989630379	0.240052955486753
Meth.CXCL3	0.817941030367053	1.08605169186115	0.284246672073657	0.494993543438887	0.448543403537138	1.69298898048092	0.736845433925477	0.837518054049981	5.9704895397354	2.56214810512904	0.57824584993735	0.130204895271012	0.129389687445753	0.947123703726335	0.160424187973769
Meth.CXCL5	0.00195479883138597	0.193000963355355	0.116307227425593	0.119557537946649	0.0701446199296334	0.251025962781709	0.107610877955526	0.197657631700087	0.520544841103645	0.298554272466569	0.246072040202931	0.0682335567896351	0.413720959646933	0.165085971403257	0.0906205254202907
Meth.CYBA	3.42099990849396	1.52249618492494	1.14939995192609	4.12416573739614	0.704369975056945	0	2.3682493077375	2.06191563658609	13.6519319254971	4.69290459058732	5.82918185785952	0.553812206744442	3.36497861312259	2.2543506098341	1.83998301978329
Meth.CYC1	0.682111938338317	0.451642714165608	1.07958114864481	2.55414604727742	0.456098663110999	4.36863982758912	0.647448501672226	1.4101251727348	14.3282198966438	1.95014317926717	4.8170234614318	0.55820229404186	3.86183482177376	2.19051137794821	1.60288035378326
Meth.CYCS	0.573462426849532	0.427955925564541	0.932355326612357	2.20134036631877	0.353713597393028	3.00615538993006	0.588161024771561	1.18681655661246	10.7329108061511	1.56434723933164	4.22452453804443	0.380974595205953	2.98601161901457	1.46787834521388	1.18764266841212
Meth.CYGB	0.113744909930571	0.141559011783091	0.169281350213606	0.197483978834077	0.0771221649956409	0.50931669448015	0.149358109963606	0.169717263656606	0.959070993089078	0.356774298863167	0.139029202830709	0.055259331183254	0.299732183801041	0.108623562506535	0.0731000672764212
Meth.CYP17A1	0.0109366256523648	0.179256812266886	0.0309354191662575	0.110685135925001	0.00163240530095276	0.107626731036642	0.000772970413154547	0.0623500997493148	0.211304949197457	0.00162536836092603	0.149609372160183	0.0376576873160844	0.124582114286327	0.0454428931342269	0.0376548389460944
Meth.CYP1A1	0.155760255783443	0.640865382938923	0.426755425399489	0.922135598509051	0.417179573699146	0.831754511686995	0.315604423079087	0.669444660691145	3.93364952178592	0.69769443948889	1.54400250912324	0.19019863927665	1.56173815538971	0.791280944556226	0.584104463760607
Meth.CYP1B1	0.40487783345858	3.2136890915156	0	1.96973409112823	0.837766604552215	0.797587733723411	0.585747251124389	1.32974842739991	5.65307344229511	4.73184612333607	0.699029583263105	0.330059085684509	0.416234867881945	0.974292931625135	0.431102365102338
Meth.CYP21A2	0.290541447836403	0.161641546404288	0.0450532027713007	0.000591527831279967	0.373331690422459	0.00130725056135898	1.51171369771345e-05	0.146941381600448	0.445619278890777	0.000534820264479294	0.490306961050517	0.180708037637622	0.378992616385997	0.16463662776877	0.0433549156425503
Meth.CYP24A1	1.47280065314591	1.09210081102096	0.808384321960644	0.582171580600727	0.803055637396029	1.58703036495312	1.37355631786557	1.09541489470385	6.86598784317457	3.20988618242436	2.94849539311398	0.0785733819120984	1.38895542935615	1.56548296307717	0.805394039963415
Meth.CYP2E1	0.155577094274706	0	0.300711860416006	0.481335970525235	0.189956768591711	0.778099711026456	0.190227601627668	0.245038656394823	2.15274210396683	0.393054759547595	1.06530479681195	0.142882486630374	0.471992090767776	0.262927849341299	0.183522249041359
Meth.CYP51A1	0.622835279712069	0.88370685150331	0.900666789413676	2.0195190174829	0.321863206402803	2.18937534013381	0.323071916085129	1.42935564080715	8.13509513233908	1.64121614868669	3.61995848437437	0.30378485387334	2.39948785891945	1.6977293622419	1.15525827711146
Meth.CYP7B1	0.382572531318142	0.253219546334275	0.171862544140695	0.491720995260047	0.419674415581961	0.527157300325636	0.839829935589121	0.348140081511726	2.52192496800449	0.745650972681881	0.234356351239557	0.252003403595424	0.579376057674907	0.306101658996034	0.190666077954898
Meth.CYR61	1.17922725639907	1.86669047122825	0.784454365892556	0.510870130417534	0.275597213049201	1.92812876948105	0.674264434609459	0.00198323565111354	6.34198820660094	1.12219947656781	2.19512078415257	0.443786377921151	3.27176087978214	1.98544848412106	1.09603753659967
Meth.DAG1	0.666506912578365	0.570791948269517	1.15989841807816	2.49732828519874	0.398496487199817	3.19672406192753	0.685877854022085	1.49836219770781	12.2765505884212	1.85445986857609	4.95835496568193	0.464031522014627	3.58570424829518	1.89985380812865	1.44721872911588
Meth.DAP	0.571636725622038	1.03063738874065	0.842791737812452	1.88554503246051	0.274366885170893	1.72852782538677	0.418114970654155	1.29324972920642	7.47128328646433	1.38867155564208	3.82604121160999	0.263516639399996	2.21469879858213	1.68594416641999	1.14961309951156
Meth.DBH	0.0714825732013533	0.000675533593553629	0.06859108074836	0.0995979628587451	0.137204381180326	0	0	0.133269896039759	0	0	0.000127779118133244	0.154964475545218	0.456109349735896	0	0.0492651838599123
Meth.DDB2	0.745062459073377	0.367649861461591	0.89902105331841	1.50261302275788	0.254869648684122	2.30517144627889	0.498371621942524	0.867794341830434	8.85676965024688	1.296652570441	3.47072389287954	0.325409434379436	2.48946170174933	1.5136160255691	1.04074057543618
Meth.DDIT3	0.699521900738571	0.708407289314763	1.0998214852178	2.15986304318119	0.251311784558549	3.23568769364147	0.290862059380918	1.40392436164508	10.5680361559603	1.70576738373888	4.57567998613638	0.35430396594828	3.00395715498417	1.93639466788397	1.26554374644774
Meth.DDX18	0.675273242094901	0.395005970384259	1.18101589663711	2.47626615738307	0.36718531031932	3.74713222363198	0.666149326582931	1.41501031445011	13.1063522926374	1.9083847560854	4.90383263640895	0.476585257481757	3.62875190920985	1.98972781336762	1.48396842296436
Meth.DEC1	0.0618810301201489	0.207365645424479	0.0762830870945791	0.112670176641765	0.0554299835660673	0.117819926270877	0.0788961322233742	0.0721264767288743	0.356396149791156	0.249087056551848	0.111813187079159	0.0442572142877823	0.0484197974770296	0.0533869025956468	0.0302004306652137
Meth.DEK	0.659921082886912	0.292485487029735	1.06709449407304	2.29439555693872	0.262044022551633	3.24078418064113	0.680391459553729	1.25970877239178	12.072626284478	1.74794917350552	4.63226738706498	0.412762855167396	3.35574684532247	1.73308201308302	1.35551041422868
Meth.DES	0.1787782295441	0	0.137173085153733	0.553201551920265	0.000460981500589363	0.361476625921316	0.377536713140116	0.201189112571376	1.63961238788276	0.462068719865385	1.18347160705986	0.168143493557782	0.52423415724143	0	0.160820377725527
Meth.DFFB	0.713662996518036	0.541215977248611	1.3396064739887	3.03466942475815	0.410435553969439	4.95268839496892	0.923406657799275	1.68397356154016	16.4853417550651	2.22030898672473	6.03428415126191	0.601326994764447	4.62298720440932	2.44344409317531	1.92903865450738
Meth.DHFR	0.869477566404416	0.787087521588483	1.21422807878217	2.6154733795875	0.325112690945586	3.91219542836563	0.510389529719358	1.56888779205514	12.8933220256992	1.94028638355232	5.49611775781474	0.430751906588768	3.51161152410311	2.15225283312698	1.51914458670391
Meth.DIO2	0.0679303904165871	0.575242404712801	0.122212847831738	0.203894582702721	0.215233307599347	0.387626052335305	0.2838987428056	0.126004516742325	1.65094428492829	0.804266087390949	0.465842652305624	0.218837873412344	0.235715755383823	0.119686843987367	0.118460001014647
Meth.DIRAS3	0.218664212723206	0.10570208865099	0.126448947841982	0.000464032349837633	0.117705699216732	0.318364962455075	0.123713274053058	0.186979109586348	1.45500109252994	0.394422281042167	0.712169152532313	0.0836890939799273	0.407797315814798	0.359227940870521	0.234656953226037
Meth.DKK1	0.281239940171705	0.595771981624262	0.138866230290513	0.673933874098922	0.181446678919564	0.643447957285662	0.281289730233667	0.0102828610646719	1.77923444551081	1.08374385951937	0.342613164968205	0.12282544199163	0.333700407538544	0.316146692650658	0.19921421495371
Meth.DLX3	0.664654985466753	0.332536651947487	0.435883741506902	0.595155549459696	0.332050068235476	1.52097421009407	1.01976871483528	0.403257370488496	2.24957812438329	1.06748149444977	1.90580528202296	0.355845408072578	0.641360824036768	1.20559880182504	0.357327470830059
Meth.DLX5	0.250348541660464	0.276111405408106	0.580238752000916	1.10618874253124	0.266696245783311	1.85659831869194	0.835884871419876	0.621463973475827	7.02532922954187	0.95343227097577	2.17247850552318	0.296183215154113	2.31367243856601	0.917600344133413	0.755646525378696
Meth.DMD	0.211477542327546	0.00131651496794283	0.267555836146422	0.346062013107228	0.198957301316901	0.607272440541784	0.620861759595428	0.1713869927375	0.00945530008099835	0.0173582413915583	0.168824165591018	0.308071440940763	0.57197790000805	0.194882409140857	0.285716433864555
Meth.DMRT1	0.46695448755989	1.30592848681036	0.101663601971415	1.24093150066511	0.346289389924866	0.639545294627572	1.3931599588634	0.740644689125335	2.43499892231281	1.210615876995	1.08492399869522	0.189355710030188	1.12838740663291	0.381161299674375	0.347002109071244
Meth.DMTF1	0.632334033196965	0.393002865029492	1.09443007171411	2.53860167935821	0.313409346848214	3.67894199556962	0.957351755842043	1.37770048629672	13.0692760936934	1.81097172904135	4.9586203257583	0.447334346295203	3.67883428166384	1.73583887384275	1.48917008614301
Meth.DNAJB1	0.178122553221332	0.103985283090988	0.281933379030183	0.0662698918765502	0.285975205227326	0.4735656758426	0.251733575682157	0.0935418882593685	1.05159511926762	0.236727636954291	0.182706286755065	0.1770831368974	0	0.163534659631017	0.184975259066963
Meth.DNASE2	0.722142772182173	0.414113412470602	1.09269809357329	2.12217337036457	0.2694756179763	3.47316239967757	0.344519861744248	1.36330398796035	11.2629761593781	1.68608364906019	4.42917521179964	0.394237380146795	3.16504780655827	1.93651182513059	1.33097659466744
Meth.DND1	0.00343182619911083	0.00189638868339862	0.0769664384206386	0.125563119845899	0.0564200379172933	0.26613637263833	0.0513112589329123	0.108206500108421	0.659563339430847	0.0973711571016787	0.156307994980202	0.0420780401170401	0.193284553539646	0.0955976365980454	0.0813899477029541
Meth.DNM1	0.503125470083916	0.644640865436061	0.617862333359519	0.889442444627307	0.209106709459019	1.34870607625359	0.851713867852205	0.739493882652178	3.43885944029197	1.33539865248486	2.26700180686767	0.32098192445114	1.08895002530492	1.11580799126127	0.389315862947817
Meth.DNMT1	0.661288892480447	0.60998456669745	0.881221503946083	2.03936559602024	0.186543739345207	2.96953748591897	0.227536741438389	1.10449772768813	10.0461858579725	1.41667198580035	4.09602771201586	0.31407606049685	2.49233543427767	1.8619282927704	1.20777815428753
Meth.DNMT3A	0.0965901536549564	0.166091576315072	0.170894189197949	0.449049592031135	0.123163180268607	0.973961065982609	0.000615950839940672	0.233633238835534	2.30135294119455	0.230018834801612	0.861247943184712	0.0550977605623105	0.477967730212901	0.297086654163979	0.241464729418444
Meth.DNMT3B	0.281822782231439	0.559519460376093	0.149584192978235	0.351075675967444	0.0917966082165982	0.518196430514947	0.575082718358665	0.101409790261129	2.1606112628435	0.52272918296491	0.231816878302493	0.190465503043935	0.367938154387511	0.0874029840187993	0.173409815426228
Meth.DRD1	0.175001661822458	1.36444893404155	0.21788857653508	1.47084062928798	0.214476709034515	0.931627706416863	0.577133230308032	0.363924625367042	2.04074584710538	1.7791860751344	0.853937516661228	0.141053702066779	0.404138574670698	0	0.325646026059878
Meth.DRG1	0.793378978894599	0.710875956614113	1.25653519327947	2.64809757956007	0.340596587144668	3.92852293527231	0.441185106903819	1.61858984586183	13.2787495947966	2.09821270486829	5.47155780703052	0.456314840970743	3.79475605027168	2.30489990497905	1.62885430939273
Meth.DSC3	0.625866261849313	0.92271493458084	0.291077424205503	0.613497512448642	0.196627201544927	1.23630939107147	0.831064371930967	0.286730547855555	1.55203684718177	0.433899203512244	0.767296511446527	0.308630218505774	0.499121869852366	0.970520372831677	0.154887211869264
Meth.DUSP1	0.787341625162461	0.473987440882546	0.524380616791683	1.60763265157203	0.345921671633275	1.30320501768043	0.484034622257536	0.890908852633961	5.83147108659814	1.54226603370061	3.01516534387823	0.378454202559536	1.87498209676615	1.17909186527335	0.770788134837479
Meth.DUSP4	0.467043123535638	0.00336352205714958	0	0.994107663219799	1.01249984940722	2.45783191303641	2.94432340336575	0.00670135736158683	0.00312102540918838	2.07528754534805	0.879916980243832	0.13462843760236	0.613408613979304	1.29867988295945	0.289316646585947
Meth.E2F1	0.216348390296623	0.170264419214059	0.398000443385299	0.72211177469509	0.136322182795024	1.35041476261388	0.17454487325195	0.405723381192643	4.16608696611855	0.583446130872864	1.4422114867858	0.15323833538143	0.883444945992787	0.637468064364586	0.419003744349447
Meth.E2F2	0.653601559745993	0.778506409522609	0.766014498444392	1.44768283167469	0.182427514436493	2.16347335361811	0.358462381938349	1.21760687745805	6.29906098582504	1.56479564956302	3.07295843016075	0.262706474790374	1.9768619582706	1.49788065694566	0.891911146929045
Meth.E2F3	0.873690594730127	0.377895622794228	1.22988849119432	2.6406664881738	0.327458315464316	3.87818916203779	0.793327250295533	1.42409072549106	13.9816991380627	1.9969900029237	5.22321286222991	0.481734157843737	3.83101668344904	1.99619405404092	1.52178305110348
Meth.E2F5	0.374756885214009	0.641383998675343	1.01710046420071	2.14635019085612	0.421302132728884	2.86019814880936	0.776648441558918	1.34925376775328	10.5664740079415	1.67910542799193	4.01998481945726	0.466766523989215	3.66721639207179	1.73376389243477	1.38914131761665
Meth.EBI3	0.853640947294536	0.136698311574865	0.191113049296961	1.03921049140811	0.574285686585468	0.00170158654923411	0	0.343022705521599	1.32806631700841	0.542713152880102	1.77281087575702	0.448312716980008	0.541106540583469	0.386323927258306	0.2382245969959
Meth.ECE1	0.394432419838974	0.426495652352655	0.135462214657595	0.000715559341103793	0.182592850876927	0.901017510961026	0.637787222418786	0.183413160686092	2.51982214224674	0.906178090628675	0.272826166141255	0.136783996168916	0.300816406550806	0.00290137786624254	0.00212192470136303
Meth.ECEL1	0.0765226674817008	0.256694112875009	0.0339717192118283	0.166814066715648	0.0687740918331675	0.360015117119372	0.107343722727167	0.0991329816579609	0.466608009392968	0.142326340256705	0.132129188830964	0.0389170772781602	0.137500553619689	9.6742373018126e-05	0.0626312373010291
Meth.EDA	1.06100689083949	0.446349265783194	0.1388187733967	0.816081758997527	0.232936611280248	1.08165117826215	0.383881418133123	0.267160274376548	1.24945887974998	0.252867157778887	0.665113168835097	0.102462770886144	0.00191262442608167	0.606645085424732	0.141469678560504
Meth.EDF1	0.35015846156814	0.239379323847541	0.499397164580058	0.891207496598445	0.191868361576035	1.86121839612458	0.175520773383972	0.630411912504096	5.25321827171875	0.757043461114973	1.90943576018422	0.214980025431306	1.66103228738258	0.944340766960239	0.581486328522776
Meth.EDN1	0.711412906923096	0.360588571633486	0.91749430861109	2.1527831769933	0.256933371682647	2.99697276077439	0.748185116445447	1.12866910545648	11.1759585623664	1.61172744590262	4.33971570188637	0.369355996087256	2.99904672507706	1.46929456213683	1.22193312049767
Meth.EDNRB	0.0886641770748673	0.149546175187445	0.125283264116178	0.226267990795989	0.167999342812786	0.206657394910617	0.393550603429885	0.0899473886880262	0.878689023896005	0.28730134210508	0.121749733308505	0.18704209035467	0.390428552207811	0.193399597978605	0.0563718644599212
Meth.EGFR	0.503034208452103	2.29619033102223	1.18500851557243	1.22818150444667	0.167055682501414	0.502927214615125	0.478610239915758	0.406875462545301	0.0015653444756008	0.73300355235396	0.920191031227724	0.421518868395688	1.01703765783364	0.731594216413377	0.205152394659739
Meth.EGR1	0.918984226451671	0.986318606266186	0.933320647810406	2.24883899627298	0.232794302580422	3.19508516414629	0.314565526054172	1.28482380346204	9.20778770200378	1.71359421740984	4.47229388468784	0.320551145099085	2.74116010377856	2.03849349516444	1.2800199702702
Meth.EGR2	0.196291827623151	1.15782644909537	0.725796578015911	0.505772754117301	0.28200420787605	1.35360252883456	1.05753713417144	0.770966973932287	3.68732777078759	1.04047384684008	2.34823964693768	0.227905517631193	1.31112519664156	1.02206135085747	0.418829643800856
Meth.EIF2AK1	0.661399507367268	0.340809153446243	0.847083600616138	1.98738950073405	0.296752613116598	2.9985885751135	0.566311315231416	1.07086970363701	10.3126646100269	1.53354727923672	3.89543458691544	0.390947419373819	2.69145801192353	1.45419714249777	1.12504646747348
Meth.EIF2C1	0.0547040782955194	0.0960536872175641	0.056406791869914	0.106401086053051	0.0468834658811295	0.155026095135954	0.0634631208767968	0.0795988275747937	0.37608256700576	0.130115235491639	0.172587512153971	0.0399766843048995	0.0953207021368006	0.0893335348649068	0.0521741668617234
Meth.EIF4E	1.01777735384228	0.00970210167382132	0.555741549619634	2.17709923340078	0.376248154697571	2.40629906516503	0.000296375264394743	0.887344085365041	7.36961415742176	0.701687323385579	3.24009237517507	0.263955771747928	1.31981144582502	1.14966091137216	0.845860325857262
Meth.ELF4	0.668093883411897	0	0.0914509355683951	0.441712619340985	0.255792259945865	0.428365574167195	0.506375767904517	0.337901743071688	0	0	0.700199553965328	0.207509455291661	0.554904444641886	0.386951585124906	0.434216278357389
Meth.ELK1	1.95217342999128	0.881469087702279	0.26917598356729	1.30269519468381	0.00460208778094714	0.638303644264927	0.236585998583647	0.159806179144406	1.11180809150365	0.538137277686301	0.997669185286205	0.132747058029474	0.000878591350033891	0.719742586570068	0.292426768663638
Meth.ELN	0.407329878504519	0.556043951126275	0.374574727933417	0.544478834698508	0.106166114111465	1.04044772048006	0.301551881792954	0.259410116212969	0.000781154618104257	0.692747115099159	0.315080173210362	0.135625658852882	0.324211748441683	0.0582516055090267	0.0526690173949088
Meth.ELOVL5	0.687368943100062	0.753931447257247	0.83232208673055	2.00295814077748	0.226898525446168	2.7453739285377	0.316525139028344	1.06643407576603	8.30886015042165	1.49557224451001	3.80874702098429	0.302822243338556	2.34714024036584	1.58587598072616	1.01495018153789
Meth.EMX2	0.229379672499119	0.529867262967874	0.00499023347002687	0.543225778969621	0.547435607034394	1.19437161631613	0.904126146275787	0.234566271470499	2.70349176795948	0.719212382580939	0.587821183876216	0.161352454898056	0.628268986730652	0.107057346393609	0.464017676273688
Meth.EN2	0	0.823965107034638	0.262763751730013	0.575250410478238	0.228237460720401	0.884986594672518	0.502622355603139	0.426137999974608	1.5372462455278	1.32099318581184	0.415163428628111	0.123775802361889	0.728663734902329	0.58058065492157	0.139380507154662
Meth.ENO1	0.813063239194274	0.801191086713374	0.837024986947147	1.83768960827619	0.184610233087299	1.92847734799839	0.284041222839727	1.28067616033468	6.98835881818722	1.65659200794926	3.72296745111788	0.265753807537875	2.21713050366799	1.7470242894986	1.04495320332347
Meth.EPAS1	0.206748762095961	0.502757848804116	0.146220095296466	0.489824051810944	0.108376028118794	0.238410300775823	0.260425124571934	0.189569608491621	0.714350450016255	0.708727735428792	0.836146357780474	0.110800940824822	0.523240621300425	0.000143832724151322	0.14872206514523
Meth.EPHA4	1.40251187404837	2.43073043868047	0.571017494202357	5.46320743719155	0.812448689755339	4.69679973929119	1.66107414752522	1.79271024678625	12.9105800629495	4.44872718435001	6.03776491168561	0.878591018665461	4.07852578093715	2.49138844719139	1.40527512916956
Meth.EPHA7	0.408410317430802	0.748333519618281	0.249479146048969	0.000985970839777866	0	0.00346168705504242	0.867613057889876	0.745593511195356	1.52775979405849	1.15503025959174	0.174587321909413	0.738608156213164	0.544346487654943	0.218675939113287	0.0677123406603859
Meth.EPHA8	0.142035299963521	0.413600419318167	0.422674574165091	0.25202797604707	0.210501067223338	0.301161527719706	0.28634207418677	0.207115783503184	1.34871720966681	0.468358456601134	0.803092973057729	0.123629586536849	1.40169035258329	0.573849948856732	0.283532041103659
Meth.EPO	0.0678249127223663	0.29543549680345	0.0704556025079952	0.00176453811478524	0.24049570894823	0.784763295051145	0.410125771042539	0.000542684058326131	1.38938782896355	0.386236469188911	0.184192764377439	0.174920045856447	0.372130837472601	0.378453539173686	0.112399547294532
Meth.EPOR	0.276707137728397	0.200962182260658	0.104908438275614	0.373028040255788	0.141354788337802	0.182382290638852	0.264948404410021	0.175184586508028	0.853092643176765	0.354443522218774	0.303547047783291	0.0996090961528078	0.202108298331867	0	0.117939926344919
Meth.ERBB2	0.578651289460746	0.570988567263868	1.05770759307909	2.35016917579386	0.358205369041767	3.52411599841036	0.49786727400434	1.30998453982014	11.9267210396542	1.73762315633867	4.48240385018506	0.397375880703626	3.18570362171323	1.83725335196346	1.3326315147862
Meth.ERBB3	0.379152491990466	0	0.137404114543383	0.449948234308793	0.320482021298175	1.09431420787773	0.914258737768269	0.288758127675179	0.00150200293809022	0.000987339736486764	0.452467125859373	0.322066416095192	0.865436906865811	0.493539431217951	0.160136268597113
Meth.ESR1	0.284801735079661	0.966457054008987	0.277302078934572	0.741332285486689	0.284913673449103	0.811097879754129	0.569357775746537	0.458153428032995	1.98951417618202	1.30222712215772	0.433981341415281	0.138131016975786	0.602833041324154	0.307920132475715	0.0171026653384616
Meth.ESX1	0.188912835469844	0	0	0.594451572774121	0.432278633262428	0.000251824928411316	0.620547211501541	0.176950449619469	0	0.257809468080574	0.00253916254970082	0	0.3515479148265	0.5448041092669	0
Meth.ETS1	0.376472352438964	2.58169684699874	0.728894249087885	0.736915520297721	0.415586030515656	1.09369646970137	1.38509652985751	0.997540263858974	4.47705179855413	2.61955033141704	1.23183448034804	0.553875961035879	0.675530758725223	0.892145796761734	0.186065723537041
Meth.ETS2	1.1449152810895	0.516467753138542	0.521834652173262	1.36538675521146	0.345734444515485	0.582036729019309	0.0814699393750118	0.787888251184095	3.70622222596436	0.773802875035908	2.72848597980399	0.199783401101291	1.17755978013779	1.15479437303403	0.692928555248942
Meth.ETV3	0.776860956870256	0.421328537640165	0.887320253139442	1.59503816519077	0.173972327832184	2.54304524732671	0.368173298537303	1.08694288938679	7.67420791841462	1.37652008316309	3.50087007987181	0.312554977526897	2.32914044451499	1.58515109596809	0.929111876873692
Meth.EXO1	0.853722288390477	0.37220132038528	1.23960635256657	2.67195507771714	0.333378972208482	4.04794895306344	0.74450275458853	1.46049768762977	14.0581290762969	1.96312158689824	5.37149645820872	0.496455192158483	3.92991601073699	2.09916077647997	1.56306765206857
Meth.EZH2	0.67179060844392	0.786431291465488	1.08914928242559	2.32502476814815	0.227847223011866	3.87826528135997	0.391469605960989	1.31832497129845	12.0541976512996	1.8331129974296	4.95864279687045	0.421666892415014	3.11888732709452	1.9943856597233	1.42011195184476
Meth.F2R	0.000382409047102415	1.46298721075467	0	0.516054371942515	0.339004587866153	0.636028139252008	0.547277416166151	0.488221475525176	3.35002106615875	0.792053935329304	0.00164377715078932	0.219909582171221	0.907042847940553	0.176277821676073	0.161296582947149
Meth.FAAH	0.623348923786604	0	0.397062093743707	0.695691370235612	0.35868347455249	0.287272421169015	1.0487687984155	0.241946145009849	0.00331649572828526	0.438989768547914	0.111374056525521	0.327683546921553	0.596473804741486	0.385981412344484	0.142081628186116
Meth.FABP1	0.143468315292409	0.377148638689101	0.137484453552642	0.152180224757251	0.148651329394695	0.236323037483151	0.169169729291472	0.0994896489326789	0.66950049010853	0.0719222787678479	0.000457462676783678	0.214928315061702	0.506408494941727	0.0871872542044156	0.0997455111502988
Meth.FADS2	0.240345179008951	0.561734232910144	0.104536244795386	0.671511086147956	0.000144492923610837	1.44081992440238	0.35973131234285	0.289509869509047	2.4612921094589	1.01614907607734	0.208793495061004	0.35439410849721	0.607880154812734	0.327964532234774	0.0936387194754027
Meth.FAM3B	0.642742869899984	2.33933188626366	0.122125478984257	1.05859218334328	0.236532189484849	1.06292758428948	0.469690957165123	0.607927961508864	1.14771032726691	0.438832224616175	0.893328063467621	0.541928711380515	1.64388860058014	0.79649564122123	0.155640444333847
Meth.FANCC	0.0463003426048166	0.214908161261545	0.0346120353487584	0.101714721282612	0.0596722543284092	0.104527787486	0.107855151270841	0.0711109902484015	0.272166386147918	0.182008035090259	0.0597766506558992	0.0348467111353255	0.000631036831389975	0.0990264279368182	0.0281316493071502
Meth.FAS	0.936463934716262	0.519789165330609	1.388966141125	2.68839593933006	0.382922211605203	4.12655468831042	0.454059853174848	1.67011524692215	13.7008182917505	2.11306634842613	5.56198120756283	0.453290436731766	3.89888282888898	2.35851236747831	1.59625968886758
Meth.FASN	0.87311173356337	0.632227578638982	0.466426278430096	0.849753482340237	0.374890308157691	2.33764193760886	1.35250483214525	0.601130016476308	3.25368464354317	0.836735910846396	2.00780253317307	0.244640651735967	0.223539942430726	1.1747404662643	0.327733679270704
Meth.FBLN5	0.477378678641435	0.202308540244085	0.262194970087992	0.637028786914291	0.25372821142529	1.39205208638421	1.44904717962792	0.282833347221185	0.836199893589114	0.00198238795872636	0.658822203347063	0.430539346752446	0.944551747243076	0.769253194997227	0.335616858053722
Meth.FBXO15	0.690477571340738	0.738968057329369	0.988348479303033	2.16770712537105	0.331756228584556	3.24673152376641	0.405778286885399	1.26883712577815	10.3176152585278	1.60089266509552	4.37703417541713	0.399437274445827	2.9986956083038	1.86514073133972	1.21575115684261
Meth.FBXO32	0.654874784528291	0.92102805474139	1.25141023396226	2.48014373378784	0.362384005312156	3.35525797806515	0.441791465242116	1.57764818968022	12.488025073448	2.15917196602984	5.17892233982977	0.495428405288413	3.67191642065717	2.2373128847086	1.54936817224685
Meth.FCER1G	0.041912715144918	0.0876599248778506	0.0473014889050273	0.0967628925438787	0.0465990275883872	0.0978768263348121	0.0540517093662299	0.0763423541143012	0.278307212850461	0.11427305946837	0.131415735768233	0.0328048996842214	0.133987235188552	0.0775618060711992	0.0434502215194197
Meth.FCER2	0.194320918432797	0	0.150584581223916	0.426956456766181	0.184801716757362	0.38637818241221	0.128724446909346	0.345689935497088	2.24838675028752	0.402022703375659	1.02918746996341	0.162224143513275	0.268278561654387	0.12146558820143	0.22097127879507
Meth.FCGRT	0.284559368887404	0.315661056539399	0.278615003944378	0.495243778800676	0.116773721166226	0.396351525134106	0.881301342777939	0.129768042472203	1.12756917037756	0.499062857579888	0.280492328570646	0.257272454051857	0.196706646687038	0.329663721791578	0.193254721662829
Meth.FDFT1	0.605542819834279	0.568091567005214	1.21525321966529	2.17813060045462	0.276860375976072	3.2070291677091	0.431647972064504	1.38484576756226	11.5215162916165	1.93210438089787	4.7924657325785	0.426580484146697	3.48750332396055	2.07088986007741	1.43719032915946
Meth.FDPS	0.818313984290822	0.50914398190101	1.02603257064197	2.19619072660649	0.269488607032556	3.23098916259893	0.381423615598997	1.31370291265717	10.4559266359953	1.67687572789552	4.20767777065058	0.378564727690135	2.92563822704922	1.90392412188358	1.22882506147797
Meth.FDX1	0.694282608555429	0.333464025397564	1.06422501437669	2.10690287261214	0.212251449387472	3.04015681606272	0.585368937057931	1.27430476054992	10.884975411286	1.62581956301509	4.3675901861151	0.366555854484338	3.06137513709773	1.61320250389135	1.25076017700974
Meth.FGF19	0.416675376237597	0.333817556073601	0.136278376829987	0.491016780946957	0.0741858926958182	1.6041472465428	0.339247628703693	0.00106317844672954	3.13282671449272	0.620313160992326	0.312950472686194	0.15920328878427	0.710813219224501	0	0.120906183911146
Meth.FGF2	0.188635771737179	0.863314615900028	0.161848843749332	0.450080482475464	0.150585924993697	0.580966790745308	0.916825567405747	0.291369624719845	2.16658117832528	0.829047229025455	0.206640621418696	0.167955195563887	0.39621651388339	0.220535854074244	0.23617798110157
Meth.FGF3	0.184873105261395	1.45871368511352	0.264881479660493	0	0.159694009835341	0.922642643728882	0.496656152022627	0.248614134173138	3.87739841594662	1.63967705537175	0.00041562768361359	0.22210070248156	0.687576245071348	0.411634688435526	0.153494757268586
Meth.FGF4	0.0723525297615018	0.213381320330224	0.0822849046025927	0.184650331401952	0.0515320461046136	0.219393909610627	0.00116555226472715	0.18064974057609	0.483812315845231	0.185084680327961	0.514097862086356	0.086872316612042	0.224608449408504	0	0.0741854235208924
Meth.FGFR3	0.238595267396522	0.776927477339635	0.656515763864916	0.926530228619607	0.198942455005499	1.29244554900249	1.25571111504807	0.285980029213782	0.00241031777822381	0.283700757446639	0.906578108324031	0.172190055876917	0.310058308715776	0.728068952154254	0.232528901822831
Meth.FGFR4	0.449487236111216	0.613266235683525	0.587914547073029	1.7226814605521	0.268538618667115	2.31524860160579	0.354179465463001	0.921104131756344	7.65822977598841	1.29843806307412	2.9416098318968	0.301788001106847	1.97099137521466	1.31322838745055	1.00468897903779
Meth.FH	0.67524997303753	0.71157450155504	1.22240055671252	2.71619633619536	0.313523058202361	3.75360958507426	0.779265947467171	1.51162595183878	13.4917210251403	2.00096088411161	5.30755567414238	0.453802801565339	3.74097325090538	2.00923931089593	1.58518519623875
Meth.FLI1	0.685813213978492	0.768504553865395	0.106353395243614	0.895426370277755	0.387254535840086	0.730147448255049	0.894364293048068	0.236645689593698	0.00173993962954821	0.443577565289469	0.397209572614029	0	0.751242371909174	0.48499759056243	0.293402418801349
Meth.FLOT1	0.636133940160931	0.429891897487756	0.913884892349489	1.74952139087916	0.183718504602021	2.09553746397478	0.260364711805658	1.13911124149684	8.19613546167719	1.51920738767256	3.72838768346088	0.310887985025123	2.48506640551022	1.63548742545709	1.09162496856433
Meth.FLT1	0.303982131026825	0.344540637916914	0.0873681433945617	0.535722103366134	0.53296215363169	0.941161976170613	0.376455723667654	0.245971435772526	0.793317097400423	0.496457119970122	0.469404151082987	0.153965275923289	0.323149893801581	0.107073169273164	0.244513699838127
Meth.FN1	0.957186722391156	1.99183409577013	0.320393358528727	2.72093368948367	0.735942647447123	1.1927986143327	1.00819432989801	0.720379540171652	6.44071027146648	4.390581042715	2.00482421898199	0.429404729558262	2.69833875997058	1.1227185505993	0.708565288416781
Meth.FOS	0.682015202984367	0.906198555552077	1.14836615990441	2.28101766030194	0.333099504409378	2.40809627367341	0.714860789087063	1.47718475471859	10.3357865942281	1.83008738609895	4.74135261616882	0.431925257356966	3.47640952138342	1.95907262279417	1.48625983285984
Meth.FOSB	0.462774431738541	0.282484450462742	0.61707471942341	1.11127449022527	0.184164301910086	2.1873807991579	0.280546059637311	0.757118360225789	6.35964368349616	0.973748322730091	2.60205619976361	0.280902680023088	1.81406701192768	1.11969785838905	0.726555978301394
Meth.FOSL1	0.571727050013116	0.467404714282891	0.222184283532407	1.0250167972389	0.387938511262194	1.56653336081859	0.474310579053819	0.620337501390783	2.90960316123242	0.539363684777702	1.84100324061317	0.357430086597475	0.0593800530316463	0.768605739481719	0.423521665927726
Meth.FOSL2	0.727905973568318	0.606481809809118	1.12775229380755	2.27851689638858	0.343578001245793	3.67703302111708	0.445462578515614	1.46932055062268	11.7491788130779	1.766644018873	4.83563228619026	0.448139800596591	3.35815261631907	1.97308660413249	1.38340445719283
Meth.FOXA1	0.534373989714372	0.567625063843425	0.294222189407302	0.607328708280852	0.407313371990207	0.763563791944903	0.5958038393123	0.183196123156472	1.87286078078182	0.70577014793543	1.26438757238857	0.297241895230219	0.872135033143052	0.867679715506335	0.294270443242345
Meth.FOXA3	0.757763327237435	1.46033821528688	0.14609230766786	0.49001953724406	0.239192575110316	2.35779498997358	1.80723697144774	0.984759793042431	5.81330793211179	1.68874232990698	0.571521720382502	0.322986248466102	0.672659697643086	0.541938757851805	0.322758260590556
Meth.FOXC1	0.931292083186506	1.4500922949484	0.914308025234283	0.242479678341762	0.698366869682921	3.48966837128993	0.438985814093116	0.911517377627511	12.4155658121397	2.34691411668306	3.80802482237051	0.656638046742868	3.06148447533892	1.949808212332	1.30550024412991
Meth.FOXD1	0.411504999895777	0.391492018743089	0.147342648606413	0.78241059203031	0.527995224794224	0.264819934371783	1.65792134950969	0.38597203082156	3.68460953819338	0.842099749046984	0.185878424167838	0.47011627678083	0.562499081820123	0.742650935780331	0.494468935367795
Meth.FOXF1	0.840596057274824	1.358577383127	0.0800222533647803	0.814022209163087	0.174996453105857	0.736823085874325	0.454696319253043	0.238562811779518	2.75074983867474	1.03196858755314	0.214315082782186	0.320402347092844	1.7565136846474	0.185338521711836	0.135573855663663
Meth.FOXG1	0.0727948091345052	0.326495183901229	0.171959045874847	0.342875251027023	0.000826235326776356	0.616464300098433	0.382201930878985	0.417800778251487	0.869517839735429	0.790084345533677	0.403756373082504	3.93258742843709e-05	0.732877126160942	0.145711312754817	0.0879944544818041
Meth.FOXH1	0.0883715511302877	0.0936451886708048	0.0436423784212001	0.0929623104466366	0.0682489610748876	0.144155852624361	0.0866882462465493	0.113224280404344	0.4144972988476	0.150345125405764	0.0689808807104569	0.0637332085932017	0.127159896347353	0.0375741046079248	0.035534563238704
Meth.FOXJ1	0.177617091153026	0.849075045395274	0.194216076001239	1.11019369983488	0.319540668487958	0.761521462551056	0.584706608344216	0.488889293287247	3.81501896626064	1.72082406150254	1.08024106610164	0.326995061766272	1.34466331828775	0.485540256275301	0.548707032260088
Meth.FOXP1	0.796787740528445	0.643067740764041	1.10871010934854	2.33593950369958	0.245715549691724	3.51897194842429	0.404008142079567	1.41222646950051	11.2330419898274	1.85752379443846	4.78210224355295	0.400587787943967	3.13955698802512	2.03159443986685	1.35822307576971
Meth.FOXP3	0.0733924220378613	0.193054463873186	0.0770735714855094	0.202065157313817	0.0743414279447835	0.174888848948004	0.0832832724537332	0.158028962459111	0.609326713363141	0.200100368427992	0.373652905731246	0.0669272685993485	0.120846980827478	0.120263459425832	0.09746153777861
Meth.FPGS	0.684100826406607	0.364552073898373	1.23448525679409	2.41306041090894	0.39376587908731	4.17357119159642	0.529845484034621	1.41981305094488	13.9503405572901	1.95521063395556	5.06596912761097	0.484940499781351	3.80766321034969	2.05362889975576	1.54705982726903
Meth.FSTL1	0.182192825504583	0	0.075434035924779	0.170281019688593	0.0785169586659705	0.70200850906585	0.168703070537482	0.195807959273025	0.792375638147664	0.0334365758329727	8.29474388764376e-05	0.113647624695844	0.195544697811548	0.0881135906912596	0.110702118178484
Meth.G0S2	0.29895334406983	1.15849624403031	0.401640326981737	0.505071775885547	0.100792965830859	0.692134656263657	0.544719737858098	0.388034050169828	0	0.349285908050304	0.0114643229307667	0.0975145558746813	1.01431271087667	0.224683829121941	0
Meth.G6PD	2.07034453003229	0.810489127864013	0.262179491877699	1.81778626551475	0.101815653903525	1.68294739830052	0.588275463798499	0.372859625639228	3.0098356143365	0.454266287230186	1.88362222306442	0.19338909859174	0.00247021740170249	1.23656792958944	0.226068427092354
Meth.GAA	0.590910688888621	0.559635451162743	0.810755736885337	1.36110702209426	0.238534647332456	2.47420316849445	0.563905392754085	0.976055717893644	6.59559435601309	1.24354752091498	3.14155678621206	0.293071144401624	1.92395305715265	1.43735712239368	0.772639263269103
Meth.GABBR1	0.789403977868787	0.520528136182962	1.23567209516444	2.60974041369272	0.391368702782875	3.84335941812717	0.604429449484946	1.56297177273481	13.3721929881365	1.96528199625094	5.28596414652088	0.470294075589738	3.68420934485508	2.13826038762787	1.55778113303198
Meth.GABPA	0.706979677618574	0.392867386161579	1.31061691271995	2.71936449157658	0.396215248768358	3.66208288010255	1.10546408014583	1.53799687009752	14.0227914942826	2.01479357083133	5.45371534821699	0.519706807779383	4.27421493882771	2.02722761561091	1.64979927930757
Meth.GABRG2	0.0769745174142782	1.22689533839002	0.351196209701994	0.506272242111803	0.00204698787529612	1.89449139727502	0.380126789370165	0.391869180769951	5.02020020361748	1.25568840466251	0.000492427443011064	0	0.739183614409762	0.101419235961301	0.312278405905319
Meth.GAD1	0.950941172962313	0.107515363807291	0.92064404679472	1.00201643476233	0.286037052979188	0.97079473649587	1.68573356863575	0.558249350374411	1.6974270570472	0.901149975499975	2.09505257813835	0.614402379568617	0.608740665776454	1.37453367587551	0.225541138434337
Meth.GADD45A	0.617763890645839	0.34190331805776	0.980886729438916	2.04272205744131	0.342148601888271	2.91939965964714	0.600654456227882	1.1891480203743	10.9395819847913	1.54828106257488	4.18234119373635	0.386967733130524	3.06071743854648	1.65770995189673	1.27301990629211
Meth.GADD45B	0.880397053246735	0.489949956794551	1.30679713476454	2.50352805463969	0.307015166796212	4.1951150516325	0.367863444128622	1.59317187791652	13.5562638956475	2.02157229416287	5.24901704263435	0.476619326987391	3.72081417592024	2.31862688138376	1.55369609870921
Meth.GALT	0.475358169628263	0.347170700752882	0.670465541485554	1.47044351503423	0.242827172471859	2.15259265057503	0.408213301719567	0.83553191694511	7.46449041191461	1.18340822427446	2.87914475417312	0.276127584396325	2.03593222088407	1.1845303812585	0.857655723526614
Meth.GAPDH	0.565082139289438	0.580754429328329	1.17940445869705	2.29615296965288	0.366195234002615	3.60559541286668	0.382523238184543	1.40039697012255	12.1876940356169	1.86060047785112	4.58088249202198	0.425810984985041	3.41628077198845	2.04992770663321	1.38425676232091
Meth.GAS6	0.0673372286065001	0.100846422639449	0.0350005182061568	0.0503291192004086	0.0490501955797803	0.116334334472185	0.0865116463776839	0.0797591633208816	0.403191893976884	0.158529617321327	0.106664236311671	0.0550616493635403	0.104735447138867	0.0465921451447686	0.0281688235731647
Meth.GATA3	0.463342322549376	1.49209601330108	0.000286957794351811	1.13268254657747	0.346534321257717	0.19016482857529	1.29029095896879	0.511744804073592	0	0.275487824403752	1.10941030323645	0	1.08559244688649	0.774463499757857	0.093032951046387
Meth.GATA4	0.342453276221004	0.81566858298023	0.0669061787130668	0.319917933885981	0.115462968542967	0.678479930618235	0.602863983541287	0.160453028171319	2.43538335380667	0.799938860052073	0.000318552486883717	0.120237577668799	0.489629457576775	0.119659640253851	0.144112665883618
Meth.GBX2	0.162545215134941	0.296523075624912	0.0861830776861368	0.53808662761677	0.183663303649765	0.313449578171201	0.399484216322467	0.220612796359156	1.27444770727424	0.443106630070006	0.558469100651664	0.240606808208172	1.23497164484421	0.210534153441529	0.0932183719643716
Meth.GCH1	0.69037860119269	0.863804166962477	1.05620914264508	2.30927525198802	0.318101347320513	3.15554609100746	0.42611528052353	1.36319325367486	10.6583736831594	1.71380386726011	4.64706941624069	0.361508893236253	3.05590985404983	1.9040987245773	1.32168101321901
Meth.GFAP	0.217856894472	0.168134215729127	0.0970105932304054	0.146517878131055	0.116978890605563	0.162018739605697	0.234125288857396	0.118689065599269	0.548122841614404	0.126740902351524	0.183533535890911	0.121190560555906	0.196517783816591	0.0422260568355294	0.0824635736944651
Meth.GFI1	0.373822163606228	1.01397559298441	0.531813254686521	0.276251309495953	0.344754820746075	1.27981559050178	1.54806864765145	0.476648749663013	5.4280242625027	2.20502433682606	3.39611969442722	0.337049414681611	1.78247167746679	1.16413688015008	1.11276562079767
Meth.GFI1B	0.186971842442821	0.320582529428535	0.286357027452841	0.372798171144182	0.158614381195499	0.689065826370695	0.273799571560019	0.317662998166773	1.13028536064678	0.642417499585015	0.874947947631971	0.16698435920154	0.845805567196359	0.257431990451153	0.145398248777471
Meth.GFPT1	0.339207889610572	0.308985427075521	0.142128580306874	0.212908115679081	0.0820293261297819	0.251893925132601	0.327046614224677	0.0921507944214939	1.08063419209916	0.402774295153363	0.170350188555898	0.13454150690075	0.181464085861556	0.0626317650740907	0.0804300842651525
Meth.GGH	0.782483041114091	0.393391064229513	1.11854134072544	2.15927553541611	0.270702962863478	3.25893926194478	0.361048939223524	1.27590050676072	11.2247052741584	1.81667162088202	4.62315123087193	0.419322180464775	3.20859938226527	2.03027601676645	1.36695299111802
Meth.GHR	0.866990194842781	0.704868986108351	0.692271675897075	2.21086878095522	0.352121496494209	0.000762003016700022	1.9829770370175	1.10594827170753	11.665199341773	2.47542448716617	5.76541630756793	0.595474057137479	4.10828805995486	1.48853144902862	1.68975966872805
Meth.GIP	0.239719840286676	0.290445871986132	0.084103076235255	0.165175174660281	0.250262215643572	0.20377990317946	0.145001188251261	0.128690337994845	0.391933559339547	0.241439432247457	0.450908689035009	0.130462274053313	0.00123125030441303	0.000206893049907552	0.0609651210485878
Meth.GK	1.97290359639208	0.806641292056407	0.627327775041902	1.22434605999787	0.530036080425232	0.000645986150899321	0.382351398397786	0.280587844429627	1.80719286490346	1.0644349646574	2.82976704842739	0.407004927270552	0.768881626891177	0.629881664808325	0.251905542329091
Meth.GLI3	0.608001986100216	0.389115848334685	1.1019475042141	1.97563932031752	0.375225660152773	3.27419621781931	0.717478322279059	1.26948620598128	11.4055577801432	1.59242664661047	4.34986764891349	0.451341050809398	3.73716933500276	1.86654850652326	1.40873724173428
Meth.GNAI2	0.548978749211413	0.57142763562272	0.759936640607546	1.489462979218	0.242811481254448	1.43364574086044	0.273916634827583	1.08935605494359	6.47695004222086	1.08491979983917	3.18129414666478	0.258228075962314	2.28769705696467	1.33501001945878	0.967782116558778
Meth.GNAL	0.0863339184120671	0.116546100439163	0.0963537158153199	0.121382600584783	0.0906090140403745	0.209812579174881	0.220800179251332	0.069924128172434	0.573313670451017	0.155201800320123	0.109706808235601	0.0888324594664228	0.173558076030219	0.0963172218880749	0.0518101745036359
Meth.GNAS	0.0824775894541925	0.249560275215325	0.0593943507019392	0.161363630408966	0.0890531591556875	0.266254516796428	0.251311643885296	0.189126758484523	0.887156713154488	0.435341222402786	0.133164768412027	0.0523625719214539	0.207144126791787	0.22299352791742	0.04115860907731
Meth.GOT1	0.617738857940605	0.845943146569095	1.40207418714079	2.97338893522153	0.428106522287438	4.68478624276325	0.85851247664627	1.68248259231356	15.4709020988065	2.15166223302349	5.80678264908291	0.533117292956826	4.45235158781964	2.36373968276503	1.75935719135929
Meth.GPAM	0.576905300723849	0.399257804545775	1.05656623524731	2.38567538381985	0.33944265926292	3.13497750241621	0.87328396390574	1.18092485911171	12.0013136288857	1.75977538594582	4.44970227390593	0.411553815271925	3.48354098608698	1.57777578072587	1.38128531909952
Meth.GPC3	1.83485811472556	2.4150843203529	0	1.04849867985672	0.490855018395727	1.87018543134242	1.04285768637891	0.396124435878195	0	0.851156700255991	0.778438889620169	0	0.467682026769461	1.0859637559388	0.369057361793731
Meth.GPX1	0.260581469341689	0.311297494973883	0.199978603200255	0.526032498584201	0.0959168725872196	0.475549945761828	0.126724720688282	0.383753469833974	2.07107843867197	0.524479184840978	0.997328071922036	0.11039991027436	0.399127210355728	0.582314339010996	0.347351351644748
Meth.GPX4	0.553206873489231	0.54026883157126	1.32938077188926	2.50012410762121	0.443366197883293	4.56352493687118	0.392645858525411	1.61383914924644	14.4238068638703	1.92605345496881	5.22911987236758	0.423212080061814	3.70758359368093	2.15263727897401	1.6316994500634
Meth.GRB10	0.238674265197444	1.76409038707803	0.986664637218607	1.285927996101	0.330337174749308	1.47551292331932	0.544832201753492	0.187107524964299	1.59697335232118	1.07548398365424	0.499516227462293	0.213536942443068	0.806349924998599	0.342744714960183	0.283163477459225
Meth.GRIN1	0.068518834902229	0.447298048083963	0.110986752037438	0.430543161694428	0.213681142715138	0.477626199921898	0.163565184435465	0.347699824227295	0.992055117956713	0.442834157701199	0.460192198919335	0.0674958204551748	0.480302507039033	0.21912669185188	0.136098622675367
Meth.GRIN2A	0.280481711149398	0.581593861224067	0.152952288804838	0.805398205807714	0.239972123465921	2.01325071711397	0.690999116016892	0.672626173283792	1.89739643576314	0.873097852206901	0.408527304966968	0.19942896952233	0.299174085735192	0.279347285042358	0.200440379997285
Meth.GRIN2B	0.0577264819310997	0.290426032251794	0.0648356893821241	0.148204477965796	0.127322898413466	0.380978565206677	0.212277660069688	0.157103874023206	1.30462677530982	0.407809019262821	0.162113918942715	0.0729699330329445	0.142962008683086	0.0770476212469742	0.101944345248355
Meth.GRM6	0.0884130368932178	0.492124595248913	0.0578221897589463	0.154521369036095	0.120131450374158	0.703352652692069	0.285146707827757	0.174988213928855	2.23694165354036	0.534694235470057	0.329997004073955	0.000491477172680694	0.338563365779862	0.0707492539834048	0.187712984333641
Meth.GSC	0.406882937890381	0.371607325403902	3.35291738788196e-05	0.56206834415308	0.417071395681249	0.674932973052244	1.16604334881247	0.659516146295004	1.17569356133722	0.494033145860293	0.16777034172212	0	0.484972447447065	0.6482605149989	0.156452227381567
Meth.GSN	0.249569556222047	0.423093269924963	0.209872552601051	0.253747169144211	0.286296342734119	0.763466733505567	0.752227864408717	0.174769108097418	0.873354270173656	0.521774616429541	0.591508140061137	0.244085313675093	0.359930800703604	0.443016325006634	0.174090142814635
Meth.GSTP1	0.172847234833187	0.192235829960453	0.13411141480933	0.149334086089227	0.233821417554076	0.926925682054867	0.421856570601392	0.370938681468084	0.00191412976010312	0.187880867551631	0.347407529290917	0.213781693530169	0.0683380404111906	0.228357444564326	0.0569367820655507
Meth.GYPC	0.282231503715792	1.89834340055568	0.312846837850679	0.663184514264014	0.345147362685129	2.14757375462642	0.39291864604924	0.607794429657894	7.66986369926934	2.6879427356693	0.00122591246195754	0.396405095696913	0.60181817786167	0.00151428192861062	0.397779384248455
Meth.H19	0.151180811287402	0.000417922435729778	0.0396252210130623	0.176339469085882	0.149207637427443	0.362351914972621	0.109866270834467	0.102252540657904	0.556215741371678	0.000365228905667057	0.391526001649867	0.0954120866217828	0.189159861404624	0.102711644495948	0.0513411284048277
Meth.H2AFX	0.625528421492108	0.556395319928376	1.06583075068914	1.83373965068529	0.283573515039387	3.01964736384571	0.408616735640589	1.26612624415648	9.52080463964128	1.54703984804276	4.08790974594981	0.335549735631546	2.68273902153072	1.84493870787369	1.09386540494049
Meth.HAMP	0.355977189490638	0.813121721525719	0.148193814699731	0.426500817837634	0.20409572272993	1.55538432658106	0.438214648990674	0.401138091441586	2.48377775832826	0.667800325655326	0.785941629421037	0.137343045561327	0.502973502654138	0.337262241633889	0.151567685494081
Meth.HAND1	0.219593599373803	0.721989040380297	0.089704876532149	0	0.366054475491616	1.3038206075717	0.427099790063189	0.20883329030744	2.55230390818899	1.12208335832481	0.250176789615328	0.103287778796369	0.454565374515292	0.386156657431046	0.104861632449136
Meth.HAND2	0.102614798156045	0.552428485290664	0.0766401142984161	0.116353929858547	0.103794668324339	0.572508075072097	0.280678013830573	0.181328563635517	1.631739105795	0.526154208824776	0.177966375841448	0.0565576646140911	0.28008803468254	0.0915662307040241	0.182231942500573
Meth.HAP1	0.363078845557907	0.575589377701248	0.721014349486539	1.47955790464921	0.304805123673464	2.01239336297313	0.378085223575075	0.95676781483455	7.42513647722871	1.36712954479869	2.98094009522053	0.369903078482178	2.68802875900736	1.58798927797336	1.10544243528107
Meth.HBA1	0.294949558955252	0.404773636853329	0.0695656985764014	0.429998022894289	0.275512391955878	1.36506095295058	0.532504674266475	0.000963897890467961	1.92278392552455	0.465914038211889	0.24332411154694	0.273931951213139	0.767440387489854	0.376398055140478	0.0861978238713789
Meth.HBEGF	0.571535582139235	0.448343384675414	0.170759508734779	0.786617047242256	0.352434421088871	1.60600490008282	1.50417443893952	0.323542954757517	0.822674990982304	0.401830268103368	0.75319399883579	0.425083249372112	0.889811721736695	0.804035955854679	0.273555231980924
Meth.HCK	0.358856827676361	1.15799874858402	0.614230089996669	1.24461292905581	0.568490876526295	1.12800047293339	0.446888270021606	0.990418593101747	5.09861803475632	1.04222270770559	2.23691286751699	0.239603766734291	1.88368782630663	1.00166978877508	0.648190210827687
Meth.HCN2	0.315846133742269	0.299899362627548	0.180837298045124	0.464095411617797	0.177299726975337	0.535738632388368	0.451141482281525	0.272250218805783	1.24867696721373	0.729072913465154	0.655594377554631	0.0808775047689362	0.633230968475606	0.606284761385178	0.185587805104278
Meth.HCN4	0.169789738617737	0.583029489923836	0.107646722667404	0	0.250866579840345	0.583010234480097	0.185927485912246	0.222726318457594	2.03918318071936	0.911225453114349	0.124653493842164	0.138688466374918	0.58729765501654	0.526995331728073	0.131444006218025
Meth.HDAC4	0.636612668341685	0.856934279723191	1.21930853656508	2.5555758965141	0.289487862739224	3.71447978764836	0.44739379657026	1.74451231856241	12.8919804331721	2.17297474861482	5.28963575604787	0.477060181949111	3.5369772538248	2.23034283824445	1.66818965142198
Meth.HES1	0.83868286176157	0.558048824142004	1.07911286162266	2.25672337203239	0.257797117678056	3.59592355368633	0.410231642466191	1.33945008571221	11.1178160671066	1.7452691608803	4.68482855111237	0.373850234316697	3.09496600946144	1.96027944252968	1.32213723039314
Meth.HES6	0.395412949481071	1.05544284734807	0.15963505997748	0.619371318691672	0.314462537568828	1.39191845620557	1.11101100422609	0.371935177735379	0.260594574829161	0.328701702567461	0.618316294405851	0.149257607865554	0.446954037040096	0.436156172679504	0.404777222936437
Meth.HEY2	0.657230283100962	0.395589196262132	0.304930902951267	1.34935934733236	0.235376748642595	1.75371685977081	0.378451078291699	0.715879371927032	4.49597261936998	1.36974449942206	2.41219194606048	0.265724604682707	1.49786592506875	1.04933220248833	0.573809195598762
Meth.HHEX	0.33605145381671	1.13234799864861	0.0632588523145452	0.473882282846807	0.243427482266639	1.23570149218865	0.69221252424178	0.000407337088145063	2.52355316569433	1.58493926372852	0.336563199575018	0.460927874067382	0.718014088573076	0.604883221707798	0.0003512220840728
Meth.HIF3A	0.109801437405817	0.871719925135249	0.0668255339258114	1.39793222017349	0.334178003732093	1.68120837576469	0.498857178982436	0.360922631020276	4.6629165295385	4.31941606221736e-05	2.31622362053783	0.174432722594158	0.385249927168361	0.0167094858684504	0.439469337302663
Meth.HIP1	0.31984889384365	1.05751354293449	0.633598640928808	0.980884520248602	0.194175459489028	1.07932389794028	0.660918351914074	1.01330723904882	3.76563585568595	1.15011119475565	2.27399127662193	0.184224067417754	1.29268754843545	1.23555469996552	0.577825867381656
Meth.HIPK3	0.000819200222914162	0.0829872021641605	0.0607855500423431	0.267981792448988	0.0962369598274878	0.126467231545112	0.258378096424939	0.0771042919669287	0.33415839879523	0.0150574746121232	0.223757467790704	0.0598969678431326	0.136032870960523	0.112342952371748	0.0478119154662863
Meth.HIST1H1T	0.0891633912897282	0.122989762364956	0.0289736141599699	0.00741450741100454	0.0416652990611142	0.10210599350403	0.113552710568762	0.0615055850666028	0.28481866514042	0.156478354873238	0.0822453767149012	0.029879771976158	0.00523106565191048	0.0526005446103325	0.0334056071727867
Meth.HIST1H2AM	0.711314995393886	0.359384730459978	1.12385993135106	2.28688958171042	0.386102915090937	3.29405476159877	0.680350848117838	1.36246254080811	12.3477828822724	1.76975261096322	4.67336558103977	0.444363451061214	3.618314168428	1.73139189578165	1.33907884257801
Meth.HLA-B	1.40870669392447	1.05314754863654	0.876535356594259	0.829406630677346	0.366369375660063	0.909084124665036	0.671504633174532	0.853741169403568	3.25871303568112	0.996559792236631	2.3480707557078	0.174622136914858	1.77734529177954	2.10380698073255	0.628432103796747
Meth.HLF	0.124583249455746	0.563189376965106	0.221585981193849	0.714278953998389	0.25566389283056	0.743713958862608	0.46914709744756	0.0010489498268338	1.96998928605519	1.52650113959431	0.372387654771598	0.196494582248693	0.995996271224099	0.461406340183407	0.275883486825613
Meth.HMBS	0.519134016371041	0.540188136699579	1.05179143978534	1.99852236195803	0.400546170648728	3.24285749331199	0.287042732708072	1.36110821984394	11.0463200211453	1.56575704740852	4.22109402889778	0.385720287616488	3.20468632867712	1.82443305755366	1.2866951293334
Meth.HMGB1	0.933900933634784	1.23203606978344	0.757156534191664	1.50525648606969	0.282191921111659	2.8492929292459	1.00605202093416	1.07174544554005	5.41554285109076	2.24287196304594	3.72421176955295	0.406815912548931	1.95140279368939	1.86092053667687	0.703384745080844
Meth.HMGCR	0.856102949328107	0.501294237858513	1.45318302427191	2.95319901575292	0.487899074311279	4.47999459215521	0.558889253980987	1.75349909208421	15.5873503866249	2.17014965260715	5.97635772270112	0.545577147055107	4.4528180414041	2.49085247066006	1.75602572190538
Meth.HMGCS1	0.656876905404975	0.751346360465379	0.903921382235328	1.95007236805816	0.193442622777831	2.81656586028731	0.30252389793019	1.18445049730333	8.86686252385473	1.56421598741751	3.92464138394817	0.297252962776063	2.51140646166985	1.70934770753254	1.10727067645349
Meth.HMGN1	0.434766204308804	0.276279327254482	0.216176705815059	0.554425190907271	0.108058600872642	0.723388808478787	0.309175666098503	0.343576348012743	2.06297228911417	0.39069955027586	1.37397129541583	0.14073165116014	0.321474388859984	0.560533753933524	0.266539967280285
Meth.HMOX1	0.0753035387793148	0.00166329053898977	0.0660502722506393	0.0844944941508177	0.0857078137188607	0.129725736549875	0.0618186134903673	0.000803046449190528	0.303331477552709	0.118830949241007	0.1433487257227	0.0703058200898229	0.0979898073859317	0.0546507397218433	0.0370950878590398
Meth.HOXA1	1.80510371816011	0.632303606768852	0.620694384123683	2.02822769144691	0.504039082833899	1.9332581769819	0.836628846210701	1.03274550606777	6.2447321756806	2.64529485941103	3.55147452588747	0.619803786645834	1.63263424664773	1.59141676834987	0.543702716928644
Meth.HOXA10	0.143825469720672	0.486554992185929	0.145675659101697	0.475679360927808	0.11271080796034	0.240165311831265	0.17722272477675	0.203019196826432	0.82396191492322	0.638211316620106	0.70746893236801	0.127219767248867	0.181991941191831	0.20619664705809	0.163127236395593
Meth.HOXA11	0.215607931399918	0.750467312102057	0.118866920907555	0.493433426140481	0.211918293714035	1.45870770416476	0.459526760341641	0.00134001316522809	3.95079771476306	1.98611325554543	0.465009218418443	0.109284842443656	0.612062999293973	0	0
Meth.HOXA13	0.378129154171772	0.679561953629379	0.124194823960172	0.358025737400302	1.17025627576746	0.000707915791948985	0.423924536894106	0.452633101141742	0.000332082693885665	0.328076648982211	1.72563639197474	0.134164914626769	0.819759342664199	0.756755163339888	0.341635608600682
Meth.HOXA2	0	0.466726237735462	0.163256306321553	0.347170484054118	0.000382760816495878	0.469501630090983	0.421682680347072	0.266494469844091	1.65052165402644	0.991925183815425	0.143382264596338	0.0826114079988226	0.471413400054319	0.00202253397556345	0.00198599405477304
Meth.HOXA4	0.22042960931098	0.461580474069131	0.0929119907055143	0.227273750276565	0.000478274265311875	0.959410177637335	0.953055405699789	0.158315830241287	1.01519768837063	0.535392767554395	0.281118011376375	0.13988599187602	0.348127676954575	0.401376860642468	0.166695286083621
Meth.HOXA5	0.0800248479082594	0.164347924617618	0.391660915522012	0.311281821856384	0.112460511909155	0.848746729260932	0.690252959491717	0.183011775428103	0.000264631738559914	0.000718645301409967	0.412485463734955	0.266783279426905	0.443847151334139	0.319251104172653	0.144030754043625
Meth.HOXA7	0.133663104324082	0.805691950829272	0.159771668265817	0.657524451604405	0.000372198970677564	0.607922891840473	0.137275136975721	0.297734852430666	1.09836991508975	0.952069647705719	0.481548284259112	0.158189714084568	0.545678522897818	0.250857740827342	0.064804142429617
Meth.HOXB1	0.0526080030596731	0	0.0445488131670051	0.103362657588146	0.0790488503995906	0.000832905065925037	0.0995077920372187	0	0.0274480640581266	0	0	0.0469034019155798	0	0.0784055802730251	0.0285383135710614
Meth.HOXB2	0.148820078980066	0.265795143892212	0.20458870597875	0.148258004592793	0.0847947540727068	0.432758078394516	0.261017009134142	0.282193274542392	1.07048337797301	0.477285925418949	0.630408236963824	0.120701306387222	0.440418651021486	0.000445708712466275	0.000933954145811997
Meth.HOXB3	0.0834868317111536	0.0258463149297706	0.0692975734629856	0.154550040395508	0.0810329541436377	0.407485528117327	0.274048482083612	0.12008000881159	0.000412164911753059	0	0.124474583478699	0.229733128707813	0.327519805743748	0.0997467350319271	0.0994422944490482
Meth.HOXB4	0.152635997519309	0.302539772761921	0.000486844758602093	0.267809639550678	0	2.74559950481826	1.50265695136137	0.405003981764089	0	0.463121032621226	0.626578642559988	0.112560732358753	0.261780379774484	0.285595414310836	0.280802560110648
Meth.HOXB7	0	0.746776638169047	0.228134469015998	1.17510625738271	0	2.0007848801416	0.886968008465138	0.808852374525826	1.89955759247104	1.69699650251062	2.99059417999661	0.365775577943052	1.12163936390803	1.17105561230713	0.286054021780279
Meth.HOXB8	0.122679339062403	0.749716061325879	0.00131140406959253	0.355711796630604	0.145390156653585	0.706100036690288	0.716048271525576	0.185051974715785	2.71448205486662	1.02906531680219	0.362583057692154	0.148707717089332	0.511423591663772	0.30677184143608	0.0642316229875407
Meth.HOXC8	2.59940396964084	4.02645203803614	0.110800215632416	0.013931130640248	0.00330975443857301	1.45407450264897	0.631618563960769	0.427636004717002	0.00862882501348168	0.988322223269011	0.855504171719818	0.76444247356608	0.270646337523261	0.598207308111412	0
Meth.HOXD1	0.000475856307774152	1.63416585807332	0.302084288612368	0.876099314354929	0.385634558008998	0.000103988458158095	1.29900267655741	0.487350906378459	5.38019716746635	1.62315001480979	1.07640924619308	0.416423114318573	2.34766569567697	0.486398774158338	0.881217420351732
Meth.HOXD10	0.0621651665312443	0.386422596648405	0.160160923779866	0.359397551290305	0.106679780622074	0.410922343207067	0.154800796399498	0.00107564669503049	0.908596053527508	0.737978264439931	0.392691927917108	0.000574279859932179	0.505797968434075	0.203954798069449	0.0671662783794689
Meth.HOXD11	0.000200724024399713	0.887276245516563	0.102078821723926	1.03954959988291	0.366806736783185	0.897365352752079	1.21619143647054	0.352857989833499	0.464038976532473	0.477251503510184	0.708864859232877	0.196451132319906	0.373646714206042	0.770011692115663	0.118155701975664
Meth.HOXD13	0.134202190355077	1.08979288363185	0.270588889309578	0.9714342979345	0.000266845091604225	0.728820433131917	0.166739716716277	0.338911383629834	1.93585982736938	1.71484953902358	1.13607876042544	0.13764493532082	0.919972530721941	0.424062417605044	0.0758557859878914
Meth.HOXD4	0.0523028654598475	0.358012583764207	0.108306123540329	0.341855455089664	0.000759963816709879	0.48582323536378	0.162073308704896	0.212745452693068	0.824863654322677	0.578238571264347	0.301785012139828	0.000301145431837542	0.362841086719502	0.146549346188783	0.0588164057746984
Meth.HOXD8	0.199467085547979	1.24513092904808	0.210147329581389	0.333983293513314	0.308042594955426	1.80756874523809	0.334523649332684	0.508245355301279	4.49752425958585	1.78906732332847	0.15476784796638	0.0161240200784637	0.352733953297435	0.157197513274443	0.169550950321373
Meth.HOXD9	0.0882111748837945	0.309043240927126	0.0649200709465978	0.227977212518094	6.49182598517079e-05	0.500686332502391	0.218323848158576	0.00251147499598048	1.31854046947086	0.669325908780132	0.131214886442245	0.000282241731954875	0.190612203427576	0.102599169690926	0.117509600689941
Meth.HPGD	0.579809447761474	0.422475143907758	1.19476834220916	3.06273281249835	0.61894918719492	3.81894208269883	1.67016311856815	1.53427776017375	15.599976862877	2.07321148267639	5.34959939235025	0.670689208819811	4.62882999714311	1.95277669680884	1.71566616437085
Meth.HPSE	0.854395546569121	0.440804928218935	0.888131859403818	1.98976424431354	0.27666296751902	2.41430748161264	0.615699565647377	1.06821607017174	9.20206725223946	1.57956429034448	4.44427595063788	0.399025213131415	2.71790304828064	1.62248081121212	1.14071819295765
Meth.HRAS	0.736291216411118	0.0129870228756961	0.626107514145853	1.8155823011848	0.309042614831555	2.71242381016988	0.161654552927641	0.861749626587179	9.12764807293381	0.870746207283987	3.8901805339083	0.313659012428613	1.52531349379258	1.40376678888059	1.05163485052277
Meth.HRK	0.801289294457144	0.972541456902358	0.780913005842776	1.22505998008423	0.0019375070013753	1.49364285266241	1.70597575626578	1.50254662469707	3.80396760679394	1.90405659204048	3.74152471732323	0.341407878310636	1.87766261054678	1.13300966195825	0.446531339224884
Meth.HSD17B8	4.06427174873571	2.16579564757692	0.590010804942256	0.803710375789951	0.76837960797095	0	1.18827321209076	2.29278634711446	5.1308110447577	4.60201834901214	1.30629192698014	0.373321928060807	0	0	0.323775500095923
Meth.HSF2	0.708198160173973	0.536437706890955	1.29203888553723	2.36146822556623	0.283279703855769	3.53657751565415	0.61668031759798	1.49720703412979	12.2711304687041	1.9560631891064	5.01831273156778	0.419473492243479	3.65273358494902	2.07853855314399	1.50764560554776
Meth.HSF4	1.26503500141252	1.30389780895244	0.134835597341415	0.520566201113893	0.0341241623454373	1.56456189641287	0.16055557289437	0.00108046372941291	2.05553677970996	1.5507409346446	0.873399791352634	0.169531193994569	0.210055421423617	0.450728104694223	0.0522641683234771
Meth.HSPA1A	2.67425148531906	2.43663353963037	0.838055660318712	2.8875219480851	0.899932017645606	0	1.07170640337228	0	10.1876386152672	3.88306518057201	4.68962754033299	0.746634742828389	0	1.98277257302412	1.18839703617556
Meth.HSPA1B	0.279141059306128	1.28425461351441	0.902987406279699	1.85602151709821	0.382130965526667	2.33585134248231	0.309970257915065	1.25139100694968	8.58511988134876	1.72326288757909	3.31728620782106	0.299887270355037	2.62360102212787	1.74729454983517	1.11326493470332
Meth.HSPA2	0.0466143247379678	0.0961718660511861	0.0402078209103178	0.113071888983288	0.0413987810880451	0.122773520222101	0.0803649703226266	0.0543870772005765	0.00284068198661381	0.0627004750332231	0.0653283882292954	0.0338059049382467	0.0642849375994737	0.0447877942805268	0.0257831480679956
Meth.HSPA5	0.840280549488444	0.726545610232223	1.17565169596443	2.66376407620356	0.262862121624308	3.54579163450512	0.518643208519398	1.44086546669538	12.2289466324938	1.89341683067019	5.20273984498484	0.38328065279541	3.3160284413445	2.07335603178542	1.48805566151051
Meth.HSPA8	0.726776409364499	0.729131677332219	1.22461110267135	2.50178145477654	0.334735231357704	3.82505216650241	0.46080631716249	1.48538470958699	12.850874123737	1.99993690421325	5.18097866667298	0.436345832858457	3.39536992855868	2.10379719648532	1.4798538322027
Meth.HSPB1	0.549097781906014	0.544954084988801	0.99445781210892	2.0934620873611	0.377327226295127	3.29663236196146	0.40852622204938	1.22349083048724	10.7707377258451	1.54832004881122	4.15433899928666	0.379023651179082	2.89085288670475	1.69628081293927	1.2081464184435
Meth.HSPD1	0.866543147111254	0.522971651507657	1.13976620341772	2.38466098703056	0.311449316519983	3.53092972397996	0.536378716925531	1.46472205374835	11.7626357008969	1.58195286050758	5.03212692132337	0.407846821840638	3.08972646251506	1.82431317241338	1.31511284686799
Meth.HTR4	0.297184214246592	1.82851867875791	0.164640057078189	0.508383637647376	5.18024052328651e-07	1.31042376209334	0.448286556820381	0.462582360316973	5.62732407021121	2.29224765818575	0	0.279397501396578	0.454041190175719	0.177631903433351	0.424061890483989
Meth.ICAM1	0.910448054021939	0.606363532194137	1.18397967695042	2.43877933690063	0.231900920246174	3.45788603063411	0.42525689532577	1.45401944719899	12.0388058784489	1.93146806452803	5.13767560571894	0.398650384579248	3.24659971237811	2.16444728319858	1.42285777635281
Meth.ID2	0.980921694513299	0.828184706464373	1.06548135546473	1.50490936959828	0.413117502704725	1.7717020131272	0.345952749754985	0.759542063828645	1.33706289997055	0.397277102110859	1.2600673889157	0.126373019763147	0.989650365234136	0.854158905043544	0.175011476358397
Meth.ID3	0.660457245910485	0.447293342267913	0.820402768407839	1.47307618742437	0.21660655635481	2.34883560247533	0.464702591505666	0.998698970181798	7.326477929924	1.19205467423155	3.34032613808475	0.328524987965373	2.01052460528549	1.39269820187045	0.799388735682448
Meth.ID4	0	0.714617482634258	0.164620843070729	1.09108455308988	0.540265201512027	0.51079165197911	0.852347654832774	0.215661967709789	1.5517829757581	0.362710006277153	1.01940590524337	0.0995875005552267	0.504459093078314	0.464771635342338	0.182640226886217
Meth.IDH1	0.661966352277672	0.293472131378493	0.84751922555121	1.41191453938706	0.235725049813751	2.32224604090974	0.412959512387888	0.904201112197401	7.28917834555244	1.12375475606664	3.1826756235369	0.29368350636457	1.89488685057728	1.46103030641969	0.822420131999813
Meth.IER3IP1	0.721686899957155	0.687054276932654	1.31428708250025	2.83629817983432	0.425483217490265	3.83732484042501	0.815967375213423	1.65708025109043	14.3723673699302	2.15407250014578	5.51157475326294	0.526036446446605	4.19601643918655	2.17373363393079	1.69307541984177
Meth.IFNB1	0.200007038399108	0.0910648686025352	0.109815671422064	0.157229557399242	0.112340332044155	0.153952960766108	0.185661671192497	0.114164405666365	0.161643406161753	0.131457080314214	0.131152674944944	0.100836529139284	0.140818057926211	0.0555776429091354	0.0562319746653949
Meth.IFNGR1	0.593518287112842	0.268871641963097	0.818693333661157	1.61799062163203	0.202938238980769	2.55094101755826	0.26407797887022	1.01535694118339	8.37913081837458	1.20761271719886	3.33721922281543	0.28981851705486	2.39715303165159	1.40235510868689	0.972339530341402
Meth.IFNGR2	0.135552595965805	0.660843856143108	0.107888704865651	0.265520946699721	0.0874979691972718	0.367217901995737	0.0772961896324118	0.135194665901726	0.000637411378651507	0	0.248727485658332	0.101308702207229	0.192976477315698	0.176590512664374	0.0545598381122089
Meth.IGF1R	0.682734176627944	1.25488829024972	0.334802480653239	0.651136495973214	0.587954324697316	1.12479811866655	0.380854580735981	0.159067598515757	1.71671480790234	0.00107330753741667	1.23377336950101	0.316719691870058	1.52394836537951	1.02931038379934	0.453975476711185
Meth.IGF2	0.114651008678494	0.476023968695505	0.114583911346604	0.00157511058924284	0.355822528327373	0.587677314121416	0.191993624746559	0.175632004020292	2.02350412042562	0.471065790859894	0.33856742395307	0.297619787319581	0.989806435241135	0.525435684625578	0.273989662035985
Meth.IGF2R	0.700607612441271	0.528137476472464	1.09482385290391	2.35544034119349	0.243142617482018	3.33775098922842	0.515433241773124	1.32901687658825	11.52356540176	1.75798369244892	4.63577459815337	0.396526882467048	3.28429495636303	1.93724817057271	1.40396002627797
Meth.IGFALS	0.0843066328102582	0.133402571031777	0.0649985029170222	0.236226480534664	0.0889471440390307	0.373836364313291	0.0687594047904415	0.0826730883238452	1.01469382721528	0.00111230616946124	0.463409173596267	0.0481226987627731	0.162937118640709	0.125310312404741	0.114818631935715
Meth.IGFBP2	0.184118833564776	1.80954537768944	0.472216373348593	1.29753052296071	0.275352897486017	1.71636925484958	0.730460114151387	0.182087164489177	1.94163868006542	1.0046482698077	0.791388598979851	0.421128335347125	1.31511117375388	0.462640664145013	0.185035644239713
Meth.IGFBP3	1.01156654769933	0.536910994267926	0.302438993166438	0	0.730980301217974	0.826143236536737	0.310864115159672	0	4.86811001301564	2.45757724144887	0.690563358284335	0.195591276431583	0.473764168360357	0.668783136855147	0.113326838970637
Meth.IGFBP4	0.958046955018553	1.40103311657044	1.80362377126793	3.20382956643088	0.712224609394776	4.19226394881439	2.22474170462878	1.60735228695173	20.1034968871839	3.05904451350971	6.22834741999294	0.876924723675725	6.48757850092692	2.80100050409285	2.22709698408785
Meth.IGFBP5	0.227222908884368	0.607229517484137	0.137162202708056	0.776806083249735	0.219916472155401	3.24415907246255	0.481211557270262	0.522022057043439	6.0917099392763	1.04122703374337	0.821937935935689	0.253589349430922	0.478301298024077	0.26506650148025	0.162579931523296
Meth.IGFBP6	0.52886719310625	0.486877544856126	0.86668550657905	1.60898920528966	0.247245304974404	2.8349405194282	0.333416807210369	1.07443496780231	8.47790534254244	1.32804853847631	3.58462578716305	0.330474890387384	2.45255424336583	1.55642375183257	1.02940676828746
Meth.IKBKB	0.753974328091031	0.778300368221286	0.837277742022009	1.64526157200933	0.243374862997487	2.33715690650286	0.49640474365594	1.13915734611133	6.76194207016487	1.49185795393425	3.34795950238235	0.265669682678398	1.86193481478476	1.66905813774494	0.876671970305902
Meth.IKBKE	0.417760046595453	0.341233352755063	0.488873360020355	1.19818245728278	0.374403691678843	2.47685330036849	0.0971251390214543	0.422666641879944	6.90382537463911	0.690221935703832	2.47482694312947	0.251574605500567	0.659004758758177	0.869581989059565	0.723996268193942
Meth.IL11	0.278104181383694	1.05533646429625	0.14734273626228	0.384994106334468	0.250295005052646	0.510262506838858	0.514626835964217	0.190114912439777	2.67864907084549	1.3491262746124	0.0721537679263373	0.280566366626585	0.515258783828836	0.389424245419604	0.221511905335013
Meth.IL12A	1.04089775181564	0.822689617186721	1.38296385007944	3.22951993001807	0.339328572058109	4.12296017401409	0.894436438855486	1.68333709402953	14.7704680698333	2.3585773693786	6.09667089476674	0.486546046198558	4.10639515492735	2.50379532065541	1.78512449241314
Meth.IL12RB2	0.132902584084806	0.374232925770885	0.0917916122778648	0.443849804371208	0.12737722003411	2.45957757364009	0.00161588705830562	0.375399698976323	3.16627671229517	0.502160389130911	0.260095683748465	0.115702654355552	0.404316441252334	0.138603692653397	0.105781417274574
Meth.IL4R	0.73481900534197	0.540833074584638	0.997259743672313	2.21627545326443	0.24207086913242	3.25248453295037	0.413680020908368	1.24134548639131	10.8525353818531	1.60720765155065	4.31226001551922	0.353648569025206	2.90986909853077	1.8365905296301	1.23705674772985
Meth.IL6R	0.757021621826255	0.717135919624178	1.01328609741886	1.99074996140973	0.200842210655711	2.71006646976441	0.352552788811689	1.30121464259431	9.00816318819816	1.72117862962786	4.34145601730497	0.356143643885889	2.83226534469591	1.88200788911305	1.20298912264773
Meth.IL6ST	0.551410995712032	1.57548474421095	0.790443821563034	2.23070473903987	0.313882221934951	2.07050381161561	0.441524742319408	0.915850385877961	7.38652528106898	1.63807547371332	3.66940940752488	0.141923334037193	2.02909507278056	1.47552278954941	1.06550374977958
Meth.IL7	0.615598780916356	0.813043426452775	1.27004436425269	2.62460797118161	0.452079022037409	3.67080936722349	1.19143931297954	1.24540694444511	15.1908719257387	2.17280191674602	5.23257747540999	0.541889804618499	4.32064687043449	1.94430285572795	1.70984008087537
Meth.ILF3	0.806930606985087	0.520996908030083	1.10035128469156	2.08639582144711	0.254219464091588	3.46770037166277	0.382519729624199	1.41062534383916	10.712591502611	1.70238897473404	4.55133937976805	0.377428497832749	2.97307222618964	1.91481879115672	1.21041004768601
Meth.ILK	0.860214852890503	0.558686501096026	1.06506132135675	2.40593425080822	0.284917479465044	3.72849684026284	0.409637822452595	1.3586970344742	11.5733037102969	1.6903425019942	4.7400857026417	0.376842235487999	3.15964810937653	1.92671990719221	1.32512920944801
Meth.ING2	0.682474315174924	0.539937731760669	1.22095688319505	2.5000915187972	0.38048562971891	3.8427828401202	0.688634620673199	1.52695671765239	13.6418351969222	2.08419121901144	5.14629460334833	0.545404467772273	3.92551161177283	2.15411447245808	1.62320064596379
Meth.INHA	0.146221428720111	0.159134706786206	0.21343920491402	0.635880208939722	0.0919191054373958	0.827629466991612	0.119186352975966	0.255895914682687	2.78720950954883	0.399557788083102	1.30573234755916	0.0950454355294098	0.832753723904096	0.414624797703533	0.428763243643646
Meth.INHBB	0.663410315744403	0.192588579554806	0.628858682013507	0.872765483525816	0.185926992003105	1.60895997016577	0.437333747900408	0.550460656147031	5.10152087076471	0.975967475600296	2.55688587611071	0.295102158577642	1.34931061657641	1.22775158114822	0.60956518743721
Meth.INPPL1	0.596113819186791	0.540758770945176	1.05108641270197	2.2108148199649	0.249825678428998	3.06676752016578	0.598063591640433	1.28530099772669	11.2516942488743	1.65366351798975	4.46117702323229	0.4110363801731	3.27779366022809	1.84366400815367	1.36775740420739
Meth.INSIG1	2.11246621886696	1.15121946000774	0.238914387577329	0	0.961715906092142	0.00570413298188936	1.97696847636191	1.0914157994146	2.59425367738115	3.21549567965777	3.45902209170915	0.372760717323617	2.37243235277849	1.70131696314941	1.09371033567854
Meth.INSL3	0.101373018427237	0.0657598846620484	0.0454618944076197	0.154657664906501	0.0533952933504607	0.129565328611046	0.110588950026122	0.0574386599389424	0.290580297780014	0.110589265596406	0.00764487004656855	0.0529644931926308	0.146320569201498	0.0522168828667421	0.0499747839527869
Meth.INSR	0.107304492291074	0.263757680589264	0.177522745185308	0.514806487423115	0.0865297166289949	0.332848253209602	0.513440468865791	0.0940935716252798	0.509094814742468	0.159115290257769	0.341966358904106	0.071853026001017	0.107266891483337	0.198104344299857	0.132842698554934
Meth.IQGAP1	0.323540837429454	0.526076122889535	0.621103287971851	1.36274025516791	0.174139158781403	1.88510010912492	0.208165674112234	0.819850361396494	6.50390155463787	1.04160889156048	2.68029308566934	0.208724482068218	1.84439367819577	1.15096955110609	0.81837668487971
Meth.IRAK1	2.32722549966199	1.20659251975309	0.348616120573619	1.47004513252307	0.000690055591764107	0.00521758054644367	0.000323574727553649	0.000407561634852587	1.13696350198544	0.406644141366217	1.02426427050306	0.107450210625375	0	0.835957459025239	0.349935604240575
Meth.IRF1	0.738506111647506	0.443927391490917	0.796277440919277	1.67857688233987	0.303779184298218	2.78105426069467	0.318266053050382	1.10596246490026	8.43493011005066	1.29155869472405	3.48475810039919	0.368421634780475	2.49178940850647	1.56233840215559	0.995575705126511
Meth.IRF4	0.998604497630666	0	0.179722743811419	0.713360220428658	0.557960066851571	0.733967857706239	0.697864437422108	0.825542990336186	0	0.530429420868074	0.454136789442736	0.131157709376798	0.0743417352131409	0.316040028290291	0.389555760049867
Meth.IRF7	0.114033190219141	0.328414011613457	0.0932412092967307	0.522907976631271	0.0932645674214294	0.72236633944861	0.000133456318287907	0.133158424028421	1.26390478289101	0.201724194453154	0.197805102612141	0.0587521538137675	0.192172480039377	4.32942818413322e-05	0.0620490573890289
Meth.IRF8	0.099297604602176	0.41790589048576	0.164023172725328	0.641130638688807	0.124895090782654	0.201794608610173	0.236014919400676	0.389195261934425	0.812063011654722	0.652985063459345	0.733281614596614	3.13868050329659e-05	0.446805668210722	0.00198502093028274	0.0595075104678991
Meth.IRS1	0.205233316950929	0.647412330407044	0.343407558771084	0.00233875499498918	0.267987508230641	1.36350945214727	0.839947252045906	0.749127205933934	1.52106067902431	0.646783617170842	0.215247480704995	0.14677600914924	0.425379743932401	0.207577023753146	0.107813413049801
Meth.IRS2	2.46985373357136	1.62905380422912	1.20191531120977	0.638277878485921	0.0231981913766672	0	1.38012003227911	0.786019150406479	1.16421063627834	1.0933940228203	1.92601559912114	0.594119046307639	1.01616637040339	1.54525036020859	0.558646237116591
Meth.ISG20	0.370435963905256	1.22606069551591	0.368839196526744	1.30710989120416	0.183693958112034	1.41707808797384	0.345266064871034	0.513966264501441	5.21839870374863	0.581998543638293	2.19665675560222	0.352666459898605	0.000526281756886277	0.699051438670447	0.735951053753788
Meth.ITGA5	0.462902896581883	0.355256034365193	0.789455789069541	1.14873865653359	0.231519769424992	1.25990600106527	0.296265587173625	1.05047855801691	5.95330613478612	1.27432653286862	2.90603210182804	0.311424693584725	2.05175586878955	1.216945037711	0.774620542075449
Meth.ITGA6	0.581409950071545	0.201494198198182	0.628585999050956	1.45622217020795	0.195055610594341	2.29838809949459	0.189345354295562	0.775771545965432	7.67048180100848	0.891390021362462	2.98940494266012	0.228845840766018	1.82733201035051	1.27037339474	0.898223762035263
Meth.ITGAV	0.591887581528645	0.350780508938191	1.17753763729943	2.56418237910015	0.504853464614611	3.64865506540921	1.12285906416912	1.35454637636271	13.738210195797	1.99054661083649	4.79672420283047	0.50182224726395	3.81284216877993	1.79771917194018	1.48298084442209
Meth.ITGB1	0.625483612965931	0.433858213126153	0.998133117637438	2.13087249997385	0.243349153427835	2.96056163239425	0.503001228790701	1.25516701860132	10.4862955337138	1.55905907617302	4.02378088169046	0.35293908969969	2.96352981594905	1.67123023920551	1.2144615881291
Meth.ITGB3	0.0642541760636141	0.121343266034177	0.0685528425689237	0.096608832478476	0.0869175823420881	0.18879525891575	0.171568929627987	0.0645037373534152	0.580751457413074	0.187348814974795	0.0779140669759348	0.0938090869535676	0.0895572205770836	0.0580356387080371	0.0666185006314166
Meth.ITGB5	0.307344290447063	0.465328926802205	0.51040020677779	0.479494979832303	0.204236568148819	0.593884132417862	0.555519205649923	0.226470823307762	2.1223188312837	0.623963341571288	0.971910184421377	0.242352183243622	1.25622500980193	1.12442347667403	0.412109123020033
Meth.IVL	0.000636922815955953	0.127801526985763	0.0593895681618076	0.358342766903647	0.0841970753632204	0.612179670293203	0.0834018305332616	0.0986212413018322	1.50943915743928	0.196099047033103	0.487093455265908	0.0736208619182337	0.125277010345037	0.176572522061665	0.172617004830747
Meth.JAG1	0.846274457205978	0.598983730095322	1.18611516696672	2.25267401183884	0.321657410701967	3.29685546336059	0.431201975391965	1.44392269151118	11.4380989179876	1.90716648326712	4.9245127948084	0.421436982390754	3.40705379278103	2.13874920731676	1.41759955400643
Meth.JAK3	0.154009470613362	0.0977721946351943	0.132032376330846	0.224494834701648	0.0664891232386896	0.158124055288598	0.225566931000099	0.0544096878598949	0.351874772172046	0.183131600924649	0.277034922304318	0.0406474646433323	0.10138066429441	0.0579817247472777	0.0610331539602411
Meth.JUN	0.677056769262856	0.637288369501934	0.962056694661016	2.0270856404604	0.185667382186624	3.22768476840794	0.274522171228997	1.20903737950881	10.0097670239935	1.62380573754512	4.22801781664636	0.337631905332606	2.68999761929362	1.78347929272407	1.1984469084841
Meth.JUNB	0.459380788662866	0.364902315113166	1.1423437575989	2.26998308173125	0.592309948663791	4.27883163472803	0.573394593245261	1.43719470984515	13.9836306365899	1.99303208797823	4.65644917076382	0.628761274767759	3.95111097010564	1.93144844084577	1.5131153560059
Meth.JUND	0.922102064102413	1.0445957303161	0.825905454286524	2.07789972289966	0.338794300350525	2.62101849588236	0.221833119531482	1.17089667035347	9.09852442825363	2.19343978078511	3.91186492875089	0.359319138894228	2.27342466130223	1.97051946071793	1.1238157642565
Meth.JUP	0.60489511719131	0.276877078484167	0.774241162340499	0.932483008074536	0.217762155453915	2.44816142190086	1.04721356297887	0.744887472559026	5.34013553812894	1.12838233418537	2.69852773692382	0.357452140391223	1.49203292075005	1.46812078159698	0.589434047707232
Meth.KCNF1	0.000584606311749692	1.18273338923339	0.420210586840957	0.904291951131399	0.671337298829362	2.11648410497918	1.04614468169147	0.85644309783163	2.25176878473527	0.890333580410116	0.851745674869445	0.221458776604123	1.58480413890707	0.958867899462547	0.487107706139624
Meth.KCNJ11	0.107086398737706	0.00734386172123939	0.162733462693561	0.321157714110117	0.122277494613391	0.436231070744289	0.109126418351109	0.21150054714832	1.7401831591988	0.296526414138245	0.522365206565742	0.0991667703073682	0.291505464508628	0.156079186445326	0.139187616730599
Meth.KCNJ2	1.02409497930002	1.52156655524507	0.717885053874677	1.71606660925765	0.411217745992538	1.79027339496797	0.610086812859617	0.951415751175654	4.78189253107683	2.24376661249841	3.44796034514243	0.00116936597282396	2.06633602221375	1.78182794147066	0.722557447121889
Meth.KCNK5	0.280320424122077	1.78672320103078	0.301469114297383	1.32578426658539	0.754632712644823	0	1.42618334568301	0.173253911573008	3.29247603996082	1.90480225958757	0.462317029831076	0.242795635172489	1.01352512942886	0.982411553414709	0.0886909291133197
Meth.KCNQ4	0.292839451949992	0.279911563187245	0.144256882209	0.239179681743031	0.20038874177	0.445501981399177	0.33277457508379	0.148346794054168	0.568863191260676	0.156653383102802	0.406377868663292	0.191295052011208	0.294817727013613	0.293251704037791	0.075679838999851
Meth.KISS1R	0.983338531836813	0.792484606544402	0.358999353514688	0.917002350156856	0.277270470873261	0.634821535768659	1.84826929008985	0.186708819395078	1.76086794856571	0.319500021477501	1.12094140321758	0.270455202333239	0.701007882775884	0.639104709799692	0.41860038769812
Meth.KIT	1.32841157775747	0.345583549240302	0.643725592642544	0	0.35349600983691	0.814202149000576	0.409909713386853	1.07200694231049	2.70041288746728	0.693544322738057	2.63539202985494	0.38356986064036	0.736629394776037	1.33609271597959	0.4860350710754
Meth.KITLG	0.933498038208954	1.28135044955075	0.151527750523254	1.00505065120813	0.394703557631604	0.333620815882383	0.784006454325136	0.251081477748663	2.14501697987364	0.471263292857156	0.361746007586693	0.317067607697621	0.58206408156431	1.24647948261812	0.270087371623431
Meth.KLF1	0.199065695779217	0.0008453988061347	0.0624628722129519	0.0730360873617535	0.131834485565029	0.161980954332871	0.131033264703343	0.182335821358333	0	0	0.000729690057060025	0.147415948791673	0.313262773255813	0.048629513289532	0.110614329304916
Meth.KLF13	0.566895249609195	1.69654762528453	0.656438182764017	1.10283576782948	0.327243783965985	2.71607995943977	1.5264551930548	1.14334691954614	3.79052795164573	1.46321813655601	2.45673210091004	0.36868133915895	0.626823109198558	1.29257821625759	0.37422496962584
Meth.KLF3	0.31856467227984	0.436435126713236	0.118893798003066	1.15143758495577	0.162567068344846	3.29239674316237	0.365923307970168	0.33872315048281	6.46638408870031	1.23428090680779	0.511851984962514	0.211292791258386	0.790635267870681	0	0.143050528230986
Meth.KLF4	0.714414592280154	1.13705626270013	0.708777655455944	0.0133223853840484	0.398357573812873	2.35717576708439	1.05354050765547	0.00195959181202554	7.20857675802733	1.6587869845127	2.89375511757394	0.491482066143882	3.72670866396272	1.79117453879941	1.35375122981528
Meth.KLF5	0.724364168351068	0.684618225993803	1.1293474830291	2.01312132156716	0.301810855067882	3.33892804405966	0.434144464909394	1.41068088120382	10.2644455624294	1.81080792216683	4.57678749427515	0.393512421311229	3.01058411023714	1.99788350799027	1.29789344744962
Meth.KRAS	0.63999245587119	0.833274928275503	0.919770264738455	2.28528075271243	0.198441544250257	3.13611400591469	0.323835807690905	1.40538853831856	10.8281977444056	1.78222553013091	4.34652466565916	0.370328828852361	2.69722183098328	1.92075293772051	1.33352364275357
Meth.KRT18	0.85891772174926	1.39379008333183	1.10167479173992	1.37299652985233	0.228875486852869	2.84287053699139	0.736717227812142	0.848315197548353	10.8245605572469	1.66855783956509	3.8923866641538	0.500313811887413	4.08746109486548	2.15577608253338	1.48458303045656
Meth.L1CAM	1.04982530982102	1.06152342796382	0.399734100758982	2.02409468971727	0.553320357662375	0.791249707181391	0.489727602214121	0.404722839886719	4.66670814943918	0.662881329251952	2.14898676550629	0.228215682405092	0	1.03208609820807	0.554594732132702
Meth.LAMA1	0.441891149122721	0.742839419730589	0.000143475379386042	0.871841606377529	0.293887072750389	0.000350064976142766	0.361623877289896	0.334827681606441	0.00295805337609826	0.66700241952418	0.24999529366904	0.168344353399119	0.469445629816474	0.126876209682369	0.313529475068444
Meth.LAT	0.149152030333571	0.397140658999192	0.0945861652779591	0.26803500393831	0	0.864246976877759	0.000484376231767159	0.208561525252581	2.08031800456284	0.872144147894008	0.102810535342824	0.0744368087164973	0.206100187747277	0.095803768270257	0.0640671405584888
Meth.LATS2	0.987053429267564	2.13924195029782	0.997672935360023	0.854002812751526	0.234727921011398	2.96141182809463	0.39979211302273	0.438975557271613	8.8714101683017	1.57085253029845	2.51751384820705	0.523468954696256	3.30903681189846	2.0376373887399	0.9718253608924
Meth.LCK	0.229286107800935	0.299820095593891	0.180828743132432	0.226235686797118	0.00064115593855464	0.00190645584559466	0	0.229902207894016	0.881151860788184	0.966173770263073	0.715097139259811	0.105274007060574	0.00164201972298013	0.000439429470639316	0.113584107304624
Meth.LDHA	0.715394087008085	0.512945412793857	1.03948894659449	2.13121259993957	0.24446487495153	3.09677087359467	0.379443014175518	1.2777760793179	10.5520787275667	1.63856263489422	4.33547217698219	0.339507740439679	2.96995426817103	1.84605575506076	1.27301249767321
Meth.LDLR	0.540354445283308	0.546249868004342	0.770032793851574	1.45471106662341	0.241442466425922	1.98414401004143	0.251618679745888	1.06164564019241	7.04868073917311	1.15463817562487	3.20877541657915	0.224502352419364	2.05545169595433	1.39994378676427	0.918041949056324
Meth.LEF1	0.491390060455448	0.423318536867574	1.49059396371236	2.80357290569536	0.645289782092841	4.15890617702575	0.842680667072437	1.70618384890035	15.4126180587682	2.13556659513899	5.25336745023407	0.598703264110467	4.82226164259821	2.20383239567695	1.51335951726299
Meth.LEP	0.0713417941718705	0.401507829061822	0.119417267844846	0.326533606706137	0.22171801516294	0.26309124438054	0.274157054684799	0.0890830349338409	0.319775663401518	0.152099601006041	0.0586797637450467	0.129986951255953	0.00146006571786565	0.0644230475404103	0.000860180477544567
Meth.LGALS3	0.724996060262152	0.822376418059251	1.26555768367319	2.62045529832004	0.245397471282012	4.77110891467786	0.290404776349336	1.46840207994854	14.3547792774081	2.00533906620473	5.55440437458859	0.381059930674921	3.18815886164425	2.10397183670899	1.5595995562445
Meth.LHX3	0.061155619716404	0.133314610092705	0.0507528853102477	0.237757781949916	0.0496272663771716	0.110840828818598	0.0536700932587582	0.0856229754247457	0.549301064234326	0.149057097285399	0.220918137669677	0.036875687936143	0.128039194629985	0.125778308130643	0.0771283399712804
Meth.LIPC	0.106896339834768	0.0756773730955264	0.0968708116851856	0.00418826828473772	0.0708041135177031	0.131325015565933	0.107122586014896	0.0848581343122046	0.00462193054007378	0.0988274405726614	0.0787916735940356	0.0598237031244154	0.0885897479542198	0.0415537684922786	0.0259701503483325
Meth.LMNA	0.170687984556495	0.728650061959568	0.426727224919796	0.893634091375951	0.136539837212462	1.27547459483695	0.275931291275766	0.491691938592249	3.72453166165385	0.714514074046867	1.75744971492614	0.180035187570147	0.820738083393142	0.581708109660618	0.359766943090492
Meth.LOX	0.627442998762073	0.816433814848538	0.596301472387339	0.305005415008035	0.242542349946318	0.442253600739495	0.564827668461013	0.199424292895854	2.12160621205594	0.761826553724827	1.12284876271472	0.271319551828584	1.40446305758014	1.25790599761477	0.341373563800686
Meth.LPIN1	0.556290021964909	1.2964156130976	0.516124033095393	0.595241752570871	0.492838145387411	0.695454306024919	0.99129918598555	0.446659544960077	1.78880329825851	1.67244291935597	1.37167824470265	0.310212834027429	0.375984404939635	0.875640021950577	0.158004523113176
Meth.LPL	0.218260271249442	0.655529031301342	0.0935968585204193	0.547195310592708	0.166194466535927	0.471453990628499	0.237253776511297	0.23519925675798	1.86930571724296	1.30188861011203	0.447331771850724	0.298657201370219	0.85411793876235	0.366827410974879	0.000219651958598016
Meth.LRP2	1.20029271276378	1.00578035920415	0.358512823232674	1.48530523776354	0.476358321198626	0.736451298281641	0.802825796683196	0.913337724889397	5.24848802335191	3.12005311680827	2.10516856440366	0.495863241106052	1.04370002631398	0.645367125575815	0.296262252067263
Meth.LRP5	0.268356880043479	0.289280573393767	0.0879954477797372	0.162172065372053	0.0662784151118067	0.37380286758361	0.153379452609432	0.159375200501354	0.560504703019145	0.139003033742747	0.121958978674885	0.101999259069066	0.164615912551239	0.0705654258995702	0.034066993244002
Meth.LTA	0.300119268854932	0.648685047308474	0.106267742834475	0.898080157160467	0.294169335868077	0.343805532723188	0.000407688086698919	0.302378936973619	1.05213121096388	1.13201607861281	1.10829554324323	0.169485916219701	0.186750869512254	0	0.169078626793078
Meth.LTF	0.000116263359999051	0.36678951178112	0.0682560703861009	0.233296850762192	0.115608388220911	0.641514942869402	0.785244427426554	0.235271548484564	2.1352817606347	0.506321575259738	0.658690848458288	0.12251741011552	0.822379036693712	0.369624362258221	0.164699723864738
Meth.LY6E	0.741284178305527	0.689604723887427	1.03248638070306	2.25520905609832	0.261812775627277	3.49023191998464	0.42304872798726	1.292357412175	11.0892477224944	1.74623633616882	4.55672350735909	0.382815771014945	3.05953784790675	2.06747641063828	1.36220573319849
Meth.LYN	0.266734993670973	0.984344995338003	0.470712347247481	0.561174844838513	0.224018994682108	0.566321853761265	1.23778765781543	0.200737876109174	0.220896373828796	0.585782775121071	1.00101039721645	0.166722522557695	0.258408724781898	0.364314512027377	0.322103520600074
Meth.M6PR	0.731599692290517	0.530498784041438	1.19261384656278	2.6110811766018	0.36067075324577	4.1013108077177	0.583845177263564	1.48086076795696	13.2424285506002	1.89414504532827	5.10076898811287	0.460395792522057	3.67814698900958	2.07500374097001	1.50573725568162
Meth.MAFB	0.950456598102646	0.930485287371604	0.231811763997786	0.446432126428429	0.159290051571199	0.83150656460568	0.587609180328975	0.000594185712147482	4.20431102253719	0.798864330561416	2.38009425424813	0.418936796389998	1.13260871874388	0.7698967714102	0.468048485580839
Meth.MAGEA2	9.24503689252789e-05	0.353644902814659	0.0309881761816416	0.0429361603207076	0.0523220228521454	0.138403151705605	0.000273541098124266	0.150029445614705	0.165076614318076	0.000898991309111263	0.00028469699982779	0.0899207530499456	0.262069267668273	0.00127759630384455	0.091692775665226
Meth.MAGEA3	0.000148933886822989	0.555796956551407	0.096379638532252	0.00160324707068452	0.148639288310746	0.326305830474059	0.000139598186168661	0.127790073194156	0.910522539127505	0.17375951797817	5.4358384115633e-05	0.190156213610782	0.61014622525265	0.00074942325948384	0.0529634176743025
Meth.MAGEA6	0.000288766790230989	0.56661694531409	0.0844767730260218	0.0010807098098178	0.130919466465273	0.390656351425725	0.000168709855580166	0.132644986917428	0.776649808005778	0.00149731220454435	0.000127565261660001	0.155025815054063	0.579206974087851	0.0375000366216347	0.0592998284630394
Meth.MAL	0.0664691150310275	0.403372032127422	0.178903578740443	0.473811308753994	0.160492350381153	0.769587828948954	0.227360799880033	0.295794763375555	0.964733056604924	0.756201309820788	0.490655382165681	0.0694325732802798	0.815021749886202	0.252286699400351	0.149517697737861
Meth.MAOA	1.71056687074939	0.829142589082045	0.215088569846201	1.07060537568292	0	1.41435912831229	0.840290299387167	0.4513318261912	0.0023892412894093	0.723126925583412	0.819155596282481	0.270627295945664	0.772272546220328	0.715746081761805	0.537125271108674
Meth.MAP2K4	0.6040841093945	0.544860311374557	1.09716835737697	2.08014126122397	0.286605906987143	3.42652150849456	0.372190158907242	1.35768608148087	10.8249249646053	1.6319075261063	4.36195993167312	0.381017963293618	3.19030828656137	1.83794301747705	1.27890862866782
Meth.MAP3K5	0.402436840640711	0.366399543535993	0.65528111125645	1.0921561683486	0.209652095820165	1.93465098089156	0.409007398467593	0.815341780153223	6.67700352859257	1.15087989812049	2.71335314982351	0.287662038356905	1.62596708805074	0.989821783399093	0.640308326062113
Meth.MAPK8IP1	0.200793266464639	0.884005455130303	0.10502337774171	0.483273713062787	0.209378246942701	0.649706080969248	1.223366977521	0.251101952239895	3.28974856025896	1.42992992858681	0.298155863731237	0.175769363699218	0.60251912495034	0.384928844238193	0.384320694868189
Meth.MAPT	1.07651583818539	0.567519006649416	1.09326362983887	1.19099183168953	0.326859542487057	2.04813623689525	0.523109845926697	0.846495833409482	7.7292513176146	1.60823463232217	3.43646400457694	0.464896307943853	2.79992606856772	2.0628560417109	0.917519053406048
Meth.MARCKS	0.74297689931063	0.354077577156015	1.00139808955699	1.90288909837283	0.271748955996852	2.83897080539671	0.384810309985719	1.0671731354232	9.48384247193902	1.59202218662717	4.07363359372558	0.37106904852724	2.66761476318788	1.75839246847576	1.12201285822817
Meth.MAZ	0.861313889880207	0.70856093801557	1.32001353603375	2.58283591677749	0.388645339622708	3.92438376853373	0.441626623151065	1.64676082617853	13.1247190469988	2.14862819135371	5.43583081930299	0.476546694268948	3.75427230556294	2.36657870968752	1.58713734978952
Meth.MBD1	0.0489511744010179	0.0907634609973616	0.0463105749917948	0.0104841634146295	0.0595963683596298	0.17743094504694	0.0628558578716861	0.0647534301898758	0.410772129890488	0.111441149884404	0.119525466896999	0.051791719548681	0.140081749220361	0.0654518865748019	0.0487896616530664
Meth.MBD2	0.726514109860058	0.51408702063719	1.30595674674075	2.74986646814767	0.457118394237697	3.85271660402044	0.750715046876619	1.63290042181328	14.2077043908347	2.05598993942149	5.36787637543468	0.5022194062118	4.07145240170834	2.15630690271843	1.65557369726269
Meth.MBP	0.230150118436332	0.187567965450833	0.137431543911058	0.37422875053633	0.0957423395278966	0.337951226595945	0.376597787414292	0.00226750088464392	0.768781377891498	0.265672710277079	0.205949181370407	0.0859958666407488	0.116614778232866	0.0526766720549063	0.0585747243951253
Meth.MC1R	0.388809704722257	1.14929177393971	0.58470670606914	0.594515558552995	0.385545784752706	0.814986754008655	1.46171517827643	0.734484656383157	2.21219447381245	1.07590315227701	1.33767732238129	0.22864643580706	0	1.04623390384925	0.303971103098048
Meth.MC2R	0.154866109946376	0.120042542117572	0.124909825129323	0.0888411135878017	0.123213679382547	0.311333905614508	0.10608846831271	0.147305260944966	0.0112570441601957	0.159473788352603	0.0796028962456489	0.0844800160143914	0.147691840643873	0.00160493135698977	0.135072217523163
Meth.MCL1	0.607531875709749	0.926059014196812	1.04771729332657	2.11712950793401	0.161335660947393	3.0921802178904	0.381152086736497	1.37664403320089	9.69109967713987	1.79248247462416	4.29887094070038	0.35859352828318	2.75963677382589	1.87934269755092	1.22729660671832
Meth.MDM2	0.643388201456165	0.464984438752944	0.900823717875853	1.81223826053368	0.194281975741148	2.69441939190118	0.271310762275923	1.09877135816708	8.89907940446718	1.43264058938569	3.77515394297446	0.301827091324284	2.43632108756625	1.55432611322948	1.05576006650186
Meth.MEF2C	0.126496226237937	2.16526337355871	0.650605231978425	1.1971527507027	0.379073656312138	1.44290504049649	1.50533250321421	0.81165549224399	5.41012533731329	2.02593707547957	0.466125987905981	0.482598216077324	1.39189501430293	0.436160720419887	0.228132048945604
Meth.MERTK	0.28497451495187	0.0848599256415525	0.131925185355506	0.0154685245665823	0.061667423643888	0.297655928083235	0.143458316376134	0.00107139723602417	0.00559619761751767	0.232461056740325	0.0113631867348804	0.0599127683854354	0.210511888520342	0.000364523552476325	0.0455362946173047
Meth.MFN2	0.829505997115354	0.650621148486208	1.09906338285604	2.25500337412565	0.220624396846684	3.55918213227109	0.362307921915773	1.36857608785462	10.9289203666604	1.82302226083266	4.72396866997324	0.370419855944583	2.94512970418051	1.9881707773258	1.31554849835292
Meth.MGAT2	0.754144043224692	0.83981185076177	1.3276288865497	2.77638786208303	0.401095599941026	4.38293323513102	0.455709588455986	1.63968241426356	14.0751625630301	2.10496464523924	5.6581717665313	0.48716261994562	3.90815605491632	2.32281567717187	1.62914711207351
Meth.MIF	0.564316752875095	0.944518834246725	1.18477534713301	2.20556497819432	0.266023727845953	3.40657273792769	0.349620730370295	1.43966294555967	10.8915666384677	1.91070757691516	4.67676083712449	0.378985472258386	3.11820755331231	2.09906281085331	1.32395206197643
Meth.MITF	0.716867346348915	0.326479566822238	0.627875515361607	0.947812899960458	0.213592824372091	1.46902582240423	0.356988109238597	0.627202318019643	4.74680666849754	1.18413793437077	2.66226561517941	0.300922658503355	1.66773532620259	1.35442070088834	0.668677143933046
Meth.MIXL1	0.295899158227336	0.243563312794623	0.250148543753451	0.302094095976352	0.137017724399391	1.09211304910617	0.445022534718282	0.120870787558595	1.71933998689354	0.302813926452254	0.429706447758724	0.174723493616172	0.172202305729259	0.202307562012254	0.130078733568411
Meth.MLC1	0.168320988706269	0.471279492857031	0.0727489645683241	0.00303747874967964	0.263989797071224	1.6204422587684	0.191732453990139	0.156605272078556	3.42088452305709	1.39188056737882	0.347759874977667	0.150099519166018	0.240076063240379	0.000264409080961973	0.102054833509183
Meth.MLH1	0.217382693706206	0.746282754032595	0.108879940534089	0.353323504333768	0.291762941288734	0.246484751836519	0.516091450254022	0.299331706707173	1.16462825493539	0.481051262710262	0.231647376182304	0.357663378889816	0.797928086228833	0.126336129588705	0.212471065958424
Meth.MME	0.261750871547588	0.559207773725781	0.127141390716176	0.457970452289888	0.163633631314202	1.03350628152746	0.510260458792658	0.517368137640115	0.479475493167885	0.354723804961603	0.00254405694786502	0.00105407723184449	0.642337762267686	0.000276278804477272	0.0599577600688375
Meth.MMP14	0.29427147697113	0.660206191165226	0.210368331029007	0.961994289954693	0.286006961561274	1.40526946791756	1.50457044100373	0.31481846135037	0.10151019935531	0.471047981555843	0.414696673780901	0.232291700559399	0.63788618266103	0.671129024971556	0.324558062477764
Meth.MMP2	0.830930384662347	2.02488217059444	0.334819871824988	1.28973201406832	0.548459812257491	2.2783141091002	0.572257336130743	0.490753843642007	2.27257544725811	0.654656197175074	1.04328961264524	0.000197684808310059	1.66251166969639	0	0.0980339744840259
Meth.MMP9	0.106509346031833	0.147303532204147	0.035640508634085	0.135848783194566	0.0615248244011153	0.412457458574162	0.0914838414920745	0.113306432139829	1.06441609738463	0.237498867806018	0.228824747588531	0.07625758005436	0.12752583585841	0.0892839122444078	0.0761788901955261
Meth.MOG	0.123203503731052	0.000822252322281682	0.0601462870709893	0.11217176096822	0.11165638603504	0.16447374026083	0.0635721766900942	0.145665923636558	0.00189603227083026	0.0933946836411941	0.143554880128056	0.134683825192079	0.151427744935803	0	0.0363180304028409
Meth.MOS	0.120833988091095	0.459298218928413	0.0695572803062946	0.462487867815781	0.138437258879755	0.652839848464775	0.329568235283941	0.251620270906363	1.78142702658357	0.795097304954798	0.260021590279347	0.230305254275091	0.388892951721274	0.136841748256686	0.314278711104732
Meth.MOV10L1	0.0628821900186905	0.0651074562526659	0.0588306020198334	0.0781804118857107	0.0556444373754676	0.00137795775799844	0.0620494414903171	0.000288917796299562	0.00587386372972169	0.0386008642656445	0.14669346181482	0.0410499555898044	0.0015450536235169	0.0044104778749979	0.00635521138469574
Meth.MRPS12	0.842347741547289	0.610339433247451	1.2625057612597	2.55583211602799	0.299250861746302	3.93414942047709	0.426633144307042	1.56608873220547	13.1525727195255	2.06765229651851	5.42677112726686	0.470000866148355	3.64491569232309	2.24927733347753	1.57728130269049
Meth.MSRA	0.60460840534385	0.499930945219396	0.82687348907313	1.62085220087491	0.211333318436387	2.49537654046941	0.461812250935996	1.14559404717065	7.37594464951929	1.31431132804471	3.39485042251961	0.306843380908866	2.49949788137716	1.3755506470245	0.920121766363538
Meth.MSX1	0.0822472524803924	0.685897769853518	0.108765854190018	0.39900101896101	0.165807563917747	0.741885847783348	0.151843142835469	0.290778158593327	2.24805978756509	1.26737328827413	0.259001302628807	0.10687161029454	0.656431483256712	8.80577139992311e-05	0.00145086704784516
Meth.MT1A	0.0428420919274495	0.13135714433909	0.0696198512851971	0.195895546558057	0.0800818173232783	0.113366712879985	0.0991157144507615	0.115157431892298	0.562615917377626	0.219682139810189	0.342444338552818	0.0447987476161308	0.233380407504122	0.0674683761253519	0.0287232096934272
Meth.MTA1	0.585131825703472	1.37090592010977	0.727033080556827	1.90277285913989	0.23845811776404	3.07808390494484	0.56376813562306	1.13070371266095	7.41510290717233	1.40888437271281	3.42892448473336	0.25095994507552	1.71481715835059	1.58104996567786	0.851952248452943
Meth.MTAP	0.520638082840989	0.0251830516505729	0.200023902940254	0.32839976959094	0.173461825156711	0.807884657638082	0.255207995294134	0.255189287767368	1.5373579792425	0.313241001729573	1.17698645798826	0.263089172475854	0.529822338858975	0.582936197224514	0.158523304341045
Meth.MTHFR	0.069944709380315	0.217872070968392	0.10679539640417	0.244284816456792	0.0875968042764357	0.343622884738841	0.0744576681128546	0.182906416461162	1.09976903021615	0.182153209669311	0.425431370434192	0.0598963950270876	0.225508094805056	0.170731833077261	0.123090385706759
Meth.MTIF2	0.656116567940891	0.551729220828778	1.18976367423305	2.54534834636488	0.29852163477554	3.69765699960756	0.769733088724934	1.38926949661648	12.9990264796707	2.06436588340104	5.12655815472122	0.470153239865742	3.6253534290712	1.89589639525977	1.48823083842809
Meth.MUC1	0.185457694340694	0.0686409829421689	0.0908393030770662	0.00125944051428849	0.0524313917594594	0.244859171256541	0.124852188202022	0.0291913279885124	0.658139990587124	0.161928550722494	0.2071605471722	0.115926883035213	0.224774207103455	0.0745301177250646	0.0924937209979066
Meth.MXI1	0.211241002651163	0.191666706089587	0.139742703548997	0.220025827182512	0.0879912806383063	0.113449982694947	0.251333414001977	0.132606108052073	0.00796945564012769	0.191214438658421	0.00128268941477021	0.082396442059856	0.260973687034739	0.0532468640510191	0.0401312213248482
Meth.MYB	0.686221327700935	0.278407666882739	0.988254807075788	1.86162772028595	0.261998935792395	2.93656471214474	0.446636087302644	1.15660174280773	9.95462650479939	1.43593728920009	4.06965284005988	0.369722089073257	2.99326008871505	1.69118074603366	1.1420967466769
Meth.MYBL2	0.890466504136995	0.301805379370294	0.12978291334801	0.562060303340673	0.346551785105271	1.38623998161751	1.20292206625937	0.353889639178121	1.04372611948807	0.803211883483652	1.18214150158882	0.262931426611844	0.657375187502242	0.976002352587948	0.156308547318805
Meth.MYC	0.697809858088573	0.462278097714182	1.03548716164245	2.06759347244117	0.236775644632905	3.53665309105102	0.374624538702865	1.28637791844174	10.6323465517192	1.62866552222664	4.33847476888984	0.377066499129691	2.94070929848441	1.83732403260717	1.24960660331132
Meth.MYCN	0.761468782687728	1.62715951432194	0.855829147644099	1.11673305743697	0.259281189595941	2.84088958083905	0.475560615594365	0.769918550151442	9.11063871634396	1.54010773210586	2.53095941413569	0.589071600736988	3.16868091279414	1.6687569602188	0.8346010596075
Meth.MYD88	0.622174875370346	0.449674849242762	0.647558351007491	1.49012119586589	0.173461313787115	1.90573943897592	0.229000053978686	0.905927897473366	6.42600225338985	1.22720140939952	2.83847832543835	0.252878696712364	1.77233170451316	1.29419893245965	0.857794480549028
Meth.MYF6	0.218921638051224	0.630381715992764	0.186691889384393	0.497369343809469	0.281374749769156	1.86443873589957	0.189178619839691	0.391975670783307	4.16895695419391	1.52520981264668	0.315372556571177	0.435488073113986	0.345754606214172	0.172647719890298	0.246822382348953
Meth.MYH11	0.340513133871573	1.86943313594254	0.156067471484819	0.00690037153465037	0.391388535134919	0.840775008481333	1.14894215364213	0.551238492495281	2.81009737175526	1.87373405660191	0.162259744827407	0.308390814752611	0.320921133976411	0.616899197078957	0.216133826322453
Meth.MYOD1	0.0932775941643263	0.51261973506673	0.0782620192753896	0.330722006855844	0.232744904172768	0.311503573058982	0.224649156431743	0.267247684105524	0.933019782575504	0.74160572955839	0.223557639679448	0.000566520978186408	0.568455489604877	0.174478282669421	0.00065906830355799
Meth.MYOG	0.00575271624588991	0.125810192277429	0.0442467759496994	0.233364993746812	0.00453653706978857	0.187190473012782	0.0292627921565577	0.0727293271849132	0.472012484680579	0.00294139417904603	0.130875454557345	0.0296485735941535	0.158940043504769	0.100319041654994	0.0585472410218668
Meth.MYOM2	0.000866696607359042	0.474716606357715	0.364210736341731	0.760852283124811	0.242234348713971	0.609868972162939	0.380911171546684	0.564289283471009	2.82030306234449	0.924577086627983	1.85633642245802	0.242524391167219	1.23985407456914	0.164099943014473	0.445165268725823
Meth.NAB2	0.691383060976783	0.705894859206687	1.16802654210201	2.38846580979931	0.369681616021241	3.97941177174951	0.472363595270668	1.53827938165851	12.2046814843343	1.82954619984212	5.05009446586459	0.456392242543755	3.47964088090668	2.00287912451095	1.40242267450976
[truncated: 373 more rows]
