# Supplementary material for: Preferential Activation of the Hedgehog Pathway by Epigenetic Modulations in HPV Negative HNSCC Identified with Meta-Pathway Analysis
Source: PLoS One. 2013 Nov 4;8(11):e78127. doi: 10.1371/journal.pone.0078127 (PMC3817178; doi:10.1371/journal.pone.0078127)
Supplement: Methods S1 — R code. ZIP archive containing R code used to for the analysis in this manuscript. The README file in the archive describes each of the files contained therein. To fully reproduce the results, the scripts should be run in the following order (1) Preprocessing.R, (2) RunMEGAPSReplicateThreshold.R, and (3) Postprocessing.R. Note that the CoGAPS analysis and associated gene set statistics are stochastic algorithms, so results may differ slightly from values reported here though qualitative results will remain unchanged. (ZIP) [file pone.0078127.s009.zip › CodeArchive_S1/GAPS/ExprsTRUE.MethTRUE/NormalTRUE.HPVPosTRUE.HPVNegTRUE/nP15.nIter50000000.SigE0.10/Pmean.0.6038935829.txt]

1	4	11	14	15	16	18	22	25	30	31	37	50	2	3	5	6	7	8	9	10	12	13	17	19	20	21	23	24	26	28	29	32	34	36	39	40	42	43	44	45	46	48	49	114	115	116	117	101	102
p1	0.010126942459398	0.0166363731150785	0.103629763053295	0.159101656401649	0.0240096408106623	0.00503036824693094	4.50176627297678e-08	0.107884704889092	0.0131245798920634	0.0331781809504559	0.00955311321150106	0.0418555289046722	0.0671660066493361	0	1.12317067594963e-07	2.21730696511406e-10	7.35344308580316e-10	2.02793388947522e-10	0.000500541070359893	0.00963322056765489	0.0467825292048145	0.0198926970112116	0.0392146656359328	0.000557556472088569	0.00873438418394685	0.0172387839217761	0.0030122734193479	0	0.0351524211116251	1.96133388666216e-08	0.00899135341820082	0	0.026911049134557	3.13839363002453e-09	0.00178536762969512	0	0.0158780927461029	0	0.0101110958304969	2.53297831885916e-07	0.0173391429031649	0	2.26270219419642e-09	0.00549284618641272	0	4.02349875036981e-06	0.012554818595998	1.81557665262269e-07	0.00691858965067208
p2	0.0439747744558103	0.0402575045455755	0.00971180829858787	0	0.0402550690576401	0.00642901256566369	5.50070325669772e-11	0.0109723401091175	0.00358803393949762	0.0411281542439217	0.0579659746979129	0.000342017926223523	0.0205000457887764	0.02186362547032	1.3810673279393e-07	0.0361976177807117	0.0451694715073508	3.12178388066774e-09	1.11757398580838e-06	0.00930780331861971	0.0240790899743366	5.48738122221686e-08	0.0495011090892574	0.00658677668660027	3.39239684790272e-10	0.000519130662488212	0.0833012062588924	0.0318615292974396	0.0105758941341978	0.0409971986315532	0.0482425886782505	1.8059886919563e-08	0.058218970822248	0.0113904505247831	0.00747803539045995	2.93290617981092e-08	0.0472128766358153	0	0.0262731773645419	0.00109924142169136	1.34841172515722e-07	0.0190101528054518	6.19849625583373e-08	3.40600623955113e-08	0.00881977338794085	0.00368401396240793	0.00037842612802338	0.016951393812888	0.00578248466135201
p3	0.0246032109717772	0.0311962293402044	0.00943588503816641	6.14147741127177e-09	0.0591739682915069	0.0520970830929635	0.011662058188003	0.0107891016029242	0.00610141302433332	2.62330639000959e-06	0.039639466948488	5.37755268181856e-10	9.49501060389685e-07	4.5965961035515e-08	0.000695851748092547	0.0207562744821153	0.029782585848971	0.0346354023011556	4.46401463996524e-08	0.000532628796495827	0.0059746875207194	0.00304390781444092	0.014002092927073	0.0128627235161554	0.00176357353215172	0.00827992357498741	0	2.54473101458085e-06	0.000288494482892359	0.00145200200788405	0.0324288983123556	1.13251148124176e-07	0.000251412148277203	9.4227637245938e-08	0.114725797869513	0.0483407621337739	9.54782831736732e-06	0.0243404682787516	6.16772020438242e-06	0.0539578593804052	0.0146181344884119	0	0.23344810944764	0.0374890608261465	4.71128819693834e-09	0.000784442951288457	1.63549814454043e-05	0.0106591506096471	0.00425598191526663
p4	0.0310126857032573	0	0.001765076175065	0	0.0094782163415644	3.38016111088816e-08	0	0.0123122017513623	0.026755322327958	0.0152100420575645	0.0301627539942969	2.47071697438504e-07	0.0124444647058645	0.0235129546062572	0.00123427396167418	0.00329177818434826	0.0284038563966025	0.0382706465189011	0.0315905979260451	0.0072206184532922	0.0184490351740467	0.0338476075748643	0.0206488717723841	0.00451753592484952	0.0339039812045051	0.0240427884165979	0.0311976993905532	7.99930836760796e-08	0.0212808800901191	0.0153232408994138	0.0292657255952967	0.00862016900115986	0.0183880631077737	0.0178351727702831	0	0.00685347585448845	1.32638604851156e-08	0.0331460294702996	0.0195922405513055	0.0388167971022681	0.00174702024755098	0	0.0237160339507727	2.66796249248997e-08	0.0332377328755375	0.0345406047650943	0.024752744172457	0.00339481540667805	0.00332604385816331
p5	0.0201407655778556	0.00310974712044918	0	0.0375563732341224	0.000197218219300387	2.36126400623348e-09	1.33721258738648e-09	0.0408973020297609	0.00801571530093327	0.0110584489476904	6.664232633445e-08	4.57981508713683e-08	0.0014033766162468	0.00131889406688768	8.06126948156153e-09	6.88375673227365e-07	1.87300490008387e-10	0.0559883679774875	0.0383873267037854	2.12503612657691e-09	0.0677929796410326	0.0190450321261608	0	0.00118721831910248	0.0397942180979707	0.162776604050047	9.57057714935639e-08	0.0542389304850143	0.0175854884748271	0.0336386202622445	0.046550315137147	0.0472561126986344	0.0104088866104212	4.52880172819248e-08	0.0407961106467382	0.0291772261781476	0.0100846887714833	0.0118034389862889	1.84647135256227e-06	0.00655442747250624	4.7908385798639e-08	0.0657470758142636	7.83763596708266e-08	0.0183644042108149	0.00329282725305187	5.97374954784577e-06	0.0109726650336488	0.00777548432486505	0.000156876174770059
p6	0.00705025488436073	0.00378269433400654	0.00527760031012612	2.77166346087588e-06	3.47684740150354e-08	2.55492437047655e-09	1.89553131452424e-08	0.00701529486405972	0.00605113059725001	3.86033842180534e-08	0.00119539022968931	7.73385483774267e-09	0.00835861107910558	4.26276160566274e-07	0.00662516904585221	0.0444675465117545	2.81357686476762e-08	1.00714321704219e-05	0.0017516412500332	0.0277062468238895	0.0309113647723447	0.000422771188976786	0.0119332175397812	0.0187397360997728	0.0388903227624881	1.30722688366868e-09	0.0181437916255738	2.41428715036462e-07	0.0142305143377157	0.0347478813406092	0.0192998838398573	0.00958900002274893	6.75303586014492e-07	0.00781944511092543	0.0215304056087605	0.0192032528972673	0.0245422611727891	0.00213187195206512	0.0253166457158472	0.0215918905528575	0.0194295465460485	3.25718844664016e-09	6.50878521739024e-08	0.0171020889213448	0.0221179057178882	0.0153206052672793	0.02008443380098	8.02735970447752e-09	0.0244283579877841
p7	0.00616476805315931	0.000189822421642431	0.00658127636717672	1.98942224163356e-09	0	0.0135798853808082	1.90725608065639e-10	0.00819080887179825	0.00214121497851177	0.00568829306318446	0.00625147789853868	0.000985193882127812	0.000682758524232218	1.82146123603142e-06	0.00415059664024559	8.70251192745754e-05	4.59346302954049e-07	0.00294600641943552	0.0631766492751771	0.0152432402842102	0.00690426658582544	0	0.000129989921668602	1.05218439218058e-07	0.00311023688779547	6.96389243679226e-08	0.00013326061071772	0.00539703236922522	0	0	0.00781396595438644	0	0.00752504296685841	3.14264212504739e-09	6.5137874816582e-10	0.0140773699137867	0.0329274509137558	1.06847966757789e-07	9.35224745040949e-08	0	0.0284534385369601	2.90342109767528e-11	7.04633598120796e-08	0.0101589648886163	0.0985768479784242	0.0847241530327862	0.0877884297769211	0.0259096886497166	0.00645754822373279
p8	0.0175700000034876	0.0343934656505174	3.08585844755818e-10	1.88953608236819e-05	0.0014259662862602	5.94028547428224e-08	2.0910670144049e-06	0.00445739966913426	0.0320376415749459	0.0390521132942513	0.0106098342126097	0.0251261154511103	0.0207995782466562	0.0444374518031956	1.03694304244856e-07	0.0134480178541506	0.0245938510747978	0.0982198177712574	0.0456486916004111	0.0155760372099751	0.00555714287784902	0.0157591805847736	0.026148141634641	0.0160591816672617	0.0277833818641746	1.67340547492583e-09	0	0.0540896234863528	0.0311702417500247	0.0114026343326225	2.47032941451581e-10	2.43122000912919e-09	0.0361266969849746	3.43019283372956e-06	5.49615788962885e-08	0.000722611261697907	1.10908869349168e-06	2.58572905346875e-09	0.0760561136201626	0.000741099752662685	0.0885533100505989	0.000846093977676563	3.2580895779592e-07	0.0171896226462717	9.12089258484926e-06	0.000592174405010359	0.000625357418377066	0.000133417984290774	0.0172682083493152
p9	0.0185011771812679	0.0201148816202602	0.0235611455196626	0.0112228446485437	0.0117509899983759	0.0107112363753436	9.70727862051823e-05	0.020615552344772	0.0207324303740437	0.00331642119908163	0.0173968835385506	0.00597418699823623	0.0199105496977726	2.8189969302829e-06	0.00595551125724787	0.00773329233210645	0.0204943776324093	0.00220145278142064	0.00270070131331087	0.00951189344764613	0.0177655790537692	0.0153475928348176	0.0150158059869013	0.0214277734406749	0.000431668270323332	0.0126640738647461	0.000213679895915547	0.00549818093485283	0.0171834429686263	0.00520750429624152	0.0192678253481176	0.0112748254471785	0.0157616662532374	0.0280546983407645	0.0146203037924085	0.0252823447595016	0.0145058363039971	0.00681404508693237	0.0108426487614732	0.0137512900220563	0.000158983199750897	0.0161942382483905	0.00514903894031254	0.0268953356936971	0.0157753429061502	0.0174334701159045	0.0132232642599584	0.0174585803556422	0.019256652202679
p10	0.0104271567882444	0.0132710614265245	0.0020614772755517	0	0.0052575678482943	1.63832350450018e-07	3.68437286366779e-09	0.00314028556524584	0.0259046718004091	0.000172313214117549	0.011464555634507	7.08241876416579e-08	0.0135496615091931	0	2.21344263705922e-09	0.00307329489696624	0.0136931250787439	3.03963160011465e-08	4.84604439224213e-10	0	1.52995508161828e-09	3.18686438329159e-05	0.00685327380254184	0.03235256791187	0.00158494172707426	2.86381974697464e-09	0.0111468066582889	0.00374826802911041	0.0123012421015446	4.6833115176461e-09	0.00396072611403826	1.67774511954211e-08	8.24524620828913e-08	1.3582151552457e-10	1.10346028222872e-10	0.00744595956071566	0.0140260668492009	1.36351096250179e-09	0.000241793998974397	0	0.000262484899169701	1.77010175787257e-08	8.1530608302995e-09	0.000298073238600073	0.000111879077296824	0.00710335959163367	0.00349453346152424	0.0493694118654932	0.0409937188774298
p11	4.48158991993123e-07	0.00287455389856772	0.0246671854543297	0.0258926873291651	0.0743065085164532	0.113734602010794	0.0184599086367039	0.00358843664672342	0.00859002413465015	0.0272353835707238	0.00928210283291562	0.0571849212344954	0.011431892874885	0.0341015244820475	1.53373737286947e-07	0.0553197039630577	1.92867107611077e-07	0.000348617851691975	0.0281325048224048	5.88109607615888e-10	0.00636073448757708	0.00472598431868557	0.0106527345987817	9.13565668901903e-10	2.46614505923957e-09	0.0548147537287944	0.0213422934094309	1.32238412727689e-08	0.0222452724641945	0.0604803151192421	0.00627197403762914	0.0976832179419784	0.0373720271205335	6.41382679342467e-08	0.0187949690446125	1.96647455258261e-08	4.63913676350641e-08	0.000905439786941859	0.0021931778045454	0.00726797494316502	3.66725749152945e-08	0.0013939073557383	2.91198905222581e-07	0.000976897168741105	0.00585292654036131	0.00685375565911649	0.0214082935885887	2.56145085422492e-05	0.000789235845958964
p12	0.00806889156692939	0.00595821358693062	0	0.0193022683318055	0.0121703626308222	0.000828437074760446	0.253393953909483	0.0312230382106775	0.0250057614592759	0	1.93442869137905e-08	0	0.000599478945308037	0	3.09427358549331e-08	0.00704672399540915	0.00908803611913982	0.0109647997395473	5.16407885151476e-08	0.101985807625247	0.00131185900627886	1.75963366737825e-07	3.88938317522647e-07	0.00681315481348663	0.000516491461341549	0	0	0.00623170705072699	0.0135734460703207	9.68224356965719e-05	3.07847171702339e-07	0.00294637694621601	0.0321267677171144	0.184783204049276	0.000471850082471466	2.14718679164282e-10	1.85581077840991e-05	0.0143775646304464	0.0444829746635809	6.13470632675774e-07	1.69866484261585e-08	0.00242110397416717	0.0309924748743283	0.000854826157299005	0.00442317047207524	0.00618595126642692	0.00619375437005136	2.88711190154239e-08	0.00821603780958459
p13	0.0070917280346955	0.0123728184259773	0.0036142878614684	0.0244527774383703	2.90902290540384e-10	0.00386615774753265	0.066761311352993	0.00764105193614544	6.98566359154984e-08	0.025688926351659	0.0289128185318842	2.0855998736582e-09	0.0078755589017227	0.0800087605224973	0.00230828132924156	0.00017238203043254	0.0118941628490653	0.0229540193004722	0.0352790296889881	0.0519707800462064	0.00184244157668294	0.00974026704213347	0.0272130976229863	0.00652185578437234	0.0462394970576627	8.78327614234945e-07	0.0618170651460723	0.0355254664828947	3.71899209805881e-10	0.0101167868638767	0.0115632400435115	0.00337283830205448	1.29329327066735e-06	2.18600520397016e-08	0.0170748396172455	0.0232919323316515	0.0357491802846064	0.0518894571508976	8.32551888401475e-07	0.0112391784882695	0.0552658863493726	0.0252685165574824	4.3141967383081e-05	0.00307083472689278	0.00305468566298118	0.00432424243957229	0.000952446394884198	0.0177965734497614	0.00376724786170478
p14	0.00706232064418474	3.49751954463486e-07	0.0349526004994054	1.30102903875432e-08	0.00793063728749611	2.6782963099725e-09	0	0.0101336961709798	0.00564825497664806	0.0835939148662247	1.22719282737541e-10	0.159879424749174	0.0218955642644923	1.46273165060108e-06	6.62828904390129e-08	0.0135315086187985	4.42568663168938e-07	3.09804600725928e-08	2.56228455252724e-06	0	2.68193470513812e-08	1.79858477651806e-07	4.95597199197915e-07	0.00660981363918948	2.57020523099919e-10	2.04988835516173e-07	0.0213822180191742	0.0672219392235849	5.58934621425922e-05	0.0256115734690053	5.98954508795086e-08	2.89375678872261e-06	0.0172475723857089	1.22607312699247e-07	1.41581724304674e-08	4.10542213871839e-08	0.0110803055069777	0.0993406711624404	1.94654165238872e-06	0.0643691200475175	0.00565769677418594	0.038310598492993	1.51386145867269e-09	0.0321565800897037	0.0340091164551551	0.0245507625893169	0.0263019090222189	0.0137756587800635	0.00500000822953856
p15	0.0134181724328487	0.0148003054161672	1.0289862834061e-07	0.0295805695985399	4.75805071350333e-08	1.46168583714323e-08	6.79999795656027e-10	9.16153734254796e-08	0.00195555096115726	1.62916456383934e-09	1.82796193454353e-07	1.01723426923471e-08	0.0113433444742523	0.0264927956856666	0.281473692231584	3.48359541866196e-08	0.0121681883948402	8.66351406947538e-10	0.0192817047805798	5.8028535261397e-07	0.0163474049993958	0.132215645559661	0.00301526746042931	0.0100934312320341	0.0352309817869106	2.13499616142817e-07	0.0079677404980149	0.00152386753429609	0.00758006715932532	0.00259499387867019	7.10102428384163e-10	0.0330994893279938	0.000604931080132323	0.0116224382444894	0.00449047262200444	3.32964548830507e-11	0	0.0291857308324807	0.0121270051457003	0.00983672643441652	0.00792636038363351	0.0881943865325165	0.0190839358971046	0.0261481094418978	0.00843006186560903	0.0120365574177653	0.0158866539701364	0.000149246696725808	0.00630474598773906
[truncated: 20 more columns]
