# Supplementary material for: Preferential Activation of the Hedgehog Pathway by Epigenetic Modulations in HPV Negative HNSCC Identified with Meta-Pathway Analysis
Source: PLoS One. 2013 Nov 4;8(11):e78127. doi: 10.1371/journal.pone.0078127 (PMC3817178; doi:10.1371/journal.pone.0078127)
Supplement: Methods S1 — R code. ZIP archive containing R code used to for the analysis in this manuscript. The README file in the archive describes each of the files contained therein. To fully reproduce the results, the scripts should be run in the following order (1) Preprocessing.R, (2) RunMEGAPSReplicateThreshold.R, and (3) Postprocessing.R. Note that the CoGAPS analysis and associated gene set statistics are stochastic algorithms, so results may differ slightly from values reported here though qualitative results will remain unchanged. (ZIP) [file pone.0078127.s009.zip › CodeArchive_S1/GAPS/ExprsTRUE.MethTRUE/NormalTRUE.HPVPosTRUE.HPVNegTRUE/nP15.nIter50000000.SigE0.10/PResults0.6038935829.Diagnostics.txt]

Diagnostics for P created at Wed Jun 27 19:52:17 2012


number of genes: 1864
number of samples: 69
number of patterns: 15
number of burn in steps: 1e+08

Initial chi^2: 5.72243e+08

Iter	Burn In	T	chi^2	number of atoms
0	1	2e-08	5.72243e+08	1
1000000	1	0.02	1.81999e+07	1151
2000000	1	0.04	1.53622e+07	1216
3000000	1	0.06	1.42443e+07	1210
4000000	1	0.08	1.35877e+07	1166
5000000	1	0.1	1.32057e+07	1157
6000000	1	0.12	1.29991e+07	1132
7000000	1	0.14	1.28513e+07	1182
8000000	1	0.16	1.27235e+07	1167
9000000	1	0.18	1.26362e+07	1190
10000000	1	0.2	1.25612e+07	1141
11000000	1	0.22	1.24876e+07	1192
12000000	1	0.24	1.24332e+07	1157
13000000	1	0.26	1.23775e+07	1177
14000000	1	0.28	1.23201e+07	1157
15000000	1	0.3	1.2263e+07	1177
16000000	1	0.32	1.22202e+07	1155
17000000	1	0.34	1.21827e+07	1207
18000000	1	0.36	1.21337e+07	1155
19000000	1	0.38	1.20903e+07	1215
20000000	1	0.4	1.20433e+07	1180
21000000	1	0.42	1.19906e+07	1179
22000000	1	0.44	1.20161e+07	1193
23000000	1	0.46	1.18746e+07	1197
24000000	1	0.48	1.18326e+07	1170
25000000	1	0.5	1.17721e+07	1208
26000000	1	0.52	1.17353e+07	1172
27000000	1	0.54	1.17101e+07	1166
28000000	1	0.56	1.16896e+07	1174
29000000	1	0.58	1.16709e+07	1171
30000000	1	0.6	1.16317e+07	1157
31000000	1	0.62	1.15842e+07	1189
32000000	1	0.64	1.15622e+07	1154
33000000	1	0.66	1.15454e+07	1165
34000000	1	0.68	1.15394e+07	1158
35000000	1	0.7	1.15279e+07	1142
36000000	1	0.72	1.15206e+07	1145
37000000	1	0.74	1.15159e+07	1188
38000000	1	0.76	1.15092e+07	1167
39000000	1	0.78	1.1532e+07	1189
40000000	1	0.8	1.15111e+07	1202
41000000	1	0.82	1.1505e+07	1147
42000000	1	0.84	1.15009e+07	1161
43000000	1	0.86	1.14973e+07	1187
44000000	1	0.88	1.15139e+07	1204
45000000	1	0.9	1.14941e+07	1174
46000000	1	0.92	1.14845e+07	1193
47000000	1	0.94	1.1508e+07	1186
48000000	1	0.96	1.15037e+07	1198
49000000	1	0.98	1.14831e+07	1225
50000000	1	1	1.14772e+07	1196
51000000	1	1	1.1474e+07	1200
52000000	1	1	1.1471e+07	1204
53000000	1	1	1.14677e+07	1212
54000000	1	1	1.14859e+07	1198
55000000	1	1	1.14702e+07	1197
56000000	1	1	1.14647e+07	1212
57000000	1	1	1.14663e+07	1176
58000000	1	1	1.14613e+07	1214
59000000	1	1	1.14565e+07	1224
60000000	1	1	1.14522e+07	1267
61000000	1	1	1.14484e+07	1162
62000000	1	1	1.14454e+07	1157
63000000	1	1	1.1443e+07	1216
64000000	1	1	1.1439e+07	1229
65000000	1	1	1.14367e+07	1177
66000000	1	1	1.14344e+07	1192
67000000	1	1	1.1431e+07	1223
68000000	1	1	1.14282e+07	1218
69000000	1	1	1.14326e+07	1178
70000000	1	1	1.14269e+07	1211
71000000	1	1	1.14274e+07	1162
72000000	1	1	1.14225e+07	1170
73000000	1	1	1.14206e+07	1182
74000000	1	1	1.14165e+07	1172
75000000	1	1	1.1415e+07	1175
76000000	1	1	1.14145e+07	1177
77000000	1	1	1.14135e+07	1185
78000000	1	1	1.14128e+07	1191
79000000	1	1	1.14117e+07	1193
80000000	1	1	1.14112e+07	1197
81000000	1	1	1.14107e+07	1144
82000000	1	1	1.14093e+07	1208
83000000	1	1	1.14087e+07	1172
84000000	1	1	1.14073e+07	1179
85000000	1	1	1.14063e+07	1183
86000000	1	1	1.14044e+07	1136
87000000	1	1	1.14023e+07	1166
88000000	1	1	1.1399e+07	1176
89000000	1	1	1.1398e+07	1145
90000000	1	1	1.13915e+07	1141
91000000	1	1	1.13861e+07	1195
92000000	1	1	1.13793e+07	1180
93000000	1	1	1.13736e+07	1160
94000000	1	1	1.13708e+07	1110
95000000	1	1	1.13642e+07	1168
96000000	1	1	1.13591e+07	1143
97000000	1	1	1.1355e+07	1144
98000000	1	1	1.1354e+07	1164
99000000	1	1	1.13505e+07	1176
100000000	0	1	1.13484e+07	1148
101000000	0	1	1.1346e+07	1092
102000000	0	1	1.13424e+07	1136
103000000	0	1	1.13389e+07	1162
104000000	0	1	1.13344e+07	1155
105000000	0	1	1.1329e+07	1155
106000000	0	1	1.1357e+07	1156
107000000	0	1	1.13214e+07	1194
108000000	0	1	1.1319e+07	1180
109000000	0	1	1.13166e+07	1153
110000000	0	1	1.13158e+07	1147
111000000	0	1	1.13141e+07	1168
112000000	0	1	1.13121e+07	1165
113000000	0	1	1.13119e+07	1166
114000000	0	1	1.1311e+07	1146
115000000	0	1	1.13144e+07	1163
116000000	0	1	1.13085e+07	1163
117000000	0	1	1.13053e+07	1211
118000000	0	1	1.12984e+07	1166
119000000	0	1	1.1293e+07	1144
120000000	0	1	1.12852e+07	1166
121000000	0	1	1.12759e+07	1158
122000000	0	1	1.12635e+07	1157
123000000	0	1	1.12531e+07	1144
124000000	0	1	1.12398e+07	1172
125000000	0	1	1.12209e+07	1151
126000000	0	1	1.12049e+07	1149
127000000	0	1	1.11868e+07	1165
128000000	0	1	1.11772e+07	1147
129000000	0	1	1.11699e+07	1167
130000000	0	1	1.13385e+07	1138
131000000	0	1	1.11598e+07	1144
132000000	0	1	1.11553e+07	1156
133000000	0	1	1.11488e+07	1154
134000000	0	1	1.11457e+07	1158
135000000	0	1	1.11417e+07	1173
136000000	0	1	1.11387e+07	1171
137000000	0	1	1.11349e+07	1150
138000000	0	1	1.11321e+07	1167
139000000	0	1	1.11287e+07	1185
140000000	0	1	1.11255e+07	1163
141000000	0	1	1.11236e+07	1211
142000000	0	1	1.11198e+07	1190
143000000	0	1	1.11168e+07	1130
144000000	0	1	1.1115e+07	1142
145000000	0	1	1.11103e+07	1136
146000000	0	1	1.1108e+07	1146
147000000	0	1	1.11052e+07	1166
148000000	0	1	1.11039e+07	1152
149000000	0	1	1.11018e+07	1145


Summary
<number of atoms> 1158.46 <chi^2>: 11229378 ; chi^2 of mean: 11305381.5479641
